# Supplementary material for: Improving data quality for three-dimensional electron diffraction by a post-column energy filter and a new crystal tracking method
Source: J Appl Crystallogr. 2022 Nov 29;55(Pt 6):1583–91. doi: 10.1107/S1600576722009633 (PMC9721325; doi:10.1107/S1600576722009633)
Supplement: Supplementary file 1 [file j-55-01583-sup1.cif]

 
data_NaCl_filtered_EXTI_1
#==============================================================================

# PROCESSING SUMMARY (IUCr Office Use Only)

_journal_date_recd_electronic      2022-01-03
_journal_date_to_coeditor         ?
_journal_date_from_coeditor       ?
_journal_date_accepted     ?
_journal_date_printers_first      ?
_journal_date_printers_final      ?
_journal_date_proofs_out          ?
_journal_date_proofs_in           ?
_journal_coeditor_name            ?
_journal_coeditor_code      NB5321
_journal_coeditor_notes
; ?
;
_journal_paper_category      FA
_journal_techeditor_code      ?
_iucr_compatibility_tag          ACTA95
_journal_techeditor_notes  
;
;
_journal_coden_ASTM               ?
_journal_name_full                ?
_journal_year                     ?
_journal_volume                   ?
_journal_issue                    ?
_journal_page_first               ?
_journal_page_last                ?
_journal_suppl_publ_number        ?
_journal_suppl_publ_pages         ?

#==============================================================================

 
_audit_creation_method            'SHELXL-2018/3'
_shelx_SHELXL_version_number      '2018/3'
_chemical_name_systematic         ?
_chemical_name_common             ?
_chemical_melting_point           ?
_chemical_formula_moiety          ?
_chemical_formula_sum
 'Cl Na' 
_chemical_formula_weight          58.44

loop_
 _atom_type_symbol
 _atom_type_description
 _atom_type_scat_dispersion_real
 _atom_type_scat_dispersion_imag
 _atom_type_scat_source
 'Na'  'Na'   0.0000   0.0000
 'International Tables Vol C Tables 4.2.6.8 and 6.1.1.4'
 'Cl'  'Cl'   0.0000   0.0000
 'International Tables Vol C Tables 4.2.6.8 and 6.1.1.4'
 
_space_group_crystal_system       cubic
_space_group_IT_number            225
_space_group_name_H-M_alt         'F m -3 m'
_space_group_name_Hall            '-F 4 2 3'
 
_shelx_space_group_comment
;
The symmetry employed for this shelxl refinement is uniquely defined
by the following loop, which should always be used as a source of
symmetry information in preference to the above space-group names.
They are only intended as comments.
;
 
loop_
 _space_group_symop_operation_xyz
 'x, y, z'
 '-x, -y, z'
 '-x, y, -z'
 'x, -y, -z'
 'z, x, y'
 'z, -x, -y'
 '-z, -x, y'
 '-z, x, -y'
 'y, z, x'
 '-y, z, -x'
 'y, -z, -x'
 '-y, -z, x'
 'y, x, -z'
 '-y, -x, -z'
 'y, -x, z'
 '-y, x, z'
 'x, z, -y'
 '-x, z, y'
 '-x, -z, -y'
 'x, -z, y'
 'z, y, -x'
 'z, -y, x'
 '-z, y, x'
 '-z, -y, -x'
 'x, y+1/2, z+1/2'
 '-x, -y+1/2, z+1/2'
 '-x, y+1/2, -z+1/2'
 'x, -y+1/2, -z+1/2'
 'z, x+1/2, y+1/2'
 'z, -x+1/2, -y+1/2'
 '-z, -x+1/2, y+1/2'
 '-z, x+1/2, -y+1/2'
 'y, z+1/2, x+1/2'
 '-y, z+1/2, -x+1/2'
 'y, -z+1/2, -x+1/2'
 '-y, -z+1/2, x+1/2'
 'y, x+1/2, -z+1/2'
 '-y, -x+1/2, -z+1/2'
 'y, -x+1/2, z+1/2'
 '-y, x+1/2, z+1/2'
 'x, z+1/2, -y+1/2'
 '-x, z+1/2, y+1/2'
 '-x, -z+1/2, -y+1/2'
 'x, -z+1/2, y+1/2'
 'z, y+1/2, -x+1/2'
 'z, -y+1/2, x+1/2'
 '-z, y+1/2, x+1/2'
 '-z, -y+1/2, -x+1/2'
 'x+1/2, y, z+1/2'
 '-x+1/2, -y, z+1/2'
 '-x+1/2, y, -z+1/2'
 'x+1/2, -y, -z+1/2'
 'z+1/2, x, y+1/2'
 'z+1/2, -x, -y+1/2'
 '-z+1/2, -x, y+1/2'
 '-z+1/2, x, -y+1/2'
 'y+1/2, z, x+1/2'
 '-y+1/2, z, -x+1/2'
 'y+1/2, -z, -x+1/2'
 '-y+1/2, -z, x+1/2'
 'y+1/2, x, -z+1/2'
 '-y+1/2, -x, -z+1/2'
 'y+1/2, -x, z+1/2'
 '-y+1/2, x, z+1/2'
 'x+1/2, z, -y+1/2'
 '-x+1/2, z, y+1/2'
 '-x+1/2, -z, -y+1/2'
 'x+1/2, -z, y+1/2'
 'z+1/2, y, -x+1/2'
 'z+1/2, -y, x+1/2'
 '-z+1/2, y, x+1/2'
 '-z+1/2, -y, -x+1/2'
 'x+1/2, y+1/2, z'
 '-x+1/2, -y+1/2, z'
 '-x+1/2, y+1/2, -z'
 'x+1/2, -y+1/2, -z'
 'z+1/2, x+1/2, y'
 'z+1/2, -x+1/2, -y'
 '-z+1/2, -x+1/2, y'
 '-z+1/2, x+1/2, -y'
 'y+1/2, z+1/2, x'
 '-y+1/2, z+1/2, -x'
 'y+1/2, -z+1/2, -x'
 '-y+1/2, -z+1/2, x'
 'y+1/2, x+1/2, -z'
 '-y+1/2, -x+1/2, -z'
 'y+1/2, -x+1/2, z'
 '-y+1/2, x+1/2, z'
 'x+1/2, z+1/2, -y'
 '-x+1/2, z+1/2, y'
 '-x+1/2, -z+1/2, -y'
 'x+1/2, -z+1/2, y'
 'z+1/2, y+1/2, -x'
 'z+1/2, -y+1/2, x'
 '-z+1/2, y+1/2, x'
 '-z+1/2, -y+1/2, -x'
 '-x, -y, -z'
 'x, y, -z'
 'x, -y, z'
 '-x, y, z'
 '-z, -x, -y'
 '-z, x, y'
 'z, x, -y'
 'z, -x, y'
 '-y, -z, -x'
 'y, -z, x'
 '-y, z, x'
 'y, z, -x'
 '-y, -x, z'
 'y, x, z'
 '-y, x, -z'
 'y, -x, -z'
 '-x, -z, y'
 'x, -z, -y'
 'x, z, y'
 '-x, z, -y'
 '-z, -y, x'
 '-z, y, -x'
 'z, -y, -x'
 'z, y, x'
 '-x, -y+1/2, -z+1/2'
 'x, y+1/2, -z+1/2'
 'x, -y+1/2, z+1/2'
 '-x, y+1/2, z+1/2'
 '-z, -x+1/2, -y+1/2'
 '-z, x+1/2, y+1/2'
 'z, x+1/2, -y+1/2'
 'z, -x+1/2, y+1/2'
 '-y, -z+1/2, -x+1/2'
 'y, -z+1/2, x+1/2'
 '-y, z+1/2, x+1/2'
 'y, z+1/2, -x+1/2'
 '-y, -x+1/2, z+1/2'
 'y, x+1/2, z+1/2'
 '-y, x+1/2, -z+1/2'
 'y, -x+1/2, -z+1/2'
 '-x, -z+1/2, y+1/2'
 'x, -z+1/2, -y+1/2'
 'x, z+1/2, y+1/2'
 '-x, z+1/2, -y+1/2'
 '-z, -y+1/2, x+1/2'
 '-z, y+1/2, -x+1/2'
 'z, -y+1/2, -x+1/2'
 'z, y+1/2, x+1/2'
 '-x+1/2, -y, -z+1/2'
 'x+1/2, y, -z+1/2'
 'x+1/2, -y, z+1/2'
 '-x+1/2, y, z+1/2'
 '-z+1/2, -x, -y+1/2'
 '-z+1/2, x, y+1/2'
 'z+1/2, x, -y+1/2'
 'z+1/2, -x, y+1/2'
 '-y+1/2, -z, -x+1/2'
 'y+1/2, -z, x+1/2'
 '-y+1/2, z, x+1/2'
 'y+1/2, z, -x+1/2'
 '-y+1/2, -x, z+1/2'
 'y+1/2, x, z+1/2'
 '-y+1/2, x, -z+1/2'
 'y+1/2, -x, -z+1/2'
 '-x+1/2, -z, y+1/2'
 'x+1/2, -z, -y+1/2'
 'x+1/2, z, y+1/2'
 '-x+1/2, z, -y+1/2'
 '-z+1/2, -y, x+1/2'
 '-z+1/2, y, -x+1/2'
 'z+1/2, -y, -x+1/2'
 'z+1/2, y, x+1/2'
 '-x+1/2, -y+1/2, -z'
 'x+1/2, y+1/2, -z'
 'x+1/2, -y+1/2, z'
 '-x+1/2, y+1/2, z'
 '-z+1/2, -x+1/2, -y'
 '-z+1/2, x+1/2, y'
 'z+1/2, x+1/2, -y'
 'z+1/2, -x+1/2, y'
 '-y+1/2, -z+1/2, -x'
 'y+1/2, -z+1/2, x'
 '-y+1/2, z+1/2, x'
 'y+1/2, z+1/2, -x'
 '-y+1/2, -x+1/2, z'
 'y+1/2, x+1/2, z'
 '-y+1/2, x+1/2, -z'
 'y+1/2, -x+1/2, -z'
 '-x+1/2, -z+1/2, y'
 'x+1/2, -z+1/2, -y'
 'x+1/2, z+1/2, y'
 '-x+1/2, z+1/2, -y'
 '-z+1/2, -y+1/2, x'
 '-z+1/2, y+1/2, -x'
 'z+1/2, -y+1/2, -x'
 'z+1/2, y+1/2, x'
 
_cell_length_a                    5.6400(7)
_cell_length_b                    5.6400(7)
_cell_length_c                    5.6400(7)
_cell_angle_alpha                 90
_cell_angle_beta                  90
_cell_angle_gamma                 90
_cell_volume                      179.41(7)
_cell_formula_units_Z             4
_cell_measurement_temperature     293(2)
_cell_measurement_reflns_used   208
_cell_measurement_theta_min   0.174
_cell_measurement_theta_max   0.741
 
_exptl_crystal_description        'cube'
_exptl_crystal_colour             'white'
_exptl_crystal_density_meas       ?
_exptl_crystal_density_method     ?
_exptl_crystal_density_diffrn     2.164          
_exptl_crystal_F_000              38
_exptl_transmission_factor_min    ?
_exptl_transmission_factor_max    ?
_exptl_crystal_size_max           ?
_exptl_crystal_size_mid           ?
_exptl_crystal_size_min           ?
_exptl_absorpt_coefficient_mu     0.000
_shelx_estimated_absorpt_T_min    ?
_shelx_estimated_absorpt_T_max    ?
_exptl_absorpt_correction_type   'none'
_exptl_absorpt_correction_T_min   ?
_exptl_absorpt_correction_T_max   ?
_exptl_absorpt_process_details    ?
_exptl_absorpt_special_details    ?
_diffrn_ambient_temperature       293(2)
_diffrn_radiation_wavelength   0.0197
_diffrn_radiation_type   'Electron'
_diffrn_source   'Electron microscope'
_diffrn_measurement_device_type   'Themis-Z'
_diffrn_measurement_method   '3DED/MicroED'
_diffrn_detector_area_resol_mean  ?
_diffrn_reflns_number             208
_diffrn_reflns_av_unetI/netI      0.1502
_diffrn_reflns_av_R_equivalents   0.3172
_diffrn_reflns_limit_h_min        -6
_diffrn_reflns_limit_h_max        6
_diffrn_reflns_limit_k_min        -6
_diffrn_reflns_limit_k_max        6
_diffrn_reflns_limit_l_min        -7
_diffrn_reflns_limit_l_max        6
_diffrn_reflns_theta_min   0.174
_diffrn_reflns_theta_max   0.741
_diffrn_reflns_theta_full   0.700
_diffrn_measured_fraction_theta_max   1.000
_diffrn_measured_fraction_theta_full  1.000
_diffrn_reflns_Laue_measured_fraction_max    1.000
_diffrn_reflns_Laue_measured_fraction_full   1.000
_diffrn_reflns_point_group_measured_fraction_max   1.000
_diffrn_reflns_point_group_measured_fraction_full  1.000
_reflns_number_total              21
_reflns_number_gt                 21
_reflns_threshold_expression      'I > 2\s(I)'
_reflns_Friedel_coverage          0.000
_reflns_Friedel_fraction_max      .
_reflns_Friedel_fraction_full     .
 
_diffrn_detector   'OneView'
_diffrn_detector_type   'CMOS'
_diffrn_measurement_device   'Themis-Z with OneView CMOS detector'
_diffrn_radiation_probe   'Electron'
_diffrn_source_type   'Field emission electron microscope'
_diffrn_source_target   'Tungsten thermal field emission'

_reflns_special_details
;
 Reflections were merged by SHELXL according to the crystal
 class for the calculation of statistics and refinement.
 
 _reflns_Friedel_fraction is defined as the number of unique
 Friedel pairs measured divided by the number that would be
 possible theoretically, ignoring centric projections and
 systematic absences.
;
 
_computing_data_collection        ?
_computing_cell_refinement        ?
_computing_data_reduction         ?
_computing_structure_solution     ?
_computing_structure_refinement 'SHELXL-2018/3 (Sheldrick, 2018)'
_computing_molecular_graphics     ?
_computing_publication_material   ?
_refine_special_details           ?
_refine_ls_structure_factor_coef  Fsqd
_refine_ls_matrix_type            full
_refine_ls_weighting_scheme       calc
_refine_ls_weighting_details
'w=1/[\s^2^(Fo^2^)+(0.0375P)^2^] where P=(Fo^2^+2Fc^2^)/3'
_atom_sites_solution_primary      ?
_atom_sites_solution_secondary    ?
_atom_sites_solution_hydrogens    .
_refine_ls_hydrogen_treatment     undef
_refine_ls_extinction_method      'SHELXL-2018/3 (Sheldrick 2018)'
_refine_ls_extinction_coef        402(123)
_refine_ls_extinction_expression
 'Fc^*^=kFc[1+0.001xFc^2^\l^3^/sin(2\q)]^-1/4^'
_refine_ls_number_reflns          21
_refine_ls_number_parameters      4
_refine_ls_number_restraints      0
_refine_ls_R_factor_all           0.0799
_refine_ls_R_factor_gt            0.0799
_refine_ls_wR_factor_ref          0.1552
_refine_ls_wR_factor_gt           0.1552
_refine_ls_goodness_of_fit_ref    1.340
_refine_ls_restrained_S_all       1.340
_refine_ls_shift/su_max           0.017
_refine_ls_shift/su_mean          0.010
 
loop_
 _atom_site_label
 _atom_site_type_symbol
 _atom_site_fract_x
 _atom_site_fract_y
 _atom_site_fract_z
 _atom_site_U_iso_or_equiv
 _atom_site_adp_type
 _atom_site_occupancy
 _atom_site_site_symmetry_order  
 _atom_site_calc_flag
 _atom_site_refinement_flags_posn
 _atom_site_refinement_flags_adp
 _atom_site_refinement_flags_occupancy
 _atom_site_disorder_assembly
 _atom_site_disorder_group
Cl01 Cl 1.000000 0.500000 0.500000 0.019(4) Uiso 1 48 d S . P . .
Na02 Na 0.500000 0.500000 0.500000 0.023(5) Uiso 1 48 d S . P . .
 
_geom_special_details
;
 All esds (except the esd in the dihedral angle between two l.s. planes)
 are estimated using the full covariance matrix.  The cell esds are taken
 into account individually in the estimation of esds in distances, angles
 and torsion angles; correlations between esds in cell parameters are only
 used when they are defined by crystal symmetry.  An approximate (isotropic)
 treatment of cell esds is used for estimating esds involving l.s. planes.
;
 
loop_
 _geom_bond_atom_site_label_1
 _geom_bond_atom_site_label_2
 _geom_bond_distance
 _geom_bond_site_symmetry_2
 _geom_bond_publ_flag
Cl01 Na02 2.8200(4) 73 ?
Cl01 Na02 2.8200(4) . ?
Cl01 Na02 2.8200(4) 1_655 ?
Cl01 Na02 2.8200(4) 49_554 ?
Cl01 Na02 2.8200(4) 49 ?
Cl01 Na02 2.8200(4) 73_545 ?
 
loop_
 _geom_angle_atom_site_label_1
 _geom_angle_atom_site_label_2
 _geom_angle_atom_site_label_3
 _geom_angle
 _geom_angle_site_symmetry_1
 _geom_angle_site_symmetry_3
 _geom_angle_publ_flag
Na02 Cl01 Na02 90.0 73 . ?
Na02 Cl01 Na02 90.0 73 1_655 ?
Na02 Cl01 Na02 180.0 . 1_655 ?
Na02 Cl01 Na02 90.0 73 49_554 ?
Na02 Cl01 Na02 90.0 . 49_554 ?
Na02 Cl01 Na02 90.0 1_655 49_554 ?
Na02 Cl01 Na02 90.0 73 49 ?
Na02 Cl01 Na02 90.0 . 49 ?
Na02 Cl01 Na02 90.0 1_655 49 ?
Na02 Cl01 Na02 180.0 49_554 49 ?
Na02 Cl01 Na02 180.0 73 73_545 ?
Na02 Cl01 Na02 90.0 . 73_545 ?
Na02 Cl01 Na02 90.0 1_655 73_545 ?
Na02 Cl01 Na02 90.0 49_554 73_545 ?
Na02 Cl01 Na02 90.0 49 73_545 ?
Cl01 Na02 Cl01 90.0 73_455 . ?
Cl01 Na02 Cl01 90.0 73_455 1_455 ?
Cl01 Na02 Cl01 180.0 . 1_455 ?
Cl01 Na02 Cl01 90.0 73_455 49_454 ?
Cl01 Na02 Cl01 90.0 . 49_454 ?
Cl01 Na02 Cl01 90.0 1_455 49_454 ?
Cl01 Na02 Cl01 90.0 73_455 49_455 ?
Cl01 Na02 Cl01 90.0 . 49_455 ?
Cl01 Na02 Cl01 90.0 1_455 49_455 ?
Cl01 Na02 Cl01 180.0 49_454 49_455 ?
Cl01 Na02 Cl01 180.0 73_455 73_445 ?
Cl01 Na02 Cl01 90.0 . 73_445 ?
Cl01 Na02 Cl01 90.0 1_455 73_445 ?
Cl01 Na02 Cl01 90.0 49_454 73_445 ?
Cl01 Na02 Cl01 90.0 49_455 73_445 ?
 
_refine_diff_density_max    0.157
_refine_diff_density_min   -0.197
_refine_diff_density_rms    0.047

_shelx_res_file
;
TITL 1_a.res in Fm-3m
    NaCl_filtered_EXTI_1.res
    created by SHELXL-2018/3 at 17:17:45 on 28-Dec-2021
REM Old TITL 1 in Fm-3m
REM SHELXT solution in Fm-3m: R1 0.348, Rweak 0.106, Alpha 0.000
REM <I/s>   0.000 for    0 systematic absences,  Orientation as input
REM Formula found by SHELXT:  Na Cl

CELL  0.71073   5.6400   5.6400   5.6400   90.000   90.000   90.000
ZERR    4.000   0.0007   0.0007   0.0007    0.000    0.000    0.000
LATT  4
SYMM -X, -Y, Z
SYMM -X, Y, -Z
SYMM X, -Y, -Z
SYMM Z, X, Y
SYMM Z, -X, -Y
SYMM -Z, -X, Y
SYMM -Z, X, -Y
SYMM Y, Z, X
SYMM -Y, Z, -X
SYMM Y, -Z, -X
SYMM -Y, -Z, X
SYMM Y, X, -Z
SYMM -Y, -X, -Z
SYMM Y, -X, Z
SYMM -Y, X, Z
SYMM X, Z, -Y
SYMM -X, Z, Y
SYMM -X, -Z, -Y
SYMM X, -Z, Y
SYMM Z, Y, -X
SYMM Z, -Y, X
SYMM -Z, Y, X
SYMM -Z, -Y, -X
SFAC NA     2.24060 108.00390   1.33260  24.50470   0.90700   3.39140 =
            0.28630   0.43460   0.00000   0.000   0.000   0.000   1.400  22.990
SFAC CL     1.45240  30.93520   2.29260   9.97980   0.78740   2.33360 =
            0.32170   0.32280   0.00000   0.000   0.000   0.000   0.990  35.453
UNIT 4 4
L.S. 1
BOND
LIST 4
FMAP 2
PLAN 20
ACTA
WGHT    0.037500
EXTI  402.299805
FVAR     159.96585
CL01  2    1.000000    0.500000    0.500000    10.02083    0.01906
NA02  1    0.500000    0.500000    0.500000    10.02083    0.02287
HKLF 4


REM  1_a.res in Fm-3m
REM wR2 = 0.1552, GooF = S = 1.340, Restrained GooF = 1.340 for all data
REM R1 = 0.0799 for 21 Fo > 4sig(Fo) and 0.0799 for all 21 data
REM 4 parameters refined using 0 restraints

END

WGHT      0.0262      0.0000

REM Highest difference peak  0.157,  deepest hole -0.197,  1-sigma level  0.047
Q1    1   1.2500  0.2500  0.2500  10.04167  0.05    0.16
Q2    1   1.2500  0.7500  0.6225  10.25000  0.05    0.07
Q3    1   1.1225  0.6225  0.6225  10.16667  0.05    0.06
Q4    1   0.6265  0.3735  0.6265  10.16667  0.05    0.05
Q5    1   0.3681  0.5000  0.6750  10.50000  0.05    0.02
Q6    1   1.0000  0.7128  0.6179  10.50000  0.05    0.02
;
_shelx_res_checksum    8942

_shelx_hkl_file
;
   0   0  -5  606.83 710.392   1
   0   1  -7   52.43 571.220   1
   0  -1   6   49.71 457.848   1
   0   1  -6   65.08 508.720   1
   0  -1   5  -77.58 315.734   1
   0   1  -5 -243.28 577.034   1
   0  -1   4   65.01 478.197   1
   0   1  -4  479.29 600.290   1
   0  -1   3 -169.48 238.008   1
   0   1  -3   54.76 361.010   1
   0  -1   2 -242.73 281.250   1
   0   1  -2   79.94 339.716   1
   0  -1   1  -66.42 167.006   1
   0   1  -1  -30.25 247.638   1
   0  -1   0    9.61 197.711   1
   0   1   0  -97.20 145.058   1
   0  -1  -1  503.63 494.912   1
   0   1   1   19.26  94.222   1
   0  -1  -2    6.92 195.966   1
   0   1   2    1.66 107.086   1
   0  -2   6 297783.  73437.   1
   0   2  -6 203379.  50254.   1
   0  -2   5 -291.68 621.002   1
   0   2  -5  320.53 900.799   1
   0  -2   4 397165.  96911.   1
   0   2  -4 356904.  87173.   1
   0  -2   3 -290.88 672.964   1
   0   2  -3 -586.12 753.633   1
   0  -2   2 486918. 118605.   1
   0   2  -2 525436. 128052.   1
   0  -2   1  -61.63 221.330   1
   0   2  -1   53.78 361.010   1
   0  -2   0 663880. 161700.   1
   0   2   0 493822. 120203.   1
   0  -2  -1  356.32 502.906   1
   0   2   1  -39.06 228.379   1
   0  -2  -2 736191. 179106.   1
   0   2   2 389898.  94840.   1
   0  -2  -3 -215.88 227.107   1
   0   2   3  168.17 180.232   1
   0  -2  -4 343314.  83612.   1
   0   2   4 315334.  76744.   1
   0  -2  -5 -580.30 451.671   1
   0  -3   6 -249.38 904.069   1
   0   3  -6 -326.63 819.403   1
   0  -3   5 -107.74 553.415   1
   0   3  -5  260.72 1223.84   1
   0  -3   4 -273.91 513.808   1
   0   3  -4 -1016.4 1749.63   1
   0  -3   3   -2.69 518.531   1
   0   3  -3   51.82 899.345   1
   0  -3   2  139.53 438.226   1
   0   3  -2  808.50 904.069   1
   0  -3   1 -208.18 421.875   1
   0   3  -1 -286.85 667.877   1
   0  -3   0 -232.49 686.409   1
   0   3   0  -76.96 352.180   1
   0  -3  -1  -37.10 890.261   1
   0   3   1  108.76 389.171   1
   0  -3  -2 -375.36 461.482   1
   0   3   2  194.40 296.548   1
   0  -3  -3  287.68 722.383   1
   0   3   3  171.62 379.723   1
   0  -3  -4 -226.60 514.898   1
   0   3   4 -384.08 295.494   1
   0  -3  -5 -546.15 415.334   1
   0   3   5 -141.93 282.013   1
   0  -3  -6 -553.42 545.058   1
   0   3   6 -190.26 261.773   1
   0  -4   5  568.68 859.737   1
   0   4  -5 -101.60 996.729   1
   0  -4   4 203561.  50145.   1
   0   4  -4 160683.  39826.   1
   0  -4   3  102.80 470.203   1
   0   4  -3  355.16 767.441   1
   0  -4   2 400072.  97602.   1
   0   4  -2 546511. 133539.   1
   0  -4   1  249.64 888.807   1
   0   4  -1 -158.03 484.738   1
   0  -4   0 350036.  85683.   1
   0   4   0 627906. 153343.   1
   0  -4  -1 -241.71 524.709   1
   0  -4  -2 568677. 138699.   1
   0   4   2 458212. 111591.   1
   0  -4  -3 -216.61 747.819   1
   0   4   3  -88.37 303.633   1
   0  -4  -4 236046.  57740.   1
   0   4   4 145894.  35640.   1
   0  -4  -5  149.31 460.755   1
   0   4   5 -161.92 385.174   1
   0  -5   4  220.86 623.183   1
   0   5  -4 -288.74 853.197   1
   0  -5   3 -177.03 779.432   1
   0   5  -3 -346.95 728.197   1
   0  -5   2   -8.10 559.592   1
   0   5  -2 -385.90 1451.67   1
   0  -5   1 -191.17 980.740   1
   0   5  -1  393.53 696.220   1
   0  -5   0  275.36 1115.91   1
   0   5   0 -135.79 474.200   1
   0  -5  -1  -37.83 569.040   1
   0  -5  -2  184.59 771.438   1
   0   5   2 -203.02 422.601   1
   0  -5  -3 -369.91 538.517   1
   0   5   3   68.02 452.398   1
   0  -5  -4  553.78 1028.71   1
   0   5   4 -130.12 296.657   1
   0  -5  -5 -162.50 954.941   1
   0   5   5 -262.43 635.901   1
   0  -6   1  392.80 1873.54   1
   0   6  -1  371.73 918.240   1
   0  -6   0 107340.  26926.   1
   0   6   0 123110.  30640.   1
   0  -6  -1  -41.21 663.880   1
   0  -6  -2 249382.  61337.   1
   0   6   2 184956.  45349.   1
   0  -6  -3   12.19 1201.67   1
   0   6   3  270.57 628.270   1
  -1   6   3  237.75 495.639   1
   1  -6  -3 -790.33 948.400   1
  -1   6   2 -110.68 588.299   1
   1  -6  -2  706.03 978.197   1
  -1   6   1 -372.46 475.290   1
   1  -6  -1  252.11 838.299   1
  -1   6   0  287.25 738.008   1
   1  -6   0 -453.49 2240.55   1
   1  -5  -4 -408.79 917.877   1
  -1   5   3  14873. 3993.46   1
   1  -5  -3  12980. 3613.73   1
  -1   5   2 -235.21 432.412   1
   1  -5  -2   38.84 558.502   1
  -1   5   1  28728. 7427.32   1
   1  -5  -1  28176. 7768.89   1
  -1   5   0  180.74 586.119   1
   1  -5   0  631.90 1186.41   1
  -1   5  -1  28085. 7492.73   1
   1  -5   1  25443. 6893.16   1
  -1   5  -2  796.87 954.941   1
   1  -5   2 -321.11 579.941   1
  -1   5  -3  17126. 5279.79   1
   1  -5   3  16065. 4651.16   1
   1  -5   4 -120.93 711.845   1
  -1   4   5  405.16 351.271   1
   1  -4  -5 -107.52 1032.70   1
   1  -4  -4   53.12 561.046   1
  -1   4   3  114.21 336.664   1
   1  -4  -3  -53.05 416.424   1
  -1   4   2   63.19 360.065   1
   1  -4  -2  161.77 574.491   1
  -1   4   1 -109.63 401.526   1
   1  -4  -1  624.27 624.636   1
  -1   4   0    1.23 421.511   1
   1  -4   0 -407.34 781.613   1
  -1   4  -1 -108.21 575.581   1
   1  -4   1  187.28 652.616   1
  -1   4  -2 -127.54 773.982   1
   1  -4   2  757.99 663.517   1
  -1   4  -3 -396.80 657.703   1
   1  -4   3 -275.54 1203.12   1
  -1   4  -4  -89.24 757.630   1
   1  -4   4 -246.22 442.587   1
  -1   4  -5  -87.03 1005.45   1
   1  -4   5 -121.33 518.168   1
  -1   3   4  -22.33 195.603   1
   1  -3  -4  699.49 661.700   1
  -1   3   3  60501.  14851.   1
   1  -3  -3  83394.  20581.   1
  -1   3   2    0.67 227.834   1
   1  -3  -2  157.81 424.055   1
  -1   3   1 168568.  41206.   1
   1  -3  -1 172347.  42296.   1
  -1   3   0 -112.28 767.804   1
   1  -3   0    4.73 490.552   1
  -1   3  -1 105487.  25970.   1
   1  -3   1 106904.  26355.   1
  -1   3  -2  170.42 585.392   1
   1  -3   2   24.36 356.250   1
  -1   3  -3  39753.  10320.   1
   1  -3   3  29887. 7648.97   1
  -1   3  -4  438.23 794.694   1
   1  -3   4  206.21 715.116   1
  -1   3  -5 7703.48 2670.42   1
  -1   3  -6 -1483.3 1867.37   1
   1  -3   6 -181.10 1000.00   1
  -1   2   3   76.74 233.866   1
   1  -2  -3 -445.86 258.721   1
  -1   2   2 -116.75 225.000   1
   1  -2  -2   76.02 312.427   1
  -1   2   1  -63.19 507.267   1
   1  -2  -1  302.65 650.799   1
  -1   2   0  263.26 604.287   1
   1  -2   0  878.27 752.179   1
  -1   2  -1  827.40 1155.16   1
   1  -2   1    6.24 330.596   1
  -1   2  -2 -408.07 736.555   1
   1  -2   2   25.03 577.398   1
  -1   2  -3  112.75 858.284   1
   1  -2   3  334.12 583.212   1
  -1   2  -4  585.76 978.560   1
   1  -2   4   21.05 582.848   1
  -1   2  -5 -713.66 929.141   1
   1  -2   5 -359.77 656.976   1
  -1   2  -6 -1033.8 936.409   1
  -1   1   6  -97.82 220.530   1
   1  -1  -6   79.69 392.441   1
  -1   1   5  19738. 4909.15   1
   1  -1  -5  29026. 7292.87   1
  -1   1   4    5.06 245.312   1
   1  -1  -4  589.39 422.601   1
  -1   1   3 117078.  28514.   1
   1  -1  -3 261555.  63699.   1
  -1   1   2  134.16 102.871   1
   1  -1  -2   15.25 202.870   1
  -1   0   6 -113.23 374.636   1
   1   0  -6  161.30 603.197   1
  -1   0   5  232.41 468.750   1
   1   0  -5 -276.89 349.782   1
  -1   0   4  -68.10 287.827   1
   1   0  -4   -9.73 401.526   1
  -1   0   3  343.13 521.075   1
   1   0  -3 -343.60 323.982   1
  -1   0   2  557.78 547.965   1
   1   0  -2  -61.19 273.873   1
  -1   0   1   43.28 149.818   1
   1   0  -1  182.23 255.741   1
  -1   0   0 -177.33 166.097   1
   1   0   0  -71.44 263.772   1
   1   1  -7 4898.25 1937.86   1
  -1  -1   6 -316.90 482.558   1
   1   1  -6 -538.15 1261.63   1
  -1  -1   5  22373. 5752.17   1
   1   1  -5  39389.  10167.   1
  -1  -1   4 -209.23 435.319   1
   1   1  -4   51.02 465.843   1
  -1  -1   3 167732.  40952.   1
   1   1  -3 217696.  53198.   1
  -1  -1   2   14.28 322.347   1
   1   1  -2   14.84 436.773   1
  -1  -1   1 160356.  39135.   1
   1   1  -1 156432.  38263.   1
  -1  -1   0 -290.88 301.744   1
   1   1   0   94.15 220.167   1
  -1  -1  -1 296693.  72347.   1
   1   1   1 282776.  68859.   1
  -1  -1  -2 -247.64 393.532   1
   1   1   2   89.64 274.491   1
  -1  -1  -3  56795.  14081.   1
   1   1   3  87682.  21479.   1
  -1  -2   6  111.63 612.645   1
   1   2  -6 -341.79 872.819   1
  -1  -2   5 -258.65 626.453   1
   1   2  -5 1216.57 1143.53   1
  -1  -2   4   17.29 443.314   1
   1   2  -4 -104.29 663.517   1
  -1  -2   3  128.63 364.462   1
   1   2  -3  119.40 497.093   1
  -1  -2   2 -272.42 332.558   1
   1   2  -2  313.81 453.488   1
  -1  -2   1  134.92 248.728   1
   1   2  -1  -42.15 430.595   1
  -1  -2   0  328.82 426.235   1
   1   2   0 -128.71 296.039   1
  -1  -2  -1   63.34 480.014   1
   1   2   1 -220.64 362.536   1
  -1  -2  -2   46.77 317.078   1
   1   2   2  126.05 314.135   1
  -1  -2  -3  674.05 817.586   1
   1   2   3  -40.84 322.601   1
  -1  -2  -4 -715.84 587.935   1
   1   2   4  277.43 458.212   1
  -1  -2  -5  151.71 425.508   1
   1   2   5 -144.59 349.019   1
  -1  -3   6  -84.05 519.258   1
   1   3  -6  233.47 877.179   1
  -1  -3   5  10233. 2948.40   1
   1   3  -5  10836. 3309.95   1
  -1  -3   4 -551.60 539.970   1
   1   3  -4 -213.55 1653.34   1
  -1  -3   3 173437.  43060.   1
   1   3  -3 107703.  26853.   1
  -1  -3   2   57.74 446.221   1
   1   3  -2  347.38 705.305   1
  -1  -3   1 410610. 100618.   1
   1   3  -1 193241.  47384.   1
  -1  -3   0   60.03 466.206   1
   1   3   0  257.09 488.735   1
  -1  -3  -1  84411.  20876.   1
   1   3   1 215443.  52616.   1
  -1  -3  -2 -174.53 560.683   1
   1   3   2  -40.81 289.753   1
  -1  -3  -3 103343.  25574.   1
   1   3   3  87100.  21410.   1
  -1  -3  -4  476.74 586.845   1
   1   3   4  -48.07 339.026   1
  -1  -3  -6  960.75 856.467   1
   1   3   6  100.04 466.933   1
  -1  -4   5  422.96 1655.89   1
   1   4  -5  657.34 875.726   1
  -1  -4   4  130.23 590.842   1
   1   4  -4  425.51 804.868   1
  -1  -4   3 -227.83 1069.40   1
   1   4  -3  852.11 869.549   1
  -1  -4   2   20.71 539.970   1
   1   4  -2  -63.52 834.302   1
  -1  -4   1 -386.63 983.647   1
   1   4  -1 -214.21 518.895   1
  -1  -4   0   69.51 754.723   1
   1   4   0  221.26 1017.08   1
  -1  -4  -1 -140.99 504.723   1
   1   4   1  272.64 395.712   1
  -1  -4  -2 -376.82 692.587   1
   1   4   2   95.13 501.453   1
  -1  -4  -3   15.86 572.310   1
   1   4   3  151.82 322.565   1
  -1  -4  -4  683.14 1124.64   1
   1   4   4  232.49 481.468   1
  -1  -4  -5 -253.74 770.711   1
   1   4   5 -188.12 338.844   1
  -1  -5   4  217.33 682.049   1
   1   5  -4  619.91 1023.98   1
  -1  -5   3  19001. 5414.24   1
   1   5  -3  13619. 4026.16   1
  -1  -5   2  -36.32 590.842   1
   1   5  -2  495.64 870.639   1
  -1  -5   1  60865.  16315.   1
   1   5  -1  33881. 8960.75   1
  -1  -5   0 -394.62 1049.42   1
   1   5   0  507.27 761.264   1
  -1  -5  -1  21795. 5981.10   1
   1   5   1  25400. 6551.59   1
  -1  -5  -2 -117.19 523.255   1
   1   5   2  -57.67 467.659   1
  -1  -5  -3 105705.  26250.   1
   1   5   3  38990. 9738.36   1
  -1  -5  -4  101.24 523.255   1
   1   5   4  345.57 454.578   1
  -1  -6   0 -238.37 695.857   1
   1   6   0 -278.82 980.377   1
  -1  -6  -1  388.08 771.802   1
   1   6   1  235.07 1381.54   1
  -1  -6  -2 -616.28 706.395   1
   1   6   2 -322.64 755.450   1
  -1  -6  -3 -579.21 1274.71   1
   1   6   3 -378.63 468.023   1
  -2   6   3   72.53 445.857   1
  -2   6   2 112209.  27783.   1
   2  -6  -2 152325.  37900.   1
  -2   6   1  -36.77 1439.68   1
   2  -6  -1 -333.87 1136.26   1
  -2   6   0 135574.  33456.   1
   2  -6   0 163663.  40807.   1
  -2   5   4  251.45 522.892   1
   2  -5  -4 -314.10 515.988   1
  -2   5   3 -208.14 325.872   1
   2  -5  -3 -533.79 1448.76   1
  -2   5   2  -23.35 603.560   1
   2  -5  -2  -42.81 720.930   1
  -2   5   1 -292.80 440.407   1
   2  -5  -1  -30.76 928.778   1
  -2   5   0  -73.47 611.555   1
   2  -5   0  494.91 1041.06   1
  -2   5  -1  462.57 1341.93   1
   2  -5   1  247.96 793.241   1
  -2   5  -2 -476.38 653.342   1
   2  -5   2  103.42 574.127   1
  -2   5  -3 -203.63 1170.42   1
   2  -5   3  223.62 800.145   1
  -2   4   5 -196.48 412.427   1
   2  -4  -5 -482.19 501.816   1
  -2   4   4 195676.  47820.   1
   2  -4  -4 130959.  32158.   1
  -2   4   3 -354.36 501.816   1
   2  -4  -3 1089.03 846.293   1
  -2   4   2 213699.  52217.   1
   2  -4  -2 164062.  40298.   1
  -2   4   1 -111.12 523.255   1
   2  -4  -1  198.84 663.517   1
  -2   4   0 253052.  61919.   1
   2  -4   0 212500.  52253.   1
  -2   4  -1  629.36 856.104   1
   2  -4   1 -201.42 720.566   1
  -2   4  -2 169695.  41860.   1
   2  -4   2 212900.  52326.   1
  -2   4  -3 -664.97 840.479   1
   2  -4   3 -233.50 1034.88   1
  -2   4  -4  83357.  21188.   1
   2  -4   4 239280.  59520.   1
  -2   4  -5  216.61 1126.45   1
   2  -4   5 -384.08 940.406   1
  -2   2   5 -301.13 193.168   1
   2  -2  -5   77.54 260.719   1
  -2   2   4 222020.  54070.   1
   2  -2  -4 325981.  79469.   1
   2  -1  -6  -74.02 435.319   1
  -2   1   5  472.38 877.543   1
   2  -1  -5  -53.78 433.866   1
  -2   1   4   48.58 484.011   1
   2  -1  -4  233.54 355.632   1
  -2   1   3   67.41 432.776   1
   2  -1  -3   86.81 264.389   1
  -2   1   2  262.61 543.967   1
  -2   0   6 335210.  81868.   1
   2   0  -6 211773.  51817.   1
  -2   0   5 -440.77 471.656   1
   2   0  -5 -159.67 295.712   1
  -2   0   4 333466.  81286.   1
   2   0  -4 402979.  98110.   1
  -2   0   3  319.29 429.142   1
   2   0  -3    1.52 811.409   1
  -2   0   2 821947. 199927.   1
   2   0  -2 562863. 136955.   1
  -2   0   1 -127.18 271.838   1
   2   0  -1  183.76 361.882   1
  -2   0  -1  181.32 392.441   1
   2   0   1 -156.32 317.115   1
  -2  -1   6  384.08 511.264   1
   2   1  -6 -266.10 601.380   1
  -2  -1   5  -15.41 777.616   1
   2   1  -5  417.88 749.999   1
  -2  -1   4  154.54 736.555   1
   2   1  -4   61.08 399.346   1
  -2  -1   3 -224.82 329.687   1
   2   1  -3 -323.07 401.162   1
  -2  -1   2 -193.10 256.977   1
   2   1  -2  264.75 466.569   1
  -2  -1   1   11.81 298.982   1
   2   1  -1   27.05 334.883   1
  -2  -1   0 -132.59 280.741   1
   2   1   0 -182.96 401.526   1
  -2  -1  -1 -480.01 859.737   1
   2   1   1  -84.56 305.051   1
  -2  -1  -2  -95.97 783.429   1
   2   1   2  244.29 466.933   1
  -2  -1  -3  -12.14 377.543   1
   2   1   3 -196.18 372.819   1
  -2  -2   6 183321.  45022.   1
   2   2  -6 300981.  74055.   1
  -2  -2   5 -204.00 400.799   1
   2   2  -5 -669.69 640.988   1
  -2  -2   4 627180. 152870.   1
   2   2  -4 603560. 147384.   1
  -2  -2   3 -218.17 400.436   1
   2   2  -3  -44.69 516.715   1
  -2  -2   2 349527.  85283.   1
   2   2  -2 384447.  93823.   1
  -2  -2   1   46.51 261.882   1
   2   2  -1   -8.67 378.997   1
  -2  -2   0 999999. 243350.   1
   2   2   0 917150. 223256.   1
  -2  -2  -1 -277.07 702.034   1
   2   2   1 -152.40 375.726   1
  -2  -2  -2 396075.  96621.   1
   2   2   2 454941. 110828.   1
  -2  -2  -3  199.75 516.351   1
   2   2   3  528.34 470.930   1
  -2  -2  -4 286264.  69949.   1
   2   2   4 321039.  78343.   1
  -2  -2  -5  178.74 661.700   1
   2   2   5  191.50 495.639   1
  -2  -2  -6  61192.  15411.   1
  -2  -3   6  127.18 806.322   1
   2   3  -6  297.13 1176.23   1
  -2  -3   5 -144.22 836.845   1
   2   3  -5 -295.20 804.505   1
  -2  -3   4  -26.99 353.851   1
   2   3  -4 -333.28 803.052   1
  -2  -3   3  -29.37 605.377   1
   2   3  -3 -458.94 883.357   1
  -2  -3   2   11.30 336.446   1
   2   3  -2  406.98 694.040   1
  -2  -3   1  393.89 478.924   1
   2   3  -1  -64.35 723.110   1
  -2  -3   0   90.77 490.915   1
   2   3   0  133.43 446.947   1
  -2  -3  -1  277.07 736.191   1
   2   3   1 -134.37 424.782   1
  -2  -3  -2  -24.06 432.412   1
   2   3   2   -8.43 348.037   1
  -2  -3  -3  271.37 776.525   1
   2   3   3 -426.24 836.845   1
  -2  -3  -4 -132.78 641.351   1
   2   3   4 -338.84 656.976   1
  -2  -3  -5 -538.15 986.554   1
   2   3   5 -170.53 404.433   1
  -2  -3  -6  116.79 938.589   1
   2   3   6  328.31 557.776   1
  -2  -4   5  822.31 1116.64   1
   2   4  -5  687.50 1042.88   1
  -2  -4   4 334992.  82013.   1
   2   4  -4 304760.  74709.   1
  -2  -4   3  310.32 630.450   1
   2   4  -3  380.45 753.633   1
  -2  -4   2 547601. 133612.   1
   2   4  -2 530523. 129615.   1
  -2  -4   1 -247.89 336.737   1
   2   4  -1 -322.60 582.122   1
  -2  -4   0 309229.  75836.   1
   2   4   0 269804.  65916.   1
  -2  -4  -1  643.17 1472.75   1
  -2  -4  -2 857921. 209338.   1
   2   4   2 562499. 137064.   1
  -2  -4  -3  212.65 680.595   1
   2   4   3   13.18 338.699   1
  -2  -4  -4 438953. 107485.   1
   2   4   4 228597.  55887.   1
  -2  -4  -5 -393.17 541.787   1
   2   4   5  225.40 564.680   1
  -2  -5   4 -390.62 586.482   1
   2   5  -4 -1269.3 2321.95   1
  -2  -5   3 -1087.9 1329.94   1
   2   5  -3   23.01 1008.36   1
  -2  -5   2  289.75 723.836   1
   2   5  -2  316.68 785.246   1
  -2  -5   1  270.64 550.145   1
   2   5  -1  -44.84 550.145   1
  -2  -5   0   80.16 807.049   1
   2   5   0    6.74 656.976   1
  -2  -5  -1 -595.57 852.470   1
   2   5   1 -753.63 1230.38   1
  -2  -5  -2 -341.13 605.014   1
   2   5   2   22.31 609.374   1
  -2  -5  -3  -18.48 851.380   1
   2   5   3   17.62 613.735   1
  -2  -5  -4   35.15 906.976   1
   2   5   4  250.62 605.377   1
  -3   6   1 -273.15 962.935   1
   3  -6  -1 1352.83 2599.56   1
  -3   2   5  -72.49 533.793   1
   3  -2  -5 -134.81 428.415   1
  -3   2   4 -763.81 1193.31   1
   3  -2  -4  256.43 432.776   1
  -3   1   5  12907. 3341.93   1
   3  -1  -5  18950. 4967.29   1
  -3   1   4  -38.34 324.309   1
   3  -1  -4 -320.93 439.680   1
  -3   1   3  62246.  15342.   1
   3  -1  -3  68096.  16926.   1
  -3   1   2   43.10 462.572   1
   3  -1  -2  126.93 819.403   1
  -3   1   1 189862.  46766.   1
   3  -1  -1  75727.  18866.   1
   3   0  -6 -243.79 692.950   1
  -3   0   5    7.54 500.000   1
  -3   0   4 -197.53 381.540   1
   3   0  -4 -233.21 438.953   1
  -3   0   3  116.02 841.932   1
   3   0  -3 -237.61 505.087   1
  -3   0   2    8.99 348.801   1
   3   0  -2  114.61 360.864   1
  -3   0   1 -160.61 265.261   1
   3   0  -1 -261.92 587.209   1
  -3   0   0  273.36 589.752   1
   3   0   0  303.60 778.342   1
  -3   0  -1  -70.60 209.484   1
   3   0   1 -410.25 600.290   1
  -3  -1   6   16.29 523.255   1
   3   1  -6 -125.98 490.552   1
  -3  -1   5  72093.  17867.   1
   3   1  -5  88808.  22046.   1
  -3  -1   4  -24.63 374.636   1
   3   1  -4   16.41 549.781   1
  -3  -1   3 167805.  41533.   1
   3   1  -3  85901.  21395.   1
  -3  -1   2  -99.49 360.719   1
   3   1  -2  176.27 760.900   1
  -3  -1   1 220639.  53961.   1
   3   1  -1 202398.  49600.   1
  -3  -1   0  130.74 354.324   1
   3   1   0  225.94 678.415   1
  -3  -1  -1 134629.  33089.   1
   3   1   1 122238.  30109.   1
  -3  -1  -2 -358.94 1207.48   1
   3   1   2  541.79 751.089   1
  -3  -1  -3  32485. 8397.52   1
   3   1   3  60792.  15283.   1
  -3  -1  -4  151.53 802.688   1
   3   1   4  114.79 359.520   1
  -3  -2   6  620.64 646.438   1
   3   2  -6  -45.71 649.709   1
  -3  -2   5  -63.44 437.500   1
  -3  -2   4   44.66 681.322   1
   3   2  -4 -389.53 588.299   1
  -3  -2   3 -159.88 906.612   1
   3   2  -3 -417.51 1379.72   1
  -3  -2   2   65.04 659.156   1
   3   2  -2 -203.63 586.482   1
  -3  -2   1   55.01 392.078   1
   3   2  -1  182.41 508.357   1
  -3  -2   0 -309.92 385.537   1
   3   2   0  529.43 706.031   1
  -3  -2  -1 -993.82 1418.97   1
   3   2   1    7.01 451.308   1
  -3  -2  -2 -116.86 452.761   1
   3   2   2  118.79 747.092   1
  -3  -2  -3 -664.61 808.865   1
   3   2   3  151.96 422.965   1
  -3  -2  -4  636.99 931.685   1
   3   2   4   15.80 519.258   1
  -3  -2  -5   39.28 699.854   1
   3   2   5 1952.40 1060.32   1
  -3  -2  -6  480.01 851.380   1
   3   2   6  -48.62 631.903   1
  -3  -3   5  10636. 3753.63   1
   3   3  -5  17108. 5875.72   1
  -3  -3   4 -436.77 648.619   1
   3   3  -4 -349.27 2122.45   1
  -3  -3   2   11.81 651.162   1
  -3  -3   1  63408.  15796.   1
   3   3  -1  61519.  15679.   1
  -3  -3   0 -762.72 892.441   1
   3   3   0 -127.94 489.462   1
  -3  -3  -1  67151.  16904.   1
   3   3   1  98365.  24415.   1
  -3  -3  -2  -89.03 820.493   1
   3   3   2  -87.94 401.526   1
  -3  -3  -3  23608. 6489.82   1
   3   3   3  47820.  12558.   1
  -3  -3  -4  -29.43 462.209   1
   3   3   4 -264.46 451.308   1
  -3  -3  -5  14847. 4273.25   1
   3   3   5 7242.00 2175.87   1
  -3  -4   5   48.76 603.560   1
   3   4  -5 -185.76 1226.74   1
  -3  -4   4   84.96 562.499   1
   3   4  -4  111.45 618.459   1
  -3  -4   3  -64.21 460.392   1
   3   4  -3 -513.81 1180.59   1
  -3  -4   2  -99.93 906.249   1
   3   4  -2 -478.56 557.776   1
  -3  -4   1  996.00 1022.89   1
   3   4  -1    6.95 1638.44   1
  -3  -4   0 -216.68 631.177   1
   3   4   0  297.17 1195.86   1
  -3  -4  -1 -235.61 981.830   1
   3   4   1  542.15 643.168   1
  -3  -4  -2 -475.29 751.089   1
   3   4   2  -55.41 695.130   1
  -3  -4  -3  441.50 985.828   1
   3   4   3  711.12 1383.72   1
  -3  -4  -4  228.56 1198.40   1
   3   4   4 -363.74 495.639   1
  -3  -5   2 -148.22 558.866   1
   3   5  -2  760.54 1148.62   1
  -3  -5   1  72674.  18212.   1
   3   5  -1  49855.  12616.   1
  -3  -5   0  323.47 1403.70   1
   3   5   0  -19.48 778.342   1
  -3  -5  -1  13289. 4080.66   1
   3   5   1  40007.  10981.   1
  -3  -5  -2 1806.32 1794.69   1
   3   5   2 -584.67 663.880   1
  -3  -5  -3 9698.39 3309.23   1
   3   5   3 8710.02 2700.94   1
   4  -2  -5 -342.11 948.037   1
  -4   2   4 150182.  36773.   1
   4  -2  -4 243096.  59738.   1
  -4   2   3   40.30 517.078   1
   4  -2  -3  427.33 910.610   1
  -4   1   5 -125.51 349.309   1
   4  -1  -5 -202.58 447.674   1
  -4   1   4  -20.06 409.883   1
   4  -1  -4 -1011.6 1157.70   1
  -4   1   3   91.57 407.340   1
   4  -1  -3 -461.12 642.441   1
  -4   1   2 -254.40 831.758   1
   4  -1  -2 -295.06 760.174   1
  -4   1   1   51.78 566.133   1
   4  -1  -1  205.74 1007.27   1
  -4   1   0  -13.32 470.203   1
  -4   0   5  195.75 348.437   1
   4   0  -5  111.30 832.485   1
  -4   0   4 196875.  48219.   1
   4   0  -4 244331.  60102.   1
  -4   0   3  -53.20 489.098   1
   4   0  -3  284.99 567.587   1
  -4   0   2 368459.  89898.   1
   4   0  -2 360465.  88081.   1
  -4   0   1  -84.70 375.000   1
   4   0  -1  234.96 684.229   1
  -4   0   0 184593.  45240.   1
   4   0   0 209920.  51671.   1
  -4   0  -1   58.14 408.793   1
   4   0   1  294.26 686.046   1
  -4   0  -2 195458.  48147.   1
   4   0   2 144295.  35501.   1
  -4  -1   5  247.53 640.988   1
   4   1  -5  370.28 1088.66   1
  -4  -1   4 -101.82 610.101   1
   4   1  -4 -452.76 625.363   1
  -4  -1   3  146.18 553.052   1
   4   1  -3 -109.27 769.621   1
  -4  -1   2   99.45 530.159   1
   4   1  -2  691.50 757.630   1
  -4  -1   1 -280.34 532.340   1
   4   1  -1  226.53 640.624   1
  -4  -1   0   76.85 444.767   1
   4   1   0    6.02 634.447   1
  -4  -1  -1  221.55 634.084   1
   4   1   1 -449.49 569.404   1
  -4  -1  -2 -172.49 850.290   1
   4   1   2  -58.61 638.444   1
  -4  -1  -3 -141.79 574.127   1
   4   1   3 -408.43 987.281   1
  -4  -1  -4  751.09 1273.98   1
   4   1   4   54.18 482.558   1
  -4  -1  -5 1143.53 2168.97   1
  -4  -2   5 1277.25 1022.53   1
  -4  -2   4 390625.  95639.   1
   4   2  -4 279033.  68423.   1
  -4  -2   3 -465.84 662.790   1
   4   2  -3 -464.39 641.714   1
  -4  -2   2 537790. 131141.   1
   4   2  -2 582122. 142187.   1
  -4  -2   1 -156.03 400.799   1
   4   2  -1    0.09 656.976   1
  -4  -2   0 370639.  90443.   1
   4   2   0 578124. 141388.   1
  -4  -2  -1  382.27 651.526   1
   4   2   1  150.15 397.165   1
  -4  -2  -2 394258.  96584.   1
   4   2   2 421148. 102834.   1
  -4  -2  -3  409.52 860.101   1
   4   2   3   20.22 1081.39   1
  -4  -2  -4 232376.  57413.   1
   4   2   4 113154.  27991.   1
  -4  -2  -5 1283.07 1547.24   1
   4   2   5  287.57 640.988   1
  -4  -3   5 -551.96 925.508   1
   4   3  -5  453.49 876.089   1
  -4  -3   4 -835.75 779.069   1
   4   3  -4 -532.34 932.049   1
  -4  -3   3  212.10 510.537   1
   4   3  -3   -0.48 747.819   1
  -4  -3   2  286.05 546.148   1
   4   3  -2  585.03 1160.25   1
  -4  -3   1  196.29 547.965   1
   4   3  -1  -65.84 695.494   1
  -4  -3   0   64.39 602.834   1
   4   3   0  -69.48 676.962   1
  -4  -3  -1 -266.97 738.371   1
   4   3   1   98.29 442.587   1
  -4  -3  -2  557.78 949.490   1
   4   3   2  136.34 613.735   1
  -4  -3  -3 -242.73 538.517   1
   4   3   3   82.09 408.793   1
  -4  -3  -4 2235.46 2484.01   1
   4   3   4  406.25 664.244   1
  -4  -4   4 119586.  29909.   1
   4   4  -4  54324.  13859.   1
  -4  -4   3 2328.49 2424.42   1
   4   4  -3  545.06 1026.16   1
  -4  -4   2 275254.  67405.   1
   4   4  -2 270276.  66388.   1
  -4  -4   1  -31.15 782.339   1
   4   4  -1  222.64 860.101   1
  -4  -4   0 227907.  56068.   1
   4   4   0 208466.  51235.   1
  -4  -4  -1  168.50 852.107   1
   4   4   1  -60.76 608.284   1
  -4  -4  -2 209193.  51526.   1
   4   4   2 372093.  91134.   1
  -4  -4  -3  372.46 826.671   1
   4   4   3  217.33 502.543   1
  -5   2   3   -5.36 707.848   1
   5  -2  -3  -78.20 972.383   1
  -5   2   2  269.29 657.703   1
   5  -2  -2 -230.92 680.232   1
   5  -1  -5 5065.40 1856.83   1
  -5   1   4  211.34 445.494   1
   5  -1  -4  100.54 911.700   1
  -5   1   3  10570. 2966.20   1
   5  -1  -3 7743.45 2490.19   1
  -5   1   2  459.67 912.426   1
   5  -1  -2 -197.82 886.990   1
  -5   1   1  50145.  13299.   1
   5  -1  -1  20974. 6177.32   1
  -5   1   0 -106.25 572.310   1
   5  -1   0  471.29 1026.16   1
  -5   0   5  -93.39 666.787   1
   5   0  -5 -868.10 986.554   1
  -5   0   4 -212.32 494.186   1
   5   0  -4 -1165.3 1519.62   1
  -5   0   3  -14.91 493.822   1
   5   0  -3  367.73 699.491   1
  -5   0   2 -229.18 481.831   1
   5   0  -2 -438.95 828.488   1
  -5   0   1  -62.43 493.822   1
   5   0  -1 -290.84 749.273   1
  -5   0   0  403.34 900.799   1
   5   0   0 -657.70 944.040   1
  -5   0  -1  114.64 438.590   1
   5   0   1 -285.79 1018.17   1
  -5   0  -2 -237.46 713.299   1
   5   0   2  265.37 716.932   1
  -5   0  -3  226.38 1082.85   1
  -5  -1   5 4869.18 1949.13   1
   5   1  -5 3586.48 1812.86   1
  -5  -1   4  140.55 642.441   1
   5   1  -4 -125.80 813.589   1
  -5  -1   3  14680. 4077.03   1
   5   1  -3  20436. 6006.54   1
  -5  -1   2   58.32 704.941   1
   5   1  -2 -112.10 896.801   1
  -5  -1   1  22020. 5908.42   1
   5   1  -1  30345. 8161.33   1
  -5  -1   0 -191.28 863.008   1
   5   1   0  -12.25 615.188   1
  -5  -1  -1  24012. 6297.23   1
   5   1   1  26057. 7136.62   1
  -5  -1  -2  782.70 1049.05   1
   5   1   2 -683.14 1055.59   1
  -5  -1  -3 7903.34 2912.42   1
   5   1   3 8928.04 2865.19   1
  -5  -2   4 -231.07 538.880   1
   5   2  -4  957.85 1313.59   1
  -5  -2   3 -493.82 609.011   1
   5   2  -3  118.60 1039.24   1
  -5  -2   2 -226.53 639.534   1
   5   2  -2  547.24 937.499   1
  -5  -2   1  487.28 602.834   1
   5   2  -1  615.55 961.482   1
  -5  -2   0 -743.10 727.107   1
   5   2   0 -351.93 1098.11   1
  -5  -2  -1  -63.44 438.953   1
   5   2   1   14.02 1302.32   1
  -5  -2  -2 -135.68 948.400   1
   5   2   2  359.12 766.351   1
  -5  -2  -3  377.54 977.107   1
   5   2   3  573.40 987.644   1
  -5  -3   4  276.93 771.802   1
   5   3  -4 -455.67 878.633   1
  -5  -3   3 9563.94 3147.16   1
   5   3  -3 5403.34 2248.18   1
  -5  -3   2 -299.78 1059.96   1
   5   3  -2 -188.63 729.287   1
  -5  -3   1  16948. 4996.36   1
   5   3  -1  11871. 3746.36   1
  -5  -3   0  433.50 922.237   1
   5   3   0 -390.99 765.624   1
  -5  -3  -1  25570. 7532.70   1
   5   3   1  21850. 6264.53   1
  -6   2   3  165.70 675.145   1
   6  -2  -3 -103.89 724.200   1
  -6   2   2  48219.  12311.   1
   6  -2  -2  45022.  11701.   1
  -6   1   3  -91.28 640.988   1
   6  -1  -3  662.06  999.27   1
  -6   1   2 -184.88 871.002   1
   6  -1  -2 -1112.6 1304.50   1
  -6   1   1   31.74 694.767   1
   6  -1  -1 -164.43 993.458   1
   6  -1   0 -402.25 976.380   1
  -6   1  -1   15.82 747.456   1
   6  -1   1  203.78 850.290   1
  -6   0   3 -524.35 992.732   1
   6   0  -3  124.85 787.790   1
  -6   0   2 385174.  94804.   1
   6   0  -2 159011.  39462.   1
  -6   0   1   65.62 764.171   1
   6   0  -1 -559.59 820.857   1
  -6   0  -1 -164.83 728.560   1
   6   0   1 -127.43 660.973   1
  -6  -1   3 -224.35 647.165   1
   6   1  -3  183.28 683.502   1
  -6  -1   2   74.42 624.636   1
   6   1  -2  -75.69 779.432   1
  -6  -1   1  195.13 621.729   1
   6   1  -1  244.95 1086.12   1
  -6  -1   0  401.89 1668.97   1
   6   1   0   82.74 1827.76   1
  -6  -1  -1   46.22 772.165   1
   6   1   1 -281.90 1005.09   1
  -6  -2   3  866.64 870.639   1
   6   2  -3  222.17 714.752   1
  -6  -2   2 216751.  53452.   1
   6   2  -2 369549.  91642.   1
  -6  -2   1  224.49 871.729   1
   6   2  -1  554.14 2369.18   1
   0   0   0      0.    0.00   0
;
_shelx_hkl_checksum   93051

# start Validation Reply Form
_vrf_RINTA01_NaCl_filtered_EXTI_1
;PROBLEM: The value of Rint is greater than 0.25
RESPONSE: Relatively higher R-values are common for electron diffraction due 
to multiple scattering.
;
_vrf_PLAT020_NaCl_filtered_EXTI_1
;PROBLEM: The Value of Rint is Greater Than 0.12 .........      0.317 Report
RESPONSE: Relatively higher R-values are common for electron diffraction due 
to multiple scattering.
;
_vrf_ATOM007_NaCl_filtered_EXTI_1
;PROBLEM: _atom_site_aniso_label is missing
RESPONSE: The structure is only refined isotropically.
;
# end Validation Reply Form
 
data_NaCl_filtered_EXTI_2
 
_audit_creation_method            'SHELXL-2018/3'
_shelx_SHELXL_version_number      '2018/3'
_chemical_name_systematic         ?
_chemical_name_common             ?
_chemical_melting_point           ?
_chemical_formula_moiety          ?
_chemical_formula_sum
 'Cl Na' 
_chemical_formula_weight          58.44

loop_
 _atom_type_symbol
 _atom_type_description
 _atom_type_scat_dispersion_real
 _atom_type_scat_dispersion_imag
 _atom_type_scat_source
 'Na'  'Na'   0.0000   0.0000
 'International Tables Vol C Tables 4.2.6.8 and 6.1.1.4'
 'Cl'  'Cl'   0.0000   0.0000
 'International Tables Vol C Tables 4.2.6.8 and 6.1.1.4'
 
_space_group_crystal_system       cubic
_space_group_IT_number            225
_space_group_name_H-M_alt         'F m -3 m'
_space_group_name_Hall            '-F 4 2 3'
 
_shelx_space_group_comment
;
The symmetry employed for this shelxl refinement is uniquely defined
by the following loop, which should always be used as a source of
symmetry information in preference to the above space-group names.
They are only intended as comments.
;
 
loop_
 _space_group_symop_operation_xyz
 'x, y, z'
 '-x, -y, z'
 '-x, y, -z'
 'x, -y, -z'
 'z, x, y'
 'z, -x, -y'
 '-z, -x, y'
 '-z, x, -y'
 'y, z, x'
 '-y, z, -x'
 'y, -z, -x'
 '-y, -z, x'
 'y, x, -z'
 '-y, -x, -z'
 'y, -x, z'
 '-y, x, z'
 'x, z, -y'
 '-x, z, y'
 '-x, -z, -y'
 'x, -z, y'
 'z, y, -x'
 'z, -y, x'
 '-z, y, x'
 '-z, -y, -x'
 'x, y+1/2, z+1/2'
 '-x, -y+1/2, z+1/2'
 '-x, y+1/2, -z+1/2'
 'x, -y+1/2, -z+1/2'
 'z, x+1/2, y+1/2'
 'z, -x+1/2, -y+1/2'
 '-z, -x+1/2, y+1/2'
 '-z, x+1/2, -y+1/2'
 'y, z+1/2, x+1/2'
 '-y, z+1/2, -x+1/2'
 'y, -z+1/2, -x+1/2'
 '-y, -z+1/2, x+1/2'
 'y, x+1/2, -z+1/2'
 '-y, -x+1/2, -z+1/2'
 'y, -x+1/2, z+1/2'
 '-y, x+1/2, z+1/2'
 'x, z+1/2, -y+1/2'
 '-x, z+1/2, y+1/2'
 '-x, -z+1/2, -y+1/2'
 'x, -z+1/2, y+1/2'
 'z, y+1/2, -x+1/2'
 'z, -y+1/2, x+1/2'
 '-z, y+1/2, x+1/2'
 '-z, -y+1/2, -x+1/2'
 'x+1/2, y, z+1/2'
 '-x+1/2, -y, z+1/2'
 '-x+1/2, y, -z+1/2'
 'x+1/2, -y, -z+1/2'
 'z+1/2, x, y+1/2'
 'z+1/2, -x, -y+1/2'
 '-z+1/2, -x, y+1/2'
 '-z+1/2, x, -y+1/2'
 'y+1/2, z, x+1/2'
 '-y+1/2, z, -x+1/2'
 'y+1/2, -z, -x+1/2'
 '-y+1/2, -z, x+1/2'
 'y+1/2, x, -z+1/2'
 '-y+1/2, -x, -z+1/2'
 'y+1/2, -x, z+1/2'
 '-y+1/2, x, z+1/2'
 'x+1/2, z, -y+1/2'
 '-x+1/2, z, y+1/2'
 '-x+1/2, -z, -y+1/2'
 'x+1/2, -z, y+1/2'
 'z+1/2, y, -x+1/2'
 'z+1/2, -y, x+1/2'
 '-z+1/2, y, x+1/2'
 '-z+1/2, -y, -x+1/2'
 'x+1/2, y+1/2, z'
 '-x+1/2, -y+1/2, z'
 '-x+1/2, y+1/2, -z'
 'x+1/2, -y+1/2, -z'
 'z+1/2, x+1/2, y'
 'z+1/2, -x+1/2, -y'
 '-z+1/2, -x+1/2, y'
 '-z+1/2, x+1/2, -y'
 'y+1/2, z+1/2, x'
 '-y+1/2, z+1/2, -x'
 'y+1/2, -z+1/2, -x'
 '-y+1/2, -z+1/2, x'
 'y+1/2, x+1/2, -z'
 '-y+1/2, -x+1/2, -z'
 'y+1/2, -x+1/2, z'
 '-y+1/2, x+1/2, z'
 'x+1/2, z+1/2, -y'
 '-x+1/2, z+1/2, y'
 '-x+1/2, -z+1/2, -y'
 'x+1/2, -z+1/2, y'
 'z+1/2, y+1/2, -x'
 'z+1/2, -y+1/2, x'
 '-z+1/2, y+1/2, x'
 '-z+1/2, -y+1/2, -x'
 '-x, -y, -z'
 'x, y, -z'
 'x, -y, z'
 '-x, y, z'
 '-z, -x, -y'
 '-z, x, y'
 'z, x, -y'
 'z, -x, y'
 '-y, -z, -x'
 'y, -z, x'
 '-y, z, x'
 'y, z, -x'
 '-y, -x, z'
 'y, x, z'
 '-y, x, -z'
 'y, -x, -z'
 '-x, -z, y'
 'x, -z, -y'
 'x, z, y'
 '-x, z, -y'
 '-z, -y, x'
 '-z, y, -x'
 'z, -y, -x'
 'z, y, x'
 '-x, -y+1/2, -z+1/2'
 'x, y+1/2, -z+1/2'
 'x, -y+1/2, z+1/2'
 '-x, y+1/2, z+1/2'
 '-z, -x+1/2, -y+1/2'
 '-z, x+1/2, y+1/2'
 'z, x+1/2, -y+1/2'
 'z, -x+1/2, y+1/2'
 '-y, -z+1/2, -x+1/2'
 'y, -z+1/2, x+1/2'
 '-y, z+1/2, x+1/2'
 'y, z+1/2, -x+1/2'
 '-y, -x+1/2, z+1/2'
 'y, x+1/2, z+1/2'
 '-y, x+1/2, -z+1/2'
 'y, -x+1/2, -z+1/2'
 '-x, -z+1/2, y+1/2'
 'x, -z+1/2, -y+1/2'
 'x, z+1/2, y+1/2'
 '-x, z+1/2, -y+1/2'
 '-z, -y+1/2, x+1/2'
 '-z, y+1/2, -x+1/2'
 'z, -y+1/2, -x+1/2'
 'z, y+1/2, x+1/2'
 '-x+1/2, -y, -z+1/2'
 'x+1/2, y, -z+1/2'
 'x+1/2, -y, z+1/2'
 '-x+1/2, y, z+1/2'
 '-z+1/2, -x, -y+1/2'
 '-z+1/2, x, y+1/2'
 'z+1/2, x, -y+1/2'
 'z+1/2, -x, y+1/2'
 '-y+1/2, -z, -x+1/2'
 'y+1/2, -z, x+1/2'
 '-y+1/2, z, x+1/2'
 'y+1/2, z, -x+1/2'
 '-y+1/2, -x, z+1/2'
 'y+1/2, x, z+1/2'
 '-y+1/2, x, -z+1/2'
 'y+1/2, -x, -z+1/2'
 '-x+1/2, -z, y+1/2'
 'x+1/2, -z, -y+1/2'
 'x+1/2, z, y+1/2'
 '-x+1/2, z, -y+1/2'
 '-z+1/2, -y, x+1/2'
 '-z+1/2, y, -x+1/2'
 'z+1/2, -y, -x+1/2'
 'z+1/2, y, x+1/2'
 '-x+1/2, -y+1/2, -z'
 'x+1/2, y+1/2, -z'
 'x+1/2, -y+1/2, z'
 '-x+1/2, y+1/2, z'
 '-z+1/2, -x+1/2, -y'
 '-z+1/2, x+1/2, y'
 'z+1/2, x+1/2, -y'
 'z+1/2, -x+1/2, y'
 '-y+1/2, -z+1/2, -x'
 'y+1/2, -z+1/2, x'
 '-y+1/2, z+1/2, x'
 'y+1/2, z+1/2, -x'
 '-y+1/2, -x+1/2, z'
 'y+1/2, x+1/2, z'
 '-y+1/2, x+1/2, -z'
 'y+1/2, -x+1/2, -z'
 '-x+1/2, -z+1/2, y'
 'x+1/2, -z+1/2, -y'
 'x+1/2, z+1/2, y'
 '-x+1/2, z+1/2, -y'
 '-z+1/2, -y+1/2, x'
 '-z+1/2, y+1/2, -x'
 'z+1/2, -y+1/2, -x'
 'z+1/2, y+1/2, x'
 
_cell_length_a                    5.6400(7)
_cell_length_b                    5.6400(7)
_cell_length_c                    5.6400(7)
_cell_angle_alpha                 90
_cell_angle_beta                  90
_cell_angle_gamma                 90
_cell_volume                      179.41(7)
_cell_formula_units_Z             4
_cell_measurement_temperature     293(2)
_cell_measurement_reflns_used   247
_cell_measurement_theta_min   0.174
_cell_measurement_theta_max   0.741
 
_exptl_crystal_description        'cube'
_exptl_crystal_colour             'white'
_exptl_crystal_density_meas       ?
_exptl_crystal_density_method     ?
_exptl_crystal_density_diffrn     2.164          
_exptl_crystal_F_000              -218
_exptl_transmission_factor_min    ?
_exptl_transmission_factor_max    ?
_exptl_crystal_size_max           ?
_exptl_crystal_size_mid           ?
_exptl_crystal_size_min           ?
_exptl_absorpt_coefficient_mu     0.000
_shelx_estimated_absorpt_T_min    ?
_shelx_estimated_absorpt_T_max    ?
_exptl_absorpt_correction_type   'none'
_exptl_absorpt_correction_T_min   ?
_exptl_absorpt_correction_T_max   ?
_exptl_absorpt_process_details    ?
_exptl_absorpt_special_details    ?
_diffrn_ambient_temperature       293(2)
_diffrn_radiation_wavelength   0.0197
_diffrn_radiation_type   'Electron'
_diffrn_source   'Electron microscope'
_diffrn_measurement_device_type   'Themis-Z'
_diffrn_measurement_method   '3DED/MicroED'
_diffrn_detector_area_resol_mean  ?
_diffrn_reflns_number             247
_diffrn_reflns_av_unetI/netI      0.0591
_diffrn_reflns_av_R_equivalents   0.2621
_diffrn_reflns_limit_h_min        -7
_diffrn_reflns_limit_h_max        7
_diffrn_reflns_limit_k_min        -6
_diffrn_reflns_limit_k_max        6
_diffrn_reflns_limit_l_min        -6
_diffrn_reflns_limit_l_max        6
_diffrn_reflns_theta_min   0.174
_diffrn_reflns_theta_max   0.741
_diffrn_reflns_theta_full   0.700
_diffrn_measured_fraction_theta_max   0.952
_diffrn_measured_fraction_theta_full  1.000
_diffrn_reflns_Laue_measured_fraction_max    0.952
_diffrn_reflns_Laue_measured_fraction_full   1.000
_diffrn_reflns_point_group_measured_fraction_max   0.952
_diffrn_reflns_point_group_measured_fraction_full  1.000
_reflns_number_total              20
_reflns_number_gt                 19
_reflns_threshold_expression      'I > 2\s(I)'
_reflns_Friedel_coverage          0.000
_reflns_Friedel_fraction_max      .
_reflns_Friedel_fraction_full     .
 
_diffrn_detector   'OneView'
_diffrn_detector_type   'CMOS'
_diffrn_measurement_device   'Themis-Z with OneView CMOS detector'
_diffrn_radiation_probe   'Electron'
_diffrn_source_type   'Field emission electron microscope'
_diffrn_source_target   'Tungsten thermal field emission'

_reflns_special_details
;
 Reflections were merged by SHELXL according to the crystal
 class for the calculation of statistics and refinement.
 
 _reflns_Friedel_fraction is defined as the number of unique
 Friedel pairs measured divided by the number that would be
 possible theoretically, ignoring centric projections and
 systematic absences.
;
 
_computing_data_collection        ?
_computing_cell_refinement        ?
_computing_data_reduction         ?
_computing_structure_solution     ?
_computing_structure_refinement 'SHELXL-2018/3 (Sheldrick, 2018)'
_computing_molecular_graphics     ?
_computing_publication_material   ?
_refine_special_details           ?
_refine_ls_structure_factor_coef  Fsqd
_refine_ls_matrix_type            full
_refine_ls_weighting_scheme       calc
_refine_ls_weighting_details
'w=1/[\s^2^(Fo^2^)+0.3762P] where P=(Fo^2^+2Fc^2^)/3'
_atom_sites_solution_primary      ?
_atom_sites_solution_secondary    ?
_atom_sites_solution_hydrogens    .
_refine_ls_hydrogen_treatment     undef
_refine_ls_extinction_method      'SHELXL-2018/3 (Sheldrick 2018)'
_refine_ls_extinction_coef        15(11)
_refine_ls_extinction_expression
 'Fc^*^=kFc[1+0.001xFc^2^\l^3^/sin(2\q)]^-1/4^'
_refine_ls_number_reflns          20
_refine_ls_number_parameters      4
_refine_ls_number_restraints      0
_refine_ls_R_factor_all           0.0796
_refine_ls_R_factor_gt            0.0751
_refine_ls_wR_factor_ref          0.1544
_refine_ls_wR_factor_gt           0.1504
_refine_ls_goodness_of_fit_ref    1.461
_refine_ls_restrained_S_all       1.461
_refine_ls_shift/su_max           0.000
_refine_ls_shift/su_mean          0.000
 
loop_
 _atom_site_label
 _atom_site_type_symbol
 _atom_site_fract_x
 _atom_site_fract_y
 _atom_site_fract_z
 _atom_site_U_iso_or_equiv
 _atom_site_adp_type
 _atom_site_occupancy
 _atom_site_site_symmetry_order  
 _atom_site_calc_flag
 _atom_site_refinement_flags_posn
 _atom_site_refinement_flags_adp
 _atom_site_refinement_flags_occupancy
 _atom_site_disorder_assembly
 _atom_site_disorder_group
Cl01 Cl 1.000000 0.500000 0.500000 0.005(7) Uiso 1 48 d S . P . .
Na02 Na 0.500000 0.500000 0.500000 0.010(7) Uiso 1 48 d S . P . .
 
_geom_special_details
;
 All esds (except the esd in the dihedral angle between two l.s. planes)
 are estimated using the full covariance matrix.  The cell esds are taken
 into account individually in the estimation of esds in distances, angles
 and torsion angles; correlations between esds in cell parameters are only
 used when they are defined by crystal symmetry.  An approximate (isotropic)
 treatment of cell esds is used for estimating esds involving l.s. planes.
;
 
loop_
 _geom_bond_atom_site_label_1
 _geom_bond_atom_site_label_2
 _geom_bond_distance
 _geom_bond_site_symmetry_2
 _geom_bond_publ_flag
Cl01 Na02 2.8200(4) 73 ?
Cl01 Na02 2.8200(4) . ?
Cl01 Na02 2.8200(4) 1_655 ?
Cl01 Na02 2.8200(4) 49_554 ?
Cl01 Na02 2.8200(4) 49 ?
Cl01 Na02 2.8200(4) 73_545 ?
 
loop_
 _geom_angle_atom_site_label_1
 _geom_angle_atom_site_label_2
 _geom_angle_atom_site_label_3
 _geom_angle
 _geom_angle_site_symmetry_1
 _geom_angle_site_symmetry_3
 _geom_angle_publ_flag
Na02 Cl01 Na02 90.0 73 . ?
Na02 Cl01 Na02 90.0 73 1_655 ?
Na02 Cl01 Na02 180.0 . 1_655 ?
Na02 Cl01 Na02 90.0 73 49_554 ?
Na02 Cl01 Na02 90.0 . 49_554 ?
Na02 Cl01 Na02 90.0 1_655 49_554 ?
Na02 Cl01 Na02 90.0 73 49 ?
Na02 Cl01 Na02 90.0 . 49 ?
Na02 Cl01 Na02 90.0 1_655 49 ?
Na02 Cl01 Na02 180.0 49_554 49 ?
Na02 Cl01 Na02 180.0 73 73_545 ?
Na02 Cl01 Na02 90.0 . 73_545 ?
Na02 Cl01 Na02 90.0 1_655 73_545 ?
Na02 Cl01 Na02 90.0 49_554 73_545 ?
Na02 Cl01 Na02 90.0 49 73_545 ?
Cl01 Na02 Cl01 90.0 73_455 . ?
Cl01 Na02 Cl01 90.0 73_455 1_455 ?
Cl01 Na02 Cl01 180.0 . 1_455 ?
Cl01 Na02 Cl01 90.0 73_455 49_454 ?
Cl01 Na02 Cl01 90.0 . 49_454 ?
Cl01 Na02 Cl01 90.0 1_455 49_454 ?
Cl01 Na02 Cl01 90.0 73_455 49_455 ?
Cl01 Na02 Cl01 90.0 . 49_455 ?
Cl01 Na02 Cl01 90.0 1_455 49_455 ?
Cl01 Na02 Cl01 180.0 49_454 49_455 ?
Cl01 Na02 Cl01 180.0 73_455 73_445 ?
Cl01 Na02 Cl01 90.0 . 73_445 ?
Cl01 Na02 Cl01 90.0 1_455 73_445 ?
Cl01 Na02 Cl01 90.0 49_454 73_445 ?
Cl01 Na02 Cl01 90.0 49_455 73_445 ?
 
_refine_diff_density_max    0.114
_refine_diff_density_min   -0.142
_refine_diff_density_rms    0.038

_shelx_res_file
;
TITL 1_a.res in Fm-3m
    NaCl_filtered_EXTI_2.res
    created by SHELXL-2018/3 at 17:18:37 on 28-Dec-2021
REM Old TITL 1 in Fm-3m
REM SHELXT solution in Fm-3m: R1 0.348, Rweak 0.106, Alpha 0.000
REM <I/s>   0.000 for    0 systematic absences,  Orientation as input
REM Formula found by SHELXT:  Na Cl

CELL  0.71073   5.6400   5.6400   5.6400   90.000   90.000   90.000
ZERR    4.000   0.0007   0.0007   0.0007    0.000    0.000    0.000
LATT  4
SYMM -X, -Y, Z
SYMM -X, Y, -Z
SYMM X, -Y, -Z
SYMM Z, X, Y
SYMM Z, -X, -Y
SYMM -Z, -X, Y
SYMM -Z, X, -Y
SYMM Y, Z, X
SYMM -Y, Z, -X
SYMM Y, -Z, -X
SYMM -Y, -Z, X
SYMM Y, X, -Z
SYMM -Y, -X, -Z
SYMM Y, -X, Z
SYMM -Y, X, Z
SYMM X, Z, -Y
SYMM -X, Z, Y
SYMM -X, -Z, -Y
SYMM X, -Z, Y
SYMM Z, Y, -X
SYMM Z, -Y, X
SYMM -Z, Y, X
SYMM -Z, -Y, -X
SFAC NA     -17.0457  312.8852    1.0550    2.3402    7.0666  312.8830   =
         -36.7166 1182.1341  0.0000   0.000   0.000   0.000   1.400  22.990
SFAC CL   -416.8237    4.0671  223.6300    4.3909  196.6470    3.7488 =
           -12.4160  486.1857  0.000  0.000   0.000   0.000   0.990  35.453
UNIT 4 4
L.S. 1
BOND
LIST 4
FMAP 2
PLAN 20
ACTA
WGHT    0.000000    0.376200
EXTI   15.381618
FVAR      25.40365
CL01  2    1.000000    0.500000    0.500000    10.02083    0.00450
NA02  1    0.500000    0.500000    0.500000    10.02083    0.01034
HKLF 4


REM  1_a.res in Fm-3m
REM wR2 = 0.1544, GooF = S = 1.461, Restrained GooF = 1.461 for all data
REM R1 = 0.0751 for 19 Fo > 4sig(Fo) and 0.0796 for all 20 data
REM 4 parameters refined using 0 restraints

END

WGHT      0.0000      0.3733

REM Highest difference peak  0.114,  deepest hole -0.142,  1-sigma level  0.038
Q1    1   1.0000  0.2766  0.5946  10.50000  0.05    0.11
Q2    1   1.2325  0.5949  0.5949  10.50000  0.05    0.06
Q3    1   0.5000  0.5000  0.6709  10.12500  0.05    0.05
;
_shelx_res_checksum   20602

_shelx_hkl_file
;
  -7  -1  -1   581.4   119.3
  -7  -1   0    21.0    54.5
  -7  -1   1   318.6    75.5
  -7   0  -1   -13.0    56.9
  -7   0   0    12.6    58.7
  -7   0   1    -6.3    31.4
  -7   1  -1   233.6    86.6
  -7   1   0   -45.7    50.7
  -6  -3  -2    -7.0    41.7
  -6  -3  -1    -0.2    57.5
  -6  -3   0   -65.1    46.1
  -6  -3   1   -18.3    44.3
  -6  -3   2     2.2    48.9
  -6  -2  -3    22.4    62.0
  -6  -2  -2  9971.1   430.6
  -6  -2  -1   -20.0    49.3
  -6  -2   0  9094.3   387.3
  -6  -2   1    24.0    47.8
  -6  -2   2  6883.2   295.0
  -6  -1  -3    58.2    52.4
  -6  -1  -2    12.5    37.7
  -6  -1  -1     3.5    45.6
  -6  -1   0    -5.5    55.4
  -6  -1   1    52.9    42.2
  -6  -1   2    -9.1    27.6
  -6   0  -3    -4.6    52.6
  -6   0  -2 12259.8   483.4
  -6   0  -1    14.5    57.8
  -6   0   0 10613.2   405.1
  -6   0   1     1.1    36.0
  -6   0   2 14541.6   417.8
  -6   1  -3   -30.0    40.4
  -6   1  -2     5.8    42.5
  -6   1  -1    56.2    49.7
  -6   1   0   -12.2    36.8
  -6   1   1   -12.3    33.3
  -6   1   2    -3.7    28.6
  -6   2  -3   -19.8    54.5
  -6   2  -2 10308.1   440.0
  -6   2  -1   -36.2    41.7
  -6   2   0 15037.8   507.2
  -6   2   1    48.4    43.1
  -6   2   2  9359.5   291.9
  -6   3  -2    40.1    52.5
  -6   3  -1   -15.9    45.7
  -6   3   0    90.5    54.5
  -6   3   1    46.2    44.3
  -5  -4  -2    22.1    51.8
  -5  -4  -1   -60.7    40.8
  -5  -4   0   -52.7    59.3
  -5  -4   1   -26.2    50.7
  -5  -4   2     8.3    45.5
  -5  -3  -3   374.8   100.9
  -5  -3  -2    51.6    51.9
  -5  -3  -1   305.6    84.6
  -5  -3   0    73.3    52.6
  -5  -3   1   225.3    78.0
  -5  -3   2   -18.0    45.9
  -5  -2  -3    32.0    50.0
  -5  -2  -2   -48.2    41.7
  -5  -2  -1    29.3    45.6
  -5  -2   0   -10.2    60.1
  -5  -2   1    -8.2    39.8
  -5  -2   2     3.2    36.6
  -5  -1  -4   -29.0    39.8
  -5  -1  -3   774.3   114.9
  -5  -1  -2    30.3    42.5
  -5  -1  -1  1539.0   142.7
  -5  -1   0   -22.8    32.8
  -5  -1   1  1264.0   109.8
  -5  -1   2    -4.4    19.1
  -5  -1   3   272.5    50.2
  -5   0  -4    50.2    62.6
  -5   0  -3    37.1    50.1
  -5   0  -2    10.5    45.1
  -5   0  -1   -13.4    36.7
  -5   0   0    47.6    46.3
  -5   0   1   -10.9    24.4
  -5   0   2    23.8    26.0
  -5   0   3    10.6    11.4
  -5   1  -4    41.2    55.0
  -5   1  -3   811.6   120.9
  -5   1  -2   -15.3    34.7
  -5   1  -1  1932.2   154.8
  -5   1   0   -26.8    36.3
  -5   1   1  1766.4   118.8
  -5   1   2   -20.0    20.6
  -5   1   3  1030.9    58.1
  -5   2  -3     4.2    46.9
  -5   2  -2     0.6    45.4
  -5   2  -1   -19.7    36.6
  -5   2   0    27.1    40.2
  -5   2   1   -35.5    29.5
  -5   2   2     1.1    30.4
  -5   2   3    12.8    23.3
  -5   3  -3   558.3   108.3
  -5   3  -2   -22.0    39.0
  -5   3  -1  2235.6   187.8
  -5   3   0    84.3    55.3
  -5   3   1  2259.5   171.3
  -5   3   2    32.7    43.1
  -5   3   3   346.0    63.2
  -5   4  -2   -28.9    43.9
  -5   4  -1   -12.9    42.1
  -5   4   0    11.7    47.5
  -5   4   1    -8.4    44.1
  -5   4   2    25.6    36.6
  -5   5   0   -16.1    55.4
  -5   5   1    76.5    61.0
  -4  -5  -1   -38.7    52.1
  -4  -5   0   -17.6    45.3
  -4  -4  -2 12179.3   489.5
  -4  -4  -1    15.0    63.4
  -4  -4   0  5047.5   294.7
  -4  -4   1    -9.9    36.5
  -4  -3  -3    -8.0    41.3
  -4  -3  -2     1.8    45.5
  -4  -3  -1     1.0    41.6
  -4  -3   0    -0.5    43.0
  -4  -3   1    24.0    38.1
  -4  -2  -4 15853.3   582.9
  -4  -2  -3   -15.4    44.3
  -4  -2  -2 32384.2   912.4
  -4  -2  -1    45.1    45.0
  -4  -2   0 39038.8   989.5
  -4  -2   1   -40.4    38.5
  -4  -2   2  2829.7   167.0
  -4  -2   5   -34.5    29.6
  -4  -1  -4    16.4    41.5
  -4  -1  -3    17.1    39.2
  -4  -1  -2    15.4    43.7
  -4  -1  -1   -78.6    51.3
  -4  -1   0     3.6    30.5
  -4  -1   1   -27.2    22.3
  -4  -1   2   -13.8    28.2
  -4  -1   4   -16.1    20.3
  -4  -1   5   -26.6    29.9
  -4   0  -4 24404.7   767.4
  -4   0  -3   -26.3    46.0
  -4   0  -2 47241.4  1195.7
  -4   0  -1    58.1    45.4
  -4   0   0 35028.6   860.6
  -4   0   1     6.3    19.6
  -4   0   2 37898.1   814.3
  -4   0   4  8831.8   211.6
  -4   0   5    49.2    27.7
  -4   1  -4    -3.5    43.3
  -4   1  -3     0.0    40.5
  -4   1  -2   -17.1    42.3
  -4   1  -1    -2.8    35.3
  -4   1   0     0.9    29.7
  -4   1   1   -27.9    16.8
  -4   1   2     0.6    17.8
  -4   1   3    -3.2    14.7
  -4   1   4    25.8    16.4
  -4   1   5    16.9    22.5
  -4   2  -4 19793.8   671.1
  -4   2  -3     0.1    43.6
  -4   2  -2 44287.2  1152.3
  -4   2  -1   -32.5    34.0
  -4   2   0 54873.4  1289.1
  -4   2   1     3.2    26.4
  -4   2   2 29979.4   708.3
  -4   2   4  5907.5   199.9
  -4   2   5   -17.5    28.4
  -4   3  -3     6.8    43.2
  -4   3  -2   -10.4    46.3
  -4   3  -1   -46.6    43.7
  -4   3   0    -5.5    37.6
  -4   3   1   -83.1    54.9
  -4   3   2   -43.7    31.1
  -4   3   5    13.9    41.5
  -4   4  -3    18.6    50.7
  -4   4  -2 19025.2   646.1
  -4   4  -1    -9.7    45.4
  -4   4   0 10744.3   430.7
  -4   4   1     4.2    37.0
  -4   5  -2   -34.8    52.5
  -4   5  -1    20.4    47.0
  -4   5   0    39.4    45.3
  -4   5   1     6.1    42.8
  -3  -5  -2    -4.5    49.0
  -3  -5  -1    95.9    68.4
  -3  -5   0   -19.7    35.8
  -3  -4  -3   -47.0    51.1
  -3  -4  -2   -10.7    48.6
  -3  -4  -1    18.0    55.7
  -3  -4   0    20.0    46.3
  -3  -3  -4    33.3    51.6
  -3  -3  -3  8535.6   373.4
  -3  -3  -2   -56.5    34.4
  -3  -3  -1  7183.1   329.2
  -3  -3   0    -5.1    37.4
  -3  -3   4     0.0    32.4
  -3  -3   5   534.2    92.4
  -3  -2  -4    55.8    51.0
  -3  -2  -3   -14.8    41.9
  -3  -2  -2    31.9    35.3
  -3  -2  -1   -26.3    31.4
  -3  -2   0    -3.3    26.3
  -3  -2   1     5.6    26.8
  -3  -2   4    24.5    31.3
  -3  -2   5     6.9    39.5
  -3  -2   6   -17.7    47.4
  -3  -1  -5   696.5   108.1
  -3  -1  -4   -14.7    38.2
  -3  -1  -3  4803.0   262.0
  -3  -1  -2   -14.5    31.0
  -3  -1  -1 11077.7   374.5
  -3  -1   0    -5.9    21.7
  -3  -1   1  7532.3   243.8
  -3  -1   4    30.9    30.3
  -3  -1   5   750.6    82.3
  -3  -1   6   -27.0    34.2
  -3   0  -5    -6.0    40.7
  -3   0  -4    -9.3    42.4
  -3   0  -3    -6.4    39.5
  -3   0  -2   -30.0    29.5
  -3   0  -1   -14.7    26.6
  -3   0   0     7.2    25.0
  -3   0   1   -15.7    16.3
  -3   0   2    23.8    18.7
  -3   0   3     3.4    11.4
  -3   0   4   -17.1    19.1
  -3   0   5    -6.7    21.2
  -3   0   6    16.5    34.1
  -3   1  -5   912.4   123.9
  -3   1  -4    51.0    47.4
  -3   1  -3  5888.8   293.6
  -3   1  -2   -27.4    34.1
  -3   1  -1 14241.2   437.0
  -3   1   0    -9.3    20.4
  -3   1   1 16507.0   404.5
  -3   1   2    -5.1    11.3
  -3   1   3  2088.3    68.5
  -3   1   4     0.0    21.5
  -3   1   5   659.4    71.5
  -3   1   6   -25.6    35.5
  -3   2  -4    36.0    48.7
  -3   2  -3   -15.1    31.7
  -3   2  -2    -4.0    35.6
  -3   2  -1    22.1    34.0
  -3   2   0    -7.4    21.9
  -3   2   1    -1.5    27.9
  -3   2   3     8.0    20.5
  -3   2   4   -20.8    30.9
  -3   2   5    25.1    37.7
  -3   2   6    13.9    35.4
  -3   3  -4    -1.7    45.3
  -3   3  -3  6884.6   338.3
  -3   3  -2   -19.4    41.2
  -3   3  -1  3339.1   218.2
  -3   3   0    33.9    38.9
  -3   3   4    22.4    38.5
  -3   3   5   495.1    84.7
  -3   4  -3   -11.5    35.8
  -3   4  -2   -15.9    46.9
  -3   4  -1   -34.0    38.4
  -3   4   0   -18.1    32.6
  -3   4   4    23.6    44.9
  -3   5  -2   -19.7    46.6
  -3   5  -1   372.5    90.9
  -3   5   0    12.3    48.6
  -3   6  -1    34.5    46.8
  -3   6   0   -26.8    44.9
  -2  -5  -2   -22.6    51.8
  -2  -5  -1    31.6    42.9
  -2  -4  -4  7962.2   352.7
  -2  -4  -3    -6.0    42.2
  -2  -4  -2 15046.6   536.5
  -2  -4  -1    25.5    49.2
  -2  -4   4  8490.3   381.2
  -2  -4   5   -24.7    43.4
  -2  -3  -4   -21.1    35.2
  -2  -3  -3   -12.7    31.0
  -2  -3  -2   -17.2    45.3
  -2  -3  -1    20.1    36.8
  -2  -3   0     3.4    28.4
  -2  -3   3     9.4    48.6
  -2  -3   4   -45.6    38.9
  -2  -3   5   -60.9    44.1
  -2  -2  -5    45.3    40.4
  -2  -2  -4 27172.4   735.4
  -2  -2  -3     8.0    30.5
  -2  -2  -2 40967.9  1031.2
  -2  -2  -1     0.8    28.5
  -2  -2   0 15518.5   457.3
  -2  -2   3    47.8    54.8
  -2  -2   4 30464.7   795.1
  -2  -2   5     7.3    37.3
  -2  -2   6  8218.0   353.1
  -2  -1  -5    16.3    33.9
  -2  -1  -4    -0.3    27.9
  -2  -1  -3    -2.3    25.9
  -2  -1  -2   -33.0    31.3
  -2  -1  -1     1.1    22.9
  -2  -1   0    -1.8    19.0
  -2  -1   1    -2.0    14.4
  -2  -1   3  -138.4    65.6
  -2  -1   4   -59.6    61.6
  -2  -1   5    -5.7    34.1
  -2  -1   6    23.2    41.5
  -2   0  -5    26.7    38.2
  -2   0  -4 52700.5  1258.4
  -2   0  -3    -9.7    30.7
  -2   0  -2 69416.8  1568.4
  -2   0  -1     5.5    20.1
  -2   0   0 56832.6  1221.6
  -2   0   1    -8.5     9.9
  -2   0   2 42401.1   870.1
  -2   0   3    19.5    14.8
  -2   0   4 49925.0  1125.2
  -2   0   5     5.5    34.2
  -2   0   6 16055.1   499.5
  -2   1  -5   -21.6    28.1
  -2   1  -4    28.6    30.2
  -2   1  -3   -22.4    27.6
  -2   1  -2    -2.8    29.1
  -2   1  -1   -19.4    20.3
  -2   1   0    -7.3    15.6
  -2   1   2    13.9    12.9
  -2   1   3    14.5    18.6
  -2   1   4   -36.5    24.3
  -2   1   5    13.7    33.6
  -2   1   6    10.3    40.2
  -2   2  -5   -44.3    35.4
  -2   2  -4 45673.5  1140.9
  -2   2  -3     7.5    31.4
  -2   2  -2 46238.2  1137.5
  -2   2  -1    -0.2    24.2
  -2   2   0 51060.8  1166.9
  -2   2   3   -35.9    26.9
  -2   2   4 32782.2   808.9
  -2   2   5    25.6    35.8
  -2   2   6  8583.3   349.6
  -2   3  -4    37.3    43.4
  -2   3  -3    -1.5    42.9
  -2   3  -2   -26.4    38.6
  -2   3  -1    32.5    36.2
  -2   3   0    -3.4    24.1
  -2   3   3     4.4    33.0
  -2   3   4    11.1    44.3
  -2   3   5    23.9    45.7
  -2   4  -4 16122.4   582.0
  -2   4  -3    -1.4    44.8
  -2   4  -2 20538.1   664.3
  -2   4  -1   -21.0    27.5
  -2   4   0 34242.1   931.6
  -2   4   4  5657.3   286.0
  -2   4   5    54.1    56.6
  -2   5  -3     9.8    69.5
  -2   5  -2   -41.1    39.1
  -2   5  -1    30.0    45.1
  -2   5   4    -2.8    54.3
  -2   6  -1    26.9    62.5
  -1  -5  -3    91.6    60.5
  -1  -5  -2   -31.5    39.6
  -1  -5   3    75.9    72.1
  -1  -4  -4     8.7    38.1
  -1  -4  -3   -19.5    32.1
  -1  -4  -2    -4.4    35.6
  -1  -4  -1   -13.5    33.6
  -1  -4   3   -34.3    47.7
  -1  -4   5   -20.9    60.7
  -1  -3  -5   743.2    98.6
  -1  -3  -4    15.5    30.6
  -1  -3  -3  3912.9   194.0
  -1  -3  -2    -5.5    23.5
  -1  -3  -1  4504.2   219.4
  -1  -3   3  3990.8   226.2
  -1  -3   4     2.3    42.6
  -1  -3   5  2100.6   177.9
  -1  -3   6   -48.1    43.5
  -1  -2  -6   -20.4    34.9
  -1  -2  -5    17.3    33.8
  -1  -2  -4    -7.9    27.0
  -1  -2  -3     8.6    21.1
  -1  -2  -2    -7.5    19.3
  -1  -2  -1    18.8    25.1
  -1  -2   2   -37.6    45.3
  -1  -2   3   -28.2    29.3
  -1  -2   4   -27.6    38.9
  -1  -2   5   -46.4    40.0
  -1  -2   6    30.5    48.9
  -1  -1  -6     4.3    34.5
  -1  -1  -5  1637.5   128.1
  -1  -1  -4    15.5    24.2
  -1  -1  -3 17017.5   459.1
  -1  -1  -2     1.2    18.4
  -1  -1  -1 25022.8   605.5
  -1  -1   0   -13.5    15.6
  -1  -1   2    10.6    19.6
  -1  -1   3 14563.7   418.6
  -1  -1   4   -18.0    29.8
  -1  -1   5  2126.7   157.5
  -1  -1   6   -36.4    37.8
  -1   0  -6    25.8    40.3
  -1   0  -5    42.1    34.1
  -1   0  -4    17.5    28.1
  -1   0  -3   -22.8    19.6
  -1   0  -2     0.9    17.1
  -1   0  -1    14.5    13.8
  -1   0   0     8.9    10.8
  -1   0   1    -1.4     2.6
  -1   0   2     3.5    14.2
  -1   0   3   -10.9    24.4
  -1   0   4    -2.2    31.0
  -1   0   5     1.7    38.7
  -1   0   6    -6.2    50.4
  -1   1  -6    40.2    40.6
  -1   1  -5  1707.2   134.2
  -1   1  -4    -7.1    21.9
  -1   1  -3 15878.9   434.3
  -1   1  -2     8.5    19.8
  -1   1  -1 25569.5   611.8
  -1   1   0   -17.1    13.3
  -1   1   2    14.0    16.0
  -1   1   3 11185.0   331.6
  -1   1   4   -40.2    27.4
  -1   1   5  1523.5   130.4
  -1   1   6   -18.6    39.1
  -1   2  -5    -9.3    28.4
  -1   2  -4   -33.7    27.0
  -1   2  -3   -22.6    24.0
  -1   2  -2    20.0    28.0
  -1   2  -1     7.6    27.6
  -1   2   0   -16.5    20.3
  -1   2   2   -19.1    20.4
  -1   2   3     4.3    26.2
  -1   2   4   -33.7    34.4
  -1   2   5   -28.2    35.9
  -1   2   6   -18.2    43.2
  -1   3  -5  9110.9   359.9
  -1   3  -4    11.2    32.4
  -1   3  -3  3691.5   204.0
  -1   3  -2   -37.3    37.6
  -1   3  -1 12214.7   419.3
  -1   3   2    37.4    35.3
  -1   3   3  2280.2   161.2
  -1   3   4   -21.4    38.1
  -1   3   5   865.5   113.9
  -1   3   6     0.6    50.9
  -1   4  -4    -0.2    40.1
  -1   4  -3   -52.7    34.6
  -1   4  -2   -38.0    32.7
  -1   4  -1    29.4    52.1
  -1   4   3    -9.5    46.6
  -1   4   4    -1.1    62.1
  -1   4   5    18.0    48.5
  -1   5  -3   487.8    98.2
  -1   5  -2   -30.0    33.5
  -1   5   3   -37.1    42.0
  -1   5   4   -53.0    50.3
   0  -5  -4    -7.9    39.2
   0  -5  -3     2.2    30.7
   0  -5   3    54.2    51.5
   0  -4  -5   -14.5    33.3
   0  -4  -4 10127.3   370.5
   0  -4  -3    -5.2    29.6
   0  -4  -2  3045.9   178.1
   0  -4   2 26724.0   753.9
   0  -4   4 12508.4   501.6
   0  -3  -6    -4.3    36.9
   0  -3  -5   -12.3    25.9
   0  -3  -4     3.4    26.2
   0  -3  -3    22.8    28.0
   0  -3  -2   -15.8    21.7
   0  -3   2    -1.3    26.8
   0  -3   3    15.5    42.6
   0  -3   4    -8.2    39.0
   0  -3   5    34.8    57.8
   0  -2  -6 13789.4   453.0
   0  -2  -5     9.7    25.4
   0  -2  -4 47017.4  1088.0
   0  -2  -3    -2.6    17.0
   0  -2  -2 41188.2   927.5
   0  -2  -1     4.7    16.7
   0  -2   1     3.5    21.6
   0  -2   2 57739.2  1329.0
   0  -2   3     9.2    56.3
   0  -2   4 46084.1  1156.0
   0  -2   5   -38.6    43.1
   0  -2   6 16871.2   600.1
   0  -1  -6     1.3    32.7
   0  -1  -5   -29.8    20.4
   0  -1  -4     3.6    19.9
   0  -1  -3   -10.6    17.8
   0  -1  -2    -4.9    13.2
   0  -1  -1    -6.7    11.5
   0  -1   1     7.7    14.4
   0  -1   2   -57.5    57.3
   0  -1   3    -5.9    24.3
   0  -1   4     1.1    29.0
   0  -1   5    10.6    38.5
   0  -1   6    21.5    37.8
   0   0  -6 12211.9   407.0
   0   0  -5    -8.8    22.7
   0   0  -4 36177.5   847.2
   0   0  -3    -2.9    15.6
   0   0  -2 60119.2  1275.6
   0   0  -1    19.4     9.9
   0   0   1    -4.9     8.6
   0   0   2 69039.1  1481.4
   0   0   3    18.6    23.9
   0   0   4 34282.4   880.4
   0   0   5    47.5    49.5
   0   0   6  8525.7   381.0
   0   1  -6     8.3    31.1
   0   1  -5    -0.1    24.2
   0   1  -4    -7.5    18.1
   0   1  -3     1.7    17.5
   0   1  -2    -8.1    11.8
   0   1  -1   -13.5    10.2
   0   1   1     2.9    16.3
   0   1   2    34.7    60.8
   0   1   3    21.0    28.0
   0   1   4    11.3    30.4
   0   1   5    26.5    44.3
   0   1   6     0.6    46.6
   0   2  -6 16409.9   518.3
   0   2  -5     2.6    25.2
   0   2  -4 29144.7   731.6
   0   2  -3   -16.4    19.6
   0   2  -2 57479.7  1266.1
   0   2  -1   -11.5    15.5
   0   2   1    15.4    18.0
   0   2   2 41698.1   994.5
   0   2   3    10.6    58.9
   0   2   4 39696.0  1015.3
   0   2   5    25.6    46.3
   0   2   6 14109.2   523.3
   0   3  -5   -17.3    33.4
   0   3  -4   -10.5    24.2
   0   3  -3    -0.3    27.6
   0   3  -2   -13.7    28.5
   0   3   2    -4.3    38.9
   0   3   3   -39.9    44.1
   0   3   4   -27.0    35.1
   0   3   5    12.8    50.6
   0   3   6     5.5    44.5
   0   4  -4 12654.8   442.1
   0   4  -3    -0.8    24.3
   0   4  -2 27752.9   761.4
   0   4   2  6773.8   345.0
   0   4   3    50.6    55.5
   0   4   4  9192.1   407.9
   0   4   5    36.5    59.1
   0   5  -3   -11.5    32.9
   0   5   2     1.6    39.8
   0   5   3     6.4    44.5
   0   5   4   -12.5    44.5
   1  -5  -4     5.3    33.6
   1  -5  -3     7.7    36.6
   1  -5   2   -15.1    34.0
   1  -4  -5    16.8    40.7
   1  -4  -4     6.3    27.5
   1  -4  -3    10.6    27.5
   1  -4   1   -13.8    29.7
   1  -4   3   -25.7    34.2
   1  -4   4    54.0    52.2
   1  -3  -6   -22.9    27.5
   1  -3  -5   652.1    79.4
   1  -3  -4     0.6    30.1
   1  -3  -3  2252.5   127.4
   1  -3  -2   -18.4    14.5
   1  -3   1 12333.3   376.0
   1  -3   2   -11.4    22.9
   1  -3   3  3021.7   191.1
   1  -3   4   -22.7    50.9
   1  -3   5  5645.6   313.9
   1  -2  -6     4.4    31.9
   1  -2  -5   -27.3    21.7
   1  -2  -4    18.2    20.6
   1  -2  -3    -9.3    14.3
   1  -2  -2     4.2    15.4
   1  -2   0     0.4    15.9
   1  -2   1    -1.1    17.9
   1  -2   2    -6.3    21.5
   1  -2   3    16.4    33.8
   1  -2   4    -2.1    35.4
   1  -2   5   -11.1    42.7
   1  -1  -6   -49.9    34.5
   1  -1  -5  1582.6    99.4
   1  -1  -4    23.1    20.2
   1  -1  -3  9053.5   251.7
   1  -1  -2    -6.2     9.5
   1  -1   0   -10.2     9.6
   1  -1   1 25921.1   594.6
   1  -1   2    -6.2    17.9
   1  -1   3 15684.0   479.8
   1  -1   4   -32.0    29.3
   1  -1   5  1353.0   144.5
   1  -1   6    -5.3    40.5
   1   0  -6     2.6    28.7
   1   0  -5   -12.7    22.5
   1   0  -4    25.9    22.3
   1   0  -3     2.7    14.6
   1   0  -2    13.8    10.7
   1   0  -1    -3.6     3.8
   1   0   0    -4.7     6.7
   1   0   1     5.9    10.5
   1   0   2    27.6    24.5
   1   0   3   -35.5    27.2
   1   0   4    46.2    43.7
   1   0   5    12.9    42.7
   1   0   6    -9.3    45.9
   1   1  -6    16.6    27.9
   1   1  -5  2055.4   126.1
   1   1  -4     5.8    16.5
   1   1  -3 11861.9   325.0
   1   1  -2     6.4    11.7
   1   1   0    -5.3    47.9
   1   1   1 22838.8   543.1
   1   1   2   -15.8    24.1
   1   1   3 16169.4   501.1
   1   1   4    -7.9    34.3
   1   1   5  1313.3   144.6
   1   1   6   -14.1    42.5
   1   2  -6    -7.3    31.3
   1   2  -5   -28.4    25.0
   1   2  -4    16.3    23.8
   1   2  -3    -0.6    19.2
   1   2  -2     2.8    14.6
   1   2   1     0.6    14.9
   1   2   2    -8.6    25.5
   1   2   3   -29.2    38.4
   1   2   4    -2.1    46.3
   1   2   5     2.6    43.3
   1   2   6    31.4    59.9
   1   3  -6   -27.6    32.8
   1   3  -5   766.2    92.9
   1   3  -4    -9.9    26.8
   1   3  -3  3823.0   180.3
   1   3   1  4848.3   209.5
   1   3   2    24.7    35.1
   1   3   3  3545.2   225.8
   1   3   4     5.2    53.7
   1   3   5   719.7   117.3
   1   4  -5   -54.2    33.8
   1   4  -4   -11.0    28.7
   1   4  -3   -34.7    27.5
   1   4   1    -9.1    25.6
   1   4   2    60.9    52.4
   1   4   3    83.5    57.3
   1   4   4   -16.6    59.0
   1   5  -3   -45.9    67.3
   1   5   2    20.4    39.5
   1   5   3   193.5    90.9
   2  -6   1     6.5    31.5
   2  -5  -4   -25.5    26.9
   2  -5   1   -14.0    26.0
   2  -5   3    11.6    41.6
   2  -4  -5   -12.4    28.8
   2  -4  -4  7645.8   288.8
   2  -4   1    -0.1    24.0
   2  -4   2 22871.9   648.8
   2  -4   3    14.0    30.7
   2  -4   4 19727.9   626.3
   2  -3  -6    13.1    26.7
   2  -3  -5   -10.2    25.1
   2  -3  -4    -1.2    19.3
   2  -3  -3    18.1    20.1
   2  -3   0     1.0    17.6
   2  -3   1    38.6    30.1
   2  -3   2    16.7    25.2
   2  -3   3    -1.7    27.1
   2  -3   4    21.4    37.3
   2  -2  -6 16171.5   462.6
   2  -2  -5     4.7    23.3
   2  -2  -4 26512.4   630.0
   2  -2  -3    20.4    18.4
   2  -2   0 46300.1  1012.9
   2  -2   1     8.8    20.0
   2  -2   2 47927.1  1110.2
   2  -2   3   -11.5    22.6
   2  -2   4 44858.5  1129.4
   2  -2   5    24.0    47.1
   2  -1  -6     6.9    25.3
   2  -1  -5    -9.2    21.2
   2  -1  -4    -6.1    16.0
   2  -1  -3    31.9    14.9
   2  -1  -2    -9.4     7.6
   2  -1  -1     5.1     9.7
   2  -1   0     6.4    13.0
   2  -1   1    -3.0    14.1
   2  -1   2    16.9    31.8
   2  -1   3    -8.9    17.6
   2  -1   4    55.9    41.7
   2  -1   5     2.5    42.0
   2   0  -6 16502.9   463.0
   2   0  -5    44.7    25.7
   2   0  -4 59635.3  1275.9
   2   0  -3    -4.2    11.3
   2   0  -2 38623.9   785.0
   2   0  -1     3.5     7.3
   2   0   0 63034.2  1318.3
   2   0   1     7.9    15.4
   2   0   2 84510.0  1815.1
   2   0   3    12.1    23.7
   2   0   4 52825.6  1295.2
   2   0   5     8.9    49.2
   2   1  -6    -7.1    23.0
   2   1  -5   -36.2    19.8
   2   1  -4    12.8    21.3
   2   1  -3    -4.6    11.1
   2   1  -1     1.9     9.3
   2   1   0    19.3    15.4
   2   1   1    22.6    17.1
   2   1   2   -25.6    22.5
   2   1   3     4.4    24.0
   2   1   4    22.3    38.9
   2   1   5   -46.7    42.7
   2   2  -6 16019.1   482.9
   2   2  -5   -14.3    30.3
   2   2  -4 31615.8   741.7
   2   2  -3     0.2    18.0
   2   2   0 24082.5   591.7
   2   2   1     0.1    22.9
   2   2   2 45098.7  1056.4
   2   2   3     0.1    25.5
   2   2   4 25074.9   750.4
   2   2   5     1.3    48.3
   2   3  -5    15.1    32.1
   2   3  -4    36.8    27.0
   2   3  -3     5.7    20.4
   2   3   0   -10.8    21.0
   2   3   1    22.7    25.4
   2   3   2     7.4    31.7
   2   3   3   -13.6    32.9
   2   3   4    -3.0    52.4
   2   3   5   -30.1    38.6
   2   4  -5    -0.4    33.1
   2   4  -4 12823.0   428.6
   2   4   1    11.5    28.0
   2   4   2 18305.4   552.3
   2   4   3     3.0    42.5
   2   4   4  9713.2   432.7
   2   5   1     8.0    30.6
   2   5   2    36.3    46.0
   3  -6   1   -13.3    38.8
   3  -5   0   -32.4    26.9
   3  -5   1   430.6    89.4
   3  -5   2   -14.9    32.7
   3  -4  -4   -23.0    29.5
   3  -4   0   -16.6    25.4
   3  -4   1    -6.0    30.7
   3  -4   2     7.3    27.8
   3  -4   3    17.6    37.3
   3  -3  -5   617.4    72.9
   3  -3  -4    19.3    25.0
   3  -3  -1  3074.6   148.1
   3  -3   0   -27.9    21.2
   3  -3   1  4177.2   197.3
   3  -3   2    -6.3    27.4
   3  -3   3  4173.8   220.8
   3  -3   4     7.4    37.3
   3  -2  -6    26.3    26.9
   3  -2  -5    -7.8    19.0
   3  -2  -4   -12.0    18.1
   3  -2  -1    11.8    17.0
   3  -2   0     4.8    17.8
   3  -2   1     3.6    20.5
   3  -2   2   -20.0    20.7
   3  -2   3    -4.3    22.6
   3  -2   4   -17.7    29.5
   3  -1  -6    -5.0    22.4
   3  -1  -5   973.9    67.3
   3  -1  -4   -26.1    15.3
   3  -1  -3  3378.2    98.8
   3  -1  -2    -1.5     9.9
   3  -1  -1 14572.6   347.1
   3  -1   0    10.4    14.5
   3  -1   1 15265.0   416.7
   3  -1   2    -2.5    20.7
   3  -1   3  5521.2   242.4
   3  -1   4     9.8    31.3
   3  -1   5   968.6   119.3
   3   0  -6    -4.0    23.9
   3   0  -5   -25.8    16.6
   3   0  -4    30.9    15.6
   3   0  -3    -3.1     7.7
   3   0  -2   -18.8     7.1
   3   0  -1    -1.2    10.3
   3   0   0   -28.9    17.3
   3   0   1    23.7    22.5
   3   0   2     6.6    21.1
   3   0   3     1.6    29.2
   3   0   4    -6.1    34.2
   3   0   5    11.6    37.4
   3   1  -6   -31.3    23.8
   3   1  -5  5106.0   188.8
   3   1  -4     2.7    17.8
   3   1  -3  3127.9   113.8
   3   1  -1  6708.9   202.2
   3   1   0   -15.8    17.0
   3   1   1  8273.8   270.5
   3   1   2    -0.4    20.3
   3   1   3  5068.0   231.1
   3   1   4    21.2    32.2
   3   1   5   695.4   110.5
   3   2  -6   -11.4    28.9
   3   2  -5   -19.5    30.7
   3   2  -4   -14.2    24.1
   3   2  -1     3.2    17.6
   3   2   0    15.5    24.2
   3   2   1    12.6    22.5
   3   2   2    30.2    26.9
   3   2   3   -36.6    30.5
   3   2   4     6.3    36.0
   3   3  -5   416.9    68.9
   3   3  -4    -1.5    22.4
   3   3  -1    14.9    33.8
   3   3   0   -21.8    24.3
   3   3   1  8127.8   305.6
   3   3   2    -0.0    31.7
   3   3   3  2786.5   182.5
   3   3   4   -26.0    26.9
   3   4   0    13.4    27.6
   3   4   1   -21.3    36.5
   3   4   2     0.1    36.2
   3   4   3    12.7    42.2
   3   5   0    -4.3    28.5
   3   5   1    85.0    60.7
   3   5   2     5.6    36.1
   4  -5  -1    11.1    31.2
   4  -5   0   -15.1    27.9
   4  -5   1     9.7    39.9
   4  -5   2    38.4    41.3
   4  -4  -1    -7.9    27.3
   4  -4   0  8098.6   294.7
   4  -4   1    39.1    35.6
   4  -4   2 13425.3   458.8
   4  -4   3    -5.6    36.7
   4  -3  -5    44.3    26.9
   4  -3  -2   -20.4    26.1
   4  -3  -1    -5.4    25.1
   4  -3   0   -12.0    19.5
   4  -3   1    -7.4    27.2
   4  -3   2     9.5    31.8
   4  -3   3     2.5    32.9
   4  -3   4    -7.5    42.2
   4  -2  -5    37.3    20.3
   4  -2  -4  5873.9   173.1
   4  -2  -2 30691.5   695.2
   4  -2  -1    10.3    16.6
   4  -2   0 34210.7   814.0
   4  -2   1     6.9    26.1
   4  -2   2 43319.4  1051.0
   4  -2   3    46.8    35.2
   4  -2   4 18760.4   592.7
   4  -1  -5   -13.6    16.5
   4  -1  -4   -11.6    10.2
   4  -1  -2    24.4    14.9
   4  -1  -1   -12.9    15.5
   4  -1   0   -10.4    15.1
   4  -1   1    -3.9    22.6
   4  -1   2   -26.0    24.6
   4  -1   3   -14.6    27.4
   4  -1   4    -5.3    28.7
   4   0  -5    41.5    17.6
   4   0  -4  9746.0   221.3
   4   0  -3    12.2     8.1
   4   0  -2 33138.6   708.8
   4   0  -1     3.7    16.1
   4   0   0 32538.6   761.7
   4   0   1   -14.7    23.1
   4   0   2 48294.6  1140.5
   4   0   3    12.5    30.7
   4   0   4 15215.2   511.0
   4   1  -5     2.6    17.8
   4   1  -4    -5.5    17.7
   4   1  -2    -0.2    18.5
   4   1  -1     2.6    16.9
   4   1   0   -13.6    17.9
   4   1   1    -1.7    22.3
   4   1   2   -25.1    23.8
   4   1   3   -32.3    25.8
   4   1   4   -31.6    27.2
   4   2  -5     0.6    22.4
   4   2  -2  5658.5   208.9
   4   2  -1     9.3    27.6
   4   2   0 27202.6   685.8
   4   2   1   -23.4    27.8
   4   2   2 24807.7   678.2
   4   2   3   -17.6    37.5
   4   2   4 17199.9   562.3
   4   3  -1    -2.0    24.0
   4   3   0   -11.5    29.3
   4   3   1   -15.8    29.9
   4   3   2    -5.8    26.1
   4   3   3    39.6    44.7
   4   4  -1    26.2    31.9
   4   4   0  4315.7   231.4
   4   4   1     7.0    39.2
   4   4   2 13847.0   481.3
   4   5  -1    -6.2    31.4
   4   5   0   -28.4    31.7
   4   5   1   -10.2    44.1
   5  -5   0    26.3    35.1
   5  -4  -2    33.2    31.1
   5  -4  -1    -1.7    30.6
   5  -4   0    23.5    31.5
   5  -4   1    24.3    35.1
   5  -4   2   -16.6    36.8
   5  -3  -2   -25.0    20.9
   5  -3  -1   799.9    81.1
   5  -3   0     6.5    32.2
   5  -3   1  9954.8   359.5
   5  -3   2   -25.8    23.3
   5  -3   3   497.2    85.2
   5  -2  -3    11.1    17.1
   5  -2  -2    -6.8    17.4
   5  -2  -1    23.4    27.5
   5  -2   0    -3.5    18.2
   5  -2   1     0.3    27.4
   5  -2   2    15.2    29.0
   5  -2   3   -16.0    28.3
   5  -1  -3   857.5    33.4
   5  -1  -2    -3.1    15.6
   5  -1  -1  1960.8   105.1
   5  -1   0    15.7    22.3
   5  -1   1  1826.3   126.4
   5  -1   2   -14.3    19.3
   5  -1   3   955.4   106.0
   5  -1   4    14.5    37.9
   5   0  -3    18.4    14.7
   5   0  -2    35.8    19.0
   5   0  -1    20.1    25.2
   5   0   0     7.2    27.7
   5   0   1   -15.5    24.1
   5   0   2   -17.4    26.5
   5   0   3   -37.6    29.6
   5   0   4    28.3    40.2
   5   1  -3   240.2    40.1
   5   1  -2    10.8    20.1
   5   1  -1  1454.9    95.7
   5   1   0     6.5    25.4
   5   1   1  1691.2   124.6
   5   1   2     4.4    29.4
   5   1   3   945.7   109.1
   5   1   4   -27.9    35.7
   5   2  -3    12.9    18.9
   5   2  -2    26.7    28.4
   5   2  -1   -20.9    24.5
   5   2   0    12.4    28.7
   5   2   1   -20.1    23.8
   5   2   2   -42.9    33.3
   5   2   3    43.6    42.6
   5   3  -2     7.7    26.5
   5   3  -1   390.3    74.0
   5   3   0   -10.8    36.6
   5   3   1   563.4    82.5
   5   3   2   -37.8    38.4
   5   3   3   329.8    74.3
   5   4  -2    -3.0    25.9
   5   4  -1    15.8    36.3
   5   4   0    37.9    43.6
   5   4   1    14.5    41.3
   5   4   2    22.9    44.1
   6  -3  -1    30.6    33.4
   6  -3   0     8.4    31.9
   6  -3   1     2.2    28.4
   6  -3   2   -28.1    24.4
   6  -2  -1     2.9    13.6
   6  -2   0 16582.6   485.7
   6  -2   1   -24.0    34.8
   6  -2   2 10907.1   402.6
   6  -2   3   -33.3    25.7
   6  -1  -2    -8.1    18.4
   6  -1  -1   -26.0    20.1
   6  -1   0   -22.7    20.4
   6  -1   1     8.7    26.5
   6  -1   2   -30.1    26.2
   6  -1   3    17.3    34.0
   6   0  -2 14979.9   391.2
   6   0  -1   -26.9    28.4
   6   0   0  8643.3   309.0
   6   0   1   -34.3    28.6
   6   0   2 13132.5   444.9
   6   0   3    -8.5    33.2
   6   1  -2     2.4    24.7
   6   1  -1    30.1    24.7
   6   1   0    38.8    32.3
   6   1   1   -23.3    27.6
   6   1   2     8.6    32.5
   6   1   3     2.9    31.9
   6   2  -2  6165.6   238.0
   6   2  -1    19.0    29.2
   6   2   0 12085.1   405.1
   6   2   1    35.6    34.2
   6   2   2  7789.2   334.8
   6   2   3    27.3    40.4
   6   3  -2   -40.3    37.2
   6   3  -1    24.9    40.0
   6   3   0   -18.2    35.5
   6   3   1    77.6    48.1
   6   3   2    -6.4    43.0
   7  -1   0     2.5    26.5
   7  -1   1   221.9    58.1
   7   0   0    69.2    41.2
   7   0   1     7.6    33.8
   7   1   0   -23.7    24.9
   7   1   1   166.2    58.9
;
_shelx_hkl_checksum    9862

# start Validation Reply Form
_vrf_RINTA01_NaCl_filtered_EXTI_2
;PROBLEM: The value of Rint is greater than 0.25
RESPONSE: Relatively higher R-values are common for electron diffraction due 
to multiple scattering.
;
_vrf_PLAT020_NaCl_filtered_EXTI_2
;PROBLEM: The Value of Rint is Greater Than 0.12 .........      0.262 Report
RESPONSE: Relatively higher R-values are common for electron diffraction due 
to multiple scattering.
;
_vrf_ATOM007_NaCl_filtered_EXTI_2
;PROBLEM: _atom_site_aniso_label is missing
RESPONSE: The structure is only refined isotropically.
;
# end Validation Reply Form
 
data_NaCl_filtered_EXTI_3
 
_audit_creation_method            'SHELXL-2018/3'
_shelx_SHELXL_version_number      '2018/3'
_chemical_name_systematic         ?
_chemical_name_common             ?
_chemical_melting_point           ?
_chemical_formula_moiety          ?
_chemical_formula_sum
 'Cl Na' 
_chemical_formula_weight          58.44

loop_
 _atom_type_symbol
 _atom_type_description
 _atom_type_scat_dispersion_real
 _atom_type_scat_dispersion_imag
 _atom_type_scat_source
 'Na'  'Na'   0.0000   0.0000
 'International Tables Vol C Tables 4.2.6.8 and 6.1.1.4'
 'Cl'  'Cl'   0.0000   0.0000
 'International Tables Vol C Tables 4.2.6.8 and 6.1.1.4'
 
_space_group_crystal_system       cubic
_space_group_IT_number            225
_space_group_name_H-M_alt         'F m -3 m'
_space_group_name_Hall            '-F 4 2 3'
 
_shelx_space_group_comment
;
The symmetry employed for this shelxl refinement is uniquely defined
by the following loop, which should always be used as a source of
symmetry information in preference to the above space-group names.
They are only intended as comments.
;
 
loop_
 _space_group_symop_operation_xyz
 'x, y, z'
 '-x, -y, z'
 '-x, y, -z'
 'x, -y, -z'
 'z, x, y'
 'z, -x, -y'
 '-z, -x, y'
 '-z, x, -y'
 'y, z, x'
 '-y, z, -x'
 'y, -z, -x'
 '-y, -z, x'
 'y, x, -z'
 '-y, -x, -z'
 'y, -x, z'
 '-y, x, z'
 'x, z, -y'
 '-x, z, y'
 '-x, -z, -y'
 'x, -z, y'
 'z, y, -x'
 'z, -y, x'
 '-z, y, x'
 '-z, -y, -x'
 'x, y+1/2, z+1/2'
 '-x, -y+1/2, z+1/2'
 '-x, y+1/2, -z+1/2'
 'x, -y+1/2, -z+1/2'
 'z, x+1/2, y+1/2'
 'z, -x+1/2, -y+1/2'
 '-z, -x+1/2, y+1/2'
 '-z, x+1/2, -y+1/2'
 'y, z+1/2, x+1/2'
 '-y, z+1/2, -x+1/2'
 'y, -z+1/2, -x+1/2'
 '-y, -z+1/2, x+1/2'
 'y, x+1/2, -z+1/2'
 '-y, -x+1/2, -z+1/2'
 'y, -x+1/2, z+1/2'
 '-y, x+1/2, z+1/2'
 'x, z+1/2, -y+1/2'
 '-x, z+1/2, y+1/2'
 '-x, -z+1/2, -y+1/2'
 'x, -z+1/2, y+1/2'
 'z, y+1/2, -x+1/2'
 'z, -y+1/2, x+1/2'
 '-z, y+1/2, x+1/2'
 '-z, -y+1/2, -x+1/2'
 'x+1/2, y, z+1/2'
 '-x+1/2, -y, z+1/2'
 '-x+1/2, y, -z+1/2'
 'x+1/2, -y, -z+1/2'
 'z+1/2, x, y+1/2'
 'z+1/2, -x, -y+1/2'
 '-z+1/2, -x, y+1/2'
 '-z+1/2, x, -y+1/2'
 'y+1/2, z, x+1/2'
 '-y+1/2, z, -x+1/2'
 'y+1/2, -z, -x+1/2'
 '-y+1/2, -z, x+1/2'
 'y+1/2, x, -z+1/2'
 '-y+1/2, -x, -z+1/2'
 'y+1/2, -x, z+1/2'
 '-y+1/2, x, z+1/2'
 'x+1/2, z, -y+1/2'
 '-x+1/2, z, y+1/2'
 '-x+1/2, -z, -y+1/2'
 'x+1/2, -z, y+1/2'
 'z+1/2, y, -x+1/2'
 'z+1/2, -y, x+1/2'
 '-z+1/2, y, x+1/2'
 '-z+1/2, -y, -x+1/2'
 'x+1/2, y+1/2, z'
 '-x+1/2, -y+1/2, z'
 '-x+1/2, y+1/2, -z'
 'x+1/2, -y+1/2, -z'
 'z+1/2, x+1/2, y'
 'z+1/2, -x+1/2, -y'
 '-z+1/2, -x+1/2, y'
 '-z+1/2, x+1/2, -y'
 'y+1/2, z+1/2, x'
 '-y+1/2, z+1/2, -x'
 'y+1/2, -z+1/2, -x'
 '-y+1/2, -z+1/2, x'
 'y+1/2, x+1/2, -z'
 '-y+1/2, -x+1/2, -z'
 'y+1/2, -x+1/2, z'
 '-y+1/2, x+1/2, z'
 'x+1/2, z+1/2, -y'
 '-x+1/2, z+1/2, y'
 '-x+1/2, -z+1/2, -y'
 'x+1/2, -z+1/2, y'
 'z+1/2, y+1/2, -x'
 'z+1/2, -y+1/2, x'
 '-z+1/2, y+1/2, x'
 '-z+1/2, -y+1/2, -x'
 '-x, -y, -z'
 'x, y, -z'
 'x, -y, z'
 '-x, y, z'
 '-z, -x, -y'
 '-z, x, y'
 'z, x, -y'
 'z, -x, y'
 '-y, -z, -x'
 'y, -z, x'
 '-y, z, x'
 'y, z, -x'
 '-y, -x, z'
 'y, x, z'
 '-y, x, -z'
 'y, -x, -z'
 '-x, -z, y'
 'x, -z, -y'
 'x, z, y'
 '-x, z, -y'
 '-z, -y, x'
 '-z, y, -x'
 'z, -y, -x'
 'z, y, x'
 '-x, -y+1/2, -z+1/2'
 'x, y+1/2, -z+1/2'
 'x, -y+1/2, z+1/2'
 '-x, y+1/2, z+1/2'
 '-z, -x+1/2, -y+1/2'
 '-z, x+1/2, y+1/2'
 'z, x+1/2, -y+1/2'
 'z, -x+1/2, y+1/2'
 '-y, -z+1/2, -x+1/2'
 'y, -z+1/2, x+1/2'
 '-y, z+1/2, x+1/2'
 'y, z+1/2, -x+1/2'
 '-y, -x+1/2, z+1/2'
 'y, x+1/2, z+1/2'
 '-y, x+1/2, -z+1/2'
 'y, -x+1/2, -z+1/2'
 '-x, -z+1/2, y+1/2'
 'x, -z+1/2, -y+1/2'
 'x, z+1/2, y+1/2'
 '-x, z+1/2, -y+1/2'
 '-z, -y+1/2, x+1/2'
 '-z, y+1/2, -x+1/2'
 'z, -y+1/2, -x+1/2'
 'z, y+1/2, x+1/2'
 '-x+1/2, -y, -z+1/2'
 'x+1/2, y, -z+1/2'
 'x+1/2, -y, z+1/2'
 '-x+1/2, y, z+1/2'
 '-z+1/2, -x, -y+1/2'
 '-z+1/2, x, y+1/2'
 'z+1/2, x, -y+1/2'
 'z+1/2, -x, y+1/2'
 '-y+1/2, -z, -x+1/2'
 'y+1/2, -z, x+1/2'
 '-y+1/2, z, x+1/2'
 'y+1/2, z, -x+1/2'
 '-y+1/2, -x, z+1/2'
 'y+1/2, x, z+1/2'
 '-y+1/2, x, -z+1/2'
 'y+1/2, -x, -z+1/2'
 '-x+1/2, -z, y+1/2'
 'x+1/2, -z, -y+1/2'
 'x+1/2, z, y+1/2'
 '-x+1/2, z, -y+1/2'
 '-z+1/2, -y, x+1/2'
 '-z+1/2, y, -x+1/2'
 'z+1/2, -y, -x+1/2'
 'z+1/2, y, x+1/2'
 '-x+1/2, -y+1/2, -z'
 'x+1/2, y+1/2, -z'
 'x+1/2, -y+1/2, z'
 '-x+1/2, y+1/2, z'
 '-z+1/2, -x+1/2, -y'
 '-z+1/2, x+1/2, y'
 'z+1/2, x+1/2, -y'
 'z+1/2, -x+1/2, y'
 '-y+1/2, -z+1/2, -x'
 'y+1/2, -z+1/2, x'
 '-y+1/2, z+1/2, x'
 'y+1/2, z+1/2, -x'
 '-y+1/2, -x+1/2, z'
 'y+1/2, x+1/2, z'
 '-y+1/2, x+1/2, -z'
 'y+1/2, -x+1/2, -z'
 '-x+1/2, -z+1/2, y'
 'x+1/2, -z+1/2, -y'
 'x+1/2, z+1/2, y'
 '-x+1/2, z+1/2, -y'
 '-z+1/2, -y+1/2, x'
 '-z+1/2, y+1/2, -x'
 'z+1/2, -y+1/2, -x'
 'z+1/2, y+1/2, x'
 
_cell_length_a                    5.6400(7)
_cell_length_b                    5.6400(7)
_cell_length_c                    5.6400(7)
_cell_angle_alpha                 90
_cell_angle_beta                  90
_cell_angle_gamma                 90
_cell_volume                      179.41(7)
_cell_formula_units_Z             4
_cell_measurement_temperature     293(2)
_cell_measurement_reflns_used   239
_cell_measurement_theta_min   0.174
_cell_measurement_theta_max   0.749
 
_exptl_crystal_description        'cube'
_exptl_crystal_colour             'white'
_exptl_crystal_density_meas       ?
_exptl_crystal_density_method     ?
_exptl_crystal_density_diffrn     2.164          
_exptl_crystal_F_000              38
_exptl_transmission_factor_min    ?
_exptl_transmission_factor_max    ?
_exptl_crystal_size_max           ?
_exptl_crystal_size_mid           ?
_exptl_crystal_size_min           ?
_exptl_absorpt_coefficient_mu     0.000
_shelx_estimated_absorpt_T_min    ?
_shelx_estimated_absorpt_T_max    ?
_exptl_absorpt_correction_type   'none'
_exptl_absorpt_correction_T_min   ?
_exptl_absorpt_correction_T_max   ?
_exptl_absorpt_process_details    ?
_exptl_absorpt_special_details    ?
_diffrn_ambient_temperature       293(2)
_diffrn_radiation_wavelength   0.0197
_diffrn_radiation_type   'Electron'
_diffrn_source   'Electron microscope'
_diffrn_measurement_device_type   'Themis-Z'
_diffrn_measurement_method   '3DED/MicroED'
_diffrn_detector_area_resol_mean  ?
_diffrn_reflns_number             239
_diffrn_reflns_av_unetI/netI      0.0583
_diffrn_reflns_av_R_equivalents   0.2093
_diffrn_reflns_limit_h_min        -5
_diffrn_reflns_limit_h_max        5
_diffrn_reflns_limit_k_min        -6
_diffrn_reflns_limit_k_max        6
_diffrn_reflns_limit_l_min        -6
_diffrn_reflns_limit_l_max        6
_diffrn_reflns_theta_min   0.174
_diffrn_reflns_theta_max   0.749
_diffrn_reflns_theta_full   0.700
_diffrn_measured_fraction_theta_max   0.955
_diffrn_measured_fraction_theta_full  1.000
_diffrn_reflns_Laue_measured_fraction_max    0.955
_diffrn_reflns_Laue_measured_fraction_full   1.000
_diffrn_reflns_point_group_measured_fraction_max   0.955
_diffrn_reflns_point_group_measured_fraction_full  1.000
_reflns_number_total              21
_reflns_number_gt                 21
_reflns_threshold_expression      'I > 2\s(I)'
_reflns_Friedel_coverage          0.000
_reflns_Friedel_fraction_max      .
_reflns_Friedel_fraction_full     .
 
_diffrn_detector   'OneView'
_diffrn_detector_type   'CMOS'
_diffrn_measurement_device   'Themis-Z with OneView CMOS detector'
_diffrn_radiation_probe   'Electron'
_diffrn_source_type   'Field emission electron microscope'
_diffrn_source_target   'Tungsten thermal field emission'

_reflns_special_details
;
 Reflections were merged by SHELXL according to the crystal
 class for the calculation of statistics and refinement.
 
 _reflns_Friedel_fraction is defined as the number of unique
 Friedel pairs measured divided by the number that would be
 possible theoretically, ignoring centric projections and
 systematic absences.
;
 
_computing_data_collection        ?
_computing_cell_refinement        ?
_computing_data_reduction         ?
_computing_structure_solution     ?
_computing_structure_refinement 'SHELXL-2018/3 (Sheldrick, 2018)'
_computing_molecular_graphics     ?
_computing_publication_material   ?
_refine_special_details           ?
_refine_ls_structure_factor_coef  Fsqd
_refine_ls_matrix_type            full
_refine_ls_weighting_scheme       calc
_refine_ls_weighting_details
'w=1/[\s^2^(Fo^2^)+(0.2100P)^2^] where P=(Fo^2^+2Fc^2^)/3'
_atom_sites_solution_primary      ?
_atom_sites_solution_secondary    ?
_atom_sites_solution_hydrogens    .
_refine_ls_hydrogen_treatment     undef
_refine_ls_extinction_method      'SHELXL-2018/3 (Sheldrick 2018)'
_refine_ls_extinction_coef        557(59)
_refine_ls_extinction_expression
 'Fc^*^=kFc[1+0.001xFc^2^\l^3^/sin(2\q)]^-1/4^'
_refine_ls_number_reflns          21
_refine_ls_number_parameters      4
_refine_ls_number_restraints      0
_refine_ls_R_factor_all           0.1012
_refine_ls_R_factor_gt            0.1012
_refine_ls_wR_factor_ref          0.2883
_refine_ls_wR_factor_gt           0.2883
_refine_ls_goodness_of_fit_ref    1.464
_refine_ls_restrained_S_all       1.464
_refine_ls_shift/su_max           0.006
_refine_ls_shift/su_mean          0.002
 
loop_
 _atom_site_label
 _atom_site_type_symbol
 _atom_site_fract_x
 _atom_site_fract_y
 _atom_site_fract_z
 _atom_site_U_iso_or_equiv
 _atom_site_adp_type
 _atom_site_occupancy
 _atom_site_site_symmetry_order  
 _atom_site_calc_flag
 _atom_site_refinement_flags_posn
 _atom_site_refinement_flags_adp
 _atom_site_refinement_flags_occupancy
 _atom_site_disorder_assembly
 _atom_site_disorder_group
Cl01 Cl 1.000000 0.500000 0.500000 0.031(5) Uiso 1 48 d S . P . .
Na02 Na 0.500000 0.500000 0.500000 0.036(7) Uiso 1 48 d S . P . .
 
_geom_special_details
;
 All esds (except the esd in the dihedral angle between two l.s. planes)
 are estimated using the full covariance matrix.  The cell esds are taken
 into account individually in the estimation of esds in distances, angles
 and torsion angles; correlations between esds in cell parameters are only
 used when they are defined by crystal symmetry.  An approximate (isotropic)
 treatment of cell esds is used for estimating esds involving l.s. planes.
;
 
loop_
 _geom_bond_atom_site_label_1
 _geom_bond_atom_site_label_2
 _geom_bond_distance
 _geom_bond_site_symmetry_2
 _geom_bond_publ_flag
Cl01 Na02 2.8200(4) 73 ?
Cl01 Na02 2.8200(4) . ?
Cl01 Na02 2.8200(4) 1_655 ?
Cl01 Na02 2.8200(4) 49_554 ?
Cl01 Na02 2.8200(4) 49 ?
Cl01 Na02 2.8200(4) 73_545 ?
 
loop_
 _geom_angle_atom_site_label_1
 _geom_angle_atom_site_label_2
 _geom_angle_atom_site_label_3
 _geom_angle
 _geom_angle_site_symmetry_1
 _geom_angle_site_symmetry_3
 _geom_angle_publ_flag
Na02 Cl01 Na02 90.0 73 . ?
Na02 Cl01 Na02 90.0 73 1_655 ?
Na02 Cl01 Na02 180.0 . 1_655 ?
Na02 Cl01 Na02 90.0 73 49_554 ?
Na02 Cl01 Na02 90.0 . 49_554 ?
Na02 Cl01 Na02 90.0 1_655 49_554 ?
Na02 Cl01 Na02 90.0 73 49 ?
Na02 Cl01 Na02 90.0 . 49 ?
Na02 Cl01 Na02 90.0 1_655 49 ?
Na02 Cl01 Na02 180.0 49_554 49 ?
Na02 Cl01 Na02 180.0 73 73_545 ?
Na02 Cl01 Na02 90.0 . 73_545 ?
Na02 Cl01 Na02 90.0 1_655 73_545 ?
Na02 Cl01 Na02 90.0 49_554 73_545 ?
Na02 Cl01 Na02 90.0 49 73_545 ?
Cl01 Na02 Cl01 90.0 73_455 . ?
Cl01 Na02 Cl01 90.0 73_455 1_455 ?
Cl01 Na02 Cl01 180.0 . 1_455 ?
Cl01 Na02 Cl01 90.0 73_455 49_454 ?
Cl01 Na02 Cl01 90.0 . 49_454 ?
Cl01 Na02 Cl01 90.0 1_455 49_454 ?
Cl01 Na02 Cl01 90.0 73_455 49_455 ?
Cl01 Na02 Cl01 90.0 . 49_455 ?
Cl01 Na02 Cl01 90.0 1_455 49_455 ?
Cl01 Na02 Cl01 180.0 49_454 49_455 ?
Cl01 Na02 Cl01 180.0 73_455 73_445 ?
Cl01 Na02 Cl01 90.0 . 73_445 ?
Cl01 Na02 Cl01 90.0 1_455 73_445 ?
Cl01 Na02 Cl01 90.0 49_454 73_445 ?
Cl01 Na02 Cl01 90.0 49_455 73_445 ?
 
_refine_diff_density_max    0.344
_refine_diff_density_min   -0.238
_refine_diff_density_rms    0.068

_shelx_res_file
;
TITL 1_a.res in Fm-3m
    NaCl_filtered_EXTI_3.res
    created by SHELXL-2018/3 at 17:19:04 on 28-Dec-2021
REM Old TITL 1 in Fm-3m
REM SHELXT solution in Fm-3m: R1 0.348, Rweak 0.106, Alpha 0.000
REM <I/s>   0.000 for    0 systematic absences,  Orientation as input
REM Formula found by SHELXT:  Na Cl

CELL  0.71073   5.6400   5.6400   5.6400   90.000   90.000   90.000
ZERR    4.000   0.0007   0.0007   0.0007    0.000    0.000    0.000
LATT  4
SYMM -X, -Y, Z
SYMM -X, Y, -Z
SYMM X, -Y, -Z
SYMM Z, X, Y
SYMM Z, -X, -Y
SYMM -Z, -X, Y
SYMM -Z, X, -Y
SYMM Y, Z, X
SYMM -Y, Z, -X
SYMM Y, -Z, -X
SYMM -Y, -Z, X
SYMM Y, X, -Z
SYMM -Y, -X, -Z
SYMM Y, -X, Z
SYMM -Y, X, Z
SYMM X, Z, -Y
SYMM -X, Z, Y
SYMM -X, -Z, -Y
SYMM X, -Z, Y
SYMM Z, Y, -X
SYMM Z, -Y, X
SYMM -Z, Y, X
SYMM -Z, -Y, -X
SFAC NA     2.24060 108.00390   1.33260  24.50470   0.90700   3.39140 =
            0.28630   0.43460   0.00000   0.000   0.000   0.000   1.400  22.990
SFAC CL     1.45240  30.93520   2.29260   9.97980   0.78740   2.33360 =
            0.32170   0.32280   0.00000   0.000   0.000   0.000   0.990  35.453
UNIT 4 4
L.S. 1
BOND
LIST 4
FMAP 2
PLAN 20
ACTA
WGHT    0.210000
EXTI  556.800781
FVAR      47.26507
CL01  2    1.000000    0.500000    0.500000    10.02083    0.03098
NA02  1    0.500000    0.500000    0.500000    10.02083    0.03611
HKLF 4


REM  1_a.res in Fm-3m
REM wR2 = 0.2883, GooF = S = 1.464, Restrained GooF = 1.464 for all data
REM R1 = 0.1012 for 21 Fo > 4sig(Fo) and 0.1012 for all 21 data
REM 4 parameters refined using 0 restraints

END

WGHT      0.2000      0.0000

REM Highest difference peak  0.344,  deepest hole -0.238,  1-sigma level  0.068
Q1    1   0.6435  0.3565  0.6435  10.16667  0.05    0.11
Q2    1   0.6422  0.3578  0.7454  10.50000  0.05    0.09
Q3    1   0.8577  0.3577  0.6423  10.16667  0.05    0.09
;
_shelx_res_checksum   60343

_shelx_hkl_file
;
  -5  -4   2    -1.2    27.4
  -5  -4   3     4.5    20.3
  -5  -3   2   -14.1    28.3
  -5  -3   3  1085.2   115.7
  -5  -2   3   -19.5    25.3
  -5  -1  -3    41.2    34.9
  -5  -1   3   555.4    87.4
  -5   0  -3    -4.0    20.3
  -5   0   3   -11.7    24.5
  -5   1  -3     0.6    24.9
  -5   1   3   502.5    99.9
  -5   2  -3     9.1    29.4
  -5   2   3     8.0    50.3
  -5   3  -3   351.5    78.6
  -5   3   3   336.9    87.4
  -5   4  -3     3.7    34.7
  -5   4  -2     2.3    22.3
  -4  -5   2    19.3    26.7
  -4  -5   3    16.0    29.6
  -4  -4  -4  5009.2   260.5
  -4  -4  -3    -0.2    11.7
  -4  -4   2 12836.7   427.7
  -4  -4   3   -12.9    20.6
  -4  -4   4  3089.2   200.5
  -4  -3  -4   -22.7    24.8
  -4  -3  -3    13.3    17.8
  -4  -3   2   -10.9    18.2
  -4  -3   3    -1.9    22.8
  -4  -3   4     4.5    38.2
  -4  -2  -4 16391.1   518.3
  -4  -2  -3     5.8    23.1
  -4  -2   2 14459.9   455.6
  -4  -2   3    20.1    29.5
  -4  -2   4  9293.3   369.4
  -4  -1  -4   -14.5    29.7
  -4  -1  -3    12.2    27.8
  -4  -1   2    -3.2    22.6
  -4  -1   3    -6.4    24.6
  -4  -1   4    -8.1    38.2
  -4   0  -4  9859.1   409.7
  -4   0  -3    28.9    39.3
  -4   0   2 13985.5   458.8
  -4   0   3   -16.7    22.5
  -4   0   4  7454.4   340.3
  -4   1  -4    -0.4    35.6
  -4   1  -3   -15.3    25.5
  -4   1  -2     2.4    18.8
  -4   1   2    -4.7    31.2
  -4   1   3    10.9    33.8
  -4   1   4   -20.3    50.1
  -4   2  -4 15570.5   557.3
  -4   2  -3   -40.5    39.9
  -4   2  -2  6092.9   302.3
  -4   2   3    -9.7    31.5
  -4   2   4 10129.1   425.9
  -4   3  -4    25.9    65.5
  -4   3  -3    -6.8    42.1
  -4   3  -2    -3.5    32.5
  -4   3   3    -6.1    31.2
  -4   3   4    29.8    54.9
  -4   4  -4  5167.8   298.5
  -4   4  -3    -7.4    40.0
  -4   4  -2 12460.3   462.9
  -4   4   3    11.4    38.2
  -4   4   4  4321.4   265.7
  -4   5  -3    13.1    42.9
  -4   5  -2    11.5    27.1
  -3  -6   1   -14.1    21.9
  -3  -6   2    16.6    24.9
  -3  -5   1   554.4    66.9
  -3  -5   2   -18.3    20.9
  -3  -5   3   768.5    91.9
  -3  -5   4   -23.3    19.2
  -3  -4  -4    -3.4    27.2
  -3  -4  -3    -7.8    19.6
  -3  -4   1     1.3    19.3
  -3  -4   2     1.1    18.8
  -3  -4   3     0.4    29.3
  -3  -4   4   -22.4    18.7
  -3  -4   5    29.4    32.1
  -3  -3  -5   640.3   104.3
  -3  -3  -4     9.1    26.0
  -3  -3  -3  1081.6    89.6
  -3  -3   1  2397.4   137.7
  -3  -3   2     6.8    20.5
  -3  -3   3  1101.3   106.1
  -3  -3   4    -6.4    20.0
  -3  -3   5   378.5    70.6
  -3  -2  -5     1.5    24.4
  -3  -2  -4    10.9    35.1
  -3  -2  -3    -2.3    17.8
  -3  -2  -2    -2.2    13.6
  -3  -2   2    -8.5    24.9
  -3  -2   3   -25.7    29.4
  -3  -2   4   -18.0    21.6
  -3  -2   5     4.6    22.7
  -3  -1  -5   768.6    96.6
  -3  -1  -4     3.3    33.5
  -3  -1  -3  3693.1   180.5
  -3  -1  -2    -3.2    11.6
  -3  -1   2     9.1    19.1
  -3  -1   3  3385.8   177.6
  -3  -1   4    -3.4    21.1
  -3  -1   5   991.3   108.0
  -3   0  -5    -8.1    29.4
  -3   0  -4    69.4    55.7
  -3   0  -3    12.1    30.2
  -3   0  -2    12.4    30.9
  -3   0   2    -2.2    18.2
  -3   0   3   -21.3    27.1
  -3   0   4    12.3    24.6
  -3   0   5    -2.7    21.9
  -3   1  -5  1161.5   132.2
  -3   1  -4    21.5    44.5
  -3   1  -3  5197.4   266.6
  -3   1  -2    12.3    25.6
  -3   1   2    -7.1    25.1
  -3   1   3  3449.0   209.0
  -3   1   4   -18.7    32.3
  -3   1   5   805.1   114.2
  -3   2  -5   -25.4    35.2
  -3   2  -4    -2.4    31.7
  -3   2  -3    47.7    49.4
  -3   2  -2   -26.4    31.5
  -3   2   2    19.9    28.2
  -3   2   3    40.3    41.9
  -3   2   4    31.8    37.4
  -3   2   5    22.0    31.7
  -3   3  -5   771.4   111.9
  -3   3  -4    33.6    38.0
  -3   3  -3  2566.2   195.0
  -3   3  -2   -27.5    44.5
  -3   3   2    26.2    32.6
  -3   3   3  1130.0   123.0
  -3   3   5   498.3    90.9
  -3   4  -5    49.5    45.8
  -3   4  -4   -24.4    29.2
  -3   4  -3   -26.6    52.6
  -3   4  -2   -10.0    31.9
  -3   4  -1     1.0    28.2
  -3   4   2    13.6    29.7
  -3   4   3   -14.3    29.9
  -3   4   4   -15.1    46.3
  -3   5  -4    -6.5    33.4
  -3   5  -3   825.7   131.4
  -3   5  -2    -5.0    31.4
  -3   5  -1   738.3    84.4
  -3   5   3   418.4    67.9
  -3   6  -2    36.7    35.3
  -3   6  -1    15.2    30.0
  -2  -6  -3   -17.4    17.7
  -2  -6   1    14.9    18.3
  -2  -6   2 12375.7   375.8
  -2  -6   3    -4.5    16.3
  -2  -5  -4    -3.2    26.1
  -2  -5  -3   -16.0    29.2
  -2  -5   1     1.2    16.2
  -2  -5   2     4.4    26.9
  -2  -5   3     0.8    19.7
  -2  -5   4    21.4    35.0
  -2  -4  -5    -1.3    23.3
  -2  -4  -4 19430.9   536.8
  -2  -4  -3    -0.4    20.7
  -2  -4  -2 12041.6   334.7
  -2  -4   1     7.5    17.3
  -2  -4   2 18305.8   496.2
  -2  -4   3    -9.8    13.9
  -2  -4   4 13870.6   448.9
  -2  -4   5   -27.9    34.3
  -2  -3  -5   -17.0    25.4
  -2  -3  -4     6.9    20.4
  -2  -3  -3    -3.6    15.5
  -2  -3  -2     3.4    12.2
  -2  -3   1    -1.4    22.7
  -2  -3   2   -12.0    21.4
  -2  -3   3     8.1    16.7
  -2  -3   4    51.7    37.3
  -2  -3   5     7.1    33.1
  -2  -2  -5   -31.4    23.3
  -2  -2  -4 36485.0   889.4
  -2  -2  -3    -6.6    22.9
  -2  -2  -2 24515.7   577.3
  -2  -2   1    -5.4    13.6
  -2  -2   2 27773.0   680.7
  -2  -2   3     3.5    16.1
  -2  -2   4 16468.1   498.2
  -2  -2   5    -4.0    29.6
  -2  -1  -5    11.8    26.4
  -2  -1  -4    -8.8    20.0
  -2  -1  -3    16.3    28.3
  -2  -1  -2     6.2    13.7
  -2  -1   1    -8.2    13.3
  -2  -1   2    -0.9    23.4
  -2  -1   3   -15.3    13.2
  -2  -1   4     6.9    25.8
  -2  -1   5   -40.5    27.7
  -2   0  -5     5.0    27.5
  -2   0  -4 42448.6  1058.3
  -2   0  -3    -9.7    21.2
  -2   0  -2 46629.8  1087.9
  -2   0   1    -0.0    14.6
  -2   0   2 37317.0   883.7
  -2   0   3    -7.7    15.6
  -2   0   4 29587.3   795.9
  -2   0   5    -2.0    32.6
  -2   1  -5    -2.1    31.2
  -2   1  -4    12.0    32.1
  -2   1  -3    16.9    26.6
  -2   1  -2    36.2    30.5
  -2   1  -1     2.4    26.7
  -2   1   2    33.5    32.2
  -2   1   3    17.5    26.0
  -2   1   4    10.4    41.2
  -2   1   5    17.3    43.4
  -2   2  -5     1.9    39.0
  -2   2  -4 23308.8   701.3
  -2   2  -3   -23.4    20.3
  -2   2  -2 34592.2   867.7
  -2   2  -1    17.2    33.7
  -2   2   2 26083.9   667.6
  -2   2   3     7.7    23.1
  -2   2   4 29721.0   817.0
  -2   2   5   -34.9    32.3
  -2   3  -5    -5.0    33.7
  -2   3  -4   -11.8    32.6
  -2   3  -3    -9.4    28.4
  -2   3  -2     3.8    35.3
  -2   3  -1    -6.0    25.5
  -2   3   2   -37.8    46.5
  -2   3   3     6.2    20.8
  -2   3   4   -27.9    52.3
  -2   3   5    -7.3    41.0
  -2   4  -5    28.9    35.0
  -2   4  -4 15865.9   549.7
  -2   4  -3    -4.4    34.0
  -2   4  -2 32363.8   826.9
  -2   4  -1     9.2    24.9
  -2   4   2 14008.6   398.0
  -2   4   3    20.9    24.3
  -2   4   4 17783.8   546.8
  -2   4   5   -48.9    44.6
  -2   5  -4     5.1    36.6
  -2   5  -3    36.1    37.5
  -2   5  -2   -26.3    22.1
  -2   5  -1    12.9    28.4
  -2   5   2    -1.3    18.5
  -2   5   3    -2.7    22.8
  -2   5   4   -27.2    29.4
  -2   6  -3     5.0    34.1
  -2   6  -2 10258.2   357.8
  -2   6  -1   -21.1    33.3
  -2   6   0  1298.1    89.7
  -2   6   2  5340.6   195.2
  -2   6   3     6.6    32.9
  -1  -6  -2   -21.1    11.9
  -1  -6   0   -46.3    36.1
  -1  -6   1    -4.7     9.6
  -1  -6   2   -35.1    25.4
  -1  -6   3     8.7    25.4
  -1  -5  -4     4.1    18.6
  -1  -5  -3   851.1    65.0
  -1  -5  -2    -3.6    10.3
  -1  -5   0    -4.7     9.7
  -1  -5   1  1857.5    94.2
  -1  -5   2    -2.2    23.6
  -1  -5   3   962.6    89.6
  -1  -5   4     7.2    22.4
  -1  -5   5   240.7    67.9
  -1  -4  -5    -2.3    17.4
  -1  -4  -4     0.8    20.3
  -1  -4  -3   -13.2    13.4
  -1  -4  -2   -12.9    14.5
  -1  -4   0    13.8    33.3
  -1  -4   1    -0.9    11.3
  -1  -4   2    11.3    21.3
  -1  -4   3    -9.8    21.2
  -1  -4   4   -10.1    23.2
  -1  -4   5     2.3    21.2
  -1  -3  -5   620.6    75.7
  -1  -3  -4    23.1    17.8
  -1  -3  -3  4106.9   162.2
  -1  -3  -2     6.6    14.9
  -1  -3   1 12730.5   329.1
  -1  -3   2     7.9    19.9
  -1  -3   3  4538.7   195.8
  -1  -3   4     8.3    21.8
  -1  -3   5   942.8   100.5
  -1  -3   6     6.3    24.3
  -1  -2  -5    -5.0    18.7
  -1  -2  -4     2.3    19.5
  -1  -2  -3     7.1    14.2
  -1  -2  -2     9.1    11.4
  -1  -2  -1     0.1     4.1
  -1  -2   1    -7.0    13.3
  -1  -2   2   -11.5    18.3
  -1  -2   3     1.0    21.8
  -1  -2   4     1.5    19.6
  -1  -2   5    18.9    25.3
  -1  -2   6    -7.1    21.5
  -1  -1  -5  1705.7   128.5
  -1  -1  -4    -7.2    13.8
  -1  -1  -3 14726.3   401.5
  -1  -1  -2     1.3    10.1
  -1  -1  -1 15867.8   374.3
  -1  -1   1 17526.3   415.0
  -1  -1   2   -21.9    18.6
  -1  -1   3 12748.2   375.2
  -1  -1   4     2.5    27.8
  -1  -1   5  2152.1   141.9
  -1  -1   6    -2.3    15.8
  -1   0  -6   -25.7    23.2
  -1   0  -5   -17.7    20.1
  -1   0  -4    -8.0    23.2
  -1   0  -3   -12.7    12.9
  -1   0  -2    -5.7    29.6
  -1   0  -1   -20.4    33.0
  -1   0   1    -8.4     9.1
  -1   0   2    10.5    20.1
  -1   0   3     0.6    36.9
  -1   0   4    21.1    24.5
  -1   0   5     1.9    20.7
  -1   0   6    -4.0    21.7
  -1   1  -6   -28.6    33.3
  -1   1  -5  2155.0   175.3
  -1   1  -4    17.3    29.2
  -1   1  -3  9857.1   352.6
  -1   1  -2    -4.5    19.2
  -1   1  -1 21877.1   525.4
  -1   1   1 15659.0   388.5
  -1   1   2    -8.1    22.8
  -1   1   3 12698.2   406.1
  -1   1   4   -12.7    26.0
  -1   1   5  2213.2   176.1
  -1   1   6    -4.5    29.8
  -1   2  -6    -0.4    43.1
  -1   2  -5     0.2    25.1
  -1   2  -4    -9.7    35.1
  -1   2  -3   -12.1    24.6
  -1   2  -2    -3.0    19.6
  -1   2  -1     9.4    40.5
  -1   2   1   -10.5     8.6
  -1   2   2    -5.1    19.2
  -1   2   3   -36.2    48.0
  -1   2   4   -24.8    28.1
  -1   2   5    -9.6    19.8
  -1   2   6    -8.5    26.9
  -1   3  -6   -18.2    28.9
  -1   3  -5   612.0    87.3
  -1   3  -4   -16.6    31.0
  -1   3  -3  4728.6   230.3
  -1   3  -2     0.6    16.8
  -1   3  -1 14558.3   384.5
  -1   3   0    -3.8     6.4
  -1   3   1  5707.7   165.4
  -1   3   2   -28.5    17.6
  -1   3   3  3610.2   177.1
  -1   3   4     8.0    33.2
  -1   3   5   961.3   111.6
  -1   3   6   -24.7    24.1
  -1   4  -5    -6.9    24.5
  -1   4  -4   -10.9    25.1
  -1   4  -3    -0.8    25.0
  -1   4  -2    -2.1    18.3
  -1   4  -1   -15.0    12.8
  -1   4   0    -2.3    14.2
  -1   4   1     0.3    11.0
  -1   4   2    35.4    19.6
  -1   4   3   -13.2    27.5
  -1   4   4    -2.7    29.0
  -1   4   5    -2.5    29.7
  -1   5  -5   151.1    58.0
  -1   5  -4     9.0    30.7
  -1   5  -3   770.3    97.6
  -1   5  -2    30.0    28.2
  -1   5  -1  1723.3    99.1
  -1   5   0   -15.2    17.0
  -1   5   2     3.5    11.2
  -1   5   3  3140.0   155.3
  -1   5   4     6.0    27.2
  -1   6  -3   -25.0    28.5
  -1   6  -2   -12.7    36.2
  -1   6  -1    16.6    18.1
  -1   6   0   -21.9    13.4
  -1   6   2    15.7    13.2
  -1   6   3   -13.8    28.7
   0  -6  -3    -8.6    12.0
   0  -6  -2 10532.7   252.3
   0  -6   0  4213.6   120.0
   0  -6   1   -12.0    11.3
   0  -6   2 15549.6   416.9
   0  -6   3   -13.6    20.6
   0  -6   4  8167.4   319.3
   0  -5  -4     2.1    20.3
   0  -5  -3     9.7    14.6
   0  -5  -2     6.1     8.9
   0  -5   0    15.2    11.8
   0  -5   1    -2.0    10.4
   0  -5   2   -23.1    13.2
   0  -5   3     8.5    25.7
   0  -5   4    -2.6    29.9
   0  -5   5   -17.7    28.9
   0  -4  -5   -11.4    25.1
   0  -4  -4 10565.8   324.7
   0  -4  -3   -11.9    15.2
   0  -4  -2 39365.6   844.6
   0  -4  -1    55.1     7.3
   0  -4   0 10626.4   232.4
   0  -4   1     1.0     8.5
   0  -4   2 37723.0   862.0
   0  -4   3    -8.7    20.3
   0  -4   4 12364.0   403.8
   0  -4   5   -19.2    24.1
   0  -3  -6   -25.3    32.4
   0  -3  -5   -26.2    24.2
   0  -3  -4     9.6    21.0
   0  -3  -3     2.7    16.5
   0  -3  -2    -5.4    10.9
   0  -3  -1    -2.7     4.4
   0  -3   0    -8.2     5.7
   0  -3   1     4.6    24.3
   0  -3   2    -8.4    14.1
   0  -3   3    -2.7    19.0
   0  -3   4   -20.2    22.8
   0  -3   5   -42.2    30.3
   0  -3   6    -5.8    39.4
   0  -2  -6 16431.4   522.5
   0  -2  -5    -0.1    26.2
   0  -2  -4 41943.0   977.5
   0  -2  -3   -12.9    17.9
   0  -2  -2 47038.3  1010.0
   0  -2  -1    -0.6     4.6
   0  -2   0 45122.8   916.6
   0  -2   1     3.6    10.7
   0  -2   2 46578.3  1028.1
   0  -2   3    -2.4    22.5
   0  -2   4 37261.8   897.0
   0  -2   5     2.5    33.7
   0  -2   6 16420.0   547.6
   0  -1  -6   -29.5    43.8
   0  -1  -5   -21.2    30.9
   0  -1  -4    31.1    28.4
   0  -1  -3     1.4    20.1
   0  -1  -2     8.9    16.9
   0  -1  -1    -4.5     6.1
   0  -1   0    -1.0     2.3
   0  -1   1     1.7     8.1
   0  -1   2    -8.7    18.1
   0  -1   3    20.8    24.7
   0  -1   4    31.4    33.1
   0  -1   5    17.9    32.1
   0  -1   6    -8.8    41.4
   0   0  -6  4048.3   245.9
   0   0  -5    25.9    35.5
   0   0  -4 15728.9   474.7
   0   0  -3    -6.6    22.3
   0   0  -2 45341.3  1004.4
   0   0  -1     2.7    10.9
   0   0   1     3.0    11.0
   0   0   2 44956.4  1006.7
   0   0   3    20.4    26.6
   0   0   4 17464.3   524.4
   0   0   5   -12.4    34.0
   0   0   6  4376.4   262.7
   0   1  -6    19.5    53.4
   0   1  -5    -2.1    48.8
   0   1  -4   -27.1    36.7
   0   1  -3    22.7    36.1
   0   1  -2   -37.8    59.4
   0   1  -1    -0.7    12.6
   0   1   0    -3.9     3.5
   0   1   1     2.7    11.0
   0   1   2   -25.0    68.6
   0   1   3    19.8    33.7
   0   1   4    29.9    40.2
   0   1   5   -61.9    47.4
   0   1   6    29.7    52.4
   0   2  -6 13232.0   518.4
   0   2  -5     4.0    43.7
   0   2  -4 40314.4  1044.2
   0   2  -3     4.2    30.8
   0   2  -2 51787.1  1176.1
   0   2  -1   -12.7    13.7
   0   2   0 49078.5  1004.5
   0   2   1    -1.8     6.1
   0   2   2 44792.3   990.7
   0   2   3   -37.5    25.3
   0   2   4 29721.5   799.7
   0   2   5     0.9    46.2
   0   2   6 12288.2   492.5
   0   3  -6   -51.7    52.5
   0   3  -5    -6.8    43.1
   0   3  -4   -21.4    39.1
   0   3  -3    52.3    36.5
   0   3  -2     3.2    23.5
   0   3  -1    -2.8    15.0
   0   3   0   -10.3     9.9
   0   3   1    -7.6     5.1
   0   3   2   -15.6    16.1
   0   3   3   -12.1    25.1
   0   3   4    16.3    38.4
   0   3   5    28.0    51.0
   0   3   6    -8.0    52.1
   0   4  -5   -31.2    39.8
   0   4  -4 10070.6   402.6
   0   4  -3   -25.3    27.9
   0   4  -2 45475.5  1065.8
   0   4  -1   -11.1     9.0
   0   4   0 15451.7   344.5
   0   4   1    -1.2     7.4
   0   4   2 30033.9   670.2
   0   4   3     1.7    23.4
   0   4   4 11471.2   384.6
   0   4   5   -14.0    44.8
   0   5  -5   -34.1    42.2
   0   5  -4   -46.3    38.5
   0   5  -3     6.0    36.3
   0   5  -2   -11.9    29.5
   0   5  -1     1.0    12.6
   0   5   0    -9.6    16.0
   0   5   1    10.4     8.6
   0   5   2    -5.6     9.8
   0   5   3    19.5    24.1
   0   5   4    28.3    33.0
   0   6  -4  5931.8   317.2
   0   6  -3   -36.1    32.9
   0   6  -2 12501.2   393.4
   0   6  -1     0.7    15.0
   0   6   0  4506.8   144.0
   0   6   2 11546.0   292.3
   0   6   3    18.3    21.3
   1  -6  -3    -4.9    12.5
   1  -6  -2    -7.6    17.2
   1  -6   0    13.5    10.7
   1  -6   1     8.3    12.1
   1  -6   2    -4.5    13.8
   1  -6   3    -6.6    14.6
   1  -5  -4    -0.8    14.1
   1  -5  -3   941.9    64.7
   1  -5  -2    16.4    16.1
   1  -5   0    14.8    15.3
   1  -5   1  1809.8    87.5
   1  -5   2     4.2    13.6
   1  -5   3   887.4    77.9
   1  -5   4    27.8    25.5
   1  -5   5   188.2    53.6
   1  -4  -5     1.1    18.3
   1  -4  -4    -3.2    12.9
   1  -4  -3     5.5    13.5
   1  -4  -2     4.4    15.3
   1  -4  -1     4.2     7.1
   1  -4   0     1.5     6.9
   1  -4   1     9.4    11.2
   1  -4   2     5.1    26.0
   1  -4   3     7.3    15.8
   1  -4   4   -14.2    23.1
   1  -4   5     0.8    23.1
   1  -3  -6    -3.6    23.1
   1  -3  -5  1103.4    96.8
   1  -3  -4    -6.8    15.3
   1  -3  -3  3990.5   144.8
   1  -3  -2   -21.0    13.7
   1  -3  -1  5501.7   140.2
   1  -3   0     1.1    32.3
   1  -3   1 14410.3   355.1
   1  -3   2    -6.7    10.3
   1  -3   3  4706.4   195.4
   1  -3   4    -9.3    13.3
   1  -3   5   669.0    84.2
   1  -3   6     3.8    26.1
   1  -2  -5    -5.9    20.2
   1  -2  -4    11.4    17.4
   1  -2  -3     2.8     9.1
   1  -2  -2    10.1    15.0
   1  -2  -1     6.0     8.4
   1  -2   1   -13.8    27.1
   1  -2   2     0.7    12.3
   1  -2   3     7.2    15.3
   1  -2   4    -2.6    18.4
   1  -2   5   -11.7    23.0
   1  -2   6     2.0    28.5
   1  -1  -5  1995.4   137.4
   1  -1  -4    -1.7    16.1
   1  -1  -3 13441.3   382.2
   1  -1  -2    -3.2    13.5
   1  -1  -1 14788.7   345.1
   1  -1   1 21784.8   499.0
   1  -1   2    -9.9    26.8
   1  -1   3 11495.6   348.6
   1  -1   4     3.6    18.1
   1  -1   5  1145.5   108.5
   1  -1   6    17.9    31.6
   1   0  -5    17.0    23.2
   1   0  -4    -0.5    18.6
   1   0  -3    -4.9    18.1
   1   0  -2   -21.9    18.4
   1   0  -1    17.6    13.0
   1   0   1    11.8    11.4
   1   0   2   -18.6    26.7
   1   0   3     1.0    12.9
   1   0   4   -20.4    20.6
   1   0   5   -15.8    17.3
   1   0   6   -17.7    28.3
   1   1  -5  2255.6   178.8
   1   1  -4   -22.2    28.9
   1   1  -3 11528.5   392.6
   1   1  -2    30.2    30.3
   1   1  -1 18061.9   451.0
   1   1   1 14613.0   374.2
   1   1   2    12.4    16.4
   1   1   3 17892.6   522.3
   1   1   4     6.1    22.9
   1   1   5  1965.1   168.6
   1   1   6   -40.9    31.8
   1   2  -5    -4.9    28.4
   1   2  -4   -11.5    28.1
   1   2  -3    31.8    32.5
   1   2  -2    -7.7    21.2
   1   2  -1    12.8    19.0
   1   2   1     5.5     8.3
   1   2   2   -11.4    15.9
   1   2   3     0.2    23.6
   1   2   4     2.4    26.1
   1   2   5     0.3    34.2
   1   3  -5  1097.2   127.6
   1   3  -4    17.6    33.7
   1   3  -3  3547.1   201.4
   1   3  -2   -15.7    26.2
   1   3  -1 13493.6   361.2
   1   3   2    10.0    28.7
   1   3   3  4035.8   185.2
   1   3   4    -5.5    20.3
   1   3   5   698.3    99.8
   1   4  -5     4.8    23.6
   1   4  -4   -14.5    32.1
   1   4  -3    27.4    36.1
   1   4  -2   -31.0    25.1
   1   4  -1     3.7    14.7
   1   4   0   -13.4    13.3
   1   4   2     7.6    23.1
   1   4   3   -14.9    23.4
   1   4   4    -7.8    42.8
   1   4   5     4.9    33.8
   1   5  -5   294.5    79.4
   1   5  -4   -11.6    32.9
   1   5  -3  2989.6   193.3
   1   5  -2   -26.2    29.1
   1   5  -1  1823.9   107.8
   1   5   0   -14.0    13.8
   1   5   2   -21.6    20.9
   1   5   3  1235.3    97.9
   1   5   4    18.9    26.1
   1   6  -3    51.0    46.9
   1   6  -2    23.0    34.5
   1   6  -1     8.5    17.8
   1   6   0    -2.2    14.8
   1   6   2   -12.6    23.4
   1   6   3    19.9    24.8
   2  -6  -3     5.2    12.4
   2  -6  -2  7825.8   222.6
   2  -6   0   761.0    57.1
   2  -6   1   -19.8    21.5
   2  -6   2 10626.7   327.2
   2  -6   3     1.9    20.7
   2  -5  -4   -26.0    22.1
   2  -5  -3     2.8    13.3
   2  -5  -2    -1.4    14.7
   2  -5   2   -15.3    15.0
   2  -5   3    10.6    22.4
   2  -5   4     1.2    19.7
   2  -4  -5    -8.6    20.8
   2  -4  -4  8727.0   296.3
   2  -4  -3    -5.4    13.9
   2  -4  -2 19083.9   463.9
   2  -4   1     1.8    13.0
   2  -4   2 33326.6   793.2
   2  -4   3    -9.0    20.5
   2  -4   4 16574.0   504.9
   2  -4   5     7.7    26.1
   2  -3  -5     3.0    23.2
   2  -3  -4     5.7    26.3
   2  -3  -3    10.3    16.5
   2  -3  -2     9.1    18.6
   2  -3   1     0.2    18.6
   2  -3   2    -0.2    17.3
   2  -3   3   -20.8    25.7
   2  -3   4   -12.0    23.5
   2  -3   5    -8.7    21.1
   2  -2  -5    32.0    31.9
   2  -2  -4 20191.1   549.1
   2  -2  -3    -2.4    12.9
   2  -2  -2 28391.4   666.6
   2  -2   1     0.5    13.5
   2  -2   2 34375.9   810.6
   2  -2   3    -7.8    26.4
   2  -2   4 30891.4   797.1
   2  -2   5     5.6    21.5
   2  -1  -5     0.3    29.9
   2  -1  -4   -15.3    24.1
   2  -1  -3     2.3    12.8
   2  -1  -2    -3.2    18.8
   2  -1   1     1.4    15.2
   2  -1   2    16.9    34.0
   2  -1   3    15.4    19.6
   2  -1   4    -9.7    18.3
   2  -1   5    10.5    22.5
   2   0  -5    19.0    32.4
   2   0  -4 27561.7   738.8
   2   0  -3   -14.7    13.9
   2   0  -2 40393.2   936.0
   2   0  -1   -16.9    29.4
   2   0   2 46306.5  1059.8
   2   0   3    -4.4    18.8
   2   0   4 36240.7   926.2
   2   0   5    -9.8    23.2
   2   1  -5    22.2    43.3
   2   1  -4   -22.6    40.7
   2   1  -3    -6.5    25.9
   2   1  -2   -10.0    31.8
   2   1  -1    16.8    45.1
   2   1   2   -17.9    27.4
   2   1   3    -9.7    25.7
   2   1   4     4.1    32.7
   2   1   5     3.8    29.9
   2   2  -5   -10.7    38.9
   2   2  -4 24110.5   719.7
   2   2  -3    -1.4    21.2
   2   2  -2 30804.5   796.6
   2   2  -1     2.1    17.2
   2   2   2 28697.3   737.1
   2   2   3   -11.4    37.9
   2   2   4 33289.5   899.8
   2   2   5     0.2    31.5
   2   3  -5    14.8    43.2
   2   3  -4     4.6    39.3
   2   3  -3    -4.7    22.6
   2   3  -2     2.4    39.1
   2   3  -1    -9.3    19.4
   2   3   2   -19.9    30.5
   2   3   3     9.3    38.5
   2   3   4    10.5    31.9
   2   3   5    12.9    39.2
   2   4  -5    38.3    45.7
   2   4  -4 13539.4   496.6
   2   4  -3     9.1    31.0
   2   4  -2 29215.1   774.1
   2   4  -1   -10.6    22.8
   2   4   2 13160.5   402.7
   2   4   3    -1.1    33.7
   2   4   4 19850.7   601.6
   2   4   5    43.3    42.1
   2   5  -4   -37.2    42.1
   2   5  -3     4.7    26.0
   2   5  -2   -24.1    29.9
   2   5  -1   -10.5    22.6
   2   5   2     6.6    29.5
   2   5   3    11.8    30.9
   2   5   4   -15.1    34.4
   2   6  -3    -6.0    30.3
   2   6  -2  8691.4   334.8
   2   6  -1    -7.3    24.8
   2   6   3    -9.3    35.0
   3  -6   2     7.2    38.3
   3  -5  -3   631.1    72.6
   3  -5  -2    -0.3    14.0
   3  -5   1   153.9    40.6
   3  -5   2     8.3    23.7
   3  -5   3   465.4    67.1
   3  -5   4   -17.1    21.4
   3  -4  -4   -10.0    20.9
   3  -4  -3   -28.0    27.1
   3  -4  -2    11.0    15.5
   3  -4   1    -0.2    13.8
   3  -4   2    11.4    22.6
   3  -4   3   -43.8    30.6
   3  -4   4     1.8    23.4
   3  -4   5     1.7    32.1
   3  -3  -5   314.1    58.7
   3  -3  -4   -20.0    20.3
   3  -3  -3  1199.2    97.5
   3  -3  -2     7.9    16.6
   3  -3   1  2454.0   128.3
   3  -3   2   -11.4    23.5
   3  -3   3  2615.0   159.5
   3  -3   4   -12.9    23.5
   3  -3   5   670.2    92.4
   3  -2  -5     0.9    22.6
   3  -2  -4     3.6    18.0
   3  -2  -3   -16.7    26.6
   3  -2  -2     3.9    14.8
   3  -2   2     7.9    23.4
   3  -2   3   -26.2    29.4
   3  -2   4     9.7    22.9
   3  -2   5    32.0    29.8
   3  -1  -5   900.6   100.1
   3  -1  -4     6.4    20.5
   3  -1  -3  3564.8   174.3
   3  -1  -2     7.9    14.2
   3  -1   2    -1.1    17.2
   3  -1   3  4538.5   208.5
   3  -1   4     5.6    24.5
   3  -1   5  1570.4   137.3
   3   0  -5    19.3    29.6
   3   0  -4    -2.9    22.9
   3   0  -3     6.4    28.7
   3   0  -2    15.5    25.8
   3   0   2    14.2    21.9
   3   0   3   -12.0    22.6
   3   0   4    -9.3    33.7
   3   0   5    -5.6    24.0
   3   1  -5  1072.1   129.1
   3   1  -4    17.7    31.9
   3   1  -3  2979.8   198.7
   3   1  -2    10.7    28.8
   3   1   2    -4.8    11.9
   3   1   3  4498.2   232.6
   3   1   4    29.6    50.0
   3   1   5   733.5   112.2
   3   2  -5    31.0    35.7
   3   2  -4   -33.2    29.5
   3   2  -3    30.9    46.3
   3   2  -2    -7.3    24.9
   3   2   2    -3.1    25.7
   3   2   3     2.2    37.9
   3   2   4    30.2    55.6
   3   2   5    -3.6    38.7
   3   3  -5   382.1    84.0
   3   3  -4     5.3    29.4
   3   3  -3  1252.6   140.2
   3   3  -2   -23.9    27.8
   3   3  -1  3009.0   181.0
   3   3   3  1569.5   146.9
   3   3   4   -12.9    41.0
   3   3   5   458.0    94.8
   3   4  -5    23.8    42.8
   3   4  -4     3.1    28.7
   3   4  -3    -6.4    45.7
   3   4  -2     8.6    27.6
   3   4  -1   -15.3    24.7
   3   4   3     7.0    30.5
   3   4   4     9.7    43.3
   3   5  -4    22.3    34.3
   3   5  -3   822.3   119.4
   3   5  -2   -16.6    46.6
   3   5  -1   519.7    80.3
   3   5   3   380.0    69.6
   3   6  -2   -49.9    40.0
   3   6  -1    -5.5    23.8
   4  -5   2    -8.8    27.4
   4  -5   3   -29.0    25.0
   4  -4  -4  3708.8   203.5
   4  -4  -3     2.0    19.9
   4  -4   2  9863.9   349.8
   4  -4   3    -1.9    26.7
   4  -4   4  6004.2   284.3
   4  -3  -4    40.1    42.9
   4  -3  -3    -1.2    15.7
   4  -3   2    -7.4    23.6
   4  -3   3     3.4    27.2
   4  -3   4    41.0    43.0
   4  -2  -4 14043.9   458.3
   4  -2  -3    -8.7    21.6
   4  -2  -2 11063.9   369.3
   4  -2   2  5776.5   245.4
   4  -2   3   -20.9    26.2
   4  -2   4 18555.2   586.9
   4  -1  -4   -28.7    35.0
   4  -1  -3     0.2    21.3
   4  -1  -2    -4.4    23.0
   4  -1   2    -7.7    11.0
   4  -1   3   -22.9    30.7
   4  -1   4   -22.4    25.9
   4   0  -4  7747.9   334.2
   4   0  -3    -3.0    25.5
   4   0  -2 15491.4   493.6
   4   0   3    -9.1    29.2
   4   0   4  9749.1   378.7
   4   1  -4    58.1    57.2
   4   1  -3   -19.5    31.6
   4   1  -2     4.8    37.1
   4   1   3    25.3    38.1
   4   1   4    11.9    43.2
   4   2  -4 10428.1   435.8
   4   2  -3     3.9    31.5
   4   2  -2 14624.8   517.1
   4   2   3     7.6    44.1
   4   2   4 13238.6   508.6
   4   3  -4     4.1    47.5
   4   3  -3   -19.0    40.6
   4   3  -2    20.2    33.8
   4   3   3     3.5    23.2
   4   3   4    18.7    50.9
   4   4  -4  4073.8   263.9
   4   4  -3   -17.8    32.5
   4   4  -2  7259.5   339.1
   4   4   3     0.4    15.7
   4   4   4  5026.0   319.3
   4   5  -3   -22.4    39.6
   4   5  -2   -28.1    33.1
   5  -4   2     6.5    13.0
   5  -3  -3   317.4    63.3
   5  -3   2    -0.0     7.2
   5  -3   3   273.4    68.2
   5  -2  -3     5.0    26.8
   5  -2   3    -3.2    27.2
   5  -1  -3   731.9    94.1
   5  -1   3   451.8    82.0
   5   0  -3   -10.0    22.9
   5   0   3    -7.1    18.3
   5   1  -3  1030.0   127.6
   5   1   3     7.1    29.7
   5   2  -3     4.7    31.0
   5   2  -2    24.6    42.8
   5   2   3   -17.4    18.8
   5   3  -3  1701.4   170.8
   5   3  -2    39.7    41.3
   5   4  -2    -6.6    33.1
;
_shelx_hkl_checksum   58572

# start Validation Reply Form
_vrf_RINTA01_NaCl_filtered_EXTI_3
;PROBLEM: The value of Rint is greater than 0.18
RESPONSE: Relatively higher R-values are common for electron diffraction due 
to multiple scattering.
;
_vrf_PLAT020_NaCl_filtered_EXTI_3
;PROBLEM: The Value of Rint is Greater Than 0.12 .........      0.209 Report
RESPONSE: Relatively higher R-values are common for electron diffraction due 
to multiple scattering.
;
_vrf_PLAT082_NaCl_filtered_EXTI_3
;PROBLEM: High R1 Value ..................................       0.10 Report
RESPONSE: Relatively higher R-values are common for electron diffraction due 
to multiple scattering.
;
_vrf_PLAT084_NaCl_filtered_EXTI_3
;PROBLEM: High wR2 Value (i.e. > 0.25) ...................       0.29 Report
RESPONSE: Relatively higher R-values are common for electron diffraction due 
to multiple scattering.
;
_vrf_ATOM007_NaCl_filtered_EXTI_3
;PROBLEM: _atom_site_aniso_label is missing
RESPONSE: The structure is only refined isotropically.
;
# end Validation Reply Form
 
data_NaCl_filtered_EXTI_4
 
_audit_creation_method            'SHELXL-2018/3'
_shelx_SHELXL_version_number      '2018/3'
_chemical_name_systematic         ?
_chemical_name_common             ?
_chemical_melting_point           ?
_chemical_formula_moiety          ?
_chemical_formula_sum
 'Cl Na' 
_chemical_formula_weight          58.44

loop_
 _atom_type_symbol
 _atom_type_description
 _atom_type_scat_dispersion_real
 _atom_type_scat_dispersion_imag
 _atom_type_scat_source
 'Na'  'Na'   0.0000   0.0000
 'International Tables Vol C Tables 4.2.6.8 and 6.1.1.4'
 'Cl'  'Cl'   0.0000   0.0000
 'International Tables Vol C Tables 4.2.6.8 and 6.1.1.4'
 
_space_group_crystal_system       cubic
_space_group_IT_number            225
_space_group_name_H-M_alt         'F m -3 m'
_space_group_name_Hall            '-F 4 2 3'
 
_shelx_space_group_comment
;
The symmetry employed for this shelxl refinement is uniquely defined
by the following loop, which should always be used as a source of
symmetry information in preference to the above space-group names.
They are only intended as comments.
;
 
loop_
 _space_group_symop_operation_xyz
 'x, y, z'
 '-x, -y, z'
 '-x, y, -z'
 'x, -y, -z'
 'z, x, y'
 'z, -x, -y'
 '-z, -x, y'
 '-z, x, -y'
 'y, z, x'
 '-y, z, -x'
 'y, -z, -x'
 '-y, -z, x'
 'y, x, -z'
 '-y, -x, -z'
 'y, -x, z'
 '-y, x, z'
 'x, z, -y'
 '-x, z, y'
 '-x, -z, -y'
 'x, -z, y'
 'z, y, -x'
 'z, -y, x'
 '-z, y, x'
 '-z, -y, -x'
 'x, y+1/2, z+1/2'
 '-x, -y+1/2, z+1/2'
 '-x, y+1/2, -z+1/2'
 'x, -y+1/2, -z+1/2'
 'z, x+1/2, y+1/2'
 'z, -x+1/2, -y+1/2'
 '-z, -x+1/2, y+1/2'
 '-z, x+1/2, -y+1/2'
 'y, z+1/2, x+1/2'
 '-y, z+1/2, -x+1/2'
 'y, -z+1/2, -x+1/2'
 '-y, -z+1/2, x+1/2'
 'y, x+1/2, -z+1/2'
 '-y, -x+1/2, -z+1/2'
 'y, -x+1/2, z+1/2'
 '-y, x+1/2, z+1/2'
 'x, z+1/2, -y+1/2'
 '-x, z+1/2, y+1/2'
 '-x, -z+1/2, -y+1/2'
 'x, -z+1/2, y+1/2'
 'z, y+1/2, -x+1/2'
 'z, -y+1/2, x+1/2'
 '-z, y+1/2, x+1/2'
 '-z, -y+1/2, -x+1/2'
 'x+1/2, y, z+1/2'
 '-x+1/2, -y, z+1/2'
 '-x+1/2, y, -z+1/2'
 'x+1/2, -y, -z+1/2'
 'z+1/2, x, y+1/2'
 'z+1/2, -x, -y+1/2'
 '-z+1/2, -x, y+1/2'
 '-z+1/2, x, -y+1/2'
 'y+1/2, z, x+1/2'
 '-y+1/2, z, -x+1/2'
 'y+1/2, -z, -x+1/2'
 '-y+1/2, -z, x+1/2'
 'y+1/2, x, -z+1/2'
 '-y+1/2, -x, -z+1/2'
 'y+1/2, -x, z+1/2'
 '-y+1/2, x, z+1/2'
 'x+1/2, z, -y+1/2'
 '-x+1/2, z, y+1/2'
 '-x+1/2, -z, -y+1/2'
 'x+1/2, -z, y+1/2'
 'z+1/2, y, -x+1/2'
 'z+1/2, -y, x+1/2'
 '-z+1/2, y, x+1/2'
 '-z+1/2, -y, -x+1/2'
 'x+1/2, y+1/2, z'
 '-x+1/2, -y+1/2, z'
 '-x+1/2, y+1/2, -z'
 'x+1/2, -y+1/2, -z'
 'z+1/2, x+1/2, y'
 'z+1/2, -x+1/2, -y'
 '-z+1/2, -x+1/2, y'
 '-z+1/2, x+1/2, -y'
 'y+1/2, z+1/2, x'
 '-y+1/2, z+1/2, -x'
 'y+1/2, -z+1/2, -x'
 '-y+1/2, -z+1/2, x'
 'y+1/2, x+1/2, -z'
 '-y+1/2, -x+1/2, -z'
 'y+1/2, -x+1/2, z'
 '-y+1/2, x+1/2, z'
 'x+1/2, z+1/2, -y'
 '-x+1/2, z+1/2, y'
 '-x+1/2, -z+1/2, -y'
 'x+1/2, -z+1/2, y'
 'z+1/2, y+1/2, -x'
 'z+1/2, -y+1/2, x'
 '-z+1/2, y+1/2, x'
 '-z+1/2, -y+1/2, -x'
 '-x, -y, -z'
 'x, y, -z'
 'x, -y, z'
 '-x, y, z'
 '-z, -x, -y'
 '-z, x, y'
 'z, x, -y'
 'z, -x, y'
 '-y, -z, -x'
 'y, -z, x'
 '-y, z, x'
 'y, z, -x'
 '-y, -x, z'
 'y, x, z'
 '-y, x, -z'
 'y, -x, -z'
 '-x, -z, y'
 'x, -z, -y'
 'x, z, y'
 '-x, z, -y'
 '-z, -y, x'
 '-z, y, -x'
 'z, -y, -x'
 'z, y, x'
 '-x, -y+1/2, -z+1/2'
 'x, y+1/2, -z+1/2'
 'x, -y+1/2, z+1/2'
 '-x, y+1/2, z+1/2'
 '-z, -x+1/2, -y+1/2'
 '-z, x+1/2, y+1/2'
 'z, x+1/2, -y+1/2'
 'z, -x+1/2, y+1/2'
 '-y, -z+1/2, -x+1/2'
 'y, -z+1/2, x+1/2'
 '-y, z+1/2, x+1/2'
 'y, z+1/2, -x+1/2'
 '-y, -x+1/2, z+1/2'
 'y, x+1/2, z+1/2'
 '-y, x+1/2, -z+1/2'
 'y, -x+1/2, -z+1/2'
 '-x, -z+1/2, y+1/2'
 'x, -z+1/2, -y+1/2'
 'x, z+1/2, y+1/2'
 '-x, z+1/2, -y+1/2'
 '-z, -y+1/2, x+1/2'
 '-z, y+1/2, -x+1/2'
 'z, -y+1/2, -x+1/2'
 'z, y+1/2, x+1/2'
 '-x+1/2, -y, -z+1/2'
 'x+1/2, y, -z+1/2'
 'x+1/2, -y, z+1/2'
 '-x+1/2, y, z+1/2'
 '-z+1/2, -x, -y+1/2'
 '-z+1/2, x, y+1/2'
 'z+1/2, x, -y+1/2'
 'z+1/2, -x, y+1/2'
 '-y+1/2, -z, -x+1/2'
 'y+1/2, -z, x+1/2'
 '-y+1/2, z, x+1/2'
 'y+1/2, z, -x+1/2'
 '-y+1/2, -x, z+1/2'
 'y+1/2, x, z+1/2'
 '-y+1/2, x, -z+1/2'
 'y+1/2, -x, -z+1/2'
 '-x+1/2, -z, y+1/2'
 'x+1/2, -z, -y+1/2'
 'x+1/2, z, y+1/2'
 '-x+1/2, z, -y+1/2'
 '-z+1/2, -y, x+1/2'
 '-z+1/2, y, -x+1/2'
 'z+1/2, -y, -x+1/2'
 'z+1/2, y, x+1/2'
 '-x+1/2, -y+1/2, -z'
 'x+1/2, y+1/2, -z'
 'x+1/2, -y+1/2, z'
 '-x+1/2, y+1/2, z'
 '-z+1/2, -x+1/2, -y'
 '-z+1/2, x+1/2, y'
 'z+1/2, x+1/2, -y'
 'z+1/2, -x+1/2, y'
 '-y+1/2, -z+1/2, -x'
 'y+1/2, -z+1/2, x'
 '-y+1/2, z+1/2, x'
 'y+1/2, z+1/2, -x'
 '-y+1/2, -x+1/2, z'
 'y+1/2, x+1/2, z'
 '-y+1/2, x+1/2, -z'
 'y+1/2, -x+1/2, -z'
 '-x+1/2, -z+1/2, y'
 'x+1/2, -z+1/2, -y'
 'x+1/2, z+1/2, y'
 '-x+1/2, z+1/2, -y'
 '-z+1/2, -y+1/2, x'
 '-z+1/2, y+1/2, -x'
 'z+1/2, -y+1/2, -x'
 'z+1/2, y+1/2, x'
 
_cell_length_a                    5.6400(7)
_cell_length_b                    5.6400(7)
_cell_length_c                    5.6400(7)
_cell_angle_alpha                 90
_cell_angle_beta                  90
_cell_angle_gamma                 90
_cell_volume                      179.41(7)
_cell_formula_units_Z             4
_cell_measurement_temperature     293(2)
_cell_measurement_reflns_used   211
_cell_measurement_theta_min   0.174
_cell_measurement_theta_max   0.741
 
_exptl_crystal_description        'cube'
_exptl_crystal_colour             'white'
_exptl_crystal_density_meas       ?
_exptl_crystal_density_method     ?
_exptl_crystal_density_diffrn     2.164          
_exptl_crystal_F_000              -218
_exptl_transmission_factor_min    ?
_exptl_transmission_factor_max    ?
_exptl_crystal_size_max           ?
_exptl_crystal_size_mid           ?
_exptl_crystal_size_min           ?
_exptl_absorpt_coefficient_mu     0.000
_shelx_estimated_absorpt_T_min    ?
_shelx_estimated_absorpt_T_max    ?
_exptl_absorpt_correction_type   'none'
_exptl_absorpt_correction_T_min   ?
_exptl_absorpt_correction_T_max   ?
_exptl_absorpt_process_details    ?
_exptl_absorpt_special_details    ?
_diffrn_ambient_temperature       293(2)
_diffrn_radiation_wavelength   0.0197
_diffrn_radiation_type   'Electron'
_diffrn_source   'Electron microscope'
_diffrn_measurement_device_type   'Themis-Z'
_diffrn_measurement_method   '3DED/MicroED'
_diffrn_detector_area_resol_mean  ?
_diffrn_reflns_number             211
_diffrn_reflns_av_unetI/netI      0.0436
_diffrn_reflns_av_R_equivalents   0.1466
_diffrn_reflns_limit_h_min        -7
_diffrn_reflns_limit_h_max        7
_diffrn_reflns_limit_k_min        -6
_diffrn_reflns_limit_k_max        7
_diffrn_reflns_limit_l_min        -6
_diffrn_reflns_limit_l_max        6
_diffrn_reflns_theta_min   0.174
_diffrn_reflns_theta_max   0.741
_diffrn_reflns_theta_full   0.700
_diffrn_measured_fraction_theta_max   1.000
_diffrn_measured_fraction_theta_full  1.000
_diffrn_reflns_Laue_measured_fraction_max    1.000
_diffrn_reflns_Laue_measured_fraction_full   1.000
_diffrn_reflns_point_group_measured_fraction_max   1.000
_diffrn_reflns_point_group_measured_fraction_full  1.000
_reflns_number_total              21
_reflns_number_gt                 21
_reflns_threshold_expression      'I > 2\s(I)'
_reflns_Friedel_coverage          0.000
_reflns_Friedel_fraction_max      .
_reflns_Friedel_fraction_full     .
 
_diffrn_detector   'OneView'
_diffrn_detector_type   'CMOS'
_diffrn_measurement_device   'Themis-Z with OneView CMOS detector'
_diffrn_radiation_probe   'Electron'
_diffrn_source_type   'Field emission electron microscope'
_diffrn_source_target   'Tungsten thermal field emission'

_reflns_special_details
;
 Reflections were merged by SHELXL according to the crystal
 class for the calculation of statistics and refinement.
 
 _reflns_Friedel_fraction is defined as the number of unique
 Friedel pairs measured divided by the number that would be
 possible theoretically, ignoring centric projections and
 systematic absences.
;
 
_computing_data_collection        ?
_computing_cell_refinement        ?
_computing_data_reduction         ?
_computing_structure_solution     ?
_computing_structure_refinement 'SHELXL-2018/3 (Sheldrick, 2018)'
_computing_molecular_graphics     ?
_computing_publication_material   ?
_refine_special_details           ?
_refine_ls_structure_factor_coef  Fsqd
_refine_ls_matrix_type            full
_refine_ls_weighting_scheme       calc
_refine_ls_weighting_details
'w=1/[\s^2^(Fo^2^)+(0.1865P)^2^+0.0767P] where P=(Fo^2^+2Fc^2^)/3'
_atom_sites_solution_primary      ?
_atom_sites_solution_secondary    ?
_atom_sites_solution_hydrogens    .
_refine_ls_hydrogen_treatment     undef
_refine_ls_extinction_method      'SHELXL-2018/3 (Sheldrick 2018)'
_refine_ls_extinction_coef        26(23)
_refine_ls_extinction_expression
 'Fc^*^=kFc[1+0.001xFc^2^\l^3^/sin(2\q)]^-1/4^'
_refine_ls_number_reflns          21
_refine_ls_number_parameters      4
_refine_ls_number_restraints      0
_refine_ls_R_factor_all           0.0834
_refine_ls_R_factor_gt            0.0834
_refine_ls_wR_factor_ref          0.2457
_refine_ls_wR_factor_gt           0.2457
_refine_ls_goodness_of_fit_ref    1.217
_refine_ls_restrained_S_all       1.217
_refine_ls_shift/su_max           0.000
_refine_ls_shift/su_mean          0.000
 
loop_
 _atom_site_label
 _atom_site_type_symbol
 _atom_site_fract_x
 _atom_site_fract_y
 _atom_site_fract_z
 _atom_site_U_iso_or_equiv
 _atom_site_adp_type
 _atom_site_occupancy
 _atom_site_site_symmetry_order  
 _atom_site_calc_flag
 _atom_site_refinement_flags_posn
 _atom_site_refinement_flags_adp
 _atom_site_refinement_flags_occupancy
 _atom_site_disorder_assembly
 _atom_site_disorder_group
Cl01 Cl 1.000000 0.500000 0.500000 0.016(7) Uiso 1 48 d S . P . .
Na02 Na 0.500000 0.500000 0.500000 0.022(7) Uiso 1 48 d S . P . .
 
_geom_special_details
;
 All esds (except the esd in the dihedral angle between two l.s. planes)
 are estimated using the full covariance matrix.  The cell esds are taken
 into account individually in the estimation of esds in distances, angles
 and torsion angles; correlations between esds in cell parameters are only
 used when they are defined by crystal symmetry.  An approximate (isotropic)
 treatment of cell esds is used for estimating esds involving l.s. planes.
;
 
loop_
 _geom_bond_atom_site_label_1
 _geom_bond_atom_site_label_2
 _geom_bond_distance
 _geom_bond_site_symmetry_2
 _geom_bond_publ_flag
Cl01 Na02 2.8200(4) 73 ?
Cl01 Na02 2.8200(4) . ?
Cl01 Na02 2.8200(4) 1_655 ?
Cl01 Na02 2.8200(4) 49_554 ?
Cl01 Na02 2.8200(4) 49 ?
Cl01 Na02 2.8200(4) 73_545 ?
 
loop_
 _geom_angle_atom_site_label_1
 _geom_angle_atom_site_label_2
 _geom_angle_atom_site_label_3
 _geom_angle
 _geom_angle_site_symmetry_1
 _geom_angle_site_symmetry_3
 _geom_angle_publ_flag
Na02 Cl01 Na02 90.0 73 . ?
Na02 Cl01 Na02 90.0 73 1_655 ?
Na02 Cl01 Na02 180.0 . 1_655 ?
Na02 Cl01 Na02 90.0 73 49_554 ?
Na02 Cl01 Na02 90.0 . 49_554 ?
Na02 Cl01 Na02 90.0 1_655 49_554 ?
Na02 Cl01 Na02 90.0 73 49 ?
Na02 Cl01 Na02 90.0 . 49 ?
Na02 Cl01 Na02 90.0 1_655 49 ?
Na02 Cl01 Na02 180.0 49_554 49 ?
Na02 Cl01 Na02 180.0 73 73_545 ?
Na02 Cl01 Na02 90.0 . 73_545 ?
Na02 Cl01 Na02 90.0 1_655 73_545 ?
Na02 Cl01 Na02 90.0 49_554 73_545 ?
Na02 Cl01 Na02 90.0 49 73_545 ?
Cl01 Na02 Cl01 90.0 73_455 . ?
Cl01 Na02 Cl01 90.0 73_455 1_455 ?
Cl01 Na02 Cl01 180.0 . 1_455 ?
Cl01 Na02 Cl01 90.0 73_455 49_454 ?
Cl01 Na02 Cl01 90.0 . 49_454 ?
Cl01 Na02 Cl01 90.0 1_455 49_454 ?
Cl01 Na02 Cl01 90.0 73_455 49_455 ?
Cl01 Na02 Cl01 90.0 . 49_455 ?
Cl01 Na02 Cl01 90.0 1_455 49_455 ?
Cl01 Na02 Cl01 180.0 49_454 49_455 ?
Cl01 Na02 Cl01 180.0 73_455 73_445 ?
Cl01 Na02 Cl01 90.0 . 73_445 ?
Cl01 Na02 Cl01 90.0 1_455 73_445 ?
Cl01 Na02 Cl01 90.0 49_454 73_445 ?
Cl01 Na02 Cl01 90.0 49_455 73_445 ?
 
_refine_diff_density_max    0.294
_refine_diff_density_min   -0.189
_refine_diff_density_rms    0.052

_shelx_res_file
;
TITL 1_a.res in Fm-3m
    NaCl_filtered_EXTI_4.res
    created by SHELXL-2018/3 at 17:19:28 on 28-Dec-2021
REM Old TITL 1 in Fm-3m
REM SHELXT solution in Fm-3m: R1 0.348, Rweak 0.106, Alpha 0.000
REM <I/s>   0.000 for    0 systematic absences,  Orientation as input
REM Formula found by SHELXT:  Na Cl

CELL  0.71073   5.6400   5.6400   5.6400   90.000   90.000   90.000
ZERR    4.000   0.0007   0.0007   0.0007    0.000    0.000    0.000
LATT  4
SYMM -X, -Y, Z
SYMM -X, Y, -Z
SYMM X, -Y, -Z
SYMM Z, X, Y
SYMM Z, -X, -Y
SYMM -Z, -X, Y
SYMM -Z, X, -Y
SYMM Y, Z, X
SYMM -Y, Z, -X
SYMM Y, -Z, -X
SYMM -Y, -Z, X
SYMM Y, X, -Z
SYMM -Y, -X, -Z
SYMM Y, -X, Z
SYMM -Y, X, Z
SYMM X, Z, -Y
SYMM -X, Z, Y
SYMM -X, -Z, -Y
SYMM X, -Z, Y
SYMM Z, Y, -X
SYMM Z, -Y, X
SYMM -Z, Y, X
SYMM -Z, -Y, -X
SFAC NA     -17.0457  312.8852    1.0550    2.3402    7.0666  312.8830   =
         -36.7166 1182.1341  0.0000   0.000   0.000   0.000   1.400  22.990
SFAC CL   -416.8237    4.0671  223.6300    4.3909  196.6470    3.7488 =
           -12.4160  486.1857  0.000  0.000   0.000   0.000   0.990  35.453
UNIT 4 4
L.S. 1
BOND
LIST 4
FMAP 2
PLAN 20
ACTA
WGHT    0.186500    0.076700
EXTI   25.876070
FVAR      33.85958
CL01  2    1.000000    0.500000    0.500000    10.02083    0.01601
NA02  1    0.500000    0.500000    0.500000    10.02083    0.02237
HKLF 4


REM  1_a.res in Fm-3m
REM wR2 = 0.2457, GooF = S = 1.217, Restrained GooF = 1.217 for all data
REM R1 = 0.0834 for 21 Fo > 4sig(Fo) and 0.0834 for all 21 data
REM 4 parameters refined using 0 restraints

END

WGHT      0.1863      0.0783

REM Highest difference peak  0.294,  deepest hole -0.189,  1-sigma level  0.052
Q1    1   1.0000  0.2876  0.6074  10.50000  0.05    0.09
Q2    1   0.9089  0.2816  0.5911  10.50000  0.05    0.07
Q3    1   1.2500  0.6261  0.7500  10.25000  0.05    0.02
;
_shelx_res_checksum   14856

_shelx_hkl_file
;
  -7   0  -1   -41.6    39.1
  -7   1  -1   147.1    72.4
  -6  -2  -1     4.3    39.9
  -6  -1  -3   -16.1    41.9
  -6  -1  -2   -38.1    54.8
  -6  -1  -1   -21.4    29.5
  -6   0  -3    17.8    44.4
  -6   0  -2 12310.0   487.1
  -6   0  -1    29.3    33.8
  -6   1  -3   -38.7    46.0
  -6   1  -2     6.8    49.2
  -6   1  -1     1.4    38.1
  -6   2  -3   -24.4    41.3
  -6   2  -2 11168.9   438.3
  -6   2  -1    30.7    52.3
  -6   3  -2   -29.8    37.0
  -6   3  -1   -35.1    37.2
  -5  -3  -2   -57.4    63.6
  -5  -3  -1   233.9    78.6
  -5  -2  -3    29.2    53.0
  -5  -2  -2    31.6    54.8
  -5  -2  -1    40.2    42.6
  -5  -1  -4   -13.7    44.3
  -5  -1  -3   831.1   123.8
  -5  -1  -2   -30.0    41.2
  -5  -1  -1  1473.3   149.5
  -5   0  -4   -20.9    46.1
  -5   0  -3   -10.1    42.6
  -5   0  -2     3.5    40.7
  -5   0  -1    -9.7    28.7
  -5   1  -4     0.9    49.4
  -5   1  -3   556.8    99.4
  -5   1  -2   -33.9    32.5
  -5   1  -1  4438.5   243.3
  -5   2  -4   -17.5    34.1
  -5   2  -3    38.6    47.1
  -5   2  -2   -25.8    35.4
  -5   2  -1     9.9    42.7
  -5   3  -4   -51.4    39.9
  -5   3  -3   374.3    83.8
  -5   3  -2     8.3    36.6
  -5   3  -1  1031.5    99.8
  -5   3   0   -16.2    16.8
  -5   4  -3     6.6    35.7
  -5   4  -2    57.7    44.0
  -5   4  -1    43.8    36.9
  -5   4   0   -17.0    21.6
  -4  -4  -2  9109.6   381.8
  -4  -4  -1    23.6    37.3
  -4  -3  -3    -1.8    43.8
  -4  -3  -2    53.3    51.1
  -4  -3  -1   -17.1    34.9
  -4  -2  -4 15365.2   573.5
  -4  -2  -3   -19.6    50.0
  -4  -2  -2 34382.5   962.3
  -4  -2  -1    10.9    35.9
  -4  -1  -4    -5.6    42.2
  -4  -1  -3   -15.0    33.2
  -4  -1  -2    -5.5    35.7
  -4  -1  -1   -20.6    25.3
  -4   0  -5    30.3    41.3
  -4   0  -4 13671.4   519.6
  -4   0  -3    18.4    43.7
  -4   0  -2 49229.1  1239.1
  -4   0  -1    -9.6    41.0
  -4   1  -5    14.5    43.9
  -4   1  -4   -21.1    36.5
  -4   1  -3   -29.5    45.7
  -4   1  -2    18.6    32.6
  -4   1  -1    -6.4    33.7
  -4   1   4    -8.1    41.7
  -4   1   5    12.5    64.7
  -4   2  -5   -14.8    49.9
  -4   2  -4 20168.9   662.0
  -4   2  -3    16.0    32.9
  -4   2  -2 38016.1   960.6
  -4   2  -1   -11.3    24.3
  -4   2   0 26172.7   670.7
  -4   2   4 14323.3   506.1
  -4   2   5   -55.7    50.4
  -4   3  -5     6.1    44.6
  -4   3  -4   -31.8    38.9
  -4   3  -3     9.0    39.2
  -4   3  -2   -15.7    25.6
  -4   3  -1    -4.0    23.2
  -4   3   0    -8.5    18.5
  -4   3   3   -18.6    30.4
  -4   3   4   -29.7    47.7
  -4   4  -4  5337.4   293.2
  -4   4  -3    11.3    32.8
  -4   4  -2 20190.5   555.3
  -4   4  -1   -29.1    29.0
  -4   4   0 12225.0   320.2
  -4   4   2 14555.9   405.2
  -4   4   3    -0.2    39.0
  -4   4   4  4189.3   207.4
  -4   5  -2   -29.7    39.2
  -4   5  -1    23.3    23.4
  -4   5   0    -1.2    19.2
  -4   5   2   -19.7    28.5
  -4   5   3   -26.8    32.9
  -3  -5  -2    34.8    45.7
  -3  -5  -1   542.8    85.4
  -3  -4  -3     4.7    31.1
  -3  -4  -2   -31.4    33.8
  -3  -4  -1   -17.8    22.8
  -3  -3  -4    -2.0    38.6
  -3  -3  -3  3937.7   220.4
  -3  -3  -2   -22.4    30.5
  -3  -3  -1  3883.3   206.2
  -3  -2  -4    41.8    53.2
  -3  -2  -3   -25.1    30.4
  -3  -2  -2    -1.0    35.6
  -3  -2  -1   -25.5    24.9
  -3  -1  -5   934.0   131.5
  -3  -1  -4    58.5    47.1
  -3  -1  -3  3456.4   222.0
  -3  -1  -2    30.2    41.2
  -3  -1  -1 11279.5   397.0
  -3  -1   4    30.4    43.2
  -3  -1   5   648.0   110.7
  -3   0  -5     0.1    44.4
  -3   0  -4     9.4    42.8
  -3   0  -3    16.8    41.8
  -3   0  -2     3.6    26.1
  -3   0  -1   -21.5    24.7
  -3   0   4    -2.7    42.9
  -3   0   5    33.0    57.0
  -3   1  -5  1056.3   134.6
  -3   1  -4   -39.1    40.5
  -3   1  -3  4689.7   246.8
  -3   1  -2     8.3    33.7
  -3   1  -1 13303.4   396.5
  -3   1   3  3827.9   212.3
  -3   1   4    25.5    43.7
  -3   1   5  1009.5   132.4
  -3   2  -6    37.6    77.3
  -3   2  -5   -21.6    60.9
  -3   2  -4     0.0    42.3
  -3   2  -3   -12.9    38.6
  -3   2  -2    -7.8    18.5
  -3   2  -1     1.7    19.3
  -3   2   0   -17.9    42.2
  -3   2   3   -35.6    35.1
  -3   2   4    21.0    44.5
  -3   2   5   -21.4    48.6
  -3   3  -5   564.5   108.0
  -3   3  -4     4.0    46.2
  -3   3  -3  3754.7   216.9
  -3   3  -2    21.1    26.0
  -3   3  -1  4205.7   160.0
  -3   3   0   -12.9    19.5
  -3   3   2   -10.0    27.4
  -3   3   3  1796.5   115.4
  -3   3   4   -44.4    62.9
  -3   3   5   554.5    98.7
  -3   4  -5    34.0    49.3
  -3   4  -4   -21.2    43.2
  -3   4  -3    29.0    37.3
  -3   4  -2     4.0    29.5
  -3   4  -1     5.3    29.6
  -3   4   0   -26.8    12.2
  -3   4   1   -19.9    10.4
  -3   4   2     6.0    18.7
  -3   4   3   -18.1    25.1
  -3   4   4     4.8    39.8
  -3   5  -4    12.4    60.7
  -3   5  -3   673.1    97.7
  -3   5  -2   -16.1    28.0
  -3   5  -1   910.8    63.5
  -3   5   0    -3.6    11.0
  -3   5   1   997.9    43.8
  -3   5   2    -3.4    18.4
  -3   5   3   487.0    66.7
  -3   6   1   -38.3    20.1
  -3   6   2   -38.3    24.7
  -2  -6  -2  7357.5   311.9
  -2  -6  -1    19.7    28.4
  -2  -5  -3   -10.3    29.7
  -2  -5  -2    -1.3    34.1
  -2  -5  -1    -0.9    20.0
  -2  -4  -4 14871.0   493.8
  -2  -4  -3    -0.8    34.5
  -2  -4  -2 33003.6   830.5
  -2  -4  -1    -5.0    19.4
  -2  -4   5   -19.7    27.7
  -2  -3  -4   -20.7    38.8
  -2  -3  -3     6.9    25.3
  -2  -3  -2     3.6    22.6
  -2  -3  -1    21.8    21.7
  -2  -3   5   -16.6    44.0
  -2  -2  -5    50.2    47.1
  -2  -2  -4 36047.6   934.8
  -2  -2  -3   -11.5    24.7
  -2  -2  -2 65996.3  1483.4
  -2  -2  -1    13.1    22.6
  -2  -2   4 24594.3   689.6
  -2  -2   5     3.5    37.5
  -2  -1  -5    16.0    44.7
  -2  -1  -4   -35.0    41.2
  -2  -1  -3     6.9    26.2
  -2  -1  -2    -6.1    25.5
  -2  -1  -1    -4.1    27.5
  -2  -1   3    11.9    26.6
  -2  -1   4    22.4    33.9
  -2  -1   5    15.6    36.3
  -2   0  -5    -6.4    30.8
  -2   0  -4 62363.1  1524.1
  -2   0  -3    -2.4    39.9
  -2   0  -2 70267.3  1585.9
  -2   0  -1   -10.5    20.4
  -2   0   3     1.0    32.1
  -2   0   4 49096.6  1253.0
  -2   0   5   -17.8    41.1
  -2   1  -6    20.7    53.1
  -2   1  -5   -26.5    49.6
  -2   1  -4   110.2    69.0
  -2   1  -3   -26.6    33.1
  -2   1  -2   -14.0    23.3
  -2   1  -1    -5.4    17.1
  -2   1   0     3.0    12.2
  -2   1   2    12.6    23.9
  -2   1   3   -14.4    52.3
  -2   1   4   -35.6    41.0
  -2   1   5    63.8    50.3
  -2   2  -6 13474.4   537.5
  -2   2  -5     6.9    45.5
  -2   2  -4 48645.8  1234.9
  -2   2  -3    -7.0    32.5
  -2   2  -2 67489.6  1504.3
  -2   2  -1     4.1    16.9
  -2   2   0 83742.5  1720.6
  -2   2   1    14.1    14.9
  -2   2   2 52253.1  1152.1
  -2   2   3    -9.5    25.1
  -2   2   4 44032.3  1119.8
  -2   2   5     4.6    41.7
  -2   3  -6   -47.0    57.1
  -2   3  -5   -31.2    48.5
  -2   3  -4    31.7    51.0
  -2   3  -3   -45.6    35.8
  -2   3  -2    -2.5    29.7
  -2   3  -1     5.3    18.2
  -2   3   0    27.1     9.9
  -2   3   1    -1.1    13.6
  -2   3   2    -0.6    30.9
  -2   3   3    30.6    42.8
  -2   3   4   -90.4    48.7
  -2   3   5   -35.5    53.0
  -2   4  -5    31.8    45.7
  -2   4  -4 19468.3   627.6
  -2   4  -3    35.0    35.0
  -2   4  -2 45917.6  1071.1
  -2   4  -1    -8.7    16.8
  -2   4   1    -5.6    12.6
  -2   4   2 32382.0   737.3
  -2   4   3     6.8    32.2
  -2   4   4 23995.0   686.8
  -2   4   5   -20.0    42.6
  -2   5  -4    39.3    47.2
  -2   5  -3    -8.2    37.0
  -2   5  -2    -7.7    26.0
  -2   5  -1   -15.6    20.8
  -2   5   1    10.3    19.5
  -2   5   2   -26.2    21.3
  -2   5   3    -2.3    32.6
  -2   5   4   -78.7    42.0
  -2   6  -3    58.9    45.9
  -2   6  -2  9730.1   344.6
  -2   6   1   -16.4    26.7
  -2   6   2 10503.3   328.9
  -2   6   3    21.6    37.1
  -1  -6  -3    54.6    37.7
  -1  -6  -2   -39.1    31.5
  -1  -6  -1   393.1    61.0
  -1  -5  -4    25.2    35.7
  -1  -5  -3  1026.3   102.1
  -1  -5  -2    -2.6    26.9
  -1  -5  -1  1243.4   100.2
  -1  -4  -4   -22.0    32.5
  -1  -4  -3     3.3    29.9
  -1  -4  -2    -5.0    23.3
  -1  -4  -1     3.6    17.7
  -1  -4   4   -22.0    30.4
  -1  -4   5    27.1    42.7
  -1  -3  -5   929.1   108.6
  -1  -3  -4     4.4    21.3
  -1  -3  -3  4768.3   206.4
  -1  -3  -2    27.9    23.6
  -1  -3  -1 10090.1   300.1
  -1  -3   3  3562.5   184.8
  -1  -3   4    -2.1    25.4
  -1  -3   5   873.8   107.8
  -1  -2  -5    11.0    32.3
  -1  -2  -4   -29.3    26.8
  -1  -2  -3     9.2    19.0
  -1  -2  -2   -10.3    19.3
  -1  -2  -1     3.2    37.2
  -1  -2   3    13.0    28.3
  -1  -2   4     7.1    32.9
  -1  -2   5   -18.6    30.8
  -1  -1  -5  1806.7   159.4
  -1  -1  -4   -23.9    27.5
  -1  -1  -3 15673.3   460.9
  -1  -1  -2     7.8    16.4
  -1  -1  -1 32322.7   734.7
  -1  -1   2     3.0    17.7
  -1  -1   3 17684.0   492.3
  -1  -1   4     3.9    27.1
  -1  -1   5  1904.3   148.3
  -1  -1   6   -32.5    28.5
  -1   0  -6    -5.1    47.8
  -1   0  -5    13.1    44.7
  -1   0  -4     7.1    46.5
  -1   0  -3    27.5    38.4
  -1   0  -2   -23.1    22.3
  -1   0  -1     5.7    16.5
  -1   0   2     2.5    16.8
  -1   0   3     5.5    29.4
  -1   0   4     7.9    30.6
  -1   0   5   -21.7    31.7
  -1   0   6     1.1    32.2
  -1   1  -6    -6.6    48.0
  -1   1  -5  2192.3   184.5
  -1   1  -4    -8.2    34.0
  -1   1  -3 19385.8   568.5
  -1   1  -2    -1.8    22.7
  -1   1  -1 40305.8   882.9
  -1   1   0     6.2     8.3
  -1   1   1 29568.5   658.3
  -1   1   2     7.6    18.2
  -1   1   3 16276.5   493.3
  -1   1   4   -25.0    29.8
  -1   1   5  1696.5   160.2
  -1   2  -6    -0.6    63.0
  -1   2  -5   -22.5    49.2
  -1   2  -4    15.6    49.3
  -1   2  -3    25.5    29.0
  -1   2  -2   -14.9    17.7
  -1   2  -1    24.1    17.5
  -1   2   1    -6.0    13.7
  -1   2   2    -6.6    20.2
  -1   2   3   -19.6    22.3
  -1   2   4    22.4    35.4
  -1   2   5    84.6    50.4
  -1   3  -6    17.8    52.9
  -1   3  -5  1047.6   134.4
  -1   3  -4    33.8    38.7
  -1   3  -3  4914.1   243.1
  -1   3  -2   -17.6    25.5
  -1   3  -1 12868.3   346.5
  -1   3   1 13437.8   339.6
  -1   3   2    23.8    27.2
  -1   3   3  4753.8   222.3
  -1   3   4    56.0    47.0
  -1   3   5   963.1   126.1
  -1   4  -5    17.2    46.8
  -1   4  -4    21.0    48.6
  -1   4  -3    -2.1    32.3
  -1   4  -2     3.7    30.2
  -1   4   1    -8.6    21.4
  -1   4   2    43.2    34.8
  -1   4   3   -18.1    35.9
  -1   4   4    19.3    40.4
  -1   4   5    -6.7    58.6
  -1   5  -4    -2.7    51.0
  -1   5  -3   987.2   120.5
  -1   5  -2    -4.7    23.7
  -1   5   1  5842.2   218.9
  -1   5   2    -0.8    25.8
  -1   5   3   775.2    91.5
  -1   5   4   -18.7    41.7
  -1   6  -3     1.9    39.8
  -1   6   1    -1.6    23.4
  -1   6   2    -2.9    42.3
  -1   6   3    41.0    46.5
   0  -6  -3   -15.4    29.4
   0  -6  -2 16858.3   478.4
   0  -6  -1   -27.7    28.6
   0  -5  -4   -12.5    23.9
   0  -5  -3    -6.4    24.5
   0  -5  -2   -16.9    21.4
   0  -5  -1    14.1    17.7
   0  -5   4     7.6    31.6
   0  -5   5   -42.9    40.5
   0  -4  -5     0.5    33.1
   0  -4  -4 13680.5   430.6
   0  -4  -3    14.4    24.4
   0  -4  -2 42946.2   955.8
   0  -4  -1     3.7    19.6
   0  -4   3     9.2    24.8
   0  -4   4 13057.2   436.8
   0  -4   5    16.9    33.1
   0  -3  -5   -25.4    26.6
   0  -3  -4     8.2    27.4
   0  -3  -3    12.2    25.1
   0  -3  -2   -21.8    16.9
   0  -3  -1     7.6    15.9
   0  -3   2     7.5    20.1
   0  -3   3    19.1    26.6
   0  -3   4     4.6    28.5
   0  -3   5   -39.3    28.2
   0  -3   6     3.7    39.3
   0  -2  -5   -17.9    38.1
   0  -2  -4 56104.1  1290.3
   0  -2  -3    -2.1    16.9
   0  -2  -2 77116.5  1639.9
   0  -2  -1    -7.9     7.9
   0  -2   2 73329.9  1579.8
   0  -2   3   -12.2    16.6
   0  -2   4 57608.3  1339.8
   0  -2   5    26.5    32.3
   0  -2   6 16137.3   545.2
   0  -1  -5    12.6    33.0
   0  -1  -4   -19.6    28.3
   0  -1  -3   -15.9    17.6
   0  -1  -2    -9.3    18.4
   0  -1  -1    -6.9     8.7
   0  -1   1     5.6    10.7
   0  -1   2    -8.3    19.4
   0  -1   3     4.6    18.3
   0  -1   4    -4.8    26.0
   0  -1   5     7.4    30.2
   0  -1   6   -18.3    28.5
   0   0  -6  8620.2   403.2
   0   0  -5    53.7    54.4
   0   0  -4 36464.9   942.6
   0   0  -3    14.5    34.9
   0   0  -2 82747.4  1771.1
   0   0  -1    -0.1    12.2
   0   0   1    -9.2    11.3
   0   0   2 84823.1  1809.6
   0   0   3   -16.1    25.7
   0   0   4 32391.9   835.3
   0   0   5   -15.5    43.3
   0   0   6  7822.0   354.6
   0   1  -6    -9.3    40.5
   0   1  -5    29.3    38.5
   0   1  -4     0.6    34.0
   0   1  -3    13.7    29.9
   0   1  -2     8.5    26.0
   0   1  -1     9.5    15.5
   0   1   1     3.5    13.9
   0   1   2    13.5    24.8
   0   1   3   -16.3    28.5
   0   1   4   -22.4    32.3
   0   1   5   -11.7    35.8
   0   1   6     6.7    45.3
   0   2  -6 17603.4   635.0
   0   2  -5     6.4    44.0
   0   2  -4 58617.1  1444.1
   0   2  -3   -19.2    34.5
   0   2  -2 69852.4  1559.1
   0   2   1    -3.1    12.0
   0   2   2 86807.3  1885.6
   0   2   3   -14.2    32.5
   0   2   4 53451.0  1323.5
   0   2   5    37.5    54.2
   0   3  -6   -16.5    56.2
   0   3  -5    19.8    53.3
   0   3  -4     8.8    39.6
   0   3  -3    32.6    43.4
   0   3  -2   -19.9    22.6
   0   3   1     7.1    21.4
   0   3   2    22.2    28.1
   0   3   3     2.3    32.5
   0   3   4   -25.6    47.0
   0   3   5    22.1    40.9
   0   4  -5    21.9    47.1
   0   4  -4 12076.1   475.3
   0   4  -3    23.5    42.2
   0   4   1   -24.4    31.9
   0   4   2 32177.8   816.1
   0   4   3   -14.5    30.0
   0   4   4 13088.1   482.2
   0   4   5   -33.7    48.2
   0   5  -5   -49.3    62.0
   0   5  -4   -30.4    43.4
   0   5  -3     5.6    35.4
   0   5   1    16.3    27.8
   0   5   2     9.5    43.9
   0   5   3   -37.2    42.3
   0   5   4    -9.3    35.8
   0   6   1     2.7    44.1
   0   6   2 12000.7   409.5
   0   6   3   -16.1    34.7
   0   7   1   -31.4    40.6
   1  -6  -3    -8.9    24.8
   1  -6  -2    -2.5    23.5
   1  -6  -1    24.5    18.6
   1  -6   3   -33.2    24.4
   1  -5  -4   -10.4    31.6
   1  -5  -3   669.2    67.1
   1  -5  -2    -7.3    19.1
   1  -5  -1  1176.2    74.4
   1  -5   3   890.9    92.0
   1  -5   4    28.2    40.7
   1  -5   5   307.3    71.7
   1  -4  -5     5.9    27.4
   1  -4  -4     2.7    24.1
   1  -4  -3    25.1    24.9
   1  -4  -2     1.1    17.2
   1  -4  -1     8.4    15.0
   1  -4   2   -47.6    37.5
   1  -4   3     0.6    21.8
   1  -4   4    14.5    30.8
   1  -4   5    49.5    38.8
   1  -3  -5  1075.3   106.4
   1  -3  -4    19.5    29.5
   1  -3  -3  4073.8   159.2
   1  -3  -2    20.4    17.5
   1  -3  -1 12991.4   307.2
   1  -3   1  9539.0   253.8
   1  -3   2    -3.3    13.5
   1  -3   3  5498.0   219.3
   1  -3   4    21.0    26.7
   1  -3   5   916.1   103.5
   1  -3   6    -1.5    25.5
   1  -2  -5   -11.4    26.0
   1  -2  -4    -2.0    19.9
   1  -2  -3     0.6    17.2
   1  -2  -2     6.1    14.0
   1  -2  -1    -8.0     7.9
   1  -2   1    10.2    10.5
   1  -2   2    -6.0    12.0
   1  -2   3   -22.7    23.2
   1  -2   4     3.9    25.3
   1  -2   5   -44.3    32.3
   1  -2   6    23.2    46.7
   1  -1  -5  2113.0   152.7
   1  -1  -4    -2.5    20.2
   1  -1  -3 16017.3   431.3
   1  -1  -2     2.4    10.8
   1  -1  -1 42849.7   899.4
   1  -1   0     0.3     5.4
   1  -1   1 34970.5   753.0
   1  -1   2     0.6    14.4
   1  -1   3 19008.2   511.3
   1  -1   4    -7.0    20.4
   1  -1   5  2353.2   163.0
   1  -1   6     2.6    37.4
   1   0  -5     4.6    29.9
   1   0  -4   -22.5    25.8
   1   0  -3   -43.3    22.5
   1   0  -2    -1.9    12.5
   1   0   1    -7.5    10.5
   1   0   2    -7.1    16.0
   1   0   3     9.5    24.7
   1   0   4   -18.8    30.9
   1   0   5   -38.0    31.1
   1   0   6    -4.5    35.9
   1   1  -5  1878.9   173.7
   1   1  -4     3.0    38.5
   1   1  -3 16963.1   516.6
   1   1  -2    19.3    26.2
   1   1   1 30773.6   713.5
   1   1   2     1.2    14.4
   1   1   3 17559.3   515.6
   1   1   4   -13.7    26.5
   1   1   5  2250.8   174.7
   1   2  -5     8.5    36.0
   1   2  -4    -1.4    42.1
   1   2  -3    -5.3    30.4
   1   2   1    32.0    29.3
   1   2   2   -29.8    27.3
   1   2   3   -25.8    24.3
   1   2   4   -17.5    38.2
   1   2   5    21.7    46.9
   1   3  -5   947.9   132.5
   1   3  -4    59.5    51.4
   1   3  -3  3296.6   211.9
   1   3   1 14782.3   449.5
   1   3   2   -17.7    37.6
   1   3   3  4771.8   252.5
   1   3   4     5.8    41.3
   1   3   5   823.4   125.1
   1   4  -5    16.8    54.0
   1   4  -4   -39.2    35.4
   1   4   1     3.4    24.6
   1   4   2    35.8    39.7
   1   4   3     6.4    43.0
   1   4   4   -11.6    49.1
   1   4   5   -17.2    51.4
   1   5  -4   -18.0    31.6
   1   5   1  1181.6   121.8
   1   5   2    15.7    39.2
   1   5   3   614.3    98.6
   1   5   4   -34.9    48.0
   1   6   1    17.2    44.9
   1   6   2   -15.1    44.5
   1   6   3   -17.2    61.2
   2  -6  -3   -10.3    15.2
   2  -6  -2  7770.3   235.2
   2  -6  -1   -14.5    14.2
   2  -5  -4    17.1    24.3
   2  -5  -3   -11.0    21.9
   2  -5  -2     6.5    11.9
   2  -5  -1    -5.6    15.8
   2  -5   1    17.5    18.4
   2  -5   2    25.3    26.8
   2  -5   3   -31.2    30.2
   2  -5   4    23.7    33.0
   2  -4  -5    19.5    31.1
   2  -4  -4 22118.1   588.4
   2  -4  -3    54.6    30.6
   2  -4  -2 46502.7  1006.2
   2  -4  -1     2.8    12.7
   2  -4   1     4.3    15.5
   2  -4   2 49222.7  1103.8
   2  -4   3   -10.1    19.3
   2  -4   4 18127.3   533.1
   2  -4   5   -16.3    23.7
   2  -3  -5     9.0    37.7
   2  -3  -4   -17.6    28.4
   2  -3  -3   -17.4    23.0
   2  -3  -2    -9.5    18.0
   2  -3  -1    25.5    13.0
   2  -3   0     7.0     6.1
   2  -3   1   -24.1    15.6
   2  -3   2    14.0    23.6
   2  -3   3   -16.4    28.3
   2  -3   4   -12.0    38.0
   2  -3   5    32.8    45.0
   2  -3   6    -2.8    51.0
   2  -2  -5    -6.8    24.0
   2  -2  -4 42893.5  1017.3
   2  -2  -3    -6.7    16.2
   2  -2  -2 63687.1  1357.6
   2  -2  -1     6.1     8.7
   2  -2   0 54750.5  1115.4
   2  -2   1    -0.8    11.6
   2  -2   2 83216.1  1771.6
   2  -2   3    17.3    24.5
   2  -2   4 47509.7  1141.4
   2  -2   5   -13.7    30.9
   2  -2   6 13712.4   487.0
   2  -1  -5    16.7    30.5
   2  -1  -4   -16.3    25.7
   2  -1  -3    28.3    21.3
   2  -1  -2    11.9    18.5
   2  -1   0     0.6     8.1
   2  -1   1    -2.5    12.2
   2  -1   2    -6.0    15.6
   2  -1   3     6.6    29.6
   2  -1   4    49.8    40.3
   2  -1   5    -8.7    30.4
   2  -1   6   -27.7    33.1
   2   0  -5     6.0    39.3
   2   0  -4 48506.3  1151.6
   2   0  -3    49.3    28.4
   2   0   1   -10.1    16.5
   2   0   2 74910.4  1624.4
   2   0   3    27.9    24.6
   2   0   4 61732.4  1430.9
   2   0   5     9.5    29.8
   2   0   6 14928.8   573.4
   2   1  -5   -27.3    37.0
   2   1  -4   -17.3    28.6
   2   1  -3    -5.5    22.0
   2   1   1    10.0    19.1
   2   1   2     2.2    20.4
   2   1   3    -8.7    19.8
   2   1   4     5.8    31.9
   2   1   5    19.5    31.6
   2   2  -5     4.5    48.9
   2   2  -4 21946.5   698.1
   2   2   1    -8.0    27.5
   2   2   2 70723.5  1615.3
   2   2   3     8.1    36.5
   2   2   4 34921.7   941.4
   2   2   5    73.0    50.5
   2   3  -5    29.4    48.1
   2   3  -4     9.9    34.0
   2   3   1   -16.7    42.2
   2   3   2   -21.4    33.9
   2   3   3    18.8    34.4
   2   3   4   -55.4    54.8
   2   4  -5     9.4    36.3
   2   4   1     7.5    41.2
   2   4   2 41323.2  1089.7
   2   4   3   -23.6    50.0
   2   4   4 14826.0   559.3
   2   5   1     3.0    42.2
   2   5   2   -21.5    47.6
   2   5   3    17.0    54.8
   2   6   1   -24.5    46.9
   2   6   2 10448.2   447.3
   3  -5  -3   522.3    53.3
   3  -5  -2   -14.8    14.2
   3  -5  -1  1064.0    42.9
   3  -5   0     6.6    10.0
   3  -5   1   959.5    56.8
   3  -5   2    12.6    15.4
   3  -5   3  1140.6    91.9
   3  -5   4   -11.7    27.4
   3  -4  -4   -25.2    22.0
   3  -4  -3    -6.7    14.3
   3  -4  -2   -11.9    12.7
   3  -4  -1    23.3    11.5
   3  -4   0    -8.7     5.4
   3  -4   1    33.6    18.6
   3  -4   2     7.8    20.1
   3  -4   3    24.5    26.2
   3  -4   4   -23.5    27.1
   3  -4   5     9.4    29.0
   3  -3  -5   503.5    75.6
   3  -3  -4    -5.1    25.9
   3  -3  -3  3453.1   154.1
   3  -3  -2   -80.4    45.0
   3  -3   0     6.7    12.5
   3  -3   1  4238.0   143.6
   3  -3   2   -10.4    15.0
   3  -3   3  2889.5   156.7
   3  -3   4     1.1    30.2
   3  -3   5   607.9    89.0
   3  -2  -5     3.2    41.7
   3  -2  -4    20.0    24.5
   3  -2  -3    24.0    24.8
   3  -2  -2    41.8    21.6
   3  -2   0     4.8    14.0
   3  -2   1     0.9    13.7
   3  -2   2   -17.0    15.3
   3  -2   3    -8.8    20.9
   3  -2   4     0.6    26.0
   3  -2   5    -8.5    38.5
   3  -2   6   -31.3    49.2
   3  -1  -5   829.8    98.8
   3  -1  -4   -13.3    26.6
   3  -1  -3  4673.2   200.8
   3  -1   1 10868.1   304.7
   3  -1   2   -12.2    22.7
   3  -1   3  3517.0   175.4
   3  -1   4    -6.0    25.9
   3  -1   5   766.5    95.5
   3  -1   6    38.0    59.4
   3   0  -5   -31.3    35.1
   3   0  -4    -6.3    28.2
   3   0   1    -4.7    23.8
   3   0   2     9.0    20.2
   3   0   3    -6.5    31.5
   3   0   4   -21.8    25.7
   3   0   5     5.5    34.9
   3   1  -5   683.8   104.3
   3   1  -4    -1.3    28.0
   3   1   1 10765.5   340.6
   3   1   2    49.9    33.0
   3   1   3  3993.5   201.5
   3   1   4    -6.6    24.3
   3   1   5  1206.1   129.0
   3   2   1    -3.3    18.8
   3   2   2    -6.0    25.7
   3   2   3     4.5    21.0
   3   2   4   -10.9    35.1
   3   3   1  3996.3   227.4
   3   3   2   -36.4    41.0
   3   3   3  2939.0   213.8
   3   3   4    -4.5    42.6
   3   4   1    -4.4    43.2
   3   4   2    56.6    57.8
   3   4   3    29.1    51.5
   3   5   1   198.5    87.9
   3   5   2    20.9    57.6
   4  -5  -3   -24.4    19.7
   4  -5  -2    -7.1    14.9
   4  -4  -4  6157.4   245.7
   4  -4  -3     9.2    18.8
   4  -4  -2 13686.7   354.6
   4  -4   0 11888.7   279.1
   4  -4   1     0.2    14.4
   4  -4   2 20797.3   529.9
   4  -4   3   -16.5    21.7
   4  -4   4  6197.7   266.4
   4  -3  -4    -8.0    29.1
   4  -3  -3    -0.3    27.6
   4  -3   0     6.8    16.4
   4  -3   1    -7.0    15.8
   4  -3   2    -5.3    19.0
   4  -3   3    13.0    25.7
   4  -3   4     6.0    28.1
   4  -3   5    28.7    49.5
   4  -2  -5    -0.9    41.3
   4  -2  -4 16785.7   500.4
   4  -2  -3     6.7    24.6
   4  -2   0 30225.8   707.9
   4  -2   1    10.7    18.2
   4  -2   2 39608.3   932.0
   4  -2   3     8.1    24.2
   4  -2   4 19316.4   573.1
   4  -2   5   -17.6    33.1
   4  -1  -5     4.5    39.6
   4  -1  -4    29.9    32.8
   4  -1   1   -19.7    26.1
   4  -1   2   -20.9    28.8
   4  -1   3   -24.7    28.2
   4  -1   4     8.1    28.2
   4  -1   5   -26.2    23.5
   4   0   1    17.3    30.3
   4   0   2 50332.0  1182.4
   4   0   3   -20.1    23.8
   4   0   4 10621.9   392.0
   4   0   5   -21.4    27.3
   4   1   1    23.1    31.4
   4   1   2    -4.2    22.3
   4   1   3   -12.0    21.9
   4   1   4     6.7    37.2
   4   2   1     7.8    26.0
   4   2   2 36033.2   923.1
   4   2   3   -42.7    37.6
   4   2   4 15699.0   532.1
   4   3   1    -3.0    29.6
   4   3   2    -5.7    36.6
   4   3   3    10.3    33.0
   4   4   1    -3.7    48.5
   4   4   2 18883.0   655.4
   5  -4  -3     2.8    26.0
   5  -4   1   -16.4    19.7
   5  -4   2   -14.7    24.1
   5  -3   0    -2.7    17.1
   5  -3   1   792.2    72.5
   5  -3   2    10.5    24.6
   5  -3   3   425.0    66.1
   5  -3   4     1.8    31.5
   5  -2  -4   -20.9    25.6
   5  -2   0    13.9    17.6
   5  -2   1   -12.4    27.3
   5  -2   2   -15.2    21.9
   5  -2   3    -5.2    30.7
   5  -2   4    -0.9    26.7
   5  -1   1  2237.2   143.7
   5  -1   2     7.7    30.0
   5  -1   3  2189.5   154.6
   5  -1   4    15.8    41.1
   5   0   1    35.5    36.3
   5   0   2     2.7    23.0
   5   0   3   -12.6    29.8
   5   0   4   -11.2    33.1
   5   1   1  1351.5   121.0
   5   1   2    -9.1    37.2
   5   1   3   887.1   106.6
   5   1   4    -9.6    31.5
   5   2   1    35.0    33.0
   5   2   2     5.4    33.4
   5   2   3   -22.5    38.2
   5   3   1   126.9    64.4
   5   3   2    20.4    49.8
   6  -3   0    -9.3    31.7
   6  -3   1    26.3    32.8
   6  -3   2    17.7    34.3
   6  -2   0  4728.1   233.7
   6  -2   1   -55.8    39.9
   6  -2   2 10390.0   385.9
   6  -2   3   -22.9    27.4
   6  -1   1    25.5    41.8
   6  -1   2   -20.8    27.1
   6  -1   3    -8.2    30.3
   6   0   1   -24.2    25.8
   6   0   2 16794.0   537.4
   6   0   3   -28.9    37.4
   6   1   1   -14.6    22.8
   6   1   2   -12.4    47.1
   6   1   3     5.6    35.5
   6   2   1    -7.8    18.2
   7   0   1   -17.3    34.0
;
_shelx_hkl_checksum    1508

# start Validation Reply Form
_vrf_RINTA01_NaCl_filtered_EXTI_4
;PROBLEM: The value of Rint is greater than 0.12
RESPONSE: Relatively higher R-values are common for electron diffraction due 
to multiple scattering.
;
_vrf_PLAT020_NaCl_filtered_EXTI_4
;PROBLEM: The Value of Rint is Greater Than 0.12 .........      0.147 Report
RESPONSE: Relatively higher R-values are common for electron diffraction due 
to multiple scattering.
;
_vrf_ATOM007_NaCl_filtered_EXTI_4
;PROBLEM: _atom_site_aniso_label is missing
RESPONSE: The structure is only refined isotropically.
;
# end Validation Reply Form
 
data_NaCl_filtered_noEXTI_1
 
_audit_creation_method            'SHELXL-2018/3'
_shelx_SHELXL_version_number      '2018/3'
_chemical_name_systematic         ?
_chemical_name_common             ?
_chemical_melting_point           ?
_chemical_formula_moiety          ?
_chemical_formula_sum
 'Cl Na' 
_chemical_formula_weight          58.44

loop_
 _atom_type_symbol
 _atom_type_description
 _atom_type_scat_dispersion_real
 _atom_type_scat_dispersion_imag
 _atom_type_scat_source
 'Na'  'Na'   0.0000   0.0000
 'International Tables Vol C Tables 4.2.6.8 and 6.1.1.4'
 'Cl'  'Cl'   0.0000   0.0000
 'International Tables Vol C Tables 4.2.6.8 and 6.1.1.4'
 
_space_group_crystal_system       cubic
_space_group_IT_number            225
_space_group_name_H-M_alt         'F m -3 m'
_space_group_name_Hall            '-F 4 2 3'
 
_shelx_space_group_comment
;
The symmetry employed for this shelxl refinement is uniquely defined
by the following loop, which should always be used as a source of
symmetry information in preference to the above space-group names.
They are only intended as comments.
;
 
loop_
 _space_group_symop_operation_xyz
 'x, y, z'
 '-x, -y, z'
 '-x, y, -z'
 'x, -y, -z'
 'z, x, y'
 'z, -x, -y'
 '-z, -x, y'
 '-z, x, -y'
 'y, z, x'
 '-y, z, -x'
 'y, -z, -x'
 '-y, -z, x'
 'y, x, -z'
 '-y, -x, -z'
 'y, -x, z'
 '-y, x, z'
 'x, z, -y'
 '-x, z, y'
 '-x, -z, -y'
 'x, -z, y'
 'z, y, -x'
 'z, -y, x'
 '-z, y, x'
 '-z, -y, -x'
 'x, y+1/2, z+1/2'
 '-x, -y+1/2, z+1/2'
 '-x, y+1/2, -z+1/2'
 'x, -y+1/2, -z+1/2'
 'z, x+1/2, y+1/2'
 'z, -x+1/2, -y+1/2'
 '-z, -x+1/2, y+1/2'
 '-z, x+1/2, -y+1/2'
 'y, z+1/2, x+1/2'
 '-y, z+1/2, -x+1/2'
 'y, -z+1/2, -x+1/2'
 '-y, -z+1/2, x+1/2'
 'y, x+1/2, -z+1/2'
 '-y, -x+1/2, -z+1/2'
 'y, -x+1/2, z+1/2'
 '-y, x+1/2, z+1/2'
 'x, z+1/2, -y+1/2'
 '-x, z+1/2, y+1/2'
 '-x, -z+1/2, -y+1/2'
 'x, -z+1/2, y+1/2'
 'z, y+1/2, -x+1/2'
 'z, -y+1/2, x+1/2'
 '-z, y+1/2, x+1/2'
 '-z, -y+1/2, -x+1/2'
 'x+1/2, y, z+1/2'
 '-x+1/2, -y, z+1/2'
 '-x+1/2, y, -z+1/2'
 'x+1/2, -y, -z+1/2'
 'z+1/2, x, y+1/2'
 'z+1/2, -x, -y+1/2'
 '-z+1/2, -x, y+1/2'
 '-z+1/2, x, -y+1/2'
 'y+1/2, z, x+1/2'
 '-y+1/2, z, -x+1/2'
 'y+1/2, -z, -x+1/2'
 '-y+1/2, -z, x+1/2'
 'y+1/2, x, -z+1/2'
 '-y+1/2, -x, -z+1/2'
 'y+1/2, -x, z+1/2'
 '-y+1/2, x, z+1/2'
 'x+1/2, z, -y+1/2'
 '-x+1/2, z, y+1/2'
 '-x+1/2, -z, -y+1/2'
 'x+1/2, -z, y+1/2'
 'z+1/2, y, -x+1/2'
 'z+1/2, -y, x+1/2'
 '-z+1/2, y, x+1/2'
 '-z+1/2, -y, -x+1/2'
 'x+1/2, y+1/2, z'
 '-x+1/2, -y+1/2, z'
 '-x+1/2, y+1/2, -z'
 'x+1/2, -y+1/2, -z'
 'z+1/2, x+1/2, y'
 'z+1/2, -x+1/2, -y'
 '-z+1/2, -x+1/2, y'
 '-z+1/2, x+1/2, -y'
 'y+1/2, z+1/2, x'
 '-y+1/2, z+1/2, -x'
 'y+1/2, -z+1/2, -x'
 '-y+1/2, -z+1/2, x'
 'y+1/2, x+1/2, -z'
 '-y+1/2, -x+1/2, -z'
 'y+1/2, -x+1/2, z'
 '-y+1/2, x+1/2, z'
 'x+1/2, z+1/2, -y'
 '-x+1/2, z+1/2, y'
 '-x+1/2, -z+1/2, -y'
 'x+1/2, -z+1/2, y'
 'z+1/2, y+1/2, -x'
 'z+1/2, -y+1/2, x'
 '-z+1/2, y+1/2, x'
 '-z+1/2, -y+1/2, -x'
 '-x, -y, -z'
 'x, y, -z'
 'x, -y, z'
 '-x, y, z'
 '-z, -x, -y'
 '-z, x, y'
 'z, x, -y'
 'z, -x, y'
 '-y, -z, -x'
 'y, -z, x'
 '-y, z, x'
 'y, z, -x'
 '-y, -x, z'
 'y, x, z'
 '-y, x, -z'
 'y, -x, -z'
 '-x, -z, y'
 'x, -z, -y'
 'x, z, y'
 '-x, z, -y'
 '-z, -y, x'
 '-z, y, -x'
 'z, -y, -x'
 'z, y, x'
 '-x, -y+1/2, -z+1/2'
 'x, y+1/2, -z+1/2'
 'x, -y+1/2, z+1/2'
 '-x, y+1/2, z+1/2'
 '-z, -x+1/2, -y+1/2'
 '-z, x+1/2, y+1/2'
 'z, x+1/2, -y+1/2'
 'z, -x+1/2, y+1/2'
 '-y, -z+1/2, -x+1/2'
 'y, -z+1/2, x+1/2'
 '-y, z+1/2, x+1/2'
 'y, z+1/2, -x+1/2'
 '-y, -x+1/2, z+1/2'
 'y, x+1/2, z+1/2'
 '-y, x+1/2, -z+1/2'
 'y, -x+1/2, -z+1/2'
 '-x, -z+1/2, y+1/2'
 'x, -z+1/2, -y+1/2'
 'x, z+1/2, y+1/2'
 '-x, z+1/2, -y+1/2'
 '-z, -y+1/2, x+1/2'
 '-z, y+1/2, -x+1/2'
 'z, -y+1/2, -x+1/2'
 'z, y+1/2, x+1/2'
 '-x+1/2, -y, -z+1/2'
 'x+1/2, y, -z+1/2'
 'x+1/2, -y, z+1/2'
 '-x+1/2, y, z+1/2'
 '-z+1/2, -x, -y+1/2'
 '-z+1/2, x, y+1/2'
 'z+1/2, x, -y+1/2'
 'z+1/2, -x, y+1/2'
 '-y+1/2, -z, -x+1/2'
 'y+1/2, -z, x+1/2'
 '-y+1/2, z, x+1/2'
 'y+1/2, z, -x+1/2'
 '-y+1/2, -x, z+1/2'
 'y+1/2, x, z+1/2'
 '-y+1/2, x, -z+1/2'
 'y+1/2, -x, -z+1/2'
 '-x+1/2, -z, y+1/2'
 'x+1/2, -z, -y+1/2'
 'x+1/2, z, y+1/2'
 '-x+1/2, z, -y+1/2'
 '-z+1/2, -y, x+1/2'
 '-z+1/2, y, -x+1/2'
 'z+1/2, -y, -x+1/2'
 'z+1/2, y, x+1/2'
 '-x+1/2, -y+1/2, -z'
 'x+1/2, y+1/2, -z'
 'x+1/2, -y+1/2, z'
 '-x+1/2, y+1/2, z'
 '-z+1/2, -x+1/2, -y'
 '-z+1/2, x+1/2, y'
 'z+1/2, x+1/2, -y'
 'z+1/2, -x+1/2, y'
 '-y+1/2, -z+1/2, -x'
 'y+1/2, -z+1/2, x'
 '-y+1/2, z+1/2, x'
 'y+1/2, z+1/2, -x'
 '-y+1/2, -x+1/2, z'
 'y+1/2, x+1/2, z'
 '-y+1/2, x+1/2, -z'
 'y+1/2, -x+1/2, -z'
 '-x+1/2, -z+1/2, y'
 'x+1/2, -z+1/2, -y'
 'x+1/2, z+1/2, y'
 '-x+1/2, z+1/2, -y'
 '-z+1/2, -y+1/2, x'
 '-z+1/2, y+1/2, -x'
 'z+1/2, -y+1/2, -x'
 'z+1/2, y+1/2, x'
 
_cell_length_a                    5.6400(7)
_cell_length_b                    5.6400(7)
_cell_length_c                    5.6400(7)
_cell_angle_alpha                 90
_cell_angle_beta                  90
_cell_angle_gamma                 90
_cell_volume                      179.41(7)
_cell_formula_units_Z             4
_cell_measurement_temperature     293(2)
_cell_measurement_reflns_used   208
_cell_measurement_theta_min   0.174
_cell_measurement_theta_max   0.741
 
_exptl_crystal_description        'cube'
_exptl_crystal_colour             'white'
_exptl_crystal_density_meas       ?
_exptl_crystal_density_method     ?
_exptl_crystal_density_diffrn     2.164          
_exptl_crystal_F_000              38
_exptl_transmission_factor_min    ?
_exptl_transmission_factor_max    ?
_exptl_crystal_size_max           ?
_exptl_crystal_size_mid           ?
_exptl_crystal_size_min           ?
_exptl_absorpt_coefficient_mu     0.000
_shelx_estimated_absorpt_T_min    ?
_shelx_estimated_absorpt_T_max    ?
_exptl_absorpt_correction_type   'none'
_exptl_absorpt_correction_T_min   ?
_exptl_absorpt_correction_T_max   ?
_exptl_absorpt_process_details    ?
_exptl_absorpt_special_details    ?
_diffrn_ambient_temperature       293(2)
_diffrn_radiation_wavelength   0.0197
_diffrn_radiation_type   'Electron'
_diffrn_source   'Electron microscope'
_diffrn_measurement_device_type   'Themis-Z'
_diffrn_measurement_method   '3DED/MicroED'
_diffrn_detector_area_resol_mean  ?
_diffrn_reflns_number             208
_diffrn_reflns_av_unetI/netI      0.1502
_diffrn_reflns_av_R_equivalents   0.3172
_diffrn_reflns_limit_h_min        -6
_diffrn_reflns_limit_h_max        6
_diffrn_reflns_limit_k_min        -6
_diffrn_reflns_limit_k_max        6
_diffrn_reflns_limit_l_min        -7
_diffrn_reflns_limit_l_max        6
_diffrn_reflns_theta_min   0.174
_diffrn_reflns_theta_max   0.741
_diffrn_reflns_theta_full   0.700
_diffrn_measured_fraction_theta_max   1.000
_diffrn_measured_fraction_theta_full  1.000
_diffrn_reflns_Laue_measured_fraction_max    1.000
_diffrn_reflns_Laue_measured_fraction_full   1.000
_diffrn_reflns_point_group_measured_fraction_max   1.000
_diffrn_reflns_point_group_measured_fraction_full  1.000
_reflns_number_total              21
_reflns_number_gt                 21
_reflns_threshold_expression      'I > 2\s(I)'
_reflns_Friedel_coverage          0.000
_reflns_Friedel_fraction_max      .
_reflns_Friedel_fraction_full     .
 
_diffrn_detector   'OneView'
_diffrn_detector_type   'CMOS'
_diffrn_measurement_device   'Themis-Z with OneView CMOS detector'
_diffrn_radiation_probe   'Electron'
_diffrn_source_type   'Field emission electron microscope'
_diffrn_source_target   'Tungsten thermal field emission'

_reflns_special_details
;
 Reflections were merged by SHELXL according to the crystal
 class for the calculation of statistics and refinement.
 
 _reflns_Friedel_fraction is defined as the number of unique
 Friedel pairs measured divided by the number that would be
 possible theoretically, ignoring centric projections and
 systematic absences.
;
 
_computing_data_collection        ?
_computing_cell_refinement        ?
_computing_data_reduction         ?
_computing_structure_solution     ?
_computing_structure_refinement 'SHELXL-2018/3 (Sheldrick, 2018)'
_computing_molecular_graphics     ?
_computing_publication_material   ?
_refine_special_details           ?
_refine_ls_structure_factor_coef  Fsqd
_refine_ls_matrix_type            full
_refine_ls_weighting_scheme       calc
_refine_ls_weighting_details
'w=1/[\s^2^(Fo^2^)+(0.2976P)^2^+3.2300P] where P=(Fo^2^+2Fc^2^)/3'
_atom_sites_solution_primary      ?
_atom_sites_solution_secondary    ?
_atom_sites_solution_hydrogens    .
_refine_ls_hydrogen_treatment     undef
_refine_ls_extinction_method      none
_refine_ls_extinction_coef        .
_refine_ls_number_reflns          21
_refine_ls_number_parameters      3
_refine_ls_number_restraints      0
_refine_ls_R_factor_all           0.3219
_refine_ls_R_factor_gt            0.3219
_refine_ls_wR_factor_ref          0.5236
_refine_ls_wR_factor_gt           0.5236
_refine_ls_goodness_of_fit_ref    1.026
_refine_ls_restrained_S_all       1.026
_refine_ls_shift/su_max           2.800
_refine_ls_shift/su_mean          1.017
 
loop_
 _atom_site_label
 _atom_site_type_symbol
 _atom_site_fract_x
 _atom_site_fract_y
 _atom_site_fract_z
 _atom_site_U_iso_or_equiv
 _atom_site_adp_type
 _atom_site_occupancy
 _atom_site_site_symmetry_order  
 _atom_site_calc_flag
 _atom_site_refinement_flags_posn
 _atom_site_refinement_flags_adp
 _atom_site_refinement_flags_occupancy
 _atom_site_disorder_assembly
 _atom_site_disorder_group
Cl01 Cl 1.000000 0.500000 0.500000 -0.001(9) Uiso 1 48 d S . P . .
Na02 Na 0.500000 0.500000 0.500000 -0.001(11) Uiso 1 48 d S . P . .
 
_geom_special_details
;
 All esds (except the esd in the dihedral angle between two l.s. planes)
 are estimated using the full covariance matrix.  The cell esds are taken
 into account individually in the estimation of esds in distances, angles
 and torsion angles; correlations between esds in cell parameters are only
 used when they are defined by crystal symmetry.  An approximate (isotropic)
 treatment of cell esds is used for estimating esds involving l.s. planes.
;
 
loop_
 _geom_bond_atom_site_label_1
 _geom_bond_atom_site_label_2
 _geom_bond_distance
 _geom_bond_site_symmetry_2
 _geom_bond_publ_flag
Cl01 Na02 2.8200(4) 73 ?
Cl01 Na02 2.8200(4) . ?
Cl01 Na02 2.8200(4) 1_655 ?
Cl01 Na02 2.8200(4) 49_554 ?
Cl01 Na02 2.8200(4) 49 ?
Cl01 Na02 2.8200(4) 73_545 ?
 
loop_
 _geom_angle_atom_site_label_1
 _geom_angle_atom_site_label_2
 _geom_angle_atom_site_label_3
 _geom_angle
 _geom_angle_site_symmetry_1
 _geom_angle_site_symmetry_3
 _geom_angle_publ_flag
Na02 Cl01 Na02 90.0 73 . ?
Na02 Cl01 Na02 90.0 73 1_655 ?
Na02 Cl01 Na02 180.0 . 1_655 ?
Na02 Cl01 Na02 90.0 73 49_554 ?
Na02 Cl01 Na02 90.0 . 49_554 ?
Na02 Cl01 Na02 90.0 1_655 49_554 ?
Na02 Cl01 Na02 90.0 73 49 ?
Na02 Cl01 Na02 90.0 . 49 ?
Na02 Cl01 Na02 90.0 1_655 49 ?
Na02 Cl01 Na02 180.0 49_554 49 ?
Na02 Cl01 Na02 180.0 73 73_545 ?
Na02 Cl01 Na02 90.0 . 73_545 ?
Na02 Cl01 Na02 90.0 1_655 73_545 ?
Na02 Cl01 Na02 90.0 49_554 73_545 ?
Na02 Cl01 Na02 90.0 49 73_545 ?
Cl01 Na02 Cl01 90.0 73_455 . ?
Cl01 Na02 Cl01 90.0 73_455 1_455 ?
Cl01 Na02 Cl01 180.0 . 1_455 ?
Cl01 Na02 Cl01 90.0 73_455 49_454 ?
Cl01 Na02 Cl01 90.0 . 49_454 ?
Cl01 Na02 Cl01 90.0 1_455 49_454 ?
Cl01 Na02 Cl01 90.0 73_455 49_455 ?
Cl01 Na02 Cl01 90.0 . 49_455 ?
Cl01 Na02 Cl01 90.0 1_455 49_455 ?
Cl01 Na02 Cl01 180.0 49_454 49_455 ?
Cl01 Na02 Cl01 180.0 73_455 73_445 ?
Cl01 Na02 Cl01 90.0 . 73_445 ?
Cl01 Na02 Cl01 90.0 1_455 73_445 ?
Cl01 Na02 Cl01 90.0 49_454 73_445 ?
Cl01 Na02 Cl01 90.0 49_455 73_445 ?
 
_refine_diff_density_max    0.785
_refine_diff_density_min   -0.691
_refine_diff_density_rms    0.195

_shelx_res_file
;
TITL 1_a.res in Fm-3m
    NaCl_filtered_noEXTI_1.res
    created by SHELXL-2018/3 at 17:33:58 on 28-Dec-2021
REM Old TITL 1 in Fm-3m
REM SHELXT solution in Fm-3m: R1 0.348, Rweak 0.106, Alpha 0.000
REM <I/s>   0.000 for    0 systematic absences,  Orientation as input
REM Formula found by SHELXT:  Na Cl

CELL  0.71073   5.6400   5.6400   5.6400   90.000   90.000   90.000
ZERR    4.000   0.0007   0.0007   0.0007    0.000    0.000    0.000
LATT  4
SYMM -X, -Y, Z
SYMM -X, Y, -Z
SYMM X, -Y, -Z
SYMM Z, X, Y
SYMM Z, -X, -Y
SYMM -Z, -X, Y
SYMM -Z, X, -Y
SYMM Y, Z, X
SYMM -Y, Z, -X
SYMM Y, -Z, -X
SYMM -Y, -Z, X
SYMM Y, X, -Z
SYMM -Y, -X, -Z
SYMM Y, -X, Z
SYMM -Y, X, Z
SYMM X, Z, -Y
SYMM -X, Z, Y
SYMM -X, -Z, -Y
SYMM X, -Z, Y
SYMM Z, Y, -X
SYMM Z, -Y, X
SYMM -Z, Y, X
SYMM -Z, -Y, -X
SFAC NA     2.24060 108.00390   1.33260  24.50470   0.90700   3.39140 =
            0.28630   0.43460   0.00000   0.000   0.000   0.000   1.400  22.990
SFAC CL     1.45240  30.93520   2.29260   9.97980   0.78740   2.33360 =
            0.32170   0.32280   0.00000   0.000   0.000   0.000   0.990  35.453
UNIT 4 4
L.S. 10
BOND
LIST 4
FMAP 2
PLAN 20
ACTA
WGHT    0.297600    3.230000
FVAR      45.48159
CL01  2    1.000000    0.500000    0.500000    10.02083   -0.00100
NA02  1    0.500000    0.500000    0.500000    10.02083   -0.00100
HKLF 4


REM  1_a.res in Fm-3m
REM wR2 = 0.5236, GooF = S = 1.026, Restrained GooF = 1.026 for all data
REM R1 = 0.3219 for 21 Fo > 4sig(Fo) and 0.3219 for all 21 data
REM 3 parameters refined using 0 restraints

END

WGHT      0.2000      0.0000

REM Highest difference peak  0.785,  deepest hole -0.691,  1-sigma level  0.195
Q1    1   1.2500  0.3342  0.2500  10.25000  0.05    0.33
Q2    1   0.5000  0.3404  0.6596  10.25000  0.05    0.20
Q3    1   0.3705  0.6295  0.6295  10.16667  0.05    0.17
Q4    1   0.8583  0.5000  0.6924  10.50000  0.05    0.14
Q5    1   0.7255  0.5000  0.6170  10.50000  0.05    0.11
;
_shelx_res_checksum   62010

_shelx_hkl_file
;
   0   0  -5  606.83 710.392   1
   0   1  -7   52.43 571.220   1
   0  -1   6   49.71 457.848   1
   0   1  -6   65.08 508.720   1
   0  -1   5  -77.58 315.734   1
   0   1  -5 -243.28 577.034   1
   0  -1   4   65.01 478.197   1
   0   1  -4  479.29 600.290   1
   0  -1   3 -169.48 238.008   1
   0   1  -3   54.76 361.010   1
   0  -1   2 -242.73 281.250   1
   0   1  -2   79.94 339.716   1
   0  -1   1  -66.42 167.006   1
   0   1  -1  -30.25 247.638   1
   0  -1   0    9.61 197.711   1
   0   1   0  -97.20 145.058   1
   0  -1  -1  503.63 494.912   1
   0   1   1   19.26  94.222   1
   0  -1  -2    6.92 195.966   1
   0   1   2    1.66 107.086   1
   0  -2   6 297783.  73437.   1
   0   2  -6 203379.  50254.   1
   0  -2   5 -291.68 621.002   1
   0   2  -5  320.53 900.799   1
   0  -2   4 397165.  96911.   1
   0   2  -4 356904.  87173.   1
   0  -2   3 -290.88 672.964   1
   0   2  -3 -586.12 753.633   1
   0  -2   2 486918. 118605.   1
   0   2  -2 525436. 128052.   1
   0  -2   1  -61.63 221.330   1
   0   2  -1   53.78 361.010   1
   0  -2   0 663880. 161700.   1
   0   2   0 493822. 120203.   1
   0  -2  -1  356.32 502.906   1
   0   2   1  -39.06 228.379   1
   0  -2  -2 736191. 179106.   1
   0   2   2 389898.  94840.   1
   0  -2  -3 -215.88 227.107   1
   0   2   3  168.17 180.232   1
   0  -2  -4 343314.  83612.   1
   0   2   4 315334.  76744.   1
   0  -2  -5 -580.30 451.671   1
   0  -3   6 -249.38 904.069   1
   0   3  -6 -326.63 819.403   1
   0  -3   5 -107.74 553.415   1
   0   3  -5  260.72 1223.84   1
   0  -3   4 -273.91 513.808   1
   0   3  -4 -1016.4 1749.63   1
   0  -3   3   -2.69 518.531   1
   0   3  -3   51.82 899.345   1
   0  -3   2  139.53 438.226   1
   0   3  -2  808.50 904.069   1
   0  -3   1 -208.18 421.875   1
   0   3  -1 -286.85 667.877   1
   0  -3   0 -232.49 686.409   1
   0   3   0  -76.96 352.180   1
   0  -3  -1  -37.10 890.261   1
   0   3   1  108.76 389.171   1
   0  -3  -2 -375.36 461.482   1
   0   3   2  194.40 296.548   1
   0  -3  -3  287.68 722.383   1
   0   3   3  171.62 379.723   1
   0  -3  -4 -226.60 514.898   1
   0   3   4 -384.08 295.494   1
   0  -3  -5 -546.15 415.334   1
   0   3   5 -141.93 282.013   1
   0  -3  -6 -553.42 545.058   1
   0   3   6 -190.26 261.773   1
   0  -4   5  568.68 859.737   1
   0   4  -5 -101.60 996.729   1
   0  -4   4 203561.  50145.   1
   0   4  -4 160683.  39826.   1
   0  -4   3  102.80 470.203   1
   0   4  -3  355.16 767.441   1
   0  -4   2 400072.  97602.   1
   0   4  -2 546511. 133539.   1
   0  -4   1  249.64 888.807   1
   0   4  -1 -158.03 484.738   1
   0  -4   0 350036.  85683.   1
   0   4   0 627906. 153343.   1
   0  -4  -1 -241.71 524.709   1
   0  -4  -2 568677. 138699.   1
   0   4   2 458212. 111591.   1
   0  -4  -3 -216.61 747.819   1
   0   4   3  -88.37 303.633   1
   0  -4  -4 236046.  57740.   1
   0   4   4 145894.  35640.   1
   0  -4  -5  149.31 460.755   1
   0   4   5 -161.92 385.174   1
   0  -5   4  220.86 623.183   1
   0   5  -4 -288.74 853.197   1
   0  -5   3 -177.03 779.432   1
   0   5  -3 -346.95 728.197   1
   0  -5   2   -8.10 559.592   1
   0   5  -2 -385.90 1451.67   1
   0  -5   1 -191.17 980.740   1
   0   5  -1  393.53 696.220   1
   0  -5   0  275.36 1115.91   1
   0   5   0 -135.79 474.200   1
   0  -5  -1  -37.83 569.040   1
   0  -5  -2  184.59 771.438   1
   0   5   2 -203.02 422.601   1
   0  -5  -3 -369.91 538.517   1
   0   5   3   68.02 452.398   1
   0  -5  -4  553.78 1028.71   1
   0   5   4 -130.12 296.657   1
   0  -5  -5 -162.50 954.941   1
   0   5   5 -262.43 635.901   1
   0  -6   1  392.80 1873.54   1
   0   6  -1  371.73 918.240   1
   0  -6   0 107340.  26926.   1
   0   6   0 123110.  30640.   1
   0  -6  -1  -41.21 663.880   1
   0  -6  -2 249382.  61337.   1
   0   6   2 184956.  45349.   1
   0  -6  -3   12.19 1201.67   1
   0   6   3  270.57 628.270   1
  -1   6   3  237.75 495.639   1
   1  -6  -3 -790.33 948.400   1
  -1   6   2 -110.68 588.299   1
   1  -6  -2  706.03 978.197   1
  -1   6   1 -372.46 475.290   1
   1  -6  -1  252.11 838.299   1
  -1   6   0  287.25 738.008   1
   1  -6   0 -453.49 2240.55   1
   1  -5  -4 -408.79 917.877   1
  -1   5   3  14873. 3993.46   1
   1  -5  -3  12980. 3613.73   1
  -1   5   2 -235.21 432.412   1
   1  -5  -2   38.84 558.502   1
  -1   5   1  28728. 7427.32   1
   1  -5  -1  28176. 7768.89   1
  -1   5   0  180.74 586.119   1
   1  -5   0  631.90 1186.41   1
  -1   5  -1  28085. 7492.73   1
   1  -5   1  25443. 6893.16   1
  -1   5  -2  796.87 954.941   1
   1  -5   2 -321.11 579.941   1
  -1   5  -3  17126. 5279.79   1
   1  -5   3  16065. 4651.16   1
   1  -5   4 -120.93 711.845   1
  -1   4   5  405.16 351.271   1
   1  -4  -5 -107.52 1032.70   1
   1  -4  -4   53.12 561.046   1
  -1   4   3  114.21 336.664   1
   1  -4  -3  -53.05 416.424   1
  -1   4   2   63.19 360.065   1
   1  -4  -2  161.77 574.491   1
  -1   4   1 -109.63 401.526   1
   1  -4  -1  624.27 624.636   1
  -1   4   0    1.23 421.511   1
   1  -4   0 -407.34 781.613   1
  -1   4  -1 -108.21 575.581   1
   1  -4   1  187.28 652.616   1
  -1   4  -2 -127.54 773.982   1
   1  -4   2  757.99 663.517   1
  -1   4  -3 -396.80 657.703   1
   1  -4   3 -275.54 1203.12   1
  -1   4  -4  -89.24 757.630   1
   1  -4   4 -246.22 442.587   1
  -1   4  -5  -87.03 1005.45   1
   1  -4   5 -121.33 518.168   1
  -1   3   4  -22.33 195.603   1
   1  -3  -4  699.49 661.700   1
  -1   3   3  60501.  14851.   1
   1  -3  -3  83394.  20581.   1
  -1   3   2    0.67 227.834   1
   1  -3  -2  157.81 424.055   1
  -1   3   1 168568.  41206.   1
   1  -3  -1 172347.  42296.   1
  -1   3   0 -112.28 767.804   1
   1  -3   0    4.73 490.552   1
  -1   3  -1 105487.  25970.   1
   1  -3   1 106904.  26355.   1
  -1   3  -2  170.42 585.392   1
   1  -3   2   24.36 356.250   1
  -1   3  -3  39753.  10320.   1
   1  -3   3  29887. 7648.97   1
  -1   3  -4  438.23 794.694   1
   1  -3   4  206.21 715.116   1
  -1   3  -5 7703.48 2670.42   1
  -1   3  -6 -1483.3 1867.37   1
   1  -3   6 -181.10 1000.00   1
  -1   2   3   76.74 233.866   1
   1  -2  -3 -445.86 258.721   1
  -1   2   2 -116.75 225.000   1
   1  -2  -2   76.02 312.427   1
  -1   2   1  -63.19 507.267   1
   1  -2  -1  302.65 650.799   1
  -1   2   0  263.26 604.287   1
   1  -2   0  878.27 752.179   1
  -1   2  -1  827.40 1155.16   1
   1  -2   1    6.24 330.596   1
  -1   2  -2 -408.07 736.555   1
   1  -2   2   25.03 577.398   1
  -1   2  -3  112.75 858.284   1
   1  -2   3  334.12 583.212   1
  -1   2  -4  585.76 978.560   1
   1  -2   4   21.05 582.848   1
  -1   2  -5 -713.66 929.141   1
   1  -2   5 -359.77 656.976   1
  -1   2  -6 -1033.8 936.409   1
  -1   1   6  -97.82 220.530   1
   1  -1  -6   79.69 392.441   1
  -1   1   5  19738. 4909.15   1
   1  -1  -5  29026. 7292.87   1
  -1   1   4    5.06 245.312   1
   1  -1  -4  589.39 422.601   1
  -1   1   3 117078.  28514.   1
   1  -1  -3 261555.  63699.   1
  -1   1   2  134.16 102.871   1
   1  -1  -2   15.25 202.870   1
  -1   0   6 -113.23 374.636   1
   1   0  -6  161.30 603.197   1
  -1   0   5  232.41 468.750   1
   1   0  -5 -276.89 349.782   1
  -1   0   4  -68.10 287.827   1
   1   0  -4   -9.73 401.526   1
  -1   0   3  343.13 521.075   1
   1   0  -3 -343.60 323.982   1
  -1   0   2  557.78 547.965   1
   1   0  -2  -61.19 273.873   1
  -1   0   1   43.28 149.818   1
   1   0  -1  182.23 255.741   1
  -1   0   0 -177.33 166.097   1
   1   0   0  -71.44 263.772   1
   1   1  -7 4898.25 1937.86   1
  -1  -1   6 -316.90 482.558   1
   1   1  -6 -538.15 1261.63   1
  -1  -1   5  22373. 5752.17   1
   1   1  -5  39389.  10167.   1
  -1  -1   4 -209.23 435.319   1
   1   1  -4   51.02 465.843   1
  -1  -1   3 167732.  40952.   1
   1   1  -3 217696.  53198.   1
  -1  -1   2   14.28 322.347   1
   1   1  -2   14.84 436.773   1
  -1  -1   1 160356.  39135.   1
   1   1  -1 156432.  38263.   1
  -1  -1   0 -290.88 301.744   1
   1   1   0   94.15 220.167   1
  -1  -1  -1 296693.  72347.   1
   1   1   1 282776.  68859.   1
  -1  -1  -2 -247.64 393.532   1
   1   1   2   89.64 274.491   1
  -1  -1  -3  56795.  14081.   1
   1   1   3  87682.  21479.   1
  -1  -2   6  111.63 612.645   1
   1   2  -6 -341.79 872.819   1
  -1  -2   5 -258.65 626.453   1
   1   2  -5 1216.57 1143.53   1
  -1  -2   4   17.29 443.314   1
   1   2  -4 -104.29 663.517   1
  -1  -2   3  128.63 364.462   1
   1   2  -3  119.40 497.093   1
  -1  -2   2 -272.42 332.558   1
   1   2  -2  313.81 453.488   1
  -1  -2   1  134.92 248.728   1
   1   2  -1  -42.15 430.595   1
  -1  -2   0  328.82 426.235   1
   1   2   0 -128.71 296.039   1
  -1  -2  -1   63.34 480.014   1
   1   2   1 -220.64 362.536   1
  -1  -2  -2   46.77 317.078   1
   1   2   2  126.05 314.135   1
  -1  -2  -3  674.05 817.586   1
   1   2   3  -40.84 322.601   1
  -1  -2  -4 -715.84 587.935   1
   1   2   4  277.43 458.212   1
  -1  -2  -5  151.71 425.508   1
   1   2   5 -144.59 349.019   1
  -1  -3   6  -84.05 519.258   1
   1   3  -6  233.47 877.179   1
  -1  -3   5  10233. 2948.40   1
   1   3  -5  10836. 3309.95   1
  -1  -3   4 -551.60 539.970   1
   1   3  -4 -213.55 1653.34   1
  -1  -3   3 173437.  43060.   1
   1   3  -3 107703.  26853.   1
  -1  -3   2   57.74 446.221   1
   1   3  -2  347.38 705.305   1
  -1  -3   1 410610. 100618.   1
   1   3  -1 193241.  47384.   1
  -1  -3   0   60.03 466.206   1
   1   3   0  257.09 488.735   1
  -1  -3  -1  84411.  20876.   1
   1   3   1 215443.  52616.   1
  -1  -3  -2 -174.53 560.683   1
   1   3   2  -40.81 289.753   1
  -1  -3  -3 103343.  25574.   1
   1   3   3  87100.  21410.   1
  -1  -3  -4  476.74 586.845   1
   1   3   4  -48.07 339.026   1
  -1  -3  -6  960.75 856.467   1
   1   3   6  100.04 466.933   1
  -1  -4   5  422.96 1655.89   1
   1   4  -5  657.34 875.726   1
  -1  -4   4  130.23 590.842   1
   1   4  -4  425.51 804.868   1
  -1  -4   3 -227.83 1069.40   1
   1   4  -3  852.11 869.549   1
  -1  -4   2   20.71 539.970   1
   1   4  -2  -63.52 834.302   1
  -1  -4   1 -386.63 983.647   1
   1   4  -1 -214.21 518.895   1
  -1  -4   0   69.51 754.723   1
   1   4   0  221.26 1017.08   1
  -1  -4  -1 -140.99 504.723   1
   1   4   1  272.64 395.712   1
  -1  -4  -2 -376.82 692.587   1
   1   4   2   95.13 501.453   1
  -1  -4  -3   15.86 572.310   1
   1   4   3  151.82 322.565   1
  -1  -4  -4  683.14 1124.64   1
   1   4   4  232.49 481.468   1
  -1  -4  -5 -253.74 770.711   1
   1   4   5 -188.12 338.844   1
  -1  -5   4  217.33 682.049   1
   1   5  -4  619.91 1023.98   1
  -1  -5   3  19001. 5414.24   1
   1   5  -3  13619. 4026.16   1
  -1  -5   2  -36.32 590.842   1
   1   5  -2  495.64 870.639   1
  -1  -5   1  60865.  16315.   1
   1   5  -1  33881. 8960.75   1
  -1  -5   0 -394.62 1049.42   1
   1   5   0  507.27 761.264   1
  -1  -5  -1  21795. 5981.10   1
   1   5   1  25400. 6551.59   1
  -1  -5  -2 -117.19 523.255   1
   1   5   2  -57.67 467.659   1
  -1  -5  -3 105705.  26250.   1
   1   5   3  38990. 9738.36   1
  -1  -5  -4  101.24 523.255   1
   1   5   4  345.57 454.578   1
  -1  -6   0 -238.37 695.857   1
   1   6   0 -278.82 980.377   1
  -1  -6  -1  388.08 771.802   1
   1   6   1  235.07 1381.54   1
  -1  -6  -2 -616.28 706.395   1
   1   6   2 -322.64 755.450   1
  -1  -6  -3 -579.21 1274.71   1
   1   6   3 -378.63 468.023   1
  -2   6   3   72.53 445.857   1
  -2   6   2 112209.  27783.   1
   2  -6  -2 152325.  37900.   1
  -2   6   1  -36.77 1439.68   1
   2  -6  -1 -333.87 1136.26   1
  -2   6   0 135574.  33456.   1
   2  -6   0 163663.  40807.   1
  -2   5   4  251.45 522.892   1
   2  -5  -4 -314.10 515.988   1
  -2   5   3 -208.14 325.872   1
   2  -5  -3 -533.79 1448.76   1
  -2   5   2  -23.35 603.560   1
   2  -5  -2  -42.81 720.930   1
  -2   5   1 -292.80 440.407   1
   2  -5  -1  -30.76 928.778   1
  -2   5   0  -73.47 611.555   1
   2  -5   0  494.91 1041.06   1
  -2   5  -1  462.57 1341.93   1
   2  -5   1  247.96 793.241   1
  -2   5  -2 -476.38 653.342   1
   2  -5   2  103.42 574.127   1
  -2   5  -3 -203.63 1170.42   1
   2  -5   3  223.62 800.145   1
  -2   4   5 -196.48 412.427   1
   2  -4  -5 -482.19 501.816   1
  -2   4   4 195676.  47820.   1
   2  -4  -4 130959.  32158.   1
  -2   4   3 -354.36 501.816   1
   2  -4  -3 1089.03 846.293   1
  -2   4   2 213699.  52217.   1
   2  -4  -2 164062.  40298.   1
  -2   4   1 -111.12 523.255   1
   2  -4  -1  198.84 663.517   1
  -2   4   0 253052.  61919.   1
   2  -4   0 212500.  52253.   1
  -2   4  -1  629.36 856.104   1
   2  -4   1 -201.42 720.566   1
  -2   4  -2 169695.  41860.   1
   2  -4   2 212900.  52326.   1
  -2   4  -3 -664.97 840.479   1
   2  -4   3 -233.50 1034.88   1
  -2   4  -4  83357.  21188.   1
   2  -4   4 239280.  59520.   1
  -2   4  -5  216.61 1126.45   1
   2  -4   5 -384.08 940.406   1
  -2   2   5 -301.13 193.168   1
   2  -2  -5   77.54 260.719   1
  -2   2   4 222020.  54070.   1
   2  -2  -4 325981.  79469.   1
   2  -1  -6  -74.02 435.319   1
  -2   1   5  472.38 877.543   1
   2  -1  -5  -53.78 433.866   1
  -2   1   4   48.58 484.011   1
   2  -1  -4  233.54 355.632   1
  -2   1   3   67.41 432.776   1
   2  -1  -3   86.81 264.389   1
  -2   1   2  262.61 543.967   1
  -2   0   6 335210.  81868.   1
   2   0  -6 211773.  51817.   1
  -2   0   5 -440.77 471.656   1
   2   0  -5 -159.67 295.712   1
  -2   0   4 333466.  81286.   1
   2   0  -4 402979.  98110.   1
  -2   0   3  319.29 429.142   1
   2   0  -3    1.52 811.409   1
  -2   0   2 821947. 199927.   1
   2   0  -2 562863. 136955.   1
  -2   0   1 -127.18 271.838   1
   2   0  -1  183.76 361.882   1
  -2   0  -1  181.32 392.441   1
   2   0   1 -156.32 317.115   1
  -2  -1   6  384.08 511.264   1
   2   1  -6 -266.10 601.380   1
  -2  -1   5  -15.41 777.616   1
   2   1  -5  417.88 749.999   1
  -2  -1   4  154.54 736.555   1
   2   1  -4   61.08 399.346   1
  -2  -1   3 -224.82 329.687   1
   2   1  -3 -323.07 401.162   1
  -2  -1   2 -193.10 256.977   1
   2   1  -2  264.75 466.569   1
  -2  -1   1   11.81 298.982   1
   2   1  -1   27.05 334.883   1
  -2  -1   0 -132.59 280.741   1
   2   1   0 -182.96 401.526   1
  -2  -1  -1 -480.01 859.737   1
   2   1   1  -84.56 305.051   1
  -2  -1  -2  -95.97 783.429   1
   2   1   2  244.29 466.933   1
  -2  -1  -3  -12.14 377.543   1
   2   1   3 -196.18 372.819   1
  -2  -2   6 183321.  45022.   1
   2   2  -6 300981.  74055.   1
  -2  -2   5 -204.00 400.799   1
   2   2  -5 -669.69 640.988   1
  -2  -2   4 627180. 152870.   1
   2   2  -4 603560. 147384.   1
  -2  -2   3 -218.17 400.436   1
   2   2  -3  -44.69 516.715   1
  -2  -2   2 349527.  85283.   1
   2   2  -2 384447.  93823.   1
  -2  -2   1   46.51 261.882   1
   2   2  -1   -8.67 378.997   1
  -2  -2   0 999999. 243350.   1
   2   2   0 917150. 223256.   1
  -2  -2  -1 -277.07 702.034   1
   2   2   1 -152.40 375.726   1
  -2  -2  -2 396075.  96621.   1
   2   2   2 454941. 110828.   1
  -2  -2  -3  199.75 516.351   1
   2   2   3  528.34 470.930   1
  -2  -2  -4 286264.  69949.   1
   2   2   4 321039.  78343.   1
  -2  -2  -5  178.74 661.700   1
   2   2   5  191.50 495.639   1
  -2  -2  -6  61192.  15411.   1
  -2  -3   6  127.18 806.322   1
   2   3  -6  297.13 1176.23   1
  -2  -3   5 -144.22 836.845   1
   2   3  -5 -295.20 804.505   1
  -2  -3   4  -26.99 353.851   1
   2   3  -4 -333.28 803.052   1
  -2  -3   3  -29.37 605.377   1
   2   3  -3 -458.94 883.357   1
  -2  -3   2   11.30 336.446   1
   2   3  -2  406.98 694.040   1
  -2  -3   1  393.89 478.924   1
   2   3  -1  -64.35 723.110   1
  -2  -3   0   90.77 490.915   1
   2   3   0  133.43 446.947   1
  -2  -3  -1  277.07 736.191   1
   2   3   1 -134.37 424.782   1
  -2  -3  -2  -24.06 432.412   1
   2   3   2   -8.43 348.037   1
  -2  -3  -3  271.37 776.525   1
   2   3   3 -426.24 836.845   1
  -2  -3  -4 -132.78 641.351   1
   2   3   4 -338.84 656.976   1
  -2  -3  -5 -538.15 986.554   1
   2   3   5 -170.53 404.433   1
  -2  -3  -6  116.79 938.589   1
   2   3   6  328.31 557.776   1
  -2  -4   5  822.31 1116.64   1
   2   4  -5  687.50 1042.88   1
  -2  -4   4 334992.  82013.   1
   2   4  -4 304760.  74709.   1
  -2  -4   3  310.32 630.450   1
   2   4  -3  380.45 753.633   1
  -2  -4   2 547601. 133612.   1
   2   4  -2 530523. 129615.   1
  -2  -4   1 -247.89 336.737   1
   2   4  -1 -322.60 582.122   1
  -2  -4   0 309229.  75836.   1
   2   4   0 269804.  65916.   1
  -2  -4  -1  643.17 1472.75   1
  -2  -4  -2 857921. 209338.   1
   2   4   2 562499. 137064.   1
  -2  -4  -3  212.65 680.595   1
   2   4   3   13.18 338.699   1
  -2  -4  -4 438953. 107485.   1
   2   4   4 228597.  55887.   1
  -2  -4  -5 -393.17 541.787   1
   2   4   5  225.40 564.680   1
  -2  -5   4 -390.62 586.482   1
   2   5  -4 -1269.3 2321.95   1
  -2  -5   3 -1087.9 1329.94   1
   2   5  -3   23.01 1008.36   1
  -2  -5   2  289.75 723.836   1
   2   5  -2  316.68 785.246   1
  -2  -5   1  270.64 550.145   1
   2   5  -1  -44.84 550.145   1
  -2  -5   0   80.16 807.049   1
   2   5   0    6.74 656.976   1
  -2  -5  -1 -595.57 852.470   1
   2   5   1 -753.63 1230.38   1
  -2  -5  -2 -341.13 605.014   1
   2   5   2   22.31 609.374   1
  -2  -5  -3  -18.48 851.380   1
   2   5   3   17.62 613.735   1
  -2  -5  -4   35.15 906.976   1
   2   5   4  250.62 605.377   1
  -3   6   1 -273.15 962.935   1
   3  -6  -1 1352.83 2599.56   1
  -3   2   5  -72.49 533.793   1
   3  -2  -5 -134.81 428.415   1
  -3   2   4 -763.81 1193.31   1
   3  -2  -4  256.43 432.776   1
  -3   1   5  12907. 3341.93   1
   3  -1  -5  18950. 4967.29   1
  -3   1   4  -38.34 324.309   1
   3  -1  -4 -320.93 439.680   1
  -3   1   3  62246.  15342.   1
   3  -1  -3  68096.  16926.   1
  -3   1   2   43.10 462.572   1
   3  -1  -2  126.93 819.403   1
  -3   1   1 189862.  46766.   1
   3  -1  -1  75727.  18866.   1
   3   0  -6 -243.79 692.950   1
  -3   0   5    7.54 500.000   1
  -3   0   4 -197.53 381.540   1
   3   0  -4 -233.21 438.953   1
  -3   0   3  116.02 841.932   1
   3   0  -3 -237.61 505.087   1
  -3   0   2    8.99 348.801   1
   3   0  -2  114.61 360.864   1
  -3   0   1 -160.61 265.261   1
   3   0  -1 -261.92 587.209   1
  -3   0   0  273.36 589.752   1
   3   0   0  303.60 778.342   1
  -3   0  -1  -70.60 209.484   1
   3   0   1 -410.25 600.290   1
  -3  -1   6   16.29 523.255   1
   3   1  -6 -125.98 490.552   1
  -3  -1   5  72093.  17867.   1
   3   1  -5  88808.  22046.   1
  -3  -1   4  -24.63 374.636   1
   3   1  -4   16.41 549.781   1
  -3  -1   3 167805.  41533.   1
   3   1  -3  85901.  21395.   1
  -3  -1   2  -99.49 360.719   1
   3   1  -2  176.27 760.900   1
  -3  -1   1 220639.  53961.   1
   3   1  -1 202398.  49600.   1
  -3  -1   0  130.74 354.324   1
   3   1   0  225.94 678.415   1
  -3  -1  -1 134629.  33089.   1
   3   1   1 122238.  30109.   1
  -3  -1  -2 -358.94 1207.48   1
   3   1   2  541.79 751.089   1
  -3  -1  -3  32485. 8397.52   1
   3   1   3  60792.  15283.   1
  -3  -1  -4  151.53 802.688   1
   3   1   4  114.79 359.520   1
  -3  -2   6  620.64 646.438   1
   3   2  -6  -45.71 649.709   1
  -3  -2   5  -63.44 437.500   1
  -3  -2   4   44.66 681.322   1
   3   2  -4 -389.53 588.299   1
  -3  -2   3 -159.88 906.612   1
   3   2  -3 -417.51 1379.72   1
  -3  -2   2   65.04 659.156   1
   3   2  -2 -203.63 586.482   1
  -3  -2   1   55.01 392.078   1
   3   2  -1  182.41 508.357   1
  -3  -2   0 -309.92 385.537   1
   3   2   0  529.43 706.031   1
  -3  -2  -1 -993.82 1418.97   1
   3   2   1    7.01 451.308   1
  -3  -2  -2 -116.86 452.761   1
   3   2   2  118.79 747.092   1
  -3  -2  -3 -664.61 808.865   1
   3   2   3  151.96 422.965   1
  -3  -2  -4  636.99 931.685   1
   3   2   4   15.80 519.258   1
  -3  -2  -5   39.28 699.854   1
   3   2   5 1952.40 1060.32   1
  -3  -2  -6  480.01 851.380   1
   3   2   6  -48.62 631.903   1
  -3  -3   5  10636. 3753.63   1
   3   3  -5  17108. 5875.72   1
  -3  -3   4 -436.77 648.619   1
   3   3  -4 -349.27 2122.45   1
  -3  -3   2   11.81 651.162   1
  -3  -3   1  63408.  15796.   1
   3   3  -1  61519.  15679.   1
  -3  -3   0 -762.72 892.441   1
   3   3   0 -127.94 489.462   1
  -3  -3  -1  67151.  16904.   1
   3   3   1  98365.  24415.   1
  -3  -3  -2  -89.03 820.493   1
   3   3   2  -87.94 401.526   1
  -3  -3  -3  23608. 6489.82   1
   3   3   3  47820.  12558.   1
  -3  -3  -4  -29.43 462.209   1
   3   3   4 -264.46 451.308   1
  -3  -3  -5  14847. 4273.25   1
   3   3   5 7242.00 2175.87   1
  -3  -4   5   48.76 603.560   1
   3   4  -5 -185.76 1226.74   1
  -3  -4   4   84.96 562.499   1
   3   4  -4  111.45 618.459   1
  -3  -4   3  -64.21 460.392   1
   3   4  -3 -513.81 1180.59   1
  -3  -4   2  -99.93 906.249   1
   3   4  -2 -478.56 557.776   1
  -3  -4   1  996.00 1022.89   1
   3   4  -1    6.95 1638.44   1
  -3  -4   0 -216.68 631.177   1
   3   4   0  297.17 1195.86   1
  -3  -4  -1 -235.61 981.830   1
   3   4   1  542.15 643.168   1
  -3  -4  -2 -475.29 751.089   1
   3   4   2  -55.41 695.130   1
  -3  -4  -3  441.50 985.828   1
   3   4   3  711.12 1383.72   1
  -3  -4  -4  228.56 1198.40   1
   3   4   4 -363.74 495.639   1
  -3  -5   2 -148.22 558.866   1
   3   5  -2  760.54 1148.62   1
  -3  -5   1  72674.  18212.   1
   3   5  -1  49855.  12616.   1
  -3  -5   0  323.47 1403.70   1
   3   5   0  -19.48 778.342   1
  -3  -5  -1  13289. 4080.66   1
   3   5   1  40007.  10981.   1
  -3  -5  -2 1806.32 1794.69   1
   3   5   2 -584.67 663.880   1
  -3  -5  -3 9698.39 3309.23   1
   3   5   3 8710.02 2700.94   1
   4  -2  -5 -342.11 948.037   1
  -4   2   4 150182.  36773.   1
   4  -2  -4 243096.  59738.   1
  -4   2   3   40.30 517.078   1
   4  -2  -3  427.33 910.610   1
  -4   1   5 -125.51 349.309   1
   4  -1  -5 -202.58 447.674   1
  -4   1   4  -20.06 409.883   1
   4  -1  -4 -1011.6 1157.70   1
  -4   1   3   91.57 407.340   1
   4  -1  -3 -461.12 642.441   1
  -4   1   2 -254.40 831.758   1
   4  -1  -2 -295.06 760.174   1
  -4   1   1   51.78 566.133   1
   4  -1  -1  205.74 1007.27   1
  -4   1   0  -13.32 470.203   1
  -4   0   5  195.75 348.437   1
   4   0  -5  111.30 832.485   1
  -4   0   4 196875.  48219.   1
   4   0  -4 244331.  60102.   1
  -4   0   3  -53.20 489.098   1
   4   0  -3  284.99 567.587   1
  -4   0   2 368459.  89898.   1
   4   0  -2 360465.  88081.   1
  -4   0   1  -84.70 375.000   1
   4   0  -1  234.96 684.229   1
  -4   0   0 184593.  45240.   1
   4   0   0 209920.  51671.   1
  -4   0  -1   58.14 408.793   1
   4   0   1  294.26 686.046   1
  -4   0  -2 195458.  48147.   1
   4   0   2 144295.  35501.   1
  -4  -1   5  247.53 640.988   1
   4   1  -5  370.28 1088.66   1
  -4  -1   4 -101.82 610.101   1
   4   1  -4 -452.76 625.363   1
  -4  -1   3  146.18 553.052   1
   4   1  -3 -109.27 769.621   1
  -4  -1   2   99.45 530.159   1
   4   1  -2  691.50 757.630   1
  -4  -1   1 -280.34 532.340   1
   4   1  -1  226.53 640.624   1
  -4  -1   0   76.85 444.767   1
   4   1   0    6.02 634.447   1
  -4  -1  -1  221.55 634.084   1
   4   1   1 -449.49 569.404   1
  -4  -1  -2 -172.49 850.290   1
   4   1   2  -58.61 638.444   1
  -4  -1  -3 -141.79 574.127   1
   4   1   3 -408.43 987.281   1
  -4  -1  -4  751.09 1273.98   1
   4   1   4   54.18 482.558   1
  -4  -1  -5 1143.53 2168.97   1
  -4  -2   5 1277.25 1022.53   1
  -4  -2   4 390625.  95639.   1
   4   2  -4 279033.  68423.   1
  -4  -2   3 -465.84 662.790   1
   4   2  -3 -464.39 641.714   1
  -4  -2   2 537790. 131141.   1
   4   2  -2 582122. 142187.   1
  -4  -2   1 -156.03 400.799   1
   4   2  -1    0.09 656.976   1
  -4  -2   0 370639.  90443.   1
   4   2   0 578124. 141388.   1
  -4  -2  -1  382.27 651.526   1
   4   2   1  150.15 397.165   1
  -4  -2  -2 394258.  96584.   1
   4   2   2 421148. 102834.   1
  -4  -2  -3  409.52 860.101   1
   4   2   3   20.22 1081.39   1
  -4  -2  -4 232376.  57413.   1
   4   2   4 113154.  27991.   1
  -4  -2  -5 1283.07 1547.24   1
   4   2   5  287.57 640.988   1
  -4  -3   5 -551.96 925.508   1
   4   3  -5  453.49 876.089   1
  -4  -3   4 -835.75 779.069   1
   4   3  -4 -532.34 932.049   1
  -4  -3   3  212.10 510.537   1
   4   3  -3   -0.48 747.819   1
  -4  -3   2  286.05 546.148   1
   4   3  -2  585.03 1160.25   1
  -4  -3   1  196.29 547.965   1
   4   3  -1  -65.84 695.494   1
  -4  -3   0   64.39 602.834   1
   4   3   0  -69.48 676.962   1
  -4  -3  -1 -266.97 738.371   1
   4   3   1   98.29 442.587   1
  -4  -3  -2  557.78 949.490   1
   4   3   2  136.34 613.735   1
  -4  -3  -3 -242.73 538.517   1
   4   3   3   82.09 408.793   1
  -4  -3  -4 2235.46 2484.01   1
   4   3   4  406.25 664.244   1
  -4  -4   4 119586.  29909.   1
   4   4  -4  54324.  13859.   1
  -4  -4   3 2328.49 2424.42   1
   4   4  -3  545.06 1026.16   1
  -4  -4   2 275254.  67405.   1
   4   4  -2 270276.  66388.   1
  -4  -4   1  -31.15 782.339   1
   4   4  -1  222.64 860.101   1
  -4  -4   0 227907.  56068.   1
   4   4   0 208466.  51235.   1
  -4  -4  -1  168.50 852.107   1
   4   4   1  -60.76 608.284   1
  -4  -4  -2 209193.  51526.   1
   4   4   2 372093.  91134.   1
  -4  -4  -3  372.46 826.671   1
   4   4   3  217.33 502.543   1
  -5   2   3   -5.36 707.848   1
   5  -2  -3  -78.20 972.383   1
  -5   2   2  269.29 657.703   1
   5  -2  -2 -230.92 680.232   1
   5  -1  -5 5065.40 1856.83   1
  -5   1   4  211.34 445.494   1
   5  -1  -4  100.54 911.700   1
  -5   1   3  10570. 2966.20   1
   5  -1  -3 7743.45 2490.19   1
  -5   1   2  459.67 912.426   1
   5  -1  -2 -197.82 886.990   1
  -5   1   1  50145.  13299.   1
   5  -1  -1  20974. 6177.32   1
  -5   1   0 -106.25 572.310   1
   5  -1   0  471.29 1026.16   1
  -5   0   5  -93.39 666.787   1
   5   0  -5 -868.10 986.554   1
  -5   0   4 -212.32 494.186   1
   5   0  -4 -1165.3 1519.62   1
  -5   0   3  -14.91 493.822   1
   5   0  -3  367.73 699.491   1
  -5   0   2 -229.18 481.831   1
   5   0  -2 -438.95 828.488   1
  -5   0   1  -62.43 493.822   1
   5   0  -1 -290.84 749.273   1
  -5   0   0  403.34 900.799   1
   5   0   0 -657.70 944.040   1
  -5   0  -1  114.64 438.590   1
   5   0   1 -285.79 1018.17   1
  -5   0  -2 -237.46 713.299   1
   5   0   2  265.37 716.932   1
  -5   0  -3  226.38 1082.85   1
  -5  -1   5 4869.18 1949.13   1
   5   1  -5 3586.48 1812.86   1
  -5  -1   4  140.55 642.441   1
   5   1  -4 -125.80 813.589   1
  -5  -1   3  14680. 4077.03   1
   5   1  -3  20436. 6006.54   1
  -5  -1   2   58.32 704.941   1
   5   1  -2 -112.10 896.801   1
  -5  -1   1  22020. 5908.42   1
   5   1  -1  30345. 8161.33   1
  -5  -1   0 -191.28 863.008   1
   5   1   0  -12.25 615.188   1
  -5  -1  -1  24012. 6297.23   1
   5   1   1  26057. 7136.62   1
  -5  -1  -2  782.70 1049.05   1
   5   1   2 -683.14 1055.59   1
  -5  -1  -3 7903.34 2912.42   1
   5   1   3 8928.04 2865.19   1
  -5  -2   4 -231.07 538.880   1
   5   2  -4  957.85 1313.59   1
  -5  -2   3 -493.82 609.011   1
   5   2  -3  118.60 1039.24   1
  -5  -2   2 -226.53 639.534   1
   5   2  -2  547.24 937.499   1
  -5  -2   1  487.28 602.834   1
   5   2  -1  615.55 961.482   1
  -5  -2   0 -743.10 727.107   1
   5   2   0 -351.93 1098.11   1
  -5  -2  -1  -63.44 438.953   1
   5   2   1   14.02 1302.32   1
  -5  -2  -2 -135.68 948.400   1
   5   2   2  359.12 766.351   1
  -5  -2  -3  377.54 977.107   1
   5   2   3  573.40 987.644   1
  -5  -3   4  276.93 771.802   1
   5   3  -4 -455.67 878.633   1
  -5  -3   3 9563.94 3147.16   1
   5   3  -3 5403.34 2248.18   1
  -5  -3   2 -299.78 1059.96   1
   5   3  -2 -188.63 729.287   1
  -5  -3   1  16948. 4996.36   1
   5   3  -1  11871. 3746.36   1
  -5  -3   0  433.50 922.237   1
   5   3   0 -390.99 765.624   1
  -5  -3  -1  25570. 7532.70   1
   5   3   1  21850. 6264.53   1
  -6   2   3  165.70 675.145   1
   6  -2  -3 -103.89 724.200   1
  -6   2   2  48219.  12311.   1
   6  -2  -2  45022.  11701.   1
  -6   1   3  -91.28 640.988   1
   6  -1  -3  662.06  999.27   1
  -6   1   2 -184.88 871.002   1
   6  -1  -2 -1112.6 1304.50   1
  -6   1   1   31.74 694.767   1
   6  -1  -1 -164.43 993.458   1
   6  -1   0 -402.25 976.380   1
  -6   1  -1   15.82 747.456   1
   6  -1   1  203.78 850.290   1
  -6   0   3 -524.35 992.732   1
   6   0  -3  124.85 787.790   1
  -6   0   2 385174.  94804.   1
   6   0  -2 159011.  39462.   1
  -6   0   1   65.62 764.171   1
   6   0  -1 -559.59 820.857   1
  -6   0  -1 -164.83 728.560   1
   6   0   1 -127.43 660.973   1
  -6  -1   3 -224.35 647.165   1
   6   1  -3  183.28 683.502   1
  -6  -1   2   74.42 624.636   1
   6   1  -2  -75.69 779.432   1
  -6  -1   1  195.13 621.729   1
   6   1  -1  244.95 1086.12   1
  -6  -1   0  401.89 1668.97   1
   6   1   0   82.74 1827.76   1
  -6  -1  -1   46.22 772.165   1
   6   1   1 -281.90 1005.09   1
  -6  -2   3  866.64 870.639   1
   6   2  -3  222.17 714.752   1
  -6  -2   2 216751.  53452.   1
   6   2  -2 369549.  91642.   1
  -6  -2   1  224.49 871.729   1
   6   2  -1  554.14 2369.18   1
   0   0   0      0.    0.00   0
;
_shelx_hkl_checksum   93051

# start Validation Reply Form
_vrf_RINTA01_NaCl_filtered_noEXTI_1
;PROBLEM: The value of Rint is greater than 0.25
RESPONSE: Relatively higher R-values are common for electron diffraction due 
to multiple scattering.
;
_vrf_PLAT020_NaCl_filtered_noEXTI_1
;PROBLEM: The Value of Rint is Greater Than 0.12 .........      0.317 Report
RESPONSE: Relatively higher R-values are common for electron diffraction due 
to multiple scattering.
;
_vrf_PLAT082_NaCl_filtered_noEXTI_1
;PROBLEM: High R1 Value ..................................       0.32 Report
RESPONSE: Relatively higher R-values are common for electron diffraction due 
to multiple scattering.
;
_vrf_PLAT084_NaCl_filtered_noEXTI_1
;PROBLEM: High wR2 Value (i.e. > 0.25) ...................       0.52 Report
RESPONSE: Relatively higher R-values are common for electron diffraction due 
to multiple scattering.
;
_vrf_ATOM007_NaCl_filtered_noEXTI_1
;PROBLEM: _atom_site_aniso_label is missing
RESPONSE: The structure is only refined isotropically.
;
_vrf_SHFSU01_NaCl_filtered_noEXTI_1
;PROBLEM: The absolute value of parameter shift to su ratio > 0.20
RESPONSE: The shift is originated from unreasonable ADP values.
;
_vrf_PLAT080_NaCl_filtered_noEXTI_1
;PROBLEM: Maximum Shift/Error ............................       2.80 Why ? 
RESPONSE: The shift is originated from unreasonable ADP values.
;
# end Validation Reply Form
 
data_NaCl_filtered_noEXTI_2
 
_audit_creation_method            'SHELXL-2018/3'
_shelx_SHELXL_version_number      '2018/3'
_chemical_name_systematic         ?
_chemical_name_common             ?
_chemical_melting_point           ?
_chemical_formula_moiety          ?
_chemical_formula_sum
 'Cl Na' 
_chemical_formula_weight          58.44

loop_
 _atom_type_symbol
 _atom_type_description
 _atom_type_scat_dispersion_real
 _atom_type_scat_dispersion_imag
 _atom_type_scat_source
 'Na'  'Na'   0.0000   0.0000
 'International Tables Vol C Tables 4.2.6.8 and 6.1.1.4'
 'Cl'  'Cl'   0.0000   0.0000
 'International Tables Vol C Tables 4.2.6.8 and 6.1.1.4'
 
_space_group_crystal_system       cubic
_space_group_IT_number            225
_space_group_name_H-M_alt         'F m -3 m'
_space_group_name_Hall            '-F 4 2 3'
 
_shelx_space_group_comment
;
The symmetry employed for this shelxl refinement is uniquely defined
by the following loop, which should always be used as a source of
symmetry information in preference to the above space-group names.
They are only intended as comments.
;
 
loop_
 _space_group_symop_operation_xyz
 'x, y, z'
 '-x, -y, z'
 '-x, y, -z'
 'x, -y, -z'
 'z, x, y'
 'z, -x, -y'
 '-z, -x, y'
 '-z, x, -y'
 'y, z, x'
 '-y, z, -x'
 'y, -z, -x'
 '-y, -z, x'
 'y, x, -z'
 '-y, -x, -z'
 'y, -x, z'
 '-y, x, z'
 'x, z, -y'
 '-x, z, y'
 '-x, -z, -y'
 'x, -z, y'
 'z, y, -x'
 'z, -y, x'
 '-z, y, x'
 '-z, -y, -x'
 'x, y+1/2, z+1/2'
 '-x, -y+1/2, z+1/2'
 '-x, y+1/2, -z+1/2'
 'x, -y+1/2, -z+1/2'
 'z, x+1/2, y+1/2'
 'z, -x+1/2, -y+1/2'
 '-z, -x+1/2, y+1/2'
 '-z, x+1/2, -y+1/2'
 'y, z+1/2, x+1/2'
 '-y, z+1/2, -x+1/2'
 'y, -z+1/2, -x+1/2'
 '-y, -z+1/2, x+1/2'
 'y, x+1/2, -z+1/2'
 '-y, -x+1/2, -z+1/2'
 'y, -x+1/2, z+1/2'
 '-y, x+1/2, z+1/2'
 'x, z+1/2, -y+1/2'
 '-x, z+1/2, y+1/2'
 '-x, -z+1/2, -y+1/2'
 'x, -z+1/2, y+1/2'
 'z, y+1/2, -x+1/2'
 'z, -y+1/2, x+1/2'
 '-z, y+1/2, x+1/2'
 '-z, -y+1/2, -x+1/2'
 'x+1/2, y, z+1/2'
 '-x+1/2, -y, z+1/2'
 '-x+1/2, y, -z+1/2'
 'x+1/2, -y, -z+1/2'
 'z+1/2, x, y+1/2'
 'z+1/2, -x, -y+1/2'
 '-z+1/2, -x, y+1/2'
 '-z+1/2, x, -y+1/2'
 'y+1/2, z, x+1/2'
 '-y+1/2, z, -x+1/2'
 'y+1/2, -z, -x+1/2'
 '-y+1/2, -z, x+1/2'
 'y+1/2, x, -z+1/2'
 '-y+1/2, -x, -z+1/2'
 'y+1/2, -x, z+1/2'
 '-y+1/2, x, z+1/2'
 'x+1/2, z, -y+1/2'
 '-x+1/2, z, y+1/2'
 '-x+1/2, -z, -y+1/2'
 'x+1/2, -z, y+1/2'
 'z+1/2, y, -x+1/2'
 'z+1/2, -y, x+1/2'
 '-z+1/2, y, x+1/2'
 '-z+1/2, -y, -x+1/2'
 'x+1/2, y+1/2, z'
 '-x+1/2, -y+1/2, z'
 '-x+1/2, y+1/2, -z'
 'x+1/2, -y+1/2, -z'
 'z+1/2, x+1/2, y'
 'z+1/2, -x+1/2, -y'
 '-z+1/2, -x+1/2, y'
 '-z+1/2, x+1/2, -y'
 'y+1/2, z+1/2, x'
 '-y+1/2, z+1/2, -x'
 'y+1/2, -z+1/2, -x'
 '-y+1/2, -z+1/2, x'
 'y+1/2, x+1/2, -z'
 '-y+1/2, -x+1/2, -z'
 'y+1/2, -x+1/2, z'
 '-y+1/2, x+1/2, z'
 'x+1/2, z+1/2, -y'
 '-x+1/2, z+1/2, y'
 '-x+1/2, -z+1/2, -y'
 'x+1/2, -z+1/2, y'
 'z+1/2, y+1/2, -x'
 'z+1/2, -y+1/2, x'
 '-z+1/2, y+1/2, x'
 '-z+1/2, -y+1/2, -x'
 '-x, -y, -z'
 'x, y, -z'
 'x, -y, z'
 '-x, y, z'
 '-z, -x, -y'
 '-z, x, y'
 'z, x, -y'
 'z, -x, y'
 '-y, -z, -x'
 'y, -z, x'
 '-y, z, x'
 'y, z, -x'
 '-y, -x, z'
 'y, x, z'
 '-y, x, -z'
 'y, -x, -z'
 '-x, -z, y'
 'x, -z, -y'
 'x, z, y'
 '-x, z, -y'
 '-z, -y, x'
 '-z, y, -x'
 'z, -y, -x'
 'z, y, x'
 '-x, -y+1/2, -z+1/2'
 'x, y+1/2, -z+1/2'
 'x, -y+1/2, z+1/2'
 '-x, y+1/2, z+1/2'
 '-z, -x+1/2, -y+1/2'
 '-z, x+1/2, y+1/2'
 'z, x+1/2, -y+1/2'
 'z, -x+1/2, y+1/2'
 '-y, -z+1/2, -x+1/2'
 'y, -z+1/2, x+1/2'
 '-y, z+1/2, x+1/2'
 'y, z+1/2, -x+1/2'
 '-y, -x+1/2, z+1/2'
 'y, x+1/2, z+1/2'
 '-y, x+1/2, -z+1/2'
 'y, -x+1/2, -z+1/2'
 '-x, -z+1/2, y+1/2'
 'x, -z+1/2, -y+1/2'
 'x, z+1/2, y+1/2'
 '-x, z+1/2, -y+1/2'
 '-z, -y+1/2, x+1/2'
 '-z, y+1/2, -x+1/2'
 'z, -y+1/2, -x+1/2'
 'z, y+1/2, x+1/2'
 '-x+1/2, -y, -z+1/2'
 'x+1/2, y, -z+1/2'
 'x+1/2, -y, z+1/2'
 '-x+1/2, y, z+1/2'
 '-z+1/2, -x, -y+1/2'
 '-z+1/2, x, y+1/2'
 'z+1/2, x, -y+1/2'
 'z+1/2, -x, y+1/2'
 '-y+1/2, -z, -x+1/2'
 'y+1/2, -z, x+1/2'
 '-y+1/2, z, x+1/2'
 'y+1/2, z, -x+1/2'
 '-y+1/2, -x, z+1/2'
 'y+1/2, x, z+1/2'
 '-y+1/2, x, -z+1/2'
 'y+1/2, -x, -z+1/2'
 '-x+1/2, -z, y+1/2'
 'x+1/2, -z, -y+1/2'
 'x+1/2, z, y+1/2'
 '-x+1/2, z, -y+1/2'
 '-z+1/2, -y, x+1/2'
 '-z+1/2, y, -x+1/2'
 'z+1/2, -y, -x+1/2'
 'z+1/2, y, x+1/2'
 '-x+1/2, -y+1/2, -z'
 'x+1/2, y+1/2, -z'
 'x+1/2, -y+1/2, z'
 '-x+1/2, y+1/2, z'
 '-z+1/2, -x+1/2, -y'
 '-z+1/2, x+1/2, y'
 'z+1/2, x+1/2, -y'
 'z+1/2, -x+1/2, y'
 '-y+1/2, -z+1/2, -x'
 'y+1/2, -z+1/2, x'
 '-y+1/2, z+1/2, x'
 'y+1/2, z+1/2, -x'
 '-y+1/2, -x+1/2, z'
 'y+1/2, x+1/2, z'
 '-y+1/2, x+1/2, -z'
 'y+1/2, -x+1/2, -z'
 '-x+1/2, -z+1/2, y'
 'x+1/2, -z+1/2, -y'
 'x+1/2, z+1/2, y'
 '-x+1/2, z+1/2, -y'
 '-z+1/2, -y+1/2, x'
 '-z+1/2, y+1/2, -x'
 'z+1/2, -y+1/2, -x'
 'z+1/2, y+1/2, x'
 
_cell_length_a                    5.6400(7)
_cell_length_b                    5.6400(7)
_cell_length_c                    5.6400(7)
_cell_angle_alpha                 90
_cell_angle_beta                  90
_cell_angle_gamma                 90
_cell_volume                      179.41(7)
_cell_formula_units_Z             4
_cell_measurement_temperature     293(2)
_cell_measurement_reflns_used   247
_cell_measurement_theta_min   0.174
_cell_measurement_theta_max   0.741
 
_exptl_crystal_description        'cube'
_exptl_crystal_colour             'white'
_exptl_crystal_density_meas       ?
_exptl_crystal_density_method     ?
_exptl_crystal_density_diffrn     2.164          
_exptl_crystal_F_000              38
_exptl_transmission_factor_min    ?
_exptl_transmission_factor_max    ?
_exptl_crystal_size_max           ?
_exptl_crystal_size_mid           ?
_exptl_crystal_size_min           ?
_exptl_absorpt_coefficient_mu     0.000
_shelx_estimated_absorpt_T_min    ?
_shelx_estimated_absorpt_T_max    ?
_exptl_absorpt_correction_type   'none'
_exptl_absorpt_correction_T_min   ?
_exptl_absorpt_correction_T_max   ?
_exptl_absorpt_process_details    ?
_exptl_absorpt_special_details    ?
_diffrn_ambient_temperature       293(2)
_diffrn_radiation_wavelength   0.0197
_diffrn_radiation_type   'Electron'
_diffrn_source   'Electron microscope'
_diffrn_measurement_device_type   'Themis-Z'
_diffrn_measurement_method   '3DED/MicroED'
_diffrn_detector_area_resol_mean  ?
_diffrn_reflns_number             247
_diffrn_reflns_av_unetI/netI      0.0591
_diffrn_reflns_av_R_equivalents   0.2621
_diffrn_reflns_limit_h_min        -7
_diffrn_reflns_limit_h_max        7
_diffrn_reflns_limit_k_min        -6
_diffrn_reflns_limit_k_max        6
_diffrn_reflns_limit_l_min        -6
_diffrn_reflns_limit_l_max        6
_diffrn_reflns_theta_min   0.174
_diffrn_reflns_theta_max   0.741
_diffrn_reflns_theta_full   0.700
_diffrn_measured_fraction_theta_max   0.952
_diffrn_measured_fraction_theta_full  1.000
_diffrn_reflns_Laue_measured_fraction_max    0.952
_diffrn_reflns_Laue_measured_fraction_full   1.000
_diffrn_reflns_point_group_measured_fraction_max   0.952
_diffrn_reflns_point_group_measured_fraction_full  1.000
_reflns_number_total              20
_reflns_number_gt                 19
_reflns_threshold_expression      'I > 2\s(I)'
_reflns_Friedel_coverage          0.000
_reflns_Friedel_fraction_max      .
_reflns_Friedel_fraction_full     .
 
_diffrn_detector   'OneView'
_diffrn_detector_type   'CMOS'
_diffrn_measurement_device   'Themis-Z with OneView CMOS detector'
_diffrn_radiation_probe   'Electron'
_diffrn_source_type   'Field emission electron microscope'
_diffrn_source_target   'Tungsten thermal field emission'

_reflns_special_details
;
 Reflections were merged by SHELXL according to the crystal
 class for the calculation of statistics and refinement.
 
 _reflns_Friedel_fraction is defined as the number of unique
 Friedel pairs measured divided by the number that would be
 possible theoretically, ignoring centric projections and
 systematic absences.
;
 
_computing_data_collection        ?
_computing_cell_refinement        ?
_computing_data_reduction         ?
_computing_structure_solution     ?
_computing_structure_refinement 'SHELXL-2018/3 (Sheldrick, 2018)'
_computing_molecular_graphics     ?
_computing_publication_material   ?
_refine_special_details           ?
_refine_ls_structure_factor_coef  Fsqd
_refine_ls_matrix_type            full
_refine_ls_weighting_scheme       calc
_refine_ls_weighting_details
'w=1/[\s^2^(Fo^2^)+(0.3091P)^2^+0.3800P] where P=(Fo^2^+2Fc^2^)/3'
_atom_sites_solution_primary      ?
_atom_sites_solution_secondary    ?
_atom_sites_solution_hydrogens    .
_refine_ls_hydrogen_treatment     undef
_refine_ls_extinction_method      none
_refine_ls_extinction_coef        .
_refine_ls_number_reflns          20
_refine_ls_number_parameters      3
_refine_ls_number_restraints      0
_refine_ls_R_factor_all           0.2123
_refine_ls_R_factor_gt            0.2104
_refine_ls_wR_factor_ref          0.4678
_refine_ls_wR_factor_gt           0.4623
_refine_ls_goodness_of_fit_ref    1.432
_refine_ls_restrained_S_all       1.432
_refine_ls_shift/su_max           0.584
_refine_ls_shift/su_mean          0.195
 
loop_
 _atom_site_label
 _atom_site_type_symbol
 _atom_site_fract_x
 _atom_site_fract_y
 _atom_site_fract_z
 _atom_site_U_iso_or_equiv
 _atom_site_adp_type
 _atom_site_occupancy
 _atom_site_site_symmetry_order  
 _atom_site_calc_flag
 _atom_site_refinement_flags_posn
 _atom_site_refinement_flags_adp
 _atom_site_refinement_flags_occupancy
 _atom_site_disorder_assembly
 _atom_site_disorder_group
Cl01 Cl 1.000000 0.500000 0.500000 -0.001(7) Uiso 1 48 d S . P . .
Na02 Na 0.500000 0.500000 0.500000 0.002(9) Uiso 1 48 d S . P . .
 
_geom_special_details
;
 All esds (except the esd in the dihedral angle between two l.s. planes)
 are estimated using the full covariance matrix.  The cell esds are taken
 into account individually in the estimation of esds in distances, angles
 and torsion angles; correlations between esds in cell parameters are only
 used when they are defined by crystal symmetry.  An approximate (isotropic)
 treatment of cell esds is used for estimating esds involving l.s. planes.
;
 
loop_
 _geom_bond_atom_site_label_1
 _geom_bond_atom_site_label_2
 _geom_bond_distance
 _geom_bond_site_symmetry_2
 _geom_bond_publ_flag
Cl01 Na02 2.8200(4) 73 ?
Cl01 Na02 2.8200(4) . ?
Cl01 Na02 2.8200(4) 1_655 ?
Cl01 Na02 2.8200(4) 49_554 ?
Cl01 Na02 2.8200(4) 49 ?
Cl01 Na02 2.8200(4) 73_545 ?
 
loop_
 _geom_angle_atom_site_label_1
 _geom_angle_atom_site_label_2
 _geom_angle_atom_site_label_3
 _geom_angle
 _geom_angle_site_symmetry_1
 _geom_angle_site_symmetry_3
 _geom_angle_publ_flag
Na02 Cl01 Na02 90.0 73 . ?
Na02 Cl01 Na02 90.0 73 1_655 ?
Na02 Cl01 Na02 180.0 . 1_655 ?
Na02 Cl01 Na02 90.0 73 49_554 ?
Na02 Cl01 Na02 90.0 . 49_554 ?
Na02 Cl01 Na02 90.0 1_655 49_554 ?
Na02 Cl01 Na02 90.0 73 49 ?
Na02 Cl01 Na02 90.0 . 49 ?
Na02 Cl01 Na02 90.0 1_655 49 ?
Na02 Cl01 Na02 180.0 49_554 49 ?
Na02 Cl01 Na02 180.0 73 73_545 ?
Na02 Cl01 Na02 90.0 . 73_545 ?
Na02 Cl01 Na02 90.0 1_655 73_545 ?
Na02 Cl01 Na02 90.0 49_554 73_545 ?
Na02 Cl01 Na02 90.0 49 73_545 ?
Cl01 Na02 Cl01 90.0 73_455 . ?
Cl01 Na02 Cl01 90.0 73_455 1_455 ?
Cl01 Na02 Cl01 180.0 . 1_455 ?
Cl01 Na02 Cl01 90.0 73_455 49_454 ?
Cl01 Na02 Cl01 90.0 . 49_454 ?
Cl01 Na02 Cl01 90.0 1_455 49_454 ?
Cl01 Na02 Cl01 90.0 73_455 49_455 ?
Cl01 Na02 Cl01 90.0 . 49_455 ?
Cl01 Na02 Cl01 90.0 1_455 49_455 ?
Cl01 Na02 Cl01 180.0 49_454 49_455 ?
Cl01 Na02 Cl01 180.0 73_455 73_445 ?
Cl01 Na02 Cl01 90.0 . 73_445 ?
Cl01 Na02 Cl01 90.0 1_455 73_445 ?
Cl01 Na02 Cl01 90.0 49_454 73_445 ?
Cl01 Na02 Cl01 90.0 49_455 73_445 ?
 
_refine_diff_density_max    0.236
_refine_diff_density_min   -1.063
_refine_diff_density_rms    0.187

_shelx_res_file
;
TITL 1_a.res in Fm-3m
    NaCl_filtered_noEXTI_2.res
    created by SHELXL-2018/3 at 17:33:24 on 28-Dec-2021
REM Old TITL 1 in Fm-3m
REM SHELXT solution in Fm-3m: R1 0.348, Rweak 0.106, Alpha 0.000
REM <I/s>   0.000 for    0 systematic absences,  Orientation as input
REM Formula found by SHELXT:  Na Cl

CELL  0.71073   5.6400   5.6400   5.6400   90.000   90.000   90.000
ZERR    4.000   0.0007   0.0007   0.0007    0.000    0.000    0.000
LATT  4
SYMM -X, -Y, Z
SYMM -X, Y, -Z
SYMM X, -Y, -Z
SYMM Z, X, Y
SYMM Z, -X, -Y
SYMM -Z, -X, Y
SYMM -Z, X, -Y
SYMM Y, Z, X
SYMM -Y, Z, -X
SYMM Y, -Z, -X
SYMM -Y, -Z, X
SYMM Y, X, -Z
SYMM -Y, -X, -Z
SYMM Y, -X, Z
SYMM -Y, X, Z
SYMM X, Z, -Y
SYMM -X, Z, Y
SYMM -X, -Z, -Y
SYMM X, -Z, Y
SYMM Z, Y, -X
SYMM Z, -Y, X
SYMM -Z, Y, X
SYMM -Z, -Y, -X
SFAC NA     2.24060 108.00390   1.33260  24.50470   0.90700   3.39140 =
            0.28630   0.43460   0.00000   0.000   0.000   0.000   1.400  22.990
SFAC CL     1.45240  30.93520   2.29260   9.97980   0.78740   2.33360 =
            0.32170   0.32280   0.00000   0.000   0.000   0.000   0.990  35.453
UNIT 4 4
L.S. 10
BOND
LIST 4
FMAP 2
PLAN 20
ACTA

WGHT    0.309100    0.380000
FVAR      17.96175
CL01  2    1.000000    0.500000    0.500000    10.02083   -0.00100
NA02  1    0.500000    0.500000    0.500000    10.02083    0.00184
HKLF 4


REM  1_a.res in Fm-3m
REM wR2 = 0.4678, GooF = S = 1.432, Restrained GooF = 1.432 for all data
REM R1 = 0.2104 for 19 Fo > 4sig(Fo) and 0.2123 for all 20 data
REM 3 parameters refined using 0 restraints

END

WGHT      0.2000      0.0000

REM Highest difference peak  0.236,  deepest hole -1.063,  1-sigma level  0.187
Q1    1   0.5000  0.3646  0.7452  10.50000  0.05    0.24
Q2    1   1.2500  0.4083  0.2500  10.25000  0.05    0.20
Q3    1   0.7423  0.3769  0.6231  10.50000  0.05    0.13
;
_shelx_res_checksum   54359

_shelx_hkl_file
;
  -7  -1  -1   581.4   119.3
  -7  -1   0    21.0    54.5
  -7  -1   1   318.6    75.5
  -7   0  -1   -13.0    56.9
  -7   0   0    12.6    58.7
  -7   0   1    -6.3    31.4
  -7   1  -1   233.6    86.6
  -7   1   0   -45.7    50.7
  -6  -3  -2    -7.0    41.7
  -6  -3  -1    -0.2    57.5
  -6  -3   0   -65.1    46.1
  -6  -3   1   -18.3    44.3
  -6  -3   2     2.2    48.9
  -6  -2  -3    22.4    62.0
  -6  -2  -2  9971.1   430.6
  -6  -2  -1   -20.0    49.3
  -6  -2   0  9094.3   387.3
  -6  -2   1    24.0    47.8
  -6  -2   2  6883.2   295.0
  -6  -1  -3    58.2    52.4
  -6  -1  -2    12.5    37.7
  -6  -1  -1     3.5    45.6
  -6  -1   0    -5.5    55.4
  -6  -1   1    52.9    42.2
  -6  -1   2    -9.1    27.6
  -6   0  -3    -4.6    52.6
  -6   0  -2 12259.8   483.4
  -6   0  -1    14.5    57.8
  -6   0   0 10613.2   405.1
  -6   0   1     1.1    36.0
  -6   0   2 14541.6   417.8
  -6   1  -3   -30.0    40.4
  -6   1  -2     5.8    42.5
  -6   1  -1    56.2    49.7
  -6   1   0   -12.2    36.8
  -6   1   1   -12.3    33.3
  -6   1   2    -3.7    28.6
  -6   2  -3   -19.8    54.5
  -6   2  -2 10308.1   440.0
  -6   2  -1   -36.2    41.7
  -6   2   0 15037.8   507.2
  -6   2   1    48.4    43.1
  -6   2   2  9359.5   291.9
  -6   3  -2    40.1    52.5
  -6   3  -1   -15.9    45.7
  -6   3   0    90.5    54.5
  -6   3   1    46.2    44.3
  -5  -4  -2    22.1    51.8
  -5  -4  -1   -60.7    40.8
  -5  -4   0   -52.7    59.3
  -5  -4   1   -26.2    50.7
  -5  -4   2     8.3    45.5
  -5  -3  -3   374.8   100.9
  -5  -3  -2    51.6    51.9
  -5  -3  -1   305.6    84.6
  -5  -3   0    73.3    52.6
  -5  -3   1   225.3    78.0
  -5  -3   2   -18.0    45.9
  -5  -2  -3    32.0    50.0
  -5  -2  -2   -48.2    41.7
  -5  -2  -1    29.3    45.6
  -5  -2   0   -10.2    60.1
  -5  -2   1    -8.2    39.8
  -5  -2   2     3.2    36.6
  -5  -1  -4   -29.0    39.8
  -5  -1  -3   774.3   114.9
  -5  -1  -2    30.3    42.5
  -5  -1  -1  1539.0   142.7
  -5  -1   0   -22.8    32.8
  -5  -1   1  1264.0   109.8
  -5  -1   2    -4.4    19.1
  -5  -1   3   272.5    50.2
  -5   0  -4    50.2    62.6
  -5   0  -3    37.1    50.1
  -5   0  -2    10.5    45.1
  -5   0  -1   -13.4    36.7
  -5   0   0    47.6    46.3
  -5   0   1   -10.9    24.4
  -5   0   2    23.8    26.0
  -5   0   3    10.6    11.4
  -5   1  -4    41.2    55.0
  -5   1  -3   811.6   120.9
  -5   1  -2   -15.3    34.7
  -5   1  -1  1932.2   154.8
  -5   1   0   -26.8    36.3
  -5   1   1  1766.4   118.8
  -5   1   2   -20.0    20.6
  -5   1   3  1030.9    58.1
  -5   2  -3     4.2    46.9
  -5   2  -2     0.6    45.4
  -5   2  -1   -19.7    36.6
  -5   2   0    27.1    40.2
  -5   2   1   -35.5    29.5
  -5   2   2     1.1    30.4
  -5   2   3    12.8    23.3
  -5   3  -3   558.3   108.3
  -5   3  -2   -22.0    39.0
  -5   3  -1  2235.6   187.8
  -5   3   0    84.3    55.3
  -5   3   1  2259.5   171.3
  -5   3   2    32.7    43.1
  -5   3   3   346.0    63.2
  -5   4  -2   -28.9    43.9
  -5   4  -1   -12.9    42.1
  -5   4   0    11.7    47.5
  -5   4   1    -8.4    44.1
  -5   4   2    25.6    36.6
  -5   5   0   -16.1    55.4
  -5   5   1    76.5    61.0
  -4  -5  -1   -38.7    52.1
  -4  -5   0   -17.6    45.3
  -4  -4  -2 12179.3   489.5
  -4  -4  -1    15.0    63.4
  -4  -4   0  5047.5   294.7
  -4  -4   1    -9.9    36.5
  -4  -3  -3    -8.0    41.3
  -4  -3  -2     1.8    45.5
  -4  -3  -1     1.0    41.6
  -4  -3   0    -0.5    43.0
  -4  -3   1    24.0    38.1
  -4  -2  -4 15853.3   582.9
  -4  -2  -3   -15.4    44.3
  -4  -2  -2 32384.2   912.4
  -4  -2  -1    45.1    45.0
  -4  -2   0 39038.8   989.5
  -4  -2   1   -40.4    38.5
  -4  -2   2  2829.7   167.0
  -4  -2   5   -34.5    29.6
  -4  -1  -4    16.4    41.5
  -4  -1  -3    17.1    39.2
  -4  -1  -2    15.4    43.7
  -4  -1  -1   -78.6    51.3
  -4  -1   0     3.6    30.5
  -4  -1   1   -27.2    22.3
  -4  -1   2   -13.8    28.2
  -4  -1   4   -16.1    20.3
  -4  -1   5   -26.6    29.9
  -4   0  -4 24404.7   767.4
  -4   0  -3   -26.3    46.0
  -4   0  -2 47241.4  1195.7
  -4   0  -1    58.1    45.4
  -4   0   0 35028.6   860.6
  -4   0   1     6.3    19.6
  -4   0   2 37898.1   814.3
  -4   0   4  8831.8   211.6
  -4   0   5    49.2    27.7
  -4   1  -4    -3.5    43.3
  -4   1  -3     0.0    40.5
  -4   1  -2   -17.1    42.3
  -4   1  -1    -2.8    35.3
  -4   1   0     0.9    29.7
  -4   1   1   -27.9    16.8
  -4   1   2     0.6    17.8
  -4   1   3    -3.2    14.7
  -4   1   4    25.8    16.4
  -4   1   5    16.9    22.5
  -4   2  -4 19793.8   671.1
  -4   2  -3     0.1    43.6
  -4   2  -2 44287.2  1152.3
  -4   2  -1   -32.5    34.0
  -4   2   0 54873.4  1289.1
  -4   2   1     3.2    26.4
  -4   2   2 29979.4   708.3
  -4   2   4  5907.5   199.9
  -4   2   5   -17.5    28.4
  -4   3  -3     6.8    43.2
  -4   3  -2   -10.4    46.3
  -4   3  -1   -46.6    43.7
  -4   3   0    -5.5    37.6
  -4   3   1   -83.1    54.9
  -4   3   2   -43.7    31.1
  -4   3   5    13.9    41.5
  -4   4  -3    18.6    50.7
  -4   4  -2 19025.2   646.1
  -4   4  -1    -9.7    45.4
  -4   4   0 10744.3   430.7
  -4   4   1     4.2    37.0
  -4   5  -2   -34.8    52.5
  -4   5  -1    20.4    47.0
  -4   5   0    39.4    45.3
  -4   5   1     6.1    42.8
  -3  -5  -2    -4.5    49.0
  -3  -5  -1    95.9    68.4
  -3  -5   0   -19.7    35.8
  -3  -4  -3   -47.0    51.1
  -3  -4  -2   -10.7    48.6
  -3  -4  -1    18.0    55.7
  -3  -4   0    20.0    46.3
  -3  -3  -4    33.3    51.6
  -3  -3  -3  8535.6   373.4
  -3  -3  -2   -56.5    34.4
  -3  -3  -1  7183.1   329.2
  -3  -3   0    -5.1    37.4
  -3  -3   4     0.0    32.4
  -3  -3   5   534.2    92.4
  -3  -2  -4    55.8    51.0
  -3  -2  -3   -14.8    41.9
  -3  -2  -2    31.9    35.3
  -3  -2  -1   -26.3    31.4
  -3  -2   0    -3.3    26.3
  -3  -2   1     5.6    26.8
  -3  -2   4    24.5    31.3
  -3  -2   5     6.9    39.5
  -3  -2   6   -17.7    47.4
  -3  -1  -5   696.5   108.1
  -3  -1  -4   -14.7    38.2
  -3  -1  -3  4803.0   262.0
  -3  -1  -2   -14.5    31.0
  -3  -1  -1 11077.7   374.5
  -3  -1   0    -5.9    21.7
  -3  -1   1  7532.3   243.8
  -3  -1   4    30.9    30.3
  -3  -1   5   750.6    82.3
  -3  -1   6   -27.0    34.2
  -3   0  -5    -6.0    40.7
  -3   0  -4    -9.3    42.4
  -3   0  -3    -6.4    39.5
  -3   0  -2   -30.0    29.5
  -3   0  -1   -14.7    26.6
  -3   0   0     7.2    25.0
  -3   0   1   -15.7    16.3
  -3   0   2    23.8    18.7
  -3   0   3     3.4    11.4
  -3   0   4   -17.1    19.1
  -3   0   5    -6.7    21.2
  -3   0   6    16.5    34.1
  -3   1  -5   912.4   123.9
  -3   1  -4    51.0    47.4
  -3   1  -3  5888.8   293.6
  -3   1  -2   -27.4    34.1
  -3   1  -1 14241.2   437.0
  -3   1   0    -9.3    20.4
  -3   1   1 16507.0   404.5
  -3   1   2    -5.1    11.3
  -3   1   3  2088.3    68.5
  -3   1   4     0.0    21.5
  -3   1   5   659.4    71.5
  -3   1   6   -25.6    35.5
  -3   2  -4    36.0    48.7
  -3   2  -3   -15.1    31.7
  -3   2  -2    -4.0    35.6
  -3   2  -1    22.1    34.0
  -3   2   0    -7.4    21.9
  -3   2   1    -1.5    27.9
  -3   2   3     8.0    20.5
  -3   2   4   -20.8    30.9
  -3   2   5    25.1    37.7
  -3   2   6    13.9    35.4
  -3   3  -4    -1.7    45.3
  -3   3  -3  6884.6   338.3
  -3   3  -2   -19.4    41.2
  -3   3  -1  3339.1   218.2
  -3   3   0    33.9    38.9
  -3   3   4    22.4    38.5
  -3   3   5   495.1    84.7
  -3   4  -3   -11.5    35.8
  -3   4  -2   -15.9    46.9
  -3   4  -1   -34.0    38.4
  -3   4   0   -18.1    32.6
  -3   4   4    23.6    44.9
  -3   5  -2   -19.7    46.6
  -3   5  -1   372.5    90.9
  -3   5   0    12.3    48.6
  -3   6  -1    34.5    46.8
  -3   6   0   -26.8    44.9
  -2  -5  -2   -22.6    51.8
  -2  -5  -1    31.6    42.9
  -2  -4  -4  7962.2   352.7
  -2  -4  -3    -6.0    42.2
  -2  -4  -2 15046.6   536.5
  -2  -4  -1    25.5    49.2
  -2  -4   4  8490.3   381.2
  -2  -4   5   -24.7    43.4
  -2  -3  -4   -21.1    35.2
  -2  -3  -3   -12.7    31.0
  -2  -3  -2   -17.2    45.3
  -2  -3  -1    20.1    36.8
  -2  -3   0     3.4    28.4
  -2  -3   3     9.4    48.6
  -2  -3   4   -45.6    38.9
  -2  -3   5   -60.9    44.1
  -2  -2  -5    45.3    40.4
  -2  -2  -4 27172.4   735.4
  -2  -2  -3     8.0    30.5
  -2  -2  -2 40967.9  1031.2
  -2  -2  -1     0.8    28.5
  -2  -2   0 15518.5   457.3
  -2  -2   3    47.8    54.8
  -2  -2   4 30464.7   795.1
  -2  -2   5     7.3    37.3
  -2  -2   6  8218.0   353.1
  -2  -1  -5    16.3    33.9
  -2  -1  -4    -0.3    27.9
  -2  -1  -3    -2.3    25.9
  -2  -1  -2   -33.0    31.3
  -2  -1  -1     1.1    22.9
  -2  -1   0    -1.8    19.0
  -2  -1   1    -2.0    14.4
  -2  -1   3  -138.4    65.6
  -2  -1   4   -59.6    61.6
  -2  -1   5    -5.7    34.1
  -2  -1   6    23.2    41.5
  -2   0  -5    26.7    38.2
  -2   0  -4 52700.5  1258.4
  -2   0  -3    -9.7    30.7
  -2   0  -2 69416.8  1568.4
  -2   0  -1     5.5    20.1
  -2   0   0 56832.6  1221.6
  -2   0   1    -8.5     9.9
  -2   0   2 42401.1   870.1
  -2   0   3    19.5    14.8
  -2   0   4 49925.0  1125.2
  -2   0   5     5.5    34.2
  -2   0   6 16055.1   499.5
  -2   1  -5   -21.6    28.1
  -2   1  -4    28.6    30.2
  -2   1  -3   -22.4    27.6
  -2   1  -2    -2.8    29.1
  -2   1  -1   -19.4    20.3
  -2   1   0    -7.3    15.6
  -2   1   2    13.9    12.9
  -2   1   3    14.5    18.6
  -2   1   4   -36.5    24.3
  -2   1   5    13.7    33.6
  -2   1   6    10.3    40.2
  -2   2  -5   -44.3    35.4
  -2   2  -4 45673.5  1140.9
  -2   2  -3     7.5    31.4
  -2   2  -2 46238.2  1137.5
  -2   2  -1    -0.2    24.2
  -2   2   0 51060.8  1166.9
  -2   2   3   -35.9    26.9
  -2   2   4 32782.2   808.9
  -2   2   5    25.6    35.8
  -2   2   6  8583.3   349.6
  -2   3  -4    37.3    43.4
  -2   3  -3    -1.5    42.9
  -2   3  -2   -26.4    38.6
  -2   3  -1    32.5    36.2
  -2   3   0    -3.4    24.1
  -2   3   3     4.4    33.0
  -2   3   4    11.1    44.3
  -2   3   5    23.9    45.7
  -2   4  -4 16122.4   582.0
  -2   4  -3    -1.4    44.8
  -2   4  -2 20538.1   664.3
  -2   4  -1   -21.0    27.5
  -2   4   0 34242.1   931.6
  -2   4   4  5657.3   286.0
  -2   4   5    54.1    56.6
  -2   5  -3     9.8    69.5
  -2   5  -2   -41.1    39.1
  -2   5  -1    30.0    45.1
  -2   5   4    -2.8    54.3
  -2   6  -1    26.9    62.5
  -1  -5  -3    91.6    60.5
  -1  -5  -2   -31.5    39.6
  -1  -5   3    75.9    72.1
  -1  -4  -4     8.7    38.1
  -1  -4  -3   -19.5    32.1
  -1  -4  -2    -4.4    35.6
  -1  -4  -1   -13.5    33.6
  -1  -4   3   -34.3    47.7
  -1  -4   5   -20.9    60.7
  -1  -3  -5   743.2    98.6
  -1  -3  -4    15.5    30.6
  -1  -3  -3  3912.9   194.0
  -1  -3  -2    -5.5    23.5
  -1  -3  -1  4504.2   219.4
  -1  -3   3  3990.8   226.2
  -1  -3   4     2.3    42.6
  -1  -3   5  2100.6   177.9
  -1  -3   6   -48.1    43.5
  -1  -2  -6   -20.4    34.9
  -1  -2  -5    17.3    33.8
  -1  -2  -4    -7.9    27.0
  -1  -2  -3     8.6    21.1
  -1  -2  -2    -7.5    19.3
  -1  -2  -1    18.8    25.1
  -1  -2   2   -37.6    45.3
  -1  -2   3   -28.2    29.3
  -1  -2   4   -27.6    38.9
  -1  -2   5   -46.4    40.0
  -1  -2   6    30.5    48.9
  -1  -1  -6     4.3    34.5
  -1  -1  -5  1637.5   128.1
  -1  -1  -4    15.5    24.2
  -1  -1  -3 17017.5   459.1
  -1  -1  -2     1.2    18.4
  -1  -1  -1 25022.8   605.5
  -1  -1   0   -13.5    15.6
  -1  -1   2    10.6    19.6
  -1  -1   3 14563.7   418.6
  -1  -1   4   -18.0    29.8
  -1  -1   5  2126.7   157.5
  -1  -1   6   -36.4    37.8
  -1   0  -6    25.8    40.3
  -1   0  -5    42.1    34.1
  -1   0  -4    17.5    28.1
  -1   0  -3   -22.8    19.6
  -1   0  -2     0.9    17.1
  -1   0  -1    14.5    13.8
  -1   0   0     8.9    10.8
  -1   0   1    -1.4     2.6
  -1   0   2     3.5    14.2
  -1   0   3   -10.9    24.4
  -1   0   4    -2.2    31.0
  -1   0   5     1.7    38.7
  -1   0   6    -6.2    50.4
  -1   1  -6    40.2    40.6
  -1   1  -5  1707.2   134.2
  -1   1  -4    -7.1    21.9
  -1   1  -3 15878.9   434.3
  -1   1  -2     8.5    19.8
  -1   1  -1 25569.5   611.8
  -1   1   0   -17.1    13.3
  -1   1   2    14.0    16.0
  -1   1   3 11185.0   331.6
  -1   1   4   -40.2    27.4
  -1   1   5  1523.5   130.4
  -1   1   6   -18.6    39.1
  -1   2  -5    -9.3    28.4
  -1   2  -4   -33.7    27.0
  -1   2  -3   -22.6    24.0
  -1   2  -2    20.0    28.0
  -1   2  -1     7.6    27.6
  -1   2   0   -16.5    20.3
  -1   2   2   -19.1    20.4
  -1   2   3     4.3    26.2
  -1   2   4   -33.7    34.4
  -1   2   5   -28.2    35.9
  -1   2   6   -18.2    43.2
  -1   3  -5  9110.9   359.9
  -1   3  -4    11.2    32.4
  -1   3  -3  3691.5   204.0
  -1   3  -2   -37.3    37.6
  -1   3  -1 12214.7   419.3
  -1   3   2    37.4    35.3
  -1   3   3  2280.2   161.2
  -1   3   4   -21.4    38.1
  -1   3   5   865.5   113.9
  -1   3   6     0.6    50.9
  -1   4  -4    -0.2    40.1
  -1   4  -3   -52.7    34.6
  -1   4  -2   -38.0    32.7
  -1   4  -1    29.4    52.1
  -1   4   3    -9.5    46.6
  -1   4   4    -1.1    62.1
  -1   4   5    18.0    48.5
  -1   5  -3   487.8    98.2
  -1   5  -2   -30.0    33.5
  -1   5   3   -37.1    42.0
  -1   5   4   -53.0    50.3
   0  -5  -4    -7.9    39.2
   0  -5  -3     2.2    30.7
   0  -5   3    54.2    51.5
   0  -4  -5   -14.5    33.3
   0  -4  -4 10127.3   370.5
   0  -4  -3    -5.2    29.6
   0  -4  -2  3045.9   178.1
   0  -4   2 26724.0   753.9
   0  -4   4 12508.4   501.6
   0  -3  -6    -4.3    36.9
   0  -3  -5   -12.3    25.9
   0  -3  -4     3.4    26.2
   0  -3  -3    22.8    28.0
   0  -3  -2   -15.8    21.7
   0  -3   2    -1.3    26.8
   0  -3   3    15.5    42.6
   0  -3   4    -8.2    39.0
   0  -3   5    34.8    57.8
   0  -2  -6 13789.4   453.0
   0  -2  -5     9.7    25.4
   0  -2  -4 47017.4  1088.0
   0  -2  -3    -2.6    17.0
   0  -2  -2 41188.2   927.5
   0  -2  -1     4.7    16.7
   0  -2   1     3.5    21.6
   0  -2   2 57739.2  1329.0
   0  -2   3     9.2    56.3
   0  -2   4 46084.1  1156.0
   0  -2   5   -38.6    43.1
   0  -2   6 16871.2   600.1
   0  -1  -6     1.3    32.7
   0  -1  -5   -29.8    20.4
   0  -1  -4     3.6    19.9
   0  -1  -3   -10.6    17.8
   0  -1  -2    -4.9    13.2
   0  -1  -1    -6.7    11.5
   0  -1   1     7.7    14.4
   0  -1   2   -57.5    57.3
   0  -1   3    -5.9    24.3
   0  -1   4     1.1    29.0
   0  -1   5    10.6    38.5
   0  -1   6    21.5    37.8
   0   0  -6 12211.9   407.0
   0   0  -5    -8.8    22.7
   0   0  -4 36177.5   847.2
   0   0  -3    -2.9    15.6
   0   0  -2 60119.2  1275.6
   0   0  -1    19.4     9.9
   0   0   1    -4.9     8.6
   0   0   2 69039.1  1481.4
   0   0   3    18.6    23.9
   0   0   4 34282.4   880.4
   0   0   5    47.5    49.5
   0   0   6  8525.7   381.0
   0   1  -6     8.3    31.1
   0   1  -5    -0.1    24.2
   0   1  -4    -7.5    18.1
   0   1  -3     1.7    17.5
   0   1  -2    -8.1    11.8
   0   1  -1   -13.5    10.2
   0   1   1     2.9    16.3
   0   1   2    34.7    60.8
   0   1   3    21.0    28.0
   0   1   4    11.3    30.4
   0   1   5    26.5    44.3
   0   1   6     0.6    46.6
   0   2  -6 16409.9   518.3
   0   2  -5     2.6    25.2
   0   2  -4 29144.7   731.6
   0   2  -3   -16.4    19.6
   0   2  -2 57479.7  1266.1
   0   2  -1   -11.5    15.5
   0   2   1    15.4    18.0
   0   2   2 41698.1   994.5
   0   2   3    10.6    58.9
   0   2   4 39696.0  1015.3
   0   2   5    25.6    46.3
   0   2   6 14109.2   523.3
   0   3  -5   -17.3    33.4
   0   3  -4   -10.5    24.2
   0   3  -3    -0.3    27.6
   0   3  -2   -13.7    28.5
   0   3   2    -4.3    38.9
   0   3   3   -39.9    44.1
   0   3   4   -27.0    35.1
   0   3   5    12.8    50.6
   0   3   6     5.5    44.5
   0   4  -4 12654.8   442.1
   0   4  -3    -0.8    24.3
   0   4  -2 27752.9   761.4
   0   4   2  6773.8   345.0
   0   4   3    50.6    55.5
   0   4   4  9192.1   407.9
   0   4   5    36.5    59.1
   0   5  -3   -11.5    32.9
   0   5   2     1.6    39.8
   0   5   3     6.4    44.5
   0   5   4   -12.5    44.5
   1  -5  -4     5.3    33.6
   1  -5  -3     7.7    36.6
   1  -5   2   -15.1    34.0
   1  -4  -5    16.8    40.7
   1  -4  -4     6.3    27.5
   1  -4  -3    10.6    27.5
   1  -4   1   -13.8    29.7
   1  -4   3   -25.7    34.2
   1  -4   4    54.0    52.2
   1  -3  -6   -22.9    27.5
   1  -3  -5   652.1    79.4
   1  -3  -4     0.6    30.1
   1  -3  -3  2252.5   127.4
   1  -3  -2   -18.4    14.5
   1  -3   1 12333.3   376.0
   1  -3   2   -11.4    22.9
   1  -3   3  3021.7   191.1
   1  -3   4   -22.7    50.9
   1  -3   5  5645.6   313.9
   1  -2  -6     4.4    31.9
   1  -2  -5   -27.3    21.7
   1  -2  -4    18.2    20.6
   1  -2  -3    -9.3    14.3
   1  -2  -2     4.2    15.4
   1  -2   0     0.4    15.9
   1  -2   1    -1.1    17.9
   1  -2   2    -6.3    21.5
   1  -2   3    16.4    33.8
   1  -2   4    -2.1    35.4
   1  -2   5   -11.1    42.7
   1  -1  -6   -49.9    34.5
   1  -1  -5  1582.6    99.4
   1  -1  -4    23.1    20.2
   1  -1  -3  9053.5   251.7
   1  -1  -2    -6.2     9.5
   1  -1   0   -10.2     9.6
   1  -1   1 25921.1   594.6
   1  -1   2    -6.2    17.9
   1  -1   3 15684.0   479.8
   1  -1   4   -32.0    29.3
   1  -1   5  1353.0   144.5
   1  -1   6    -5.3    40.5
   1   0  -6     2.6    28.7
   1   0  -5   -12.7    22.5
   1   0  -4    25.9    22.3
   1   0  -3     2.7    14.6
   1   0  -2    13.8    10.7
   1   0  -1    -3.6     3.8
   1   0   0    -4.7     6.7
   1   0   1     5.9    10.5
   1   0   2    27.6    24.5
   1   0   3   -35.5    27.2
   1   0   4    46.2    43.7
   1   0   5    12.9    42.7
   1   0   6    -9.3    45.9
   1   1  -6    16.6    27.9
   1   1  -5  2055.4   126.1
   1   1  -4     5.8    16.5
   1   1  -3 11861.9   325.0
   1   1  -2     6.4    11.7
   1   1   0    -5.3    47.9
   1   1   1 22838.8   543.1
   1   1   2   -15.8    24.1
   1   1   3 16169.4   501.1
   1   1   4    -7.9    34.3
   1   1   5  1313.3   144.6
   1   1   6   -14.1    42.5
   1   2  -6    -7.3    31.3
   1   2  -5   -28.4    25.0
   1   2  -4    16.3    23.8
   1   2  -3    -0.6    19.2
   1   2  -2     2.8    14.6
   1   2   1     0.6    14.9
   1   2   2    -8.6    25.5
   1   2   3   -29.2    38.4
   1   2   4    -2.1    46.3
   1   2   5     2.6    43.3
   1   2   6    31.4    59.9
   1   3  -6   -27.6    32.8
   1   3  -5   766.2    92.9
   1   3  -4    -9.9    26.8
   1   3  -3  3823.0   180.3
   1   3   1  4848.3   209.5
   1   3   2    24.7    35.1
   1   3   3  3545.2   225.8
   1   3   4     5.2    53.7
   1   3   5   719.7   117.3
   1   4  -5   -54.2    33.8
   1   4  -4   -11.0    28.7
   1   4  -3   -34.7    27.5
   1   4   1    -9.1    25.6
   1   4   2    60.9    52.4
   1   4   3    83.5    57.3
   1   4   4   -16.6    59.0
   1   5  -3   -45.9    67.3
   1   5   2    20.4    39.5
   1   5   3   193.5    90.9
   2  -6   1     6.5    31.5
   2  -5  -4   -25.5    26.9
   2  -5   1   -14.0    26.0
   2  -5   3    11.6    41.6
   2  -4  -5   -12.4    28.8
   2  -4  -4  7645.8   288.8
   2  -4   1    -0.1    24.0
   2  -4   2 22871.9   648.8
   2  -4   3    14.0    30.7
   2  -4   4 19727.9   626.3
   2  -3  -6    13.1    26.7
   2  -3  -5   -10.2    25.1
   2  -3  -4    -1.2    19.3
   2  -3  -3    18.1    20.1
   2  -3   0     1.0    17.6
   2  -3   1    38.6    30.1
   2  -3   2    16.7    25.2
   2  -3   3    -1.7    27.1
   2  -3   4    21.4    37.3
   2  -2  -6 16171.5   462.6
   2  -2  -5     4.7    23.3
   2  -2  -4 26512.4   630.0
   2  -2  -3    20.4    18.4
   2  -2   0 46300.1  1012.9
   2  -2   1     8.8    20.0
   2  -2   2 47927.1  1110.2
   2  -2   3   -11.5    22.6
   2  -2   4 44858.5  1129.4
   2  -2   5    24.0    47.1
   2  -1  -6     6.9    25.3
   2  -1  -5    -9.2    21.2
   2  -1  -4    -6.1    16.0
   2  -1  -3    31.9    14.9
   2  -1  -2    -9.4     7.6
   2  -1  -1     5.1     9.7
   2  -1   0     6.4    13.0
   2  -1   1    -3.0    14.1
   2  -1   2    16.9    31.8
   2  -1   3    -8.9    17.6
   2  -1   4    55.9    41.7
   2  -1   5     2.5    42.0
   2   0  -6 16502.9   463.0
   2   0  -5    44.7    25.7
   2   0  -4 59635.3  1275.9
   2   0  -3    -4.2    11.3
   2   0  -2 38623.9   785.0
   2   0  -1     3.5     7.3
   2   0   0 63034.2  1318.3
   2   0   1     7.9    15.4
   2   0   2 84510.0  1815.1
   2   0   3    12.1    23.7
   2   0   4 52825.6  1295.2
   2   0   5     8.9    49.2
   2   1  -6    -7.1    23.0
   2   1  -5   -36.2    19.8
   2   1  -4    12.8    21.3
   2   1  -3    -4.6    11.1
   2   1  -1     1.9     9.3
   2   1   0    19.3    15.4
   2   1   1    22.6    17.1
   2   1   2   -25.6    22.5
   2   1   3     4.4    24.0
   2   1   4    22.3    38.9
   2   1   5   -46.7    42.7
   2   2  -6 16019.1   482.9
   2   2  -5   -14.3    30.3
   2   2  -4 31615.8   741.7
   2   2  -3     0.2    18.0
   2   2   0 24082.5   591.7
   2   2   1     0.1    22.9
   2   2   2 45098.7  1056.4
   2   2   3     0.1    25.5
   2   2   4 25074.9   750.4
   2   2   5     1.3    48.3
   2   3  -5    15.1    32.1
   2   3  -4    36.8    27.0
   2   3  -3     5.7    20.4
   2   3   0   -10.8    21.0
   2   3   1    22.7    25.4
   2   3   2     7.4    31.7
   2   3   3   -13.6    32.9
   2   3   4    -3.0    52.4
   2   3   5   -30.1    38.6
   2   4  -5    -0.4    33.1
   2   4  -4 12823.0   428.6
   2   4   1    11.5    28.0
   2   4   2 18305.4   552.3
   2   4   3     3.0    42.5
   2   4   4  9713.2   432.7
   2   5   1     8.0    30.6
   2   5   2    36.3    46.0
   3  -6   1   -13.3    38.8
   3  -5   0   -32.4    26.9
   3  -5   1   430.6    89.4
   3  -5   2   -14.9    32.7
   3  -4  -4   -23.0    29.5
   3  -4   0   -16.6    25.4
   3  -4   1    -6.0    30.7
   3  -4   2     7.3    27.8
   3  -4   3    17.6    37.3
   3  -3  -5   617.4    72.9
   3  -3  -4    19.3    25.0
   3  -3  -1  3074.6   148.1
   3  -3   0   -27.9    21.2
   3  -3   1  4177.2   197.3
   3  -3   2    -6.3    27.4
   3  -3   3  4173.8   220.8
   3  -3   4     7.4    37.3
   3  -2  -6    26.3    26.9
   3  -2  -5    -7.8    19.0
   3  -2  -4   -12.0    18.1
   3  -2  -1    11.8    17.0
   3  -2   0     4.8    17.8
   3  -2   1     3.6    20.5
   3  -2   2   -20.0    20.7
   3  -2   3    -4.3    22.6
   3  -2   4   -17.7    29.5
   3  -1  -6    -5.0    22.4
   3  -1  -5   973.9    67.3
   3  -1  -4   -26.1    15.3
   3  -1  -3  3378.2    98.8
   3  -1  -2    -1.5     9.9
   3  -1  -1 14572.6   347.1
   3  -1   0    10.4    14.5
   3  -1   1 15265.0   416.7
   3  -1   2    -2.5    20.7
   3  -1   3  5521.2   242.4
   3  -1   4     9.8    31.3
   3  -1   5   968.6   119.3
   3   0  -6    -4.0    23.9
   3   0  -5   -25.8    16.6
   3   0  -4    30.9    15.6
   3   0  -3    -3.1     7.7
   3   0  -2   -18.8     7.1
   3   0  -1    -1.2    10.3
   3   0   0   -28.9    17.3
   3   0   1    23.7    22.5
   3   0   2     6.6    21.1
   3   0   3     1.6    29.2
   3   0   4    -6.1    34.2
   3   0   5    11.6    37.4
   3   1  -6   -31.3    23.8
   3   1  -5  5106.0   188.8
   3   1  -4     2.7    17.8
   3   1  -3  3127.9   113.8
   3   1  -1  6708.9   202.2
   3   1   0   -15.8    17.0
   3   1   1  8273.8   270.5
   3   1   2    -0.4    20.3
   3   1   3  5068.0   231.1
   3   1   4    21.2    32.2
   3   1   5   695.4   110.5
   3   2  -6   -11.4    28.9
   3   2  -5   -19.5    30.7
   3   2  -4   -14.2    24.1
   3   2  -1     3.2    17.6
   3   2   0    15.5    24.2
   3   2   1    12.6    22.5
   3   2   2    30.2    26.9
   3   2   3   -36.6    30.5
   3   2   4     6.3    36.0
   3   3  -5   416.9    68.9
   3   3  -4    -1.5    22.4
   3   3  -1    14.9    33.8
   3   3   0   -21.8    24.3
   3   3   1  8127.8   305.6
   3   3   2    -0.0    31.7
   3   3   3  2786.5   182.5
   3   3   4   -26.0    26.9
   3   4   0    13.4    27.6
   3   4   1   -21.3    36.5
   3   4   2     0.1    36.2
   3   4   3    12.7    42.2
   3   5   0    -4.3    28.5
   3   5   1    85.0    60.7
   3   5   2     5.6    36.1
   4  -5  -1    11.1    31.2
   4  -5   0   -15.1    27.9
   4  -5   1     9.7    39.9
   4  -5   2    38.4    41.3
   4  -4  -1    -7.9    27.3
   4  -4   0  8098.6   294.7
   4  -4   1    39.1    35.6
   4  -4   2 13425.3   458.8
   4  -4   3    -5.6    36.7
   4  -3  -5    44.3    26.9
   4  -3  -2   -20.4    26.1
   4  -3  -1    -5.4    25.1
   4  -3   0   -12.0    19.5
   4  -3   1    -7.4    27.2
   4  -3   2     9.5    31.8
   4  -3   3     2.5    32.9
   4  -3   4    -7.5    42.2
   4  -2  -5    37.3    20.3
   4  -2  -4  5873.9   173.1
   4  -2  -2 30691.5   695.2
   4  -2  -1    10.3    16.6
   4  -2   0 34210.7   814.0
   4  -2   1     6.9    26.1
   4  -2   2 43319.4  1051.0
   4  -2   3    46.8    35.2
   4  -2   4 18760.4   592.7
   4  -1  -5   -13.6    16.5
   4  -1  -4   -11.6    10.2
   4  -1  -2    24.4    14.9
   4  -1  -1   -12.9    15.5
   4  -1   0   -10.4    15.1
   4  -1   1    -3.9    22.6
   4  -1   2   -26.0    24.6
   4  -1   3   -14.6    27.4
   4  -1   4    -5.3    28.7
   4   0  -5    41.5    17.6
   4   0  -4  9746.0   221.3
   4   0  -3    12.2     8.1
   4   0  -2 33138.6   708.8
   4   0  -1     3.7    16.1
   4   0   0 32538.6   761.7
   4   0   1   -14.7    23.1
   4   0   2 48294.6  1140.5
   4   0   3    12.5    30.7
   4   0   4 15215.2   511.0
   4   1  -5     2.6    17.8
   4   1  -4    -5.5    17.7
   4   1  -2    -0.2    18.5
   4   1  -1     2.6    16.9
   4   1   0   -13.6    17.9
   4   1   1    -1.7    22.3
   4   1   2   -25.1    23.8
   4   1   3   -32.3    25.8
   4   1   4   -31.6    27.2
   4   2  -5     0.6    22.4
   4   2  -2  5658.5   208.9
   4   2  -1     9.3    27.6
   4   2   0 27202.6   685.8
   4   2   1   -23.4    27.8
   4   2   2 24807.7   678.2
   4   2   3   -17.6    37.5
   4   2   4 17199.9   562.3
   4   3  -1    -2.0    24.0
   4   3   0   -11.5    29.3
   4   3   1   -15.8    29.9
   4   3   2    -5.8    26.1
   4   3   3    39.6    44.7
   4   4  -1    26.2    31.9
   4   4   0  4315.7   231.4
   4   4   1     7.0    39.2
   4   4   2 13847.0   481.3
   4   5  -1    -6.2    31.4
   4   5   0   -28.4    31.7
   4   5   1   -10.2    44.1
   5  -5   0    26.3    35.1
   5  -4  -2    33.2    31.1
   5  -4  -1    -1.7    30.6
   5  -4   0    23.5    31.5
   5  -4   1    24.3    35.1
   5  -4   2   -16.6    36.8
   5  -3  -2   -25.0    20.9
   5  -3  -1   799.9    81.1
   5  -3   0     6.5    32.2
   5  -3   1  9954.8   359.5
   5  -3   2   -25.8    23.3
   5  -3   3   497.2    85.2
   5  -2  -3    11.1    17.1
   5  -2  -2    -6.8    17.4
   5  -2  -1    23.4    27.5
   5  -2   0    -3.5    18.2
   5  -2   1     0.3    27.4
   5  -2   2    15.2    29.0
   5  -2   3   -16.0    28.3
   5  -1  -3   857.5    33.4
   5  -1  -2    -3.1    15.6
   5  -1  -1  1960.8   105.1
   5  -1   0    15.7    22.3
   5  -1   1  1826.3   126.4
   5  -1   2   -14.3    19.3
   5  -1   3   955.4   106.0
   5  -1   4    14.5    37.9
   5   0  -3    18.4    14.7
   5   0  -2    35.8    19.0
   5   0  -1    20.1    25.2
   5   0   0     7.2    27.7
   5   0   1   -15.5    24.1
   5   0   2   -17.4    26.5
   5   0   3   -37.6    29.6
   5   0   4    28.3    40.2
   5   1  -3   240.2    40.1
   5   1  -2    10.8    20.1
   5   1  -1  1454.9    95.7
   5   1   0     6.5    25.4
   5   1   1  1691.2   124.6
   5   1   2     4.4    29.4
   5   1   3   945.7   109.1
   5   1   4   -27.9    35.7
   5   2  -3    12.9    18.9
   5   2  -2    26.7    28.4
   5   2  -1   -20.9    24.5
   5   2   0    12.4    28.7
   5   2   1   -20.1    23.8
   5   2   2   -42.9    33.3
   5   2   3    43.6    42.6
   5   3  -2     7.7    26.5
   5   3  -1   390.3    74.0
   5   3   0   -10.8    36.6
   5   3   1   563.4    82.5
   5   3   2   -37.8    38.4
   5   3   3   329.8    74.3
   5   4  -2    -3.0    25.9
   5   4  -1    15.8    36.3
   5   4   0    37.9    43.6
   5   4   1    14.5    41.3
   5   4   2    22.9    44.1
   6  -3  -1    30.6    33.4
   6  -3   0     8.4    31.9
   6  -3   1     2.2    28.4
   6  -3   2   -28.1    24.4
   6  -2  -1     2.9    13.6
   6  -2   0 16582.6   485.7
   6  -2   1   -24.0    34.8
   6  -2   2 10907.1   402.6
   6  -2   3   -33.3    25.7
   6  -1  -2    -8.1    18.4
   6  -1  -1   -26.0    20.1
   6  -1   0   -22.7    20.4
   6  -1   1     8.7    26.5
   6  -1   2   -30.1    26.2
   6  -1   3    17.3    34.0
   6   0  -2 14979.9   391.2
   6   0  -1   -26.9    28.4
   6   0   0  8643.3   309.0
   6   0   1   -34.3    28.6
   6   0   2 13132.5   444.9
   6   0   3    -8.5    33.2
   6   1  -2     2.4    24.7
   6   1  -1    30.1    24.7
   6   1   0    38.8    32.3
   6   1   1   -23.3    27.6
   6   1   2     8.6    32.5
   6   1   3     2.9    31.9
   6   2  -2  6165.6   238.0
   6   2  -1    19.0    29.2
   6   2   0 12085.1   405.1
   6   2   1    35.6    34.2
   6   2   2  7789.2   334.8
   6   2   3    27.3    40.4
   6   3  -2   -40.3    37.2
   6   3  -1    24.9    40.0
   6   3   0   -18.2    35.5
   6   3   1    77.6    48.1
   6   3   2    -6.4    43.0
   7  -1   0     2.5    26.5
   7  -1   1   221.9    58.1
   7   0   0    69.2    41.2
   7   0   1     7.6    33.8
   7   1   0   -23.7    24.9
   7   1   1   166.2    58.9
;
_shelx_hkl_checksum    9862

# start Validation Reply Form
_vrf_RINTA01_NaCl_filtered_noEXTI_2
;PROBLEM: The value of Rint is greater than 0.25
RESPONSE: Relatively higher R-values are common for electron diffraction due 
to multiple scattering.
;
_vrf_PLAT020_NaCl_filtered_noEXTI_2
;PROBLEM: The Value of Rint is Greater Than 0.12 .........      0.262 Report
RESPONSE: Relatively higher R-values are common for electron diffraction due 
to multiple scattering.
;
_vrf_PLAT082_NaCl_filtered_noEXTI_2
;PROBLEM: High R1 Value ..................................       0.21 Report
RESPONSE: Relatively higher R-values are common for electron diffraction due 
to multiple scattering.
;
_vrf_PLAT084_NaCl_filtered_noEXTI_2
;PROBLEM: High wR2 Value (i.e. > 0.25) ...................       0.47 Report
RESPONSE: Relatively higher R-values are common for electron diffraction due 
to multiple scattering.
;
_vrf_ATOM007_NaCl_filtered_noEXTI_2
;PROBLEM: _atom_site_aniso_label is missing
RESPONSE: The structure is only refined isotropically.
;
_vrf_SHFSU01_NaCl_filtered_noEXTI_2
;PROBLEM: The absolute value of parameter shift to su ratio > 0.20
RESPONSE: The shift is originated from unreasonable ADP values.
;
_vrf_PLAT080_NaCl_filtered_noEXTI_2
;PROBLEM: Maximum Shift/Error ............................       0.58 Why ? 
RESPONSE: The shift is originated from unreasonable ADP values.
;
# end Validation Reply Form
 
data_NaCl_filtered_noEXTI_3
 
_audit_creation_method            'SHELXL-2018/3'
_shelx_SHELXL_version_number      '2018/3'
_chemical_name_systematic         ?
_chemical_name_common             ?
_chemical_melting_point           ?
_chemical_formula_moiety          ?
_chemical_formula_sum
 'Cl Na' 
_chemical_formula_weight          58.44

loop_
 _atom_type_symbol
 _atom_type_description
 _atom_type_scat_dispersion_real
 _atom_type_scat_dispersion_imag
 _atom_type_scat_source
 'Na'  'Na'   0.0000   0.0000
 'International Tables Vol C Tables 4.2.6.8 and 6.1.1.4'
 'Cl'  'Cl'   0.0000   0.0000
 'International Tables Vol C Tables 4.2.6.8 and 6.1.1.4'
 
_space_group_crystal_system       cubic
_space_group_IT_number            225
_space_group_name_H-M_alt         'F m -3 m'
_space_group_name_Hall            '-F 4 2 3'
 
_shelx_space_group_comment
;
The symmetry employed for this shelxl refinement is uniquely defined
by the following loop, which should always be used as a source of
symmetry information in preference to the above space-group names.
They are only intended as comments.
;
 
loop_
 _space_group_symop_operation_xyz
 'x, y, z'
 '-x, -y, z'
 '-x, y, -z'
 'x, -y, -z'
 'z, x, y'
 'z, -x, -y'
 '-z, -x, y'
 '-z, x, -y'
 'y, z, x'
 '-y, z, -x'
 'y, -z, -x'
 '-y, -z, x'
 'y, x, -z'
 '-y, -x, -z'
 'y, -x, z'
 '-y, x, z'
 'x, z, -y'
 '-x, z, y'
 '-x, -z, -y'
 'x, -z, y'
 'z, y, -x'
 'z, -y, x'
 '-z, y, x'
 '-z, -y, -x'
 'x, y+1/2, z+1/2'
 '-x, -y+1/2, z+1/2'
 '-x, y+1/2, -z+1/2'
 'x, -y+1/2, -z+1/2'
 'z, x+1/2, y+1/2'
 'z, -x+1/2, -y+1/2'
 '-z, -x+1/2, y+1/2'
 '-z, x+1/2, -y+1/2'
 'y, z+1/2, x+1/2'
 '-y, z+1/2, -x+1/2'
 'y, -z+1/2, -x+1/2'
 '-y, -z+1/2, x+1/2'
 'y, x+1/2, -z+1/2'
 '-y, -x+1/2, -z+1/2'
 'y, -x+1/2, z+1/2'
 '-y, x+1/2, z+1/2'
 'x, z+1/2, -y+1/2'
 '-x, z+1/2, y+1/2'
 '-x, -z+1/2, -y+1/2'
 'x, -z+1/2, y+1/2'
 'z, y+1/2, -x+1/2'
 'z, -y+1/2, x+1/2'
 '-z, y+1/2, x+1/2'
 '-z, -y+1/2, -x+1/2'
 'x+1/2, y, z+1/2'
 '-x+1/2, -y, z+1/2'
 '-x+1/2, y, -z+1/2'
 'x+1/2, -y, -z+1/2'
 'z+1/2, x, y+1/2'
 'z+1/2, -x, -y+1/2'
 '-z+1/2, -x, y+1/2'
 '-z+1/2, x, -y+1/2'
 'y+1/2, z, x+1/2'
 '-y+1/2, z, -x+1/2'
 'y+1/2, -z, -x+1/2'
 '-y+1/2, -z, x+1/2'
 'y+1/2, x, -z+1/2'
 '-y+1/2, -x, -z+1/2'
 'y+1/2, -x, z+1/2'
 '-y+1/2, x, z+1/2'
 'x+1/2, z, -y+1/2'
 '-x+1/2, z, y+1/2'
 '-x+1/2, -z, -y+1/2'
 'x+1/2, -z, y+1/2'
 'z+1/2, y, -x+1/2'
 'z+1/2, -y, x+1/2'
 '-z+1/2, y, x+1/2'
 '-z+1/2, -y, -x+1/2'
 'x+1/2, y+1/2, z'
 '-x+1/2, -y+1/2, z'
 '-x+1/2, y+1/2, -z'
 'x+1/2, -y+1/2, -z'
 'z+1/2, x+1/2, y'
 'z+1/2, -x+1/2, -y'
 '-z+1/2, -x+1/2, y'
 '-z+1/2, x+1/2, -y'
 'y+1/2, z+1/2, x'
 '-y+1/2, z+1/2, -x'
 'y+1/2, -z+1/2, -x'
 '-y+1/2, -z+1/2, x'
 'y+1/2, x+1/2, -z'
 '-y+1/2, -x+1/2, -z'
 'y+1/2, -x+1/2, z'
 '-y+1/2, x+1/2, z'
 'x+1/2, z+1/2, -y'
 '-x+1/2, z+1/2, y'
 '-x+1/2, -z+1/2, -y'
 'x+1/2, -z+1/2, y'
 'z+1/2, y+1/2, -x'
 'z+1/2, -y+1/2, x'
 '-z+1/2, y+1/2, x'
 '-z+1/2, -y+1/2, -x'
 '-x, -y, -z'
 'x, y, -z'
 'x, -y, z'
 '-x, y, z'
 '-z, -x, -y'
 '-z, x, y'
 'z, x, -y'
 'z, -x, y'
 '-y, -z, -x'
 'y, -z, x'
 '-y, z, x'
 'y, z, -x'
 '-y, -x, z'
 'y, x, z'
 '-y, x, -z'
 'y, -x, -z'
 '-x, -z, y'
 'x, -z, -y'
 'x, z, y'
 '-x, z, -y'
 '-z, -y, x'
 '-z, y, -x'
 'z, -y, -x'
 'z, y, x'
 '-x, -y+1/2, -z+1/2'
 'x, y+1/2, -z+1/2'
 'x, -y+1/2, z+1/2'
 '-x, y+1/2, z+1/2'
 '-z, -x+1/2, -y+1/2'
 '-z, x+1/2, y+1/2'
 'z, x+1/2, -y+1/2'
 'z, -x+1/2, y+1/2'
 '-y, -z+1/2, -x+1/2'
 'y, -z+1/2, x+1/2'
 '-y, z+1/2, x+1/2'
 'y, z+1/2, -x+1/2'
 '-y, -x+1/2, z+1/2'
 'y, x+1/2, z+1/2'
 '-y, x+1/2, -z+1/2'
 'y, -x+1/2, -z+1/2'
 '-x, -z+1/2, y+1/2'
 'x, -z+1/2, -y+1/2'
 'x, z+1/2, y+1/2'
 '-x, z+1/2, -y+1/2'
 '-z, -y+1/2, x+1/2'
 '-z, y+1/2, -x+1/2'
 'z, -y+1/2, -x+1/2'
 'z, y+1/2, x+1/2'
 '-x+1/2, -y, -z+1/2'
 'x+1/2, y, -z+1/2'
 'x+1/2, -y, z+1/2'
 '-x+1/2, y, z+1/2'
 '-z+1/2, -x, -y+1/2'
 '-z+1/2, x, y+1/2'
 'z+1/2, x, -y+1/2'
 'z+1/2, -x, y+1/2'
 '-y+1/2, -z, -x+1/2'
 'y+1/2, -z, x+1/2'
 '-y+1/2, z, x+1/2'
 'y+1/2, z, -x+1/2'
 '-y+1/2, -x, z+1/2'
 'y+1/2, x, z+1/2'
 '-y+1/2, x, -z+1/2'
 'y+1/2, -x, -z+1/2'
 '-x+1/2, -z, y+1/2'
 'x+1/2, -z, -y+1/2'
 'x+1/2, z, y+1/2'
 '-x+1/2, z, -y+1/2'
 '-z+1/2, -y, x+1/2'
 '-z+1/2, y, -x+1/2'
 'z+1/2, -y, -x+1/2'
 'z+1/2, y, x+1/2'
 '-x+1/2, -y+1/2, -z'
 'x+1/2, y+1/2, -z'
 'x+1/2, -y+1/2, z'
 '-x+1/2, y+1/2, z'
 '-z+1/2, -x+1/2, -y'
 '-z+1/2, x+1/2, y'
 'z+1/2, x+1/2, -y'
 'z+1/2, -x+1/2, y'
 '-y+1/2, -z+1/2, -x'
 'y+1/2, -z+1/2, x'
 '-y+1/2, z+1/2, x'
 'y+1/2, z+1/2, -x'
 '-y+1/2, -x+1/2, z'
 'y+1/2, x+1/2, z'
 '-y+1/2, x+1/2, -z'
 'y+1/2, -x+1/2, -z'
 '-x+1/2, -z+1/2, y'
 'x+1/2, -z+1/2, -y'
 'x+1/2, z+1/2, y'
 '-x+1/2, z+1/2, -y'
 '-z+1/2, -y+1/2, x'
 '-z+1/2, y+1/2, -x'
 'z+1/2, -y+1/2, -x'
 'z+1/2, y+1/2, x'
 
_cell_length_a                    5.6400(7)
_cell_length_b                    5.6400(7)
_cell_length_c                    5.6400(7)
_cell_angle_alpha                 90
_cell_angle_beta                  90
_cell_angle_gamma                 90
_cell_volume                      179.41(7)
_cell_formula_units_Z             4
_cell_measurement_temperature     293(2)
_cell_measurement_reflns_used   239
_cell_measurement_theta_min   0.174
_cell_measurement_theta_max   0.749
 
_exptl_crystal_description        'cube'
_exptl_crystal_colour             'white'
_exptl_crystal_density_meas       ?
_exptl_crystal_density_method     ?
_exptl_crystal_density_diffrn     2.164          
_exptl_crystal_F_000              38
_exptl_transmission_factor_min    ?
_exptl_transmission_factor_max    ?
_exptl_crystal_size_max           ?
_exptl_crystal_size_mid           ?
_exptl_crystal_size_min           ?
_exptl_absorpt_coefficient_mu     0.000
_shelx_estimated_absorpt_T_min    ?
_shelx_estimated_absorpt_T_max    ?
_exptl_absorpt_correction_type   'none'
_exptl_absorpt_correction_T_min   ?
_exptl_absorpt_correction_T_max   ?
_exptl_absorpt_process_details    ?
_exptl_absorpt_special_details    ?
_diffrn_ambient_temperature       293(2)
_diffrn_radiation_wavelength   0.0197
_diffrn_radiation_type   'Electron'
_diffrn_source   'Electron microscope'
_diffrn_measurement_device_type   'Themis-Z'
_diffrn_measurement_method   '3DED/MicroED'
_diffrn_detector_area_resol_mean  ?
_diffrn_reflns_number             239
_diffrn_reflns_av_unetI/netI      0.0583
_diffrn_reflns_av_R_equivalents   0.2093
_diffrn_reflns_limit_h_min        -5
_diffrn_reflns_limit_h_max        5
_diffrn_reflns_limit_k_min        -6
_diffrn_reflns_limit_k_max        6
_diffrn_reflns_limit_l_min        -6
_diffrn_reflns_limit_l_max        6
_diffrn_reflns_theta_min   0.174
_diffrn_reflns_theta_max   0.749
_diffrn_reflns_theta_full   0.700
_diffrn_measured_fraction_theta_max   0.955
_diffrn_measured_fraction_theta_full  1.000
_diffrn_reflns_Laue_measured_fraction_max    0.955
_diffrn_reflns_Laue_measured_fraction_full   1.000
_diffrn_reflns_point_group_measured_fraction_max   0.955
_diffrn_reflns_point_group_measured_fraction_full  1.000
_reflns_number_total              21
_reflns_number_gt                 21
_reflns_threshold_expression      'I > 2\s(I)'
_reflns_Friedel_coverage          0.000
_reflns_Friedel_fraction_max      .
_reflns_Friedel_fraction_full     .
 
_diffrn_detector   'OneView'
_diffrn_detector_type   'CMOS'
_diffrn_measurement_device   'Themis-Z with OneView CMOS detector'
_diffrn_radiation_probe   'Electron'
_diffrn_source_type   'Field emission electron microscope'
_diffrn_source_target   'Tungsten thermal field emission'

_reflns_special_details
;
 Reflections were merged by SHELXL according to the crystal
 class for the calculation of statistics and refinement.
 
 _reflns_Friedel_fraction is defined as the number of unique
 Friedel pairs measured divided by the number that would be
 possible theoretically, ignoring centric projections and
 systematic absences.
;
 
_computing_data_collection        ?
_computing_cell_refinement        ?
_computing_data_reduction         ?
_computing_structure_solution     ?
_computing_structure_refinement 'SHELXL-2018/3 (Sheldrick, 2018)'
_computing_molecular_graphics     ?
_computing_publication_material   ?
_refine_special_details           ?
_refine_ls_structure_factor_coef  Fsqd
_refine_ls_matrix_type            full
_refine_ls_weighting_scheme       calc
_refine_ls_weighting_details
'w=1/[\s^2^(Fo^2^)+(0.3786P)^2^+0.0700P] where P=(Fo^2^+2Fc^2^)/3'
_atom_sites_solution_primary      ?
_atom_sites_solution_secondary    ?
_atom_sites_solution_hydrogens    .
_refine_ls_hydrogen_treatment     undef
_refine_ls_extinction_method      none
_refine_ls_extinction_coef        .
_refine_ls_number_reflns          21
_refine_ls_number_parameters      3
_refine_ls_number_restraints      0
_refine_ls_R_factor_all           0.2359
_refine_ls_R_factor_gt            0.2359
_refine_ls_wR_factor_ref          0.4488
_refine_ls_wR_factor_gt           0.4488
_refine_ls_goodness_of_fit_ref    1.276
_refine_ls_restrained_S_all       1.276
_refine_ls_shift/su_max           0.461
_refine_ls_shift/su_mean          0.154
 
loop_
 _atom_site_label
 _atom_site_type_symbol
 _atom_site_fract_x
 _atom_site_fract_y
 _atom_site_fract_z
 _atom_site_U_iso_or_equiv
 _atom_site_adp_type
 _atom_site_occupancy
 _atom_site_site_symmetry_order  
 _atom_site_calc_flag
 _atom_site_refinement_flags_posn
 _atom_site_refinement_flags_adp
 _atom_site_refinement_flags_occupancy
 _atom_site_disorder_assembly
 _atom_site_disorder_group
Cl01 Cl 1.000000 0.500000 0.500000 -0.001(6) Uiso 1 48 d S . P . .
Na02 Na 0.500000 0.500000 0.500000 0.008(8) Uiso 1 48 d S . P . .
 
_geom_special_details
;
 All esds (except the esd in the dihedral angle between two l.s. planes)
 are estimated using the full covariance matrix.  The cell esds are taken
 into account individually in the estimation of esds in distances, angles
 and torsion angles; correlations between esds in cell parameters are only
 used when they are defined by crystal symmetry.  An approximate (isotropic)
 treatment of cell esds is used for estimating esds involving l.s. planes.
;
 
loop_
 _geom_bond_atom_site_label_1
 _geom_bond_atom_site_label_2
 _geom_bond_distance
 _geom_bond_site_symmetry_2
 _geom_bond_publ_flag
Cl01 Na02 2.8200(4) 73 ?
Cl01 Na02 2.8200(4) . ?
Cl01 Na02 2.8200(4) 1_655 ?
Cl01 Na02 2.8200(4) 49_554 ?
Cl01 Na02 2.8200(4) 49 ?
Cl01 Na02 2.8200(4) 73_545 ?
 
loop_
 _geom_angle_atom_site_label_1
 _geom_angle_atom_site_label_2
 _geom_angle_atom_site_label_3
 _geom_angle
 _geom_angle_site_symmetry_1
 _geom_angle_site_symmetry_3
 _geom_angle_publ_flag
Na02 Cl01 Na02 90.0 73 . ?
Na02 Cl01 Na02 90.0 73 1_655 ?
Na02 Cl01 Na02 180.0 . 1_655 ?
Na02 Cl01 Na02 90.0 73 49_554 ?
Na02 Cl01 Na02 90.0 . 49_554 ?
Na02 Cl01 Na02 90.0 1_655 49_554 ?
Na02 Cl01 Na02 90.0 73 49 ?
Na02 Cl01 Na02 90.0 . 49 ?
Na02 Cl01 Na02 90.0 1_655 49 ?
Na02 Cl01 Na02 180.0 49_554 49 ?
Na02 Cl01 Na02 180.0 73 73_545 ?
Na02 Cl01 Na02 90.0 . 73_545 ?
Na02 Cl01 Na02 90.0 1_655 73_545 ?
Na02 Cl01 Na02 90.0 49_554 73_545 ?
Na02 Cl01 Na02 90.0 49 73_545 ?
Cl01 Na02 Cl01 90.0 73_455 . ?
Cl01 Na02 Cl01 90.0 73_455 1_455 ?
Cl01 Na02 Cl01 180.0 . 1_455 ?
Cl01 Na02 Cl01 90.0 73_455 49_454 ?
Cl01 Na02 Cl01 90.0 . 49_454 ?
Cl01 Na02 Cl01 90.0 1_455 49_454 ?
Cl01 Na02 Cl01 90.0 73_455 49_455 ?
Cl01 Na02 Cl01 90.0 . 49_455 ?
Cl01 Na02 Cl01 90.0 1_455 49_455 ?
Cl01 Na02 Cl01 180.0 49_454 49_455 ?
Cl01 Na02 Cl01 180.0 73_455 73_445 ?
Cl01 Na02 Cl01 90.0 . 73_445 ?
Cl01 Na02 Cl01 90.0 1_455 73_445 ?
Cl01 Na02 Cl01 90.0 49_454 73_445 ?
Cl01 Na02 Cl01 90.0 49_455 73_445 ?
 
_refine_diff_density_max    0.345
_refine_diff_density_min   -0.786
_refine_diff_density_rms    0.207

_shelx_res_file
;
TITL 1_a.res in Fm-3m
    NaCl_filtered_noEXTI_3.res
    created by SHELXL-2018/3 at 17:32:29 on 28-Dec-2021
REM Old TITL 1 in Fm-3m
REM SHELXT solution in Fm-3m: R1 0.348, Rweak 0.106, Alpha 0.000
REM <I/s>   0.000 for    0 systematic absences,  Orientation as input
REM Formula found by SHELXT:  Na Cl

CELL  0.71073   5.6400   5.6400   5.6400   90.000   90.000   90.000
ZERR    4.000   0.0007   0.0007   0.0007    0.000    0.000    0.000
LATT  4
SYMM -X, -Y, Z
SYMM -X, Y, -Z
SYMM X, -Y, -Z
SYMM Z, X, Y
SYMM Z, -X, -Y
SYMM -Z, -X, Y
SYMM -Z, X, -Y
SYMM Y, Z, X
SYMM -Y, Z, -X
SYMM Y, -Z, -X
SYMM -Y, -Z, X
SYMM Y, X, -Z
SYMM -Y, -X, -Z
SYMM Y, -X, Z
SYMM -Y, X, Z
SYMM X, Z, -Y
SYMM -X, Z, Y
SYMM -X, -Z, -Y
SYMM X, -Z, Y
SYMM Z, Y, -X
SYMM Z, -Y, X
SYMM -Z, Y, X
SYMM -Z, -Y, -X
SFAC NA     2.24060 108.00390   1.33260  24.50470   0.90700   3.39140 =
            0.28630   0.43460   0.00000   0.000   0.000   0.000   1.400  22.990
SFAC CL     1.45240  30.93520   2.29260   9.97980   0.78740   2.33360 =
            0.32170   0.32280   0.00000   0.000   0.000   0.000   0.990  35.453
UNIT 4 4
L.S. 10
BOND
LIST 4
FMAP 2
PLAN 20
ACTA

WGHT    0.378600    0.070000
FVAR      16.32532
CL01  2    1.000000    0.500000    0.500000    10.02083   -0.00100
NA02  1    0.500000    0.500000    0.500000    10.02083    0.00825
HKLF 4


REM  1_a.res in Fm-3m
REM wR2 = 0.4488, GooF = S = 1.276, Restrained GooF = 1.276 for all data
REM R1 = 0.2359 for 21 Fo > 4sig(Fo) and 0.2359 for all 21 data
REM 3 parameters refined using 0 restraints

END

WGHT      0.2000      0.0000

REM Highest difference peak  0.345,  deepest hole -0.786,  1-sigma level  0.207
Q1    1   1.2500  0.6225  0.7500  10.25000  0.05    0.29
Q2    1   0.6394  0.3606  0.6394  10.16667  0.05    0.21
;
_shelx_res_checksum   69417

_shelx_hkl_file
;
  -5  -4   2    -1.2    27.4
  -5  -4   3     4.5    20.3
  -5  -3   2   -14.1    28.3
  -5  -3   3  1085.2   115.7
  -5  -2   3   -19.5    25.3
  -5  -1  -3    41.2    34.9
  -5  -1   3   555.4    87.4
  -5   0  -3    -4.0    20.3
  -5   0   3   -11.7    24.5
  -5   1  -3     0.6    24.9
  -5   1   3   502.5    99.9
  -5   2  -3     9.1    29.4
  -5   2   3     8.0    50.3
  -5   3  -3   351.5    78.6
  -5   3   3   336.9    87.4
  -5   4  -3     3.7    34.7
  -5   4  -2     2.3    22.3
  -4  -5   2    19.3    26.7
  -4  -5   3    16.0    29.6
  -4  -4  -4  5009.2   260.5
  -4  -4  -3    -0.2    11.7
  -4  -4   2 12836.7   427.7
  -4  -4   3   -12.9    20.6
  -4  -4   4  3089.2   200.5
  -4  -3  -4   -22.7    24.8
  -4  -3  -3    13.3    17.8
  -4  -3   2   -10.9    18.2
  -4  -3   3    -1.9    22.8
  -4  -3   4     4.5    38.2
  -4  -2  -4 16391.1   518.3
  -4  -2  -3     5.8    23.1
  -4  -2   2 14459.9   455.6
  -4  -2   3    20.1    29.5
  -4  -2   4  9293.3   369.4
  -4  -1  -4   -14.5    29.7
  -4  -1  -3    12.2    27.8
  -4  -1   2    -3.2    22.6
  -4  -1   3    -6.4    24.6
  -4  -1   4    -8.1    38.2
  -4   0  -4  9859.1   409.7
  -4   0  -3    28.9    39.3
  -4   0   2 13985.5   458.8
  -4   0   3   -16.7    22.5
  -4   0   4  7454.4   340.3
  -4   1  -4    -0.4    35.6
  -4   1  -3   -15.3    25.5
  -4   1  -2     2.4    18.8
  -4   1   2    -4.7    31.2
  -4   1   3    10.9    33.8
  -4   1   4   -20.3    50.1
  -4   2  -4 15570.5   557.3
  -4   2  -3   -40.5    39.9
  -4   2  -2  6092.9   302.3
  -4   2   3    -9.7    31.5
  -4   2   4 10129.1   425.9
  -4   3  -4    25.9    65.5
  -4   3  -3    -6.8    42.1
  -4   3  -2    -3.5    32.5
  -4   3   3    -6.1    31.2
  -4   3   4    29.8    54.9
  -4   4  -4  5167.8   298.5
  -4   4  -3    -7.4    40.0
  -4   4  -2 12460.3   462.9
  -4   4   3    11.4    38.2
  -4   4   4  4321.4   265.7
  -4   5  -3    13.1    42.9
  -4   5  -2    11.5    27.1
  -3  -6   1   -14.1    21.9
  -3  -6   2    16.6    24.9
  -3  -5   1   554.4    66.9
  -3  -5   2   -18.3    20.9
  -3  -5   3   768.5    91.9
  -3  -5   4   -23.3    19.2
  -3  -4  -4    -3.4    27.2
  -3  -4  -3    -7.8    19.6
  -3  -4   1     1.3    19.3
  -3  -4   2     1.1    18.8
  -3  -4   3     0.4    29.3
  -3  -4   4   -22.4    18.7
  -3  -4   5    29.4    32.1
  -3  -3  -5   640.3   104.3
  -3  -3  -4     9.1    26.0
  -3  -3  -3  1081.6    89.6
  -3  -3   1  2397.4   137.7
  -3  -3   2     6.8    20.5
  -3  -3   3  1101.3   106.1
  -3  -3   4    -6.4    20.0
  -3  -3   5   378.5    70.6
  -3  -2  -5     1.5    24.4
  -3  -2  -4    10.9    35.1
  -3  -2  -3    -2.3    17.8
  -3  -2  -2    -2.2    13.6
  -3  -2   2    -8.5    24.9
  -3  -2   3   -25.7    29.4
  -3  -2   4   -18.0    21.6
  -3  -2   5     4.6    22.7
  -3  -1  -5   768.6    96.6
  -3  -1  -4     3.3    33.5
  -3  -1  -3  3693.1   180.5
  -3  -1  -2    -3.2    11.6
  -3  -1   2     9.1    19.1
  -3  -1   3  3385.8   177.6
  -3  -1   4    -3.4    21.1
  -3  -1   5   991.3   108.0
  -3   0  -5    -8.1    29.4
  -3   0  -4    69.4    55.7
  -3   0  -3    12.1    30.2
  -3   0  -2    12.4    30.9
  -3   0   2    -2.2    18.2
  -3   0   3   -21.3    27.1
  -3   0   4    12.3    24.6
  -3   0   5    -2.7    21.9
  -3   1  -5  1161.5   132.2
  -3   1  -4    21.5    44.5
  -3   1  -3  5197.4   266.6
  -3   1  -2    12.3    25.6
  -3   1   2    -7.1    25.1
  -3   1   3  3449.0   209.0
  -3   1   4   -18.7    32.3
  -3   1   5   805.1   114.2
  -3   2  -5   -25.4    35.2
  -3   2  -4    -2.4    31.7
  -3   2  -3    47.7    49.4
  -3   2  -2   -26.4    31.5
  -3   2   2    19.9    28.2
  -3   2   3    40.3    41.9
  -3   2   4    31.8    37.4
  -3   2   5    22.0    31.7
  -3   3  -5   771.4   111.9
  -3   3  -4    33.6    38.0
  -3   3  -3  2566.2   195.0
  -3   3  -2   -27.5    44.5
  -3   3   2    26.2    32.6
  -3   3   3  1130.0   123.0
  -3   3   5   498.3    90.9
  -3   4  -5    49.5    45.8
  -3   4  -4   -24.4    29.2
  -3   4  -3   -26.6    52.6
  -3   4  -2   -10.0    31.9
  -3   4  -1     1.0    28.2
  -3   4   2    13.6    29.7
  -3   4   3   -14.3    29.9
  -3   4   4   -15.1    46.3
  -3   5  -4    -6.5    33.4
  -3   5  -3   825.7   131.4
  -3   5  -2    -5.0    31.4
  -3   5  -1   738.3    84.4
  -3   5   3   418.4    67.9
  -3   6  -2    36.7    35.3
  -3   6  -1    15.2    30.0
  -2  -6  -3   -17.4    17.7
  -2  -6   1    14.9    18.3
  -2  -6   2 12375.7   375.8
  -2  -6   3    -4.5    16.3
  -2  -5  -4    -3.2    26.1
  -2  -5  -3   -16.0    29.2
  -2  -5   1     1.2    16.2
  -2  -5   2     4.4    26.9
  -2  -5   3     0.8    19.7
  -2  -5   4    21.4    35.0
  -2  -4  -5    -1.3    23.3
  -2  -4  -4 19430.9   536.8
  -2  -4  -3    -0.4    20.7
  -2  -4  -2 12041.6   334.7
  -2  -4   1     7.5    17.3
  -2  -4   2 18305.8   496.2
  -2  -4   3    -9.8    13.9
  -2  -4   4 13870.6   448.9
  -2  -4   5   -27.9    34.3
  -2  -3  -5   -17.0    25.4
  -2  -3  -4     6.9    20.4
  -2  -3  -3    -3.6    15.5
  -2  -3  -2     3.4    12.2
  -2  -3   1    -1.4    22.7
  -2  -3   2   -12.0    21.4
  -2  -3   3     8.1    16.7
  -2  -3   4    51.7    37.3
  -2  -3   5     7.1    33.1
  -2  -2  -5   -31.4    23.3
  -2  -2  -4 36485.0   889.4
  -2  -2  -3    -6.6    22.9
  -2  -2  -2 24515.7   577.3
  -2  -2   1    -5.4    13.6
  -2  -2   2 27773.0   680.7
  -2  -2   3     3.5    16.1
  -2  -2   4 16468.1   498.2
  -2  -2   5    -4.0    29.6
  -2  -1  -5    11.8    26.4
  -2  -1  -4    -8.8    20.0
  -2  -1  -3    16.3    28.3
  -2  -1  -2     6.2    13.7
  -2  -1   1    -8.2    13.3
  -2  -1   2    -0.9    23.4
  -2  -1   3   -15.3    13.2
  -2  -1   4     6.9    25.8
  -2  -1   5   -40.5    27.7
  -2   0  -5     5.0    27.5
  -2   0  -4 42448.6  1058.3
  -2   0  -3    -9.7    21.2
  -2   0  -2 46629.8  1087.9
  -2   0   1    -0.0    14.6
  -2   0   2 37317.0   883.7
  -2   0   3    -7.7    15.6
  -2   0   4 29587.3   795.9
  -2   0   5    -2.0    32.6
  -2   1  -5    -2.1    31.2
  -2   1  -4    12.0    32.1
  -2   1  -3    16.9    26.6
  -2   1  -2    36.2    30.5
  -2   1  -1     2.4    26.7
  -2   1   2    33.5    32.2
  -2   1   3    17.5    26.0
  -2   1   4    10.4    41.2
  -2   1   5    17.3    43.4
  -2   2  -5     1.9    39.0
  -2   2  -4 23308.8   701.3
  -2   2  -3   -23.4    20.3
  -2   2  -2 34592.2   867.7
  -2   2  -1    17.2    33.7
  -2   2   2 26083.9   667.6
  -2   2   3     7.7    23.1
  -2   2   4 29721.0   817.0
  -2   2   5   -34.9    32.3
  -2   3  -5    -5.0    33.7
  -2   3  -4   -11.8    32.6
  -2   3  -3    -9.4    28.4
  -2   3  -2     3.8    35.3
  -2   3  -1    -6.0    25.5
  -2   3   2   -37.8    46.5
  -2   3   3     6.2    20.8
  -2   3   4   -27.9    52.3
  -2   3   5    -7.3    41.0
  -2   4  -5    28.9    35.0
  -2   4  -4 15865.9   549.7
  -2   4  -3    -4.4    34.0
  -2   4  -2 32363.8   826.9
  -2   4  -1     9.2    24.9
  -2   4   2 14008.6   398.0
  -2   4   3    20.9    24.3
  -2   4   4 17783.8   546.8
  -2   4   5   -48.9    44.6
  -2   5  -4     5.1    36.6
  -2   5  -3    36.1    37.5
  -2   5  -2   -26.3    22.1
  -2   5  -1    12.9    28.4
  -2   5   2    -1.3    18.5
  -2   5   3    -2.7    22.8
  -2   5   4   -27.2    29.4
  -2   6  -3     5.0    34.1
  -2   6  -2 10258.2   357.8
  -2   6  -1   -21.1    33.3
  -2   6   0  1298.1    89.7
  -2   6   2  5340.6   195.2
  -2   6   3     6.6    32.9
  -1  -6  -2   -21.1    11.9
  -1  -6   0   -46.3    36.1
  -1  -6   1    -4.7     9.6
  -1  -6   2   -35.1    25.4
  -1  -6   3     8.7    25.4
  -1  -5  -4     4.1    18.6
  -1  -5  -3   851.1    65.0
  -1  -5  -2    -3.6    10.3
  -1  -5   0    -4.7     9.7
  -1  -5   1  1857.5    94.2
  -1  -5   2    -2.2    23.6
  -1  -5   3   962.6    89.6
  -1  -5   4     7.2    22.4
  -1  -5   5   240.7    67.9
  -1  -4  -5    -2.3    17.4
  -1  -4  -4     0.8    20.3
  -1  -4  -3   -13.2    13.4
  -1  -4  -2   -12.9    14.5
  -1  -4   0    13.8    33.3
  -1  -4   1    -0.9    11.3
  -1  -4   2    11.3    21.3
  -1  -4   3    -9.8    21.2
  -1  -4   4   -10.1    23.2
  -1  -4   5     2.3    21.2
  -1  -3  -5   620.6    75.7
  -1  -3  -4    23.1    17.8
  -1  -3  -3  4106.9   162.2
  -1  -3  -2     6.6    14.9
  -1  -3   1 12730.5   329.1
  -1  -3   2     7.9    19.9
  -1  -3   3  4538.7   195.8
  -1  -3   4     8.3    21.8
  -1  -3   5   942.8   100.5
  -1  -3   6     6.3    24.3
  -1  -2  -5    -5.0    18.7
  -1  -2  -4     2.3    19.5
  -1  -2  -3     7.1    14.2
  -1  -2  -2     9.1    11.4
  -1  -2  -1     0.1     4.1
  -1  -2   1    -7.0    13.3
  -1  -2   2   -11.5    18.3
  -1  -2   3     1.0    21.8
  -1  -2   4     1.5    19.6
  -1  -2   5    18.9    25.3
  -1  -2   6    -7.1    21.5
  -1  -1  -5  1705.7   128.5
  -1  -1  -4    -7.2    13.8
  -1  -1  -3 14726.3   401.5
  -1  -1  -2     1.3    10.1
  -1  -1  -1 15867.8   374.3
  -1  -1   1 17526.3   415.0
  -1  -1   2   -21.9    18.6
  -1  -1   3 12748.2   375.2
  -1  -1   4     2.5    27.8
  -1  -1   5  2152.1   141.9
  -1  -1   6    -2.3    15.8
  -1   0  -6   -25.7    23.2
  -1   0  -5   -17.7    20.1
  -1   0  -4    -8.0    23.2
  -1   0  -3   -12.7    12.9
  -1   0  -2    -5.7    29.6
  -1   0  -1   -20.4    33.0
  -1   0   1    -8.4     9.1
  -1   0   2    10.5    20.1
  -1   0   3     0.6    36.9
  -1   0   4    21.1    24.5
  -1   0   5     1.9    20.7
  -1   0   6    -4.0    21.7
  -1   1  -6   -28.6    33.3
  -1   1  -5  2155.0   175.3
  -1   1  -4    17.3    29.2
  -1   1  -3  9857.1   352.6
  -1   1  -2    -4.5    19.2
  -1   1  -1 21877.1   525.4
  -1   1   1 15659.0   388.5
  -1   1   2    -8.1    22.8
  -1   1   3 12698.2   406.1
  -1   1   4   -12.7    26.0
  -1   1   5  2213.2   176.1
  -1   1   6    -4.5    29.8
  -1   2  -6    -0.4    43.1
  -1   2  -5     0.2    25.1
  -1   2  -4    -9.7    35.1
  -1   2  -3   -12.1    24.6
  -1   2  -2    -3.0    19.6
  -1   2  -1     9.4    40.5
  -1   2   1   -10.5     8.6
  -1   2   2    -5.1    19.2
  -1   2   3   -36.2    48.0
  -1   2   4   -24.8    28.1
  -1   2   5    -9.6    19.8
  -1   2   6    -8.5    26.9
  -1   3  -6   -18.2    28.9
  -1   3  -5   612.0    87.3
  -1   3  -4   -16.6    31.0
  -1   3  -3  4728.6   230.3
  -1   3  -2     0.6    16.8
  -1   3  -1 14558.3   384.5
  -1   3   0    -3.8     6.4
  -1   3   1  5707.7   165.4
  -1   3   2   -28.5    17.6
  -1   3   3  3610.2   177.1
  -1   3   4     8.0    33.2
  -1   3   5   961.3   111.6
  -1   3   6   -24.7    24.1
  -1   4  -5    -6.9    24.5
  -1   4  -4   -10.9    25.1
  -1   4  -3    -0.8    25.0
  -1   4  -2    -2.1    18.3
  -1   4  -1   -15.0    12.8
  -1   4   0    -2.3    14.2
  -1   4   1     0.3    11.0
  -1   4   2    35.4    19.6
  -1   4   3   -13.2    27.5
  -1   4   4    -2.7    29.0
  -1   4   5    -2.5    29.7
  -1   5  -5   151.1    58.0
  -1   5  -4     9.0    30.7
  -1   5  -3   770.3    97.6
  -1   5  -2    30.0    28.2
  -1   5  -1  1723.3    99.1
  -1   5   0   -15.2    17.0
  -1   5   2     3.5    11.2
  -1   5   3  3140.0   155.3
  -1   5   4     6.0    27.2
  -1   6  -3   -25.0    28.5
  -1   6  -2   -12.7    36.2
  -1   6  -1    16.6    18.1
  -1   6   0   -21.9    13.4
  -1   6   2    15.7    13.2
  -1   6   3   -13.8    28.7
   0  -6  -3    -8.6    12.0
   0  -6  -2 10532.7   252.3
   0  -6   0  4213.6   120.0
   0  -6   1   -12.0    11.3
   0  -6   2 15549.6   416.9
   0  -6   3   -13.6    20.6
   0  -6   4  8167.4   319.3
   0  -5  -4     2.1    20.3
   0  -5  -3     9.7    14.6
   0  -5  -2     6.1     8.9
   0  -5   0    15.2    11.8
   0  -5   1    -2.0    10.4
   0  -5   2   -23.1    13.2
   0  -5   3     8.5    25.7
   0  -5   4    -2.6    29.9
   0  -5   5   -17.7    28.9
   0  -4  -5   -11.4    25.1
   0  -4  -4 10565.8   324.7
   0  -4  -3   -11.9    15.2
   0  -4  -2 39365.6   844.6
   0  -4  -1    55.1     7.3
   0  -4   0 10626.4   232.4
   0  -4   1     1.0     8.5
   0  -4   2 37723.0   862.0
   0  -4   3    -8.7    20.3
   0  -4   4 12364.0   403.8
   0  -4   5   -19.2    24.1
   0  -3  -6   -25.3    32.4
   0  -3  -5   -26.2    24.2
   0  -3  -4     9.6    21.0
   0  -3  -3     2.7    16.5
   0  -3  -2    -5.4    10.9
   0  -3  -1    -2.7     4.4
   0  -3   0    -8.2     5.7
   0  -3   1     4.6    24.3
   0  -3   2    -8.4    14.1
   0  -3   3    -2.7    19.0
   0  -3   4   -20.2    22.8
   0  -3   5   -42.2    30.3
   0  -3   6    -5.8    39.4
   0  -2  -6 16431.4   522.5
   0  -2  -5    -0.1    26.2
   0  -2  -4 41943.0   977.5
   0  -2  -3   -12.9    17.9
   0  -2  -2 47038.3  1010.0
   0  -2  -1    -0.6     4.6
   0  -2   0 45122.8   916.6
   0  -2   1     3.6    10.7
   0  -2   2 46578.3  1028.1
   0  -2   3    -2.4    22.5
   0  -2   4 37261.8   897.0
   0  -2   5     2.5    33.7
   0  -2   6 16420.0   547.6
   0  -1  -6   -29.5    43.8
   0  -1  -5   -21.2    30.9
   0  -1  -4    31.1    28.4
   0  -1  -3     1.4    20.1
   0  -1  -2     8.9    16.9
   0  -1  -1    -4.5     6.1
   0  -1   0    -1.0     2.3
   0  -1   1     1.7     8.1
   0  -1   2    -8.7    18.1
   0  -1   3    20.8    24.7
   0  -1   4    31.4    33.1
   0  -1   5    17.9    32.1
   0  -1   6    -8.8    41.4
   0   0  -6  4048.3   245.9
   0   0  -5    25.9    35.5
   0   0  -4 15728.9   474.7
   0   0  -3    -6.6    22.3
   0   0  -2 45341.3  1004.4
   0   0  -1     2.7    10.9
   0   0   1     3.0    11.0
   0   0   2 44956.4  1006.7
   0   0   3    20.4    26.6
   0   0   4 17464.3   524.4
   0   0   5   -12.4    34.0
   0   0   6  4376.4   262.7
   0   1  -6    19.5    53.4
   0   1  -5    -2.1    48.8
   0   1  -4   -27.1    36.7
   0   1  -3    22.7    36.1
   0   1  -2   -37.8    59.4
   0   1  -1    -0.7    12.6
   0   1   0    -3.9     3.5
   0   1   1     2.7    11.0
   0   1   2   -25.0    68.6
   0   1   3    19.8    33.7
   0   1   4    29.9    40.2
   0   1   5   -61.9    47.4
   0   1   6    29.7    52.4
   0   2  -6 13232.0   518.4
   0   2  -5     4.0    43.7
   0   2  -4 40314.4  1044.2
   0   2  -3     4.2    30.8
   0   2  -2 51787.1  1176.1
   0   2  -1   -12.7    13.7
   0   2   0 49078.5  1004.5
   0   2   1    -1.8     6.1
   0   2   2 44792.3   990.7
   0   2   3   -37.5    25.3
   0   2   4 29721.5   799.7
   0   2   5     0.9    46.2
   0   2   6 12288.2   492.5
   0   3  -6   -51.7    52.5
   0   3  -5    -6.8    43.1
   0   3  -4   -21.4    39.1
   0   3  -3    52.3    36.5
   0   3  -2     3.2    23.5
   0   3  -1    -2.8    15.0
   0   3   0   -10.3     9.9
   0   3   1    -7.6     5.1
   0   3   2   -15.6    16.1
   0   3   3   -12.1    25.1
   0   3   4    16.3    38.4
   0   3   5    28.0    51.0
   0   3   6    -8.0    52.1
   0   4  -5   -31.2    39.8
   0   4  -4 10070.6   402.6
   0   4  -3   -25.3    27.9
   0   4  -2 45475.5  1065.8
   0   4  -1   -11.1     9.0
   0   4   0 15451.7   344.5
   0   4   1    -1.2     7.4
   0   4   2 30033.9   670.2
   0   4   3     1.7    23.4
   0   4   4 11471.2   384.6
   0   4   5   -14.0    44.8
   0   5  -5   -34.1    42.2
   0   5  -4   -46.3    38.5
   0   5  -3     6.0    36.3
   0   5  -2   -11.9    29.5
   0   5  -1     1.0    12.6
   0   5   0    -9.6    16.0
   0   5   1    10.4     8.6
   0   5   2    -5.6     9.8
   0   5   3    19.5    24.1
   0   5   4    28.3    33.0
   0   6  -4  5931.8   317.2
   0   6  -3   -36.1    32.9
   0   6  -2 12501.2   393.4
   0   6  -1     0.7    15.0
   0   6   0  4506.8   144.0
   0   6   2 11546.0   292.3
   0   6   3    18.3    21.3
   1  -6  -3    -4.9    12.5
   1  -6  -2    -7.6    17.2
   1  -6   0    13.5    10.7
   1  -6   1     8.3    12.1
   1  -6   2    -4.5    13.8
   1  -6   3    -6.6    14.6
   1  -5  -4    -0.8    14.1
   1  -5  -3   941.9    64.7
   1  -5  -2    16.4    16.1
   1  -5   0    14.8    15.3
   1  -5   1  1809.8    87.5
   1  -5   2     4.2    13.6
   1  -5   3   887.4    77.9
   1  -5   4    27.8    25.5
   1  -5   5   188.2    53.6
   1  -4  -5     1.1    18.3
   1  -4  -4    -3.2    12.9
   1  -4  -3     5.5    13.5
   1  -4  -2     4.4    15.3
   1  -4  -1     4.2     7.1
   1  -4   0     1.5     6.9
   1  -4   1     9.4    11.2
   1  -4   2     5.1    26.0
   1  -4   3     7.3    15.8
   1  -4   4   -14.2    23.1
   1  -4   5     0.8    23.1
   1  -3  -6    -3.6    23.1
   1  -3  -5  1103.4    96.8
   1  -3  -4    -6.8    15.3
   1  -3  -3  3990.5   144.8
   1  -3  -2   -21.0    13.7
   1  -3  -1  5501.7   140.2
   1  -3   0     1.1    32.3
   1  -3   1 14410.3   355.1
   1  -3   2    -6.7    10.3
   1  -3   3  4706.4   195.4
   1  -3   4    -9.3    13.3
   1  -3   5   669.0    84.2
   1  -3   6     3.8    26.1
   1  -2  -5    -5.9    20.2
   1  -2  -4    11.4    17.4
   1  -2  -3     2.8     9.1
   1  -2  -2    10.1    15.0
   1  -2  -1     6.0     8.4
   1  -2   1   -13.8    27.1
   1  -2   2     0.7    12.3
   1  -2   3     7.2    15.3
   1  -2   4    -2.6    18.4
   1  -2   5   -11.7    23.0
   1  -2   6     2.0    28.5
   1  -1  -5  1995.4   137.4
   1  -1  -4    -1.7    16.1
   1  -1  -3 13441.3   382.2
   1  -1  -2    -3.2    13.5
   1  -1  -1 14788.7   345.1
   1  -1   1 21784.8   499.0
   1  -1   2    -9.9    26.8
   1  -1   3 11495.6   348.6
   1  -1   4     3.6    18.1
   1  -1   5  1145.5   108.5
   1  -1   6    17.9    31.6
   1   0  -5    17.0    23.2
   1   0  -4    -0.5    18.6
   1   0  -3    -4.9    18.1
   1   0  -2   -21.9    18.4
   1   0  -1    17.6    13.0
   1   0   1    11.8    11.4
   1   0   2   -18.6    26.7
   1   0   3     1.0    12.9
   1   0   4   -20.4    20.6
   1   0   5   -15.8    17.3
   1   0   6   -17.7    28.3
   1   1  -5  2255.6   178.8
   1   1  -4   -22.2    28.9
   1   1  -3 11528.5   392.6
   1   1  -2    30.2    30.3
   1   1  -1 18061.9   451.0
   1   1   1 14613.0   374.2
   1   1   2    12.4    16.4
   1   1   3 17892.6   522.3
   1   1   4     6.1    22.9
   1   1   5  1965.1   168.6
   1   1   6   -40.9    31.8
   1   2  -5    -4.9    28.4
   1   2  -4   -11.5    28.1
   1   2  -3    31.8    32.5
   1   2  -2    -7.7    21.2
   1   2  -1    12.8    19.0
   1   2   1     5.5     8.3
   1   2   2   -11.4    15.9
   1   2   3     0.2    23.6
   1   2   4     2.4    26.1
   1   2   5     0.3    34.2
   1   3  -5  1097.2   127.6
   1   3  -4    17.6    33.7
   1   3  -3  3547.1   201.4
   1   3  -2   -15.7    26.2
   1   3  -1 13493.6   361.2
   1   3   2    10.0    28.7
   1   3   3  4035.8   185.2
   1   3   4    -5.5    20.3
   1   3   5   698.3    99.8
   1   4  -5     4.8    23.6
   1   4  -4   -14.5    32.1
   1   4  -3    27.4    36.1
   1   4  -2   -31.0    25.1
   1   4  -1     3.7    14.7
   1   4   0   -13.4    13.3
   1   4   2     7.6    23.1
   1   4   3   -14.9    23.4
   1   4   4    -7.8    42.8
   1   4   5     4.9    33.8
   1   5  -5   294.5    79.4
   1   5  -4   -11.6    32.9
   1   5  -3  2989.6   193.3
   1   5  -2   -26.2    29.1
   1   5  -1  1823.9   107.8
   1   5   0   -14.0    13.8
   1   5   2   -21.6    20.9
   1   5   3  1235.3    97.9
   1   5   4    18.9    26.1
   1   6  -3    51.0    46.9
   1   6  -2    23.0    34.5
   1   6  -1     8.5    17.8
   1   6   0    -2.2    14.8
   1   6   2   -12.6    23.4
   1   6   3    19.9    24.8
   2  -6  -3     5.2    12.4
   2  -6  -2  7825.8   222.6
   2  -6   0   761.0    57.1
   2  -6   1   -19.8    21.5
   2  -6   2 10626.7   327.2
   2  -6   3     1.9    20.7
   2  -5  -4   -26.0    22.1
   2  -5  -3     2.8    13.3
   2  -5  -2    -1.4    14.7
   2  -5   2   -15.3    15.0
   2  -5   3    10.6    22.4
   2  -5   4     1.2    19.7
   2  -4  -5    -8.6    20.8
   2  -4  -4  8727.0   296.3
   2  -4  -3    -5.4    13.9
   2  -4  -2 19083.9   463.9
   2  -4   1     1.8    13.0
   2  -4   2 33326.6   793.2
   2  -4   3    -9.0    20.5
   2  -4   4 16574.0   504.9
   2  -4   5     7.7    26.1
   2  -3  -5     3.0    23.2
   2  -3  -4     5.7    26.3
   2  -3  -3    10.3    16.5
   2  -3  -2     9.1    18.6
   2  -3   1     0.2    18.6
   2  -3   2    -0.2    17.3
   2  -3   3   -20.8    25.7
   2  -3   4   -12.0    23.5
   2  -3   5    -8.7    21.1
   2  -2  -5    32.0    31.9
   2  -2  -4 20191.1   549.1
   2  -2  -3    -2.4    12.9
   2  -2  -2 28391.4   666.6
   2  -2   1     0.5    13.5
   2  -2   2 34375.9   810.6
   2  -2   3    -7.8    26.4
   2  -2   4 30891.4   797.1
   2  -2   5     5.6    21.5
   2  -1  -5     0.3    29.9
   2  -1  -4   -15.3    24.1
   2  -1  -3     2.3    12.8
   2  -1  -2    -3.2    18.8
   2  -1   1     1.4    15.2
   2  -1   2    16.9    34.0
   2  -1   3    15.4    19.6
   2  -1   4    -9.7    18.3
   2  -1   5    10.5    22.5
   2   0  -5    19.0    32.4
   2   0  -4 27561.7   738.8
   2   0  -3   -14.7    13.9
   2   0  -2 40393.2   936.0
   2   0  -1   -16.9    29.4
   2   0   2 46306.5  1059.8
   2   0   3    -4.4    18.8
   2   0   4 36240.7   926.2
   2   0   5    -9.8    23.2
   2   1  -5    22.2    43.3
   2   1  -4   -22.6    40.7
   2   1  -3    -6.5    25.9
   2   1  -2   -10.0    31.8
   2   1  -1    16.8    45.1
   2   1   2   -17.9    27.4
   2   1   3    -9.7    25.7
   2   1   4     4.1    32.7
   2   1   5     3.8    29.9
   2   2  -5   -10.7    38.9
   2   2  -4 24110.5   719.7
   2   2  -3    -1.4    21.2
   2   2  -2 30804.5   796.6
   2   2  -1     2.1    17.2
   2   2   2 28697.3   737.1
   2   2   3   -11.4    37.9
   2   2   4 33289.5   899.8
   2   2   5     0.2    31.5
   2   3  -5    14.8    43.2
   2   3  -4     4.6    39.3
   2   3  -3    -4.7    22.6
   2   3  -2     2.4    39.1
   2   3  -1    -9.3    19.4
   2   3   2   -19.9    30.5
   2   3   3     9.3    38.5
   2   3   4    10.5    31.9
   2   3   5    12.9    39.2
   2   4  -5    38.3    45.7
   2   4  -4 13539.4   496.6
   2   4  -3     9.1    31.0
   2   4  -2 29215.1   774.1
   2   4  -1   -10.6    22.8
   2   4   2 13160.5   402.7
   2   4   3    -1.1    33.7
   2   4   4 19850.7   601.6
   2   4   5    43.3    42.1
   2   5  -4   -37.2    42.1
   2   5  -3     4.7    26.0
   2   5  -2   -24.1    29.9
   2   5  -1   -10.5    22.6
   2   5   2     6.6    29.5
   2   5   3    11.8    30.9
   2   5   4   -15.1    34.4
   2   6  -3    -6.0    30.3
   2   6  -2  8691.4   334.8
   2   6  -1    -7.3    24.8
   2   6   3    -9.3    35.0
   3  -6   2     7.2    38.3
   3  -5  -3   631.1    72.6
   3  -5  -2    -0.3    14.0
   3  -5   1   153.9    40.6
   3  -5   2     8.3    23.7
   3  -5   3   465.4    67.1
   3  -5   4   -17.1    21.4
   3  -4  -4   -10.0    20.9
   3  -4  -3   -28.0    27.1
   3  -4  -2    11.0    15.5
   3  -4   1    -0.2    13.8
   3  -4   2    11.4    22.6
   3  -4   3   -43.8    30.6
   3  -4   4     1.8    23.4
   3  -4   5     1.7    32.1
   3  -3  -5   314.1    58.7
   3  -3  -4   -20.0    20.3
   3  -3  -3  1199.2    97.5
   3  -3  -2     7.9    16.6
   3  -3   1  2454.0   128.3
   3  -3   2   -11.4    23.5
   3  -3   3  2615.0   159.5
   3  -3   4   -12.9    23.5
   3  -3   5   670.2    92.4
   3  -2  -5     0.9    22.6
   3  -2  -4     3.6    18.0
   3  -2  -3   -16.7    26.6
   3  -2  -2     3.9    14.8
   3  -2   2     7.9    23.4
   3  -2   3   -26.2    29.4
   3  -2   4     9.7    22.9
   3  -2   5    32.0    29.8
   3  -1  -5   900.6   100.1
   3  -1  -4     6.4    20.5
   3  -1  -3  3564.8   174.3
   3  -1  -2     7.9    14.2
   3  -1   2    -1.1    17.2
   3  -1   3  4538.5   208.5
   3  -1   4     5.6    24.5
   3  -1   5  1570.4   137.3
   3   0  -5    19.3    29.6
   3   0  -4    -2.9    22.9
   3   0  -3     6.4    28.7
   3   0  -2    15.5    25.8
   3   0   2    14.2    21.9
   3   0   3   -12.0    22.6
   3   0   4    -9.3    33.7
   3   0   5    -5.6    24.0
   3   1  -5  1072.1   129.1
   3   1  -4    17.7    31.9
   3   1  -3  2979.8   198.7
   3   1  -2    10.7    28.8
   3   1   2    -4.8    11.9
   3   1   3  4498.2   232.6
   3   1   4    29.6    50.0
   3   1   5   733.5   112.2
   3   2  -5    31.0    35.7
   3   2  -4   -33.2    29.5
   3   2  -3    30.9    46.3
   3   2  -2    -7.3    24.9
   3   2   2    -3.1    25.7
   3   2   3     2.2    37.9
   3   2   4    30.2    55.6
   3   2   5    -3.6    38.7
   3   3  -5   382.1    84.0
   3   3  -4     5.3    29.4
   3   3  -3  1252.6   140.2
   3   3  -2   -23.9    27.8
   3   3  -1  3009.0   181.0
   3   3   3  1569.5   146.9
   3   3   4   -12.9    41.0
   3   3   5   458.0    94.8
   3   4  -5    23.8    42.8
   3   4  -4     3.1    28.7
   3   4  -3    -6.4    45.7
   3   4  -2     8.6    27.6
   3   4  -1   -15.3    24.7
   3   4   3     7.0    30.5
   3   4   4     9.7    43.3
   3   5  -4    22.3    34.3
   3   5  -3   822.3   119.4
   3   5  -2   -16.6    46.6
   3   5  -1   519.7    80.3
   3   5   3   380.0    69.6
   3   6  -2   -49.9    40.0
   3   6  -1    -5.5    23.8
   4  -5   2    -8.8    27.4
   4  -5   3   -29.0    25.0
   4  -4  -4  3708.8   203.5
   4  -4  -3     2.0    19.9
   4  -4   2  9863.9   349.8
   4  -4   3    -1.9    26.7
   4  -4   4  6004.2   284.3
   4  -3  -4    40.1    42.9
   4  -3  -3    -1.2    15.7
   4  -3   2    -7.4    23.6
   4  -3   3     3.4    27.2
   4  -3   4    41.0    43.0
   4  -2  -4 14043.9   458.3
   4  -2  -3    -8.7    21.6
   4  -2  -2 11063.9   369.3
   4  -2   2  5776.5   245.4
   4  -2   3   -20.9    26.2
   4  -2   4 18555.2   586.9
   4  -1  -4   -28.7    35.0
   4  -1  -3     0.2    21.3
   4  -1  -2    -4.4    23.0
   4  -1   2    -7.7    11.0
   4  -1   3   -22.9    30.7
   4  -1   4   -22.4    25.9
   4   0  -4  7747.9   334.2
   4   0  -3    -3.0    25.5
   4   0  -2 15491.4   493.6
   4   0   3    -9.1    29.2
   4   0   4  9749.1   378.7
   4   1  -4    58.1    57.2
   4   1  -3   -19.5    31.6
   4   1  -2     4.8    37.1
   4   1   3    25.3    38.1
   4   1   4    11.9    43.2
   4   2  -4 10428.1   435.8
   4   2  -3     3.9    31.5
   4   2  -2 14624.8   517.1
   4   2   3     7.6    44.1
   4   2   4 13238.6   508.6
   4   3  -4     4.1    47.5
   4   3  -3   -19.0    40.6
   4   3  -2    20.2    33.8
   4   3   3     3.5    23.2
   4   3   4    18.7    50.9
   4   4  -4  4073.8   263.9
   4   4  -3   -17.8    32.5
   4   4  -2  7259.5   339.1
   4   4   3     0.4    15.7
   4   4   4  5026.0   319.3
   4   5  -3   -22.4    39.6
   4   5  -2   -28.1    33.1
   5  -4   2     6.5    13.0
   5  -3  -3   317.4    63.3
   5  -3   2    -0.0     7.2
   5  -3   3   273.4    68.2
   5  -2  -3     5.0    26.8
   5  -2   3    -3.2    27.2
   5  -1  -3   731.9    94.1
   5  -1   3   451.8    82.0
   5   0  -3   -10.0    22.9
   5   0   3    -7.1    18.3
   5   1  -3  1030.0   127.6
   5   1   3     7.1    29.7
   5   2  -3     4.7    31.0
   5   2  -2    24.6    42.8
   5   2   3   -17.4    18.8
   5   3  -3  1701.4   170.8
   5   3  -2    39.7    41.3
   5   4  -2    -6.6    33.1
;
_shelx_hkl_checksum   58572

# start Validation Reply Form
_vrf_RINTA01_NaCl_filtered_noEXTI_3
;PROBLEM: The value of Rint is greater than 0.18
RESPONSE: Relatively higher R-values are common for electron diffraction due 
to multiple scattering.
;
_vrf_PLAT020_NaCl_filtered_noEXTI_3
;PROBLEM: The Value of Rint is Greater Than 0.12 .........      0.209 Report
RESPONSE: Relatively higher R-values are common for electron diffraction due 
to multiple scattering.
;
_vrf_PLAT082_NaCl_filtered_noEXTI_3
;PROBLEM: High R1 Value ..................................       0.24 Report
RESPONSE: Relatively higher R-values are common for electron diffraction due 
to multiple scattering.
;
_vrf_PLAT084_NaCl_filtered_noEXTI_3
;PROBLEM: High wR2 Value (i.e. > 0.25) ...................       0.45 Report
RESPONSE: Relatively higher R-values are common for electron diffraction due 
to multiple scattering.
;
_vrf_ATOM007_NaCl_filtered_noEXTI_3
;PROBLEM: _atom_site_aniso_label is missing
RESPONSE: The structure is only refined isotropically.
;
_vrf_SHFSU01_NaCl_filtered_noEXTI_3
;PROBLEM: The absolute value of parameter shift to su ratio > 0.20
RESPONSE: The shift is originated from unreasonable ADP values.
;
_vrf_PLAT080_NaCl_filtered_noEXTI_3
;PROBLEM: Maximum Shift/Error ............................       0.46 Why ? 
RESPONSE: The shift is originated from unreasonable ADP values.
;
# end Validation Reply Form
 
data_NaCl_filtered_noEXTI_4
 
_audit_creation_method            'SHELXL-2018/3'
_shelx_SHELXL_version_number      '2018/3'
_chemical_name_systematic         ?
_chemical_name_common             ?
_chemical_melting_point           ?
_chemical_formula_moiety          ?
_chemical_formula_sum
 'Cl Na' 
_chemical_formula_weight          58.44

loop_
 _atom_type_symbol
 _atom_type_description
 _atom_type_scat_dispersion_real
 _atom_type_scat_dispersion_imag
 _atom_type_scat_source
 'Na'  'Na'   0.0000   0.0000
 'International Tables Vol C Tables 4.2.6.8 and 6.1.1.4'
 'Cl'  'Cl'   0.0000   0.0000
 'International Tables Vol C Tables 4.2.6.8 and 6.1.1.4'
 
_space_group_crystal_system       cubic
_space_group_IT_number            225
_space_group_name_H-M_alt         'F m -3 m'
_space_group_name_Hall            '-F 4 2 3'
 
_shelx_space_group_comment
;
The symmetry employed for this shelxl refinement is uniquely defined
by the following loop, which should always be used as a source of
symmetry information in preference to the above space-group names.
They are only intended as comments.
;
 
loop_
 _space_group_symop_operation_xyz
 'x, y, z'
 '-x, -y, z'
 '-x, y, -z'
 'x, -y, -z'
 'z, x, y'
 'z, -x, -y'
 '-z, -x, y'
 '-z, x, -y'
 'y, z, x'
 '-y, z, -x'
 'y, -z, -x'
 '-y, -z, x'
 'y, x, -z'
 '-y, -x, -z'
 'y, -x, z'
 '-y, x, z'
 'x, z, -y'
 '-x, z, y'
 '-x, -z, -y'
 'x, -z, y'
 'z, y, -x'
 'z, -y, x'
 '-z, y, x'
 '-z, -y, -x'
 'x, y+1/2, z+1/2'
 '-x, -y+1/2, z+1/2'
 '-x, y+1/2, -z+1/2'
 'x, -y+1/2, -z+1/2'
 'z, x+1/2, y+1/2'
 'z, -x+1/2, -y+1/2'
 '-z, -x+1/2, y+1/2'
 '-z, x+1/2, -y+1/2'
 'y, z+1/2, x+1/2'
 '-y, z+1/2, -x+1/2'
 'y, -z+1/2, -x+1/2'
 '-y, -z+1/2, x+1/2'
 'y, x+1/2, -z+1/2'
 '-y, -x+1/2, -z+1/2'
 'y, -x+1/2, z+1/2'
 '-y, x+1/2, z+1/2'
 'x, z+1/2, -y+1/2'
 '-x, z+1/2, y+1/2'
 '-x, -z+1/2, -y+1/2'
 'x, -z+1/2, y+1/2'
 'z, y+1/2, -x+1/2'
 'z, -y+1/2, x+1/2'
 '-z, y+1/2, x+1/2'
 '-z, -y+1/2, -x+1/2'
 'x+1/2, y, z+1/2'
 '-x+1/2, -y, z+1/2'
 '-x+1/2, y, -z+1/2'
 'x+1/2, -y, -z+1/2'
 'z+1/2, x, y+1/2'
 'z+1/2, -x, -y+1/2'
 '-z+1/2, -x, y+1/2'
 '-z+1/2, x, -y+1/2'
 'y+1/2, z, x+1/2'
 '-y+1/2, z, -x+1/2'
 'y+1/2, -z, -x+1/2'
 '-y+1/2, -z, x+1/2'
 'y+1/2, x, -z+1/2'
 '-y+1/2, -x, -z+1/2'
 'y+1/2, -x, z+1/2'
 '-y+1/2, x, z+1/2'
 'x+1/2, z, -y+1/2'
 '-x+1/2, z, y+1/2'
 '-x+1/2, -z, -y+1/2'
 'x+1/2, -z, y+1/2'
 'z+1/2, y, -x+1/2'
 'z+1/2, -y, x+1/2'
 '-z+1/2, y, x+1/2'
 '-z+1/2, -y, -x+1/2'
 'x+1/2, y+1/2, z'
 '-x+1/2, -y+1/2, z'
 '-x+1/2, y+1/2, -z'
 'x+1/2, -y+1/2, -z'
 'z+1/2, x+1/2, y'
 'z+1/2, -x+1/2, -y'
 '-z+1/2, -x+1/2, y'
 '-z+1/2, x+1/2, -y'
 'y+1/2, z+1/2, x'
 '-y+1/2, z+1/2, -x'
 'y+1/2, -z+1/2, -x'
 '-y+1/2, -z+1/2, x'
 'y+1/2, x+1/2, -z'
 '-y+1/2, -x+1/2, -z'
 'y+1/2, -x+1/2, z'
 '-y+1/2, x+1/2, z'
 'x+1/2, z+1/2, -y'
 '-x+1/2, z+1/2, y'
 '-x+1/2, -z+1/2, -y'
 'x+1/2, -z+1/2, y'
 'z+1/2, y+1/2, -x'
 'z+1/2, -y+1/2, x'
 '-z+1/2, y+1/2, x'
 '-z+1/2, -y+1/2, -x'
 '-x, -y, -z'
 'x, y, -z'
 'x, -y, z'
 '-x, y, z'
 '-z, -x, -y'
 '-z, x, y'
 'z, x, -y'
 'z, -x, y'
 '-y, -z, -x'
 'y, -z, x'
 '-y, z, x'
 'y, z, -x'
 '-y, -x, z'
 'y, x, z'
 '-y, x, -z'
 'y, -x, -z'
 '-x, -z, y'
 'x, -z, -y'
 'x, z, y'
 '-x, z, -y'
 '-z, -y, x'
 '-z, y, -x'
 'z, -y, -x'
 'z, y, x'
 '-x, -y+1/2, -z+1/2'
 'x, y+1/2, -z+1/2'
 'x, -y+1/2, z+1/2'
 '-x, y+1/2, z+1/2'
 '-z, -x+1/2, -y+1/2'
 '-z, x+1/2, y+1/2'
 'z, x+1/2, -y+1/2'
 'z, -x+1/2, y+1/2'
 '-y, -z+1/2, -x+1/2'
 'y, -z+1/2, x+1/2'
 '-y, z+1/2, x+1/2'
 'y, z+1/2, -x+1/2'
 '-y, -x+1/2, z+1/2'
 'y, x+1/2, z+1/2'
 '-y, x+1/2, -z+1/2'
 'y, -x+1/2, -z+1/2'
 '-x, -z+1/2, y+1/2'
 'x, -z+1/2, -y+1/2'
 'x, z+1/2, y+1/2'
 '-x, z+1/2, -y+1/2'
 '-z, -y+1/2, x+1/2'
 '-z, y+1/2, -x+1/2'
 'z, -y+1/2, -x+1/2'
 'z, y+1/2, x+1/2'
 '-x+1/2, -y, -z+1/2'
 'x+1/2, y, -z+1/2'
 'x+1/2, -y, z+1/2'
 '-x+1/2, y, z+1/2'
 '-z+1/2, -x, -y+1/2'
 '-z+1/2, x, y+1/2'
 'z+1/2, x, -y+1/2'
 'z+1/2, -x, y+1/2'
 '-y+1/2, -z, -x+1/2'
 'y+1/2, -z, x+1/2'
 '-y+1/2, z, x+1/2'
 'y+1/2, z, -x+1/2'
 '-y+1/2, -x, z+1/2'
 'y+1/2, x, z+1/2'
 '-y+1/2, x, -z+1/2'
 'y+1/2, -x, -z+1/2'
 '-x+1/2, -z, y+1/2'
 'x+1/2, -z, -y+1/2'
 'x+1/2, z, y+1/2'
 '-x+1/2, z, -y+1/2'
 '-z+1/2, -y, x+1/2'
 '-z+1/2, y, -x+1/2'
 'z+1/2, -y, -x+1/2'
 'z+1/2, y, x+1/2'
 '-x+1/2, -y+1/2, -z'
 'x+1/2, y+1/2, -z'
 'x+1/2, -y+1/2, z'
 '-x+1/2, y+1/2, z'
 '-z+1/2, -x+1/2, -y'
 '-z+1/2, x+1/2, y'
 'z+1/2, x+1/2, -y'
 'z+1/2, -x+1/2, y'
 '-y+1/2, -z+1/2, -x'
 'y+1/2, -z+1/2, x'
 '-y+1/2, z+1/2, x'
 'y+1/2, z+1/2, -x'
 '-y+1/2, -x+1/2, z'
 'y+1/2, x+1/2, z'
 '-y+1/2, x+1/2, -z'
 'y+1/2, -x+1/2, -z'
 '-x+1/2, -z+1/2, y'
 'x+1/2, -z+1/2, -y'
 'x+1/2, z+1/2, y'
 '-x+1/2, z+1/2, -y'
 '-z+1/2, -y+1/2, x'
 '-z+1/2, y+1/2, -x'
 'z+1/2, -y+1/2, -x'
 'z+1/2, y+1/2, x'
 
_cell_length_a                    5.6400(7)
_cell_length_b                    5.6400(7)
_cell_length_c                    5.6400(7)
_cell_angle_alpha                 90
_cell_angle_beta                  90
_cell_angle_gamma                 90
_cell_volume                      179.41(7)
_cell_formula_units_Z             4
_cell_measurement_temperature     293(2)
_cell_measurement_reflns_used   211
_cell_measurement_theta_min   0.174
_cell_measurement_theta_max   0.741
 
_exptl_crystal_description        'cube'
_exptl_crystal_colour             'white'
_exptl_crystal_density_meas       ?
_exptl_crystal_density_method     ?
_exptl_crystal_density_diffrn     2.164          
_exptl_crystal_F_000              38
_exptl_transmission_factor_min    ?
_exptl_transmission_factor_max    ?
_exptl_crystal_size_max           ?
_exptl_crystal_size_mid           ?
_exptl_crystal_size_min           ?
_exptl_absorpt_coefficient_mu     0.000
_shelx_estimated_absorpt_T_min    ?
_shelx_estimated_absorpt_T_max    ?
_exptl_absorpt_correction_type   'none'
_exptl_absorpt_correction_T_min   ?
_exptl_absorpt_correction_T_max   ?
_exptl_absorpt_process_details    ?
_exptl_absorpt_special_details    ?
_diffrn_ambient_temperature       293(2)
_diffrn_radiation_wavelength   0.0197
_diffrn_radiation_type   'Electron'
_diffrn_source   'Electron microscope'
_diffrn_measurement_device_type   'Themis-Z'
_diffrn_measurement_method   '3DED/MicroED'
_diffrn_detector_area_resol_mean  ?
_diffrn_reflns_number             211
_diffrn_reflns_av_unetI/netI      0.0436
_diffrn_reflns_av_R_equivalents   0.1466
_diffrn_reflns_limit_h_min        -7
_diffrn_reflns_limit_h_max        7
_diffrn_reflns_limit_k_min        -6
_diffrn_reflns_limit_k_max        7
_diffrn_reflns_limit_l_min        -6
_diffrn_reflns_limit_l_max        6
_diffrn_reflns_theta_min   0.174
_diffrn_reflns_theta_max   0.741
_diffrn_reflns_theta_full   0.700
_diffrn_measured_fraction_theta_max   1.000
_diffrn_measured_fraction_theta_full  1.000
_diffrn_reflns_Laue_measured_fraction_max    1.000
_diffrn_reflns_Laue_measured_fraction_full   1.000
_diffrn_reflns_point_group_measured_fraction_max   1.000
_diffrn_reflns_point_group_measured_fraction_full  1.000
_reflns_number_total              21
_reflns_number_gt                 21
_reflns_threshold_expression      'I > 2\s(I)'
_reflns_Friedel_coverage          0.000
_reflns_Friedel_fraction_max      .
_reflns_Friedel_fraction_full     .
 
_diffrn_detector   'OneView'
_diffrn_detector_type   'CMOS'
_diffrn_measurement_device   'Themis-Z with OneView CMOS detector'
_diffrn_radiation_probe   'Electron'
_diffrn_source_type   'Field emission electron microscope'
_diffrn_source_target   'Tungsten thermal field emission'

_reflns_special_details
;
 Reflections were merged by SHELXL according to the crystal
 class for the calculation of statistics and refinement.
 
 _reflns_Friedel_fraction is defined as the number of unique
 Friedel pairs measured divided by the number that would be
 possible theoretically, ignoring centric projections and
 systematic absences.
;
 
_computing_data_collection        ?
_computing_cell_refinement        ?
_computing_data_reduction         ?
_computing_structure_solution     ?
_computing_structure_refinement 'SHELXL-2018/3 (Sheldrick, 2018)'
_computing_molecular_graphics     ?
_computing_publication_material   ?
_refine_special_details           ?
_refine_ls_structure_factor_coef  Fsqd
_refine_ls_matrix_type            full
_refine_ls_weighting_scheme       calc
_refine_ls_weighting_details
'w=1/[\s^2^(Fo^2^)+(0.3191P)^2^+0.2400P] where P=(Fo^2^+2Fc^2^)/3'
_atom_sites_solution_primary      ?
_atom_sites_solution_secondary    ?
_atom_sites_solution_hydrogens    .
_refine_ls_hydrogen_treatment     undef
_refine_ls_extinction_method      none
_refine_ls_extinction_coef        .
_refine_ls_number_reflns          21
_refine_ls_number_parameters      3
_refine_ls_number_restraints      0
_refine_ls_R_factor_all           0.2080
_refine_ls_R_factor_gt            0.2080
_refine_ls_wR_factor_ref          0.3938
_refine_ls_wR_factor_gt           0.3938
_refine_ls_goodness_of_fit_ref    1.242
_refine_ls_restrained_S_all       1.242
_refine_ls_shift/su_max           0.000
_refine_ls_shift/su_mean          0.000
 
loop_
 _atom_site_label
 _atom_site_type_symbol
 _atom_site_fract_x
 _atom_site_fract_y
 _atom_site_fract_z
 _atom_site_U_iso_or_equiv
 _atom_site_adp_type
 _atom_site_occupancy
 _atom_site_site_symmetry_order  
 _atom_site_calc_flag
 _atom_site_refinement_flags_posn
 _atom_site_refinement_flags_adp
 _atom_site_refinement_flags_occupancy
 _atom_site_disorder_assembly
 _atom_site_disorder_group
Cl01 Cl 1.000000 0.500000 0.500000 0.004(5) Uiso 1 48 d S . P . .
Na02 Na 0.500000 0.500000 0.500000 0.014(7) Uiso 1 48 d S . P . .
 
_geom_special_details
;
 All esds (except the esd in the dihedral angle between two l.s. planes)
 are estimated using the full covariance matrix.  The cell esds are taken
 into account individually in the estimation of esds in distances, angles
 and torsion angles; correlations between esds in cell parameters are only
 used when they are defined by crystal symmetry.  An approximate (isotropic)
 treatment of cell esds is used for estimating esds involving l.s. planes.
;
 
loop_
 _geom_bond_atom_site_label_1
 _geom_bond_atom_site_label_2
 _geom_bond_distance
 _geom_bond_site_symmetry_2
 _geom_bond_publ_flag
Cl01 Na02 2.8200(4) 73 ?
Cl01 Na02 2.8200(4) . ?
Cl01 Na02 2.8200(4) 1_655 ?
Cl01 Na02 2.8200(4) 49_554 ?
Cl01 Na02 2.8200(4) 49 ?
Cl01 Na02 2.8200(4) 73_545 ?
 
loop_
 _geom_angle_atom_site_label_1
 _geom_angle_atom_site_label_2
 _geom_angle_atom_site_label_3
 _geom_angle
 _geom_angle_site_symmetry_1
 _geom_angle_site_symmetry_3
 _geom_angle_publ_flag
Na02 Cl01 Na02 90.0 73 . ?
Na02 Cl01 Na02 90.0 73 1_655 ?
Na02 Cl01 Na02 180.0 . 1_655 ?
Na02 Cl01 Na02 90.0 73 49_554 ?
Na02 Cl01 Na02 90.0 . 49_554 ?
Na02 Cl01 Na02 90.0 1_655 49_554 ?
Na02 Cl01 Na02 90.0 73 49 ?
Na02 Cl01 Na02 90.0 . 49 ?
Na02 Cl01 Na02 90.0 1_655 49 ?
Na02 Cl01 Na02 180.0 49_554 49 ?
Na02 Cl01 Na02 180.0 73 73_545 ?
Na02 Cl01 Na02 90.0 . 73_545 ?
Na02 Cl01 Na02 90.0 1_655 73_545 ?
Na02 Cl01 Na02 90.0 49_554 73_545 ?
Na02 Cl01 Na02 90.0 49 73_545 ?
Cl01 Na02 Cl01 90.0 73_455 . ?
Cl01 Na02 Cl01 90.0 73_455 1_455 ?
Cl01 Na02 Cl01 180.0 . 1_455 ?
Cl01 Na02 Cl01 90.0 73_455 49_454 ?
Cl01 Na02 Cl01 90.0 . 49_454 ?
Cl01 Na02 Cl01 90.0 1_455 49_454 ?
Cl01 Na02 Cl01 90.0 73_455 49_455 ?
Cl01 Na02 Cl01 90.0 . 49_455 ?
Cl01 Na02 Cl01 90.0 1_455 49_455 ?
Cl01 Na02 Cl01 180.0 49_454 49_455 ?
Cl01 Na02 Cl01 180.0 73_455 73_445 ?
Cl01 Na02 Cl01 90.0 . 73_445 ?
Cl01 Na02 Cl01 90.0 1_455 73_445 ?
Cl01 Na02 Cl01 90.0 49_454 73_445 ?
Cl01 Na02 Cl01 90.0 49_455 73_445 ?
 
_refine_diff_density_max    0.260
_refine_diff_density_min   -0.536
_refine_diff_density_rms    0.182

_shelx_res_file
;
TITL 1_a.res in Fm-3m
    NaCl_filtered_noEXTI_4.res
    created by SHELXL-2018/3 at 17:31:36 on 28-Dec-2021
REM Old TITL 1 in Fm-3m
REM SHELXT solution in Fm-3m: R1 0.348, Rweak 0.106, Alpha 0.000
REM <I/s>   0.000 for    0 systematic absences,  Orientation as input
REM Formula found by SHELXT:  Na Cl

CELL  0.71073   5.6400   5.6400   5.6400   90.000   90.000   90.000
ZERR    4.000   0.0007   0.0007   0.0007    0.000    0.000    0.000
LATT  4
SYMM -X, -Y, Z
SYMM -X, Y, -Z
SYMM X, -Y, -Z
SYMM Z, X, Y
SYMM Z, -X, -Y
SYMM -Z, -X, Y
SYMM -Z, X, -Y
SYMM Y, Z, X
SYMM -Y, Z, -X
SYMM Y, -Z, -X
SYMM -Y, -Z, X
SYMM Y, X, -Z
SYMM -Y, -X, -Z
SYMM Y, -X, Z
SYMM -Y, X, Z
SYMM X, Z, -Y
SYMM -X, Z, Y
SYMM -X, -Z, -Y
SYMM X, -Z, Y
SYMM Z, Y, -X
SYMM Z, -Y, X
SYMM -Z, Y, X
SYMM -Z, -Y, -X
SFAC NA     2.24060 108.00390   1.33260  24.50470   0.90700   3.39140 =
            0.28630   0.43460   0.00000   0.000   0.000   0.000   1.400  22.990
SFAC CL     1.45240  30.93520   2.29260   9.97980   0.78740   2.33360 =
            0.32170   0.32280   0.00000   0.000   0.000   0.000   0.990  35.453
UNIT 4 4
L.S. 10
BOND
LIST 4
FMAP 2
PLAN 20
ACTA

WGHT    0.319100    0.240000
FVAR      23.02290
CL01  2    1.000000    0.500000    0.500000    10.02083    0.00437
NA02  1    0.500000    0.500000    0.500000    10.02083    0.01441
HKLF 4


REM  1_a.res in Fm-3m
REM wR2 = 0.3938, GooF = S = 1.242, Restrained GooF = 1.242 for all data
REM R1 = 0.2080 for 21 Fo > 4sig(Fo) and 0.2080 for all 21 data
REM 3 parameters refined using 0 restraints

END

WGHT      0.2000      0.0000

REM Highest difference peak  0.260,  deepest hole -0.536,  1-sigma level  0.182
Q1    1   1.2500  0.3758  0.2500  10.25000  0.05    0.23
Q2    1   1.0000  0.3763  0.7352  10.50000  0.05    0.22
;
_shelx_res_checksum   76811

_shelx_hkl_file
;
  -7   0  -1   -41.6    39.1
  -7   1  -1   147.1    72.4
  -6  -2  -1     4.3    39.9
  -6  -1  -3   -16.1    41.9
  -6  -1  -2   -38.1    54.8
  -6  -1  -1   -21.4    29.5
  -6   0  -3    17.8    44.4
  -6   0  -2 12310.0   487.1
  -6   0  -1    29.3    33.8
  -6   1  -3   -38.7    46.0
  -6   1  -2     6.8    49.2
  -6   1  -1     1.4    38.1
  -6   2  -3   -24.4    41.3
  -6   2  -2 11168.9   438.3
  -6   2  -1    30.7    52.3
  -6   3  -2   -29.8    37.0
  -6   3  -1   -35.1    37.2
  -5  -3  -2   -57.4    63.6
  -5  -3  -1   233.9    78.6
  -5  -2  -3    29.2    53.0
  -5  -2  -2    31.6    54.8
  -5  -2  -1    40.2    42.6
  -5  -1  -4   -13.7    44.3
  -5  -1  -3   831.1   123.8
  -5  -1  -2   -30.0    41.2
  -5  -1  -1  1473.3   149.5
  -5   0  -4   -20.9    46.1
  -5   0  -3   -10.1    42.6
  -5   0  -2     3.5    40.7
  -5   0  -1    -9.7    28.7
  -5   1  -4     0.9    49.4
  -5   1  -3   556.8    99.4
  -5   1  -2   -33.9    32.5
  -5   1  -1  4438.5   243.3
  -5   2  -4   -17.5    34.1
  -5   2  -3    38.6    47.1
  -5   2  -2   -25.8    35.4
  -5   2  -1     9.9    42.7
  -5   3  -4   -51.4    39.9
  -5   3  -3   374.3    83.8
  -5   3  -2     8.3    36.6
  -5   3  -1  1031.5    99.8
  -5   3   0   -16.2    16.8
  -5   4  -3     6.6    35.7
  -5   4  -2    57.7    44.0
  -5   4  -1    43.8    36.9
  -5   4   0   -17.0    21.6
  -4  -4  -2  9109.6   381.8
  -4  -4  -1    23.6    37.3
  -4  -3  -3    -1.8    43.8
  -4  -3  -2    53.3    51.1
  -4  -3  -1   -17.1    34.9
  -4  -2  -4 15365.2   573.5
  -4  -2  -3   -19.6    50.0
  -4  -2  -2 34382.5   962.3
  -4  -2  -1    10.9    35.9
  -4  -1  -4    -5.6    42.2
  -4  -1  -3   -15.0    33.2
  -4  -1  -2    -5.5    35.7
  -4  -1  -1   -20.6    25.3
  -4   0  -5    30.3    41.3
  -4   0  -4 13671.4   519.6
  -4   0  -3    18.4    43.7
  -4   0  -2 49229.1  1239.1
  -4   0  -1    -9.6    41.0
  -4   1  -5    14.5    43.9
  -4   1  -4   -21.1    36.5
  -4   1  -3   -29.5    45.7
  -4   1  -2    18.6    32.6
  -4   1  -1    -6.4    33.7
  -4   1   4    -8.1    41.7
  -4   1   5    12.5    64.7
  -4   2  -5   -14.8    49.9
  -4   2  -4 20168.9   662.0
  -4   2  -3    16.0    32.9
  -4   2  -2 38016.1   960.6
  -4   2  -1   -11.3    24.3
  -4   2   0 26172.7   670.7
  -4   2   4 14323.3   506.1
  -4   2   5   -55.7    50.4
  -4   3  -5     6.1    44.6
  -4   3  -4   -31.8    38.9
  -4   3  -3     9.0    39.2
  -4   3  -2   -15.7    25.6
  -4   3  -1    -4.0    23.2
  -4   3   0    -8.5    18.5
  -4   3   3   -18.6    30.4
  -4   3   4   -29.7    47.7
  -4   4  -4  5337.4   293.2
  -4   4  -3    11.3    32.8
  -4   4  -2 20190.5   555.3
  -4   4  -1   -29.1    29.0
  -4   4   0 12225.0   320.2
  -4   4   2 14555.9   405.2
  -4   4   3    -0.2    39.0
  -4   4   4  4189.3   207.4
  -4   5  -2   -29.7    39.2
  -4   5  -1    23.3    23.4
  -4   5   0    -1.2    19.2
  -4   5   2   -19.7    28.5
  -4   5   3   -26.8    32.9
  -3  -5  -2    34.8    45.7
  -3  -5  -1   542.8    85.4
  -3  -4  -3     4.7    31.1
  -3  -4  -2   -31.4    33.8
  -3  -4  -1   -17.8    22.8
  -3  -3  -4    -2.0    38.6
  -3  -3  -3  3937.7   220.4
  -3  -3  -2   -22.4    30.5
  -3  -3  -1  3883.3   206.2
  -3  -2  -4    41.8    53.2
  -3  -2  -3   -25.1    30.4
  -3  -2  -2    -1.0    35.6
  -3  -2  -1   -25.5    24.9
  -3  -1  -5   934.0   131.5
  -3  -1  -4    58.5    47.1
  -3  -1  -3  3456.4   222.0
  -3  -1  -2    30.2    41.2
  -3  -1  -1 11279.5   397.0
  -3  -1   4    30.4    43.2
  -3  -1   5   648.0   110.7
  -3   0  -5     0.1    44.4
  -3   0  -4     9.4    42.8
  -3   0  -3    16.8    41.8
  -3   0  -2     3.6    26.1
  -3   0  -1   -21.5    24.7
  -3   0   4    -2.7    42.9
  -3   0   5    33.0    57.0
  -3   1  -5  1056.3   134.6
  -3   1  -4   -39.1    40.5
  -3   1  -3  4689.7   246.8
  -3   1  -2     8.3    33.7
  -3   1  -1 13303.4   396.5
  -3   1   3  3827.9   212.3
  -3   1   4    25.5    43.7
  -3   1   5  1009.5   132.4
  -3   2  -6    37.6    77.3
  -3   2  -5   -21.6    60.9
  -3   2  -4     0.0    42.3
  -3   2  -3   -12.9    38.6
  -3   2  -2    -7.8    18.5
  -3   2  -1     1.7    19.3
  -3   2   0   -17.9    42.2
  -3   2   3   -35.6    35.1
  -3   2   4    21.0    44.5
  -3   2   5   -21.4    48.6
  -3   3  -5   564.5   108.0
  -3   3  -4     4.0    46.2
  -3   3  -3  3754.7   216.9
  -3   3  -2    21.1    26.0
  -3   3  -1  4205.7   160.0
  -3   3   0   -12.9    19.5
  -3   3   2   -10.0    27.4
  -3   3   3  1796.5   115.4
  -3   3   4   -44.4    62.9
  -3   3   5   554.5    98.7
  -3   4  -5    34.0    49.3
  -3   4  -4   -21.2    43.2
  -3   4  -3    29.0    37.3
  -3   4  -2     4.0    29.5
  -3   4  -1     5.3    29.6
  -3   4   0   -26.8    12.2
  -3   4   1   -19.9    10.4
  -3   4   2     6.0    18.7
  -3   4   3   -18.1    25.1
  -3   4   4     4.8    39.8
  -3   5  -4    12.4    60.7
  -3   5  -3   673.1    97.7
  -3   5  -2   -16.1    28.0
  -3   5  -1   910.8    63.5
  -3   5   0    -3.6    11.0
  -3   5   1   997.9    43.8
  -3   5   2    -3.4    18.4
  -3   5   3   487.0    66.7
  -3   6   1   -38.3    20.1
  -3   6   2   -38.3    24.7
  -2  -6  -2  7357.5   311.9
  -2  -6  -1    19.7    28.4
  -2  -5  -3   -10.3    29.7
  -2  -5  -2    -1.3    34.1
  -2  -5  -1    -0.9    20.0
  -2  -4  -4 14871.0   493.8
  -2  -4  -3    -0.8    34.5
  -2  -4  -2 33003.6   830.5
  -2  -4  -1    -5.0    19.4
  -2  -4   5   -19.7    27.7
  -2  -3  -4   -20.7    38.8
  -2  -3  -3     6.9    25.3
  -2  -3  -2     3.6    22.6
  -2  -3  -1    21.8    21.7
  -2  -3   5   -16.6    44.0
  -2  -2  -5    50.2    47.1
  -2  -2  -4 36047.6   934.8
  -2  -2  -3   -11.5    24.7
  -2  -2  -2 65996.3  1483.4
  -2  -2  -1    13.1    22.6
  -2  -2   4 24594.3   689.6
  -2  -2   5     3.5    37.5
  -2  -1  -5    16.0    44.7
  -2  -1  -4   -35.0    41.2
  -2  -1  -3     6.9    26.2
  -2  -1  -2    -6.1    25.5
  -2  -1  -1    -4.1    27.5
  -2  -1   3    11.9    26.6
  -2  -1   4    22.4    33.9
  -2  -1   5    15.6    36.3
  -2   0  -5    -6.4    30.8
  -2   0  -4 62363.1  1524.1
  -2   0  -3    -2.4    39.9
  -2   0  -2 70267.3  1585.9
  -2   0  -1   -10.5    20.4
  -2   0   3     1.0    32.1
  -2   0   4 49096.6  1253.0
  -2   0   5   -17.8    41.1
  -2   1  -6    20.7    53.1
  -2   1  -5   -26.5    49.6
  -2   1  -4   110.2    69.0
  -2   1  -3   -26.6    33.1
  -2   1  -2   -14.0    23.3
  -2   1  -1    -5.4    17.1
  -2   1   0     3.0    12.2
  -2   1   2    12.6    23.9
  -2   1   3   -14.4    52.3
  -2   1   4   -35.6    41.0
  -2   1   5    63.8    50.3
  -2   2  -6 13474.4   537.5
  -2   2  -5     6.9    45.5
  -2   2  -4 48645.8  1234.9
  -2   2  -3    -7.0    32.5
  -2   2  -2 67489.6  1504.3
  -2   2  -1     4.1    16.9
  -2   2   0 83742.5  1720.6
  -2   2   1    14.1    14.9
  -2   2   2 52253.1  1152.1
  -2   2   3    -9.5    25.1
  -2   2   4 44032.3  1119.8
  -2   2   5     4.6    41.7
  -2   3  -6   -47.0    57.1
  -2   3  -5   -31.2    48.5
  -2   3  -4    31.7    51.0
  -2   3  -3   -45.6    35.8
  -2   3  -2    -2.5    29.7
  -2   3  -1     5.3    18.2
  -2   3   0    27.1     9.9
  -2   3   1    -1.1    13.6
  -2   3   2    -0.6    30.9
  -2   3   3    30.6    42.8
  -2   3   4   -90.4    48.7
  -2   3   5   -35.5    53.0
  -2   4  -5    31.8    45.7
  -2   4  -4 19468.3   627.6
  -2   4  -3    35.0    35.0
  -2   4  -2 45917.6  1071.1
  -2   4  -1    -8.7    16.8
  -2   4   1    -5.6    12.6
  -2   4   2 32382.0   737.3
  -2   4   3     6.8    32.2
  -2   4   4 23995.0   686.8
  -2   4   5   -20.0    42.6
  -2   5  -4    39.3    47.2
  -2   5  -3    -8.2    37.0
  -2   5  -2    -7.7    26.0
  -2   5  -1   -15.6    20.8
  -2   5   1    10.3    19.5
  -2   5   2   -26.2    21.3
  -2   5   3    -2.3    32.6
  -2   5   4   -78.7    42.0
  -2   6  -3    58.9    45.9
  -2   6  -2  9730.1   344.6
  -2   6   1   -16.4    26.7
  -2   6   2 10503.3   328.9
  -2   6   3    21.6    37.1
  -1  -6  -3    54.6    37.7
  -1  -6  -2   -39.1    31.5
  -1  -6  -1   393.1    61.0
  -1  -5  -4    25.2    35.7
  -1  -5  -3  1026.3   102.1
  -1  -5  -2    -2.6    26.9
  -1  -5  -1  1243.4   100.2
  -1  -4  -4   -22.0    32.5
  -1  -4  -3     3.3    29.9
  -1  -4  -2    -5.0    23.3
  -1  -4  -1     3.6    17.7
  -1  -4   4   -22.0    30.4
  -1  -4   5    27.1    42.7
  -1  -3  -5   929.1   108.6
  -1  -3  -4     4.4    21.3
  -1  -3  -3  4768.3   206.4
  -1  -3  -2    27.9    23.6
  -1  -3  -1 10090.1   300.1
  -1  -3   3  3562.5   184.8
  -1  -3   4    -2.1    25.4
  -1  -3   5   873.8   107.8
  -1  -2  -5    11.0    32.3
  -1  -2  -4   -29.3    26.8
  -1  -2  -3     9.2    19.0
  -1  -2  -2   -10.3    19.3
  -1  -2  -1     3.2    37.2
  -1  -2   3    13.0    28.3
  -1  -2   4     7.1    32.9
  -1  -2   5   -18.6    30.8
  -1  -1  -5  1806.7   159.4
  -1  -1  -4   -23.9    27.5
  -1  -1  -3 15673.3   460.9
  -1  -1  -2     7.8    16.4
  -1  -1  -1 32322.7   734.7
  -1  -1   2     3.0    17.7
  -1  -1   3 17684.0   492.3
  -1  -1   4     3.9    27.1
  -1  -1   5  1904.3   148.3
  -1  -1   6   -32.5    28.5
  -1   0  -6    -5.1    47.8
  -1   0  -5    13.1    44.7
  -1   0  -4     7.1    46.5
  -1   0  -3    27.5    38.4
  -1   0  -2   -23.1    22.3
  -1   0  -1     5.7    16.5
  -1   0   2     2.5    16.8
  -1   0   3     5.5    29.4
  -1   0   4     7.9    30.6
  -1   0   5   -21.7    31.7
  -1   0   6     1.1    32.2
  -1   1  -6    -6.6    48.0
  -1   1  -5  2192.3   184.5
  -1   1  -4    -8.2    34.0
  -1   1  -3 19385.8   568.5
  -1   1  -2    -1.8    22.7
  -1   1  -1 40305.8   882.9
  -1   1   0     6.2     8.3
  -1   1   1 29568.5   658.3
  -1   1   2     7.6    18.2
  -1   1   3 16276.5   493.3
  -1   1   4   -25.0    29.8
  -1   1   5  1696.5   160.2
  -1   2  -6    -0.6    63.0
  -1   2  -5   -22.5    49.2
  -1   2  -4    15.6    49.3
  -1   2  -3    25.5    29.0
  -1   2  -2   -14.9    17.7
  -1   2  -1    24.1    17.5
  -1   2   1    -6.0    13.7
  -1   2   2    -6.6    20.2
  -1   2   3   -19.6    22.3
  -1   2   4    22.4    35.4
  -1   2   5    84.6    50.4
  -1   3  -6    17.8    52.9
  -1   3  -5  1047.6   134.4
  -1   3  -4    33.8    38.7
  -1   3  -3  4914.1   243.1
  -1   3  -2   -17.6    25.5
  -1   3  -1 12868.3   346.5
  -1   3   1 13437.8   339.6
  -1   3   2    23.8    27.2
  -1   3   3  4753.8   222.3
  -1   3   4    56.0    47.0
  -1   3   5   963.1   126.1
  -1   4  -5    17.2    46.8
  -1   4  -4    21.0    48.6
  -1   4  -3    -2.1    32.3
  -1   4  -2     3.7    30.2
  -1   4   1    -8.6    21.4
  -1   4   2    43.2    34.8
  -1   4   3   -18.1    35.9
  -1   4   4    19.3    40.4
  -1   4   5    -6.7    58.6
  -1   5  -4    -2.7    51.0
  -1   5  -3   987.2   120.5
  -1   5  -2    -4.7    23.7
  -1   5   1  5842.2   218.9
  -1   5   2    -0.8    25.8
  -1   5   3   775.2    91.5
  -1   5   4   -18.7    41.7
  -1   6  -3     1.9    39.8
  -1   6   1    -1.6    23.4
  -1   6   2    -2.9    42.3
  -1   6   3    41.0    46.5
   0  -6  -3   -15.4    29.4
   0  -6  -2 16858.3   478.4
   0  -6  -1   -27.7    28.6
   0  -5  -4   -12.5    23.9
   0  -5  -3    -6.4    24.5
   0  -5  -2   -16.9    21.4
   0  -5  -1    14.1    17.7
   0  -5   4     7.6    31.6
   0  -5   5   -42.9    40.5
   0  -4  -5     0.5    33.1
   0  -4  -4 13680.5   430.6
   0  -4  -3    14.4    24.4
   0  -4  -2 42946.2   955.8
   0  -4  -1     3.7    19.6
   0  -4   3     9.2    24.8
   0  -4   4 13057.2   436.8
   0  -4   5    16.9    33.1
   0  -3  -5   -25.4    26.6
   0  -3  -4     8.2    27.4
   0  -3  -3    12.2    25.1
   0  -3  -2   -21.8    16.9
   0  -3  -1     7.6    15.9
   0  -3   2     7.5    20.1
   0  -3   3    19.1    26.6
   0  -3   4     4.6    28.5
   0  -3   5   -39.3    28.2
   0  -3   6     3.7    39.3
   0  -2  -5   -17.9    38.1
   0  -2  -4 56104.1  1290.3
   0  -2  -3    -2.1    16.9
   0  -2  -2 77116.5  1639.9
   0  -2  -1    -7.9     7.9
   0  -2   2 73329.9  1579.8
   0  -2   3   -12.2    16.6
   0  -2   4 57608.3  1339.8
   0  -2   5    26.5    32.3
   0  -2   6 16137.3   545.2
   0  -1  -5    12.6    33.0
   0  -1  -4   -19.6    28.3
   0  -1  -3   -15.9    17.6
   0  -1  -2    -9.3    18.4
   0  -1  -1    -6.9     8.7
   0  -1   1     5.6    10.7
   0  -1   2    -8.3    19.4
   0  -1   3     4.6    18.3
   0  -1   4    -4.8    26.0
   0  -1   5     7.4    30.2
   0  -1   6   -18.3    28.5
   0   0  -6  8620.2   403.2
   0   0  -5    53.7    54.4
   0   0  -4 36464.9   942.6
   0   0  -3    14.5    34.9
   0   0  -2 82747.4  1771.1
   0   0  -1    -0.1    12.2
   0   0   1    -9.2    11.3
   0   0   2 84823.1  1809.6
   0   0   3   -16.1    25.7
   0   0   4 32391.9   835.3
   0   0   5   -15.5    43.3
   0   0   6  7822.0   354.6
   0   1  -6    -9.3    40.5
   0   1  -5    29.3    38.5
   0   1  -4     0.6    34.0
   0   1  -3    13.7    29.9
   0   1  -2     8.5    26.0
   0   1  -1     9.5    15.5
   0   1   1     3.5    13.9
   0   1   2    13.5    24.8
   0   1   3   -16.3    28.5
   0   1   4   -22.4    32.3
   0   1   5   -11.7    35.8
   0   1   6     6.7    45.3
   0   2  -6 17603.4   635.0
   0   2  -5     6.4    44.0
   0   2  -4 58617.1  1444.1
   0   2  -3   -19.2    34.5
   0   2  -2 69852.4  1559.1
   0   2   1    -3.1    12.0
   0   2   2 86807.3  1885.6
   0   2   3   -14.2    32.5
   0   2   4 53451.0  1323.5
   0   2   5    37.5    54.2
   0   3  -6   -16.5    56.2
   0   3  -5    19.8    53.3
   0   3  -4     8.8    39.6
   0   3  -3    32.6    43.4
   0   3  -2   -19.9    22.6
   0   3   1     7.1    21.4
   0   3   2    22.2    28.1
   0   3   3     2.3    32.5
   0   3   4   -25.6    47.0
   0   3   5    22.1    40.9
   0   4  -5    21.9    47.1
   0   4  -4 12076.1   475.3
   0   4  -3    23.5    42.2
   0   4   1   -24.4    31.9
   0   4   2 32177.8   816.1
   0   4   3   -14.5    30.0
   0   4   4 13088.1   482.2
   0   4   5   -33.7    48.2
   0   5  -5   -49.3    62.0
   0   5  -4   -30.4    43.4
   0   5  -3     5.6    35.4
   0   5   1    16.3    27.8
   0   5   2     9.5    43.9
   0   5   3   -37.2    42.3
   0   5   4    -9.3    35.8
   0   6   1     2.7    44.1
   0   6   2 12000.7   409.5
   0   6   3   -16.1    34.7
   0   7   1   -31.4    40.6
   1  -6  -3    -8.9    24.8
   1  -6  -2    -2.5    23.5
   1  -6  -1    24.5    18.6
   1  -6   3   -33.2    24.4
   1  -5  -4   -10.4    31.6
   1  -5  -3   669.2    67.1
   1  -5  -2    -7.3    19.1
   1  -5  -1  1176.2    74.4
   1  -5   3   890.9    92.0
   1  -5   4    28.2    40.7
   1  -5   5   307.3    71.7
   1  -4  -5     5.9    27.4
   1  -4  -4     2.7    24.1
   1  -4  -3    25.1    24.9
   1  -4  -2     1.1    17.2
   1  -4  -1     8.4    15.0
   1  -4   2   -47.6    37.5
   1  -4   3     0.6    21.8
   1  -4   4    14.5    30.8
   1  -4   5    49.5    38.8
   1  -3  -5  1075.3   106.4
   1  -3  -4    19.5    29.5
   1  -3  -3  4073.8   159.2
   1  -3  -2    20.4    17.5
   1  -3  -1 12991.4   307.2
   1  -3   1  9539.0   253.8
   1  -3   2    -3.3    13.5
   1  -3   3  5498.0   219.3
   1  -3   4    21.0    26.7
   1  -3   5   916.1   103.5
   1  -3   6    -1.5    25.5
   1  -2  -5   -11.4    26.0
   1  -2  -4    -2.0    19.9
   1  -2  -3     0.6    17.2
   1  -2  -2     6.1    14.0
   1  -2  -1    -8.0     7.9
   1  -2   1    10.2    10.5
   1  -2   2    -6.0    12.0
   1  -2   3   -22.7    23.2
   1  -2   4     3.9    25.3
   1  -2   5   -44.3    32.3
   1  -2   6    23.2    46.7
   1  -1  -5  2113.0   152.7
   1  -1  -4    -2.5    20.2
   1  -1  -3 16017.3   431.3
   1  -1  -2     2.4    10.8
   1  -1  -1 42849.7   899.4
   1  -1   0     0.3     5.4
   1  -1   1 34970.5   753.0
   1  -1   2     0.6    14.4
   1  -1   3 19008.2   511.3
   1  -1   4    -7.0    20.4
   1  -1   5  2353.2   163.0
   1  -1   6     2.6    37.4
   1   0  -5     4.6    29.9
   1   0  -4   -22.5    25.8
   1   0  -3   -43.3    22.5
   1   0  -2    -1.9    12.5
   1   0   1    -7.5    10.5
   1   0   2    -7.1    16.0
   1   0   3     9.5    24.7
   1   0   4   -18.8    30.9
   1   0   5   -38.0    31.1
   1   0   6    -4.5    35.9
   1   1  -5  1878.9   173.7
   1   1  -4     3.0    38.5
   1   1  -3 16963.1   516.6
   1   1  -2    19.3    26.2
   1   1   1 30773.6   713.5
   1   1   2     1.2    14.4
   1   1   3 17559.3   515.6
   1   1   4   -13.7    26.5
   1   1   5  2250.8   174.7
   1   2  -5     8.5    36.0
   1   2  -4    -1.4    42.1
   1   2  -3    -5.3    30.4
   1   2   1    32.0    29.3
   1   2   2   -29.8    27.3
   1   2   3   -25.8    24.3
   1   2   4   -17.5    38.2
   1   2   5    21.7    46.9
   1   3  -5   947.9   132.5
   1   3  -4    59.5    51.4
   1   3  -3  3296.6   211.9
   1   3   1 14782.3   449.5
   1   3   2   -17.7    37.6
   1   3   3  4771.8   252.5
   1   3   4     5.8    41.3
   1   3   5   823.4   125.1
   1   4  -5    16.8    54.0
   1   4  -4   -39.2    35.4
   1   4   1     3.4    24.6
   1   4   2    35.8    39.7
   1   4   3     6.4    43.0
   1   4   4   -11.6    49.1
   1   4   5   -17.2    51.4
   1   5  -4   -18.0    31.6
   1   5   1  1181.6   121.8
   1   5   2    15.7    39.2
   1   5   3   614.3    98.6
   1   5   4   -34.9    48.0
   1   6   1    17.2    44.9
   1   6   2   -15.1    44.5
   1   6   3   -17.2    61.2
   2  -6  -3   -10.3    15.2
   2  -6  -2  7770.3   235.2
   2  -6  -1   -14.5    14.2
   2  -5  -4    17.1    24.3
   2  -5  -3   -11.0    21.9
   2  -5  -2     6.5    11.9
   2  -5  -1    -5.6    15.8
   2  -5   1    17.5    18.4
   2  -5   2    25.3    26.8
   2  -5   3   -31.2    30.2
   2  -5   4    23.7    33.0
   2  -4  -5    19.5    31.1
   2  -4  -4 22118.1   588.4
   2  -4  -3    54.6    30.6
   2  -4  -2 46502.7  1006.2
   2  -4  -1     2.8    12.7
   2  -4   1     4.3    15.5
   2  -4   2 49222.7  1103.8
   2  -4   3   -10.1    19.3
   2  -4   4 18127.3   533.1
   2  -4   5   -16.3    23.7
   2  -3  -5     9.0    37.7
   2  -3  -4   -17.6    28.4
   2  -3  -3   -17.4    23.0
   2  -3  -2    -9.5    18.0
   2  -3  -1    25.5    13.0
   2  -3   0     7.0     6.1
   2  -3   1   -24.1    15.6
   2  -3   2    14.0    23.6
   2  -3   3   -16.4    28.3
   2  -3   4   -12.0    38.0
   2  -3   5    32.8    45.0
   2  -3   6    -2.8    51.0
   2  -2  -5    -6.8    24.0
   2  -2  -4 42893.5  1017.3
   2  -2  -3    -6.7    16.2
   2  -2  -2 63687.1  1357.6
   2  -2  -1     6.1     8.7
   2  -2   0 54750.5  1115.4
   2  -2   1    -0.8    11.6
   2  -2   2 83216.1  1771.6
   2  -2   3    17.3    24.5
   2  -2   4 47509.7  1141.4
   2  -2   5   -13.7    30.9
   2  -2   6 13712.4   487.0
   2  -1  -5    16.7    30.5
   2  -1  -4   -16.3    25.7
   2  -1  -3    28.3    21.3
   2  -1  -2    11.9    18.5
   2  -1   0     0.6     8.1
   2  -1   1    -2.5    12.2
   2  -1   2    -6.0    15.6
   2  -1   3     6.6    29.6
   2  -1   4    49.8    40.3
   2  -1   5    -8.7    30.4
   2  -1   6   -27.7    33.1
   2   0  -5     6.0    39.3
   2   0  -4 48506.3  1151.6
   2   0  -3    49.3    28.4
   2   0   1   -10.1    16.5
   2   0   2 74910.4  1624.4
   2   0   3    27.9    24.6
   2   0   4 61732.4  1430.9
   2   0   5     9.5    29.8
   2   0   6 14928.8   573.4
   2   1  -5   -27.3    37.0
   2   1  -4   -17.3    28.6
   2   1  -3    -5.5    22.0
   2   1   1    10.0    19.1
   2   1   2     2.2    20.4
   2   1   3    -8.7    19.8
   2   1   4     5.8    31.9
   2   1   5    19.5    31.6
   2   2  -5     4.5    48.9
   2   2  -4 21946.5   698.1
   2   2   1    -8.0    27.5
   2   2   2 70723.5  1615.3
   2   2   3     8.1    36.5
   2   2   4 34921.7   941.4
   2   2   5    73.0    50.5
   2   3  -5    29.4    48.1
   2   3  -4     9.9    34.0
   2   3   1   -16.7    42.2
   2   3   2   -21.4    33.9
   2   3   3    18.8    34.4
   2   3   4   -55.4    54.8
   2   4  -5     9.4    36.3
   2   4   1     7.5    41.2
   2   4   2 41323.2  1089.7
   2   4   3   -23.6    50.0
   2   4   4 14826.0   559.3
   2   5   1     3.0    42.2
   2   5   2   -21.5    47.6
   2   5   3    17.0    54.8
   2   6   1   -24.5    46.9
   2   6   2 10448.2   447.3
   3  -5  -3   522.3    53.3
   3  -5  -2   -14.8    14.2
   3  -5  -1  1064.0    42.9
   3  -5   0     6.6    10.0
   3  -5   1   959.5    56.8
   3  -5   2    12.6    15.4
   3  -5   3  1140.6    91.9
   3  -5   4   -11.7    27.4
   3  -4  -4   -25.2    22.0
   3  -4  -3    -6.7    14.3
   3  -4  -2   -11.9    12.7
   3  -4  -1    23.3    11.5
   3  -4   0    -8.7     5.4
   3  -4   1    33.6    18.6
   3  -4   2     7.8    20.1
   3  -4   3    24.5    26.2
   3  -4   4   -23.5    27.1
   3  -4   5     9.4    29.0
   3  -3  -5   503.5    75.6
   3  -3  -4    -5.1    25.9
   3  -3  -3  3453.1   154.1
   3  -3  -2   -80.4    45.0
   3  -3   0     6.7    12.5
   3  -3   1  4238.0   143.6
   3  -3   2   -10.4    15.0
   3  -3   3  2889.5   156.7
   3  -3   4     1.1    30.2
   3  -3   5   607.9    89.0
   3  -2  -5     3.2    41.7
   3  -2  -4    20.0    24.5
   3  -2  -3    24.0    24.8
   3  -2  -2    41.8    21.6
   3  -2   0     4.8    14.0
   3  -2   1     0.9    13.7
   3  -2   2   -17.0    15.3
   3  -2   3    -8.8    20.9
   3  -2   4     0.6    26.0
   3  -2   5    -8.5    38.5
   3  -2   6   -31.3    49.2
   3  -1  -5   829.8    98.8
   3  -1  -4   -13.3    26.6
   3  -1  -3  4673.2   200.8
   3  -1   1 10868.1   304.7
   3  -1   2   -12.2    22.7
   3  -1   3  3517.0   175.4
   3  -1   4    -6.0    25.9
   3  -1   5   766.5    95.5
   3  -1   6    38.0    59.4
   3   0  -5   -31.3    35.1
   3   0  -4    -6.3    28.2
   3   0   1    -4.7    23.8
   3   0   2     9.0    20.2
   3   0   3    -6.5    31.5
   3   0   4   -21.8    25.7
   3   0   5     5.5    34.9
   3   1  -5   683.8   104.3
   3   1  -4    -1.3    28.0
   3   1   1 10765.5   340.6
   3   1   2    49.9    33.0
   3   1   3  3993.5   201.5
   3   1   4    -6.6    24.3
   3   1   5  1206.1   129.0
   3   2   1    -3.3    18.8
   3   2   2    -6.0    25.7
   3   2   3     4.5    21.0
   3   2   4   -10.9    35.1
   3   3   1  3996.3   227.4
   3   3   2   -36.4    41.0
   3   3   3  2939.0   213.8
   3   3   4    -4.5    42.6
   3   4   1    -4.4    43.2
   3   4   2    56.6    57.8
   3   4   3    29.1    51.5
   3   5   1   198.5    87.9
   3   5   2    20.9    57.6
   4  -5  -3   -24.4    19.7
   4  -5  -2    -7.1    14.9
   4  -4  -4  6157.4   245.7
   4  -4  -3     9.2    18.8
   4  -4  -2 13686.7   354.6
   4  -4   0 11888.7   279.1
   4  -4   1     0.2    14.4
   4  -4   2 20797.3   529.9
   4  -4   3   -16.5    21.7
   4  -4   4  6197.7   266.4
   4  -3  -4    -8.0    29.1
   4  -3  -3    -0.3    27.6
   4  -3   0     6.8    16.4
   4  -3   1    -7.0    15.8
   4  -3   2    -5.3    19.0
   4  -3   3    13.0    25.7
   4  -3   4     6.0    28.1
   4  -3   5    28.7    49.5
   4  -2  -5    -0.9    41.3
   4  -2  -4 16785.7   500.4
   4  -2  -3     6.7    24.6
   4  -2   0 30225.8   707.9
   4  -2   1    10.7    18.2
   4  -2   2 39608.3   932.0
   4  -2   3     8.1    24.2
   4  -2   4 19316.4   573.1
   4  -2   5   -17.6    33.1
   4  -1  -5     4.5    39.6
   4  -1  -4    29.9    32.8
   4  -1   1   -19.7    26.1
   4  -1   2   -20.9    28.8
   4  -1   3   -24.7    28.2
   4  -1   4     8.1    28.2
   4  -1   5   -26.2    23.5
   4   0   1    17.3    30.3
   4   0   2 50332.0  1182.4
   4   0   3   -20.1    23.8
   4   0   4 10621.9   392.0
   4   0   5   -21.4    27.3
   4   1   1    23.1    31.4
   4   1   2    -4.2    22.3
   4   1   3   -12.0    21.9
   4   1   4     6.7    37.2
   4   2   1     7.8    26.0
   4   2   2 36033.2   923.1
   4   2   3   -42.7    37.6
   4   2   4 15699.0   532.1
   4   3   1    -3.0    29.6
   4   3   2    -5.7    36.6
   4   3   3    10.3    33.0
   4   4   1    -3.7    48.5
   4   4   2 18883.0   655.4
   5  -4  -3     2.8    26.0
   5  -4   1   -16.4    19.7
   5  -4   2   -14.7    24.1
   5  -3   0    -2.7    17.1
   5  -3   1   792.2    72.5
   5  -3   2    10.5    24.6
   5  -3   3   425.0    66.1
   5  -3   4     1.8    31.5
   5  -2  -4   -20.9    25.6
   5  -2   0    13.9    17.6
   5  -2   1   -12.4    27.3
   5  -2   2   -15.2    21.9
   5  -2   3    -5.2    30.7
   5  -2   4    -0.9    26.7
   5  -1   1  2237.2   143.7
   5  -1   2     7.7    30.0
   5  -1   3  2189.5   154.6
   5  -1   4    15.8    41.1
   5   0   1    35.5    36.3
   5   0   2     2.7    23.0
   5   0   3   -12.6    29.8
   5   0   4   -11.2    33.1
   5   1   1  1351.5   121.0
   5   1   2    -9.1    37.2
   5   1   3   887.1   106.6
   5   1   4    -9.6    31.5
   5   2   1    35.0    33.0
   5   2   2     5.4    33.4
   5   2   3   -22.5    38.2
   5   3   1   126.9    64.4
   5   3   2    20.4    49.8
   6  -3   0    -9.3    31.7
   6  -3   1    26.3    32.8
   6  -3   2    17.7    34.3
   6  -2   0  4728.1   233.7
   6  -2   1   -55.8    39.9
   6  -2   2 10390.0   385.9
   6  -2   3   -22.9    27.4
   6  -1   1    25.5    41.8
   6  -1   2   -20.8    27.1
   6  -1   3    -8.2    30.3
   6   0   1   -24.2    25.8
   6   0   2 16794.0   537.4
   6   0   3   -28.9    37.4
   6   1   1   -14.6    22.8
   6   1   2   -12.4    47.1
   6   1   3     5.6    35.5
   6   2   1    -7.8    18.2
   7   0   1   -17.3    34.0
;
_shelx_hkl_checksum    1508

# start Validation Reply Form
_vrf_RINTA01_NaCl_filtered_noEXTI_4
;PROBLEM: The value of Rint is greater than 0.12
RESPONSE: Relatively higher R-values are common for electron diffraction due 
to multiple scattering.
;
_vrf_PLAT020_NaCl_filtered_noEXTI_4
;PROBLEM: The Value of Rint is Greater Than 0.12 .........      0.147 Report
RESPONSE: Relatively higher R-values are common for electron diffraction due 
to multiple scattering.
;
_vrf_PLAT082_NaCl_filtered_noEXTI_4
;PROBLEM: High R1 Value ..................................       0.21 Report
RESPONSE: Relatively higher R-values are common for electron diffraction due 
to multiple scattering.
;
_vrf_PLAT084_NaCl_filtered_noEXTI_4
;PROBLEM: High wR2 Value (i.e. > 0.25) ...................       0.39 Report
RESPONSE: Relatively higher R-values are common for electron diffraction due 
to multiple scattering.
;
_vrf_ATOM007_NaCl_filtered_noEXTI_4
;PROBLEM: _atom_site_aniso_label is missing
RESPONSE: The structure is only refined isotropically.
;
# end Validation Reply Form
 
data_NaCl_unfiltered_EXTI_5
 
_audit_creation_method            'SHELXL-2018/3'
_shelx_SHELXL_version_number      '2018/3'
_chemical_name_systematic         ?
_chemical_name_common             ?
_chemical_melting_point           ?
_chemical_formula_moiety          ?
_chemical_formula_sum
 'Cl Na' 
_chemical_formula_weight          58.44

loop_
 _atom_type_symbol
 _atom_type_description
 _atom_type_scat_dispersion_real
 _atom_type_scat_dispersion_imag
 _atom_type_scat_source
 'Na'  'Na'   0.0000   0.0000
 'International Tables Vol C Tables 4.2.6.8 and 6.1.1.4'
 'Cl'  'Cl'   0.0000   0.0000
 'International Tables Vol C Tables 4.2.6.8 and 6.1.1.4'
 
_space_group_crystal_system       cubic
_space_group_IT_number            225
_space_group_name_H-M_alt         'F m -3 m'
_space_group_name_Hall            '-F 4 2 3'
 
_shelx_space_group_comment
;
The symmetry employed for this shelxl refinement is uniquely defined
by the following loop, which should always be used as a source of
symmetry information in preference to the above space-group names.
They are only intended as comments.
;
 
loop_
 _space_group_symop_operation_xyz
 'x, y, z'
 '-x, -y, z'
 '-x, y, -z'
 'x, -y, -z'
 'z, x, y'
 'z, -x, -y'
 '-z, -x, y'
 '-z, x, -y'
 'y, z, x'
 '-y, z, -x'
 'y, -z, -x'
 '-y, -z, x'
 'y, x, -z'
 '-y, -x, -z'
 'y, -x, z'
 '-y, x, z'
 'x, z, -y'
 '-x, z, y'
 '-x, -z, -y'
 'x, -z, y'
 'z, y, -x'
 'z, -y, x'
 '-z, y, x'
 '-z, -y, -x'
 'x, y+1/2, z+1/2'
 '-x, -y+1/2, z+1/2'
 '-x, y+1/2, -z+1/2'
 'x, -y+1/2, -z+1/2'
 'z, x+1/2, y+1/2'
 'z, -x+1/2, -y+1/2'
 '-z, -x+1/2, y+1/2'
 '-z, x+1/2, -y+1/2'
 'y, z+1/2, x+1/2'
 '-y, z+1/2, -x+1/2'
 'y, -z+1/2, -x+1/2'
 '-y, -z+1/2, x+1/2'
 'y, x+1/2, -z+1/2'
 '-y, -x+1/2, -z+1/2'
 'y, -x+1/2, z+1/2'
 '-y, x+1/2, z+1/2'
 'x, z+1/2, -y+1/2'
 '-x, z+1/2, y+1/2'
 '-x, -z+1/2, -y+1/2'
 'x, -z+1/2, y+1/2'
 'z, y+1/2, -x+1/2'
 'z, -y+1/2, x+1/2'
 '-z, y+1/2, x+1/2'
 '-z, -y+1/2, -x+1/2'
 'x+1/2, y, z+1/2'
 '-x+1/2, -y, z+1/2'
 '-x+1/2, y, -z+1/2'
 'x+1/2, -y, -z+1/2'
 'z+1/2, x, y+1/2'
 'z+1/2, -x, -y+1/2'
 '-z+1/2, -x, y+1/2'
 '-z+1/2, x, -y+1/2'
 'y+1/2, z, x+1/2'
 '-y+1/2, z, -x+1/2'
 'y+1/2, -z, -x+1/2'
 '-y+1/2, -z, x+1/2'
 'y+1/2, x, -z+1/2'
 '-y+1/2, -x, -z+1/2'
 'y+1/2, -x, z+1/2'
 '-y+1/2, x, z+1/2'
 'x+1/2, z, -y+1/2'
 '-x+1/2, z, y+1/2'
 '-x+1/2, -z, -y+1/2'
 'x+1/2, -z, y+1/2'
 'z+1/2, y, -x+1/2'
 'z+1/2, -y, x+1/2'
 '-z+1/2, y, x+1/2'
 '-z+1/2, -y, -x+1/2'
 'x+1/2, y+1/2, z'
 '-x+1/2, -y+1/2, z'
 '-x+1/2, y+1/2, -z'
 'x+1/2, -y+1/2, -z'
 'z+1/2, x+1/2, y'
 'z+1/2, -x+1/2, -y'
 '-z+1/2, -x+1/2, y'
 '-z+1/2, x+1/2, -y'
 'y+1/2, z+1/2, x'
 '-y+1/2, z+1/2, -x'
 'y+1/2, -z+1/2, -x'
 '-y+1/2, -z+1/2, x'
 'y+1/2, x+1/2, -z'
 '-y+1/2, -x+1/2, -z'
 'y+1/2, -x+1/2, z'
 '-y+1/2, x+1/2, z'
 'x+1/2, z+1/2, -y'
 '-x+1/2, z+1/2, y'
 '-x+1/2, -z+1/2, -y'
 'x+1/2, -z+1/2, y'
 'z+1/2, y+1/2, -x'
 'z+1/2, -y+1/2, x'
 '-z+1/2, y+1/2, x'
 '-z+1/2, -y+1/2, -x'
 '-x, -y, -z'
 'x, y, -z'
 'x, -y, z'
 '-x, y, z'
 '-z, -x, -y'
 '-z, x, y'
 'z, x, -y'
 'z, -x, y'
 '-y, -z, -x'
 'y, -z, x'
 '-y, z, x'
 'y, z, -x'
 '-y, -x, z'
 'y, x, z'
 '-y, x, -z'
 'y, -x, -z'
 '-x, -z, y'
 'x, -z, -y'
 'x, z, y'
 '-x, z, -y'
 '-z, -y, x'
 '-z, y, -x'
 'z, -y, -x'
 'z, y, x'
 '-x, -y+1/2, -z+1/2'
 'x, y+1/2, -z+1/2'
 'x, -y+1/2, z+1/2'
 '-x, y+1/2, z+1/2'
 '-z, -x+1/2, -y+1/2'
 '-z, x+1/2, y+1/2'
 'z, x+1/2, -y+1/2'
 'z, -x+1/2, y+1/2'
 '-y, -z+1/2, -x+1/2'
 'y, -z+1/2, x+1/2'
 '-y, z+1/2, x+1/2'
 'y, z+1/2, -x+1/2'
 '-y, -x+1/2, z+1/2'
 'y, x+1/2, z+1/2'
 '-y, x+1/2, -z+1/2'
 'y, -x+1/2, -z+1/2'
 '-x, -z+1/2, y+1/2'
 'x, -z+1/2, -y+1/2'
 'x, z+1/2, y+1/2'
 '-x, z+1/2, -y+1/2'
 '-z, -y+1/2, x+1/2'
 '-z, y+1/2, -x+1/2'
 'z, -y+1/2, -x+1/2'
 'z, y+1/2, x+1/2'
 '-x+1/2, -y, -z+1/2'
 'x+1/2, y, -z+1/2'
 'x+1/2, -y, z+1/2'
 '-x+1/2, y, z+1/2'
 '-z+1/2, -x, -y+1/2'
 '-z+1/2, x, y+1/2'
 'z+1/2, x, -y+1/2'
 'z+1/2, -x, y+1/2'
 '-y+1/2, -z, -x+1/2'
 'y+1/2, -z, x+1/2'
 '-y+1/2, z, x+1/2'
 'y+1/2, z, -x+1/2'
 '-y+1/2, -x, z+1/2'
 'y+1/2, x, z+1/2'
 '-y+1/2, x, -z+1/2'
 'y+1/2, -x, -z+1/2'
 '-x+1/2, -z, y+1/2'
 'x+1/2, -z, -y+1/2'
 'x+1/2, z, y+1/2'
 '-x+1/2, z, -y+1/2'
 '-z+1/2, -y, x+1/2'
 '-z+1/2, y, -x+1/2'
 'z+1/2, -y, -x+1/2'
 'z+1/2, y, x+1/2'
 '-x+1/2, -y+1/2, -z'
 'x+1/2, y+1/2, -z'
 'x+1/2, -y+1/2, z'
 '-x+1/2, y+1/2, z'
 '-z+1/2, -x+1/2, -y'
 '-z+1/2, x+1/2, y'
 'z+1/2, x+1/2, -y'
 'z+1/2, -x+1/2, y'
 '-y+1/2, -z+1/2, -x'
 'y+1/2, -z+1/2, x'
 '-y+1/2, z+1/2, x'
 'y+1/2, z+1/2, -x'
 '-y+1/2, -x+1/2, z'
 'y+1/2, x+1/2, z'
 '-y+1/2, x+1/2, -z'
 'y+1/2, -x+1/2, -z'
 '-x+1/2, -z+1/2, y'
 'x+1/2, -z+1/2, -y'
 'x+1/2, z+1/2, y'
 '-x+1/2, z+1/2, -y'
 '-z+1/2, -y+1/2, x'
 '-z+1/2, y+1/2, -x'
 'z+1/2, -y+1/2, -x'
 'z+1/2, y+1/2, x'
 
_cell_length_a                    5.6400(7)
_cell_length_b                    5.6400(7)
_cell_length_c                    5.6400(7)
_cell_angle_alpha                 90
_cell_angle_beta                  90
_cell_angle_gamma                 90
_cell_volume                      179.41(7)
_cell_formula_units_Z             4
_cell_measurement_temperature     293(2)
_cell_measurement_reflns_used   233
_cell_measurement_theta_min   0.174
_cell_measurement_theta_max   0.741
 
_exptl_crystal_description        'cube'
_exptl_crystal_colour             'white'
_exptl_crystal_density_meas       ?
_exptl_crystal_density_method     ?
_exptl_crystal_density_diffrn     2.164          
_exptl_crystal_F_000              38
_exptl_transmission_factor_min    ?
_exptl_transmission_factor_max    ?
_exptl_crystal_size_max           ?
_exptl_crystal_size_mid           ?
_exptl_crystal_size_min           ?
_exptl_absorpt_coefficient_mu     0.000
_shelx_estimated_absorpt_T_min    ?
_shelx_estimated_absorpt_T_max    ?
_exptl_absorpt_correction_type   'none'
_exptl_absorpt_correction_T_min   ?
_exptl_absorpt_correction_T_max   ?
_exptl_absorpt_process_details    ?
_exptl_absorpt_special_details    ?
_diffrn_ambient_temperature       293(2)
_diffrn_radiation_wavelength   0.0197
_diffrn_radiation_type   'Electron'
_diffrn_source   'Electron microscope'
_diffrn_measurement_device_type   'Themis-Z'
_diffrn_measurement_method   '3DED/MicroED'
_diffrn_detector_area_resol_mean  ?
_diffrn_reflns_number             233
_diffrn_reflns_av_unetI/netI      0.1128
_diffrn_reflns_av_R_equivalents   0.3281
_diffrn_reflns_limit_h_min        -6
_diffrn_reflns_limit_h_max        6
_diffrn_reflns_limit_k_min        -6
_diffrn_reflns_limit_k_max        6
_diffrn_reflns_limit_l_min        -6
_diffrn_reflns_limit_l_max        7
_diffrn_reflns_theta_min   0.174
_diffrn_reflns_theta_max   0.741
_diffrn_reflns_theta_full   0.700
_diffrn_measured_fraction_theta_max   1.000
_diffrn_measured_fraction_theta_full  1.000
_diffrn_reflns_Laue_measured_fraction_max    1.000
_diffrn_reflns_Laue_measured_fraction_full   1.000
_diffrn_reflns_point_group_measured_fraction_max   1.000
_diffrn_reflns_point_group_measured_fraction_full  1.000
_reflns_number_total              21
_reflns_number_gt                 21
_reflns_threshold_expression      'I > 2\s(I)'
_reflns_Friedel_coverage          0.000
_reflns_Friedel_fraction_max      .
_reflns_Friedel_fraction_full     .
 
_diffrn_detector   'OneView'
_diffrn_detector_type   'CMOS'
_diffrn_measurement_device   'Themis-Z with OneView CMOS detector'
_diffrn_radiation_probe   'Electron'
_diffrn_source_type   'Field emission electron microscope'
_diffrn_source_target   'Tungsten thermal field emission'

_reflns_special_details
;
 Reflections were merged by SHELXL according to the crystal
 class for the calculation of statistics and refinement.
 
 _reflns_Friedel_fraction is defined as the number of unique
 Friedel pairs measured divided by the number that would be
 possible theoretically, ignoring centric projections and
 systematic absences.
;
 
_computing_data_collection        ?
_computing_cell_refinement        ?
_computing_data_reduction         ?
_computing_structure_solution     ?
_computing_structure_refinement 'SHELXL-2018/3 (Sheldrick, 2018)'
_computing_molecular_graphics     ?
_computing_publication_material   ?
_refine_special_details           ?
_refine_ls_structure_factor_coef  Fsqd
_refine_ls_matrix_type            full
_refine_ls_weighting_scheme       calc
_refine_ls_weighting_details
'w=1/[\s^2^(Fo^2^)+(0.1969P)^2^] where P=(Fo^2^+2Fc^2^)/3'
_atom_sites_solution_primary      ?
_atom_sites_solution_secondary    ?
_atom_sites_solution_hydrogens    .
_refine_ls_hydrogen_treatment     undef
_refine_ls_extinction_method      'SHELXL-2018/3 (Sheldrick 2018)'
_refine_ls_extinction_coef        569(60)
_refine_ls_extinction_expression
 'Fc^*^=kFc[1+0.001xFc^2^\l^3^/sin(2\q)]^-1/4^'
_refine_ls_number_reflns          21
_refine_ls_number_parameters      4
_refine_ls_number_restraints      0
_refine_ls_R_factor_all           0.1167
_refine_ls_R_factor_gt            0.1167
_refine_ls_wR_factor_ref          0.2669
_refine_ls_wR_factor_gt           0.2669
_refine_ls_goodness_of_fit_ref    1.335
_refine_ls_restrained_S_all       1.335
_refine_ls_shift/su_max           0.060
_refine_ls_shift/su_mean          0.023
 
loop_
 _atom_site_label
 _atom_site_type_symbol
 _atom_site_fract_x
 _atom_site_fract_y
 _atom_site_fract_z
 _atom_site_U_iso_or_equiv
 _atom_site_adp_type
 _atom_site_occupancy
 _atom_site_site_symmetry_order  
 _atom_site_calc_flag
 _atom_site_refinement_flags_posn
 _atom_site_refinement_flags_adp
 _atom_site_refinement_flags_occupancy
 _atom_site_disorder_assembly
 _atom_site_disorder_group
Cl01 Cl 1.000000 0.500000 0.500000 0.025(5) Uiso 1 48 d S . P . .
Na02 Na 0.500000 0.500000 0.500000 0.029(7) Uiso 1 48 d S . P . .
 
_geom_special_details
;
 All esds (except the esd in the dihedral angle between two l.s. planes)
 are estimated using the full covariance matrix.  The cell esds are taken
 into account individually in the estimation of esds in distances, angles
 and torsion angles; correlations between esds in cell parameters are only
 used when they are defined by crystal symmetry.  An approximate (isotropic)
 treatment of cell esds is used for estimating esds involving l.s. planes.
;
 
loop_
 _geom_bond_atom_site_label_1
 _geom_bond_atom_site_label_2
 _geom_bond_distance
 _geom_bond_site_symmetry_2
 _geom_bond_publ_flag
Cl01 Na02 2.8200(4) 73 ?
Cl01 Na02 2.8200(4) . ?
Cl01 Na02 2.8200(4) 1_655 ?
Cl01 Na02 2.8200(4) 49_554 ?
Cl01 Na02 2.8200(4) 49 ?
Cl01 Na02 2.8200(4) 73_545 ?
 
loop_
 _geom_angle_atom_site_label_1
 _geom_angle_atom_site_label_2
 _geom_angle_atom_site_label_3
 _geom_angle
 _geom_angle_site_symmetry_1
 _geom_angle_site_symmetry_3
 _geom_angle_publ_flag
Na02 Cl01 Na02 90.0 73 . ?
Na02 Cl01 Na02 90.0 73 1_655 ?
Na02 Cl01 Na02 180.0 . 1_655 ?
Na02 Cl01 Na02 90.0 73 49_554 ?
Na02 Cl01 Na02 90.0 . 49_554 ?
Na02 Cl01 Na02 90.0 1_655 49_554 ?
Na02 Cl01 Na02 90.0 73 49 ?
Na02 Cl01 Na02 90.0 . 49 ?
Na02 Cl01 Na02 90.0 1_655 49 ?
Na02 Cl01 Na02 180.0 49_554 49 ?
Na02 Cl01 Na02 180.0 73 73_545 ?
Na02 Cl01 Na02 90.0 . 73_545 ?
Na02 Cl01 Na02 90.0 1_655 73_545 ?
Na02 Cl01 Na02 90.0 49_554 73_545 ?
Na02 Cl01 Na02 90.0 49 73_545 ?
Cl01 Na02 Cl01 90.0 73_455 . ?
Cl01 Na02 Cl01 90.0 73_455 1_455 ?
Cl01 Na02 Cl01 180.0 . 1_455 ?
Cl01 Na02 Cl01 90.0 73_455 49_454 ?
Cl01 Na02 Cl01 90.0 . 49_454 ?
Cl01 Na02 Cl01 90.0 1_455 49_454 ?
Cl01 Na02 Cl01 90.0 73_455 49_455 ?
Cl01 Na02 Cl01 90.0 . 49_455 ?
Cl01 Na02 Cl01 90.0 1_455 49_455 ?
Cl01 Na02 Cl01 180.0 49_454 49_455 ?
Cl01 Na02 Cl01 180.0 73_455 73_445 ?
Cl01 Na02 Cl01 90.0 . 73_445 ?
Cl01 Na02 Cl01 90.0 1_455 73_445 ?
Cl01 Na02 Cl01 90.0 49_454 73_445 ?
Cl01 Na02 Cl01 90.0 49_455 73_445 ?
 
_refine_diff_density_max    0.129
_refine_diff_density_min   -0.227
_refine_diff_density_rms    0.069

_shelx_res_file
;
TITL 1_a.res in Fm-3m
    NaCl_unfiltered_EXTI_5.res
    created by SHELXL-2018/3 at 17:19:57 on 28-Dec-2021
REM Old TITL 1 in Fm-3m
REM SHELXT solution in Fm-3m: R1 0.348, Rweak 0.106, Alpha 0.000
REM <I/s>   0.000 for    0 systematic absences,  Orientation as input
REM Formula found by SHELXT:  Na Cl

CELL  0.71073   5.6400   5.6400   5.6400   90.000   90.000   90.000
ZERR    4.000   0.0007   0.0007   0.0007    0.000    0.000    0.000
LATT  4
SYMM -X, -Y, Z
SYMM -X, Y, -Z
SYMM X, -Y, -Z
SYMM Z, X, Y
SYMM Z, -X, -Y
SYMM -Z, -X, Y
SYMM -Z, X, -Y
SYMM Y, Z, X
SYMM -Y, Z, -X
SYMM Y, -Z, -X
SYMM -Y, -Z, X
SYMM Y, X, -Z
SYMM -Y, -X, -Z
SYMM Y, -X, Z
SYMM -Y, X, Z
SYMM X, Z, -Y
SYMM -X, Z, Y
SYMM -X, -Z, -Y
SYMM X, -Z, Y
SYMM Z, Y, -X
SYMM Z, -Y, X
SYMM -Z, Y, X
SYMM -Z, -Y, -X
SFAC NA     2.24060 108.00390   1.33260  24.50470   0.90700   3.39140 =
            0.28630   0.43460   0.00000   0.000   0.000   0.000   1.400  22.990
SFAC CL     1.45240  30.93520   2.29260   9.97980   0.78740   2.33360 =
            0.32170   0.32280   0.00000   0.000   0.000   0.000   0.990  35.453
UNIT 4 4
L.S. 1
BOND
LIST 4
FMAP 2
PLAN 20
ACTA
WGHT    0.196900
EXTI  569.016724
FVAR      75.24173
CL01  2    1.000000    0.500000    0.500000    10.02083    0.02485
NA02  1    0.500000    0.500000    0.500000    10.02083    0.02881
HKLF 4


REM  1_a.res in Fm-3m
REM wR2 = 0.2669, GooF = S = 1.335, Restrained GooF = 1.335 for all data
REM R1 = 0.1167 for 21 Fo > 4sig(Fo) and 0.1167 for all 21 data
REM 4 parameters refined using 0 restraints

END

WGHT      0.1838      0.0000

REM Highest difference peak  0.129,  deepest hole -0.227,  1-sigma level  0.069
Q1    1   0.2632  0.5000  0.6056  10.50000  0.05    0.11
Q2    1   0.3446  0.5000  0.6554  10.25000  0.05    0.08
;
_shelx_res_checksum   33492

_shelx_hkl_file
;
  -6  -2  -2 15897.3   644.9
  -6  -1  -3   -23.9    35.9
  -6  -1  -2    -3.9    51.5
  -6  -1  -1   -33.3    57.1
  -6  -1   0   -31.1    75.9
  -6   0  -3    12.9    65.5
  -6   0  -2 39746.7  1112.5
  -6   0  -1     0.1    80.0
  -6   0   0 18207.6   698.2
  -6   0   1    27.5    68.4
  -6   1  -3    22.7    50.0
  -6   1  -2   -22.7    42.8
  -6   1  -1   -74.7    52.4
  -6   1   0    32.5    78.1
  -6   2  -2 23707.5   783.0
  -6   2  -1   -39.2    74.1
  -6   2   0 36032.8  1108.0
  -6   3  -1     3.3    74.5
  -5  -3  -3  1879.8   197.9
  -5  -3  -2     5.5    64.3
  -5  -3  -1  2639.8   235.3
  -5  -3   0   -50.6    73.0
  -5  -3   1 14000.7   669.0
  -5  -2  -4    25.4    63.2
  -5  -2  -3    -2.5    45.9
  -5  -2  -2    14.8    38.6
  -5  -2  -1   -11.0    90.0
  -5  -2   0   -16.8    33.9
  -5  -2   1    26.1    45.3
  -5  -2   2    77.1    82.8
  -5  -2   3    11.2    96.2
  -5  -2   4   -22.5    89.2
  -5  -1  -4    16.2    37.4
  -5  -1  -3  9795.3   411.5
  -5  -1  -2   -25.5    33.9
  -5  -1  -1  5889.8   315.8
  -5  -1   0    78.3    66.4
  -5  -1   1  5469.5   339.9
  -5  -1   2    30.3    81.1
  -5  -1   3  3456.4   333.6
  -5  -1   4    31.4   131.9
  -5   0  -4    -5.1    23.6
  -5   0  -3    26.3    50.1
  -5   0  -2    -4.7    53.9
  -5   0  -1    -1.4    51.6
  -5   0   0   -82.6    87.9
  -5   0   1    26.1    56.7
  -5   0   2   -11.8    71.5
  -5   0   3   -15.6    92.1
  -5   0   4   -44.2   107.0
  -5   1  -4  -106.4    60.2
  -5   1  -3  3051.5   194.9
  -5   1  -2   -11.0    41.1
  -5   1  -1  4750.4   277.0
  -5   1   0    11.0    47.2
  -5   1   1  5556.1   328.8
  -5   1   2    55.3    75.3
  -5   1   3  2828.5   297.7
  -5   1   4   -77.9    91.7
  -5   2  -4    27.8    56.3
  -5   2  -3   -44.1    50.3
  -5   2  -2   -22.8    54.5
  -5   2  -1   -21.1    52.2
  -5   2   0     7.5    55.7
  -5   2   1    26.5    66.4
  -5   2   2   -70.3    72.1
  -5   2   3     6.0    95.7
  -4  -4  -3    48.0    73.5
  -4  -4  -2 35336.6  1067.8
  -4  -4  -1   -10.2    62.9
  -4  -4   0 33852.1  1101.9
  -4  -4   1    69.0    96.3
  -4  -4   2 55422.0  1624.8
  -4  -4   3    41.7    94.7
  -4  -4   4 13869.6   702.7
  -4  -3  -4   -31.6    64.4
  -4  -3  -3    -3.1    60.4
  -4  -3  -2   -42.2    63.7
  -4  -3  -1    85.7    68.5
  -4  -3   0    13.1    63.7
  -4  -3   1    17.4    90.8
  -4  -3   2  -154.9   115.0
  -4  -3   3     1.4    69.1
  -4  -3   4    -7.2    46.3
  -4  -3   5    62.0    91.1
  -4  -2  -5    37.9    55.3
  -4  -2  -4 49175.4  1246.9
  -4  -2  -3    25.7    50.7
  -4  -2  -2 94011.0  2167.4
  -4  -2  -1    69.1    61.5
  -4  -2   0 61947.2  1554.7
  -4  -2   1   -27.8    41.9
  -4  -2   2 94995.9  2393.0
  -4  -2   3    50.0    83.0
  -4  -2   4 63148.2  1763.4
  -4  -2   5    37.1    77.3
  -4  -1  -5   -28.2    34.0
  -4  -1  -4    23.4    45.5
  -4  -1  -3    30.3    38.4
  -4  -1  -2   -28.6    57.5
  -4  -1  -1   -14.3    20.0
  -4  -1   0    -8.4    46.4
  -4  -1   1   -42.7    77.1
  -4  -1   2   -32.2    65.4
  -4  -1   3    42.1   114.8
  -4  -1   4    53.3   110.2
  -4  -1   5    28.3    59.8
  -4   0  -5   -19.7    34.0
  -4   0  -4 27983.9   722.0
  -4   0  -3   -16.8    28.6
  -4   0  -2 99720.3  2211.3
  -4   0  -1   -11.2    40.5
  -4   0   0 57680.4  1419.6
  -4   0   1    22.9    53.2
  -4   0   2105064.2  2637.4
  -4   0   3    49.7    95.6
  -4   0   4 31221.0  1078.8
  -4   0   5   -29.7    63.6
  -4   1  -5    38.0    32.3
  -4   1  -4     8.5    51.4
  -4   1  -3     3.0    25.3
  -4   1  -2    39.6    41.9
  -4   1  -1    -9.9    35.2
  -4   1   0     7.1    42.4
  -4   1   1     0.5    60.3
  -4   1   2   -72.1    73.4
  -4   1   3   -82.6    78.8
  -4   1   5   -31.3    78.9
  -4   2  -5   -34.4    30.3
  -4   2  -4 40661.6   968.1
  -4   2  -3   -76.0    42.6
  -4   2  -2 49408.4  1211.1
  -4   2  -1   -19.5    79.7
  -4   2   0 48617.5  1257.2
  -4   2   1    77.0    98.4
  -4   2   2 21957.4   832.8
  -4   2   3  -153.1   113.1
  -4   2   4  2710.6   332.9
  -4   2   5    21.7   114.1
  -3  -5  -1  2655.2   260.3
  -3  -5   0   -14.6    90.7
  -3  -5   1  2435.5   265.6
  -3  -5   2   -78.2    87.8
  -3  -5   3   939.2   171.3
  -3  -4  -3   -34.5    79.3
  -3  -4  -2   -19.1    64.8
  -3  -4  -1    -3.3    71.3
  -3  -4   0    34.3    75.3
  -3  -4   1    25.7    92.7
  -3  -4   2    71.0    92.2
  -3  -4   3    19.1    85.5
  -3  -4   4   -47.0    80.7
  -3  -4   5     6.0   124.5
  -3  -3  -5  1778.5   180.0
  -3  -3  -4   -44.0    51.6
  -3  -3  -3  6866.1   348.6
  -3  -3  -2    41.5    56.4
  -3  -3  -1 13717.9   507.9
  -3  -3   0   -34.2    76.8
  -3  -3   1 12274.1   555.9
  -3  -3   2   -16.4    82.4
  -3  -3   3  5893.6   412.7
  -3  -3   4    22.1    62.6
  -3  -3   5  1356.1   194.4
  -3  -2  -6   -10.2    69.4
  -3  -2  -5   -42.9    50.0
  -3  -2  -4    30.5    61.6
  -3  -2  -3    73.2    49.8
  -3  -2  -2     0.1    40.7
  -3  -2  -1    26.1    48.0
  -3  -2   0     8.7    41.6
  -3  -2   1     1.1    92.8
  -3  -2   2   -14.0    35.6
  -3  -2   3   -65.6    66.7
  -3  -2   4  -102.5    89.8
  -3  -2   5   -29.9    77.0
  -3  -2   6    16.5    84.1
  -3  -1  -6    -4.4    51.1
  -3  -1  -5  1953.4   134.8
  -3  -1  -3 14261.7   435.7
  -3  -1  -2    -3.2    29.4
  -3  -1  -1 41974.5  1034.8
  -3  -1   0    -3.6    28.0
  -3  -1   1 43120.9  1155.5
  -3  -1   2    54.8    60.8
  -3  -1   3 15393.9   642.9
  -3  -1   4    21.9    85.5
  -3  -1   5  2265.7   243.6
  -3  -1   6    -8.1    53.7
  -3   0  -6   -12.7    35.6
  -3   0  -5   -13.2    33.8
  -3   0  -4   -34.8    32.4
  -3   0  -3    32.4    45.6
  -3   0  -2     5.1    24.9
  -3   0  -1    24.2    32.7
  -3   0   0   -22.8    79.7
  -3   0   1   -19.1    41.8
  -3   0   2    29.8    73.0
  -3   0   3     0.5    98.1
  -3   0   4   -12.8    67.0
  -3   0   5    65.1    79.1
  -3   0   6   -80.0    77.6
  -3   1  -5  7706.4   219.2
  -3   1  -4    -8.8    23.3
  -3   1  -3 13324.4   367.1
  -3   1  -2     4.3    26.5
  -3   1  -1 28096.1   733.0
  -3   1   0   -22.9    42.4
  -3   1   1 31769.0   895.4
  -3   1   2    54.6    65.3
  -3   1   3 11352.7   541.8
  -3   1   4    -0.6    63.3
  -3   1   5  1457.8   207.1
  -3   1   6   -38.2    73.6
  -3   4  -4    -5.0    49.1
  -3   5  -3    29.8    62.4
  -3   6  -2   -49.7    67.8
  -3   6  -1   -64.6    79.7
  -2  -6   1   -40.3   127.8
  -2  -6   2 31445.4  1114.0
  -2  -6   3   -53.3    89.2
  -2  -5  -3    38.5    67.4
  -2  -5  -2    10.8    66.5
  -2  -5  -1     1.3    74.3
  -2  -5   0   -76.1   102.8
  -2  -5   1    84.4    91.7
  -2  -5   2    40.1    91.4
  -2  -5   3    -4.2    74.6
  -2  -5   4    83.8   103.4
  -2  -4  -5    30.6    64.9
  -2  -4  -4 25736.8   834.7
  -2  -4  -3   -17.6    46.8
  -2  -4  -2 79068.7  1916.8
  -2  -4  -1    64.7    86.1
  -2  -4   0 80202.6  2050.7
  -2  -4   1   -27.5    70.2
  -2  -4   2107634.9  2621.0
  -2  -4   3   -27.6    72.6
  -2  -4   4 45925.2  1374.4
  -2  -4   5    -9.5   100.3
  -2  -3  -6     4.6    71.2
  -2  -3  -5    -8.2    58.6
  -2  -3  -4   -47.5    88.3
  -2  -3  -3    79.1    64.9
  -2  -3  -2    -0.6    52.9
  -2  -3  -1    15.0    49.2
  -2  -3   0    84.6    70.0
  -2  -3   1    12.1    69.8
  -2  -3   2   -32.0    55.1
  -2  -3   3   -64.3    60.3
  -2  -3   4  -128.4    91.7
  -2  -3   5    27.7    59.9
  -2  -3   6   -61.6    87.1
  -2  -2  -6 20217.4   640.5
  -2  -2  -5    27.4    46.3
  -2  -2  -4 59950.8  1436.3
  -2  -2  -3    46.9    48.2
  -2  -2  -2 89425.4  1978.1
  -2  -2  -1    -1.4    47.9
  -2  -2   0151628.0  3286.2
  -2  -2   1    39.3    57.9
  -2  -2   2 86557.9  2079.5
  -2  -2   3   -34.2    42.7
  -2  -2   4103920.8  2470.0
  -2  -2   5  -108.3    86.3
  -2  -2   6 31183.3  1020.0
  -2  -1  -6     4.2    43.7
  -2  -1  -5   -25.6    41.0
  -2  -1  -4    26.5    42.6
  -2  -1  -3   -16.3    41.9
  -2  -1  -2     8.8    26.7
  -2  -1  -1   -20.3    32.4
  -2  -1   0    10.6   107.9
  -2  -1   1    -5.1    45.8
  -2  -1   2    36.3    62.3
  -2  -1   3     5.2    55.9
  -2  -1   4   -14.5    78.4
  -2  -1   5   103.6    73.3
  -2   0  -5    -9.6    22.1
  -2   0  -4 97740.5  2022.8
  -2   0  -3    -2.9    18.8
  -2   0  -2 81264.8  1715.3
  -2   0  -1   -28.7    26.4
  -2   0   0125582.1  2644.4
  -2   0   1     6.0    59.8
  -2   0   2111248.4  2527.8
  -2   0   3   -90.1    79.0
  -2   0   4 65377.2  1655.0
  -2   0   5   -19.3    98.9
  -2   0   6 23727.8   882.1
  -2   1  -3    18.7    21.1
  -2   1  -2    -3.2    26.1
  -2   1  -1    17.9    28.3
  -2   1   0    22.8   119.9
  -2   1   1    63.4    68.0
  -2   2  -5   -48.9    20.5
  -2   2  -4 59651.6  1252.6
  -2   3  -5   -33.4    30.9
  -2   3  -4   -33.6    54.5
  -2   3  -2   -34.4    42.2
  -2   4  -4 46191.8  1143.0
  -2   4  -3    25.1    56.0
  -2   4  -2 43344.6  1130.7
  -2   4  -1    46.2    57.5
  -2   5  -4   -12.6    88.1
  -2   5  -3     0.9    54.5
  -2   5  -2    20.0    60.8
  -2   5  -1   -17.3    62.1
  -2   5   0     0.6    67.6
  -2   6  -3     1.9    69.0
  -2   6  -2 15635.0   626.9
  -2   6  -1   -66.1    75.1
  -2   6   0 11960.8   570.0
  -2   6   1    -4.2    64.2
  -1  -6  -1    23.0   102.0
  -1  -6   0     1.5    87.6
  -1  -6   1    -2.9    76.5
  -1  -6   2   -29.8    72.1
  -1  -6   3   -10.8    84.4
  -1  -5  -3  2213.3   225.3
  -1  -5  -2    53.0   115.5
  -1  -5  -1  5729.0   390.2
  -1  -5   0    13.0    74.1
  -1  -5   1  5246.1   371.8
  -1  -5   2   -49.9    77.1
  -1  -5   3  2551.2   250.8
  -1  -5   4   -30.0    82.3
  -1  -5   5   695.0   171.2
  -1  -4  -5    11.7    52.8
  -1  -4  -4    35.2    77.9
  -1  -4  -3   -15.7    60.9
  -1  -4  -2   -60.1    93.9
  -1  -4  -1   -53.8    66.3
  -1  -4   0    34.2    79.4
  -1  -4   1    65.0    67.4
  -1  -4   2    64.5    78.0
  -1  -4   3    11.3    61.7
  -1  -4   4   -40.2    89.9
  -1  -4   5    19.7    69.3
  -1  -3  -6    11.9    50.0
  -1  -3  -5  1287.4   151.1
  -1  -3  -4     9.4    60.2
  -1  -3  -3 10401.4   415.6
  -1  -3  -2     1.1    70.0
  -1  -3  -1 25735.7   763.2
  -1  -3   0    72.3    87.6
  -1  -3   1 46240.3  1237.3
  -1  -3   2    -3.5    58.0
  -1  -3   3 15966.1   585.7
  -1  -3   4    -4.7    60.5
  -1  -3   5 24367.3   856.8
  -1  -3   6    30.8    51.1
  -1  -2  -5    -5.2    45.1
  -1  -2  -4     1.9    39.7
  -1  -2  -3   -45.1    43.5
  -1  -2  -2    -9.7    54.6
  -1  -2  -1    -2.4    38.0
  -1  -2   0   -35.7    56.6
  -1  -2   1     0.4    53.7
  -1  -2   2    12.6    55.2
  -1  -2   3  -123.1    76.2
  -1  -2   4    30.1    37.3
  -1  -2   5   -34.0    61.9
  -1  -2   6   -42.6    61.2
  -1  -1  -3 24258.2   618.3
  -1  -1  -2    26.6    33.9
  -1  -1  -1 40526.1   883.5
  -1  -1   0    -4.6    33.7
  -1  -1   1 30299.4   754.6
  -1  -1   2     7.2    41.6
  -1  -1   3 42301.0  1078.2
  -1  -1   4     8.9    63.4
  -1  -1   5  5714.1   311.8
  -1  -1   6   -31.6    78.4
  -1  -1   7   689.3   157.2
  -1   0  -2    47.4    21.2
  -1   0  -1     5.5    19.5
  -1   0   0   -39.5    35.6
  -1   0   1    10.9    49.4
  -1   0   2   -33.8    44.2
  -1   0   3    46.2    64.0
  -1   0   4    28.2    51.1
  -1   0   5   -33.1    57.1
  -1   0   6  -113.4    83.4
  -1   0   7    35.5    61.1
  -1   1  -6    -7.7    27.3
  -1   1  -5  4015.4   155.5
  -1   1  -4    -3.8    15.3
  -1   1  -3 15507.5   333.7
  -1   1  -2    24.0    15.6
  -1   2  -5    38.5    44.5
  -1   2  -4     0.5    28.5
  -1   2  -3     5.1    28.4
  -1   2  -2    -3.1    40.7
  -1   2  -1   -62.7   105.0
  -1   3  -5  2468.5   140.2
  -1   3  -4   -17.3    42.4
  -1   3  -3 14690.2   445.2
  -1   3  -2    48.3    64.2
  -1   3  -1 27778.6   754.1
  -1   3   0   -36.1    53.1
  -1   4  -5   -41.6    48.4
  -1   4  -4     7.7    47.8
  -1   4  -3    -4.0    44.1
  -1   4  -2   -17.6    80.5
  -1   4  -1     8.8    45.4
  -1   4   0   -32.1    64.6
  -1   4   1    34.5    74.6
  -1   4   2  -109.5    73.5
  -1   5  -4    76.8    65.7
  -1   5  -3  2638.6   211.9
  -1   5  -2    11.4    88.4
  -1   5  -1  6661.5   357.5
  -1   5   0   -20.9    66.7
  -1   5   1  1765.0   201.9
  -1   5   2    39.7    56.4
  -1   5   3   -31.4    71.0
  -1   6  -3   -81.0    68.4
  -1   6  -2   -76.2   107.5
  -1   6  -1    -3.1    74.9
  -1   6   0    -1.4    63.3
  -1   6   1    26.8    97.5
   0  -6  -1     1.9    94.4
   0  -6   0 13229.6   671.5
   0  -6   1   -79.6    76.4
   0  -6   2 32002.5  1095.7
   0  -6   3   -27.4    86.9
   0  -5  -3    22.6    76.6
   0  -5  -2     1.6    84.3
   0  -5  -1   -15.0    79.1
   0  -5   0   -80.6   124.6
   0  -5   1    13.8    70.4
   0  -5   2   -57.7    84.2
   0  -5   3    46.7    84.4
   0  -5   4   -46.2    70.6
   0  -5   5    37.3    97.2
   0  -4  -4  2101.5   231.8
   0  -4  -3     3.0    50.1
   0  -4  -2 36462.4  1070.3
   0  -4  -1    74.6    81.6
   0  -4   0 35398.3  1095.0
   0  -4   1   -21.5    62.3
   0  -4   2122663.5  2830.9
   0  -4   3    78.7    64.4
   0  -4   4 36826.6  1071.9
   0  -4   5   -36.6    72.5
   0  -3  -3    61.4    55.2
   0  -3  -2    16.0    46.6
   0  -3  -1   -60.1    58.6
   0  -3   0    58.6   122.8
   0  -3   1   -22.0    47.8
   0  -3   2    30.5    49.3
   0  -3   3   -73.1    69.1
   0  -3   4   -14.4    60.8
   0  -3   5   -35.9    34.3
   0  -3   6    -5.7    59.5
   0  -2  -2 12115.8   409.8
   0  -2  -1    -4.8    61.2
   0  -2   0 87518.0  1951.7
   0  -2   1    13.0    46.6
   0  -2   2147569.6  3143.8
   0  -2   3     1.8    31.8
   0  -2   4114387.5  2538.4
   0  -2   5   -18.5    40.9
   0  -2   6 43505.8  1130.4
   0  -1  -1    20.9    24.9
   0  -1   0   -19.8    43.0
   0  -1   1    43.0    33.9
   0  -1   2    -6.6    31.2
   0  -1   3   -21.7    36.5
   0  -1   4   -54.7    49.6
   0  -1   6    59.0    63.0
   0   1  -6   -46.6    40.2
   0   1  -5    31.8    36.5
   0   1  -4    19.1    27.3
   0   1  -3    18.3    21.6
   0   1  -2    21.2    27.0
   0   1  -1     8.7    23.0
   0   1   0   -99.3    37.2
   0   1   1     2.5    28.4
   0   2  -6 38437.7   958.7
   0   2  -5   -41.6    36.3
   0   2  -4 52234.9  1203.7
   0   2  -3    14.3    30.3
   0   2  -2143646.9  3011.7
   0   2  -1   -27.7    32.9
   0   2   0 94110.9  2037.7
   0   2   1    78.7    70.4
   0   2   2  9365.8   409.6
   0   3  -5   -30.0    41.8
   0   3  -4    41.2    40.7
   0   3  -3    13.2    49.6
   0   3  -2   -36.5    47.1
   0   3  -1   -25.6    43.7
   0   3   0     5.0   101.1
   0   3   1   -39.3    47.7
   0   3   2    -9.6    67.9
   0   3   3   102.8    94.1
   0   4  -5    26.5    47.0
   0   4  -4 32629.1   898.1
   0   4  -3    10.5    49.3
   0   4  -2127221.9  2820.2
   0   4  -1   -24.8    45.0
   0   4   0 31839.7   922.6
   0   4   1    30.7    67.5
   0   4   2 41668.0  1221.1
   0   4   3   -40.8    83.0
   0   4   4  1819.6   274.1
   0   4   5    20.8   102.1
   0   5  -5     4.0    60.6
   0   5  -4   -43.4    46.4
   0   5  -3   -27.0    64.7
   0   5  -2   -59.5    60.0
   0   5  -1    -1.3    57.2
   0   5   0    29.6    97.2
   0   5   1    55.4    74.9
   0   5   3   -12.5   121.0
   0   6  -3   -83.2    68.6
   0   6  -2 32816.9  1016.5
   0   6  -1   -29.8    71.9
   0   6   0  8531.3   468.2
   0   6   1  -107.0   115.9
   1  -6  -1   -29.0   119.2
   1  -6   0   -59.1    96.2
   1  -6   1   -21.2    90.5
   1  -6   2  -121.2   126.3
   1  -6   3    52.4    80.0
   1  -5  -3     2.3    64.0
   1  -5  -2    25.5   101.2
   1  -5  -1   818.2   175.9
   1  -5   0    60.4   103.4
   1  -5   1  3758.4   314.1
   1  -5   2    26.6   110.3
   1  -5   3  2281.7   231.4
   1  -5   4    35.1    68.5
   1  -5   5   811.5   137.5
   1  -4  -1    35.1    72.7
   1  -4   0    -9.7    93.2
   1  -4   1     8.6    69.4
   1  -4   2    19.1    93.7
   1  -4   3   -29.5    57.3
   1  -4   4   -48.1    60.8
   1  -4   5   -16.3    69.3
   1  -3   0    39.1    59.7
   1  -3   1 20525.7   666.8
   1  -3   2    29.0    75.7
   1  -3   3 15059.7   504.0
   1  -3   4     3.6    41.9
   1  -3   5  2646.3   175.9
   1  -2   1   -25.3    62.7
   1  -2   2   -40.4    61.0
   1  -2   3     7.8    38.0
   1  -2   4    -2.3    35.3
   1  -2   5   -22.1    35.2
   1  -2   6   -34.1    43.5
   1  -1   2   -22.8    28.3
   1  -1   3 27894.2   590.0
   1  -1   5  3463.4   137.3
   1  -1   6    28.2    59.9
   1   0  -6    -2.4    35.4
   1   0  -5    -5.8    36.3
   1   0  -4     7.8    34.1
   1   0  -3   -44.2    35.2
   1   0  -2   -36.2    39.2
   1   0  -1   -46.5   103.6
   1   0   0   -29.6    34.5
   1   0   1    36.0    25.3
   1   0   2     5.2    20.7
   1   1  -6   -25.9    55.1
   1   1  -4   -17.3    32.2
   1   1  -3 37165.6   913.3
   1   1  -2    11.4    83.0
   1   1  -1 38240.3   880.0
   1   1   0   -21.2    33.1
   1   1   2    -2.9    42.4
   1   1   3 16927.8   517.4
   1   1   4     8.8    46.9
   1   2  -6    24.1    44.6
   1   2  -5    -2.3    49.2
   1   2  -4    -2.7    32.5
   1   2  -3   -34.2    52.1
   1   2  -2   -14.0    40.6
   1   2  -1    -5.6    33.1
   1   2   0   -15.9    42.5
   1   2   1  -119.1   116.2
   1   2   2    10.8    60.3
   1   2   3   -14.6    52.0
   1   2   4   -37.6    57.8
   1   2   5   -65.1    76.6
   1   3  -6    -5.5    29.1
   1   3  -5 13358.5   494.3
   1   3  -3 16783.6   542.2
   1   3  -2   -11.4    35.1
   1   3  -1 36269.8   944.0
   1   3   0    21.2    57.5
   1   3   1 35468.3   997.8
   1   3   2    -9.0    91.8
   1   3   3  9839.1   479.4
   1   3   4   -32.9   103.0
   1   3   5  1561.6   200.7
   1   3   6    33.5    96.2
   1   4  -5    17.3    46.6
   1   4  -4   -11.9    51.2
   1   4  -3    11.7    47.8
   1   4  -2    -5.6    56.3
   1   4  -1   -41.2    61.5
   1   4   0     1.9    61.5
   1   4   1    53.5    62.4
   1   4   3   -10.0    97.0
   1   4   4     8.1   117.5
   1   4   5   133.1   122.9
   1   5  -5   886.0   139.4
   1   5  -4   -36.8    51.6
   1   5  -3  3346.9   249.5
   1   5  -2    31.8    56.8
   1   5  -1  5204.7   320.7
   1   5   0    12.9    64.2
   1   5   1  5955.9   350.9
   1   5   2    60.7   142.4
   1   5   3  2207.3   288.0
   1   6  -3   -34.1    60.7
   1   6  -2   -51.5    77.1
   1   6  -1     3.5    71.8
   1   6   0    30.3    76.6
   1   6   1    23.3    78.6
   2  -6  -1    38.6    95.5
   2  -6   0   278.7   149.0
   2  -6   1   -76.4   111.1
   2  -6   2 16083.9   737.0
   2  -6   3    44.3    88.2
   2  -5   0   -66.0    65.9
   2  -5   2   -66.8   101.1
   2  -5   3   -12.0    83.8
   2  -5   4  -121.5   110.0
   2  -4   1   -14.7    87.3
   2  -4   2 15933.1   663.2
   2  -4   3    69.3    84.4
   2  -4   5   -42.7    57.0
   2  -3   3     0.8    75.2
   2  -3   4   -14.2    42.1
   2  -3   5   -10.5    44.4
   2  -2   4 47704.5  1046.5
   2  -2   5    -5.8    23.4
   2  -1  -1    35.0    41.5
   2  -1   0   -26.9    60.2
   2  -1   1    -7.0    50.0
   2  -1   2   -98.1   177.8
   2  -1   3   -29.9    29.1
   2   0  -6 47293.2  1353.1
   2   0  -5   -28.9    56.1
   2   0  -4 69937.7  1678.9
   2   0  -3   -20.1    46.0
   2   0  -2 73177.5  1642.4
   2   0  -1     7.4    46.7
   2   0   0111275.1  2415.8
   2   0   1    23.4    46.6
   2   0   2140811.4  2949.5
   2   0   3   -48.6    25.3
   2   0   4 60162.0  1319.8
   2   0   5   -39.5    43.1
   2   1  -6    -5.0    58.9
   2   1  -5   -23.1    47.9
   2   1  -4     8.1    44.9
   2   1  -3   -15.2    44.4
   2   1  -2    -3.3    50.8
   2   1  -1    -3.5    30.1
   2   1   0    -7.4    50.3
   2   1   1    26.8    46.3
   2   1   2    14.1    40.6
   2   1   3    42.1    60.5
   2   1   4  -171.8   132.1
   2   1   5    -8.6    51.9
   2   1   6    69.6    56.9
   2   2  -6 30834.5   912.3
   2   2  -5   -33.4    50.2
   2   2  -4104824.2  2403.7
   2   2  -3     9.9    28.6
   2   2  -2 62985.5  1507.3
   2   2  -1   -69.5    41.0
   2   2   0144486.7  3132.2
   2   2   1    -2.5    56.6
   2   2   2 90537.1  2137.2
   2   2   3    78.6    68.8
   2   2   4 77515.5  1871.1
   2   2   5    -2.4    61.2
   2   2   6 17758.3   662.2
   2   3  -6    -3.6    45.1
   2   3  -5    22.5    40.4
   2   3  -4   -27.8    73.9
   2   3  -3   -28.8    54.2
   2   3  -2   -20.2    43.9
   2   3  -1   -11.7    45.5
   2   3   0   -41.8    52.1
   2   3   1   -29.7    60.8
   2   3   2   -42.2    68.2
   2   3   3   -80.9    71.6
   2   3   4   -11.5   107.7
   2   3   5   -42.7    94.1
   2   4  -5    38.5    65.6
   2   4  -4 56537.5  1471.8
   2   4  -3   -38.7    44.7
   2   4  -2 98124.7  2300.0
   2   4  -1   -40.5    59.4
   2   4   0 86167.1  2056.2
   2   4   1    46.5    95.5
   2   4   2 96866.6  2425.6
   2   4   3    25.2    91.9
   2   4   4 46860.3  1410.4
   2   4   5   223.3   136.8
   2   5  -4   -69.6    59.8
   2   5  -3   -34.7    55.7
   2   5  -2   -19.2    62.3
   2   5  -1    48.9    69.1
   2   5   0   -91.8    72.8
   2   5   1    21.2    80.1
   2   5   2   -16.7   104.0
   2   5   3     7.5    91.6
   2   6  -3    40.8    86.4
   2   6  -2 31938.5   965.6
   2   6  -1   -13.1    68.4
   3  -6   2    50.9   108.1
   3  -5   3  -110.5    89.6
   3  -5   4   -47.0   108.0
   3  -4   4    -7.0    62.7
   3  -1  -6   -29.6    51.3
   3  -1  -5  2207.8   209.4
   3  -1  -4     1.0    35.3
   3  -1  -3 11774.7   473.4
   3  -1  -2   -24.4    40.1
   3  -1  -1 31943.3   921.8
   3  -1   0    36.2   140.8
   3  -1   1 31121.5   872.5
   3  -1   2    15.9    49.5
   3  -1   3 13891.1   426.1
   3  -1   4    64.1    49.2
   3  -1   5  1969.3    81.8
   3   0  -6   -55.6    73.0
   3   0  -5   -35.5    59.5
   3   0  -4    -0.5    63.8
   3   0  -3   -60.5    75.5
   3   0  -2    45.7    87.5
   3   0  -1   -32.2    31.7
   3   0   0    15.0   101.5
   3   0   1    -3.4    47.1
   3   0   2  -141.5    98.2
   3   0   3    43.3    63.1
   3   0   4    50.9    46.9
   3   0   5   -64.5    43.5
   3   0   6   -87.7    47.9
   3   1  -6    20.5    69.9
   3   1  -5  2679.9   219.4
   3   1  -3 15305.5   552.2
   3   1  -2    -1.9    40.3
   3   1  -1 41080.4  1073.5
   3   1   0    27.7    50.8
   3   1   1 20348.6   663.5
   3   1   2   -17.4    56.2
   3   1   3 14641.1   503.6
   3   1   4    80.5    71.4
   3   1   5  2302.0   166.0
   3   1   6    83.3    65.2
   3   2  -6    17.4    78.5
   3   2  -5   -22.8    57.5
   3   2  -4   -55.7    56.7
   3   2  -3     7.9    39.4
   3   2  -2     2.7    28.1
   3   2  -1    44.2    62.2
   3   2   1    61.9    67.1
   3   2   2    -4.1    53.6
   3   2   3    36.5    76.7
   3   2   4   -23.8    77.6
   3   2   5   -62.0    70.8
   3   2   6   -30.8    68.9
   3   3  -5  1546.2   175.7
   3   3  -4    -9.8    39.2
   3   3  -3 22712.1   756.5
   3   3  -2     0.4    62.6
   3   3  -1 12681.6   501.9
   3   3   0   -21.4    60.1
   3   3   1 13976.8   599.4
   3   3   2     1.6    75.0
   3   3   3  5782.8   377.7
   3   3   4   -55.7    81.1
   3   3   5  2177.0   237.0
   3   4  -5   -88.1    87.3
   3   4  -4    -5.4    69.3
   3   4  -3    44.9    59.3
   3   4  -2    55.4    60.6
   3   4  -1   -17.7    56.2
   3   4   0   -16.7    58.9
   3   4   1    11.9    85.1
   3   4   2    26.4    81.2
   3   4   3   -64.5   100.2
   3   4   4   112.7   105.5
   3   5  -4    44.8    71.4
   3   5  -3  1707.6   198.5
   3   5  -2    14.7    64.4
   3   5  -1  2516.6   237.9
   3   5   0   -13.3    70.2
   3   5   1  3150.2   292.4
   3   5   2  -153.0   138.7
   4  -2  -1   -14.0    71.1
   4  -2   0 25458.4   880.3
   4  -2   1   148.0   104.5
   4  -2   2 44099.5  1197.4
   4  -2   3    55.7    79.9
   4  -2   4 32103.7   858.8
   4  -2   5   -72.1    54.7
   4  -1  -5   -15.7    49.7
   4  -1  -4   -41.1    51.5
   4  -1  -3   -30.4    58.5
   4  -1  -2    72.7    71.8
   4  -1  -1   -16.9    78.2
   4  -1   0   -18.3    87.3
   4  -1   1    97.1    74.6
   4  -1   2    15.4    59.8
   4  -1   3    33.1    57.7
   4  -1   4   -21.3    80.3
   4  -1   5    10.3    42.0
   4   0  -5    47.0    69.7
   4   0  -4 32240.0   992.2
   4   0  -3    99.2    79.1
   4   0  -2 86991.2  2081.5
   4   0  -1     4.6    46.2
   4   0   0 58132.1  1552.6
   4   0   1   -64.3    66.2
   4   0   2 95657.5  2229.0
   4   0   3    -9.8    44.6
   4   0   4 32555.3   880.4
   4   0   5     9.2    50.3
   4   1  -5   -26.2    45.0
   4   1  -3   -20.7    65.6
   4   1  -2    63.3    59.1
   4   1  -1   -60.6    59.6
   4   1   0   -69.2    73.1
   4   1   1   -24.0    62.0
   4   1   2    34.3    78.4
   4   1   4     7.2    68.0
   4   1   5    -9.5    55.0
   4   2  -5   -19.3    75.8
   4   2  -4 43822.5  1244.6
   4   2  -3    45.8    64.9
   4   2  -2 93065.0  2223.9
   4   2  -1   -32.2    28.0
   4   2   0 46855.7  1358.3
   4   2   1    -3.0    83.0
   4   2   2 86644.7  2163.5
   4   2   3     3.7    60.4
   4   2   4 50636.9  1372.1
   4   2   5  -113.2    77.2
   4   3  -5    42.0    69.0
   4   3  -4    20.8    55.7
   4   3  -3    17.7    37.2
   4   3  -2    33.7    80.1
   4   3  -1    21.2    69.4
   4   3   0   -24.3    73.0
   4   3   1   -29.7    71.1
   4   3   2   -70.9    72.4
   4   3   3    32.2    80.3
   4   3   4   -34.8    77.4
   4   4  -4 18567.4   748.1
   4   4  -3    20.2    77.1
   4   4  -2 53763.9  1488.2
   4   4  -1    28.8    63.8
   4   4   0 31265.6  1009.1
   4   4   1   100.6    91.8
   4   4   2 61500.9  1747.8
   4   4   3   -29.9   100.7
   5  -2  -3   -32.2    81.8
   5  -2  -2   -25.6    78.1
   5  -2  -1    37.3    79.4
   5  -2   0    54.4    77.8
   5  -2   1   -44.7    98.5
   5  -2   2    57.2    96.8
   5  -2   3   -97.5    82.6
   5  -2   4   -21.2    56.5
   5  -1  -4    22.4    91.4
   5  -1  -3  3423.5   290.5
   5  -1  -2   -42.3    67.8
   5  -1  -1  5235.5   388.9
   5  -1   0    15.5    88.6
   5  -1   1  5001.7   388.8
   5  -1   2   -22.2    76.0
   5  -1   3  3531.7   249.0
   5  -1   4    16.4    90.4
   5   0  -4   -31.7    73.2
   5   0  -3   -28.1    68.6
   5   0  -2    -2.7    46.4
   5   0  -1    43.5    68.7
   5   0   0   -99.3   114.7
   5   0   1    54.5   112.6
   5   0   2    31.0    65.4
   5   0   3   -25.4    72.7
   5   0   4    16.6    53.1
   5   0   5   -33.3    74.3
   5   1  -3  3912.6   302.2
   5   1  -2   -30.6    54.5
   5   1  -1  5585.1   363.7
   5   1   0   -64.4    83.7
   5   1   1  6246.5   395.8
   5   1   2   -27.8    42.2
   5   1   3 18669.6   694.5
   5   1   4    48.1    82.5
   5   2  -4   -51.3    66.1
   5   2  -3   -84.2    75.2
   5   2  -2    15.6    62.2
   5   2  -1    26.8    58.6
   5   2   0    38.5    63.2
   5   2   1   -17.3   103.4
   5   2   2   -80.9    86.7
   5   2   3    36.6    84.2
   5   2   4     5.2    83.1
   5   3  -2   -21.8    37.0
   5   3  -1 15851.4   663.6
   5   3   0    91.8   110.0
   5   3   1  1734.0   237.6
   5   3   2    36.1    80.8
   5   3   3  1186.6   188.8
   6  -3   1    -9.0    82.7
   6  -2   0 29739.9  1098.8
   6  -2   1    36.5    99.6
   6  -2   2 24731.2   898.2
   6  -1  -1    52.7   126.2
   6  -1   0     1.6   102.7
   6  -1   1    64.0    92.4
   6  -1   2    47.4    91.9
   6  -1   3   -29.6    63.2
   6   0  -1    16.7    81.1
   6   0   0 19541.7   833.7
   6   0   1    12.6   130.4
   6   0   2 39220.6  1212.1
   6   0   3    34.4   116.8
   6   1   0   -57.5    97.2
   6   1   1   126.7   110.6
   6   1   2   -48.7    70.2
   6   1   3     8.1    51.6
   6   2   2 36638.4  1223.3
;
_shelx_hkl_checksum   54734

# start Validation Reply Form
_vrf_RINTA01_NaCl_unfiltered_EXTI_5
;PROBLEM: The value of Rint is greater than 0.25
RESPONSE: Relatively higher R-values are common for electron diffraction due 
to multiple scattering.
;
_vrf_PLAT020_NaCl_unfiltered_EXTI_5
;PROBLEM: The Value of Rint is Greater Than 0.12 .........      0.328 Report
RESPONSE: Relatively higher R-values are common for electron diffraction due 
to multiple scattering.
;
_vrf_PLAT082_NaCl_unfiltered_EXTI_5
;PROBLEM: High R1 Value ..................................       0.12 Report
RESPONSE: Relatively higher R-values are common for electron diffraction due 
to multiple scattering.
;
_vrf_PLAT084_NaCl_unfiltered_EXTI_5
;PROBLEM: High wR2 Value (i.e. > 0.25) ...................       0.27 Report
RESPONSE: Relatively higher R-values are common for electron diffraction due 
to multiple scattering.
;
_vrf_ATOM007_NaCl_unfiltered_EXTI_5
;PROBLEM: _atom_site_aniso_label is missing
RESPONSE: The structure is only refined isotropically.
;
# end Validation Reply Form
 
data_NaCl_unfiltered_EXTI_6
 
_audit_creation_method            'SHELXL-2018/3'
_shelx_SHELXL_version_number      '2018/3'
_chemical_name_systematic         ?
_chemical_name_common             ?
_chemical_melting_point           ?
_chemical_formula_moiety          ?
_chemical_formula_sum
 'Cl Na' 
_chemical_formula_weight          58.44

loop_
 _atom_type_symbol
 _atom_type_description
 _atom_type_scat_dispersion_real
 _atom_type_scat_dispersion_imag
 _atom_type_scat_source
 'Na'  'Na'   0.0362   0.0249
 'International Tables Vol C Tables 4.2.6.8 and 6.1.1.4'
 'Cl'  'Cl'   0.1484   0.1585
 'International Tables Vol C Tables 4.2.6.8 and 6.1.1.4'
 
_space_group_crystal_system       cubic
_space_group_IT_number            225
_space_group_name_H-M_alt         'F m -3 m'
_space_group_name_Hall            '-F 4 2 3'
 
_shelx_space_group_comment
;
The symmetry employed for this shelxl refinement is uniquely defined
by the following loop, which should always be used as a source of
symmetry information in preference to the above space-group names.
They are only intended as comments.
;
 
loop_
 _space_group_symop_operation_xyz
 'x, y, z'
 '-x, -y, z'
 '-x, y, -z'
 'x, -y, -z'
 'z, x, y'
 'z, -x, -y'
 '-z, -x, y'
 '-z, x, -y'
 'y, z, x'
 '-y, z, -x'
 'y, -z, -x'
 '-y, -z, x'
 'y, x, -z'
 '-y, -x, -z'
 'y, -x, z'
 '-y, x, z'
 'x, z, -y'
 '-x, z, y'
 '-x, -z, -y'
 'x, -z, y'
 'z, y, -x'
 'z, -y, x'
 '-z, y, x'
 '-z, -y, -x'
 'x, y+1/2, z+1/2'
 '-x, -y+1/2, z+1/2'
 '-x, y+1/2, -z+1/2'
 'x, -y+1/2, -z+1/2'
 'z, x+1/2, y+1/2'
 'z, -x+1/2, -y+1/2'
 '-z, -x+1/2, y+1/2'
 '-z, x+1/2, -y+1/2'
 'y, z+1/2, x+1/2'
 '-y, z+1/2, -x+1/2'
 'y, -z+1/2, -x+1/2'
 '-y, -z+1/2, x+1/2'
 'y, x+1/2, -z+1/2'
 '-y, -x+1/2, -z+1/2'
 'y, -x+1/2, z+1/2'
 '-y, x+1/2, z+1/2'
 'x, z+1/2, -y+1/2'
 '-x, z+1/2, y+1/2'
 '-x, -z+1/2, -y+1/2'
 'x, -z+1/2, y+1/2'
 'z, y+1/2, -x+1/2'
 'z, -y+1/2, x+1/2'
 '-z, y+1/2, x+1/2'
 '-z, -y+1/2, -x+1/2'
 'x+1/2, y, z+1/2'
 '-x+1/2, -y, z+1/2'
 '-x+1/2, y, -z+1/2'
 'x+1/2, -y, -z+1/2'
 'z+1/2, x, y+1/2'
 'z+1/2, -x, -y+1/2'
 '-z+1/2, -x, y+1/2'
 '-z+1/2, x, -y+1/2'
 'y+1/2, z, x+1/2'
 '-y+1/2, z, -x+1/2'
 'y+1/2, -z, -x+1/2'
 '-y+1/2, -z, x+1/2'
 'y+1/2, x, -z+1/2'
 '-y+1/2, -x, -z+1/2'
 'y+1/2, -x, z+1/2'
 '-y+1/2, x, z+1/2'
 'x+1/2, z, -y+1/2'
 '-x+1/2, z, y+1/2'
 '-x+1/2, -z, -y+1/2'
 'x+1/2, -z, y+1/2'
 'z+1/2, y, -x+1/2'
 'z+1/2, -y, x+1/2'
 '-z+1/2, y, x+1/2'
 '-z+1/2, -y, -x+1/2'
 'x+1/2, y+1/2, z'
 '-x+1/2, -y+1/2, z'
 '-x+1/2, y+1/2, -z'
 'x+1/2, -y+1/2, -z'
 'z+1/2, x+1/2, y'
 'z+1/2, -x+1/2, -y'
 '-z+1/2, -x+1/2, y'
 '-z+1/2, x+1/2, -y'
 'y+1/2, z+1/2, x'
 '-y+1/2, z+1/2, -x'
 'y+1/2, -z+1/2, -x'
 '-y+1/2, -z+1/2, x'
 'y+1/2, x+1/2, -z'
 '-y+1/2, -x+1/2, -z'
 'y+1/2, -x+1/2, z'
 '-y+1/2, x+1/2, z'
 'x+1/2, z+1/2, -y'
 '-x+1/2, z+1/2, y'
 '-x+1/2, -z+1/2, -y'
 'x+1/2, -z+1/2, y'
 'z+1/2, y+1/2, -x'
 'z+1/2, -y+1/2, x'
 '-z+1/2, y+1/2, x'
 '-z+1/2, -y+1/2, -x'
 '-x, -y, -z'
 'x, y, -z'
 'x, -y, z'
 '-x, y, z'
 '-z, -x, -y'
 '-z, x, y'
 'z, x, -y'
 'z, -x, y'
 '-y, -z, -x'
 'y, -z, x'
 '-y, z, x'
 'y, z, -x'
 '-y, -x, z'
 'y, x, z'
 '-y, x, -z'
 'y, -x, -z'
 '-x, -z, y'
 'x, -z, -y'
 'x, z, y'
 '-x, z, -y'
 '-z, -y, x'
 '-z, y, -x'
 'z, -y, -x'
 'z, y, x'
 '-x, -y+1/2, -z+1/2'
 'x, y+1/2, -z+1/2'
 'x, -y+1/2, z+1/2'
 '-x, y+1/2, z+1/2'
 '-z, -x+1/2, -y+1/2'
 '-z, x+1/2, y+1/2'
 'z, x+1/2, -y+1/2'
 'z, -x+1/2, y+1/2'
 '-y, -z+1/2, -x+1/2'
 'y, -z+1/2, x+1/2'
 '-y, z+1/2, x+1/2'
 'y, z+1/2, -x+1/2'
 '-y, -x+1/2, z+1/2'
 'y, x+1/2, z+1/2'
 '-y, x+1/2, -z+1/2'
 'y, -x+1/2, -z+1/2'
 '-x, -z+1/2, y+1/2'
 'x, -z+1/2, -y+1/2'
 'x, z+1/2, y+1/2'
 '-x, z+1/2, -y+1/2'
 '-z, -y+1/2, x+1/2'
 '-z, y+1/2, -x+1/2'
 'z, -y+1/2, -x+1/2'
 'z, y+1/2, x+1/2'
 '-x+1/2, -y, -z+1/2'
 'x+1/2, y, -z+1/2'
 'x+1/2, -y, z+1/2'
 '-x+1/2, y, z+1/2'
 '-z+1/2, -x, -y+1/2'
 '-z+1/2, x, y+1/2'
 'z+1/2, x, -y+1/2'
 'z+1/2, -x, y+1/2'
 '-y+1/2, -z, -x+1/2'
 'y+1/2, -z, x+1/2'
 '-y+1/2, z, x+1/2'
 'y+1/2, z, -x+1/2'
 '-y+1/2, -x, z+1/2'
 'y+1/2, x, z+1/2'
 '-y+1/2, x, -z+1/2'
 'y+1/2, -x, -z+1/2'
 '-x+1/2, -z, y+1/2'
 'x+1/2, -z, -y+1/2'
 'x+1/2, z, y+1/2'
 '-x+1/2, z, -y+1/2'
 '-z+1/2, -y, x+1/2'
 '-z+1/2, y, -x+1/2'
 'z+1/2, -y, -x+1/2'
 'z+1/2, y, x+1/2'
 '-x+1/2, -y+1/2, -z'
 'x+1/2, y+1/2, -z'
 'x+1/2, -y+1/2, z'
 '-x+1/2, y+1/2, z'
 '-z+1/2, -x+1/2, -y'
 '-z+1/2, x+1/2, y'
 'z+1/2, x+1/2, -y'
 'z+1/2, -x+1/2, y'
 '-y+1/2, -z+1/2, -x'
 'y+1/2, -z+1/2, x'
 '-y+1/2, z+1/2, x'
 'y+1/2, z+1/2, -x'
 '-y+1/2, -x+1/2, z'
 'y+1/2, x+1/2, z'
 '-y+1/2, x+1/2, -z'
 'y+1/2, -x+1/2, -z'
 '-x+1/2, -z+1/2, y'
 'x+1/2, -z+1/2, -y'
 'x+1/2, z+1/2, y'
 '-x+1/2, z+1/2, -y'
 '-z+1/2, -y+1/2, x'
 '-z+1/2, y+1/2, -x'
 'z+1/2, -y+1/2, -x'
 'z+1/2, y+1/2, x'
 
_cell_length_a                    5.6400(7)
_cell_length_b                    5.6400(7)
_cell_length_c                    5.6400(7)
_cell_angle_alpha                 90
_cell_angle_beta                  90
_cell_angle_gamma                 90
_cell_volume                      179.41(7)
_cell_formula_units_Z             4
_cell_measurement_temperature     293(2)
_cell_measurement_reflns_used   216
_cell_measurement_theta_min   0.174
_cell_measurement_theta_max   0.741
 
_exptl_crystal_description        'cube'
_exptl_crystal_colour             'white'
_exptl_crystal_density_meas       ?
_exptl_crystal_density_method     ?
_exptl_crystal_density_diffrn     2.164          
_exptl_crystal_F_000              112
_exptl_transmission_factor_min    ?
_exptl_transmission_factor_max    ?
_exptl_crystal_size_max           ?
_exptl_crystal_size_mid           ?
_exptl_crystal_size_min           ?
_exptl_absorpt_coefficient_mu     1.770
_shelx_estimated_absorpt_T_min    ?
_shelx_estimated_absorpt_T_max    ?
_exptl_absorpt_correction_type   'none'
_exptl_absorpt_correction_T_min   ?
_exptl_absorpt_correction_T_max   ?
_exptl_absorpt_process_details    ?
_exptl_absorpt_special_details    ?
_diffrn_ambient_temperature       293(2)
_diffrn_radiation_wavelength   0.0197
_diffrn_radiation_type   'Electron'
_diffrn_source   'Electron microscope'
_diffrn_measurement_device_type   'Themis-Z'
_diffrn_measurement_method   '3DED/MicroED'
_diffrn_detector_area_resol_mean  ?
_diffrn_reflns_number             216
_diffrn_reflns_av_unetI/netI      0.0847
_diffrn_reflns_av_R_equivalents   0.2311
_diffrn_reflns_limit_h_min        -6
_diffrn_reflns_limit_h_max        6
_diffrn_reflns_limit_k_min        -7
_diffrn_reflns_limit_k_max        7
_diffrn_reflns_limit_l_min        -7
_diffrn_reflns_limit_l_max        7
_diffrn_reflns_theta_min   0.174
_diffrn_reflns_theta_max   0.741
_diffrn_reflns_theta_full   0.700
_diffrn_measured_fraction_theta_max   0.905
_diffrn_measured_fraction_theta_full  0.889
_diffrn_reflns_Laue_measured_fraction_max    0.905
_diffrn_reflns_Laue_measured_fraction_full   0.889
_diffrn_reflns_point_group_measured_fraction_max   0.905
_diffrn_reflns_point_group_measured_fraction_full  0.889
_reflns_number_total              19
_reflns_number_gt                 18
_reflns_threshold_expression      'I > 2\s(I)'
_reflns_Friedel_coverage          0.000
_reflns_Friedel_fraction_max      .
_reflns_Friedel_fraction_full     .
 
_diffrn_detector   'OneView'
_diffrn_detector_type   'CMOS'
_diffrn_measurement_device   'Themis-Z with OneView CMOS detector'
_diffrn_radiation_probe   'Electron'
_diffrn_source_type   'Field emission electron microscope'
_diffrn_source_target   'Tungsten thermal field emission'

_reflns_special_details
;
 Reflections were merged by SHELXL according to the crystal
 class for the calculation of statistics and refinement.
 
 _reflns_Friedel_fraction is defined as the number of unique
 Friedel pairs measured divided by the number that would be
 possible theoretically, ignoring centric projections and
 systematic absences.
;
 
_computing_data_collection        ?
_computing_cell_refinement        ?
_computing_data_reduction         ?
_computing_structure_solution     ?
_computing_structure_refinement 'SHELXL-2018/3 (Sheldrick, 2018)'
_computing_molecular_graphics     ?
_computing_publication_material   ?
_refine_special_details           ?
_refine_ls_structure_factor_coef  Fsqd
_refine_ls_matrix_type            full
_refine_ls_weighting_scheme       calc
_refine_ls_weighting_details
'w=1/[\s^2^(Fo^2^)+(0.4022P)^2^] where P=(Fo^2^+2Fc^2^)/3'
_atom_sites_solution_primary      ?
_atom_sites_solution_secondary    ?
_atom_sites_solution_hydrogens    .
_refine_ls_hydrogen_treatment     undef
_refine_ls_extinction_method      'SHELXL-2018/3 (Sheldrick 2018)'
_refine_ls_extinction_coef        2773(117)
_refine_ls_extinction_expression
 'Fc^*^=kFc[1+0.001xFc^2^\l^3^/sin(2\q)]^-1/4^'
_refine_ls_number_reflns          19
_refine_ls_number_parameters      4
_refine_ls_number_restraints      0
_refine_ls_R_factor_all           0.1523
_refine_ls_R_factor_gt            0.1381
_refine_ls_wR_factor_ref          0.4743
_refine_ls_wR_factor_gt           0.4031
_refine_ls_goodness_of_fit_ref    1.383
_refine_ls_restrained_S_all       1.383
_refine_ls_shift/su_max           0.002
_refine_ls_shift/su_mean          0.001
 
loop_
 _atom_site_label
 _atom_site_type_symbol
 _atom_site_fract_x
 _atom_site_fract_y
 _atom_site_fract_z
 _atom_site_U_iso_or_equiv
 _atom_site_adp_type
 _atom_site_occupancy
 _atom_site_site_symmetry_order  
 _atom_site_calc_flag
 _atom_site_refinement_flags_posn
 _atom_site_refinement_flags_adp
 _atom_site_refinement_flags_occupancy
 _atom_site_disorder_assembly
 _atom_site_disorder_group
Cl01 Cl 0.500000 1.000000 0.500000 0.112(13) Uiso 1 48 d S . P . .
Na02 Na 0.500000 0.500000 0.500000 0.103(16) Uiso 1 48 d S . P . .
 
_geom_special_details
;
 All esds (except the esd in the dihedral angle between two l.s. planes)
 are estimated using the full covariance matrix.  The cell esds are taken
 into account individually in the estimation of esds in distances, angles
 and torsion angles; correlations between esds in cell parameters are only
 used when they are defined by crystal symmetry.  An approximate (isotropic)
 treatment of cell esds is used for estimating esds involving l.s. planes.
;
 
loop_
 _geom_bond_atom_site_label_1
 _geom_bond_atom_site_label_2
 _geom_bond_distance
 _geom_bond_site_symmetry_2
 _geom_bond_publ_flag
Cl01 Na02 2.8200(4) 73 ?
Cl01 Na02 2.8200(4) . ?
Cl01 Na02 2.8200(4) 1_565 ?
Cl01 Na02 2.8200(4) 25_554 ?
Cl01 Na02 2.8200(4) 25 ?
Cl01 Na02 2.8200(4) 73_455 ?
Na02 Na02 3.9881(5) 73 ?
Na02 Na02 3.9881(5) 25_544 ?
Na02 Na02 3.9881(5) 73_445 ?
Na02 Na02 3.9881(5) 49 ?
Na02 Na02 3.9881(5) 25 ?
Na02 Na02 3.9881(5) 49_454 ?
 
loop_
 _geom_angle_atom_site_label_1
 _geom_angle_atom_site_label_2
 _geom_angle_atom_site_label_3
 _geom_angle
 _geom_angle_site_symmetry_1
 _geom_angle_site_symmetry_3
 _geom_angle_publ_flag
Na02 Cl01 Na02 90.0 73 . ?
Na02 Cl01 Na02 90.0 73 1_565 ?
Na02 Cl01 Na02 180.0 . 1_565 ?
Na02 Cl01 Na02 90.0 73 25_554 ?
Na02 Cl01 Na02 90.0 . 25_554 ?
Na02 Cl01 Na02 90.0 1_565 25_554 ?
Na02 Cl01 Na02 90.0 73 25 ?
Na02 Cl01 Na02 90.0 . 25 ?
Na02 Cl01 Na02 90.0 1_565 25 ?
Na02 Cl01 Na02 180.0 25_554 25 ?
Na02 Cl01 Na02 180.0 73 73_455 ?
Na02 Cl01 Na02 90.0 . 73_455 ?
Na02 Cl01 Na02 90.0 1_565 73_455 ?
Na02 Cl01 Na02 90.0 25_554 73_455 ?
Na02 Cl01 Na02 90.0 25 73_455 ?
Cl01 Na02 Cl01 90.0 73_545 . ?
Cl01 Na02 Cl01 90.0 73_545 1_545 ?
Cl01 Na02 Cl01 180.0 . 1_545 ?
Cl01 Na02 Cl01 90.0 73_545 25_544 ?
Cl01 Na02 Cl01 90.0 . 25_544 ?
Cl01 Na02 Cl01 90.0 1_545 25_544 ?
Cl01 Na02 Cl01 90.0 73_545 25_545 ?
Cl01 Na02 Cl01 90.0 . 25_545 ?
Cl01 Na02 Cl01 90.0 1_545 25_545 ?
Cl01 Na02 Cl01 180.0 25_544 25_545 ?
Cl01 Na02 Cl01 180.0 73_545 73_445 ?
Cl01 Na02 Cl01 90.0 . 73_445 ?
Cl01 Na02 Cl01 90.0 1_545 73_445 ?
Cl01 Na02 Cl01 90.0 25_544 73_445 ?
Cl01 Na02 Cl01 90.0 25_545 73_445 ?
Cl01 Na02 Na02 45.0 73_545 73 ?
Cl01 Na02 Na02 45.0 . 73 ?
Cl01 Na02 Na02 135.0 1_545 73 ?
Cl01 Na02 Na02 90.0 25_544 73 ?
Cl01 Na02 Na02 90.0 25_545 73 ?
Cl01 Na02 Na02 135.0 73_445 73 ?
Cl01 Na02 Na02 90.0 73_545 25_544 ?
Cl01 Na02 Na02 135.0 . 25_544 ?
Cl01 Na02 Na02 45.0 1_545 25_544 ?
Cl01 Na02 Na02 45.0 25_544 25_544 ?
Cl01 Na02 Na02 135.0 25_545 25_544 ?
Cl01 Na02 Na02 90.0 73_445 25_544 ?
Na02 Na02 Na02 120.0 73 25_544 ?
Cl01 Na02 Na02 135.0 73_545 73_445 ?
Cl01 Na02 Na02 135.0 . 73_445 ?
Cl01 Na02 Na02 45.0 1_545 73_445 ?
Cl01 Na02 Na02 90.0 25_544 73_445 ?
Cl01 Na02 Na02 90.0 25_545 73_445 ?
Cl01 Na02 Na02 45.0 73_445 73_445 ?
Na02 Na02 Na02 180.0 73 73_445 ?
Na02 Na02 Na02 60.0 25_544 73_445 ?
Cl01 Na02 Na02 45.0 73_545 49 ?
Cl01 Na02 Na02 90.0 . 49 ?
Cl01 Na02 Na02 90.0 1_545 49 ?
Cl01 Na02 Na02 135.0 25_544 49 ?
Cl01 Na02 Na02 45.0 25_545 49 ?
Cl01 Na02 Na02 135.0 73_445 49 ?
Na02 Na02 Na02 60.0 73 49 ?
Na02 Na02 Na02 120.0 25_544 49 ?
Na02 Na02 Na02 120.0 73_445 49 ?
Cl01 Na02 Na02 90.0 73_545 25 ?
Cl01 Na02 Na02 45.0 . 25 ?
Cl01 Na02 Na02 135.0 1_545 25 ?
Cl01 Na02 Na02 135.0 25_544 25 ?
Cl01 Na02 Na02 45.0 25_545 25 ?
Cl01 Na02 Na02 90.0 73_445 25 ?
Na02 Na02 Na02 60.0 73 25 ?
Na02 Na02 Na02 180.0 25_544 25 ?
Na02 Na02 Na02 120.0 73_445 25 ?
Na02 Na02 Na02 60.0 49 25 ?
Cl01 Na02 Na02 135.0 73_545 49_454 ?
Cl01 Na02 Na02 90.0 . 49_454 ?
Cl01 Na02 Na02 90.0 1_545 49_454 ?
Cl01 Na02 Na02 45.0 25_544 49_454 ?
Cl01 Na02 Na02 135.0 25_545 49_454 ?
Cl01 Na02 Na02 45.0 73_445 49_454 ?
Na02 Na02 Na02 120.0 73 49_454 ?
Na02 Na02 Na02 60.0 25_544 49_454 ?
Na02 Na02 Na02 60.0 73_445 49_454 ?
Na02 Na02 Na02 180.0 49 49_454 ?
Na02 Na02 Na02 120.0 25 49_454 ?
 
_refine_diff_density_max    0.850
_refine_diff_density_min   -0.625
_refine_diff_density_rms    0.182

_shelx_res_file
;
TITL 1_b.res in Fm-3m
    NaCl_unfiltered_EXTI_6.res
    created by SHELXL-2018/3 at 17:20:27 on 28-Dec-2021
REM Old TITL 1 in Fm-3m
REM SHELXT solution in Fm-3m: R1 0.270, Rweak 0.115, Alpha 0.180
REM <I/s>   0.000 for    0 systematic absences,  Orientation as input
REM Formula found by SHELXT:  Na Cl

CELL  0.71073   5.6400   5.6400   5.6400   90.000   90.000   90.000
ZERR    4.000   0.0007   0.0007   0.0007    0.000    0.000    0.000
LATT  4
SYMM -X, -Y, Z
SYMM -X, Y, -Z
SYMM X, -Y, -Z
SYMM Z, X, Y
SYMM Z, -X, -Y
SYMM -Z, -X, Y
SYMM -Z, X, -Y
SYMM Y, Z, X
SYMM -Y, Z, -X
SYMM Y, -Z, -X
SYMM -Y, -Z, X
SYMM Y, X, -Z
SYMM -Y, -X, -Z
SYMM Y, -X, Z
SYMM -Y, X, Z
SYMM X, Z, -Y
SYMM -X, Z, Y
SYMM -X, -Z, -Y
SYMM X, -Z, Y
SYMM Z, Y, -X
SYMM Z, -Y, X
SYMM -Z, Y, X
SYMM -Z, -Y, -X
SFAC NA     CL
UNIT 4 4
L.S. 1
BOND
LIST 4
FMAP 2
PLAN 20
ACTA
WGHT    0.402200
EXTI 2772.693359
FVAR     156.81186
CL01  2    0.500000    1.000000    0.500000    10.02083    0.11226
NA02  1    0.500000    0.500000    0.500000    10.02083    0.10292
HKLF 4


REM  1_b.res in Fm-3m
REM wR2 = 0.4743, GooF = S = 1.383, Restrained GooF = 1.383 for all data
REM R1 = 0.1381 for 18 Fo > 4sig(Fo) and 0.1523 for all 19 data
REM 4 parameters refined using 0 restraints

END

WGHT      0.2000      0.0000

REM Highest difference peak  0.850,  deepest hole -0.625,  1-sigma level  0.182
Q1    1   0.5958  0.2856  0.5958  10.50000  0.05    0.26
;
_shelx_res_checksum   23718

_shelx_hkl_file
;
   0   0  -1 -163.66 305.169   1
   0   0   1  137.96 310.956   1
   0   0  -3 -156.87 864.968   1
   0   0   3 -193.52 839.505   1
   0   0  -4 208024.  29884.   1
   0   0   4 181790.  26165.   1
   0   0  -5    7.06 1351.08   1
   0   0   5  993.83 1341.05   1
   0   0  -6  39992. 6351.85   1
   0   0   6  29483. 4942.12   1
   0   0  -7  405.94 1947.53   1
   0   0   7   59.15 1864.20   1
   0  -1   6 -352.85 1378.86   1
   0   1  -6  133.41 1332.56   1
   0  -1   5 1543.21 1345.68   1
   0   1  -5 -406.94 1182.87   1
   0  -1   4 -199.15 1014.66   1
   0   1  -4 -371.14 1050.92   1
   0  -1   3   54.59 672.453   1
   0   1  -3   90.82 754.783   1
   0  -1   2 -216.28 572.916   1
   0   1  -2   69.73 618.904   1
   0  -1   1  156.64 399.922   1
   0   1  -1 -310.18 384.259   1
   0  -1   0  -74.65 151.003   1
   0   1   0  -65.08 172.145   1
   0  -1  -2 -274.15 576.388   1
   0  -1  -3  237.58 925.925   1
   0   1   3 -383.18 874.999   1
   0   1   4 -232.25 715.586   1
   0  -1  -5  785.49 1235.34   1
   0   1   5  568.52 1202.93   1
   0  -1  -6   93.90 1367.28   1
   0   1   7 1146.60 1814.04   1
   0  -2   6 153626.  22353.   1
   0   2  -6 114506.  16759.   1
   0  -2   5 -940.59 1483.02   1
   0   2  -5 -437.96 1226.85   1
   0  -2   4 435648.  62322.   1
   0   2  -4 519984.  74329.   1
   0   2  -3  537.58 925.925   1
   0  -2   2 859567. 122531.   1
   0   2  -2 913579. 130247.   1
   0  -2   1 -345.14 472.608   1
   0   2  -1   52.63 437.422   1
   0  -2  -3 -127.78 953.703   1
   0   2   3  948.30 1091.82   1
   0  -2  -4 412114.  58943.   1
   0  -2  -5 -302.78 1257.71   1
   0   2   5 -1930.6 1569.44   1
   0  -2  -6 113040.  16582.   1
   0   2   6 161497.  23464.   1
   0  -3   6  -54.24 1643.52   1
   0   3  -6 -555.09 1489.20   1
   0  -3   5 -379.17 1402.78   1
   0   3  -5 1172.07 1441.36   1
   0  -3   4 1806.33 1752.31   1
   0   3  -4  730.40 1282.41   1
   0  -3   3 1194.44 1178.24   1
   0   3  -3  316.51 1207.56   1
   0  -3   2 -119.68 727.391   1
   0   3  -2  -92.67 804.783   1
   0  -3   1  170.99 651.080   1
   0   3  -1 -431.71 575.462   1
   0  -3   0  -42.37 423.842   1
   0   3   0 -271.37 384.182   1
   0   3   4 -1636.6 1395.83   1
   0   3   5 -1077.9 1661.26   1
   0  -3  -6  887.34 1743.05   1
   0   3   6  647.92 1689.81   1
   0  -4   5 -477.85 1331.02   1
   0   4  -5   32.82 1445.99   1
   0  -4   4  97531.  14390.   1
   0   4  -4  88812.  13148.   1
   0  -4   3   85.19 1072.53   1
   0  -4   2 450848.  64468.   1
   0   4  -2 408950.  58495.   1
   0  -4   1 -686.03 997.684   1
   0   4   1  121.22 970.678   1
   0  -4  -5  280.32 1467.59   1
   0   4   5 -1467.6 1820.21   1
   0  -5   4  198.92 1195.21   1
   0   5  -4  610.57 1480.71   1
   0  -5   3 -434.57 1080.25   1
   0  -5   2  450.69 1121.14   1
   0   5  -2 -255.02 1038.58   1
   0  -5   1  539.51 1280.86   1
   0   5  -1   89.35 1345.68   1
   0  -5   0 -508.41 761.959   1
   0   5   0 -386.50 661.728   1
   0  -5  -1  592.36 1202.93   1
   0   5   1 -631.02 1179.78   1
   0   6  -3  902.01 1336.42   1
   0   6  -1   48.14 1283.95   1
   0  -6   0 3013.89 1168.21   1
   0   6   0 -331.87 888.116   1
   0  -6  -1 -562.50 1419.75   1
   0   6   1 -728.86 1253.09   1
  -1   6   1  -20.46 1478.39   1
   1  -6  -1 -1233.8 1588.73   1
  -1   6   0  112.73 877.314   1
   1  -6   0 -258.72 839.505   1
  -1   6  -1   86.19 1074.07   1
   1  -6   1 -1680.6 1041.67   1
  -1   6  -2 -332.56 1141.97   1
   1  -6   2 -882.72 1434.41   1
  -1   6  -3 -237.50 1297.84   1
   1  -6   3 -342.28 1431.33   1
  -1   5   1 1700.62 1437.50   1
   1  -5  -1  326.31 1624.23   1
  -1   5   0 -423.92 795.524   1
  -1   5  -2 -564.43 920.524   1
   1  -5   2 -772.38 1179.01   1
  -1   5  -3 8672.83 1984.57   1
   1  -5   3 8271.60 1949.84   1
  -1   5  -4 -287.50 1663.58   1
   1  -5   4 1055.55 1530.86   1
  -1   4   5  -91.59 1668.21   1
   1  -4  -5   58.41 1713.73   1
  -1   4   0   84.64 600.231   1
   1  -4   0  115.12 716.975   1
  -1   4  -1 1091.82 1170.52   1
   1  -4   1  347.61 1163.58   1
  -1   4  -2 -474.46 881.944   1
   1  -4   2 -639.12 1047.07   1
  -1   4  -3 -642.21 1121.91   1
   1  -4   3 1442.90 1273.15   1
  -1   4  -4  222.92 1613.42   1
   1  -4   4 1224.54 1283.95   1
  -1   4  -5 -621.76 1315.59   1
   1  -4   5  382.41 1544.75   1
  -1   3   6 -477.55 1831.79   1
   1  -3  -6 -1285.5 1774.69   1
  -1   3   5  11350. 2688.27   1
   1  -3  -5  12245. 2684.41   1
  -1   3   4 -660.72 1370.37   1
   1  -3  -4  374.23 1383.49   1
  -1   3   0  157.02 477.392   1
   1  -3   0  137.11 468.904   1
   1  -3   1 152238.  21921.   1
  -1   3  -2  -22.08 749.228   1
   1  -3   2 -360.65 730.323   1
  -1   3  -3  42647. 6438.27   1
   1  -3   3  34236. 5280.86   1
  -1   3  -4 -329.32 991.511   1
   1  -3   4 -355.32 1073.30   1
   1  -3   5  16412. 3241.51   1
  -1   3  -6  117.75 1583.33   1
   1  -3   6  544.06 1712.96   1
   1  -2  -6 1541.67 1888.12   1
  -1   2   5 -347.22 1258.49   1
   1  -2  -5  201.00 1156.63   1
  -1   2   4 -547.38 1322.53   1
   1  -2  -4  393.44 1264.66   1
  -1   2   3   27.00 1154.32   1
  -1   2   0  -35.19 369.213   1
   1  -2   0 -588.35 375.308   1
   1  -2   1 -243.06 432.484   1
  -1   2  -2 -524.46 629.475   1
  -1   2  -3  130.56 851.851   1
  -1   2  -4 -155.02 1116.51   1
   1  -2   4  165.59 1116.51   1
  -1   2  -5 -888.89 1245.37   1
   1  -2   5 -2078.7 1473.76   1
  -1   2  -6  678.78 1476.85   1
   1  -2   6 -333.80 1739.20   1
  -1   1   6  999.23 1611.88   1
   1  -1  -6 -358.02 1153.55   1
  -1   1   5  21759. 3742.28   1
   1  -1  -5  15679. 2800.92   1
  -1   1   4 -431.87 1131.94   1
   1  -1  -4  629.55 1195.21   1
  -1   1   3 135185.  19475.   1
   1  -1  -3 154861.  22276.   1
  -1   1   2 -179.63 751.620   1
   1  -1  -2 -273.07 737.962   1
  -1   1   0  265.66 346.913   1
   1  -1   0   98.84 339.120   1
   1  -1   1 298688.  42654.   1
  -1   1  -2   91.82 483.256   1
   1  -1   2  246.14 539.429   1
  -1   1  -3 148997.  21412.   1
   1  -1   3 180092.  25918.   1
  -1   1  -4 -591.51 896.604   1
   1  -1   4  290.74 1070.99   1
  -1   1  -6   43.06 1412.81   1
   1  -1   6 -600.77 1550.92   1
   1   0  -6 -681.48 1143.52   1
  -1   0   5   -6.85 1065.59   1
   1   0  -5  384.41 987.653   1
  -1   0   4 -834.10 968.363   1
   1   0  -4  163.27 797.839   1
  -1   0   3  475.69 734.104   1
   1   0  -3  271.68 711.496   1
  -1   0   2 -135.34 560.956   1
   1   0  -2  160.80 571.604   1
[truncated: 11,957,461 more chars]
