# Supplementary material for: Improving data quality for three-dimensional electron diffraction by a post-column energy filter and a new crystal tracking method
Source: J Appl Crystallogr. 2022 Nov 29;55(Pt 6):1583–91. doi: 10.1107/S1600576722009633 (PMC9721325; doi:10.1107/S1600576722009633)
Supplement: Supplementary file 4 [file j-55-01583-sup4.zip]

Archive with 50 entries (50 files):
- nb5321NaCl_filtered_EXTI_1sup5.hkl
- nb5321NaCl_filtered_EXTI_2sup6.hkl
- nb5321NaCl_filtered_EXTI_3sup7.hkl
- nb5321NaCl_filtered_EXTI_4sup8.hkl
- nb5321NaCl_filtered_noEXTI_1sup9.hkl
- nb5321NaCl_filtered_noEXTI_2sup10.hkl
- nb5321NaCl_filtered_noEXTI_3sup11.hkl
- nb5321NaCl_filtered_noEXTI_4sup12.hkl
- nb5321NaCl_unfiltered_EXTI_5sup13.hkl
- nb5321NaCl_unfiltered_EXTI_6sup14.hkl
- nb5321NaCl_unfiltered_EXTI_7sup15.hkl
- nb5321NaCl_unfiltered_EXTI_8sup16.hkl
- nb5321NaCl_unfiltered_noEXTI_5sup17.hkl
- nb5321NaCl_unfiltered_noEXTI_6sup18.hkl
- nb5321NaCl_unfiltered_noEXTI_7sup19.hkl
- nb5321NaCl_unfiltered_noEXTI_8sup20.hkl
- nb5321NH4H2PO4_filtered_EXTI_1sup25.hkl
- nb5321NH4H2PO4_filtered_EXTI_2sup26.hkl
- nb5321NH4H2PO4_filtered_EXTI_3sup27.hkl
- nb5321NH4H2PO4_filtered_noEXTI_1sup28.hkl
- nb5321NH4H2PO4_filtered_noEXTI_2sup29.hkl
- nb5321NH4H2PO4_filtered_noEXTI_3sup30.hkl
- nb5321NH4H2PO4_unfiltered_EXTI_4sup31.hkl
- nb5321NH4H2PO4_unfiltered_EXTI_5sup32.hkl
- nb5321NH4H2PO4_unfiltered_EXTI_6sup33.hkl
- nb5321NH4H2PO4_unfiltered_noEXTI_4sup34.hkl
- nb5321NH4H2PO4_unfiltered_noEXTI_5sup35.hkl
- nb5321NH4H2PO4_unfiltered_noEXTI_6sup36.hkl
- nb5321ZSM-5_crystal3_EXTI_5evsup3.hkl
- nb5321ZSM-5_crystal3_EXTI_10evsup23.hkl
- nb5321ZSM-5_crystal3_EXTI_15evsup24.hkl
- nb5321ZSM-5_crystal3_EXTI_25evsup37.hkl
- nb5321ZSM-5_crystal3_EXTI_50evsup38.hkl
- nb5321ZSM-5_crystal3_EXTI_100evsup22.hkl
- nb5321ZSM-5_crystal3_EXTI_unfilteredsup39.hkl
- nb5321ZSM-5_crystal3_noEXTI_5evsup45.hkl
- nb5321ZSM-5_crystal3_noEXTI_10evsup41.hkl
- nb5321ZSM-5_crystal3_noEXTI_15evsup42.hkl
- nb5321ZSM-5_crystal3_noEXTI_25evsup43.hkl
- nb5321ZSM-5_crystal3_noEXTI_50evsup44.hkl
- nb5321ZSM-5_crystal3_noEXTI_100evsup40.hkl
- nb5321ZSM-5_crystal3_noEXTI_unfilteredsup46.hkl
- nb5321ZSM-5_filtered_EXTI_crystal1sup47.hkl
- nb5321ZSM-5_filtered_EXTI_crystal2sup48.hkl
- nb5321ZSM-5_filtered_noEXTI_crystal1sup49.hkl
- nb5321ZSM-5_filtered_noEXTI_crystal2sup50.hkl
- nb5321ZSM-5_unfiltered_EXTI_crystal1sup51.hkl
- nb5321ZSM-5_unfiltered_EXTI_crystal2sup52.hkl
- nb5321ZSM-5_unfiltered_noEXTI_crystal1sup53.hkl
- nb5321ZSM-5_unfiltered_noEXTI_crystal2sup54.hkl
