# Supplementary material for: Improving data quality for three-dimensional electron diffraction by a post-column energy filter and a new crystal tracking method
Source: J Appl Crystallogr. 2022 Nov 29;55(Pt 6):1583–91. doi: 10.1107/S1600576722009633 (PMC9721325; doi:10.1107/S1600576722009633)
Supplement: Supplementary file 4 [file j-55-01583-sup4.zip › nb5321NH4H2PO4_filtered_EXTI_1sup25.hkl]

#
# h,k,l, Fc-squared, Fo-squared, sigma(Fo-squared), status flag
#
data_NH4H2PO4_filtered_EXTI_1
_shelx_title ' 1_a.res in I-42d'
_shelx_refln_list_code          4
_shelx_F_calc_maximum       26.25
_exptl_crystal_F_000        72.96
_reflns_d_resolution_high  0.8396

loop_
 _space_group_symop_operation_xyz
 'x, y, z'
 '-x, -y, z'
 'y, -x, -z'
 '-y, x, -z'
 '-x+1/2, y, -z+3/4'
 'x+1/2, -y, -z+3/4'
 '-y+1/2, -x, z+3/4'
 'y+1/2, x, z+3/4'
 'x+1/2, y+1/2, z+1/2'
 '-x+1/2, -y+1/2, z+1/2'
 'y+1/2, -x+1/2, -z+1/2'
 '-y+1/2, x+1/2, -z+1/2'
 '-x+1, y+1/2, -z+5/4'
 'x+1, -y+1/2, -z+5/4'
 '-y+1, -x+1/2, z+5/4'
 'y+1, x+1/2, z+5/4'

_cell_length_a     7.5500
_cell_length_b     7.5500
_cell_length_c     7.5000
_cell_angle_alpha  90.000
_cell_angle_beta   90.000
_cell_angle_gamma  90.000

_shelx_F_squared_multiplier     1.000

loop_
 _refln_index_h
 _refln_index_k
 _refln_index_l
 _refln_F_squared_calc
 _refln_F_squared_meas
 _refln_F_squared_sigma
 _refln_observed_status
   0   2   0        689.11        578.25         9.79 o
   2   2   0        229.92        295.02        17.96 o
   1   3   0         26.36         22.42         2.69 o
   0   4   0          0.00         51.65         4.07 o
   2   4   0         43.69         47.33         4.77 o
   4   4   0         66.21         48.10         7.20 o
   1   5   0         36.03         34.13         5.83 o
   3   5   0         30.25         31.93         2.46 o
   0   6   0         16.86         32.05         1.02 o
   2   6   0         44.18         53.35         2.82 o
   4   6   0         19.72         20.06         1.74 o
   6   6   0          0.60          2.28         0.49 o
   1   7   0          2.68          2.32         0.20 o
   3   7   0          0.50          1.43         0.49 o
   5   7   0          0.96          0.82         0.21 o
   0   8   0          7.09          5.04         0.44 o
   2   8   0          8.86          8.06         0.64 o
   4   8   0          5.20          5.26         0.54 o
   0   1   1        210.75        177.42         9.04 o
  -1   2   1         67.88         69.58         5.70 o
   1   2   1         67.88         64.68         5.24 o
  -2   3   1         50.57         49.01         5.68 o
   0   3   1         39.82         41.90         1.64 o
   2   3   1         50.57         44.23         6.57 o
  -3   4   1         27.53         24.27         2.43 o
  -1   4   1          7.42          6.60         0.71 o
   1   4   1          7.42          6.43         0.41 o
   3   4   1         27.53         27.16         3.25 o
  -4   5   1          2.50          2.94         0.63 o
  -2   5   1         11.71         13.49         1.03 o
   0   5   1          1.18          1.64         0.53 o
   2   5   1         11.71          9.86         1.04 o
   4   5   1          2.50          2.20         0.26 o
  -5   6   1          1.89          1.74         0.19 o
  -3   6   1         22.64         21.03         2.33 o
  -1   6   1          3.75          4.24         0.49 o
   1   6   1          3.75          4.34         0.22 o
   3   6   1         22.64         23.16         2.19 o
   5   6   1          1.89          2.96         0.55 o
  -4   7   1          0.42          0.94         0.26 o
  -2   7   1          6.83          4.90         0.79 o
   0   7   1         14.31         12.51         2.39 o
   2   7   1          6.83          7.71         0.68 o
   4   7   1          0.42          1.43         0.74 o
  -3   8   1          4.27          3.49         0.36 o
  -1   8   1          1.31          1.59         0.17 o
   1   8   1          1.31          1.26         0.19 o
   3   8   1          4.27          3.86         0.92 o
  -1   1   2        611.56        632.88        22.15 o
   1   1   2        611.56        593.11        28.47 o
   0   2   2         77.47        107.91         6.52 o
  -3   3   2         81.12         92.57        13.89 o
  -1   3   2        177.83        177.34        22.65 o
   1   3   2        177.83        162.91        20.11 o
   3   3   2         81.12         84.54        15.31 o
  -2   4   2         15.30         14.09         1.78 o
   0   4   2         26.92         27.15         0.76 o
   2   4   2         15.30         14.08         1.33 o
  -5   5   2         15.60         15.44         2.54 o
  -3   5   2         31.44         26.84         4.23 o
  -1   5   2         34.22         48.02         1.70 o
   1   5   2         34.22         44.60         2.20 o
   3   5   2         31.44         28.78         4.15 o
   5   5   2         15.60         15.51         2.99 o
  -4   6   2          9.71          7.50         1.12 o
  -2   6   2          0.02          0.27         0.13 o
   0   6   2         40.76         46.19         1.47 o
   2   6   2          0.02          1.02         0.36 o
   4   6   2          9.71          7.58         1.03 o
  -5   7   2          3.17          1.69         0.32 o
  -3   7   2          7.60          8.20         0.75 o
  -1   7   2         11.13         12.81         1.08 o
   1   7   2         11.13         13.66         1.13 o
   3   7   2          7.60          7.20         1.09 o
   5   7   2          3.17          2.72         0.33 o
  -2   8   2          0.34          0.44         0.26 o
   0   8   2          3.16          3.44         0.21 o
   2   8   2          0.34          1.81         1.11 o
   0   1   3          2.05          1.74         0.15 o
  -1   2   3         32.66         32.11         3.20 o
   1   2   3         32.66         32.24         3.08 o
  -2   3   3         39.94         52.44         4.14 o
   0   3   3         59.32         51.23         4.19 o
   2   3   3         39.94         46.87         4.40 o
  -3   4   3          3.69          3.64         0.49 o
  -1   4   3          8.78         11.14         0.85 o
   1   4   3          8.78         11.52         1.16 o
   3   4   3          3.69          4.60         0.43 o
  -4   5   3          2.91          2.80         0.44 o
  -2   5   3          3.66          3.80         0.83 o
   0   5   3          0.12          2.43         1.14 o
   2   5   3          3.66          4.06         1.05 o
   4   5   3          2.91          3.84         0.83 o
  -5   6   3          0.53          0.20         0.14 o
  -3   6   3          5.23          3.80         0.66 o
  -1   6   3         14.14         13.92         1.63 o
   1   6   3         14.14         19.47         0.70 o
   3   6   3          5.23          4.47         0.76 o
   5   6   3          0.53          0.54         0.23 o
  -4   7   3          3.02          3.21         0.51 o
  -2   7   3          0.61          0.62         0.12 o
   0   7   3          4.05          4.37         0.24 o
   2   7   3          0.61          0.95         0.15 o
   4   7   3          3.02          3.14         0.70 o
  -1   8   3          1.46          1.45         0.34 o
   1   8   3          1.46          1.54         0.29 o
   0   0   4         35.79         37.58         1.15 o
  -2   2   4         73.22         56.86         4.12 o
   0   2   4         53.66         54.21         4.03 o
   2   2   4         73.22         59.50         5.50 o
  -1   3   4          9.44          6.67         0.96 o
   1   3   4          9.44          7.57         0.99 o
  -4   4   4          4.07          3.13         0.26 o
  -2   4   4         34.87         39.47         3.98 o
   0   4   4        118.85        118.36         8.57 o
   2   4   4         34.87         36.58         3.67 o
   4   4   4          4.07          3.91         0.61 o
  -3   5   4          9.77         10.75         1.07 o
  -1   5   4          9.82         11.81         1.38 o
   1   5   4          9.82         10.67         1.24 o
   3   5   4          9.77          9.43         0.96 o
  -4   6   4          1.80          2.06         0.40 o
  -2   6   4          2.58          3.22         0.53 o
   0   6   4         13.76         18.80         0.83 o
   2   6   4          2.58          4.26         0.25 o
   4   6   4          1.80          3.21         1.28 o
  -3   7   4          0.24          0.31         0.16 o
  -1   7   4          1.18          1.35         0.15 o
   1   7   4          1.18          1.20         0.13 o
   3   7   4          0.24          0.31         0.16 o
   0   1   5          5.02          7.03         1.07 o
  -1   2   5          2.00          1.44         0.17 o
   1   2   5          2.00          2.01         0.27 o
  -2   3   5         10.89         10.99         1.29 o
   0   3   5         23.33         26.28         2.55 o
   2   3   5         10.89         13.36         1.28 o
  -3   4   5          1.48          1.79         0.47 o
  -1   4   5          6.25          4.30         0.23 o
   1   4   5          6.25          3.86         0.60 o
   3   4   5          1.48          1.15         0.24 o
  -4   5   5          0.04          0.16         0.10 o
  -2   5   5          3.72          4.32         0.48 o
   0   5   5          3.82          3.42         0.44 o
   2   5   5          3.72          4.39         0.38 o
   4   5   5          0.04          0.10         0.08 o
  -3   6   5          1.61          1.63         0.27 o
  -1   6   5          1.69          2.43         0.54 o
   1   6   5          1.69          3.09         1.22 o
   3   6   5          1.61          1.83         0.21 o
  -2   7   5          0.78          0.78         0.44 o
   0   7   5          0.17          0.83         0.68 o
   2   7   5          0.78          0.69         0.33 o
  -1   1   6         13.50         12.53         1.11 o
   1   1   6         13.50         12.74         1.08 o
   0   2   6          3.27          2.53         0.27 o
  -3   3   6          9.94         10.84         1.24 o
  -1   3   6         22.67         23.58         1.97 o
   1   3   6         22.67         21.51         1.44 o
   3   3   6          9.94         12.30         1.52 o
  -2   4   6          2.20          2.13         0.30 o
   0   4   6          1.13          1.17         0.27 o
   2   4   6          2.20          2.41         0.32 o
  -3   5   6          3.14          5.55         2.36 o
  -1   5   6          6.53          5.52         0.63 o
   1   5   6          6.53          5.00         0.72 o
   3   5   6          3.14          5.16         1.97 o
  -2   6   6          0.02         -0.01         0.12 o
   0   6   6          4.66          3.47         0.54 o
   2   6   6          0.02          0.00         0.13 o
   0   1   7          1.28          1.17         0.18 o
  -1   2   7          3.96          3.92         0.52 o
   1   2   7          3.96          3.69         0.34 o
  -2   3   7          1.65          1.78         0.21 o
   0   3   7          0.51          0.70         0.18 o
   2   3   7          1.65          2.31         0.26 o
  -3   4   7          0.76          1.23         0.40 o
  -1   4   7          0.32          0.60         0.15 o
   1   4   7          0.32          0.96         0.50 o
   3   4   7          0.76          0.81         0.18 o
  -2   5   7          0.03          0.68         0.24 o
   0   5   7          0.66          0.64         0.18 o
   2   5   7          0.03          0.50         0.25 o
   0   0   8         18.35         17.70         1.92 o
  -2   2   8          3.40          3.07         0.67 o
   0   2   8          4.20          4.14         0.36 o
   2   2   8          3.40          2.88         0.61 o
  -1   3   8          0.44          0.49         0.12 o
   1   3   8          0.44          0.57         0.19 o
   0   4   8          0.20          0.25         0.18 o
                                                
