# Supplementary material for: Improving data quality for three-dimensional electron diffraction by a post-column energy filter and a new crystal tracking method
Source: J Appl Crystallogr. 2022 Nov 29;55(Pt 6):1583–91. doi: 10.1107/S1600576722009633 (PMC9721325; doi:10.1107/S1600576722009633)
Supplement: Supplementary file 4 [file j-55-01583-sup4.zip › nb5321NH4H2PO4_filtered_EXTI_2sup26.hkl]

#
# h,k,l, Fc-squared, Fo-squared, sigma(Fo-squared), status flag
#
data_NH4H2PO4_filtered_EXTI_2
_shelx_title ' 1_a.res in I-42d'
_shelx_refln_list_code          4
_shelx_F_calc_maximum       26.27
_exptl_crystal_F_000        72.96
_reflns_d_resolution_high  0.8385

loop_
 _space_group_symop_operation_xyz
 'x, y, z'
 '-x, -y, z'
 'y, -x, -z'
 '-y, x, -z'
 '-x+1/2, y, -z+3/4'
 'x+1/2, -y, -z+3/4'
 '-y+1/2, -x, z+3/4'
 'y+1/2, x, z+3/4'
 'x+1/2, y+1/2, z+1/2'
 '-x+1/2, -y+1/2, z+1/2'
 'y+1/2, -x+1/2, -z+1/2'
 '-y+1/2, x+1/2, -z+1/2'
 '-x+1, y+1/2, -z+5/4'
 'x+1, -y+1/2, -z+5/4'
 '-y+1, -x+1/2, z+5/4'
 'y+1, x+1/2, z+5/4'

_cell_length_a     7.5000
_cell_length_b     7.5000
_cell_length_c     7.6000
_cell_angle_alpha  90.000
_cell_angle_beta   90.000
_cell_angle_gamma  90.000

_shelx_F_squared_multiplier     1.000

loop_
 _refln_index_h
 _refln_index_k
 _refln_index_l
 _refln_F_squared_calc
 _refln_F_squared_meas
 _refln_F_squared_sigma
 _refln_observed_status
   0   2   0        690.35        886.37        61.37 o
   2   2   0        243.09        237.36        37.85 o
   1   3   0         29.61         24.80         5.51 o
   0   4   0          0.03         54.76         3.83 o
   2   4   0         46.97         56.29         5.06 o
   4   4   0         91.11         82.97         9.32 o
   1   5   0         36.15         65.10         5.53 o
   3   5   0         34.99         31.24         3.48 o
   0   6   0         21.03         51.52         3.69 o
   2   6   0         53.54         53.97        13.51 o
   4   6   0         22.42         20.11         1.14 o
   6   6   0          1.27          2.15         0.18 o
   1   7   0          3.48          3.28         0.45 o
   3   7   0          1.05          1.17         0.36 o
   5   7   0          1.05          0.96         0.16 o
   0   8   0          8.44          7.74         0.77 o
   2   8   0         11.16          9.56         2.20 o
   4   8   0          5.61          5.23         0.51 o
   0   1   1        209.58        152.69        17.80 o
  -1   2   1         66.66         84.17        16.54 o
   1   2   1         66.66         77.64        14.21 o
  -2   3   1         58.60         40.65        10.76 o
   0   3   1         45.36         65.23         6.42 o
   2   3   1         58.60         49.25        10.70 o
  -3   4   1         30.08         28.27         3.06 o
  -1   4   1          9.01          5.19         1.02 o
   1   4   1          9.01          5.15         1.42 o
   3   4   1         30.08         30.38         2.52 o
  -4   5   1          2.66          3.83         0.97 o
  -2   5   1         11.27         11.98         2.84 o
   0   5   1          1.31          1.16         0.24 o
   2   5   1         11.27         10.23         2.55 o
   4   5   1          2.66          3.63         0.67 o
  -5   6   1          1.61          1.61         0.15 o
  -3   6   1         25.95         25.35         2.43 o
  -1   6   1          4.24          3.06         0.68 o
   1   6   1          4.24          3.24         0.64 o
   3   6   1         25.95         26.31         3.49 o
   5   6   1          1.61          1.58         0.15 o
  -4   7   1          0.57          0.81         0.17 o
  -2   7   1          9.14          7.68         1.51 o
   0   7   1         18.35         24.62         1.31 o
   2   7   1          9.14          8.04         1.66 o
   4   7   1          0.57          0.56         0.13 o
  -3   8   1          6.40          3.99         0.59 o
  -1   8   1          1.91          1.97         0.98 o
   1   8   1          1.91          2.09         1.33 o
   3   8   1          6.40          3.13         0.26 o
  -1   1   2        594.12        380.09       107.87 o
   1   1   2        594.12        370.78        66.93 o
   0   2   2         76.60         86.28        12.01 o
  -3   3   2         86.93        108.28        20.83 o
  -1   3   2        179.76        167.29        35.59 o
   1   3   2        179.76        160.13        42.81 o
   3   3   2         86.93        118.20        23.88 o
  -2   4   2         16.71         17.75         2.21 o
   0   4   2         21.94         19.73         4.16 o
   2   4   2         16.71         17.28         2.95 o
  -5   5   2         16.65         17.35         1.04 o
  -3   5   2         39.03         41.46         5.20 o
  -1   5   2         38.74         39.70         8.45 o
   1   5   2         38.74         38.37         8.15 o
   3   5   2         39.03         39.89         5.10 o
   5   5   2         16.65         16.54         0.91 o
  -4   6   2         12.42          7.95         1.78 o
  -2   6   2          0.03          0.80         1.16 o
   0   6   2         47.19         70.26         3.55 o
   2   6   2          0.03          0.94         1.28 o
   4   6   2         12.42         10.16         1.46 o
  -5   7   2          4.10          3.56         0.81 o
  -3   7   2          9.35          7.89         2.01 o
  -1   7   2         12.52         14.46         3.55 o
   1   7   2         12.52         13.74         3.32 o
   3   7   2          9.35          5.65         2.10 o
   5   7   2          4.10          3.54         0.64 o
  -2   8   2          0.45          0.31         0.14 o
   0   8   2          3.99          5.05         0.34 o
   2   8   2          0.45          0.36         0.14 o
   0   1   3          0.73          0.60         0.08 o
  -1   2   3         31.76         30.04         4.92 o
   1   2   3         31.76         29.57         4.26 o
  -2   3   3         42.70         58.68         8.46 o
   0   3   3         64.13         56.13         8.25 o
   2   3   3         42.70         57.24         9.44 o
  -3   4   3          4.94          5.32         0.53 o
  -1   4   3          8.56         11.10         2.07 o
   1   4   3          8.56         12.67         2.42 o
   3   4   3          4.94          5.88         0.42 o
  -4   5   3          2.79          2.48         0.51 o
  -2   5   3          3.12          4.44         0.68 o
   0   5   3          0.11          0.07         0.04 o
   2   5   3          3.12          3.72         0.62 o
   4   5   3          2.79          2.83         0.47 o
  -5   6   3          0.58          1.07         0.59 o
  -3   6   3          6.55          6.13         1.01 o
  -1   6   3         14.88         17.24         4.21 o
   1   6   3         14.88         17.18         6.04 o
   3   6   3          6.55          6.00         0.93 o
   5   6   3          0.58          1.43         0.79 o
  -4   7   3          4.07          3.97         0.89 o
  -2   7   3          0.64          1.16         0.57 o
   0   7   3          6.15          3.61         1.79 o
   2   7   3          0.64          0.97         0.55 o
   4   7   3          4.07          4.14         0.63 o
  -1   8   3          1.46          1.23         0.37 o
   1   8   3          1.46          1.24         0.52 o
  -2   2   4         70.13         41.99         8.17 o
   0   2   4         50.20         58.14         3.10 o
   2   2   4         70.13         43.77         9.74 o
  -1   3   4          9.49          9.39         1.04 o
   1   3   4          9.49          9.06         1.01 o
  -4   4   4          3.32          3.78         0.95 o
  -2   4   4         35.99         42.81         9.91 o
   0   4   4        122.07        172.39         8.49 o
   2   4   4         35.99         38.66        10.72 o
   4   4   4          3.32          4.19         0.77 o
  -3   5   4         10.72         10.33         2.17 o
  -1   5   4          9.21         10.58         2.89 o
   1   5   4          9.21          9.66         2.82 o
   3   5   4         10.72         11.38         1.98 o
  -4   6   4          2.21          2.07         0.45 o
  -2   6   4          2.40          4.51         0.69 o
   0   6   4         13.30         14.14         2.53 o
   2   6   4          2.40          4.16         0.67 o
   4   6   4          2.21          2.08         0.29 o
  -3   7   4          0.42          1.26         0.91 o
  -1   7   4          1.42          1.32         0.12 o
   1   7   4          1.42          1.52         0.32 o
   3   7   4          0.42          1.84         1.89 o
   0   1   5          4.56          4.53         0.57 o
  -1   2   5          1.77          1.41         0.23 o
   1   2   5          1.77          1.37         0.25 o
  -2   3   5         11.27         12.16         2.48 o
   0   3   5         19.09         28.42         3.11 o
   2   3   5         11.27         15.21         2.08 o
  -3   4   5          1.57          1.67         0.27 o
  -1   4   5          6.72          7.13         0.85 o
   1   4   5          6.72          5.76         0.57 o
   3   4   5          1.57          1.66         0.25 o
  -4   5   5          0.06          0.24         0.13 o
  -2   5   5          3.19          4.30         0.77 o
   0   5   5          3.08          2.99         0.41 o
   2   5   5          3.19          4.92         0.79 o
   4   5   5          0.06          0.16         0.06 o
  -3   6   5          2.16          2.16         0.43 o
  -1   6   5          1.36          3.38         1.85 o
   1   6   5          1.36          3.27         1.76 o
   3   6   5          2.16          1.61         0.32 o
  -2   7   5          1.26          2.59         0.44 o
   0   7   5          0.36          0.80         0.34 o
   2   7   5          1.26          1.94         0.52 o
   0   2   6          2.96          1.60         0.23 o
  -3   3   6          9.82         10.96         1.96 o
  -1   3   6         20.89         21.76         3.75 o
   1   3   6         20.89         23.51         3.69 o
   3   3   6          9.82         12.60         2.35 o
  -2   4   6          2.37          2.63         0.45 o
   0   4   6          0.86          0.86         0.10 o
   2   4   6          2.37          2.72         0.43 o
  -3   5   6          3.26          4.78         0.89 o
  -1   5   6          5.67          8.62         0.42 o
   1   5   6          5.67          8.04         1.11 o
   3   5   6          3.26          4.26         0.83 o
  -2   6   6          0.03          0.12         0.15 o
   0   6   6          4.29          4.70         0.38 o
   2   6   6          0.03          0.12         0.07 o
  -1   2   7          3.11          2.14         0.24 o
   1   2   7          3.11          2.01         0.49 o
  -2   3   7          1.38          1.73         0.32 o
   0   3   7          0.50          0.71         0.27 o
   2   3   7          1.38          1.85         0.23 o
  -3   4   7          0.80          1.64         0.60 o
  -1   4   7          0.18          0.26         0.07 o
   1   4   7          0.18          0.18         0.06 o
   3   4   7          0.80          0.77         0.14 o
  -2   5   7          0.01          0.71         0.67 o
   0   5   7          0.43          0.51         0.07 o
   2   5   7          0.01          0.61         0.79 o
  -2   2   8          2.78          1.93         0.24 o
   0   2   8          3.65          2.80         0.30 o
   2   2   8          2.78          1.43         0.33 o
  -1   3   8          0.37          0.24         0.13 o
   1   3   8          0.37          0.41         0.19 o
                                                
