# Supplementary material for: Improving data quality for three-dimensional electron diffraction by a post-column energy filter and a new crystal tracking method
Source: J Appl Crystallogr. 2022 Nov 29;55(Pt 6):1583–91. doi: 10.1107/S1600576722009633 (PMC9721325; doi:10.1107/S1600576722009633)
Supplement: Supplementary file 4 [file j-55-01583-sup4.zip › nb5321NH4H2PO4_filtered_EXTI_3sup27.hkl]

#
# h,k,l, Fc-squared, Fo-squared, sigma(Fo-squared), status flag
#
data_NH4H2PO4_filtered_EXTI_3
_shelx_title ' 1_a.res in I-42d'
_shelx_refln_list_code          4
_shelx_F_calc_maximum       26.34
_exptl_crystal_F_000        72.96
_reflns_d_resolution_high  0.8283

loop_
 _space_group_symop_operation_xyz
 'x, y, z'
 '-x, -y, z'
 'y, -x, -z'
 '-y, x, -z'
 '-x+1/2, y, -z+3/4'
 'x+1/2, -y, -z+3/4'
 '-y+1/2, -x, z+3/4'
 'y+1/2, x, z+3/4'
 'x+1/2, y+1/2, z+1/2'
 '-x+1/2, -y+1/2, z+1/2'
 'y+1/2, -x+1/2, -z+1/2'
 '-y+1/2, x+1/2, -z+1/2'
 '-x+1, y+1/2, -z+5/4'
 'x+1, -y+1/2, -z+5/4'
 '-y+1, -x+1/2, z+5/4'
 'y+1, x+1/2, z+5/4'

_cell_length_a     7.5500
_cell_length_b     7.5500
_cell_length_c     7.5000
_cell_angle_alpha  90.000
_cell_angle_beta   90.000
_cell_angle_gamma  90.000

_shelx_F_squared_multiplier     1.000

loop_
 _refln_index_h
 _refln_index_k
 _refln_index_l
 _refln_F_squared_calc
 _refln_F_squared_meas
 _refln_F_squared_sigma
 _refln_observed_status
   0   2   0        694.06        264.89       135.31 o
   2   2   0        267.22        215.25         7.37 o
   1   3   0         31.97         35.32         5.51 o
   0   4   0          0.43         17.89         9.57 o
   2   4   0         47.39         66.02         9.17 o
   4   4   0         75.41         67.88         5.44 o
   1   5   0         41.82         42.24         5.05 o
   3   5   0         32.17         45.24         3.66 o
   0   6   0         18.08         25.94        11.84 o
   2   6   0         51.11         66.20         9.45 o
   4   6   0         23.56         21.86         2.46 o
   6   6   0          1.66          2.41         0.39 o
   1   7   0          4.48          3.64         0.45 o
   3   7   0          0.54          2.01         0.64 o
   5   7   0          1.03          2.56         0.87 o
   0   8   0          6.71          4.49         1.92 o
   2   8   0         10.96         13.28         2.36 o
   4   8   0          6.75          3.73         0.73 o
   0   1   1        199.13        151.86        16.90 o
  -1   2   1         68.08         87.54         8.79 o
   1   2   1         68.08         89.33        14.60 o
  -2   3   1         54.40         54.30         5.60 o
   0   3   1         50.26         48.52        12.61 o
   2   3   1         54.40         74.31        10.17 o
  -3   4   1         26.93         28.91         2.88 o
  -1   4   1          9.43          6.81         0.52 o
   1   4   1          9.43          7.86         1.20 o
   3   4   1         26.93         27.52         3.01 o
  -4   5   1          3.37          3.29         0.35 o
  -2   5   1         12.79         12.42         1.38 o
   0   5   1          2.93          4.12         1.64 o
   2   5   1         12.79         13.73         1.92 o
   4   5   1          3.37          2.71         0.20 o
  -5   6   1          1.88          1.68         0.21 o
  -3   6   1         26.57         33.37         3.09 o
  -1   6   1          4.16          4.59         1.03 o
   1   6   1          4.16          4.08         0.93 o
   3   6   1         26.57         30.22         4.23 o
   5   6   1          1.88          1.94         0.14 o
  -4   7   1          0.70          0.68         0.17 o
  -2   7   1          8.27          8.57         1.05 o
   0   7   1         17.08         14.67         3.42 o
   2   7   1          8.27         10.60         1.69 o
   4   7   1          0.70          0.54         0.13 o
  -3   8   1          5.29          4.83         0.75 o
  -1   8   1          1.84          3.14         1.07 o
   1   8   1          1.84          1.79         0.25 o
   3   8   1          5.29          3.37         0.43 o
  -1   1   2        584.98        455.96        91.81 o
   1   1   2        584.98        392.46        41.88 o
   0   2   2         86.60         94.79         7.05 o
  -3   3   2        100.96        114.43        22.52 o
  -1   3   2        188.09        146.23        30.56 o
   1   3   2        188.09        141.32        26.10 o
   3   3   2        100.96        122.99        31.53 o
  -2   4   2         16.47         22.30         2.81 o
   0   4   2         27.54         34.75         2.17 o
   2   4   2         16.47         20.48         3.15 o
  -5   5   2         20.15         21.53         2.58 o
  -3   5   2         37.42         49.03         4.68 o
  -1   5   2         39.65         36.98         8.85 o
   1   5   2         39.65         43.18         6.97 o
   3   5   2         37.42         43.79         6.63 o
   5   5   2         20.15         20.22         2.85 o
  -4   6   2         11.97         11.32         0.95 o
  -2   6   2          0.20          0.20         0.07 o
   0   6   2         51.84         50.52         8.15 o
   2   6   2          0.20          0.85         0.45 o
   4   6   2         11.97         11.96         1.73 o
  -5   7   2          4.44          3.59         0.45 o
  -3   7   2          7.98          8.84         0.58 o
  -1   7   2         12.75         11.47         2.98 o
   1   7   2         12.75         11.10         2.62 o
   3   7   2          7.98          9.66         0.88 o
   5   7   2          4.44          7.08         0.55 o
  -2   8   2          0.40          0.64         0.22 o
   0   8   2          3.24          3.85         0.50 o
   2   8   2          0.40          0.69         0.46 o
   0   1   3          2.11          2.90         1.64 o
  -1   2   3         32.51         34.08         5.40 o
   1   2   3         32.51         32.62         6.11 o
  -2   3   3         42.87         55.21         7.50 o
   0   3   3         66.04         69.70         7.16 o
   2   3   3         42.87         58.42         8.78 o
  -3   4   3          5.11          5.83         0.69 o
  -1   4   3         12.16         16.36         0.95 o
   1   4   3         12.16         15.02         0.65 o
   3   4   3          5.11          5.41         0.73 o
  -4   5   3          2.64          3.59         0.42 o
  -2   5   3          4.75          5.02         1.33 o
   0   5   3          0.02          2.11         0.69 o
   2   5   3          4.75          5.66         1.11 o
   4   5   3          2.64          4.24         0.57 o
  -5   6   3          0.37          2.40         1.48 o
  -3   6   3          8.46          7.37         0.72 o
  -1   6   3         16.35         15.56         2.38 o
   1   6   3         16.35         16.46         2.88 o
   3   6   3          8.46          6.40         0.85 o
   5   6   3          0.37          2.05         1.00 o
  -4   7   3          2.98          4.25         0.91 o
  -2   7   3          0.92          1.47         0.39 o
   0   7   3          4.36          3.84         0.73 o
   2   7   3          0.92          1.03         0.17 o
   4   7   3          2.98          2.58         0.32 o
  -1   8   3          1.66          1.00         0.20 o
   1   8   3          1.66          2.71         1.18 o
  -2   2   4         75.05         54.19         4.41 o
   0   2   4         57.86         51.10         3.89 o
   2   2   4         75.05         57.02         7.40 o
  -1   3   4          9.54          9.07         1.48 o
   1   3   4          9.54          8.94         0.70 o
  -4   4   4          4.86          4.87         1.06 o
  -2   4   4         43.40         49.40         8.35 o
   0   4   4        134.71        159.65        13.20 o
   2   4   4         43.40         58.51         5.25 o
   4   4   4          4.86          4.72         0.76 o
  -3   5   4         12.12         14.14         1.82 o
  -1   5   4         14.01         16.08         2.21 o
   1   5   4         14.01         16.07         1.65 o
   3   5   4         12.12         11.85         1.71 o
  -4   6   4          2.16          2.52         0.45 o
  -2   6   4          3.00          2.72         0.64 o
   0   6   4         17.55         21.47         1.22 o
   2   6   4          3.00          3.69         0.81 o
   4   6   4          2.16          2.40         0.31 o
  -3   7   4          0.27          0.39         0.10 o
  -1   7   4          1.63          1.27         0.15 o
   1   7   4          1.63          1.24         0.15 o
   3   7   4          0.27          0.24         0.09 o
   0   1   5          4.89         10.20         1.43 o
  -1   2   5          2.73          2.45         0.22 o
   1   2   5          2.73          1.92         0.40 o
  -2   3   5         13.57         13.69         2.03 o
   0   3   5         30.08         31.20         4.13 o
   2   3   5         13.57         12.55         2.39 o
  -3   4   5          1.87          1.21         0.18 o
  -1   4   5          5.71          5.40         0.54 o
   1   4   5          5.71          6.99         0.85 o
   3   4   5          1.87          2.18         0.56 o
  -4   5   5          0.09          0.15         0.16 o
  -2   5   5          4.59          5.94         0.72 o
   0   5   5          2.65          1.26         0.19 o
   2   5   5          4.59          3.88         0.30 o
   4   5   5          0.09          0.88         0.49 o
  -3   6   5          2.56          2.08         0.62 o
  -1   6   5          2.13          2.09         0.25 o
   1   6   5          2.13          2.15         0.33 o
   3   6   5          2.56          5.96         2.69 o
  -2   7   5          1.33          1.00         0.58 o
   0   7   5          0.90          2.88         1.51 o
   2   7   5          1.33          1.15         0.23 o
  -1   1   6         23.15         28.39         3.62 o
   1   1   6         23.15         19.61         4.54 o
   0   2   6          5.79          3.34         0.52 o
  -3   3   6         10.77         16.22         3.08 o
  -1   3   6         28.50         23.33         1.61 o
   1   3   6         28.50         42.48         9.18 o
   3   3   6         10.77          8.37         3.52 o
  -2   4   6          2.29          2.09         0.45 o
   0   4   6          2.13          1.35         0.20 o
   2   4   6          2.29          2.91         0.27 o
  -3   5   6          4.44          3.57         0.39 o
  -1   5   6          8.27          9.24         1.28 o
   1   5   6          8.27          9.65         1.32 o
   3   5   6          4.44          4.83         0.98 o
  -2   6   6          0.06          0.07         0.15 o
   0   6   6          8.30          6.55         0.94 o
   2   6   6          0.06          1.14         0.49 o
   0   1   7          1.72          2.52         0.20 o
  -1   2   7          4.41          4.03         0.82 o
   1   2   7          4.41          4.92         0.64 o
  -2   3   7          2.40          2.36         0.22 o
   0   3   7          1.10          0.97         0.19 o
   2   3   7          2.40          5.23         1.28 o
  -3   4   7          0.79          0.45         0.18 o
  -1   4   7          0.08          0.31         0.12 o
   1   4   7          0.08          0.24         0.15 o
   3   4   7          0.79          0.46         0.17 o
  -2   5   7          0.12         -0.02         0.11 o
   0   5   7          0.89          0.84         0.32 o
   2   5   7          0.12          0.13         0.07 o
  -2   2   8          4.89          6.89         1.10 o
   0   2   8          6.90         10.24         1.90 o
   2   2   8          4.89          5.23         0.68 o
  -1   3   8          0.51          0.51         0.11 o
   1   3   8          0.51          0.58         0.20 o
   0   4   8          0.34          0.10         0.08 o
   0   1   9          1.11          3.94         1.25 o
                                                
