# Supplementary material for: Improving data quality for three-dimensional electron diffraction by a post-column energy filter and a new crystal tracking method
Source: J Appl Crystallogr. 2022 Nov 29;55(Pt 6):1583–91. doi: 10.1107/S1600576722009633 (PMC9721325; doi:10.1107/S1600576722009633)
Supplement: Supplementary file 4 [file j-55-01583-sup4.zip › nb5321NH4H2PO4_filtered_noEXTI_1sup28.hkl]

#
# h,k,l, Fc-squared, Fo-squared, sigma(Fo-squared), status flag
#
data_NH4H2PO4_filtered_noEXTI_1
_shelx_title ' 1_a.res in I-42d'
_shelx_refln_list_code          4
_shelx_F_calc_maximum       26.97
_exptl_crystal_F_000        72.96
_reflns_d_resolution_high  0.8396

loop_
 _space_group_symop_operation_xyz
 'x, y, z'
 '-x, -y, z'
 'y, -x, -z'
 '-y, x, -z'
 '-x+1/2, y, -z+3/4'
 'x+1/2, -y, -z+3/4'
 '-y+1/2, -x, z+3/4'
 'y+1/2, x, z+3/4'
 'x+1/2, y+1/2, z+1/2'
 '-x+1/2, -y+1/2, z+1/2'
 'y+1/2, -x+1/2, -z+1/2'
 '-y+1/2, x+1/2, -z+1/2'
 '-x+1, y+1/2, -z+5/4'
 'x+1, -y+1/2, -z+5/4'
 '-y+1, -x+1/2, z+5/4'
 'y+1, x+1/2, z+5/4'

_cell_length_a     7.5500
_cell_length_b     7.5500
_cell_length_c     7.5000
_cell_angle_alpha  90.000
_cell_angle_beta   90.000
_cell_angle_gamma  90.000

_shelx_F_squared_multiplier     1.000

loop_
 _refln_index_h
 _refln_index_k
 _refln_index_l
 _refln_F_squared_calc
 _refln_F_squared_meas
 _refln_F_squared_sigma
 _refln_observed_status
   0   2   0        727.36        196.53         3.33 o
   2   2   0        264.63        198.75        12.10 o
   1   3   0         32.08         35.23         4.23 o
   0   4   0          0.33        115.78         9.13 o
   2   4   0         57.71         71.09         7.17 o
   4   4   0         84.32         68.31        10.23 o
   1   5   0         52.18         55.60         9.50 o
   3   5   0         42.65         55.52         4.27 o
   0   6   0         25.70         61.62         1.95 o
   2   6   0         73.44         86.79         4.59 o
   4   6   0         35.47         38.61         3.34 o
   6   6   0          3.37          5.08         1.08 o
   1   7   0          6.78          5.07         0.43 o
   3   7   0          1.43          3.19         1.09 o
   5   7   0          2.15          1.82         0.48 o
   0   8   0         13.82         10.69         0.93 o
   2   8   0         20.31         16.90         1.34 o
   4   8   0         15.22         11.36         1.16 o
   0   1   1        202.79         90.57         4.62 o
  -1   2   1         71.68         74.17         6.07 o
   1   2   1         71.68         68.94         5.59 o
  -2   3   1         62.65         67.05         7.77 o
   0   3   1         51.71         58.67         2.30 o
   2   3   1         62.65         60.50         8.99 o
  -3   4   1         39.04         41.93         4.19 o
  -1   4   1         10.45         13.40         1.43 o
   1   4   1         10.45         13.06         0.83 o
   3   4   1         39.04         46.94         5.62 o
  -4   5   1          5.12          6.43         1.37 o
  -2   5   1         20.96         26.81         2.04 o
   0   5   1          3.62          3.61         1.16 o
   2   5   1         20.96         19.60         2.06 o
   4   5   1          5.12          4.81         0.58 o
  -5   6   1          4.25          3.83         0.42 o
  -3   6   1         43.06         39.39         4.37 o
  -1   6   1          6.15          9.15         1.06 o
   1   6   1          6.15          9.38         0.47 o
   3   6   1         43.06         43.37         4.09 o
   5   6   1          4.25          6.54         1.21 o
  -4   7   1          1.23          2.11         0.58 o
  -2   7   1         13.12         10.36         1.66 o
   0   7   1         26.38         24.94         4.77 o
   2   7   1         13.12         16.32         1.44 o
   4   7   1          1.23          3.19         1.66 o
  -3   8   1         10.84          7.58         0.78 o
  -1   8   1          3.27          3.53         0.37 o
   1   8   1          3.27          2.80         0.42 o
   3   8   1         10.84          8.38         1.99 o
  -1   1   2        664.77        251.85         8.82 o
   1   1   2        664.77        236.03        11.33 o
   0   2   2         91.91        115.54         6.98 o
  -3   3   2        104.15        116.46        17.48 o
  -1   3   2        212.30        151.14        19.31 o
   1   3   2        212.30        138.84        17.14 o
   3   3   2        104.15        106.35        19.26 o
  -2   4   2         21.42         26.75         3.38 o
   0   4   2         37.79         45.93         1.29 o
   2   4   2         21.42         26.73         2.52 o
  -5   5   2         31.62         30.63         5.05 o
  -3   5   2         48.38         46.78         7.38 o
  -1   5   2         50.40         80.39         2.84 o
   1   5   2         50.40         74.66         3.69 o
   3   5   2         48.38         50.16         7.23 o
   5   5   2         31.62         30.76         5.92 o
  -4   6   2         19.74         15.54         2.33 o
  -2   6   2          0.21          0.60         0.29 o
   0   6   2         71.11         76.56         2.43 o
   2   6   2          0.21          2.28         0.81 o
   4   6   2         19.74         15.71         2.14 o
  -5   7   2          8.59          3.71         0.71 o
  -3   7   2         15.20         17.31         1.58 o
  -1   7   2         21.65         26.23         2.21 o
   1   7   2         21.65         27.97         2.32 o
   3   7   2         15.20         15.20         2.31 o
   5   7   2          8.59          5.95         0.73 o
  -2   8   2          0.72          0.98         0.58 o
   0   8   2          6.15          7.52         0.46 o
   2   8   2          0.72          4.06         2.49 o
   0   1   3          3.95          3.74         0.32 o
  -1   2   3         40.51         49.85         4.97 o
   1   2   3         40.51         50.06         4.79 o
  -2   3   3         53.19         81.71         6.44 o
   0   3   3         73.06         69.30         5.67 o
   2   3   3         53.19         73.03         6.86 o
  -3   4   3          6.46          7.85         1.06 o
  -1   4   3         15.85         22.64         1.72 o
   1   4   3         15.85         23.40         2.36 o
   3   4   3          6.46          9.93         0.92 o
  -4   5   3          5.92          6.12         0.97 o
  -2   5   3          6.69          8.22         1.79 o
   0   5   3          0.04          5.45         2.55 o
   2   5   3          6.69          8.78         2.26 o
   4   5   3          5.92          8.39         1.82 o
  -5   6   3          1.21          0.45         0.32 o
  -3   6   3         10.81          8.14         1.41 o
  -1   6   3         28.52         27.70         3.24 o
   1   6   3         28.52         38.74         1.39 o
   3   6   3         10.81          9.58         1.62 o
   5   6   3          1.21          1.22         0.51 o
  -4   7   3          7.10          7.02         1.11 o
  -2   7   3          1.29          1.39         0.26 o
   0   7   3          8.14          9.48         0.51 o
   2   7   3          1.29          2.11         0.34 o
   4   7   3          7.10          6.87         1.54 o
  -1   8   3          3.73          3.22         0.75 o
   1   8   3          3.73          3.40         0.65 o
   0   0   4         52.72         57.97         1.77 o
  -2   2   4         97.50         75.13         5.45 o
   0   2   4         71.27         76.87         5.71 o
   2   2   4         97.50         78.62         7.27 o
  -1   3   4         14.07         13.46         1.94 o
   1   3   4         14.07         15.28         2.01 o
  -4   4   4          9.05          6.77         0.55 o
  -2   4   4         54.51         67.03         6.76 o
   0   4   4        176.01        138.52        10.03 o
   2   4   4         54.51         62.13         6.24 o
   4   4   4          9.05          8.45         1.31 o
  -3   5   4         18.66         22.19         2.21 o
  -1   5   4         19.55         24.21         2.84 o
   1   5   4         19.55         21.87         2.54 o
   3   5   4         18.66         19.46         1.97 o
  -4   6   4          3.88          4.54         0.88 o
  -2   6   4          4.60          7.06         1.17 o
   0   6   4         27.14         37.72         1.66 o
   2   6   4          4.60          9.33         0.55 o
   4   6   4          3.88          7.10         2.82 o
  -3   7   4          0.73          0.70         0.36 o
  -1   7   4          2.92          3.01         0.34 o
   1   7   4          2.92          2.67         0.30 o
   3   7   4          0.73          0.69         0.37 o
   0   1   5          5.63         14.86         2.27 o
  -1   2   5          3.60          3.15         0.38 o
   1   2   5          3.60          4.40         0.59 o
  -2   3   5         19.62         22.24         2.60 o
   0   3   5         45.54         47.96         4.65 o
   2   3   5         19.62         27.05         2.59 o
  -3   4   5          3.05          3.96         1.05 o
  -1   4   5          9.10          9.09         0.49 o
   1   4   5          9.10          8.17         1.27 o
   3   4   5          3.05          2.55         0.54 o
  -4   5   5          0.06          0.36         0.21 o
  -2   5   5          8.44          9.39         1.05 o
   0   5   5          7.30          7.41         0.96 o
   2   5   5          8.44          9.53         0.83 o
   4   5   5          0.06          0.22         0.18 o
  -3   6   5          4.32          3.62         0.60 o
  -1   6   5          3.83          5.37         1.20 o
   1   6   5          3.83          6.83         2.69 o
   3   6   5          4.32          4.04         0.47 o
  -2   7   5          2.45          1.74         0.97 o
   0   7   5          0.56          1.85         1.51 o
   2   7   5          2.45          1.54         0.73 o
  -1   1   6         23.89         24.83         2.21 o
   1   1   6         23.89         25.24         2.13 o
   0   2   6          6.49          5.49         0.59 o
  -3   3   6         18.46         22.40         2.55 o
  -1   3   6         40.63         44.19         3.69 o
   1   3   6         40.63         40.31         2.70 o
   3   3   6         18.46         25.42         3.14 o
  -2   4   6          4.02          4.68         0.67 o
   0   4   6          2.61          2.61         0.61 o
   2   4   6          4.02          5.30         0.69 o
  -3   5   6          8.11         12.14         5.15 o
  -1   5   6         13.76         11.76         1.33 o
   1   5   6         13.76         10.64         1.54 o
   3   5   6          8.11         11.29         4.31 o
  -2   6   6          0.01         -0.03         0.27 o
   0   6   6         15.63          7.50         1.17 o
   2   6   6          0.01          0.00         0.30 o
   0   1   7          4.11          2.59         0.41 o
  -1   2   7          9.32          8.51         1.12 o
   1   2   7          9.32          7.99         0.74 o
  -2   3   7          3.82          3.94         0.47 o
   0   3   7          1.19          1.57         0.40 o
   2   3   7          3.82          5.12         0.56 o
  -3   4   7          1.70          2.74         0.88 o
  -1   4   7          0.51          1.33         0.34 o
   1   4   7          0.51          2.15         1.12 o
   3   4   7          1.70          1.81         0.39 o
  -2   5   7          0.20          1.52         0.53 o
   0   5   7          2.28          1.43         0.41 o
   2   5   7          0.20          1.13         0.57 o
   0   0   8         47.52         34.76         3.77 o
  -2   2   8          8.13          6.69         1.47 o
   0   2   8          9.35          8.99         0.79 o
   2   2   8          8.13          6.29         1.34 o
  -1   3   8          1.24          1.09         0.27 o
   1   3   8          1.24          1.27         0.42 o
   0   4   8          0.42          0.56         0.39 o
                                                
