# Supplementary material for: Improving data quality for three-dimensional electron diffraction by a post-column energy filter and a new crystal tracking method
Source: J Appl Crystallogr. 2022 Nov 29;55(Pt 6):1583–91. doi: 10.1107/S1600576722009633 (PMC9721325; doi:10.1107/S1600576722009633)
Supplement: Supplementary file 4 [file j-55-01583-sup4.zip › nb5321NH4H2PO4_filtered_noEXTI_2sup29.hkl]

#
# h,k,l, Fc-squared, Fo-squared, sigma(Fo-squared), status flag
#
data_NH4H2PO4_filtered_noEXTI_2
_shelx_title ' 1_a.res in I-42d'
_shelx_refln_list_code          4
_shelx_F_calc_maximum       26.44
_exptl_crystal_F_000        72.96
_reflns_d_resolution_high  0.8385

loop_
 _space_group_symop_operation_xyz
 'x, y, z'
 '-x, -y, z'
 'y, -x, -z'
 '-y, x, -z'
 '-x+1/2, y, -z+3/4'
 'x+1/2, -y, -z+3/4'
 '-y+1/2, -x, z+3/4'
 'y+1/2, x, z+3/4'
 'x+1/2, y+1/2, z+1/2'
 '-x+1/2, -y+1/2, z+1/2'
 'y+1/2, -x+1/2, -z+1/2'
 '-y+1/2, x+1/2, -z+1/2'
 '-x+1, y+1/2, -z+5/4'
 'x+1, -y+1/2, -z+5/4'
 '-y+1, -x+1/2, z+5/4'
 'y+1, x+1/2, z+5/4'

_cell_length_a     7.5000
_cell_length_b     7.5000
_cell_length_c     7.6000
_cell_angle_alpha  90.000
_cell_angle_beta   90.000
_cell_angle_gamma  90.000

_shelx_F_squared_multiplier     1.000

loop_
 _refln_index_h
 _refln_index_k
 _refln_index_l
 _refln_F_squared_calc
 _refln_F_squared_meas
 _refln_F_squared_sigma
 _refln_observed_status
   0   2   0        699.24        262.07        18.15 o
   2   2   0        251.31        138.50        22.09 o
   1   3   0         32.09         38.69         8.59 o
   0   4   0          0.26        171.88        12.03 o
   2   4   0         72.86         83.66         7.52 o
   4   4   0        127.71        103.08        11.58 o
   1   5   0         56.73        111.63         9.49 o
   3   5   0         45.35         56.53         6.29 o
   0   6   0         37.00        109.65         7.86 o
   2   6   0        103.04         86.27        21.59 o
   4   6   0         57.43         43.94         2.49 o
   6   6   0          2.45          6.58         0.56 o
   1   7   0          9.78          9.52         1.30 o
   3   7   0          3.33          3.58         1.10 o
   5   7   0          2.67          2.94         0.50 o
   0   8   0         22.11         20.81         2.08 o
   2   8   0         30.76         24.74         5.68 o
   4   8   0         23.18         14.87         1.46 o
   0   1   1        215.06         68.35         7.97 o
  -1   2   1         79.62         84.21        16.54 o
   1   2   1         79.62         77.68        14.22 o
  -2   3   1         69.19         51.54        13.65 o
   0   3   1         48.40         85.93         8.45 o
   2   3   1         69.19         62.44        13.56 o
  -3   4   1         45.98         51.60         5.58 o
  -1   4   1         11.20         12.52         2.45 o
   1   4   1         11.20         12.41         3.42 o
   3   4   1         45.98         55.47         4.60 o
  -4   5   1          6.51         11.28         2.87 o
  -2   5   1         22.88         28.99         6.86 o
   0   5   1          4.44          3.50         0.73 o
   2   5   1         22.88         24.75         6.17 o
   4   5   1          6.51         10.70         1.97 o
  -5   6   1          4.68          4.89         0.47 o
  -3   6   1         54.15         52.48         5.03 o
  -1   6   1          6.36          8.67         1.92 o
   1   6   1          6.36          9.19         1.81 o
   3   6   1         54.15         54.46         7.23 o
   5   6   1          4.68          4.79         0.45 o
  -4   7   1          1.48          2.52         0.52 o
  -2   7   1         18.70         20.18         3.96 o
   0   7   1         37.69         56.29         2.99 o
   2   7   1         18.70         21.15         4.38 o
   4   7   1          1.48          1.74         0.41 o
  -3   8   1         16.53         11.16         1.65 o
  -1   8   1          4.98          5.96         2.97 o
   1   8   1          4.98          6.31         4.02 o
   3   8   1         16.53          8.76         0.74 o
  -1   1   2        635.77        133.09        37.77 o
   1   1   2        635.77        129.83        23.44 o
   0   2   2         96.90         86.26        12.00 o
  -3   3   2        121.65        127.24        24.48 o
  -1   3   2        224.81        128.18        27.27 o
   1   3   2        224.81        122.69        32.80 o
   3   3   2        121.65        138.90        28.06 o
  -2   4   2         18.43         38.18         4.75 o
   0   4   2         33.58         38.28         8.08 o
   2   4   2         18.43         37.16         6.35 o
  -5   5   2         44.20         40.87         2.46 o
  -3   5   2         68.62         73.52         9.21 o
  -1   5   2         65.20         67.97        14.47 o
   1   5   2         65.20         65.70        13.95 o
   3   5   2         68.62         70.75         9.04 o
   5   5   2         44.20         38.95         2.14 o
  -4   6   2         25.46         19.92         4.45 o
  -2   6   2          0.07          2.50         3.64 o
   0   6   2         97.78        117.55         5.94 o
   2   6   2          0.07          2.94         4.01 o
   4   6   2         25.46         25.45         3.65 o
  -5   7   2         17.86         10.37         2.35 o
  -3   7   2         23.93         20.85         5.32 o
  -1   7   2         31.45         36.07         8.84 o
   1   7   2         31.45         34.28         8.29 o
   3   7   2         23.93         14.93         5.54 o
   5   7   2         17.86         10.30         1.88 o
  -2   8   2          0.72          0.97         0.43 o
   0   8   2          7.36         14.68         0.98 o
   2   8   2          0.72          1.12         0.44 o
   0   1   3          2.16          1.83         0.24 o
  -1   2   3         44.84         48.38         7.93 o
   1   2   3         44.84         47.63         6.85 o
  -2   3   3         60.32         91.86        13.25 o
   0   3   3         89.81         71.93        10.57 o
   2   3   3         60.32         89.61        14.78 o
  -3   4   3          8.48         14.76         1.47 o
  -1   4   3         17.57         27.92         5.21 o
   1   4   3         17.57         31.87         6.10 o
   3   4   3          8.48         16.30         1.17 o
  -4   5   3          7.20          7.30         1.50 o
  -2   5   3          8.43         12.90         1.96 o
   0   5   3          0.19          0.21         0.13 o
   2   5   3          8.43         10.82         1.80 o
   4   5   3          7.20          8.34         1.40 o
  -5   6   3          1.37          3.33         1.84 o
  -3   6   3         13.57         16.85         2.79 o
  -1   6   3         33.53         40.97         9.99 o
   1   6   3         33.53         40.82        14.34 o
   3   6   3         13.57         16.48         2.55 o
   5   6   3          1.37          4.46         2.44 o
  -4   7   3         10.83         11.56         2.58 o
  -2   7   3          2.26          3.59         1.75 o
   0   7   3          7.91         10.04         4.98 o
   2   7   3          2.26          3.01         1.70 o
   4   7   3         10.83         12.04         1.82 o
  -1   8   3          5.45          3.76         1.13 o
   1   8   3          5.45          3.77         1.57 o
  -2   2   4        111.77         54.84        10.67 o
   0   2   4         80.19         83.86         4.48 o
   2   2   4        111.77         57.16        12.72 o
  -1   3   4         12.68         23.15         2.58 o
   1   3   4         12.68         22.33         2.50 o
  -4   4   4          9.98         11.01         2.78 o
  -2   4   4         64.67         77.27        17.89 o
   0   4   4        210.94        188.31         9.28 o
   2   4   4         64.67         69.79        19.35 o
   4   4   4          9.98         12.20         2.25 o
  -3   5   4         21.01         26.32         5.52 o
  -1   5   4         23.88         27.30         7.47 o
   1   5   4         23.88         24.93         7.27 o
   3   5   4         21.01         29.01         5.05 o
  -4   6   4          6.20          6.23         1.34 o
  -2   6   4          6.38         13.44         2.06 o
   0   6   4         35.40         34.74         6.22 o
   2   6   4          6.38         12.39         2.01 o
   4   6   4          6.20          6.25         0.86 o
  -3   7   4          1.68          3.92         2.83 o
  -1   7   4          4.48          4.02         0.36 o
   1   7   4          4.48          4.65         0.99 o
   3   7   4          1.68          5.75         5.89 o
   0   1   5          6.59         12.49         1.57 o
  -1   2   5          5.09          4.21         0.68 o
   1   2   5          5.09          4.09         0.73 o
  -2   3   5         22.89         30.02         6.13 o
   0   3   5         49.17         61.50         6.73 o
   2   3   5         22.89         37.55         5.12 o
  -3   4   5          3.51          5.05         0.80 o
  -1   4   5         12.45         19.25         2.30 o
   1   4   5         12.45         15.55         1.54 o
   3   4   5          3.51          5.02         0.76 o
  -4   5   5          0.43          0.74         0.40 o
  -2   5   5          9.38         12.59         2.24 o
   0   5   5          7.11          8.76         1.19 o
   2   5   5          9.38         14.42         2.33 o
   4   5   5          0.43          0.51         0.18 o
  -3   6   5          4.79          6.50         1.29 o
  -1   6   5          6.71         10.32         5.65 o
   1   6   5          6.71          9.97         5.36 o
   3   6   5          4.79          4.86         0.96 o
  -2   7   5          4.16          7.94         1.35 o
   0   7   5          1.17          2.50         1.06 o
   2   7   5          4.16          5.95         1.60 o
   0   2   6          8.34          4.68         0.68 o
  -3   3   6         20.84         28.47         5.08 o
  -1   3   6         49.06         47.65         8.21 o
   1   3   6         49.06         51.47         8.07 o
   3   3   6         20.84         32.73         6.11 o
  -2   4   6          4.33          7.84         1.35 o
   0   4   6          3.77          2.66         0.32 o
   2   4   6          4.33          8.11         1.29 o
  -3   5   6         10.97         14.07         2.63 o
  -1   5   6         17.06         24.20         1.19 o
   1   5   6         17.06         22.58         3.13 o
   3   5   6         10.97         12.57         2.44 o
  -2   6   6          0.08          0.38         0.48 o
   0   6   6         22.15         13.60         1.11 o
   2   6   6          0.08          0.39         0.21 o
  -1   2   7         10.62          6.27         0.69 o
   1   2   7         10.62          5.91         1.43 o
  -2   3   7          4.62          5.29         0.99 o
   0   3   7          1.71          2.19         0.85 o
   2   3   7          4.62          5.65         0.69 o
  -3   4   7          3.23          5.08         1.86 o
  -1   4   7          0.66          0.81         0.21 o
   1   4   7          0.66          0.58         0.19 o
   3   4   7          3.23          2.38         0.42 o
  -2   5   7          0.49          2.23         2.10 o
   0   5   7          3.06          1.60         0.20 o
   2   5   7          0.49          1.90         2.49 o
  -2   2   8          9.59          5.75         0.71 o
   0   2   8         11.77          8.19         0.88 o
   2   2   8          9.59          4.26         0.98 o
  -1   3   8          1.20          0.75         0.40 o
   1   3   8          1.20          1.27         0.58 o
                                                
