# Supplementary material for: Improving data quality for three-dimensional electron diffraction by a post-column energy filter and a new crystal tracking method
Source: J Appl Crystallogr. 2022 Nov 29;55(Pt 6):1583–91. doi: 10.1107/S1600576722009633 (PMC9721325; doi:10.1107/S1600576722009633)
Supplement: Supplementary file 4 [file j-55-01583-sup4.zip › nb5321NH4H2PO4_filtered_noEXTI_3sup30.hkl]

#
# h,k,l, Fc-squared, Fo-squared, sigma(Fo-squared), status flag
#
data_NH4H2PO4_filtered_noEXTI_3
_shelx_title ' 1_a.res in I-42d'
_shelx_refln_list_code          4
_shelx_F_calc_maximum       28.36
_exptl_crystal_F_000        72.96
_reflns_d_resolution_high  0.8283

loop_
 _space_group_symop_operation_xyz
 'x, y, z'
 '-x, -y, z'
 'y, -x, -z'
 '-y, x, -z'
 '-x+1/2, y, -z+3/4'
 'x+1/2, -y, -z+3/4'
 '-y+1/2, -x, z+3/4'
 'y+1/2, x, z+3/4'
 'x+1/2, y+1/2, z+1/2'
 '-x+1/2, -y+1/2, z+1/2'
 'y+1/2, -x+1/2, -z+1/2'
 '-y+1/2, x+1/2, -z+1/2'
 '-x+1, y+1/2, -z+5/4'
 'x+1, -y+1/2, -z+5/4'
 '-y+1, -x+1/2, z+5/4'
 'y+1, x+1/2, z+5/4'

_cell_length_a     7.5500
_cell_length_b     7.5500
_cell_length_c     7.5000
_cell_angle_alpha  90.000
_cell_angle_beta   90.000
_cell_angle_gamma  90.000

_shelx_F_squared_multiplier     1.000

loop_
 _refln_index_h
 _refln_index_k
 _refln_index_l
 _refln_F_squared_calc
 _refln_F_squared_meas
 _refln_F_squared_sigma
 _refln_observed_status
   0   2   0        804.27         91.16        46.56 o
   2   2   0        368.25        140.86         4.82 o
   1   3   0         39.33         66.45        10.37 o
   0   4   0         11.73         91.14        48.75 o
   2   4   0        100.30        121.06        16.81 o
   4   4   0        142.02        111.68         8.96 o
   1   5   0         63.10         86.29        10.31 o
   3   5   0         47.31        108.38         8.76 o
   0   6   0         54.37         77.62        35.44 o
   2   6   0        124.46        135.12        19.28 o
   4   6   0         63.38         63.20         7.10 o
   6   6   0          2.00         11.89         1.94 o
   1   7   0          9.44         15.94         1.97 o
   3   7   0          1.84         10.35         3.30 o
   5   7   0          1.37         12.97         4.40 o
   0   8   0         28.25         18.70         8.01 o
   2   8   0         47.93         49.94         8.88 o
   4   8   0         36.66         15.78         3.08 o
   0   1   1        226.68         82.01         9.13 o
  -1   2   1         75.90        103.88        10.43 o
   1   2   1         75.90        106.01        17.33 o
  -2   3   1         64.04         86.74         8.94 o
   0   3   1         56.73         74.58        19.38 o
   2   3   1         64.04        118.69        16.25 o
  -3   4   1         38.51         70.73         7.05 o
  -1   4   1         14.86         22.64         1.73 o
   1   4   1         14.86         26.11         3.97 o
   3   4   1         38.51         67.34         7.37 o
  -4   5   1         11.17         14.87         1.57 o
  -2   5   1         26.64         40.48         4.51 o
   0   5   1         14.88         18.39         7.31 o
   2   5   1         26.64         44.75         6.26 o
   4   5   1         11.17         12.23         0.92 o
  -5   6   1          5.69          8.22         1.02 o
  -3   6   1         54.07         90.63         8.40 o
  -1   6   1          6.83         19.95         4.50 o
   1   6   1          6.83         17.74         4.04 o
   3   6   1         54.07         82.08        11.49 o
   5   6   1          5.69          9.45         0.70 o
  -4   7   1          2.55          3.48         0.89 o
  -2   7   1         27.38         33.65         4.14 o
   0   7   1         51.59         46.95        10.96 o
   2   7   1         27.38         41.65         6.64 o
   4   7   1          2.55          2.75         0.67 o
  -3   8   1         20.41         21.16         3.27 o
  -1   8   1          4.89         15.34         5.21 o
   1   8   1          4.89          8.73         1.25 o
   3   8   1         20.41         14.75         1.88 o
  -1   1   2        553.32        189.16        38.09 o
   1   1   2        553.32        162.82        17.38 o
   0   2   2        101.27        107.43         7.98 o
  -3   3   2        157.74        151.89        29.89 o
  -1   3   2        234.06        129.99        27.17 o
   1   3   2        234.06        125.63        23.20 o
   3   3   2        157.74        163.24        41.85 o
  -2   4   2         25.17         64.59         8.15 o
   0   4   2         40.22         80.22         5.02 o
   2   4   2         25.17         59.34         9.12 o
  -5   5   2         70.49         66.03         7.93 o
  -3   5   2         95.13        112.85        10.77 o
  -1   5   2         85.20         79.49        19.02 o
   1   5   2         85.20         92.82        14.99 o
   3   5   2         95.13        100.79        15.25 o
   5   5   2         70.49         61.99         8.73 o
  -4   6   2         27.08         40.78         3.42 o
  -2   6   2          1.83          1.03         0.35 o
   0   6   2         80.43        102.53        16.53 o
   2   6   2          1.83          4.45         2.37 o
   4   6   2         27.08         43.07         6.25 o
  -5   7   2         34.72         16.17         2.01 o
  -3   7   2         42.71         35.45         2.34 o
  -1   7   2         46.09         40.46        10.52 o
   1   7   2         46.09         39.12         9.24 o
   3   7   2         42.71         38.74         3.52 o
   5   7   2         34.72         31.94         2.49 o
  -2   8   2          0.66          3.34         1.16 o
   0   8   2          3.06         17.94         2.33 o
   2   8   2          0.66          3.58         2.41 o
   0   1   3          2.30         12.69         7.17 o
  -1   2   3         47.52         68.45        10.85 o
   1   2   3         47.52         65.52        12.26 o
  -2   3   3         79.17        108.00        14.67 o
   0   3   3        154.40        107.83        11.07 o
   2   3   3         79.17        114.28        17.18 o
  -3   4   3          9.25         24.24         2.86 o
  -1   4   3         20.21         53.07         3.07 o
   1   4   3         20.21         48.75         2.11 o
   3   4   3          9.25         22.48         3.03 o
  -4   5   3          7.72         16.85         1.98 o
  -2   5   3         10.88         21.38         5.67 o
   0   5   3          0.30         11.14         3.65 o
   2   5   3         10.88         24.06         4.73 o
   4   5   3          7.72         19.90         2.67 o
  -5   6   3          1.80         12.48         7.68 o
  -3   6   3         13.90         28.80         2.83 o
  -1   6   3         35.36         49.92         7.64 o
   1   6   3         35.36         52.80         9.22 o
   3   6   3         13.90         25.01         3.31 o
   5   6   3          1.80         10.67         5.22 o
  -4   7   3          9.94         20.03         4.30 o
  -2   7   3          1.99          7.46         1.96 o
   0   7   3          6.80         17.08         3.25 o
   2   7   3          1.99          5.22         0.88 o
   4   7   3          9.94         12.15         1.49 o
  -1   8   3         10.54          4.93         0.97 o
   1   8   3         10.54         13.38         5.84 o
  -2   2   4        128.86         84.22         6.85 o
   0   2   4         94.16         85.95         6.54 o
   2   2   4        128.86         88.61        11.51 o
  -1   3   4         14.98         31.63         5.17 o
   1   3   4         14.98         31.19         2.45 o
  -4   4   4         25.58         20.99         4.57 o
  -2   4   4         97.52        105.97        17.91 o
   0   4   4        250.73        201.15        16.63 o
   2   4   4         97.52        125.53        11.26 o
   4   4   4         25.58         20.37         3.28 o
  -3   5   4         24.32         50.12         6.44 o
  -1   5   4         32.70         53.44         7.34 o
   1   5   4         32.70         53.41         5.47 o
   3   5   4         24.32         41.99         6.04 o
  -4   6   4         22.55         12.18         2.16 o
  -2   6   4         16.92         12.67         3.00 o
   0   6   4         57.18         68.52         3.91 o
   2   6   4         16.92         17.16         3.79 o
   4   6   4         22.55         11.60         1.48 o
  -3   7   4          1.03          2.02         0.54 o
  -1   7   4          6.50          6.26         0.72 o
   1   7   4          6.50          6.10         0.73 o
   3   7   4          1.03          1.27         0.46 o
   0   1   5         13.87         41.79         5.88 o
  -1   2   5          5.41         11.17         1.01 o
   1   2   5          5.41          8.74         1.84 o
  -2   3   5         29.16         45.33         6.71 o
   0   3   5         51.30         76.88        10.16 o
   2   3   5         29.16         41.57         7.91 o
  -3   4   5          5.32          5.85         0.88 o
  -1   4   5         23.64         22.40         2.25 o
   1   4   5         23.64         29.01         3.52 o
   3   4   5          5.32         10.58         2.71 o
  -4   5   5          1.67          0.79         0.84 o
  -2   5   5         11.39         26.07         3.18 o
   0   5   5          3.18          5.90         0.89 o
   2   5   5         11.39         17.04         1.33 o
   4   5   5          1.67          4.65         2.57 o
  -3   6   5          4.13          9.93         2.94 o
  -1   6   5         15.87         10.10         1.19 o
   1   6   5         15.87         10.38         1.58 o
   3   6   5          4.13         28.44        12.86 o
  -2   7   5          3.70          5.02         2.89 o
   0   7   5          1.91         14.66         7.68 o
   2   7   5          3.70          5.75         1.16 o
  -1   1   6         95.26         78.76        10.03 o
   1   1   6         95.26         54.39        12.58 o
   0   2   6         14.95         13.76         2.13 o
  -3   3   6         46.54         59.87        11.38 o
  -1   3   6        102.38         61.83         4.26 o
   1   3   6        102.38        112.60        24.33 o
   3   3   6         46.54         30.88        13.01 o
  -2   4   6          6.86         10.00         2.16 o
   0   4   6          6.22          6.50         0.98 o
   2   4   6          6.86         13.90         1.31 o
  -3   5   6         26.14         16.02         1.75 o
  -1   5   6         43.31         36.81         5.08 o
   1   5   6         43.31         38.42         5.25 o
   3   5   6         26.14         21.66         4.40 o
  -2   6   6          0.25          0.34         0.80 o
   0   6   6         27.94         26.39         3.78 o
   2   6   6          0.25          6.03         2.57 o
   0   1   7          3.48         12.30         0.97 o
  -1   2   7         14.57         17.80         3.61 o
   1   2   7         14.57         21.75         2.82 o
  -2   3   7          8.19         11.28         1.07 o
   0   3   7          5.06          4.88         0.98 o
   2   3   7          8.19         25.00         6.12 o
  -3   4   7          8.01          2.29         0.91 o
  -1   4   7          2.62          1.63         0.61 o
   1   4   7          2.62          1.29         0.78 o
   3   4   7          8.01          2.33         0.85 o
  -2   5   7          1.55         -0.13         0.56 o
   0   5   7          5.89          4.27         1.62 o
   2   5   7          1.55          0.69         0.39 o
  -2   2   8         34.61         30.53         4.88 o
   0   2   8         44.28         42.65         7.93 o
   2   2   8         34.61         23.17         3.02 o
  -1   3   8          2.14          2.65         0.58 o
   1   3   8          2.14          3.01         1.01 o
   0   4   8          8.92          0.53         0.43 o
   0   1   9         17.30         19.91         6.33 o
                                                
