# Supplementary material for: Improving data quality for three-dimensional electron diffraction by a post-column energy filter and a new crystal tracking method
Source: J Appl Crystallogr. 2022 Nov 29;55(Pt 6):1583–91. doi: 10.1107/S1600576722009633 (PMC9721325; doi:10.1107/S1600576722009633)
Supplement: Supplementary file 4 [file j-55-01583-sup4.zip › nb5321NH4H2PO4_unfiltered_EXTI_4sup31.hkl]

#
# h,k,l, Fc-squared, Fo-squared, sigma(Fo-squared), status flag
#
data_NH4H2PO4_unfiltered_EXTI_4
_shelx_title ' 1_a.res in I-42d'
_shelx_refln_list_code          4
_shelx_F_calc_maximum       23.00
_exptl_crystal_F_000        65.98
_reflns_d_resolution_high  0.8513

loop_
 _space_group_symop_operation_xyz
 'x, y, z'
 '-x, -y, z'
 'y, -x, -z'
 '-y, x, -z'
 '-x+1/2, y, -z+3/4'
 'x+1/2, -y, -z+3/4'
 '-y+1/2, -x, z+3/4'
 'y+1/2, x, z+3/4'
 'x+1/2, y+1/2, z+1/2'
 '-x+1/2, -y+1/2, z+1/2'
 'y+1/2, -x+1/2, -z+1/2'
 '-y+1/2, x+1/2, -z+1/2'
 '-x+1, y+1/2, -z+5/4'
 'x+1, -y+1/2, -z+5/4'
 '-y+1, -x+1/2, z+5/4'
 'y+1, x+1/2, z+5/4'

_cell_length_a     7.5500
_cell_length_b     7.5500
_cell_length_c     7.5000
_cell_angle_alpha  90.000
_cell_angle_beta   90.000
_cell_angle_gamma  90.000

_shelx_F_squared_multiplier     1.000

loop_
 _refln_index_h
 _refln_index_k
 _refln_index_l
 _refln_F_squared_calc
 _refln_F_squared_meas
 _refln_F_squared_sigma
 _refln_observed_status
   0   2   0        529.07        405.76        17.66 o
   2   2   0        212.88        271.64        23.46 o
   1   3   0         28.66         29.36         1.34 o
   0   4   0          1.03         26.70         1.30 o
   2   4   0         43.59         53.85         4.98 o
   4   4   0         70.80         58.57         7.35 o
   1   5   0         36.75         34.33         5.61 o
   3   5   0         27.18         25.02         1.16 o
   0   6   0         17.11         29.29         1.34 o
   2   6   0         45.37         62.80         4.11 o
   4   6   0         20.95         18.93         1.55 o
   6   6   0          0.54          1.59         0.27 o
   1   7   0          1.93          1.77         0.13 o
   3   7   0          0.34          0.65         0.18 o
   5   7   0          0.24          0.64         0.17 o
   0   8   0          4.10          3.86         0.42 o
   2   8   0          8.42         10.80         0.39 o
   0   1   1        293.83        168.77         9.32 o
  -1   2   1         93.30         94.71         9.91 o
   1   2   1         93.30         99.66         9.56 o
  -2   3   1         53.10         51.63         4.06 o
   0   3   1         51.94         55.11         2.18 o
   2   3   1         53.10         51.50         3.54 o
  -3   4   1         16.29         20.62         1.17 o
  -1   4   1          7.78          4.66         1.49 o
   1   4   1          7.78          5.01         0.90 o
   3   4   1         16.29         21.53         1.44 o
  -4   5   1          1.74          1.84         0.28 o
  -2   5   1         11.60          9.69         1.09 o
   0   5   1          0.49          0.47         0.10 o
   2   5   1         11.60          9.13         0.91 o
   4   5   1          1.74          1.67         0.18 o
  -5   6   1          1.10          1.56         0.12 o
  -3   6   1         17.43         17.63         3.56 o
  -1   6   1          3.38          3.87         0.35 o
   1   6   1          3.38          4.80         0.37 o
   3   6   1         17.43         20.88         2.76 o
   5   6   1          1.10          1.56         0.23 o
  -4   7   1          0.30          0.22         0.06 o
  -2   7   1          4.59          5.59         1.30 o
   2   7   1          4.59          5.81         0.62 o
   4   7   1          0.30          0.23         0.05 o
  -3   8   1          3.63          3.04         0.30 o
  -1   8   1          1.18          0.97         0.12 o
   1   8   1          1.18          1.08         0.07 o
   3   8   1          3.63          3.89         0.44 o
  -1   1   2        519.49        470.06        24.66 o
   1   1   2        519.49        494.44        28.58 o
   0   2   2         62.53         69.94         4.70 o
  -3   3   2         86.74        102.38         9.09 o
  -1   3   2        168.32        168.50        25.12 o
   1   3   2        168.32        171.94        22.75 o
   3   3   2         86.74         94.18        16.84 o
  -2   4   2          9.67         13.22         2.16 o
   0   4   2         14.49         21.56         0.70 o
   2   4   2          9.67         12.59         1.87 o
  -5   5   2         18.09         14.86         2.58 o
  -3   5   2         32.25         25.60         3.07 o
  -1   5   2         33.90         45.85         1.45 o
   1   5   2         33.90         48.58         2.33 o
   3   5   2         32.25         26.62         3.99 o
   5   5   2         18.09         15.46         2.29 o
  -4   6   2          7.36          6.49         0.47 o
  -2   6   2          0.02          0.07         0.06 o
   0   6   2         43.48         52.36         2.80 o
   2   6   2          0.02          0.03         0.04 o
   4   6   2          7.36          6.57         0.81 o
  -5   7   2          2.86          2.15         0.55 o
  -3   7   2          6.77          8.75         0.37 o
   3   7   2          6.77          8.21         0.42 o
   5   7   2          2.86          1.89         0.47 o
  -2   8   2          0.20          0.21         0.05 o
   0   8   2          3.23          2.84         0.20 o
   2   8   2          0.20          0.23         0.09 o
   0   1   3          2.10          1.57         0.11 o
  -1   2   3         27.60         30.99         1.90 o
   1   2   3         27.60         32.94         2.42 o
  -2   3   3         43.36         53.59         3.18 o
   0   3   3         75.91         44.02         9.67 o
   2   3   3         43.36         54.00         1.92 o
  -3   4   3          3.28          3.38         0.56 o
  -1   4   3          4.26          7.82         1.40 o
   1   4   3          4.26          7.86         1.89 o
   3   4   3          3.28          2.74         0.34 o
  -4   5   3          2.21          2.15         0.29 o
  -2   5   3          4.79          3.56         0.94 o
   0   5   3          0.24          0.21         0.02 o
   2   5   3          4.79          3.52         0.84 o
   4   5   3          2.21          1.89         0.14 o
  -5   6   3          0.47          0.46         0.08 o
  -3   6   3          5.69          3.57         0.42 o
  -1   6   3          8.80         14.77         0.72 o
   1   6   3          8.80         17.03         0.85 o
   3   6   3          5.69          3.56         0.64 o
   5   6   3          0.47          1.43         1.12 o
  -4   7   3          1.42          0.62         0.13 o
  -2   7   3          0.50          0.75         0.15 o
   0   7   3          4.08          3.67         0.14 o
   2   7   3          0.50          0.85         0.16 o
  -1   8   3          1.11          1.25         0.36 o
   1   8   3          1.11          1.43         0.12 o
  -2   2   4         73.69         46.76         3.53 o
   0   2   4         64.86         75.33         7.31 o
   2   2   4         73.69         46.37         2.91 o
  -1   3   4          7.44          6.23         1.27 o
   1   3   4          7.44          5.94         0.92 o
  -4   4   4          4.08          3.14         0.22 o
  -2   4   4         36.94         43.58         2.55 o
   0   4   4        107.65         92.20        12.54 o
   2   4   4         36.94         43.09         1.82 o
   4   4   4          4.08          2.99         0.33 o
  -3   5   4          8.66          8.06         0.68 o
  -1   5   4         10.40         10.62         0.39 o
   1   5   4         10.40         10.65         0.49 o
   3   5   4          8.66          7.62         0.98 o
  -4   6   4          1.52          1.32         0.13 o
  -2   6   4          2.19          3.26         0.47 o
   0   6   4         12.54         17.66         0.66 o
   2   6   4          2.19          3.20         0.44 o
   4   6   4          1.52          1.77         0.23 o
  -3   7   4          0.17          0.13         0.05 o
  -1   7   4          0.78          0.91         0.10 o
   1   7   4          0.78          0.98         0.07 o
   3   7   4          0.17          0.11         0.11 o
   0   1   5          6.49          5.62         0.30 o
  -1   2   5          1.67          1.73         0.19 o
   1   2   5          1.67          1.94         0.19 o
  -2   3   5         10.87         10.50         1.25 o
   0   3   5         20.36         32.01         2.65 o
   2   3   5         10.87         10.33         1.09 o
  -3   4   5          1.31          1.25         0.12 o
  -1   4   5          5.08          3.54         0.41 o
   1   4   5          5.08          3.96         0.44 o
   3   4   5          1.31          1.22         0.09 o
  -4   5   5          0.03          0.09         0.08 o
  -2   5   5          3.57          4.15         0.36 o
   0   5   5          1.84          1.31         0.30 o
   2   5   5          3.57          3.85         0.27 o
   4   5   5          0.03          0.04         0.07 o
  -3   6   5          1.64          1.06         0.21 o
  -1   6   5          1.37          1.88         0.64 o
   1   6   5          1.37          2.49         0.90 o
   3   6   5          1.64          1.33         0.28 o
  -2   7   5          0.45          0.77         0.15 o
   2   7   5          0.45          0.64         0.18 o
  -1   1   6         18.85         18.83         2.12 o
   1   1   6         18.85         15.79         2.20 o
   0   2   6          3.89          2.51         0.16 o
  -3   3   6          9.39          8.56         0.63 o
  -1   3   6         21.65         26.13         1.86 o
   1   3   6         21.65         25.86         1.58 o
   3   3   6          9.39          8.74         1.24 o
  -2   4   6          1.51          1.95         0.16 o
   0   4   6          1.19          0.80         0.09 o
   2   4   6          1.51          1.98         0.13 o
  -3   5   6          3.25          3.56         0.87 o
  -1   5   6          6.51          5.14         0.47 o
   1   5   6          6.51          5.66         0.37 o
   3   5   6          3.25          3.78         0.63 o
  -2   6   6          0.01          0.02         0.05 o
   0   6   6          4.54          2.59         0.52 o
   2   6   6          0.01          0.08         0.08 o
   0   1   7          1.36          1.50         0.07 o
  -1   2   7          3.27          4.35         0.23 o
   1   2   7          3.27          4.82         0.28 o
  -2   3   7          1.57          1.75         0.12 o
   0   3   7          0.67          0.79         0.11 o
   2   3   7          1.57          1.81         0.13 o
  -3   4   7          0.61          0.47         0.08 o
  -1   4   7          0.30          0.32         0.10 o
   1   4   7          0.30          0.39         0.11 o
   3   4   7          0.61          0.42         0.08 o
  -2   5   7          0.08          0.19         0.08 o
   0   5   7          0.48          0.33         0.09 o
   0   0   8         19.98         28.98         1.86 o
  -2   2   8          3.30          3.37         0.29 o
   2   2   8          3.30          3.25         0.32 o
  -1   3   8          0.31          0.38         0.10 o
   1   3   8          0.31          0.48         0.09 o
                                                
