# Supplementary material for: Improving data quality for three-dimensional electron diffraction by a post-column energy filter and a new crystal tracking method
Source: J Appl Crystallogr. 2022 Nov 29;55(Pt 6):1583–91. doi: 10.1107/S1600576722009633 (PMC9721325; doi:10.1107/S1600576722009633)
Supplement: Supplementary file 4 [file j-55-01583-sup4.zip › nb5321NH4H2PO4_unfiltered_EXTI_5sup32.hkl]

#
# h,k,l, Fc-squared, Fo-squared, sigma(Fo-squared), status flag
#
data_NH4H2PO4_unfiltered_EXTI_5
_shelx_title ' 2_a.res in I-42d'
_shelx_refln_list_code          4
_shelx_F_calc_maximum       26.71
_exptl_crystal_F_000        72.96
_reflns_d_resolution_high  0.8385

loop_
 _space_group_symop_operation_xyz
 'x, y, z'
 '-x, -y, z'
 'y, -x, -z'
 '-y, x, -z'
 '-x+1/2, y, -z+3/4'
 'x+1/2, -y, -z+3/4'
 '-y+1/2, -x, z+3/4'
 'y+1/2, x, z+3/4'
 'x+1/2, y+1/2, z+1/2'
 '-x+1/2, -y+1/2, z+1/2'
 'y+1/2, -x+1/2, -z+1/2'
 '-y+1/2, x+1/2, -z+1/2'
 '-x+1, y+1/2, -z+5/4'
 'x+1, -y+1/2, -z+5/4'
 '-y+1, -x+1/2, z+5/4'
 'y+1, x+1/2, z+5/4'

_cell_length_a     7.5000
_cell_length_b     7.5000
_cell_length_c     7.6000
_cell_angle_alpha  90.000
_cell_angle_beta   90.000
_cell_angle_gamma  90.000

_shelx_F_squared_multiplier     1.000

loop_
 _refln_index_h
 _refln_index_k
 _refln_index_l
 _refln_F_squared_calc
 _refln_F_squared_meas
 _refln_F_squared_sigma
 _refln_observed_status
   0   2   0        713.66        381.67       113.02 o
   2   2   0        265.28        212.89        12.63 o
   1   3   0         29.63         37.09         6.26 o
   0   4   0          0.42         44.08         3.83 o
   2   4   0         54.56         74.20         7.21 o
   4   4   0         79.00         72.67         5.21 o
   1   5   0         39.87         41.58         3.79 o
   3   5   0         29.27         26.13         3.55 o
   0   6   0         15.83         49.22         6.10 o
   2   6   0         53.27         69.61         8.93 o
   4   6   0         26.28         24.56         3.78 o
   6   6   0          1.22          2.02         0.23 o
   1   7   0          4.68          2.81         0.55 o
   3   7   0          0.91          1.11         0.13 o
   5   7   0          1.16          1.18         0.29 o
   0   8   0          8.12          5.16         1.90 o
   2   8   0         11.96         13.17         1.53 o
   4   8   0          7.21          4.71         0.79 o
   0   1   1        195.42        121.88        22.21 o
  -1   2   1         63.76         81.78        15.34 o
   1   2   1         63.76         75.08        14.85 o
  -2   3   1         56.39         48.87        11.33 o
   0   3   1         51.35         58.34        10.55 o
   2   3   1         56.39         47.44         9.66 o
  -3   4   1         28.14         30.70         3.82 o
  -1   4   1          8.88          8.72         0.71 o
   1   4   1          8.88          8.67         0.89 o
   3   4   1         28.14         33.24         3.48 o
  -4   5   1          3.78          3.46         0.25 o
  -2   5   1         14.47         12.97         1.17 o
   0   5   1          1.95          3.98         3.07 o
   2   5   1         14.47         13.55         1.54 o
   4   5   1          3.78          3.17         0.32 o
  -5   6   1          1.92          2.34         0.17 o
  -3   6   1         27.61         34.38         4.32 o
  -1   6   1          4.92          3.99         1.33 o
   1   6   1          4.92          3.61         0.91 o
   3   6   1         27.61         28.90         3.85 o
   5   6   1          1.92          2.26         0.26 o
  -4   7   1          0.57          0.68         0.23 o
  -2   7   1          8.51          9.38         1.39 o
   0   7   1         15.16         16.08         2.76 o
   2   7   1          8.51          7.59         1.55 o
   4   7   1          0.57          0.68         0.19 o
  -3   8   1          4.87          4.27         0.40 o
  -1   8   1          1.67          1.38         0.21 o
   1   8   1          1.67          1.39         0.39 o
   3   8   1          4.87          4.28         0.37 o
  -1   1   2        629.69        290.81       208.19 o
   1   1   2        629.69        306.16       130.79 o
   0   2   2         76.68         86.93         6.15 o
  -3   3   2         93.54         84.16        23.62 o
  -1   3   2        188.34        184.00        29.08 o
   1   3   2        188.34         63.28        56.57 o
   3   3   2         93.54         90.81        34.82 o
  -2   4   2         15.42         22.15         2.16 o
   0   4   2         25.51         33.34         2.76 o
   2   4   2         15.42         19.21         3.05 o
  -5   5   2         18.47         20.13         1.80 o
  -3   5   2         37.47         32.99         5.12 o
  -1   5   2         40.74         47.56        11.04 o
   1   5   2         40.74         24.70        13.19 o
   3   5   2         37.47         35.55         6.02 o
   5   5   2         18.47         19.92         1.79 o
  -4   6   2         12.09          9.68         1.25 o
  -2   6   2          0.29          0.49         0.16 o
   0   6   2         48.23         54.90         6.98 o
   2   6   2          0.29          0.37         0.10 o
   4   6   2         12.09          9.77         0.95 o
  -5   7   2          4.86          6.36         0.94 o
  -3   7   2          9.37          9.95         1.05 o
  -1   7   2         14.52         19.41         1.42 o
   1   7   2         14.52         19.01         2.68 o
   3   7   2          9.37         10.69         0.95 o
   5   7   2          4.86          7.08         0.96 o
  -2   8   2          0.39          0.80         0.36 o
   0   8   2          3.18          3.68         0.47 o
   2   8   2          0.39          0.50         0.27 o
  -1   2   3         35.03         32.50         8.98 o
   1   2   3         35.03         33.46        11.00 o
  -2   3   3         39.16         45.33         8.73 o
   0   3   3         54.83         54.68         6.00 o
   2   3   3         39.16         44.81         7.75 o
  -3   4   3          4.39          4.82         0.77 o
  -1   4   3         11.45         15.97         1.07 o
   1   4   3         11.45         16.69         1.69 o
   3   4   3          4.39          4.29         0.50 o
  -4   5   3          2.91          2.69         0.28 o
  -2   5   3          3.83          4.44         1.56 o
   0   5   3          0.12          1.15         2.22 o
   2   5   3          3.83          4.38         1.06 o
   4   5   3          2.91          2.84         0.21 o
  -5   6   3          0.33          0.25         0.10 o
  -3   6   3          7.26          6.70         0.87 o
  -1   6   3         18.59         19.73         1.94 o
   1   6   3         18.59         21.02         2.62 o
   3   6   3          7.26          5.73         1.00 o
   5   6   3          0.33          0.55         0.22 o
  -4   7   3          3.11          2.90         0.60 o
  -2   7   3          0.88          0.97         0.23 o
   0   7   3          4.70          5.26         0.57 o
   2   7   3          0.88          0.87         0.23 o
   4   7   3          3.11          2.84         0.47 o
  -1   8   3          1.35          0.88         0.15 o
   1   8   3          1.35          1.27         0.15 o
  -2   2   4         72.46         42.31        25.43 o
   0   2   4         56.91         55.60         3.35 o
   2   2   4         72.46         45.16        23.96 o
  -1   3   4          9.49         10.02         1.04 o
   1   3   4          9.49          9.76         1.30 o
  -4   4   4          5.11          3.96         0.77 o
  -2   4   4         37.66         50.02         9.82 o
   0   4   4        124.00        141.17        22.28 o
   2   4   4         37.66         19.52        13.22 o
   4   4   4          5.11          3.78         0.93 o
  -3   5   4         10.12         11.12         1.20 o
  -1   5   4         11.81         15.44         1.22 o
   1   5   4         11.81         15.79         0.98 o
   3   5   4         10.12         10.77         1.33 o
  -4   6   4          1.93          1.86         0.28 o
  -2   6   4          3.35          4.33         0.53 o
   0   6   4         19.16         27.58         1.47 o
   2   6   4          3.35          3.86         0.80 o
   4   6   4          1.93          2.03         0.26 o
  -3   7   4          0.42          0.41         0.24 o
  -1   7   4          1.43          1.18         0.10 o
   1   7   4          1.43          1.16         0.12 o
   3   7   4          0.42          0.33         0.09 o
   0   1   5          4.42          4.01         0.28 o
  -1   2   5          2.21          2.16         0.35 o
   1   2   5          2.21          1.84         0.31 o
  -2   3   5         11.31         12.52         1.84 o
   0   3   5         27.23         29.93         2.93 o
   2   3   5         11.31         10.15         1.94 o
  -3   4   5          1.37          1.16         0.18 o
  -1   4   5          4.83          5.07         0.56 o
   1   4   5          4.83          5.16         0.88 o
   3   4   5          1.37          1.52         0.30 o
  -4   5   5          0.02          0.01         0.07 o
  -2   5   5          4.33          4.66         0.73 o
   0   5   5          4.12          2.04         0.67 o
   2   5   5          4.33          4.02         0.54 o
   4   5   5          0.02          0.32         0.12 o
  -3   6   5          2.25          1.74         0.50 o
  -1   6   5          1.40          1.62         0.14 o
   1   6   5          1.40          1.96         0.19 o
   3   6   5          2.25          2.40         0.46 o
  -2   7   5          1.42          1.11         0.42 o
   2   7   5          1.42          1.57         0.64 o
  -1   1   6         13.94         14.14         1.55 o
   1   1   6         13.94         10.06         0.94 o
   0   2   6          3.05          1.99         0.24 o
  -3   3   6          9.34         11.18         4.87 o
  -1   3   6         22.71         24.34         4.65 o
   1   3   6         22.71         26.62         2.24 o
   3   3   6          9.34         10.25         5.42 o
  -2   4   6          1.89          2.67         0.40 o
   0   4   6          1.20          1.11         0.15 o
   2   4   6          1.89          3.12         0.42 o
  -3   5   6          3.46          3.33         0.48 o
  -1   5   6          6.72          7.79         0.77 o
   1   5   6          6.72          7.61         0.81 o
   3   5   6          3.46          2.62         0.70 o
  -2   6   6          0.03          0.10         0.18 o
   0   6   6          6.29          4.84         0.69 o
   2   6   6          0.03          1.09         1.02 o
   0   1   7          1.55          1.28         0.17 o
  -1   2   7          4.03          3.88         0.44 o
   1   2   7          4.03          3.76         0.78 o
  -2   3   7          1.42          2.03         0.34 o
   0   3   7          0.54          0.71         0.11 o
   2   3   7          1.42          2.22         0.61 o
  -3   4   7          0.40          0.82         0.29 o
  -1   4   7          0.09          0.40         0.23 o
   1   4   7          0.09          0.39         0.14 o
   3   4   7          0.40          0.56         0.16 o
  -2   5   7          0.04          0.06         0.12 o
   0   5   7          0.65          0.63         0.08 o
   2   5   7          0.04         -0.01         0.08 o
  -2   2   8          3.24          2.88         1.79 o
   0   2   8          3.59          3.18         0.68 o
   2   2   8          3.24          4.07         1.25 o
  -1   3   8          0.35          0.32         0.10 o
   1   3   8          0.35          0.26         0.08 o
                                                
