# Supplementary material for: Improving data quality for three-dimensional electron diffraction by a post-column energy filter and a new crystal tracking method
Source: J Appl Crystallogr. 2022 Nov 29;55(Pt 6):1583–91. doi: 10.1107/S1600576722009633 (PMC9721325; doi:10.1107/S1600576722009633)
Supplement: Supplementary file 4 [file j-55-01583-sup4.zip › nb5321NH4H2PO4_unfiltered_EXTI_6sup33.hkl]

#
# h,k,l, Fc-squared, Fo-squared, sigma(Fo-squared), status flag
#
data_NH4H2PO4_unfiltered_EXTI_6
_shelx_title ' 1_a.res in I-42d'
_shelx_refln_list_code          4
_shelx_F_calc_maximum       26.31
_exptl_crystal_F_000        72.96
_reflns_d_resolution_high  0.8605

loop_
 _space_group_symop_operation_xyz
 'x, y, z'
 '-x, -y, z'
 'y, -x, -z'
 '-y, x, -z'
 '-x+1/2, y, -z+3/4'
 'x+1/2, -y, -z+3/4'
 '-y+1/2, -x, z+3/4'
 'y+1/2, x, z+3/4'
 'x+1/2, y+1/2, z+1/2'
 '-x+1/2, -y+1/2, z+1/2'
 'y+1/2, -x+1/2, -z+1/2'
 '-y+1/2, x+1/2, -z+1/2'
 '-x+1, y+1/2, -z+5/4'
 'x+1, -y+1/2, -z+5/4'
 '-y+1, -x+1/2, z+5/4'
 'y+1, x+1/2, z+5/4'

_cell_length_a     7.6000
_cell_length_b     7.6000
_cell_length_c     7.6000
_cell_angle_alpha  90.000
_cell_angle_beta   90.000
_cell_angle_gamma  90.000

_shelx_F_squared_multiplier     1.000

loop_
 _refln_index_h
 _refln_index_k
 _refln_index_l
 _refln_F_squared_calc
 _refln_F_squared_meas
 _refln_F_squared_sigma
 _refln_observed_status
   0   2   0        643.30        317.76        39.91 o
   2   2   0        210.48        197.74        58.04 o
   1   3   0         25.60         16.97         5.10 o
   0   4   0          2.72         21.23         3.43 o
   2   4   0         31.10         38.21         6.18 o
   4   4   0         63.58         58.58        14.79 o
   1   5   0         37.47         40.57         7.41 o
   3   5   0         29.26         33.78         2.14 o
   0   6   0          9.53         25.54         5.29 o
   2   6   0         29.85         23.80         8.80 o
   4   6   0         13.91         19.67         1.46 o
   6   6   0          0.86          1.56         0.31 o
   1   7   0          1.40          1.71         0.24 o
   3   7   0          0.24          0.23         0.07 o
   5   7   0          0.56          0.56         0.07 o
   0   8   0          4.53          3.68         1.43 o
   2   8   0          4.64          5.02         0.47 o
   0   1   1        201.08        137.68        26.54 o
  -1   2   1         63.67         80.89         8.97 o
   1   2   1         63.67         71.61         9.66 o
  -2   3   1         39.37         28.80        10.93 o
   0   3   1         44.75         85.97        10.81 o
   2   3   1         39.37         30.14        10.20 o
  -3   4   1         19.90         22.81         3.24 o
  -1   4   1          5.71          4.68         0.62 o
   1   4   1          5.71          5.52         0.58 o
   3   4   1         19.90         27.66         3.12 o
  -4   5   1          2.07          1.73         0.16 o
  -2   5   1          6.03          5.02         0.58 o
   0   5   1          0.48          0.52         0.08 o
   2   5   1          6.03          6.24         0.87 o
   4   5   1          2.07          2.02         0.17 o
  -5   6   1          0.63          1.09         0.19 o
  -3   6   1         14.26         12.46         2.90 o
  -1   6   1          3.10          2.45         0.31 o
   1   6   1          3.10          2.61         0.27 o
   3   6   1         14.26         11.29         2.45 o
   5   6   1          0.63          1.18         0.19 o
  -4   7   1          0.40          0.51         0.14 o
  -2   7   1          5.23          5.28         0.53 o
   0   7   1         11.72         14.18         1.81 o
   2   7   1          5.23          6.78         0.62 o
   4   7   1          0.40          0.44         0.08 o
  -3   8   1          2.61          2.90         0.55 o
  -1   8   1          1.18          1.11         0.16 o
   1   8   1          1.18          1.44         0.28 o
   3   8   1          2.61          2.49         0.50 o
  -1   1   2        692.48        967.76       120.26 o
   1   1   2        692.48        322.35       317.95 o
   0   2   2         63.51         27.86        14.74 o
  -3   3   2         83.33         32.95        27.27 o
  -1   3   2        180.78        163.98        18.27 o
   1   3   2        180.78        148.72        18.58 o
   3   3   2         83.33         32.14        28.99 o
  -2   4   2         12.52         15.26         2.61 o
   0   4   2         21.63         33.32         3.01 o
   2   4   2         12.52         14.42         2.86 o
  -5   5   2         10.94         13.09         1.20 o
  -3   5   2         25.62         28.18         2.49 o
  -1   5   2         25.59         55.47         4.00 o
   1   5   2         25.59         47.93         6.99 o
   3   5   2         25.62         29.00         2.85 o
   5   5   2         10.94         13.28         1.23 o
  -4   6   2          7.54          6.48         0.68 o
  -2   6   2          0.14          0.15         0.06 o
   0   6   2         36.53         28.36        14.19 o
   2   6   2          0.14          0.11         0.04 o
   4   6   2          7.54          5.92         1.05 o
  -5   7   2          1.59          1.89         0.27 o
  -3   7   2          4.28          5.42         0.82 o
  -1   7   2          6.95          8.51         0.97 o
   1   7   2          6.95          8.50         2.11 o
   3   7   2          4.28          5.26         0.80 o
   5   7   2          1.59          2.13         0.22 o
  -2   8   2          0.22          0.12         0.06 o
   0   8   2          2.85          3.11         0.65 o
   2   8   2          0.22          0.22         0.14 o
   0   1   3          6.37          4.30         0.60 o
  -1   2   3         26.93         28.79        11.74 o
   1   2   3         26.93         46.09         9.18 o
  -2   3   3         31.29         24.14         8.30 o
   0   3   3         56.74         19.55        16.38 o
   2   3   3         31.29         25.01         7.59 o
  -3   4   3          4.70          3.24         0.40 o
  -1   4   3          8.39         12.80         1.36 o
   1   4   3          8.39          8.89         1.82 o
   3   4   3          4.70          3.60         0.74 o
  -4   5   3          1.55          1.95         0.92 o
  -2   5   3          2.12          2.56         0.31 o
   0   5   3          0.23          0.18         0.06 o
   2   5   3          2.12          2.26         0.28 o
   4   5   3          1.55          1.59         0.54 o
  -5   6   3          0.22          0.28         0.17 o
  -3   6   3          5.68          3.63         0.45 o
  -1   6   3         10.84         14.75         2.59 o
   1   6   3         10.84         15.53         3.06 o
   3   6   3          5.68          3.99         0.61 o
   5   6   3          0.22          0.27         0.07 o
  -4   7   3          1.62          1.40         0.26 o
  -2   7   3          0.54          0.71         0.43 o
   0   7   3          4.46          4.03         0.43 o
   2   7   3          0.54          0.58         0.19 o
   4   7   3          1.62          1.51         0.23 o
  -1   8   3          0.45          0.97         0.49 o
   1   8   3          0.45          1.29         0.50 o
  -2   2   4         97.68        123.00        15.50 o
   0   2   4         87.60        157.09        19.75 o
   2   2   4         97.68         52.38        46.77 o
  -1   3   4          8.44          8.67         2.40 o
   1   3   4          8.44          9.63         2.50 o
  -4   4   4          2.46          2.19         0.52 o
  -2   4   4         37.59         33.30         8.13 o
   0   4   4        131.38         40.15        46.10 o
   2   4   4         37.59         37.43         7.94 o
   4   4   4          2.46          1.81         0.37 o
  -3   5   4          8.04          6.93         1.36 o
  -1   5   4          8.73          8.86         2.50 o
   1   5   4          8.73          8.65         2.13 o
   3   5   4          8.04          6.37         1.50 o
  -4   6   4          1.04          1.05         0.41 o
  -2   6   4          2.30          2.37         0.51 o
   0   6   4         11.86         11.89         2.36 o
   2   6   4          2.30          2.04         0.46 o
   4   6   4          1.04          1.00         0.36 o
  -3   7   4          0.25          0.29         0.07 o
  -1   7   4          0.89          0.82         0.20 o
   1   7   4          0.89          0.57         0.14 o
   3   7   4          0.25          0.28         0.08 o
   0   1   5          7.08         11.06         1.46 o
  -1   2   5          2.28          2.64         0.27 o
   1   2   5          2.28          2.74         0.29 o
  -2   3   5         11.97         15.38         5.69 o
   0   3   5         23.10         10.72        22.72 o
   2   3   5         11.97         16.02         4.78 o
  -3   4   5          0.94          0.84         0.20 o
  -1   4   5          4.06          3.53         1.38 o
   1   4   5          4.06          3.48         1.76 o
   3   4   5          0.94          0.80         0.30 o
  -4   5   5          0.02          0.03         0.04 o
  -2   5   5          3.20          3.44         0.96 o
   0   5   5          3.20          1.26         0.31 o
   2   5   5          3.20          2.70         1.14 o
   4   5   5          0.02          0.14         0.06 o
  -3   6   5          1.59          1.10         0.38 o
  -1   6   5          0.82          1.23         0.29 o
   1   6   5          0.82          1.49         0.34 o
   3   6   5          1.59          1.10         0.23 o
  -2   7   5          0.91          1.29         0.52 o
   2   7   5          0.91          1.02         0.45 o
  -1   1   6         28.26         37.07         4.76 o
   1   1   6         28.26         34.43         4.46 o
   0   2   6          2.37          4.56         0.71 o
  -3   3   6         14.71         25.99         3.33 o
  -1   3   6         36.24         63.52         6.47 o
   1   3   6         36.24         71.44         6.37 o
   3   3   6         14.71          8.10        10.45 o
  -2   4   6          1.92          1.93         0.73 o
   0   4   6          0.76          0.41         0.32 o
   2   4   6          1.92          2.16         0.60 o
  -3   5   6          4.36          2.98         1.26 o
  -1   5   6          9.80          5.43         2.88 o
   1   5   6          9.80          4.56         2.67 o
   3   5   6          4.36          2.48         1.43 o
  -2   6   6          0.04          0.09         0.06 o
   0   6   6          3.93          0.06         0.40 o
   2   6   6          0.04          0.01         0.07 o
   0   1   7          1.23          2.50         0.85 o
  -1   2   7          4.06          7.50         0.71 o
   1   2   7          4.06          8.96         0.86 o
  -2   3   7          1.82          3.27         0.33 o
   0   3   7          0.92          0.73         0.17 o
   2   3   7          1.82          2.87         0.31 o
  -3   4   7          0.46          0.49         0.19 o
  -1   4   7          0.17          0.18         0.08 o
   1   4   7          0.17          0.27         0.10 o
   3   4   7          0.46          0.26         0.15 o
  -2   5   7          0.01          0.07         0.07 o
   0   5   7          0.19         -0.07         0.11 o
   2   5   7          0.01          0.04         0.09 o
  -2   2   8         10.29          9.63         1.84 o
   2   2   8         10.29         11.54         2.25 o
  -1   3   8          0.32          0.77         0.21 o
   1   3   8          0.32          0.23         0.19 o
                                                
