# Supplementary material for: Improving data quality for three-dimensional electron diffraction by a post-column energy filter and a new crystal tracking method
Source: J Appl Crystallogr. 2022 Nov 29;55(Pt 6):1583–91. doi: 10.1107/S1600576722009633 (PMC9721325; doi:10.1107/S1600576722009633)
Supplement: Supplementary file 4 [file j-55-01583-sup4.zip › nb5321NH4H2PO4_unfiltered_noEXTI_4sup34.hkl]

#
# h,k,l, Fc-squared, Fo-squared, sigma(Fo-squared), status flag
#
data_NH4H2PO4_unfiltered_noEXTI_4
_shelx_title ' 1_a.res in I-42d'
_shelx_refln_list_code          4
_shelx_F_calc_maximum       23.97
_exptl_crystal_F_000        65.98
_reflns_d_resolution_high  0.8513

loop_
 _space_group_symop_operation_xyz
 'x, y, z'
 '-x, -y, z'
 'y, -x, -z'
 '-y, x, -z'
 '-x+1/2, y, -z+3/4'
 'x+1/2, -y, -z+3/4'
 '-y+1/2, -x, z+3/4'
 'y+1/2, x, z+3/4'
 'x+1/2, y+1/2, z+1/2'
 '-x+1/2, -y+1/2, z+1/2'
 'y+1/2, -x+1/2, -z+1/2'
 '-y+1/2, x+1/2, -z+1/2'
 '-x+1, y+1/2, -z+5/4'
 'x+1, -y+1/2, -z+5/4'
 '-y+1, -x+1/2, z+5/4'
 'y+1, x+1/2, z+5/4'

_cell_length_a     7.5500
_cell_length_b     7.5500
_cell_length_c     7.5000
_cell_angle_alpha  90.000
_cell_angle_beta   90.000
_cell_angle_gamma  90.000

_shelx_F_squared_multiplier     1.000

loop_
 _refln_index_h
 _refln_index_k
 _refln_index_l
 _refln_F_squared_calc
 _refln_F_squared_meas
 _refln_F_squared_sigma
 _refln_observed_status
   0   2   0        568.15        136.33         5.93 o
   2   2   0        240.83        169.04        14.60 o
   1   3   0         31.56         48.02         2.18 o
   0   4   0          0.96         94.75         4.61 o
   2   4   0         71.71         85.10         7.87 o
   4   4   0        122.03         82.82        10.39 o
   1   5   0         62.82         61.04         9.98 o
   3   5   0         49.11         52.05         2.42 o
   0   6   0         33.20         71.25         3.26 o
   2   6   0         94.25        111.15         7.28 o
   4   6   0         57.71         45.53         3.72 o
   6   6   0          2.58          5.89         0.99 o
   1   7   0          6.16          6.24         0.47 o
   3   7   0          1.30          2.42         0.67 o
   5   7   0          1.50          2.38         0.62 o
   0   8   0         15.68         12.94         1.41 o
   2   8   0         28.28         32.96         1.18 o
   0   1   1        305.22         64.09         3.54 o
  -1   2   1        106.54         81.89         8.57 o
   1   2   1        106.54         86.17         8.27 o
  -2   3   1         66.08         69.78         5.49 o
   0   3   1         63.35         70.01         2.77 o
   2   3   1         66.08         69.61         4.79 o
  -3   4   1         29.44         48.66         2.76 o
  -1   4   1         10.78         12.80         4.08 o
   1   4   1         10.78         13.75         2.48 o
   3   4   1         29.44         50.82         3.39 o
  -4   5   1          4.46          6.51         0.99 o
  -2   5   1         21.58         25.61         2.88 o
   0   5   1          1.22          1.72         0.36 o
   2   5   1         21.58         24.13         2.41 o
   4   5   1          4.46          5.91         0.65 o
  -5   6   1          4.59          5.67         0.44 o
  -3   6   1         44.67         44.01         8.90 o
  -1   6   1          6.40         12.93         1.18 o
   1   6   1          6.40         16.03         1.23 o
   3   6   1         44.67         52.14         6.89 o
   5   6   1          4.59          5.67         0.82 o
  -4   7   1          1.08          0.83         0.21 o
  -2   7   1         14.06         18.34         4.27 o
   2   7   1         14.06         19.08         2.03 o
   4   7   1          1.08          0.85         0.18 o
  -3   8   1         14.24         10.38         1.01 o
  -1   8   1          4.47          3.51         0.42 o
   1   8   1          4.47          3.93         0.26 o
   3   8   1         14.24         13.28         1.49 o
  -1   1   2        574.44        176.40         9.26 o
   1   1   2        574.44        185.55        10.73 o
   0   2   2         70.37         77.91         5.24 o
  -3   3   2        132.83        122.63        10.88 o
  -1   3   2        223.66        134.08        19.99 o
   1   3   2        223.66        136.82        18.10 o
   3   3   2        132.83        112.80        20.17 o
  -2   4   2         13.59         35.61         5.82 o
   0   4   2         23.38         50.78         1.64 o
   2   4   2         13.59         33.91         5.03 o
  -5   5   2         51.28         37.43         6.50 o
  -3   5   2         64.70         51.06         6.11 o
  -1   5   2         60.69         86.27         2.73 o
   1   5   2         60.69         91.41         4.39 o
   3   5   2         64.70         53.08         7.96 o
   5   5   2         51.28         38.97         5.77 o
  -4   6   2         22.41         19.98         1.43 o
  -2   6   2          0.02          0.27         0.21 o
   0   6   2         99.63         94.23         5.04 o
   2   6   2          0.02          0.13         0.13 o
   4   6   2         22.41         20.24         2.50 o
  -5   7   2         13.20          7.48         1.91 o
  -3   7   2         20.25         27.51         1.17 o
   3   7   2         20.25         25.79         1.34 o
   5   7   2         13.20          6.59         1.62 o
  -2   8   2          0.78          0.77         0.21 o
   0   8   2         10.33          9.77         0.69 o
   2   8   2          0.78          0.87         0.35 o
   0   1   3          4.77          5.15         0.36 o
  -1   2   3         39.51         55.00         3.37 o
   1   2   3         39.51         58.45         4.29 o
  -2   3   3         65.94         86.54         5.14 o
   0   3   3        110.39         53.68        11.79 o
   2   3   3         65.94         87.21         3.11 o
  -3   4   3          7.17         11.27         1.87 o
  -1   4   3          9.39         24.84         4.45 o
   1   4   3          9.39         24.97         6.01 o
   3   4   3          7.17          9.14         1.12 o
  -4   5   3          6.35          7.54         1.03 o
  -2   5   3         11.47         11.41         3.00 o
   0   5   3          0.75          0.77         0.08 o
   2   5   3         11.47         11.26         2.69 o
   4   5   3          6.35          6.61         0.47 o
  -5   6   3          1.66          1.72         0.30 o
  -3   6   3         15.84         11.42         1.34 o
  -1   6   3         25.82         43.38         2.10 o
   1   6   3         25.82         50.01         2.51 o
   3   6   3         15.84         11.37         2.04 o
   5   6   3          1.66          5.31         4.17 o
  -4   7   3          6.41          2.26         0.48 o
  -2   7   3          1.40          2.79         0.56 o
   0   7   3         10.58         12.26         0.47 o
   2   7   3          1.40          3.14         0.58 o
  -1   8   3          5.08          4.55         1.32 o
   1   8   3          5.08          5.21         0.45 o
  -2   2   4        117.48         61.41         4.63 o
   0   2   4         94.89        100.77         9.77 o
   2   2   4        117.48         60.89         3.82 o
  -1   3   4         11.58         17.98         3.66 o
   1   3   4         11.58         17.14         2.66 o
  -4   4   4         10.49         10.40         0.74 o
  -2   4   4         69.37         82.02         4.80 o
   0   4   4        208.63        108.54        14.76 o
   2   4   4         69.37         81.09         3.43 o
   4   4   4         10.49          9.91         1.10 o
  -3   5   4         23.69         23.93         2.00 o
  -1   5   4         27.91         29.87         1.09 o
   1   5   4         27.91         29.96         1.38 o
   3   5   4         23.69         22.62         2.92 o
  -4   6   4          4.35          4.74         0.48 o
  -2   6   4          6.10         11.44         1.64 o
   0   6   4         34.34         48.64         1.82 o
   2   6   4          6.10         11.23         1.53 o
   4   6   4          4.35          6.38         0.83 o
  -3   7   4          0.82          0.48         0.17 o
  -1   7   4          3.17          3.36         0.35 o
   1   7   4          3.17          3.58         0.24 o
   3   7   4          0.82          0.39         0.40 o
   0   1   5         12.91         16.67         0.88 o
  -1   2   5          4.21          6.07         0.68 o
   1   2   5          4.21          6.81         0.65 o
  -2   3   5         24.63         28.95         3.46 o
   0   3   5         49.12         73.39         6.07 o
   2   3   5         24.63         28.48         3.01 o
  -3   4   5          3.45          4.49         0.43 o
  -1   4   5         10.64         11.31         1.31 o
   1   4   5         10.64         12.67         1.41 o
   3   4   5          3.45          4.38         0.33 o
  -4   5   5          0.41          0.33         0.30 o
  -2   5   5         11.66         14.00         1.20 o
   0   5   5          5.96          4.64         1.07 o
   2   5   5         11.66         13.01         0.92 o
   4   5   5          0.41          0.16         0.25 o
  -3   6   5          6.07          3.82         0.77 o
  -1   6   5          5.95          6.78         2.30 o
   1   6   5          5.95          8.97         3.24 o
   3   6   5          6.07          4.77         0.99 o
  -2   7   5          2.52          2.86         0.56 o
   2   7   5          2.52          2.37         0.68 o
  -1   1   6         44.39         44.91         5.07 o
   1   1   6         44.39         37.65         5.24 o
   0   2   6          9.98          8.28         0.53 o
  -3   3   6         22.49         25.19         1.86 o
  -1   3   6         54.56         61.33         4.38 o
   1   3   6         54.56         60.67         3.70 o
   3   3   6         22.49         25.69         3.64 o
  -2   4   6          4.33          7.00         0.57 o
   0   4   6          4.88          2.88         0.31 o
   2   4   6          4.33          7.09         0.47 o
  -3   5   6         11.22         12.23         3.00 o
  -1   5   6         19.98         16.26         1.49 o
   1   5   6         19.98         17.89         1.16 o
   3   5   6         11.22         13.01         2.16 o
  -2   6   6          0.04          0.08         0.18 o
   0   6   6         24.88          8.62         1.72 o
   2   6   6          0.04          0.29         0.31 o
   0   1   7          4.84          5.40         0.26 o
  -1   2   7         11.25         14.81         0.78 o
   1   2   7         11.25         16.40         0.95 o
  -2   3   7          6.22          6.29         0.45 o
   0   3   7          3.24          2.90         0.39 o
   2   3   7          6.22          6.49         0.47 o
  -3   4   7          2.60          1.73         0.28 o
  -1   4   7          0.89          1.19         0.38 o
   1   4   7          0.89          1.45         0.39 o
   3   4   7          2.60          1.55         0.28 o
  -2   5   7          0.73          0.72         0.29 o
   0   5   7          2.36          1.22         0.32 o
   0   0   8         86.31         72.59         4.65 o
  -2   2   8         12.21         11.57         1.01 o
   2   2   8         12.21         11.16         1.11 o
  -1   3   8          1.38          1.42         0.39 o
   1   3   8          1.38          1.78         0.34 o
                                                
