# Supplementary material for: Improving data quality for three-dimensional electron diffraction by a post-column energy filter and a new crystal tracking method
Source: J Appl Crystallogr. 2022 Nov 29;55(Pt 6):1583–91. doi: 10.1107/S1600576722009633 (PMC9721325; doi:10.1107/S1600576722009633)
Supplement: Supplementary file 4 [file j-55-01583-sup4.zip › nb5321NH4H2PO4_unfiltered_noEXTI_5sup35.hkl]

#
# h,k,l, Fc-squared, Fo-squared, sigma(Fo-squared), status flag
#
data_NH4H2PO4_unfiltered_noEXTI_5
_shelx_title ' 2_a.res in I-42d'
_shelx_refln_list_code          4
_shelx_F_calc_maximum       27.43
_exptl_crystal_F_000        72.96
_reflns_d_resolution_high  0.8385

loop_
 _space_group_symop_operation_xyz
 'x, y, z'
 '-x, -y, z'
 'y, -x, -z'
 '-y, x, -z'
 '-x+1/2, y, -z+3/4'
 'x+1/2, -y, -z+3/4'
 '-y+1/2, -x, z+3/4'
 'y+1/2, x, z+3/4'
 'x+1/2, y+1/2, z+1/2'
 '-x+1/2, -y+1/2, z+1/2'
 'y+1/2, -x+1/2, -z+1/2'
 '-y+1/2, x+1/2, -z+1/2'
 '-x+1, y+1/2, -z+5/4'
 'x+1, -y+1/2, -z+5/4'
 '-y+1, -x+1/2, z+5/4'
 'y+1, x+1/2, z+5/4'

_cell_length_a     7.5000
_cell_length_b     7.5000
_cell_length_c     7.6000
_cell_angle_alpha  90.000
_cell_angle_beta   90.000
_cell_angle_gamma  90.000

_shelx_F_squared_multiplier     1.000

loop_
 _refln_index_h
 _refln_index_k
 _refln_index_l
 _refln_F_squared_calc
 _refln_F_squared_meas
 _refln_F_squared_sigma
 _refln_observed_status
   0   2   0        752.46        113.38        33.58 o
   2   2   0        298.34        122.11         7.25 o
   1   3   0         34.93         61.64        10.41 o
   0   4   0          2.74        169.64        14.74 o
   2   4   0         79.29        109.82        10.66 o
   4   4   0        119.76        100.78         7.23 o
   1   5   0         59.48         73.80         6.72 o
   3   5   0         45.20         54.67         7.43 o
   0   6   0         46.52        126.80        15.73 o
   2   6   0        112.43        119.08        15.28 o
   4   6   0         59.55         56.92         8.77 o
   6   6   0          1.53          7.68         0.88 o
   1   7   0          9.66          9.58         1.88 o
   3   7   0          2.55          4.27         0.50 o
   5   7   0          2.23          4.50         1.10 o
   0   8   0         33.74         16.42         6.04 o
   2   8   0         45.06         39.04         4.53 o
   4   8   0         32.75         15.50         2.60 o
   0   1   1        202.66         57.80        10.53 o
  -1   2   1         71.07         86.70        16.26 o
   1   2   1         71.07         79.59        15.74 o
  -2   3   1         66.19         66.13        15.33 o
   0   3   1         55.29         76.54        13.84 o
   2   3   1         66.19         64.21        13.07 o
  -3   4   1         46.84         62.27         7.75 o
  -1   4   1         12.70         24.05         1.94 o
   1   4   1         12.70         23.93         2.44 o
   3   4   1         46.84         67.41         7.05 o
  -4   5   1         10.25         11.98         0.85 o
  -2   5   1         26.11         33.48         3.01 o
   0   5   1          7.24         14.38        11.09 o
   2   5   1         26.11         34.96         3.96 o
   4   5   1         10.25         10.96         1.11 o
  -5   6   1          6.06          8.70         0.64 o
  -3   6   1         58.52         77.00         9.67 o
  -1   6   1          6.56         13.26         4.41 o
   1   6   1          6.56         12.01         3.03 o
   3   6   1         58.52         64.73         8.62 o
   5   6   1          6.06          8.40         0.96 o
  -4   7   1          1.71          2.65         0.90 o
  -2   7   1         19.85         29.23         4.34 o
   0   7   1         36.07         43.63         7.49 o
   2   7   1         19.85         23.64         4.84 o
   4   7   1          1.71          2.63         0.73 o
  -3   8   1         17.58         14.74         1.37 o
  -1   8   1          4.78          5.17         0.78 o
   1   8   1          4.78          5.20         1.46 o
   3   8   1         17.58         14.78         1.26 o
  -1   1   2        714.81        101.12        72.39 o
   1   1   2        714.81        106.46        45.48 o
   0   2   2        100.16         90.15         6.38 o
  -3   3   2        130.75         99.97        28.06 o
  -1   3   2        243.95        142.05        22.45 o
   1   3   2        243.95         48.85        43.67 o
   3   3   2        130.75        107.88        41.36 o
  -2   4   2         24.61         54.34         5.29 o
   0   4   2         43.44         66.93         5.54 o
   2   4   2         24.61         47.12         7.48 o
  -5   5   2         49.05         52.22         4.68 o
  -3   5   2         74.02         64.17         9.96 o
  -1   5   2         74.61         85.88        19.94 o
   1   5   2         74.61         44.60        23.82 o
   3   5   2         74.02         69.16        11.71 o
   5   5   2         49.05         51.69         4.65 o
  -4   6   2         24.39         28.10         3.62 o
  -2   6   2          0.63          1.90         0.62 o
   0   6   2         84.01         97.70        12.43 o
   2   6   2          0.63          1.43         0.38 o
   4   6   2         24.39         28.39         2.77 o
  -5   7   2         22.94         22.04         3.25 o
  -3   7   2         33.16         30.79         3.24 o
  -1   7   2         42.00         53.73         3.92 o
   1   7   2         42.00         52.61         7.42 o
   3   7   2         33.16         33.05         2.93 o
   5   7   2         22.94         24.53         3.33 o
  -2   8   2          0.86          3.11         1.42 o
   0   8   2          6.17         13.24         1.70 o
   2   8   2          0.86          1.96         1.07 o
  -1   2   3         46.38         53.75        14.84 o
   1   2   3         46.38         55.33        18.19 o
  -2   3   3         58.84         78.36        15.09 o
   0   3   3         82.66         78.79         8.65 o
   2   3   3         58.84         77.45        13.40 o
  -3   4   3          8.34         16.17         2.57 o
  -1   4   3         21.66         43.10         2.88 o
   1   4   3         21.66         45.05         4.56 o
   3   4   3          8.34         14.37         1.66 o
  -4   5   3          8.43          9.62         1.01 o
  -2   5   3          6.93         15.27         5.36 o
   0   5   3          0.51          4.50         8.72 o
   2   5   3          6.93         15.04         3.64 o
   4   5   3          8.43         10.17         0.76 o
  -5   6   3          1.55          0.99         0.39 o
  -3   6   3         12.72         21.46         2.78 o
  -1   6   3         41.82         50.05         4.93 o
   1   6   3         41.82         53.33         6.65 o
   3   6   3         12.72         18.35         3.20 o
   5   6   3          1.55          2.14         0.86 o
  -4   7   3         12.88         10.47         2.17 o
  -2   7   3          2.01          3.71         0.88 o
   0   7   3         10.88         18.03         1.94 o
   2   7   3          2.01          3.33         0.88 o
   4   7   3         12.88         10.27         1.69 o
  -1   8   3          6.44          3.35         0.56 o
   1   8   3          6.44          4.80         0.58 o
  -2   2   4        122.72         57.25        34.40 o
   0   2   4         86.85         80.45         4.85 o
   2   2   4        122.72         61.11        32.43 o
  -1   3   4         18.71         28.34         2.95 o
   1   3   4         18.71         27.60         3.67 o
  -4   4   4         18.07         13.29         2.58 o
  -2   4   4         79.55         96.06        18.87 o
   0   4   4        231.79        159.46        25.16 o
   2   4   4         79.55         37.49        25.39 o
   4   4   4         18.07         12.69         3.14 o
  -3   5   4         23.45         33.21         3.60 o
  -1   5   4         25.74         43.74         3.45 o
   1   5   4         25.74         44.72         2.78 o
   3   5   4         23.45         32.18         3.98 o
  -4   6   4         12.07          6.93         1.04 o
  -2   6   4         11.15         15.39         1.88 o
   0   6   4         45.79         70.41         3.74 o
   2   6   4         11.15         13.71         2.86 o
   4   6   4         12.07          7.54         0.97 o
  -3   7   4          1.51          1.61         0.93 o
  -1   7   4          4.64          4.44         0.36 o
   1   7   4          4.64          4.38         0.46 o
   3   7   4          1.51          1.29         0.33 o
   0   1   5          6.97         13.17         0.92 o
  -1   2   5          4.90          7.77         1.25 o
   1   2   5          4.90          6.61         1.13 o
  -2   3   5         25.83         35.42         5.21 o
   0   3   5         60.49         64.07         6.26 o
   2   3   5         25.83         28.72         5.48 o
  -3   4   5          4.34          4.37         0.67 o
  -1   4   5         12.78         17.00         1.87 o
   1   4   5         12.78         17.31         2.96 o
   3   4   5          4.34          5.72         1.14 o
  -4   5   5          0.05          0.05         0.27 o
  -2   5   5         11.59         16.09         2.52 o
   0   5   5         10.12          7.03         2.31 o
   2   5   5         11.59         13.85         1.85 o
   4   5   5          0.05          1.24         0.46 o
  -3   6   5          6.79          6.43         1.84 o
  -1   6   5          5.16          6.10         0.52 o
   1   6   5          5.16          7.39         0.72 o
   3   6   5          6.79          8.85         1.69 o
  -2   7   5          4.67          4.21         1.57 o
   2   7   5          4.67          5.93         2.43 o
  -1   1   6         30.77         37.87         4.14 o
   1   1   6         30.77         26.94         2.53 o
   0   2   6          9.32          7.01         0.83 o
  -3   3   6         32.25         34.16        14.89 o
  -1   3   6         60.45         57.96        11.07 o
   1   3   6         60.45         63.39         5.33 o
   3   3   6         32.25         31.31        16.55 o
  -2   4   6          6.44          9.90         1.47 o
   0   4   6          3.82          4.21         0.57 o
   2   4   6          6.44         11.56         1.57 o
  -3   5   6         18.27         11.89         1.73 o
  -1   5   6         25.13         25.51         2.52 o
   1   5   6         25.13         24.92         2.67 o
   3   5   6         18.27          9.36         2.50 o
  -2   6   6          0.02          0.40         0.70 o
   0   6   6         25.96         16.15         2.30 o
   2   6   6          0.02          4.29         4.02 o
   0   1   7          5.76          4.79         0.65 o
  -1   2   7         14.80         13.49         1.53 o
   1   2   7         14.80         13.06         2.71 o
  -2   3   7          5.94          7.64         1.29 o
   0   3   7          2.04          2.75         0.45 o
   2   3   7          5.94          8.37         2.29 o
  -3   4   7          2.43          3.20         1.13 o
  -1   4   7          0.44          1.58         0.90 o
   1   4   7          0.44          1.52         0.56 o
   3   4   7          2.43          2.17         0.64 o
  -2   5   7          0.25          0.23         0.47 o
   0   5   7          4.62          2.42         0.31 o
   2   5   7          0.25         -0.04         0.33 o
  -2   2   8         15.15         10.36         6.44 o
   0   2   8         15.26         11.32         2.41 o
   2   2   8         15.15         14.64         4.50 o
  -1   3   8          2.87          1.25         0.39 o
   1   3   8          2.87          1.02         0.30 o
                                                
