# Supplementary material for: Improving data quality for three-dimensional electron diffraction by a post-column energy filter and a new crystal tracking method
Source: J Appl Crystallogr. 2022 Nov 29;55(Pt 6):1583–91. doi: 10.1107/S1600576722009633 (PMC9721325; doi:10.1107/S1600576722009633)
Supplement: Supplementary file 4 [file j-55-01583-sup4.zip › nb5321NH4H2PO4_unfiltered_noEXTI_6sup36.hkl]

#
# h,k,l, Fc-squared, Fo-squared, sigma(Fo-squared), status flag
#
data_NH4H2PO4_unfiltered_noEXTI_6
_shelx_title ' 1_a.res in I-42d'
_shelx_refln_list_code          4
_shelx_F_calc_maximum       26.45
_exptl_crystal_F_000        72.96
_reflns_d_resolution_high  0.8605

loop_
 _space_group_symop_operation_xyz
 'x, y, z'
 '-x, -y, z'
 'y, -x, -z'
 '-y, x, -z'
 '-x+1/2, y, -z+3/4'
 'x+1/2, -y, -z+3/4'
 '-y+1/2, -x, z+3/4'
 'y+1/2, x, z+3/4'
 'x+1/2, y+1/2, z+1/2'
 '-x+1/2, -y+1/2, z+1/2'
 'y+1/2, -x+1/2, -z+1/2'
 '-y+1/2, x+1/2, -z+1/2'
 '-x+1, y+1/2, -z+5/4'
 'x+1, -y+1/2, -z+5/4'
 '-y+1, -x+1/2, z+5/4'
 'y+1, x+1/2, z+5/4'

_cell_length_a     7.6000
_cell_length_b     7.6000
_cell_length_c     7.6000
_cell_angle_alpha  90.000
_cell_angle_beta   90.000
_cell_angle_gamma  90.000

_shelx_F_squared_multiplier     1.000

loop_
 _refln_index_h
 _refln_index_k
 _refln_index_l
 _refln_F_squared_calc
 _refln_F_squared_meas
 _refln_F_squared_sigma
 _refln_observed_status
   0   2   0        537.40        137.85        17.32 o
   2   2   0        125.25        177.56        52.12 o
   1   3   0         12.41         45.12        13.56 o
   0   4   0         28.45        157.00        25.40 o
   2   4   0        107.29        108.61        17.56 o
   4   4   0        170.26        131.52        33.21 o
   1   5   0         36.42        111.99        20.46 o
   3   5   0         57.43        111.00         7.04 o
   0   6   0         62.39        138.31        28.62 o
   2   6   0         94.02         80.19        29.66 o
   4   6   0         67.65         97.61         7.24 o
   6   6   0          3.51         16.65         3.34 o
   1   7   0         11.59         16.80         2.40 o
   3   7   0          0.80          2.64         0.83 o
   5   7   0          0.38          6.23         0.75 o
   0   8   0         51.28         28.26        10.95 o
   2   8   0         57.04         38.58         3.65 o
   0   1   1        222.74         89.86        17.32 o
  -1   2   1        142.41        122.39        13.57 o
   1   2   1        142.41        108.35        14.62 o
  -2   3   1         78.50         67.43        25.59 o
   0   3   1         62.73        174.78        21.97 o
   2   3   1         78.50         70.56        23.89 o
  -3   4   1         42.68         84.45        12.01 o
  -1   4   1         22.84         27.28         3.58 o
   1   4   1         22.84         32.15         3.36 o
   3   4   1         42.68        102.40        11.57 o
  -4   5   1         10.97         15.50         1.47 o
  -2   5   1         27.78         31.37         3.65 o
   0   5   1          6.25          5.67         0.85 o
   2   5   1         27.78         38.99         5.41 o
   4   5   1         10.97         18.07         1.50 o
  -5   6   1         17.40         11.90         2.07 o
  -3   6   1         66.40         59.82        13.94 o
  -1   6   1          8.45         19.64         2.47 o
   1   6   1          8.45         20.90         2.18 o
   3   6   1         66.40         54.23        11.76 o
   5   6   1         17.40         12.93         2.09 o
  -4   7   1         11.25          5.73         1.57 o
  -2   7   1         36.73         37.92         3.79 o
   0   7   1         68.40         74.97         9.59 o
   2   7   1         36.73         48.71         4.44 o
   4   7   1         11.25          4.99         0.91 o
  -3   8   1         27.81         26.13         4.93 o
  -1   8   1         11.81         11.37         1.66 o
   1   8   1         11.81         14.81         2.82 o
   3   8   1         27.81         22.42         4.46 o
  -1   1   2        699.57        447.27        55.58 o
   1   1   2        699.57        148.98       146.95 o
   0   2   2         41.40         45.24        23.95 o
  -3   3   2        133.03         59.56        49.30 o
  -1   3   2        229.50        181.86        20.27 o
   1   3   2        229.50        164.94        20.61 o
   3   3   2        133.03         58.10        52.41 o
  -2   4   2         18.64         68.19        11.65 o
   0   4   2         20.93        112.20        10.15 o
   2   4   2         18.64         64.44        12.80 o
  -5   5   2         62.87         72.13         6.63 o
  -3   5   2         93.11        100.77         8.91 o
  -1   5   2         98.95        188.79        13.61 o
   1   5   2         98.95        163.15        23.79 o
   3   5   2         93.11        103.72        10.20 o
   5   5   2         62.87         73.13         6.77 o
  -4   6   2         15.86         41.31         4.34 o
  -2   6   2          0.08          1.70         0.66 o
   0   6   2         86.95         87.01        43.54 o
   2   6   2          0.08          1.30         0.42 o
   4   6   2         15.86         37.73         6.71 o
  -5   7   2         38.54         18.70         2.69 o
  -3   7   2         39.96         42.18         6.37 o
  -1   7   2         44.60         55.56         6.30 o
   1   7   2         44.60         55.50        13.79 o
   3   7   2         39.96         40.93         6.24 o
   5   7   2         38.54         21.14         2.14 o
  -2   8   2          1.29          1.41         0.66 o
   0   8   2          2.97         27.19         5.70 o
   2   8   2          1.29          2.56         1.58 o
   0   1   3          6.38         21.39         2.97 o
  -1   2   3         50.46         80.78        32.96 o
   1   2   3         50.46        129.33        25.76 o
  -2   3   3         81.70         69.92        24.05 o
   0   3   3        137.65         40.66        34.09 o
   2   3   3         81.70         72.41        21.99 o
  -3   4   3         10.32         22.51         2.77 o
  -1   4   3         13.89         68.65         7.31 o
   1   4   3         13.89         47.67         9.79 o
   3   4   3         10.32         25.01         5.13 o
  -4   5   3         17.73         18.80         8.92 o
  -2   5   3         16.62         22.59         2.74 o
   0   5   3          2.00          2.02         0.70 o
   2   5   3         16.62         19.99         2.49 o
   4   5   3         17.73         15.36         5.24 o
  -5   6   3         11.01          3.28         1.99 o
  -3   6   3          5.98         25.35         3.12 o
  -1   6   3         48.53         79.30        13.90 o
   1   6   3         48.53         83.50        16.43 o
   3   6   3          5.98         27.93         4.27 o
   5   6   3         11.01          3.16         0.82 o
  -4   7   3         28.11         13.79         2.52 o
  -2   7   3          8.62          7.92         4.79 o
   0   7   3          0.00         30.76         3.26 o
   2   7   3          8.62          6.44         2.07 o
   4   7   3         28.11         14.86         2.29 o
  -1   8   3         18.98         10.91         5.50 o
   1   8   3         18.98         14.57         5.63 o
  -2   2   4        137.40        209.90        26.45 o
   0   2   4        164.64        271.01        34.08 o
   2   2   4        137.40         89.39        79.82 o
  -1   3   4         17.46         46.40        12.85 o
   1   3   4         17.46         51.54        13.37 o
  -4   4   4         42.48         19.13         4.52 o
  -2   4   4        105.73         98.55        24.06 o
   0   4   4        330.20         63.28        72.67 o
   2   4   4        105.73        110.79        23.52 o
   4   4   4         42.48         15.81         3.21 o
  -3   5   4         16.75         42.44         8.35 o
  -1   5   4         28.91         51.03        14.43 o
   1   5   4         28.91         49.84        12.29 o
   3   5   4         16.75         38.97         9.16 o
  -4   6   4         27.95         10.95         4.32 o
  -2   6   4         19.26         21.34         4.56 o
   0   6   4         50.82         63.00        12.50 o
   2   6   4         19.26         18.41         4.10 o
   4   6   4         27.95         10.48         3.75 o
  -3   7   4          1.20          3.38         0.77 o
  -1   7   4          2.49          8.75         2.16 o
   1   7   4          2.49          6.00         1.53 o
   3   7   4          1.20          3.29         0.88 o
   0   1   5         37.24         63.45         8.35 o
  -1   2   5          8.79         22.29         2.26 o
   1   2   5          8.79         23.16         2.41 o
  -2   3   5         33.21         76.68        28.37 o
   0   3   5         52.01         39.28        83.21 o
   2   3   5         33.21         79.87        23.84 o
  -3   4   5          6.35          8.78         2.05 o
  -1   4   5         12.29         26.49        10.38 o
   1   4   5         12.29         26.15        13.21 o
   3   4   5          6.35          8.31         3.10 o
  -4   5   5          5.70          0.32         0.51 o
  -2   5   5         20.85         28.51         7.95 o
   0   5   5         14.62         10.32         2.56 o
   2   5   5         20.85         22.42         9.42 o
   4   5   5          5.70          1.62         0.68 o
  -3   6   5          5.51         10.83         3.75 o
  -1   6   5         17.12         13.18         3.15 o
   1   6   5         17.12         15.92         3.60 o
   3   6   5          5.51         10.80         2.24 o
  -2   7   5          8.46         13.80         5.56 o
   2   7   5          8.46         10.94         4.78 o
  -1   1   6        101.71        126.72        16.27 o
   1   1   6        101.71        117.69        15.25 o
   0   2   6         25.02         39.41         6.13 o
  -3   3   6         54.71        126.88        16.27 o
  -1   3   6        129.48        201.41        20.51 o
   1   3   6        129.48        226.50        20.19 o
   3   3   6         54.71         39.53        51.03 o
  -2   4   6          5.15         18.07         6.87 o
   0   4   6          5.08          4.34         3.40 o
   2   4   6          5.15         20.19         5.64 o
  -3   5   6         36.86         23.41         9.92 o
  -1   5   6         61.48         31.92        16.94 o
   1   5   6         61.48         26.79        15.70 o
   3   5   6         36.86         19.46        11.21 o
  -2   6   6          0.18          1.03         0.73 o
   0   6   6         18.73          0.48         3.22 o
   2   6   6          0.18          0.15         0.78 o
   0   1   7          1.88         25.06         8.54 o
  -1   2   7         15.83         58.19         5.53 o
   1   2   7         15.83         69.56         6.66 o
  -2   3   7          6.87         31.21         3.16 o
   0   3   7          1.81          7.68         1.79 o
   2   3   7          6.87         27.37         2.95 o
  -3   4   7          9.47          5.47         2.08 o
  -1   4   7          4.20          2.15         0.96 o
   1   4   7          4.20          3.10         1.16 o
   3   4   7          9.47          2.92         1.71 o
  -2   5   7          1.82          0.86         0.85 o
   0   5   7          9.37         -0.81         1.28 o
   2   5   7          1.82          0.44         1.07 o
  -2   2   8         75.67         56.90        10.88 o
   2   2   8         75.67         68.20        13.30 o
  -1   3   8          2.59          8.82         2.43 o
   1   3   8          2.59          2.67         2.23 o
                                                
