# Supplementary material for: Improving data quality for three-dimensional electron diffraction by a post-column energy filter and a new crystal tracking method
Source: J Appl Crystallogr. 2022 Nov 29;55(Pt 6):1583–91. doi: 10.1107/S1600576722009633 (PMC9721325; doi:10.1107/S1600576722009633)
Supplement: Supplementary file 4 [file j-55-01583-sup4.zip › nb5321ZSM-5_crystal3_EXTI_5evsup3.hkl]

#
# h,k,l, Fc-squared, Fo-squared, sigma(Fo-squared), status flag
#
data_5ev
_shelx_title ' '
_shelx_refln_list_code          4
_shelx_F_calc_maximum      260.76
_exptl_crystal_F_000       939.25
_reflns_d_resolution_high  0.9003

loop_
 _space_group_symop_operation_xyz
 'x, y, z'
 '-x, -y, -z'
 '-x+1/2, -y, z+1/2'
 'x+1/2, y, -z+1/2'
 '-x, y+1/2, -z'
 'x, -y+1/2, z'
 'x+1/2, -y+1/2, -z+1/2'
 '-x+1/2, y+1/2, z+1/2'

_cell_length_a    20.0220
_cell_length_b    19.8990
_cell_length_c    13.3830
_cell_angle_alpha  90.000
_cell_angle_beta   90.000
_cell_angle_gamma  90.000

_shelx_F_squared_multiplier     1.000

loop_
 _refln_index_h
 _refln_index_k
 _refln_index_l
 _refln_F_squared_calc
 _refln_F_squared_meas
 _refln_F_squared_sigma
 _refln_observed_status
   2   0   0      22950.09      19635.01      1024.29 o
   4   0   0       7117.68       4344.04       230.58 o
   6   0   0       8823.50       6855.92       363.38 o
  10   0   0      19761.61      24366.68      1949.36 o
  12   0   0        101.36        486.86        40.36 o
   2   1   0        453.88        349.97        14.61 o
   4   1   0        611.02        493.22        32.71 o
   6   1   0        514.57        802.06        33.99 o
   8   1   0         10.55         20.21         2.88 o
  10   1   0         41.68         29.57         4.35 o
  12   1   0         32.70         34.37        15.74 o
   2   2   0        189.99        512.88        28.53 o
   4   2   0        250.89        194.37         8.84 o
   6   2   0         87.85         49.70         4.69 o
   8   2   0       1092.41       1476.91       153.84 o
  10   2   0        599.00        630.99        67.32 o
  12   2   0         91.36         94.20        52.17 o
   4   3   0       3219.18       6040.03       320.47 o
   6   3   0       1882.05       2618.97       116.07 o
   8   3   0        285.68        320.83        14.33 o
  10   3   0        125.65        169.35        14.25 o
  12   3   0       2327.00       2535.63       430.66 o
   4   4   0         37.42         16.78         5.46 o
   6   4   0         14.20         14.00         3.17 o
   8   4   0         27.76         27.70         4.16 o
  10   4   0        175.61        190.11        19.19 o
  12   4   0          4.79          7.40         4.11 o
   6   5   0       1788.21       1637.92        93.03 o
   8   5   0          6.75          9.11         2.15 o
  10   5   0         24.88         20.18         4.69 o
  12   5   0        203.94        112.99        14.91 o
   6   6   0         40.83         29.60         6.32 o
   8   6   0        238.35        399.72        42.31 o
  10   6   0        232.11        195.73        41.75 o
  12   6   0         28.60         21.09         7.01 o
   8   7   0        109.78         67.54        19.34 o
  10   7   0         14.82         23.36         3.86 o
  12   7   0        710.17        649.43        58.40 o
   8   8   0       1021.62        831.74       128.69 o
  10   8   0         14.48         24.44         6.88 o
  10   9   0          5.47          5.82         5.65 o
  10  10   0       1070.35       1467.39       120.92 o
   1   0   1      21267.61      17112.71       831.94 o
   2   0   1        198.89        179.23         9.87 o
   3   0   1      10874.42       7858.75       762.98 o
   4   0   1         87.13        104.63        13.60 o
   5   0   1      67997.25     100480.88      3695.09 o
   6   0   1       1179.79       1313.68       125.61 o
   7   0   1        660.39        631.93       134.89 o
   8   0   1         32.74         49.96         3.22 o
   9   0   1        106.78         53.40         3.68 o
  10   0   1          7.73         18.84         3.63 o
  11   0   1        411.49        367.54        39.04 o
  12   0   1        140.22        129.17        14.84 o
   0   1   1      15550.59       9084.90       577.09 o
   1   1   1       3475.87       3136.97       172.89 o
   2   1   1          0.13         99.50         9.60 o
   3   1   1         22.09         80.49         5.23 o
   4   1   1         88.96        112.85        19.66 o
   5   1   1         46.23         28.31         4.55 o
   6   1   1         56.47         59.51         3.00 o
   7   1   1         70.22        108.35         8.30 o
   8   1   1        710.88        683.93        22.73 o
   9   1   1         80.33         77.92         8.80 o
  10   1   1        140.61        198.48        17.36 o
  11   1   1         88.16        103.21        40.02 o
  12   1   1         90.64        131.16       114.51 o
   1   2   1        357.37        736.68        60.92 o
   2   2   1         13.12         15.57         2.88 o
   3   2   1        717.92       1220.93        50.51 o
   4   2   1       4245.33       5522.57      1128.96 o
   5   2   1       1307.29       1523.91       228.11 o
   6   2   1         87.71        116.77         5.91 o
   7   2   1         23.01         22.83         2.33 o
   8   2   1         80.76         92.20         8.20 o
   9   2   1         20.32         25.01         2.58 o
  10   2   1         72.33         60.22         3.84 o
  11   2   1         11.45         23.89         4.02 o
  12   2   1        301.01        186.42        14.08 o
   0   3   1       5522.37       1391.87        82.71 o
   1   3   1       3232.35       1705.12       614.96 o
   2   3   1         14.90         30.58         6.03 o
   3   3   1        270.83        402.41        17.19 o
   4   3   1        134.03        142.89         7.48 o
   6   3   1         29.53         18.56         2.11 o
   7   3   1       1416.99       1732.72       107.14 o
   8   3   1         41.81         46.24         4.01 o
   9   3   1        264.11        205.36        11.25 o
  10   3   1        138.57        114.08         6.44 o
  11   3   1        932.93       1164.58        96.82 o
  12   3   1        147.40        115.27        29.40 o
   1   4   1        228.01        138.30        10.98 o
   3   4   1         53.65         40.98         5.36 o
   4   4   1         25.78         37.07         4.73 o
   5   4   1        376.80        528.42        22.68 o
   6   4   1          5.26          1.77         1.91 o
   7   4   1          3.95          5.00         2.37 o
   8   4   1          6.69          2.04         1.69 o
   9   4   1          5.84          7.27         1.44 o
  10   4   1          6.21          4.58         1.43 o
  11   4   1          8.29          6.82         2.44 o
  12   4   1          0.09        114.72        39.12 o
   4   5   1        435.35        384.77        51.66 o
   5   5   1          9.39         11.57         3.40 o
   6   5   1        274.75        194.72        10.61 o
   7   5   1        144.92        134.88        13.25 o
   8   5   1        113.35        179.91        38.62 o
   9   5   1        244.95        184.90        19.43 o
  10   5   1        731.86        865.09        60.11 o
  11   5   1        570.06        542.86        56.67 o
  12   5   1        371.56        343.72        23.39 o
   3   6   1        144.37         81.81        18.18 o
   4   6   1          5.43          6.23         3.11 o
   5   6   1        404.82        353.59        36.21 o
   6   6   1         21.12         10.64         3.59 o
   7   6   1         17.93         14.81         2.84 o
   8   6   1         14.05         14.96         4.98 o
   9   6   1          4.27         11.58         4.36 o
  10   6   1          3.93          5.09         1.93 o
  11   6   1          8.36         31.07        12.66 o
  12   6   1         38.74         23.00         5.16 o
   4   7   1         24.27         19.43         9.02 o
   5   7   1          7.80          8.32         3.79 o
   6   7   1          5.43          4.81         3.32 o
   7   7   1        184.89        161.09        18.94 o
   8   7   1         82.13         66.92         6.75 o
   9   7   1        156.47        145.57        13.09 o
  10   7   1         16.99         26.57         8.42 o
  11   7   1         27.70         38.03         6.14 o
  12   7   1          4.09          6.02         4.95 o
   6   8   1         27.58         23.44         9.02 o
   7   8   1        372.85        270.24        20.98 o
   8   8   1         48.18         30.09         4.48 o
   9   8   1          6.66          2.63         2.30 o
  10   8   1         34.96         34.30         7.09 o
  11   8   1         30.76         75.37        54.72 o
  12   8   1        582.54        509.57        48.64 o
   6   9   1          0.26          2.44         3.72 o
   7   9   1         13.99         14.53         7.37 o
   8   9   1         83.10         84.22         9.90 o
   9   9   1         65.51         79.10        17.32 o
  10   9   1          6.18          7.61         3.10 o
  11   9   1         17.13         15.83         4.47 o
  12   9   1          0.42         -1.65         4.67 o
   8  10   1         26.50         43.32         7.60 o
   9  10   1          4.75         17.60         5.45 o
  10  10   1          0.24          0.95         4.18 o
  11  10   1         32.35         43.79        29.41 o
  12  10   1          0.84          7.41         5.50 o
   7  11   1         23.66         18.35         8.46 o
   8  11   1         22.57         25.49         9.31 o
   9  11   1         42.39         30.67         7.38 o
  10  11   1          3.13         12.81         7.15 o
  11  11   1          0.00          5.30         5.71 o
  12  11   1          3.76         12.95         6.39 o
   8  12   1         10.47         10.42         7.27 o
   9  12   1          0.01          9.70         6.32 o
  10  12   1         32.23         35.11        10.14 o
  10  13   1         36.76         23.94         9.21 o
   0   0   2       7549.85      10279.01       541.88 o
   1   0   2       8535.21       7229.93       514.28 o
   2   0   2       4914.19       6174.65       859.57 o
   3   0   2         95.50        165.65        35.35 o
   4   0   2         26.31        404.91        41.74 o
   5   0   2         32.01         43.38         5.98 o
   6   0   2         78.45         63.94        30.29 o
   7   0   2        414.94        452.23        21.66 o
   8   0   2        696.94       2240.84       501.38 o
   9   0   2        387.67        245.71        42.23 o
  10   0   2        254.39       3727.94       160.63 o
  11   0   2        567.99        439.65       134.08 o
  12   0   2       1921.31       1175.61        96.97 o
  13   0   2         20.17         36.24         8.44 o
   1   1   2        387.27        801.36       138.31 o
   2   1   2        264.94        410.98        19.77 o
   3   1   2       2146.35       3851.74       120.80 o
   4   1   2        140.84        294.82        11.95 o
   5   1   2       1337.73       1310.08        48.95 o
   6   1   2        334.63        323.89        48.64 o
   7   1   2        238.72        195.22        18.86 o
   8   1   2         10.27         13.88         1.55 o
   9   1   2          1.47          5.62         1.90 o
  10   1   2         18.06         12.90         1.49 o
  11   1   2         32.18         36.66         8.97 o
  12   1   2         86.99         58.40        32.86 o
  13   1   2        601.76        506.90       217.01 o
   0   2   2       3451.12       1855.87       153.29 o
   1   2   2       1085.31        200.48        13.52 o
   2   2   2         12.59         89.98         3.34 o
   3   2   2         92.07         49.31         9.89 o
   4   2   2          2.00          4.19         1.21 o
   5   2   2        196.10        107.67         9.41 o
   6   2   2         86.80         56.23         4.98 o
   8   2   2         30.64         52.86         5.68 o
   9   2   2        383.68        267.05        14.82 o
  10   2   2          9.52        100.84        79.42 o
  11   2   2         30.22         40.50         6.30 o
  12   2   2         37.13         31.18        11.25 o
  13   2   2         17.81         14.37         5.88 o
   1   3   2         89.86        176.65         6.00 o
   2   3   2        872.77       1004.41        85.17 o
   3   3   2       1129.85       1421.34        66.18 o
   4   3   2       5775.63      14025.32       740.84 o
   5   3   2        219.92        202.55        35.74 o
   6   3   2       3528.54       6070.57       275.69 o
   7   3   2        519.64        381.71        22.89 o
   8   3   2         16.41          7.78         2.71 o
   9   3   2         18.23         24.10         3.87 o
  10   3   2         21.29         19.53         3.72 o
  11   3   2         24.92         14.88         4.39 o
  12   3   2          6.04         22.01         4.66 o
  13   3   2        731.75       1716.43       136.26 o
   0   4   2          0.00         53.92        11.12 o
   1   4   2         34.48        168.40        22.92 o
   2   4   2        134.01         38.35         3.00 o
   3   4   2          3.40          4.73         1.72 o
   4   4   2          0.61          5.18         2.07 o
   5   4   2          4.29         10.39         3.11 o
   6   4   2          3.81          7.40         2.01 o
   7   4   2          3.15         10.14         4.13 o
   8   4   2        192.43         76.20         8.16 o
   9   4   2          3.21          9.79         2.33 o
  10   4   2         39.25         40.39         7.74 o
  11   4   2          0.11          7.68         2.74 o
  12   4   2          9.09         32.73        25.89 o
  13   4   2          8.74         15.05         6.39 o
   1   5   2       1119.15       1123.51       141.86 o
   2   5   2       1152.31       1411.27        57.37 o
   3   5   2       6781.43      11778.31       811.50 o
   4   5   2        674.46        437.58        21.97 o
   5   5   2       3726.36       7750.49       293.85 o
   6   5   2       1728.91       2799.80       154.85 o
   7   5   2        437.16        365.24        26.74 o
   8   5   2         72.58         53.40         5.52 o
   9   5   2         51.89         22.06         3.63 o
  10   5   2          4.56          6.98         2.52 o
  11   5   2         40.84         41.84         5.82 o
  12   5   2        191.49        177.68        43.69 o
  13   5   2       2155.82       2666.83       210.94 o
   0   6   2        411.20        215.88        17.06 o
   1   6   2         53.55        101.05        23.08 o
   2   6   2         44.36         47.26         6.24 o
   3   6   2          1.95          6.74         2.11 o
   4   6   2          8.19          3.93         2.20 o
   5   6   2         19.60         18.80         7.57 o
   6   6   2          2.60         17.62        10.02 o
   7   6   2         18.97         24.52         3.49 o
   8   6   2          6.52          8.50         2.93 o
   9   6   2          5.11         10.84         4.97 o
  10   6   2          3.08          4.52         2.71 o
  11   6   2         23.01         25.10         4.47 o
  12   6   2          2.90          1.63         2.83 o
  13   6   2         27.40         20.66         7.73 o
   1   7   2         34.94         65.91        16.85 o
   2   7   2         60.41         71.18        19.55 o
   3   7   2        208.43        135.03        11.03 o
   4   7   2       1328.75       1571.03        90.90 o
   5   7   2         86.31         90.86        10.51 o
   6   7   2        210.75        155.07        20.94 o
   7   7   2          5.59         12.30         4.18 o
   9   7   2         10.62         11.02         2.86 o
  10   7   2         24.10         15.58         3.33 o
  11   7   2         18.80         14.83         4.38 o
  12   7   2        130.22        104.90        22.02 o
  13   7   2         22.51         26.38         9.61 o
   2   8   2        321.46        173.49        15.66 o
   3   8   2          7.92          2.56         3.93 o
   4   8   2         37.73         30.13         8.24 o
   5   8   2         46.02         48.54        19.99 o
   6   8   2         17.11         20.32         6.49 o
   7   8   2        106.95         84.88        19.59 o
   8   8   2         68.63         46.22         7.76 o
   9   8   2         72.57         93.69        10.72 o
  10   8   2         16.12         25.75        13.91 o
  11   8   2        153.11        112.83        11.68 o
  12   8   2        272.87        339.47        24.89 o
   3   9   2         21.81         26.41         5.87 o
   4   9   2          3.31          5.21         3.90 o
   5   9   2          6.35         10.63         4.29 o
   6   9   2          6.05         11.64         8.06 o
   7   9   2          0.00          2.45         2.22 o
   8   9   2          0.15          3.48         3.36 o
   9   9   2          3.75          5.93         2.74 o
  10   9   2          0.10          0.35         2.37 o
  11   9   2          0.35          8.53         6.86 o
  12   9   2          3.80          9.20         4.36 o
   5  10   2          1.95          4.80         3.68 o
   7  10   2          4.75          9.25         5.02 o
   8  10   2         87.05        112.30        12.35 o
   9  10   2         12.62         13.16         5.65 o
  10  10   2         22.21         53.14        21.76 o
  11  10   2         14.28          6.58         4.37 o
  12  10   2        173.95        208.92        26.18 o
   4  11   2         84.99         81.43        14.71 o
   5  11   2         40.35         43.42         7.72 o
   6  11   2         29.28         21.19         6.10 o
   7  11   2          7.18         10.49         4.97 o
   8  11   2          2.26          2.18         2.71 o
   9  11   2         10.54         11.55         4.14 o
  10  11   2          1.20         -1.41         2.59 o
  11  11   2          3.45          4.33         3.79 o
  12  11   2         30.62         10.09         7.00 o
   5  12   2         45.03         44.35        11.56 o
   6  12   2         42.73         19.44         7.74 o
   7  12   2         58.37         35.06        15.36 o
   8  12   2         10.64         29.79        16.78 o
   9  12   2        194.69        170.42        33.09 o
  10  12   2         48.75         40.99        10.79 o
  11  12   2          4.82          7.98        11.89 o
  12  12   2         11.23          5.03         6.18 o
   6  13   2       1082.50       1078.96        97.85 o
   7  13   2        101.27        104.06        29.09 o
   9  13   2         17.40         36.15        12.29 o
  10  13   2         31.31         22.56         9.84 o
  11  13   2          2.56          5.12         4.26 o
  12  13   2         82.89         53.97        12.62 o
   7  14   2         15.41          1.02         7.51 o
   8  14   2        192.08        219.99        20.98 o
   9  14   2         16.77         39.98         9.54 o
  10  14   2         50.02         62.55        14.74 o
  11  14   2          4.74          2.47         6.32 o
  12  14   2          4.47         -1.47         4.25 o
   8  15   2          5.49          1.38         7.91 o
   9  15   2          8.51          7.53         6.38 o
  10  15   2          7.04         12.29         8.06 o
  10  16   2          2.97          6.72         7.46 o
   1   0   3       2335.72       4758.96       179.00 o
   2   0   3       2130.70       2970.16       113.37 o
   3   0   3      37105.00      25959.13      3863.50 o
   4   0   3       3202.98       3613.29       743.80 o
   5   0   3      10917.58      19436.79      3722.78 o
   6   0   3       2248.02       2449.25       370.58 o
   7   0   3       4324.28       7282.77       831.69 o
   8   0   3         27.10         39.11        13.89 o
   9   0   3         27.94         30.90         4.59 o
  10   0   3        162.30         94.87        14.64 o
  11   0   3        669.81        391.84        38.42 o
  12   0   3        247.04        483.58        43.54 o
   0   1   3       3632.36       9178.53       342.20 o
   1   1   3        593.27       1333.40        42.66 o
   2   1   3        215.83        169.47        14.53 o
   3   1   3          9.62         11.23         1.51 o
   4   1   3          2.23          9.09         1.53 o
   5   1   3          2.76          6.50         1.14 o
   6   1   3         68.32         57.03         3.71 o
   7   1   3         58.13         79.37         4.57 o
   8   1   3        144.37        143.53        12.14 o
   9   1   3          0.50          6.31         2.33 o
  10   1   3         11.19         15.59         3.56 o
  11   1   3         54.86         42.67         6.28 o
  12   1   3         15.71         60.02        42.32 o
  13   1   3          6.23         10.86         4.03 o
   1   2   3        389.96        725.86        20.83 o
   2   2   3         12.33         15.92         4.61 o
   3   2   3       1920.10       2803.56       179.28 o
   4   2   3        569.78        520.58        40.92 o
   5   2   3       1297.72       1413.44       241.60 o
   6   2   3          8.88         25.74         8.54 o
   7   2   3         77.39         59.89         4.45 o
   8   2   3         43.27         37.14         5.69 o
   9   2   3         11.70         12.17         2.72 o
  10   2   3         12.03         13.22         3.31 o
  11   2   3         11.99         26.08         7.24 o
  12   2   3         67.27         96.78        14.18 o
  13   2   3        382.63        306.57        23.41 o
   0   3   3       3247.90       3727.23       491.03 o
   1   3   3      14714.23      32927.51       941.56 o
   2   3   3        726.10        885.74        30.22 o
   3   3   3        634.25        510.55        28.55 o
   4   3   3          5.76         14.62         4.76 o
   5   3   3        108.76         99.82        15.22 o
   6   3   3         33.82         34.79         7.00 o
   7   3   3         39.15         24.79         4.69 o
   8   3   3       1177.67       1378.50       190.61 o
   9   3   3       2159.97       2854.09       164.82 o
  10   3   3         25.37         45.00        14.01 o
  11   3   3         89.66        150.01        17.69 o
  12   3   3        224.57        216.25        44.52 o
  13   3   3         23.65         29.17         5.69 o
   1   4   3          6.00         10.74         2.99 o
   2   4   3         20.91         12.64         2.25 o
   3   4   3        401.75        415.45        30.11 o
   4   4   3         52.18         53.69         4.13 o
   5   4   3         12.15         17.75         5.47 o
   6   4   3         20.56         14.59         5.77 o
   7   4   3          2.13          7.13         2.34 o
   8   4   3          5.79          3.99         2.84 o
   9   4   3         15.62         10.40        10.01 o
  10   4   3          1.54          3.70         2.88 o
  11   4   3         17.34          9.45         2.85 o
  12   4   3          6.11          7.57         3.84 o
  13   4   3        138.92        138.55        28.72 o
   0   5   3      11403.54      22109.62       824.82 o
   1   5   3       5746.89       7956.32       304.33 o
   2   5   3        671.62        400.68        20.00 o
   3   5   3         10.09         17.41         1.84 o
   4   5   3         21.80         84.17        13.87 o
   5   5   3         20.91         45.97         8.24 o
   6   5   3         46.64         44.65         7.58 o
   7   5   3        122.06         79.02         6.64 o
   8   5   3       1860.60       3302.51       182.46 o
   9   5   3        108.30         61.99         8.03 o
  10   5   3         20.95         33.49         4.08 o
  11   5   3        347.55        515.05        50.62 o
  12   5   3         59.47         95.44        16.28 o
  13   5   3          6.27         37.62        14.33 o
   1   6   3         35.08         44.66         3.07 o
   2   6   3         16.75         12.25         1.83 o
   3   6   3        463.61        346.21        44.34 o
   4   6   3         23.58         19.36         5.76 o
   5   6   3        129.73        170.81        14.25 o
   6   6   3         25.92         20.60         4.80 o
   7   6   3         10.93          2.84         3.09 o
   8   6   3         22.39         22.64         3.53 o
   9   6   3          2.78          4.22         2.36 o
  10   6   3          2.81          8.64         5.92 o
  11   6   3         25.54         16.91         3.63 o
  12   6   3         10.69         18.93        12.57 o
  13   6   3        228.68        165.82        21.58 o
   0   7   3         64.89         47.22         5.10 o
   1   7   3       1499.04       1688.67        89.67 o
   2   7   3         50.61         52.67        10.81 o
   3   7   3         38.96         71.40         6.96 o
   4   7   3          2.20          4.60         2.47 o
   5   7   3         94.23         89.38         8.91 o
   6   7   3         11.65          5.25         2.46 o
   7   7   3        101.97         52.83         5.43 o
   8   7   3         41.20         36.50         4.50 o
   9   7   3        409.66        314.87        24.01 o
  10   7   3         18.73         21.26         3.79 o
  11   7   3         17.00         14.43         8.64 o
  12   7   3         26.49         21.99         5.86 o
  13   7   3         35.75         26.60         8.69 o
   1   8   3         40.66         50.52         5.07 o
   2   8   3          3.09         76.52        50.31 o
   3   8   3        234.97        217.37        22.08 o
   4   8   3       3329.48       4434.07       173.55 o
   5   8   3        350.18        282.48        21.53 o
   6   8   3        339.75        295.72        16.12 o
   7   8   3        564.34        541.77        42.09 o
   8   8   3        433.52        277.32        16.19 o
   9   8   3          2.65         12.84         3.23 o
  10   8   3          1.63          7.53         2.78 o
  11   8   3          1.63          9.92         6.14 o
  12   8   3        309.14        389.17        27.96 o
  13   8   3        455.37        514.25        50.14 o
   0   9   3         11.90         16.35         5.13 o
   1   9   3         49.57         61.24         8.90 o
   2   9   3          3.59          1.25         2.71 o
   3   9   3          8.51         11.98         3.57 o
   4   9   3          5.08          7.21         3.09 o
   5   9   3          0.49          2.44         2.66 o
   6   9   3          0.68          1.22         2.61 o
   7   9   3         11.73         11.51         4.38 o
   8   9   3         98.54        140.18        11.30 o
   9   9   3         10.11         11.14         3.36 o
  10   9   3         16.33         13.77         3.59 o
  11   9   3         26.36         19.30         6.24 o
  12   9   3          4.58         15.36        11.85 o
  13   9   3          7.10         10.37         6.71 o
   1  10   3         52.09         31.47         6.66 o
   2  10   3         48.54         36.50         7.24 o
   3  10   3       1576.79       2084.21       121.37 o
   4  10   3        117.37        100.83        20.44 o
   5  10   3        195.94        162.77        10.66 o
   6  10   3          3.43          6.42         4.08 o
   7  10   3        176.69        115.43         8.88 o
   8  10   3          8.65          8.63         4.21 o
   9  10   3          4.10         12.67         5.60 o
  10  10   3          5.21          5.92         3.11 o
  11  10   3         30.16         15.63         9.26 o
  12  10   3         63.23         70.81         9.85 o
  13  10   3       1051.24       1622.72       135.77 o
   1  11   3         59.07         43.05        11.25 o
   2  11   3         15.11         18.79         9.65 o
   3  11   3         18.25         15.68         5.88 o
   4  11   3          2.30          3.26         4.12 o
   5  11   3          0.26          0.14         2.40 o
   6  11   3          5.96          3.39         2.60 o
   7  11   3          0.78          2.44         2.50 o
   8  11   3          9.37         11.76         3.48 o
   9  11   3          4.38          9.33         4.87 o
  10  11   3         13.50         13.88         5.76 o
  11  11   3          0.41         12.48         4.87 o
  12  11   3          1.04         10.02         5.32 o
  13  11   3          5.11          7.13         6.73 o
   2  12   3          0.01         -0.19         5.74 o
   3  12   3         68.23         73.22        10.54 o
   4  12   3        206.21        244.15        21.69 o
   5  12   3        326.65        401.47        41.53 o
   6  12   3          5.19         26.00        17.33 o
   7  12   3          6.06         13.81         3.87 o
   8  12   3         62.76         33.27        12.16 o
   9  12   3          3.28          3.68         3.25 o
  10  12   3          4.46          7.77         4.73 o
  11  12   3          0.01         -1.83         3.69 o
  12  12   3        134.11        139.31        21.74 o
  13  12   3          3.03         -1.37         6.26 o
   3  13   3        305.75        261.19        32.99 o
   4  13   3         17.57          9.57        13.69 o
   5  13   3        105.14        117.70        14.49 o
   6  13   3          5.63          3.55         4.77 o
   8  13   3        448.18        484.85        37.72 o
   9  13   3       1461.62       1822.12        76.85 o
  10  13   3         10.23         13.22         7.37 o
  11  13   3          7.11         10.54         5.98 o
  12  13   3        147.14        153.84        23.30 o
  13  13   3         24.32         19.07         9.93 o
   4  14   3         10.18         17.55         9.72 o
   5  14   3         26.30         30.91         8.62 o
   6  14   3          3.56          9.56         6.52 o
   7  14   3         39.25         57.93        17.40 o
   8  14   3          0.75         10.94         6.50 o
   9  14   3          2.30          0.92         3.10 o
  10  14   3          4.09          2.27         3.45 o
  11  14   3          0.00         -1.53         3.08 o
  12  14   3          3.04         12.55         7.84 o
  13  14   3         39.03         21.87        10.37 o
   5  15   3          8.73          5.11         9.09 o
   6  15   3          5.88         10.62         6.10 o
   7  15   3         39.53         28.97         8.55 o
   8  15   3        109.55        190.68        36.15 o
   9  15   3        162.00        209.72        20.63 o
  10  15   3          3.11          3.13         3.91 o
  11  15   3          0.81          0.69         3.67 o
  12  15   3          4.68         -0.66         5.57 o
  13  15   3          1.44          4.82         5.68 o
   6  16   3        165.79        158.77        25.63 o
   7  16   3         46.28         25.40        20.36 o
   8  16   3          0.15          3.03         5.18 o
   9  16   3          0.01         10.79        11.74 o
  10  16   3          0.09          0.74         6.83 o
  11  16   3          9.41          9.23         7.81 o
  12  16   3          0.85         10.22         6.70 o
   7  17   3          1.20          3.83         7.47 o
   8  17   3         16.99          9.07         5.91 o
   9  17   3         11.99          2.08         6.76 o
  10  17   3          0.52         -0.16         5.92 o
  11  17   3          1.85         -2.81         8.87 o
   8  18   3          9.48         17.28        10.43 o
   9  18   3          2.61          3.37         6.15 o
  10  18   3          0.06          2.33         5.93 o
   8  19   3          4.74          0.67         7.94 o
  10  19   3          0.44          0.38         5.78 o
   0   0   4       1782.47       1005.61        59.42 o
   1   0   4       9616.72      13082.98      1097.74 o
   2   0   4       2086.61       2098.29       246.67 o
   3   0   4        135.37        227.66        10.82 o
   4   0   4        206.46       1513.76       187.22 o
   5   0   4        346.54        262.01        29.34 o
   6   0   4         52.61         73.57        63.62 o
   7   0   4        581.87        490.80        78.87 o
   9   0   4          9.93         59.16        37.12 o
  10   0   4        364.15        358.71        68.18 o
  11   0   4        264.76        265.02        20.39 o
  12   0   4       1134.21       1065.98        65.82 o
  13   0   4        491.05        317.36        33.70 o
   1   1   4        688.89        656.31        45.17 o
   2   1   4        133.79         80.38         4.42 o
   3   1   4        985.60       1144.42        51.12 o
   4   1   4         18.93         29.86         2.22 o
   5   1   4       1161.66       1607.03        44.63 o
   6   1   4         24.13         27.16         2.97 o
   7   1   4          2.74          7.50         1.91 o
   8   1   4          8.39         15.92         1.86 o
   9   1   4         31.89         47.50         8.74 o
  10   1   4          6.59          8.08         1.96 o
  11   1   4         19.25         24.69        11.86 o
  12   1   4         70.89         52.06        10.34 o
  13   1   4        119.41         63.45        23.09 o
   0   2   4         14.50        136.17       101.61 o
   1   2   4       1868.52       1727.82       272.60 o
   2   2   4         13.85         54.72         4.12 o
   3   2   4        142.08        127.44        16.19 o
   4   2   4         32.66         23.07         2.62 o
   5   2   4        163.66        126.38         7.05 o
   6   2   4          4.02         27.36         1.99 o
   7   2   4        370.88        296.50        11.91 o
   8   2   4        322.38        273.06        11.64 o
   9   2   4        936.12       1010.84        92.32 o
  10   2   4         24.45         52.28         5.48 o
  11   2   4         46.21         45.75         7.39 o
  12   2   4         15.44         29.30         5.15 o
  13   2   4         18.06         17.49         4.75 o
  14   2   4          1.01         -0.76         5.30 o
   1   3   4        297.03        327.48        18.74 o
   2   3   4        224.46        284.88        14.35 o
   3   3   4        163.04        203.86        23.00 o
   4   3   4       1352.34       1459.50        49.57 o
   5   3   4        877.45        926.33        56.83 o
   6   3   4        293.77        291.91        16.70 o
   7   3   4        468.79        319.52        24.20 o
   8   3   4         30.65         28.47         6.45 o
   9   3   4          3.11         11.45         2.45 o
  10   3   4          8.51         13.43         5.86 o
  11   3   4         31.13         33.27         5.13 o
  12   3   4         15.94         38.00        15.63 o
  13   3   4          2.63         37.67        56.57 o
  14   3   4          0.17        301.36        31.82 o
   0   4   4        476.38       1220.79        69.70 o
   1   4   4         14.51         11.90         3.09 o
   2   4   4         73.83         52.58         6.73 o
   3   4   4         19.79         21.04         2.01 o
   4   4   4          6.52         24.25         2.10 o
   5   4   4          4.77          4.83         1.46 o
   6   4   4         11.56          9.56         2.14 o
   7   4   4         26.55          8.97         2.03 o
   8   4   4        203.46        210.36        10.18 o
   9   4   4         26.17         30.38        14.32 o
  10   4   4          6.91          7.14         3.28 o
  11   4   4          5.89          4.32         2.47 o
  12   4   4         27.70         16.91         4.39 o
  13   4   4          8.40         18.25        11.81 o
  14   4   4          7.21         60.41        13.13 o
   1   5   4       1292.06       1231.90        61.89 o
   2   5   4        534.61        547.29        22.90 o
   3   5   4       2044.91       2799.35       121.79 o
   4   5   4          3.14         88.82        30.53 o
   5   5   4        172.89        323.85        36.48 o
   6   5   4        115.63         86.57         8.99 o
   7   5   4          3.82          3.65         1.84 o
   8   5   4          5.54          9.68         3.24 o
   9   5   4        131.30        163.46        12.46 o
  10   5   4          6.76         11.22         3.97 o
  11   5   4          1.55          5.62         3.59 o
  12   5   4        229.51        211.26        14.84 o
  13   5   4        582.28        840.31        75.09 o
  14   5   4        246.45        330.34        35.93 o
   0   6   4        136.92        172.79         9.95 o
   1   6   4        238.25        167.80        13.11 o
   2   6   4         18.48         27.33         2.57 o
   3   6   4          2.21          2.19         1.35 o
   4   6   4          4.43          8.28         1.72 o
   5   6   4          4.60          6.32         1.58 o
   6   6   4          7.98         19.10         2.72 o
   7   6   4          0.77          4.01         2.31 o
   8   6   4         96.10         59.32         8.37 o
   9   6   4         24.93         36.95         5.83 o
  10   6   4         15.40         33.79        16.66 o
  11   6   4          2.68          3.49         2.40 o
  12   6   4          3.38         17.47         4.43 o
  13   6   4          0.27          4.83         3.92 o
  14   6   4          4.45          0.51         7.00 o
   1   7   4         77.92         72.33         5.49 o
   2   7   4         31.65         92.83        43.09 o
   3   7   4        321.42        257.38         9.83 o
   4   7   4          6.98         14.39         4.78 o
   5   7   4         60.46         78.38        12.89 o
   6   7   4         16.35         15.85         3.26 o
   7   7   4         50.74         46.83         5.07 o
   8   7   4         29.38         17.65         6.66 o
   9   7   4         15.38          8.78         3.03 o
  10   7   4          2.61          4.95         2.72 o
  11   7   4         15.33         17.23         6.10 o
  12   7   4         25.89         61.27        39.49 o
  13   7   4        270.64        331.32        25.02 o
   0   8   4       4900.55       7632.89       292.16 o
   1   8   4       1766.12       1863.72        89.53 o
   2   8   4        745.58        677.97        43.67 o
   3   8   4       1056.15       1113.68        35.99 o
   4   8   4        113.38         81.29        10.88 o
   5   8   4         60.29         33.47         4.52 o
   6   8   4         52.13         68.51        11.51 o
   8   8   4        277.51        282.53        15.85 o
   9   8   4       3140.54       4096.27       228.44 o
  10   8   4        232.21        197.99        23.75 o
  11   8   4         58.28         73.46         7.62 o
  12   8   4        220.29        236.59        39.32 o
  13   8   4        157.26        169.36        28.07 o
   1   9   4          0.90          1.78         1.61 o
   2   9   4          4.66          2.09         2.06 o
   3   9   4          7.27         15.38         2.92 o
   4   9   4         44.61         56.39         8.06 o
   5   9   4        117.33        223.76        53.42 o
   6   9   4         13.77         15.44         5.37 o
   7   9   4          1.31          1.96         2.52 o
   8   9   4          0.03          6.86         3.10 o
   9   9   4          6.91          4.97         3.02 o
  10   9   4          0.01          0.00         2.39 o
  11   9   4          3.96          6.33         4.06 o
  12   9   4          6.57          6.91         4.18 o
  13   9   4         22.09         23.99         9.79 o
   0  10   4        914.39        812.71        72.56 o
   1  10   4         16.38         20.19         4.69 o
   2  10   4        201.49         86.67         8.00 o
   3  10   4        139.75        115.94        10.79 o
   4  10   4          2.45         10.96         3.26 o
   5  10   4         10.24          8.87         3.16 o
   6  10   4         16.96         69.91         6.68 o
   7  10   4         50.71         93.27        13.83 o
   8  10   4        830.83        940.88        42.03 o
   9  10   4        131.21        151.74        13.81 o
  10  10   4          8.21         41.51        10.96 o
  11  10   4         15.89         20.67         5.15 o
  12  10   4        134.10        118.28        13.29 o
  13  10   4        110.22        106.54        18.40 o
   1  11   4         29.95         20.27         5.33 o
   2  11   4          0.99          3.46         2.45 o
   3  11   4         47.83         28.11         4.49 o
   4  11   4          1.53          5.39         2.79 o
   5  11   4         38.22         40.17         5.45 o
   6  11   4         11.88          3.26         2.94 o
   7  11   4         15.81         17.32         4.16 o
   8  11   4          2.39          4.98         6.39 o
   9  11   4          0.02          2.62         2.88 o
  10  11   4          3.70          2.24         4.95 o
  11  11   4         16.47         12.27         4.69 o
  12  11   4          0.02          3.66         4.21 o
  13  11   4         16.29         36.04        11.18 o
   0  12   4        317.87        119.24        14.28 o
   1  12   4        298.71        308.92        35.83 o
   2  12   4         38.54         30.25         8.69 o
   3  12   4        165.03        146.20        16.48 o
   4  12   4         29.25         17.01         4.10 o
   5  12   4         68.93         94.36        11.50 o
   6  12   4          1.02         12.10         4.38 o
   7  12   4        330.33        295.57        19.05 o
   8  12   4          2.61          6.36         3.65 o
   9  12   4        842.05        894.38        52.11 o
  10  12   4          4.53          7.11         3.90 o
  11  12   4        117.12         90.15        17.62 o
  12  12   4         13.08         34.87        19.99 o
  13  12   4          1.26          8.61         6.53 o
   1  13   4          8.40          4.90         4.95 o
   2  13   4         83.94         90.85        12.49 o
   3  13   4          0.71         19.01         7.04 o
   4  13   4        359.37        400.69        40.22 o
   5  13   4        120.33         86.46         8.39 o
   6  13   4        144.44        207.14        57.25 o
   7  13   4        224.19        237.04        17.76 o
   8  13   4          2.42         13.26         6.31 o
   9  13   4          5.32         11.52         4.23 o
  10  13   4          3.57         17.05         4.95 o
  11  13   4         29.81         87.16        24.98 o
  12  13   4          0.01         18.32        21.41 o
  13  13   4         40.32         30.64        10.16 o
   1  14   4          4.98          4.77         8.19 o
   2  14   4          3.23         13.86         5.97 o
   3  14   4          1.64          6.31         5.33 o
   4  14   4          1.29          2.00         5.02 o
   5  14   4          1.04          3.87         5.07 o
   6  14   4          0.78          7.65         4.22 o
   7  14   4          2.37          4.44         4.00 o
   8  14   4          2.24         10.82         5.54 o
   9  14   4          5.74         13.58         4.38 o
  10  14   4          8.25          8.17         3.79 o
  11  14   4          0.46         -1.13         3.65 o
  12  14   4          0.28         -2.61         4.32 o
  13  14   4          0.91         -3.11         5.40 o
   2  15   4          1.16          4.06         6.40 o
   3  15   4         24.95         21.30         7.25 o
   4  15   4          3.71          5.29         5.56 o
   5  15   4        476.11        641.51        45.83 o
   7  15   4          1.62          1.65         3.58 o
   8  15   4         12.63         13.73         4.50 o
   9  15   4          0.89          7.40         3.73 o
  10  15   4          1.33          3.53         3.39 o
  11  15   4          9.30         14.05         5.27 o
  12  15   4          0.29         29.71        11.18 o
  13  15   4         18.30          4.18         6.59 o
   3  16   4          0.03         -1.17         3.70 o
   4  16   4          5.46         11.01         6.20 o
   5  16   4          0.59          5.50         5.52 o
   6  16   4          0.05          0.93         4.80 o
   7  16   4         36.57         48.55        10.66 o
   8  16   4        109.50        181.35        23.05 o
   9  16   4          5.73         16.86         6.73 o
  10  16   4         29.60         71.62         9.08 o
  11  16   4         26.04         20.72         5.46 o
  12  16   4         22.36         10.77         7.66 o
  13  16   4          1.78         11.62         8.30 o
   4  17   4          1.30         -1.93         4.33 o
   5  17   4          5.30         -1.34         4.56 o
   6  17   4          0.91          9.62        10.53 o
   7  17   4          2.71          4.45         5.83 o
   8  17   4          2.80          9.50         6.16 o
   9  17   4          0.07         -0.52         3.49 o
  10  17   4          0.06          3.49         5.27 o
  11  17   4          1.96         -1.94         3.43 o
  12  17   4          2.69         -0.37         5.49 o
   5  18   4          3.26          0.47         4.65 o
   6  18   4          0.79          5.95         6.30 o
   7  18   4         51.46         29.00        10.80 o
   8  18   4         68.40         61.25        11.98 o
   9  18   4        177.76        289.30        50.15 o
  10  18   4          0.18          4.16         7.14 o
  11  18   4         25.10         20.87         6.81 o
   5  19   4          8.46         28.84        12.94 o
   6  19   4          0.15          0.12         5.21 o
   7  19   4          1.49          5.91         5.69 o
   8  19   4          0.09          3.58         5.62 o
   9  19   4          0.29          1.46         5.98 o
   6  20   4          0.02         -4.50         6.66 o
   7  20   4          2.08          5.79         5.79 o
   1   0   5       1244.45        893.66        74.29 o
   2   0   5       1162.05        495.55        24.41 o
   3   0   5       4020.63       3983.67       719.55 o
   4   0   5        231.03        263.87        25.58 o
   5   0   5         88.43       2568.01       275.23 o
   6   0   5       1272.92        956.68        41.24 o
   7   0   5         27.25        147.59       133.35 o
   8   0   5        853.08        779.50        32.72 o
   9   0   5        268.07        311.49        80.04 o
  10   0   5         20.60         57.13         6.64 o
  11   0   5         14.65        128.51        12.56 o
  12   0   5        816.53        569.68        38.80 o
  13   0   5       1095.34        741.64        68.04 o
  14   0   5        979.87       1133.68        96.83 o
   0   1   5        912.81        643.65        55.03 o
   1   1   5        103.09         83.31         5.76 o
   2   1   5         33.75         30.44         2.37 o
   3   1   5         17.08         16.34         2.18 o
   4   1   5          3.55          8.63         2.94 o
   5   1   5          0.86          5.73         1.75 o
   6   1   5         62.59         64.93         4.08 o
   7   1   5         23.88         27.08         3.84 o
   8   1   5        209.23        149.99        27.75 o
   9   1   5         28.51         36.08         3.29 o
  10   1   5         29.85         24.27         7.96 o
  11   1   5          8.79         19.11         3.68 o
  12   1   5          3.90          7.76         3.07 o
  13   1   5         18.48         11.48         4.95 o
  14   1   5         31.41         14.58         7.92 o
   1   2   5         76.64         59.41         8.10 o
   2   2   5         25.97         37.21         2.56 o
   3   2   5        395.63        214.83        18.58 o
   4   2   5        261.26        207.72        39.20 o
   5   2   5         29.05         33.23         6.08 o
   6   2   5          3.83         26.95         4.41 o
   7   2   5          3.94         23.37         2.85 o
   8   2   5          1.65         22.43         6.28 o
   9   2   5         33.54         34.69         3.43 o
  10   2   5         12.10          7.89         1.70 o
  11   2   5         17.70         13.95         5.49 o
  12   2   5         80.82         51.23        11.26 o
  13   2   5        164.67        130.94        16.33 o
  14   2   5          1.74          1.85         4.71 o
   0   3   5       2691.92       4881.14       264.50 o
   1   3   5        439.46        340.50        39.84 o
   2   3   5        200.60        211.14        15.93 o
   3   3   5        161.58         97.35         6.91 o
   4   3   5         13.62         26.07         9.32 o
   5   3   5          1.60         10.45         2.08 o
   6   3   5         74.57         88.90         8.24 o
   7   3   5        122.86        116.83        15.36 o
   8   3   5        238.92        205.96        25.01 o
   9   3   5        681.48        679.50        50.49 o
  10   3   5        278.64        285.54        16.75 o
  11   3   5          0.41          7.58         4.07 o
  12   3   5         41.96         43.18         6.46 o
  13   3   5         36.90         57.42        28.79 o
  14   3   5         51.10         36.29        10.79 o
   1   4   5         14.72         18.57         6.60 o
   2   4   5         24.26         17.45         3.77 o
   3   4   5          3.66          8.88         1.94 o
   4   4   5         47.19         45.32         3.65 o
   5   4   5        105.84        128.15         5.75 o
   6   4   5          4.64         12.88         1.95 o
   7   4   5          9.50         10.82         2.68 o
   8   4   5         11.45         11.16         1.81 o
   9   4   5          4.43          8.46         3.52 o
  10   4   5          7.83          8.19         2.81 o
  11   4   5         13.70         20.49         3.92 o
  12   4   5         12.88         12.98         5.93 o
  13   4   5          6.06          5.95         4.23 o
  14   4   5         49.43         40.70         7.65 o
   0   5   5        139.82       1115.38        63.77 o
   1   5   5        279.57        207.14        12.00 o
   2   5   5          8.91        104.32        26.91 o
   3   5   5        312.38        250.42        18.94 o
   4   5   5         83.13         79.77         4.28 o
   5   5   5         27.64         23.61         2.97 o
   6   5   5          4.20          6.01         3.59 o
   7   5   5        170.12        134.32        16.98 o
   8   5   5       1015.56       1240.73        57.12 o
   9   5   5        268.50        307.96        14.14 o
  10   5   5          7.08          8.61         3.26 o
  11   5   5         33.60         48.86         5.58 o
  12   5   5         27.69         27.36         4.68 o
  13   5   5        278.70        296.67        46.65 o
  14   5   5        214.19        266.13        28.64 o
   1   6   5         40.37         17.79         2.22 o
   2   6   5         17.04         16.10         3.01 o
   3   6   5         67.43         94.20        10.07 o
   4   6   5          5.77        121.61        98.03 o
   5   6   5         31.52         42.72         8.26 o
   6   6   5          5.17         14.13         3.92 o
   7   6   5         10.30         11.10         2.46 o
   8   6   5          3.44          5.06         2.06 o
   9   6   5         25.75         20.04         2.92 o
  10   6   5          4.81          6.03         2.87 o
  11   6   5          5.44          8.45         4.59 o
  12   6   5          0.37          6.06         4.45 o
  13   6   5         19.89         27.30         6.43 o
  14   6   5         13.28         18.09         8.71 o
   0   7   5         10.25         53.83        24.76 o
   1   7   5        274.14        140.09         7.66 o
   2   7   5         28.14         33.63         8.17 o
   3   7   5         41.15         33.27         4.80 o
   4   7   5          5.51          6.08         1.75 o
   5   7   5         37.51         31.92         2.96 o
   6   7   5         13.56         14.04         2.25 o
   7   7   5        277.99        269.79        22.17 o
   8   7   5        198.62        183.51        21.38 o
   9   7   5        539.32        517.98        58.06 o
  10   7   5          7.29         10.67         3.35 o
  11   7   5         41.89         60.50         6.44 o
  12   7   5          0.30          5.33         4.54 o
  13   7   5          3.45          8.30         4.74 o
  14   7   5          2.98          8.23         7.75 o
   1   8   5        156.42        127.69         8.29 o
   2   8   5          8.73         16.43         4.28 o
   3   8   5        325.15        241.85        15.63 o
   4   8   5        752.65        882.54        27.37 o
   5   8   5       1437.24       1241.49        88.21 o
   6   8   5        186.07         87.59        10.90 o
   7   8   5        161.81        104.71         8.42 o
   8   8   5        405.58        337.58        44.81 o
   9   8   5         42.40         19.71         4.06 o
  10   8   5         14.67         16.52         5.77 o
  11   8   5         12.81         14.23         4.02 o
  12   8   5        299.01        279.75       143.58 o
  13   8   5         41.18         68.14         9.88 o
   0   9   5         36.06         45.88         5.36 o
   1   9   5          3.36          5.38         1.85 o
   2   9   5          4.66          7.78         1.98 o
   3   9   5          7.95         11.66         2.19 o
   4   9   5         14.70         12.13         2.40 o
   5   9   5          2.09          2.29         1.78 o
   6   9   5          9.27         19.22         5.74 o
   7   9   5          0.68          1.76         2.13 o
   8   9   5         12.74         11.14         3.44 o
   9   9   5          3.28          5.71         5.19 o
  10   9   5          0.31          3.08         3.87 o
  11   9   5          0.90          7.20         6.05 o
  12   9   5         16.34         13.21         4.78 o
  13   9   5          0.88          3.24         4.08 o
  14   9   5          3.13          0.49         6.16 o
   1  10   5         97.29         69.05         6.73 o
   2  10   5         70.52         43.56         5.07 o
   3  10   5        423.26        368.38        36.64 o
   4  10   5        245.26        227.49        12.31 o
   5  10   5         20.79         36.76         9.57 o
   6  10   5         23.40         24.68         4.29 o
   7  10   5          0.00         26.73        15.34 o
   8  10   5        107.60        124.26         9.76 o
   9  10   5          2.03          5.19         3.95 o
  10  10   5          0.55          4.43         3.08 o
  11  10   5         13.06         29.39         6.06 o
  12  10   5        161.50        205.24        15.93 o
  13  10   5        183.63        244.10        43.73 o
  14  10   5        179.74        201.89        26.55 o
   0  11   5          9.44          6.55         4.17 o
   1  11   5         32.62         35.30         4.64 o
   2  11   5          1.56          1.63         1.90 o
   3  11   5          8.52          0.05         2.67 o
   4  11   5          3.11          2.88         2.33 o
   5  11   5          3.50          1.55         2.47 o
   6  11   5          6.44         12.89         3.86 o
   7  11   5         19.71         12.65         3.85 o
   8  11   5         48.40         41.50         8.52 o
   9  11   5         53.37         48.76         6.40 o
  10  11   5         19.16         14.88         6.09 o
  11  11   5          5.16         14.73         4.33 o
  12  11   5          5.55          6.23         4.02 o
  13  11   5          0.48         -1.71         4.11 o
  14  11   5          0.65          2.98         6.03 o
   1  12   5          5.89          6.48         2.31 o
   2  12   5         12.78         39.20        20.54 o
   3  12   5         96.24         65.23         5.70 o
   4  12   5        248.24        228.22        15.54 o
   5  12   5         13.02          9.71         3.85 o
   6  12   5         36.17         42.52         7.25 o
   7  12   5         10.92          5.06         3.47 o
   8  12   5         31.35         46.14         6.24 o
   9  12   5          8.88         10.54         3.80 o
  10  12   5          8.88         16.73         4.41 o
  11  12   5          3.43          3.96         3.84 o
  12  12   5        172.37        143.93        28.62 o
  13  12   5         73.32         70.21        14.60 o
  14  12   5         67.01         34.69        11.58 o
   1  13   5        507.14        468.91        27.31 o
   2  13   5        111.33         71.92         7.45 o
   3  13   5        130.14        141.24        23.11 o
   4  13   5          0.00         20.81        10.35 o
   5  13   5         23.14         18.02         4.68 o
   6  13   5         37.84        132.01        38.90 o
   7  13   5        212.11        204.55        14.16 o
   8  13   5          4.14         20.66         5.11 o
   9  13   5        905.80       1030.19        52.22 o
  10  13   5         87.40         84.59        13.16 o
  11  13   5         14.87         17.89         5.40 o
  12  13   5         17.52         40.78        12.57 o
  13  13   5         17.78         55.34        14.06 o
  14  13   5         10.15         14.31         9.00 o
   1  14   5         12.26         11.26         4.19 o
   2  14   5          5.07          1.81         2.66 o
   3  14   5         79.52         93.25        23.38 o
   4  14   5          6.41          8.01         3.53 o
   5  14   5        312.51        357.07        21.46 o
   6  14   5          7.84         11.94         4.12 o
   7  14   5          1.40          1.67         3.49 o
   8  14   5          1.36         -0.44         3.58 o
   9  14   5          2.46          3.11         3.80 o
  10  14   5          1.49         -1.60         3.10 o
  11  14   5          2.99         17.61        15.27 o
  12  14   5          0.29         -1.15         3.15 o
  13  14   5         45.29         55.05        13.43 o
  14  14   5          0.27         -4.70         5.01 o
   0  15   5        321.74        333.67        28.02 o
   1  15   5         46.05         36.86         7.51 o
   2  15   5          1.75         10.77         6.26 o
   3  15   5         27.47         27.08         6.05 o
   4  15   5         31.99         15.45         4.44 o
   5  15   5          0.31          4.65         3.63 o
   6  15   5         18.96         14.50         4.44 o
   7  15   5          2.91          4.98         5.15 o
   8  15   5          4.64          6.20         4.00 o
   9  15   5         28.10         43.66         7.15 o
  10  15   5          1.96          8.14         3.94 o
  11  15   5          0.24          3.45         4.35 o
  12  15   5          0.09          4.45         4.88 o
  13  15   5          1.42          9.85         8.85 o
  14  15   5          0.78          4.23         6.79 o
   1  16   5          1.59          3.32         5.04 o
   2  16   5          3.30         -0.23         4.87 o
   3  16   5          3.98          3.36         5.74 o
   4  16   5          0.46          1.79         5.50 o
   5  16   5          3.10         11.88         9.05 o
   6  16   5         48.87         53.81         7.18 o
   7  16   5         13.81         10.44         4.09 o
   8  16   5         14.46         13.88         4.48 o
   9  16   5          4.04          4.17         3.47 o
  10  16   5          0.14         -0.13         3.22 o
  11  16   5          7.97          2.36         4.92 o
  12  16   5         33.33         23.32         7.45 o
  13  16   5          3.11         19.74        10.39 o
   1  17   5          2.27          3.94         7.75 o
   2  17   5          7.27         23.68         7.84 o
   3  17   5          2.02          3.01         5.35 o
   4  17   5          1.47          5.64         5.92 o
   5  17   5          0.23          1.29         4.87 o
   6  17   5          1.49          0.46         3.39 o
   7  17   5          9.61          5.87         3.94 o
   8  17   5          0.46          7.02         3.82 o
   9  17   5         28.48         13.85         4.83 o
  10  17   5          1.44         -1.08         3.43 o
  11  17   5          1.92          3.87         3.89 o
  12  17   5          1.01          2.11         5.06 o
   1  18   5          0.03          4.05         8.19 o
   2  18   5          0.11          2.54         4.65 o
   3  18   5          0.65          1.40         5.11 o
   4  18   5         49.02         31.88         9.14 o
   5  18   5          7.22          3.49         5.29 o
   6  18   5         16.35         26.21        18.89 o
   7  18   5         12.39         14.10         5.62 o
   8  18   5         37.57         26.48        13.83 o
   9  18   5          1.81          3.11         3.52 o
  10  18   5          0.97         -0.31         3.89 o
   2  19   5          0.46         -1.84         8.34 o
   3  19   5          0.12          2.79         4.87 o
   4  19   5          0.49          3.98         5.91 o
   5  19   5          0.04          3.85         5.44 o
   6  19   5          0.60         -1.50         5.52 o
   7  19   5          0.75          0.89         5.75 o
   8  19   5          0.94          5.33         6.04 o
   3  20   5          4.46          2.30         7.56 o
   4  20   5         13.40         25.48         9.06 o
   5  20   5         58.21         57.67        11.83 o
   0   0   6       1846.06       3022.96       390.36 o
   1   0   6        442.91        480.45        42.82 o
   2   0   6        144.95        262.58        18.33 o
   3   0   6        231.75        236.89        12.27 o
   4   0   6        163.42        219.22        51.06 o
   5   0   6        118.92        177.83        30.90 o
   6   0   6        145.38        484.98        42.30 o
   7   0   6        893.92        829.80        35.04 o
   8   0   6       5551.32       4440.58       247.74 o
   9   0   6        687.55        748.19        60.18 o
  10   0   6         58.57        117.78        12.40 o
  11   0   6       1054.74       1276.42       102.29 o
  13   0   6        120.45         74.24        14.75 o
  14   0   6        516.90        313.66        34.97 o
   1   1   6          1.92          5.78         2.25 o
   2   1   6          3.14          3.91         1.38 o
   3   1   6        692.94        373.79        79.01 o
   4   1   6         13.21          8.50         2.56 o
   5   1   6         23.83         14.80         4.55 o
   6   1   6          6.84          9.04         3.65 o
   7   1   6         51.21         91.30        11.60 o
   8   1   6          8.08         20.88         5.45 o
   9   1   6          2.93         15.54         6.47 o
  10   1   6         10.24          4.92         2.70 o
  11   1   6         20.24         21.38         5.87 o
  12   1   6          3.85         14.89         3.98 o
  13   1   6        493.01        424.34        75.28 o
  14   1   6         25.20         19.35        11.11 o
   0   2   6        211.35        102.60         7.20 o
   1   2   6        305.88        318.89        11.03 o
   2   2   6         14.65         22.41         8.49 o
   3   2   6         15.53         19.98         3.85 o
   4   2   6          2.46         13.02         4.04 o
   5   2   6         55.40         25.70         3.05 o
   6   2   6          3.76          3.87         1.41 o
   7   2   6         23.37         26.71         2.85 o
   8   2   6        295.89        274.56        41.30 o
   9   2   6        212.50        208.49        13.33 o
  10   2   6          3.23          6.07         2.78 o
  11   2   6          8.54          8.54         3.07 o
  12   2   6          0.38          2.12         2.79 o
  13   2   6          0.10         10.63         5.31 o
  14   2   6         34.10         63.79         9.76 o
   1   3   6        292.80        162.71        30.38 o
   2   3   6          3.52         36.15        10.69 o
   3   3   6         75.58         89.14        14.53 o
   4   3   6       3324.90       3570.18       369.04 o
   5   3   6       1182.19       1192.97       181.22 o
   6   3   6        256.85        278.06        14.03 o
   7   3   6         86.96         65.42         5.32 o
   8   3   6        206.22        169.05        14.95 o
   9   3   6          6.84          5.35         2.13 o
  10   3   6         37.77         22.16         6.03 o
  11   3   6         29.57         20.73         4.18 o
  12   3   6        167.45        131.13         9.95 o
  13   3   6        141.08        210.62        43.62 o
  14   3   6        266.34        252.82        92.09 o
   0   4   6         53.95         55.22         4.98 o
   1   4   6          5.86          5.99         1.75 o
   2   4   6          4.27          5.04         1.74 o
   3   4   6          4.82          9.35         1.80 o
   4   4   6         28.41         16.18         2.13 o
   5   4   6          3.49          2.70         1.29 o
   6   4   6         30.30         33.11         3.22 o
   7   4   6          0.03          8.77         2.13 o
   8   4   6         16.02         28.05        10.54 o
   9   4   6          6.26         18.15         4.18 o
  10   4   6          1.26         13.99         4.25 o
  11   4   6          5.10         12.82         4.62 o
  12   4   6         13.86          6.06         3.20 o
  13   4   6         10.22          7.72         4.76 o
  14   4   6          1.65          7.27         4.63 o
   1   5   6          1.81          4.99         2.16 o
   2   5   6         52.38         37.87         4.62 o
   3   5   6       3982.23       5908.39       253.84 o
   4   5   6        523.60        415.66        36.44 o
   5   5   6         14.58         34.32         5.33 o
   6   5   6         66.93         43.72         4.10 o
   7   5   6        179.63        171.57         8.52 o
   8   5   6        317.46        349.90        15.31 o
   9   5   6         28.72         31.20         8.89 o
  10   5   6         11.47         19.96         3.23 o
  11   5   6         62.08         62.08        12.08 o
  12   5   6         94.41         60.26         9.90 o
  13   5   6       2729.38       3872.04       305.72 o
  14   5   6        314.19        291.12        52.85 o
   0   6   6         91.89        573.91        66.46 o
   1   6   6         11.73         76.46        30.71 o
   2   6   6         42.04        386.45        14.95 o
   3   6   6          3.25          4.41         1.65 o
   4   6   6         30.03         13.36         3.26 o
   5   6   6         12.00          3.72         1.84 o
   6   6   6          0.69          5.75         1.65 o
   7   6   6          2.39         12.09         4.48 o
   8   6   6         11.65         27.87         3.23 o
   9   6   6          8.87          9.54         2.32 o
  10   6   6         17.58         10.66         3.67 o
  11   6   6          6.36          5.09         3.12 o
  12   6   6          1.54          9.27         3.65 o
  13   6   6          0.06          0.51         4.25 o
  14   6   6         14.22          7.09         6.92 o
   1   7   6         45.78         41.23         3.92 o
   2   7   6          4.81         14.34         3.87 o
   3   7   6         37.52         94.33        24.86 o
   4   7   6        344.66        389.31        70.12 o
   5   7   6         43.76         45.64         4.45 o
   6   7   6          1.77          6.75         1.78 o
   7   7   6          9.18         18.82         5.21 o
   8   7   6          5.48         19.89         3.78 o
   9   7   6          5.33          4.96         2.10 o
  10   7   6          0.77          8.48         2.48 o
  11   7   6          7.58         11.31         3.81 o
  12   7   6        159.30        122.32        15.96 o
  13   7   6          7.49         14.30         6.52 o
  14   7   6         27.84         33.72        12.37 o
   0   8   6       1201.54       1210.20        74.19 o
   1   8   6       2646.72       3573.71       127.22 o
   2   8   6         19.60         18.58         2.96 o
   3   8   6          9.66         19.58         8.29 o
   4   8   6         32.07         26.73         2.93 o
   5   8   6          3.21          7.81         2.04 o
   6   8   6         55.64         46.36        13.38 o
   7   8   6          3.43          7.89         4.54 o
   8   8   6        199.10        187.94        21.34 o
   9   8   6        353.76        221.64        26.20 o
  10   8   6        208.63        236.37        21.07 o
  11   8   6        210.57        190.88        15.08 o
  12   8   6         14.34          8.98         3.83 o
  13   8   6         25.44         40.39        14.01 o
  14   8   6         11.37          8.50         4.75 o
   1   9   6          0.28          6.54         1.95 o
   2   9   6          4.72         11.27         2.73 o
   3   9   6         25.09         41.01         3.62 o
   4   9   6         22.95         19.58         2.68 o
   5   9   6          2.01          7.17         4.96 o
   6   9   6          3.31          7.76         2.26 o
   7   9   6          4.47          2.23         1.74 o
   8   9   6          3.17          7.87         2.27 o
   9   9   6          2.43          2.17         2.40 o
  10   9   6          3.47          3.03         2.62 o
  11   9   6          0.65          7.40         3.58 o
  12   9   6          2.44         18.45        11.50 o
  13   9   6         23.24         29.57         6.95 o
  14   9   6          6.32         11.61         7.64 o
   0  10   6        249.91        441.60        52.72 o
   1  10   6        122.86        110.20         7.40 o
   2  10   6         14.65         33.84         5.52 o
   3  10   6          7.16         14.41         2.44 o
   4  10   6          7.09         11.35         3.58 o
   5  10   6         12.89         11.42         2.73 o
   6  10   6          3.21          4.00         2.16 o
   7  10   6         55.88         49.17         4.45 o
   8  10   6        818.36       1157.42        72.75 o
   9  10   6          4.95          6.16         3.92 o
  10  10   6         83.77         71.61         7.65 o
  11  10   6        202.67        211.69        14.15 o
  12  10   6         35.86         44.00         7.03 o
  13  10   6          6.74         20.02         7.05 o
  14  10   6         50.67         58.51        13.52 o
   1  11   6          0.56          4.70         2.08 o
   2  11   6          1.86          5.57         2.23 o
   3  11   6         37.37         40.99         4.94 o
   4  11   6         13.50         11.68         2.89 o
   5  11   6         15.32         11.44         2.75 o
   6  11   6         16.06         12.43         4.72 o
   7  11   6          6.89         12.13         6.49 o
   8  11   6          7.79          6.84         2.92 o
   9  11   6          0.38          1.09         2.87 o
  10  11   6          2.11          1.33         2.89 o
  11  11   6          2.27          8.12         3.61 o
  12  11   6         19.33         12.53         4.96 o
  13  11   6         12.13         13.90         5.69 o
  14  11   6          0.02         -5.09         6.94 o
   0  12   6        157.95        122.19         9.89 o
   1  12   6        477.50        529.04        42.54 o
   2  12   6          0.00          8.48         3.90 o
   3  12   6          8.88          5.92         2.70 o
   4  12   6          3.68          4.69         2.40 o
   5  12   6          9.86         16.77         3.60 o
   6  12   6          0.01         10.34         3.07 o
   7  12   6          0.02          1.27         2.94 o
   8  12   6         52.62         93.30        21.18 o
   9  12   6        130.80        126.62        10.71 o
  10  12   6          9.23          6.31         3.30 o
  11  12   6          6.64         14.15         4.50 o
  12  12   6          0.09          1.49         3.48 o
  13  12   6         12.72          8.83         5.36 o
  14  12   6          0.53         -0.46         5.24 o
   1  13   6        144.33        118.20         8.13 o
   2  13   6          4.98         10.29         3.11 o
   3  13   6          1.66         72.00        30.03 o
   4  13   6       1975.10       2811.15       128.13 o
   5  13   6        582.20        855.79        58.08 o
   6  13   6         83.79        105.71         8.39 o
   7  13   6         56.23         80.73         8.39 o
   8  13   6        166.07        141.11        11.33 o
   9  13   6          5.08          7.46         3.76 o
  10  13   6         31.82         39.77         6.22 o
  11  13   6         16.21         25.00         7.92 o
  12  13   6        322.68        334.12        22.88 o
  13  13   6         59.98         50.35        10.72 o
   0  14   6        320.20        347.02        19.33 o
   1  14   6         25.62         10.22         2.64 o
   2  14   6          3.40          3.64         3.08 o
   3  14   6          3.25          5.68         2.96 o
   4  14   6         16.53         16.34         3.82 o
   5  14   6          1.64          5.54         3.02 o
   7  14   6          0.00          6.69         4.11 o
   8  14   6         29.58         28.48         6.99 o
   9  14   6          1.54          5.65         4.21 o
  10  14   6         28.94         30.95         6.97 o
  11  14   6          2.74          1.78         3.46 o
  12  14   6          7.85          9.12         4.61 o
  13  14   6          1.89         -1.97         4.31 o
  14  14   6          0.02          1.73         7.61 o
   1  15   6          3.81          3.92         2.70 o
   2  15   6          1.15          1.35         2.44 o
   3  15   6         11.80         16.65         3.64 o
   4  15   6        157.65         87.57         7.41 o
   5  15   6         14.85         29.93         5.68 o
   6  15   6          8.87          9.47         5.20 o
   7  15   6         10.39         19.55         5.21 o
   8  15   6          9.26         14.90         5.04 o
   9  15   6          3.58          5.25         4.11 o
  10  15   6          0.28          4.10         3.47 o
  11  15   6          1.15          9.41         4.00 o
  12  15   6         28.81         28.83         7.75 o
  13  15   6          0.71         -6.62         6.62 o
   0  16   6          4.12          5.62         5.85 o
   1  16   6         13.04         10.96         4.08 o
   2  16   6          1.82          6.51         3.11 o
   3  16   6          0.79          7.86         5.00 o
   4  16   6          0.17          2.86         3.13 o
   5  16   6          0.17          3.95         3.41 o
   6  16   6          1.18          4.23         4.37 o
   7  16   6         26.53         18.86         4.99 o
   8  16   6          2.60         10.08         4.18 o
   9  16   6          7.74         12.18         5.86 o
  10  16   6          5.25         10.13         7.75 o
  11  16   6         13.62         18.48         5.88 o
  12  16   6          1.06          2.89         4.04 o
   1  17   6          3.95          1.32         3.74 o
   2  17   6          0.93          1.50         3.14 o
   3  17   6          0.15          4.02         3.22 o
   4  17   6         27.04         26.49         5.50 o
   5  17   6          5.08          6.05         3.44 o
   6  17   6          2.72          3.95         4.64 o
   7  17   6          8.17          3.73         3.81 o
   8  17   6          2.20          1.03         2.99 o
   9  17   6          0.24          3.04         3.92 o
  10  17   6          0.01         -0.91         3.68 o
  11  17   6          1.77          8.81         4.82 o
   0  18   6          4.94          6.77         6.44 o
   1  18   6        121.53        124.29        19.61 o
   2  18   6          0.84         -0.59         4.17 o
   3  18   6          0.05          2.06         5.04 o
   4  18   6          0.00         -1.01         3.77 o
   5  18   6          0.04          2.59         3.74 o
   6  18   6          0.47          1.38         3.69 o
   7  18   6          0.44          5.95         3.78 o
   8  18   6          1.27          3.45         3.94 o
   9  18   6         15.34         21.05         5.85 o
   1  19   6          0.91         -1.53         4.65 o
   2  19   6          0.40          3.05         6.91 o
   3  19   6          1.59          0.54         5.85 o
   4  19   6          6.41          7.90         7.41 o
   5  19   6          6.03          4.14         4.48 o
   6  19   6          5.15          1.52         4.13 o
   1  20   6          4.80         21.83        10.61 o
   2  20   6          1.98         -7.37         7.84 o
   3  20   6          1.02          7.33         8.38 o
   1   0   7         39.55         86.46         6.37 o
   2   0   7        494.81       1335.54       130.59 o
   3   0   7       1759.64       1636.01       261.94 o
   4   0   7        519.12        554.86       184.22 o
   5   0   7        140.15        154.04        32.42 o
   6   0   7        211.15        224.13        12.07 o
   7   0   7        157.17        228.35        28.23 o
   8   0   7         73.31        169.42        47.05 o
   9   0   7         20.64        510.20       278.76 o
  10   0   7         13.01        116.86        19.09 o
  11   0   7        163.94        183.25        28.76 o
  12   0   7       1061.20       1199.89        73.74 o
  14   0   7        236.76        112.28        19.06 o
  15   0   7         90.43         91.51        16.87 o
   0   1   7        157.05        156.11        21.81 o
   1   1   7          2.59          8.51         3.98 o
   2   1   7        116.25         76.89         8.58 o
   3   1   7          3.20          7.15         1.97 o
   4   1   7          0.86         14.15         4.42 o
   5   1   7         24.50          6.97         1.66 o
   6   1   7         14.41         49.86        14.96 o
   7   1   7         12.79         11.77         2.37 o
   8   1   7        917.53        762.78       148.62 o
   9   1   7          0.01          8.33         2.27 o
  10   1   7         28.51         60.09         8.75 o
  11   1   7          9.79         12.49         4.23 o
  12   1   7        136.47         99.43        11.13 o
  13   1   7          4.80          8.73         3.81 o
  14   1   7         18.53         31.09         7.61 o
  15   1   7          1.24          5.64         4.96 o
   1   2   7          4.57          3.58         1.64 o
   2   2   7         10.96         10.05         1.85 o
   3   2   7         87.44        111.46         6.20 o
   4   2   7       1113.55       1434.88        79.04 o
   5   2   7          6.66         24.57         8.50 o
   6   2   7        104.27        102.20         5.09 o
   7   2   7          0.22          5.35         1.54 o
   8   2   7         14.98         18.29         2.72 o
   9   2   7          1.46          5.09         1.94 o
  10   2   7         23.38         29.73         4.72 o
  11   2   7          3.82          4.71         3.08 o
  12   2   7        109.53         52.80         7.08 o
  13   2   7         75.67         96.99        11.19 o
  14   2   7         35.48         62.95         9.45 o
  15   2   7          2.65          2.17         4.00 o
   0   3   7       1164.72       1486.55       180.48 o
   1   3   7        627.46        534.55        36.99 o
   2   3   7        282.71        154.48        22.31 o
   3   3   7         38.65         41.48         4.06 o
   4   3   7         43.05         37.51         2.98 o
   5   3   7         21.91         22.64         3.31 o
   6   3   7        125.50        125.87         6.46 o
   7   3   7         20.68         13.52         2.31 o
   8   3   7        282.19        405.81        17.77 o
   9   3   7        313.09        349.56        37.69 o
  10   3   7          4.95          7.54         3.31 o
  11   3   7          2.00          4.17         3.04 o
  12   3   7        153.01        171.76        16.97 o
  13   3   7         29.29         18.71         4.55 o
  14   3   7          1.74          2.20         3.76 o
  15   3   7          0.38          5.63         4.57 o
   1   4   7          8.90         17.84         4.40 o
   2   4   7         36.55         24.83         2.80 o
   3   4   7        132.31         66.95         5.99 o
   4   4   7         43.59         25.28         3.91 o
   5   4   7          1.59          8.91         2.54 o
   6   4   7          2.74          6.08         2.04 o
   7   4   7          9.58         10.80         3.74 o
   8   4   7          6.43         14.68         3.53 o
   9   4   7          0.46          9.06         2.31 o
  10   4   7          8.17          7.27         3.26 o
  11   4   7          1.61          5.10         3.33 o
  12   4   7         56.34         43.09         8.49 o
  13   4   7         71.49         88.49        20.60 o
  14   4   7         23.90         22.49        13.01 o
  15   4   7          0.27          6.20         5.95 o
   0   5   7         62.23         51.37         5.27 o
   1   5   7          6.65          8.51         3.48 o
   2   5   7       1202.14       1138.85        50.03 o
   3   5   7         10.65         13.52         2.81 o
   4   5   7         22.26         19.40         2.45 o
   5   5   7         49.62         49.69         3.98 o
   6   5   7        260.56        121.97        14.82 o
   7   5   7         26.94         29.00         4.44 o
   8   5   7       3802.41       4255.53       342.41 o
   9   5   7         46.69         90.37        27.84 o
  10   5   7         83.82         46.97         8.54 o
  11   5   7        287.09        171.26        46.12 o
  13   5   7         15.01         12.91         6.57 o
  14   5   7         63.26         36.17        22.66 o
  15   5   7          0.03          7.18         6.62 o
   1   6   7         12.97         19.39         2.86 o
   2   6   7         13.96         12.14         2.50 o
   3   6   7        200.20        257.06        27.15 o
   4   6   7        212.99        184.69        17.82 o
   5   6   7         68.76         70.95         5.21 o
   6   6   7         68.26         63.79        13.32 o
   7   6   7         12.56         17.18         3.01 o
   8   6   7          0.50          4.99         2.12 o
   9   6   7          8.49          4.84         2.24 o
  10   6   7          8.88          6.59         2.78 o
  11   6   7          1.60          5.78         3.57 o
  12   6   7         62.18         56.56         9.76 o
  13   6   7        129.29        176.36        23.75 o
  14   6   7         31.42         31.04         7.46 o
  15   6   7          2.21          1.13         5.73 o
   0   7   7        659.44        224.89        20.02 o
   1   7   7        110.72        110.31         6.73 o
   2   7   7          2.19          7.50         2.32 o
   3   7   7          6.39          5.40         1.88 o
   4   7   7          4.40          8.21         2.00 o
   5   7   7          3.44          6.99         2.03 o
   6   7   7         12.74         13.35         2.79 o
   7   7   7         10.04          8.92         2.25 o
   8   7   7         53.79         51.91         8.45 o
   9   7   7         72.95         65.38         8.89 o
  10   7   7         26.24         29.07         5.41 o
  11   7   7          2.96          3.74         3.14 o
  12   7   7          0.01          1.90         3.06 o
  13   7   7          4.04          4.48         3.95 o
  14   7   7         13.97          5.80         4.32 o
  15   7   7          0.01          0.74         5.73 o
   1   8   7        130.71        113.63        14.10 o
   2   8   7        177.22        168.11        11.52 o
   3   8   7         63.87         64.98         6.41 o
   5   8   7        163.26        159.18        12.13 o
   6   8   7       1261.23       1311.20        39.59 o
   7   8   7         18.29         14.32         4.25 o
   8   8   7         60.16         27.08         4.65 o
   9   8   7          2.67          5.57         3.32 o
  10   8   7         10.50         21.69         4.11 o
  11   8   7         10.53         17.35         7.80 o
  12   8   7         66.82         89.85        12.98 o
  13   8   7         38.49         63.05         8.41 o
  14   8   7         33.19         29.31         8.12 o
  15   8   7          4.68          5.66         5.77 o
   0   9   7         48.33         44.07         5.51 o
   1   9   7          0.01          1.83         1.94 o
   2   9   7         14.98         17.19         4.65 o
   3   9   7          1.66          3.85         1.87 o
   4   9   7          3.32          7.80         2.61 o
   5   9   7          4.52          6.21         2.13 o
   6   9   7          1.32          5.01         1.97 o
   7   9   7          5.06          4.10         1.95 o
   8   9   7         23.74         74.36        29.06 o
   9   9   7          3.89          7.85         4.37 o
  10   9   7          1.45          6.21         2.89 o
  11   9   7          2.35          5.43         3.24 o
  12   9   7         13.35         10.58         4.11 o
  13   9   7          1.03          0.25         3.24 o
  14   9   7          0.29         -3.40         3.53 o
  15   9   7          0.21         -2.05         5.63 o
   1  10   7          8.27         16.45         6.60 o
   2  10   7         49.80         45.06         3.93 o
   3  10   7        136.50        142.29         8.40 o
   4  10   7         32.84         32.33         5.63 o
   5  10   7         38.73         58.37         5.55 o
   6  10   7         83.42         75.34         6.03 o
   7  10   7         44.85         69.59         8.28 o
   8  10   7          4.23         10.20         2.69 o
   9  10   7          0.21          5.19         2.55 o
  10  10   7          2.33          2.24         3.02 o
  11  10   7         17.24         13.14         4.28 o
  12  10   7         70.79        131.81        15.53 o
  13  10   7         46.36         68.23        18.13 o
  14  10   7          0.07          9.02         7.02 o
  15  10   7          8.82          9.75         7.44 o
   0  11   7         51.66         48.43         8.13 o
   1  11   7         64.52         41.01         4.83 o
   2  11   7          3.52         11.85         5.46 o
   3  11   7          0.64          2.45         2.14 o
   4  11   7          1.17          6.47         2.26 o
   5  11   7          0.00          2.21         2.04 o
   6  11   7          0.87          9.14         2.47 o
   7  11   7          1.19          6.98         2.30 o
   8  11   7          6.30          7.30         3.12 o
   9  11   7         12.32         10.41         3.23 o
  10  11   7          6.24          5.91         3.39 o
  11  11   7         18.55         23.28        10.04 o
  12  11   7          0.28          8.13         4.69 o
  13  11   7          0.82         -0.41         3.46 o
  14  11   7          2.34          3.60         4.31 o
  15  11   7          0.02         -0.29         5.03 o
   1  12   7          7.30          6.99         3.33 o
   2  12   7         51.55         56.97         9.77 o
   3  12   7          3.73          7.79         2.49 o
   4  12   7        843.82       1192.66        42.81 o
   5  12   7         18.69         15.23         2.97 o
   6  12   7        180.87        208.29        10.12 o
   7  12   7          1.83          3.45         2.09 o
   8  12   7         10.37         10.82         4.30 o
   9  12   7          2.77          7.13         2.81 o
  10  12   7         20.06         18.67         4.19 o
  11  12   7          1.55          2.40         3.42 o
  12  12   7         56.80         56.96        10.43 o
  13  12   7          0.04          7.95         4.15 o
  14  12   7          3.43          9.86         7.71 o
  15  12   7          5.59         16.65         9.20 o
   0  13   7        846.45       1064.39       142.48 o
   1  13   7         94.51        111.04        13.20 o
   2  13   7         72.38        100.35         7.86 o
   3  13   7         18.57         43.89        10.13 o
   4  13   7         27.56         20.35         3.98 o
   5  13   7          5.68         11.24         2.65 o
   6  13   7         79.71         76.19         7.64 o
   7  13   7          2.20         12.91         4.31 o
   8  13   7         67.13         83.58         8.45 o
   9  13   7         65.55         80.23        11.28 o
  10  13   7         11.50         14.47         5.31 o
  11  13   7          4.15          3.58         3.39 o
  12  13   7        118.22         68.72         9.42 o
  13  13   7         17.17          8.29         4.61 o
  14  13   7          2.64         -2.29         5.58 o
   1  14   7          0.40          4.13         2.30 o
   2  14   7          2.16          3.76         2.37 o
   3  14   7          7.57         10.60         4.43 o
   4  14   7         44.07         42.29         4.56 o
   5  14   7         14.25         14.17         3.71 o
   6  14   7         35.68         27.87         7.09 o
   7  14   7          0.00          6.79         3.07 o
   8  14   7          0.36         -0.30         2.61 o
   9  14   7          1.74          3.81         3.65 o
  10  14   7          2.53         -1.35         3.10 o
  11  14   7          1.28         -0.22         3.29 o
  12  14   7          0.93          2.71         4.04 o
  13  14   7          1.46          7.85         6.35 o
   0  15   7        136.29        144.98        18.14 o
   1  15   7          6.52          7.86         2.59 o
   2  15   7         14.24          5.08         2.51 o
   3  15   7          1.21          3.44         2.31 o
   4  15   7          0.48          3.42         2.60 o
   5  15   7          0.06          6.35         3.15 o
   6  15   7          9.03          6.18         3.80 o
   7  15   7          4.98          4.91         2.89 o
   8  15   7         25.52         31.29         9.03 o
   9  15   7          5.05          1.91         3.54 o
  10  15   7          1.56         16.64         7.26 o
  11  15   7          3.52          7.54         4.15 o
  12  15   7          1.87          0.78         3.77 o
   1  16   7          0.72          0.47         2.25 o
   2  16   7         13.83          1.93         2.48 o
   3  16   7          2.20          1.90         2.85 o
   4  16   7         12.02         11.39         3.49 o
   5  16   7          2.74          9.57         3.35 o
   6  16   7         26.91         41.92         5.43 o
   7  16   7          1.21          0.54         3.07 o
   8  16   7          3.54          6.11         4.04 o
   9  16   7          0.59         -0.68         3.46 o
  10  16   7          0.10          3.07         3.98 o
  11  16   7          4.57          5.73         4.37 o
   0  17   7         59.90         53.99        10.50 o
   1  17   7          0.40          6.23         2.92 o
   2  17   7          6.44          4.82         3.00 o
   3  17   7          0.27          2.54         2.86 o
   4  17   7          0.87          4.80         3.13 o
   5  17   7          0.00         -0.68         2.68 o
   6  17   7          1.52         -0.30         3.09 o
   7  17   7          1.36          6.01         4.23 o
   8  17   7          4.63          3.23         4.29 o
   9  17   7          0.01         64.23        40.65 o
   1  18   7          5.94          3.04         3.05 o
   2  18   7         16.31         14.07         4.22 o
   3  18   7          5.61          4.48         3.08 o
   4  18   7        174.63        150.83        12.08 o
   5  18   7          3.45          9.32         4.33 o
   6  18   7         54.68         53.40         7.79 o
   7  18   7          0.22          1.15         3.58 o
   0  19   7          8.05         10.07         9.11 o
   1  19   7          1.99          3.61         4.66 o
   2  19   7          0.08          1.74         3.50 o
   3  19   7          0.03          1.08         3.55 o
   4  19   7          0.22          0.32         3.84 o
   0   0   8       6696.09       5972.55       327.58 o
   1   0   8       1745.33       1463.52        78.70 o
   2   0   8         26.58         80.56         9.74 o
   3   0   8         73.63        144.58        33.88 o
   4   0   8         14.84        162.94        14.61 o
   5   0   8         96.11         82.20        12.84 o
   6   0   8         32.25        189.35        16.40 o
   7   0   8        313.47        279.52        75.17 o
   8   0   8       4147.27       4184.19       561.00 o
   9   0   8          0.09        263.90        41.76 o
  10   0   8       1407.37       1219.51        75.84 o
  11   0   8         61.63        145.65        34.45 o
  12   0   8        255.81        181.58        17.92 o
  13   0   8        110.08        102.27        16.04 o
  14   0   8        184.14        182.56        24.29 o
  15   0   8          2.64         83.04        16.02 o
   1   1   8          0.32          6.19         1.79 o
   2   1   8          6.01          7.25         1.85 o
   3   1   8          1.70         24.02         5.42 o
   4   1   8          8.73         12.71         3.20 o
   5   1   8         14.42         40.29         3.82 o
   6   1   8          3.29          6.85         2.33 o
   7   1   8         86.60         71.71         5.91 o
   8   1   8          6.60         15.79         2.76 o
   9   1   8         11.11         10.60         4.52 o
  10   1   8          0.43          5.73         3.32 o
  11   1   8         40.92         37.94         5.67 o
  12   1   8          9.45         20.13         9.02 o
  13   1   8         44.14         39.75        13.97 o
  14   1   8          7.95         -1.21         4.40 o
  15   1   8          0.02          2.59         4.69 o
   0   2   8        408.85        340.94        23.02 o
   1   2   8         29.20         30.21         3.37 o
   2   2   8         17.35         19.25         2.77 o
   3   2   8         38.47         47.14         5.29 o
   4   2   8          3.93          7.57         3.62 o
   5   2   8          0.48          4.38         1.63 o
   6   2   8          8.88         12.57         2.13 o
   7   2   8          1.67          6.30         1.97 o
   8   2   8        381.82        383.69        49.47 o
   9   2   8         35.44         37.76         6.53 o
  10   2   8         57.90         76.90         7.66 o
  11   2   8          0.02          0.28         2.97 o
  12   2   8         36.89         50.74         8.40 o
  13   2   8          6.25         11.37         3.96 o
  14   2   8          7.26         16.22         5.86 o
  15   2   8          0.50          1.27         4.06 o
   1   3   8          5.71         15.17         2.39 o
   2   3   8         16.42         17.38         2.91 o
   3   3   8          4.73         13.89         2.29 o
   4   3   8          9.45         24.92         6.64 o
   5   3   8          6.62          6.62         2.03 o
   6   3   8         28.38         44.42         8.04 o
   7   3   8        186.52        121.36         6.54 o
   8   3   8          6.56          6.84         2.20 o
   9   3   8          0.03          2.71         2.15 o
  10   3   8          0.66          5.72         3.06 o
  11   3   8         15.02         17.44         4.37 o
  12   3   8         52.55         58.37         6.79 o
  13   3   8         46.35         47.17         6.37 o
  14   3   8          3.29          8.61         4.99 o
  15   3   8          0.49         10.47         6.42 o
   0   4   8          2.89          5.53         2.43 o
   1   4   8         21.94         20.05         4.00 o
   2   4   8         12.15          8.96         2.91 o
   3   4   8         20.10         14.94         2.71 o
   4   4   8         14.51         10.89         2.57 o
   5   4   8          2.45         13.60         3.07 o
   6   4   8          7.70          6.57         1.84 o
   7   4   8         42.83         37.03         3.56 o
   8   4   8         72.95         58.54         7.51 o
   9   4   8         17.80         22.77         4.57 o
  10   4   8          1.90          4.61         4.94 o
  11   4   8          6.40          6.94         3.69 o
  12   4   8         13.36         14.07         4.03 o
  13   4   8          3.18          1.13         3.00 o
  14   4   8          8.11          1.90         3.84 o
  15   4   8          0.00         -0.26         3.70 o
   1   5   8         27.10         28.20         3.50 o
   2   5   8          5.66          7.53         2.40 o
   3   5   8         31.44         13.67         4.26 o
   4   5   8          0.09         16.48        10.31 o
   5   5   8         11.41         37.24        10.11 o
   6   5   8          0.54         28.90         6.73 o
   7   5   8        661.17        566.94        38.30 o
   8   5   8         35.92         32.87         3.83 o
   9   5   8          8.50         50.01        19.76 o
  10   5   8          6.30          2.15         3.27 o
  11   5   8        228.40        185.46        20.39 o
  12   5   8         53.02         39.80         5.88 o
  13   5   8         86.63         83.33        12.19 o
  14   5   8         29.79         32.27         7.61 o
  15   5   8          1.75         13.95         7.34 o
   0   6   8        112.73        207.08        44.77 o
   1   6   8         53.36         29.83         3.61 o
   2   6   8         32.51         28.35         4.46 o
   3   6   8         17.72         14.51         2.89 o
   4   6   8          2.47          2.99         1.75 o
   5   6   8          3.06          2.20         1.59 o
   6   6   8          0.56          9.38         5.89 o
   7   6   8         34.27         46.42        10.00 o
   8   6   8        167.96        207.23        52.66 o
   9   6   8         81.27        100.25        24.69 o
  10   6   8         10.85         16.49         4.39 o
  11   6   8          3.36          7.79         4.91 o
  12   6   8         34.30         54.02         6.89 o
  13   6   8          1.80          9.55         3.90 o
  14   6   8          9.90         11.63        12.18 o
  15   6   8          6.46          2.61         6.55 o
   1   7   8         17.97         18.55         3.12 o
   2   7   8         18.67         30.10         7.57 o
   3   7   8          0.31         33.26        15.20 o
   4   7   8        426.49        375.68        33.19 o
   5   7   8        109.86        168.10        18.22 o
   6   7   8         33.00         36.02         4.23 o
   7   7   8          1.41          1.97         1.94 o
   8   7   8          8.09          9.01         2.63 o
   9   7   8          3.74          3.87         2.43 o
  10   7   8         10.46          9.78         3.82 o
  11   7   8          0.49          2.64         4.23 o
  12   7   8        105.64         99.84         9.49 o
  13   7   8          3.38          3.31         3.42 o
  14   7   8          8.13          8.90         5.14 o
  15   7   8         10.67          8.95         5.28 o
   0   8   8         59.60         73.48         7.57 o
   1   8   8       2153.54       2801.32       121.11 o
   2   8   8         11.49         14.40         2.72 o
   3   8   8         90.52         66.94         6.03 o
   4   8   8          8.42          8.52         2.27 o
   5   8   8         23.11         21.74         3.70 o
   6   8   8         59.83         34.62         5.40 o
   7   8   8         65.39         76.28         5.19 o
   8   8   8        237.55        214.80        12.32 o
   9   8   8        248.25        287.52        51.04 o
  10   8   8         66.13         79.60        16.76 o
  11   8   8         57.78         82.13         8.41 o
  12   8   8         48.58         35.03         5.92 o
  13   8   8          0.08          2.74         3.36 o
  14   8   8          0.18         10.74         5.34 o
  15   8   8          0.05          0.11         4.91 o
   1   9   8          2.41          6.33         2.68 o
   2   9   8          4.01          2.34         2.08 o
   3   9   8          5.98         13.62         7.34 o
   4   9   8          1.47         17.57         8.61 o
   5   9   8         11.69         26.55         4.83 o
   6   9   8          9.06         10.60         4.95 o
   7   9   8          2.49          4.86         2.14 o
   8   9   8          5.64          4.45         2.19 o
   9   9   8          5.00          1.83         2.47 o
  10   9   8          0.20          0.38         2.72 o
  11   9   8          9.77          6.79         3.80 o
  12   9   8          0.47          3.27         3.06 o
  13   9   8          7.02          8.43         4.81 o
  14   9   8          4.24          9.14         4.82 o
  15   9   8          0.05         -1.38         5.03 o
   0  10   8        512.47        573.05        36.32 o
   1  10   8        588.81        676.84        22.78 o
   2  10   8          0.88         10.91         2.55 o
   3  10   8          0.41          2.57         2.04 o
   4  10   8          2.89          4.58         2.06 o
   5  10   8         15.54          6.52         2.27 o
   6  10   8         15.46          4.85         2.16 o
   7  10   8         10.04         11.64         5.81 o
   8  10   8        353.84        341.29        41.47 o
   9  10   8        117.76        100.41        33.66 o
  10  10   8        226.76        226.54        13.22 o
  11  10   8         26.59         21.88         5.97 o
  12  10   8         28.14         29.75         5.55 o
  13  10   8          2.10          1.36         3.61 o
  14  10   8          9.20          2.50         4.32 o
  15  10   8          0.24         -5.19         6.55 o
   1  11   8          8.53          5.37         2.21 o
   2  11   8          0.75          7.32         2.74 o
   3  11   8          2.74         12.96         5.13 o
   4  11   8        115.31        115.09         8.39 o
   5  11   8         49.87         43.39         5.45 o
   6  11   8         22.43         32.66         4.94 o
   7  11   8         14.82          8.25         2.69 o
   8  11   8          2.76          7.07         3.64 o
   9  11   8          0.35          1.55         2.47 o
  10  11   8          0.58          6.14         3.23 o
  11  11   8          0.00          7.98         4.23 o
  12  11   8         18.80         27.95         5.96 o
  13  11   8          7.27         36.74        11.75 o
  14  11   8          8.55          4.42         4.71 o
  15  11   8          1.55         72.78        15.93 o
   0  12   8         55.03         39.07         5.67 o
   1  12   8        234.44        250.16        11.04 o
   2  12   8          6.78          8.59         2.40 o
   3  12   8         14.74         20.81         3.26 o
   4  12   8          2.23          3.93         2.33 o
   5  12   8          2.16          3.86         2.36 o
   6  12   8          0.01          1.47         2.06 o
   7  12   8          5.98         13.53         3.39 o
   8  12   8         15.25         16.72         6.24 o
   9  12   8         13.22         17.57         3.76 o
  10  12   8          0.20          4.06         3.07 o
  11  12   8          4.74          4.31         3.44 o
  12  12   8          0.07         -0.08         3.06 o
  13  12   8          0.29          1.12         3.55 o
  14  12   8          3.68          4.49         4.74 o
   1  13   8          8.93         16.46         5.36 o
   2  13   8          0.37          4.33         2.32 o
   3  13   8          2.59          8.34         3.14 o
   4  13   8        260.51        206.97        10.16 o
   5  13   8         28.20         42.00         9.45 o
   6  13   8          0.81         10.44         4.58 o
   7  13   8        106.17         86.69         8.59 o
   8  13   8         11.13         12.49         3.02 o
   9  13   8          0.71         -0.06         2.40 o
  10  13   8          1.84         20.50         7.70 o
  11  13   8         12.00          5.76         4.28 o
  12  13   8        174.09        182.38        19.19 o
  13  13   8         68.98         70.57        17.27 o
   0  14   8         47.85         66.68        11.22 o
   1  14   8         16.75         13.33         3.12 o
   2  14   8          2.13          4.33         2.38 o
   3  14   8          7.37          5.29         2.42 o
   4  14   8          0.03          3.17         2.22 o
   5  14   8          0.00          1.57         2.20 o
   6  14   8          0.38          3.65         2.32 o
   7  14   8          0.20          6.10         2.35 o
   8  14   8         11.68         11.43         3.41 o
   9  14   8          7.74         14.78         5.72 o
  10  14   8          2.18          1.53         2.99 o
  11  14   8          0.04         -1.15         2.91 o
  12  14   8          0.07         -1.55         3.32 o
   1  15   8          0.76          7.04         2.64 o
   2  15   8          1.59          5.66         2.79 o
   3  15   8         12.24         28.54         6.09 o
   4  15   8         16.18         17.60         3.36 o
   5  15   8         15.01         18.25         3.34 o
   6  15   8          0.12          4.91         2.48 o
   7  15   8          2.19         10.24         3.01 o
   8  15   8          1.48          2.02         2.84 o
   9  15   8          1.54          3.73         3.07 o
  10  15   8          1.17          5.59         3.46 o
  11  15   8          1.95          3.54         3.18 o
   0  16   8         23.49         30.96         5.86 o
   1  16   8          3.28          5.89         2.61 o
   2  16   8          4.18          3.16         2.45 o
   3  16   8          2.66          5.24         2.73 o
   4  16   8          0.19          1.72         2.55 o
   5  16   8          1.08          1.58         2.36 o
   6  16   8          1.37          1.03         2.46 o
   7  16   8          6.17          6.40         3.46 o
   8  16   8          3.76          8.62         3.46 o
   9  16   8          4.10          8.41         3.51 o
   1  17   8          1.62          1.93         2.49 o
   2  17   8          0.02          2.75         2.45 o
   3  17   8          0.47          3.18         2.67 o
   4  17   8          2.30          2.36         2.79 o
   5  17   8          7.30          9.87         3.51 o
   6  17   8          0.03         10.91         8.82 o
   7  17   8          2.96          3.86         3.28 o
   0  18   8          2.59          0.64         3.31 o
   1  18   8         67.54         70.57        11.04 o
   2  18   8          2.76          2.16         2.67 o
   3  18   8          5.49          5.02         3.38 o
   4  18   8          1.51         -1.62         3.33 o
   1   0   9        263.47        303.24        15.99 o
   2   0   9        221.53        143.39        14.56 o
   3   0   9        257.73        233.99        36.49 o
   4   0   9        468.89        652.81        44.45 o
   5   0   9       2813.08       3009.24       683.43 o
   6   0   9        528.65        240.66        34.60 o
   7   0   9         64.92        100.92         9.22 o
   8   0   9         54.37         59.43         7.93 o
   9   0   9         55.47         96.58        12.21 o
  10   0   9         38.12         89.58        12.09 o
  14   0   9        135.93        252.75        47.01 o
  15   0   9         47.62        184.58        24.59 o
  16   0   9          6.03         34.51        11.81 o
   0   1   9        734.40        562.22       100.88 o
   1   1   9         15.08         19.34         5.06 o
   2   1   9         25.32         42.35         5.85 o
   3   1   9         19.79          8.85         2.13 o
   4   1   9          4.67         20.71         6.02 o
   5   1   9          2.80          7.55         2.01 o
   6   1   9          4.22         22.55         7.09 o
   7   1   9         12.47         10.23         2.55 o
   8   1   9        106.69         65.40         6.44 o
   9   1   9          0.13          5.78         3.24 o
  10   1   9        152.69         88.74        11.87 o
  11   1   9         11.51          5.72         4.63 o
  12   1   9          0.14          1.06         4.51 o
  13   1   9          7.02          8.06         3.87 o
  14   1   9          5.04          3.84         3.57 o
  15   1   9          5.40          0.69         4.59 o
  16   1   9         15.62         10.83         6.15 o
   1   2   9          9.97         11.83         2.23 o
   2   2   9         13.06         15.87         2.48 o
   3   2   9         11.74          5.43         2.16 o
   4   2   9        117.25        104.29         5.72 o
   5   2   9         32.69         50.38         4.69 o
   6   2   9         32.48         32.73         3.20 o
   7   2   9         37.28         29.56         5.82 o
   8   2   9          1.67          3.25         2.17 o
   9   2   9          0.15          0.46         3.01 o
  10   2   9          2.51          4.72         3.52 o
  11   2   9         10.72          4.78         3.58 o
  12   2   9         22.50         10.27         4.02 o
  13   2   9         11.94         12.37         4.09 o
  14   2   9          0.18          0.65         3.33 o
  15   2   9          8.52          4.66         5.86 o
  16   2   9          0.04          4.54         6.88 o
   0   3   9        118.65        166.61        30.34 o
   1   3   9         45.69         46.49         9.17 o
   2   3   9         13.51         12.18         2.53 o
   3   3   9         10.05         12.00         2.68 o
   4   3   9          0.08          7.50         2.98 o
   5   3   9         13.24          8.23         2.04 o
   6   3   9          6.40          9.34         3.12 o
   7   3   9         41.07         34.71         3.97 o
   8   3   9          2.88         10.07         2.63 o
   9   3   9         66.63         57.62         6.69 o
  10   3   9         66.89         49.93         6.52 o
  11   3   9         32.05         38.73         5.89 o
  12   3   9         19.19          8.29         3.68 o
  13   3   9          1.71          4.95         3.59 o
  14   3   9          3.46          2.73         4.72 o
  15   3   9          2.94          4.25         4.34 o
  16   3   9          1.42         19.30         9.12 o
   1   4   9          4.97         12.71         2.51 o
   2   4   9          0.55         15.30         3.61 o
   3   4   9          0.03         16.33         4.32 o
   4   4   9          3.61          7.57         2.02 o
   5   4   9         16.55          8.74         2.35 o
   6   4   9         24.98         18.76         3.36 o
   7   4   9          1.03          7.41         2.46 o
   8   4   9          5.70          5.42         2.46 o
   9   4   9          6.06          9.20         3.67 o
  10   4   9          0.61          4.76         3.28 o
  11   4   9         10.68          6.06         3.77 o
  12   4   9          8.87         21.36         5.02 o
  13   4   9          0.17          3.91         3.61 o
  14   4   9         11.89          6.46         4.01 o
  15   4   9          0.92          5.50         4.57 o
  16   4   9          0.95          1.71         6.36 o
   0   5   9       5129.90       5296.01       506.88 o
   1   5   9         10.87         37.60         3.81 o
   2   5   9        152.24        148.82        10.19 o
   3   5   9         52.98         33.48         4.02 o
   4   5   9          2.27         42.89        24.82 o
   5   5   9         25.70          7.04         3.35 o
   6   5   9         25.27         63.39        32.22 o
   7   5   9         46.43         54.68        14.33 o
   8   5   9        602.05        538.85        90.47 o
   9   5   9         14.20         39.20         5.17 o
  10   5   9       1422.40       1492.02       148.55 o
  11   5   9         30.92         25.54         5.21 o
  12   5   9         13.97         21.60         5.08 o
  13   5   9         28.45         18.48         4.73 o
  14   5   9         38.50         19.91         5.50 o
  15   5   9          4.71          5.11         4.78 o
  16   5   9         35.19         35.10        11.89 o
   1   6   9          5.62          9.28         2.33 o
   2   6   9          1.10          4.61         1.93 o
   3   6   9         18.22          7.67         2.22 o
   4   6   9         43.29         38.52         5.00 o
   5   6   9          9.50         21.15         5.82 o
   6   6   9          8.40         11.33         3.87 o
   7   6   9         25.35         26.56         4.58 o
   8   6   9         10.91          9.54         3.47 o
   9   6   9          3.43          7.41         3.10 o
  10   6   9          7.00          9.94         4.06 o
  11   6   9          4.83          5.56         3.62 o
  12   6   9          1.74         15.57         5.46 o
  13   6   9          0.04         25.31         9.06 o
  14   6   9         17.08         27.64         6.29 o
  15   6   9         20.67          9.02         8.10 o
  16   6   9          2.06          6.68         7.11 o
   0   7   9          4.26          8.25         4.93 o
   1   7   9         16.72         30.88         3.45 o
   2   7   9         15.95         18.54         4.19 o
   3   7   9         13.13         16.76         2.78 o
   4   7   9          1.29          1.34         2.01 o
   5   7   9          0.00          4.02         2.10 o
   6   7   9         15.05         20.24         3.59 o
   7   7   9          4.48          9.38         2.52 o
   8   7   9         36.57         53.23        10.79 o
   9   7   9          6.53          6.58         5.53 o
  10   7   9         20.10          7.29         3.81 o
  11   7   9          0.15          3.49         3.19 o
  12   7   9          0.58          2.57         3.53 o
  13   7   9          0.14          4.68         3.57 o
  14   7   9          0.01          5.27         4.40 o
  15   7   9          5.45         17.25         6.34 o
  16   7   9          5.80        160.02        23.51 o
   1   8   9         27.00         21.82         3.60 o
   2   8   9        222.68        190.59        13.96 o
   3   8   9         40.03         35.93         6.33 o
   4   8   9         17.54         14.35         5.19 o
   5   8   9        325.30        316.32        39.76 o
   6   8   9        307.81        288.21        35.90 o
   7   8   9         10.68         12.12         3.31 o
   8   8   9          4.47          2.93         2.82 o
   9   8   9          5.66          2.44         2.70 o
  10   8   9          0.75          4.39         3.51 o
  11   8   9          0.00          0.32         2.90 o
  12   8   9        284.04        283.52        18.01 o
  13   8   9         16.94         14.47         4.43 o
  14   8   9         76.07        115.93        23.23 o
  15   8   9          5.35          8.34         4.89 o
   0   9   9         14.06         19.61         6.37 o
   1   9   9          1.96         22.62         5.00 o
   2   9   9          4.70          7.49         2.34 o
   3   9   9          0.30          4.19         2.12 o
   4   9   9          0.01          1.79         2.02 o
   5   9   9          3.56          4.13         2.27 o
   6   9   9          5.62          2.04         2.08 o
   7   9   9          1.30          1.72         2.25 o
   8   9   9          0.74          8.08         2.81 o
   9   9   9          0.02          3.76         3.01 o
  10   9   9         27.89         30.40         9.72 o
  11   9   9          3.38          1.21         3.16 o
  12   9   9          3.08          3.00         3.58 o
  13   9   9          1.49          0.66         3.03 o
  14   9   9          1.44          1.37         3.69 o
  15   9   9          0.01          0.22         3.92 o
   1  10   9         69.68         56.31         6.29 o
   2  10   9         48.34         43.26         4.73 o
   3  10   9         43.03         40.01        11.29 o
   4  10   9        154.73        133.82        13.43 o
   5  10   9        776.74        986.46        92.95 o
   6  10   9        108.88         86.81         5.86 o
   7  10   9          2.30          5.18         2.51 o
   8  10   9          0.74          8.87         3.01 o
   9  10   9          1.41         31.44        28.84 o
  10  10   9          6.56          4.81         3.67 o
  11  10   9          4.33          7.55         3.78 o
  12  10   9          0.07         -1.09         3.34 o
  13  10   9         16.16          6.58         4.06 o
  14  10   9          4.34          5.60         3.97 o
   0  11   9          3.87          3.91         3.16 o
   1  11   9         19.66         24.26         4.82 o
   2  11   9          9.09          9.14         2.55 o
   3  11   9          6.43         12.30         2.80 o
   4  11   9          8.90          7.74         2.38 o
   5  11   9          5.57          3.63         2.25 o
   6  11   9          4.46          3.08         2.22 o
   7  11   9          3.64          9.40         5.03 o
   8  11   9         26.89         30.06         4.00 o
   9  11   9         26.69         21.32         5.52 o
  10  11   9          0.57          9.41         5.32 o
  11  11   9          2.69         22.91        14.80 o
  12  11   9         11.61         22.34         6.88 o
  13  11   9          0.01          3.73         3.54 o
   1  12   9          0.16          1.80         1.97 o
   2  12   9          7.45          7.72         2.49 o
   3  12   9          5.01          8.85         2.64 o
   4  12   9         99.41         85.65         5.89 o
   5  12   9          0.54          7.49         2.43 o
   6  12   9          0.87          3.08         2.19 o
   7  12   9          4.41         11.04         3.08 o
   8  12   9          7.37          6.14         2.65 o
   9  12   9          0.00          0.53         2.49 o
  10  12   9          2.16          6.95         3.11 o
  11  12   9          5.43          1.79         3.53 o
  12  12   9         95.25         78.56         8.97 o
   0  13   9         30.62         31.70         7.92 o
   1  13   9         51.81         63.64        12.31 o
   2  13   9         24.48         24.21         3.58 o
   3  13   9         39.81         36.83         4.93 o
   4  13   9          0.51          8.29         2.48 o
   5  13   9         12.75          9.90         2.68 o
   6  13   9          0.40         10.90         3.03 o
   7  13   9         49.09         33.42         4.57 o
   8  13   9         45.99         63.40         5.71 o
   9  13   9        102.78        118.92        10.65 o
  10  13   9         16.87          9.62         5.12 o
  11  13   9         44.41         43.54         9.35 o
   1  14   9          0.86          4.52         2.46 o
   2  14   9          1.83          3.87         2.28 o
   3  14   9          8.03          3.77         2.46 o
   4  14   9         17.87         13.89         3.40 o
   5  14   9          8.64         12.39         3.08 o
   6  14   9          2.13          3.24         2.42 o
   7  14   9          0.34          0.64         2.30 o
   8  14   9          1.70          1.09         2.46 o
   9  14   9          0.18         -0.59         2.72 o
  10  14   9          0.82          0.81         3.13 o
   0  15   9         13.53         19.30         9.35 o
   1  15   9          9.56          7.81         2.82 o
   2  15   9          1.17          2.05         2.48 o
   3  15   9          1.23          2.93         2.36 o
   4  15   9          3.47          1.83         2.42 o
   5  15   9          1.16          1.66         2.45 o
   6  15   9         10.23          7.70         2.82 o
   7  15   9          0.11          4.86         2.81 o
   8  15   9          2.25         11.39         3.37 o
   9  15   9          3.59          5.83         3.21 o
   1  16   9          0.22          1.93         2.55 o
   2  16   9          2.09          4.03         2.75 o
   3  16   9          5.22          5.75         2.73 o
   4  16   9          2.08          2.81         2.93 o
   5  16   9          6.34          8.10         2.86 o
   6  16   9          4.89          5.06         2.74 o
   7  16   9          0.47          2.57         2.68 o
   0  17   9          5.45          2.07         4.14 o
   1  17   9          0.33          3.46         2.85 o
   2  17   9          4.16          4.19         3.16 o
   3  17   9          0.13          1.49         2.96 o
   4  17   9          0.48          3.19         2.92 o
   0   0  10         67.78        137.26        26.85 o
   1   0  10        899.05       1452.53        70.14 o
   2   0  10        254.59        127.70         9.52 o
   3   0  10         15.31         36.29         5.52 o
   4   0  10         21.39         68.15         9.81 o
   5   0  10         15.94         55.62         7.45 o
   6   0  10        172.54        251.71        14.40 o
   7   0  10         54.89         92.90         9.68 o
   8   0  10        218.36        184.32        14.04 o
   9   0  10        128.28        147.73        15.85 o
  10   0  10        509.01        292.12        42.76 o
  11   0  10        205.88        103.98        22.19 o
  12   0  10         54.45        201.94        19.05 o
  14   0  10         12.12        177.80        21.96 o
   1   1  10         35.18         55.31        10.45 o
   2   1  10          2.72          6.67         2.18 o
   3   1  10         66.97         38.91         4.31 o
   4   1  10          4.98         24.06         3.35 o
   5   1  10        426.25        392.85        27.59 o
   6   1  10         26.60         31.27         3.72 o
   7   1  10          0.10         15.31         8.71 o
   8   1  10          4.11          3.85         2.38 o
   9   1  10          0.71          4.11         3.27 o
  10   1  10         13.37          7.85         4.29 o
  11   1  10          4.11          9.89         4.78 o
  12   1  10          7.75         12.99         5.91 o
  13   1  10         34.61         28.23         8.00 o
  14   1  10          1.18          0.91         3.45 o
  15   1  10          1.83          6.51         4.85 o
  16   1  10          0.26          1.60         4.51 o
   0   2  10        190.74        106.47         9.36 o
   2   2  10          0.10          8.06         2.58 o
   3   2  10          9.33         20.95         2.89 o
   4   2  10          0.99          1.38         1.90 o
   5   2  10          2.36          3.88         2.05 o
   6   2  10          1.00          4.10         2.16 o
   7   2  10          5.15          7.03         3.08 o
   8   2  10         30.79         27.92         4.73 o
   9   2  10         44.32         39.91         7.13 o
  10   2  10        107.62         60.47        12.01 o
  11   2  10         10.52         12.29         4.19 o
  12   2  10          1.03          5.55         3.53 o
  13   2  10          9.66          9.64         4.07 o
  14   2  10          1.86          0.12         3.35 o
  15   2  10          0.64          2.32         4.22 o
  16   2  10          0.24          3.52         4.87 o
   1   3  10         39.95         35.70         4.00 o
   2   3  10          3.76          9.84         2.27 o
   3   3  10          2.49         11.82         2.82 o
   4   3  10          9.09         13.41         2.58 o
   5   3  10        131.15        155.58         9.27 o
   6   3  10          6.38         17.44         3.57 o
   7   3  10          8.79         28.29         7.75 o
   8   3  10         16.87         16.03         3.61 o
   9   3  10          4.58          3.49         3.21 o
  10   3  10          3.66          2.40         3.01 o
  11   3  10          0.09          7.37         3.64 o
  12   3  10         13.46         10.88         3.91 o
  13   3  10          7.00          6.43         3.50 o
  14   3  10          3.03          3.63         3.41 o
  15   3  10          8.01          3.15         5.08 o
  16   3  10          4.01          3.72         4.01 o
   0   4  10         14.69          8.25         4.41 o
   1   4  10         90.29         65.10         5.83 o
   2   4  10         18.48          7.36         2.23 o
   3   4  10          9.96          7.07         2.23 o
   4   4  10          0.11          7.58         2.36 o
   5   4  10          5.33         11.59         2.64 o
   6   4  10          5.45          4.02         2.55 o
   7   4  10          9.28         15.54         3.30 o
   8   4  10         12.15         11.97         4.23 o
   9   4  10         31.46         35.83         5.70 o
  10   4  10         14.08          8.66         4.82 o
  11   4  10         28.76         14.62         5.54 o
  12   4  10          7.46          7.07         3.77 o
  13   4  10          2.04          0.89         3.47 o
  14   4  10          1.74         -1.00         2.81 o
  15   4  10          0.82         -0.14         3.99 o
   1   5  10        372.66        355.91        44.33 o
   2   5  10         64.68         69.23         6.15 o
   3   5  10        190.53        127.18        10.32 o
   4   5  10          5.15         62.93         7.59 o
   5   5  10       2989.07       3135.13       180.10 o
   6   5  10         17.67         56.52         4.84 o
   7   5  10         20.76         29.90         4.05 o
   8   5  10         52.04         37.54         5.42 o
   9   5  10         17.49         38.56         6.63 o
  10   5  10         10.79         10.18         4.11 o
  11   5  10          8.64         16.69         4.59 o
  12   5  10         41.67         14.18         4.53 o
  13   5  10         39.07         13.97         4.55 o
  14   5  10          3.35          3.07         3.43 o
  15   5  10          7.03          5.05         5.43 o
   0   6  10        254.57        165.85        16.45 o
   1   6  10         11.81         31.37         4.83 o
   2   6  10          0.03          4.74         2.15 o
   3   6  10         17.65         16.03         3.63 o
   4   6  10          1.05          6.69         2.39 o
   5   6  10          2.64          3.76         2.31 o
   6   6  10          7.52          9.22         2.49 o
   7   6  10          9.51          4.49         2.46 o
   8   6  10         74.46         48.69         7.50 o
   9   6  10          5.45         45.71         9.32 o
  10   6  10         77.98         73.55        17.57 o
  11   6  10          0.11          8.81         6.00 o
  12   6  10          3.15          8.12         3.80 o
  13   6  10          5.84          7.08         3.80 o
  14   6  10          0.91          3.64         3.76 o
  15   6  10          0.67          7.00         4.83 o
   1   7  10          0.01          0.06         1.96 o
   2   7  10          2.23          1.69         1.92 o
   3   7  10         36.63         43.18         5.61 o
   4   7  10        185.44        158.31         9.24 o
   5   7  10         28.13         42.45         5.01 o
   6   7  10         15.93         12.49         2.78 o
   7   7  10          7.83         12.89         3.19 o
   8   7  10          3.38          4.98         2.68 o
   9   7  10          2.99          4.85         3.32 o
  10   7  10         12.45          5.05         3.50 o
  11   7  10         16.84         56.19        10.31 o
  12   7  10         48.95         44.42         7.48 o
  13   7  10         46.37         58.35        11.74 o
  14   7  10          4.08         33.41         6.93 o
   0   8  10        328.32        210.95        19.20 o
   1   8  10         46.11         57.84         9.68 o
   2   8  10         19.00         27.58         4.38 o
   3   8  10          2.02          4.38         2.08 o
   4   8  10         29.30         16.00         6.19 o
   5   8  10          6.53         15.60         4.39 o
   6   8  10         35.35         55.46         6.79 o
   7   8  10        255.61        265.54        16.54 o
   8   8  10          1.52         66.85        25.26 o
   9   8  10         87.77        138.56        16.88 o
  10   8  10          1.56          1.28         3.35 o
  11   8  10        180.50        203.36        30.81 o
  12   8  10          0.23          5.14         3.43 o
  13   8  10         18.40         15.76         4.65 o
  14   8  10          0.37          6.25         9.19 o
   1   9  10          0.64          2.32         2.16 o
   2   9  10          0.55          2.91         2.14 o
   3   9  10          1.07          6.61         2.96 o
   4   9  10         11.11         14.84         3.85 o
   5   9  10         56.27         61.18         7.76 o
   6   9  10         11.73         16.07         3.53 o
   7   9  10          2.88          7.10         2.54 o
   8   9  10          0.80          2.98         2.46 o
   9   9  10          3.37          4.60         2.82 o
  10   9  10          0.80          0.40         3.25 o
  11   9  10          0.81          5.27         3.62 o
  12   9  10          1.03          3.62         3.40 o
  13   9  10          0.01          3.69         3.50 o
   0  10  10        173.69        198.13        14.57 o
   1  10  10        101.40         66.62         5.25 o
   2  10  10         75.92         67.21         5.25 o
   3  10  10          0.10          6.45         2.36 o
   4  10  10         27.03         12.21         2.78 o
   5  10  10          0.96          4.35         2.17 o
   6  10  10         54.55         45.15         6.76 o
   7  10  10          1.65          3.39         2.45 o
   8  10  10          4.15         14.89         8.69 o
   9  10  10         24.55         23.66         4.65 o
  10  10  10          4.14         -0.39         3.36 o
  11  10  10         34.49         35.37         7.72 o
  12  10  10          1.91          4.40         3.74 o
  13  10  10         10.01          4.24         3.63 o
   1  11  10          0.59          4.33         2.50 o
   2  11  10          2.77          2.63         2.19 o
   3  11  10          0.63          5.55         2.80 o
   4  11  10          1.24         24.69         9.50 o
   5  11  10         13.42         14.48         6.63 o
   6  11  10          6.34          8.17         2.57 o
   7  11  10          8.82         77.59        35.44 o
   8  11  10          2.52          0.25         2.71 o
   9  11  10          2.02          5.45         3.27 o
  10  11  10          0.02         -0.36         3.29 o
  11  11  10          0.90          2.02         3.44 o
  12  11  10          0.38          3.73         3.74 o
   0  12  10         66.54         50.01         6.88 o
   1  12  10         25.68         34.04         4.02 o
   2  12  10          0.24          1.58         2.26 o
   3  12  10         13.38         11.98         2.92 o
   4  12  10          1.59          3.04         2.26 o
   5  12  10          5.35          6.07         2.46 o
   6  12  10          6.04          3.31         2.35 o
   7  12  10         43.36         37.58         4.55 o
   8  12  10          0.53          7.72         3.21 o
   9  12  10         80.39         81.83         7.90 o
  10  12  10          1.63          8.74         6.59 o
  11  12  10         10.34         15.19         4.90 o
   1  13  10         15.67         16.61         4.03 o
   2  13  10          1.12          4.06         2.45 o
   3  13  10          9.56         12.12         2.88 o
   4  13  10         24.16         32.69         4.81 o
   5  13  10         67.29         63.29         6.45 o
   6  13  10         28.27         32.84         5.60 o
   7  13  10         22.79         25.54         4.10 o
   8  13  10          6.92         30.79        13.71 o
   9  13  10          4.30          6.84         3.55 o
   0  14  10          2.55          5.73         3.79 o
   1  14  10          0.30          2.63         2.36 o
   2  14  10          1.77         -0.86         2.18 o
   3  14  10          1.19          1.03         2.14 o
   4  14  10          0.13         -0.59         2.19 o
   5  14  10          1.12          1.46         2.31 o
   6  14  10          0.88          3.91         2.44 o
   7  14  10          2.65          4.43         2.91 o
   8  14  10          0.21          2.23         2.74 o
   1  15  10          0.78          3.07         2.54 o
   2  15  10          0.74          4.20         2.73 o
   3  15  10         15.76         19.65         3.69 o
   4  15  10          1.30         10.12         5.24 o
   5  15  10          0.01          4.34         2.76 o
   6  15  10          1.88          5.04         3.07 o
   0  16  10          1.66          1.34         3.70 o
   1  16  10          0.41          2.73         2.77 o
   2  16  10          2.44         -0.40         2.74 o
   3  16  10          1.38          1.93         2.80 o
   1   0  11        233.96        158.30        15.62 o
   2   0  11         31.76        265.35        19.54 o
   3   0  11        466.07        334.01        19.56 o
   4   0  11         28.31        377.21        45.28 o
   5   0  11       1548.78       1741.29       240.73 o
   6   0  11        145.52        144.54        15.66 o
   7   0  11         96.09        200.75        38.39 o
   8   0  11         23.17         83.12        11.68 o
   9   0  11         47.81        108.18        15.43 o
  10   0  11         69.11        175.01        17.76 o
  11   0  11         75.64         79.35        12.03 o
  12   0  11         41.51         57.12        10.46 o
   0   1  11         90.20         85.52        12.84 o
   1   1  11         28.45         30.16         3.96 o
   2   1  11         36.09         17.70         4.47 o
   3   1  11          0.95          8.32         2.48 o
   4   1  11         13.63         29.41         9.02 o
   5   1  11          0.00          5.50         2.28 o
   6   1  11         21.73         13.94         3.94 o
   7   1  11         15.01         12.00         3.06 o
   8   1  11         19.49         13.25         4.28 o
   9   1  11          2.79         19.46         4.77 o
  10   1  11          0.21         19.44         8.16 o
  11   1  11         10.52         11.95         4.61 o
  12   1  11          0.10         20.61        11.88 o
  13   1  11          0.96          3.42         3.95 o
  14   1  11          1.86         -1.11         3.80 o
   1   2  11         39.32         34.64         5.16 o
   2   2  11          1.68          3.04         2.08 o
   3   2  11         77.28         68.37        12.41 o
   4   2  11          2.68         16.55         4.45 o
   5   2  11        288.42        280.40        17.64 o
   6   2  11         10.05         13.18         3.28 o
   7   2  11          3.45         12.37         9.18 o
   8   2  11          0.19          2.51         3.11 o
   9   2  11          6.48         10.29         4.07 o
  10   2  11          3.57          1.89         3.33 o
  11   2  11          2.07          4.47         4.01 o
  12   2  11          6.28          6.15         3.77 o
  13   2  11         50.70         36.05        10.83 o
  14   2  11          0.00          0.84         3.16 o
   0   3  11        180.18        148.69        10.71 o
   1   3  11         87.33         64.16         9.48 o
   2   3  11         26.15         25.47         3.29 o
   3   3  11          4.87         10.92         2.86 o
   4   3  11         11.34         12.44         3.12 o
   5   3  11          3.21          4.86         2.20 o
   6   3  11         22.84         17.97         3.38 o
   7   3  11          1.58          2.84         2.37 o
   8   3  11          0.05          7.41         4.91 o
   9   3  11          8.50          6.31         4.34 o
  10   3  11          2.42          2.33         3.31 o
  11   3  11          0.29         -0.72         2.88 o
  12   3  11          6.41          3.86         3.61 o
  13   3  11          3.08          7.85         3.85 o
  14   3  11          1.62          0.68         3.32 o
   1   4  11          2.56         11.75         2.55 o
   2   4  11          0.00          3.32         2.19 o
   3   4  11          2.71          3.15         2.44 o
   4   4  11         60.54         56.08         5.65 o
   5   4  11         20.87         23.05         3.20 o
   6   4  11         28.20         26.61         3.62 o
   7   4  11          1.79          8.30         2.68 o
   8   4  11          0.03         -1.38         2.39 o
   9   4  11          1.09         -0.28         3.01 o
  10   4  11          0.60          3.05         3.28 o
  11   4  11          6.77          6.30         3.66 o
  12   4  11          0.05          4.91         3.43 o
  13   4  11          6.60         12.07         4.33 o
  14   4  11          2.70          6.64         3.78 o
   0   5  11       1015.88       1808.01       105.61 o
   1   5  11        187.34        135.63        16.30 o
   2   5  11        330.80        233.95        15.42 o
   3   5  11         37.44         62.03         5.27 o
   4   5  11        108.67        129.55         7.96 o
   5   5  11          0.18          2.47         2.01 o
   6   5  11        210.78        180.56         9.25 o
   7   5  11         16.09         17.89         3.53 o
   8   5  11         13.55         13.01         5.84 o
   9   5  11          4.53          9.00         3.97 o
  10   5  11          0.62         24.20         5.28 o
  11   5  11          9.26         10.10         4.30 o
  12   5  11         26.24         20.08         5.25 o
  13   5  11          4.19          4.74         3.87 o
  14   5  11         10.13          6.32         4.13 o
   1   6  11         28.63         20.35         3.17 o
   2   6  11          2.07          2.94         2.09 o
   3   6  11         31.50         23.48         4.65 o
   4   6  11         44.95         39.80         6.67 o
   5   6  11        130.52        122.28        29.77 o
   6   6  11         18.52         27.85         4.56 o
   7   6  11          0.82         18.11         4.30 o
   8   6  11          2.91          5.08         3.00 o
   9   6  11          0.49         11.06         4.32 o
  10   6  11          0.05          6.24         4.23 o
  11   6  11          6.55          4.88         4.03 o
  12   6  11          0.59          1.61         4.07 o
  13   6  11         42.07         37.79         6.53 o
   0   7  11          6.35         12.25         3.80 o
   1   7  11         87.15         98.46         6.18 o
   2   7  11          0.71          3.25         2.07 o
   3   7  11         18.97         22.71         3.35 o
   4   7  11          0.35          3.25         2.10 o
   5   7  11         21.45         11.72         3.13 o
   6   7  11          0.32          3.63         2.20 o
   7   7  11         13.88         15.01         4.68 o
   8   7  11         17.67         25.00         4.64 o
   9   7  11         53.91         44.52         9.30 o
  10   7  11          0.17         15.61         6.10 o
  11   7  11         18.19         14.61         6.47 o
  12   7  11          4.99          3.39         3.83 o
  13   7  11          3.46          4.60         3.84 o
   1   8  11          1.95          4.88         2.36 o
   2   8  11          4.80         18.65         3.04 o
   3   8  11          0.19          3.83         2.31 o
   4   8  11          9.61         16.40         3.53 o
   5   8  11          4.36          3.34         2.42 o
   6   8  11        134.18        156.13        18.09 o
   7   8  11         16.32          9.73         2.99 o
   8   8  11         15.82         10.34         3.48 o
   9   8  11         14.19         12.60         5.16 o
  10   8  11          0.12          5.29         3.74 o
  11   8  11          6.36          2.51         3.64 o
  12   8  11         47.54         54.52         7.44 o
   0   9  11         93.67         99.77         9.43 o
   1   9  11         14.06         12.97         3.22 o
   2   9  11         17.28         17.75         3.75 o
   3   9  11          0.01          6.26         2.56 o
   4   9  11          5.21          3.27         2.20 o
   5   9  11          0.10          2.17         1.95 o
   6   9  11          0.30          6.40         3.01 o
   7   9  11          1.64          6.07         3.78 o
   8   9  11         32.86         50.82         9.97 o
   9   9  11          0.34          0.70         3.07 o
  10   9  11         15.22         16.15         4.86 o
  11   9  11          2.60          0.48         3.62 o
   1  10  11          9.03          7.62         2.59 o
   2  10  11          3.03          3.05         2.25 o
   3  10  11          4.29         12.76         8.40 o
   4  10  11          0.25          6.56         2.51 o
   5  10  11         35.04         57.87         7.11 o
   6  10  11          1.52          2.70         2.33 o
   7  10  11          0.86          5.24         2.75 o
   8  10  11          1.52          3.81         3.11 o
   9  10  11          8.19          3.66         3.69 o
  10  10  11          4.63         -0.93         3.23 o
  11  10  11         11.61         49.79        32.18 o
   0  11  11         36.52         76.22         8.13 o
   1  11  11         11.01         36.57         4.25 o
   2  11  11          0.00          9.90         2.80 o
   3  11  11          0.47          6.31         2.58 o
   4  11  11          0.73          2.00         2.30 o
   5  11  11          0.30          3.28         2.50 o
   6  11  11          0.05          2.34         2.36 o
   7  11  11          3.11          6.66         2.70 o
   8  11  11          0.69          2.60         3.02 o
   9  11  11         12.95          8.82         3.88 o
  10  11  11         10.47          1.65         3.58 o
   1  12  11          6.34          4.52         2.53 o
   2  12  11          3.40          3.47         2.64 o
   3  12  11          8.94          6.29         2.64 o
   4  12  11          2.27         12.82         4.59 o
   5  12  11         30.64         43.52         5.72 o
   6  12  11         13.66         14.83         3.54 o
   7  12  11          0.97          1.08         2.50 o
   8  12  11          1.54         -0.39         3.22 o
   0  13  11        167.38        135.04        11.58 o
   1  13  11        189.95        226.85        15.22 o
   2  13  11         10.98         15.96         3.59 o
   3  13  11          2.39          2.25         2.54 o
   4  13  11         10.96          6.52         2.70 o
   5  13  11         15.57         15.87         3.37 o
   6  13  11         20.48         16.08         4.28 o
   7  13  11         14.36         11.21         3.77 o
   1  14  11          0.22          1.78         2.58 o
   2  14  11          0.05          0.05         2.49 o
   3  14  11          1.49          5.20         2.58 o
   4  14  11          4.73          6.28         3.09 o
   5  14  11          0.98          2.09         2.83 o
   0   0  12        280.81        215.69        19.58 o
   2   0  12         13.48         53.40         6.24 o
   3   0  12         47.01         61.55         9.43 o
   4   0  12        147.37         88.20        12.00 o
   5   0  12         17.46         49.95        11.85 o
   6   0  12        131.99        169.36        32.66 o
   7   0  12         25.88         75.54         8.70 o
   9   0  12         20.31         68.14        16.45 o
  10   0  12          2.53         24.80         7.80 o
  11   0  12         61.88         44.49         9.57 o
  12   0  12         76.17         94.77        13.66 o
  13   0  12         12.54         63.59        11.25 o
   1   1  12          2.71         10.31         2.50 o
   2   1  12          5.43          7.94         2.43 o
   3   1  12         14.88         25.39         6.06 o
   4   1  12          1.65         11.44         2.68 o
   5   1  12         20.46         30.45         9.32 o
   6   1  12          7.63         11.75         3.10 o
   7   1  12          1.85          3.82         2.54 o
   8   1  12          0.56          6.66         3.84 o
   9   1  12          0.62          9.61         4.35 o
  10   1  12          2.19          0.79         3.53 o
  11   1  12          7.21          9.51         4.48 o
  12   1  12          5.14         11.11         4.43 o
  13   1  12         14.06         29.87        13.19 o
   0   2  12         79.74         75.35         9.24 o
   1   2  12          2.91          8.34         2.41 o
   2   2  12          1.85          9.41         4.25 o
   3   2  12          8.32          9.76         2.46 o
   4   2  12          6.54          9.26         2.44 o
   5   2  12          7.54          6.40         2.32 o
   6   2  12          8.75         11.70         2.99 o
   7   2  12         13.67          6.54         2.82 o
   8   2  12         26.09         19.95         4.83 o
   9   2  12          6.24          7.17         3.71 o
  10   2  12          0.34         11.81         6.23 o
  11   2  12         23.29         14.16         4.64 o
  12   2  12         12.42         10.70         4.61 o
   1   3  12          0.12          3.70         2.10 o
   2   3  12         10.99          6.70         2.30 o
   3   3  12          1.00          3.36         1.98 o
   4   3  12         32.98         21.70         3.07 o
   5   3  12          4.28          3.52         2.10 o
   6   3  12         12.44          7.27         2.71 o
   7   3  12          2.23          1.38         2.48 o
   8   3  12          2.22          2.15         3.38 o
   9   3  12          2.15          5.20         3.74 o
  10   3  12          2.56          3.14         3.60 o
  11   3  12          2.78          2.07         3.43 o
  12   3  12          3.22          1.82         3.60 o
   0   4  12          2.94          5.16         4.25 o
   1   4  12         41.81         52.44         5.14 o
   2   4  12          1.95          3.28         2.20 o
   3   4  12          1.34          2.72         2.19 o
   4   4  12          6.21          2.97         1.98 o
   5   4  12          1.27          2.47         2.02 o
   6   4  12          0.73         -0.33         2.26 o
   7   4  12          0.00          1.94         2.39 o
   8   4  12          5.10          1.32         2.96 o
   9   4  12          3.71          8.24         3.73 o
  10   4  12          1.85          3.90         3.72 o
  11   4  12          0.08         -0.22         3.55 o
  12   4  12          0.72          0.07         3.29 o
   1   5  12         10.26          8.39         5.54 o
   2   5  12         49.18         27.72         5.28 o
   3   5  12         63.22         26.01         4.18 o
   4   5  12         49.40         48.68         4.34 o
   5   5  12         26.58         53.12         5.76 o
   6   5  12         69.93         70.04         6.07 o
   7   5  12          1.92         14.46         5.57 o
   8   5  12          0.41          5.21         3.64 o
   9   5  12          4.00          6.37         3.83 o
  10   5  12         11.71          7.50         4.10 o
  11   5  12         30.20         51.39         9.81 o
  12   5  12          5.42          5.89         4.19 o
   0   6  12          0.10          7.76         6.25 o
   1   6  12         52.26         46.06         5.17 o
   2   6  12          0.26          2.38         2.22 o
   3   6  12          0.17          1.76         2.00 o
   4   6  12         13.35          7.07         2.40 o
   5   6  12          0.01          1.64         2.04 o
   6   6  12          6.66          5.86         2.73 o
   7   6  12          0.09          7.02         2.83 o
   8   6  12          1.99         13.37         4.52 o
   9   6  12          5.00          9.57         4.35 o
  10   6  12          1.94          5.99         4.05 o
  11   6  12          4.39          2.80         3.71 o
   1   7  12          4.18          3.98         2.32 o
   2   7  12          0.56          2.75         2.80 o
   3   7  12          4.67          7.93         2.48 o
   4   7  12          3.05         13.61         5.38 o
   5   7  12         21.27         15.27         3.06 o
   6   7  12          7.98          8.89         2.74 o
   7   7  12          7.40          8.17         2.86 o
   8   7  12          2.49         14.36         4.57 o
   9   7  12          0.66          7.26         4.13 o
  10   7  12          0.57          2.37         3.75 o
  11   7  12          0.09          2.41         3.87 o
   0   8  12          8.14         11.46         4.09 o
   1   8  12        230.99        236.85        13.74 o
   2   8  12         12.47         14.02         2.97 o
   3   8  12          0.78          3.80         2.28 o
   4   8  12          7.53          6.91         2.52 o
   5   8  12          2.39          4.28         2.92 o
   6   8  12          0.00          6.32         3.90 o
   7   8  12          1.25          6.00         2.77 o
   8   8  12         44.30         31.13         5.41 o
   9   8  12         48.56         51.41         7.59 o
  10   8  12          6.01         14.67        13.90 o
   1   9  12          2.11          1.35         2.18 o
   2   9  12          0.51         -0.60         2.07 o
   3   9  12          2.33          4.22         2.43 o
   4   9  12          2.17          2.07         2.16 o
   5   9  12          1.03          4.51         2.39 o
   6   9  12          6.15          3.54         2.47 o
   7   9  12          9.49         14.47         3.61 o
   8   9  12          0.00          1.53         3.03 o
   9   9  12          0.08         -0.64         3.90 o
   0  10  12          7.10         23.19         7.13 o
   1  10  12          8.75          7.25         2.57 o
   2  10  12          3.68          6.80         3.15 o
   3  10  12         10.95         11.56         2.89 o
   4  10  12         14.01         16.16         3.22 o
   5  10  12          1.07          2.60         2.31 o
   6  10  12         13.01         11.04         3.98 o
   7  10  12          0.33          3.76         2.97 o
   8  10  12         32.27         27.92         6.98 o
   1  11  12         12.04         18.90         5.34 o
   2  11  12          1.96          0.43         2.37 o
   3  11  12          0.38         14.48        10.91 o
   4  11  12         12.62         10.19         2.93 o
   5  11  12         10.18         19.88         3.54 o
   6  11  12          2.50         22.42        15.96 o
   7  11  12          0.09          8.50         5.11 o
   0  12  12          9.13          3.51         3.96 o
   1  12  12         90.97         88.28         6.67 o
   2  12  12          6.99          7.45         2.96 o
   3  12  12          1.78          4.57         2.86 o
   4  12  12          0.65          2.23         2.84 o
   5  12  12          4.35          5.25         2.90 o
   1  13  12          3.77          1.88         2.73 o
   1   0  13         50.57         44.20         6.18 o
   2   0  13         35.99        240.44        20.45 o
   3   0  13         24.03         39.48         6.74 o
   4   0  13         21.89         60.57         6.99 o
   5   0  13         97.37         86.62        12.00 o
   7   0  13        157.00         58.65        29.63 o
   8   0  13         13.92         30.08         8.49 o
   9   0  13          0.75        212.92        20.44 o
  10   0  13          0.59         43.10        10.13 o
   0   1  13         23.31         12.61         4.24 o
   1   1  13         14.02          9.01         2.58 o
   2   1  13          8.98         24.02         7.36 o
   3   1  13          0.10          5.16         2.84 o
   4   1  13          6.41          4.76         3.16 o
   5   1  13          0.41          1.04         2.78 o
   6   1  13          3.04          3.81         2.87 o
   7   1  13          1.50          3.77         3.85 o
   8   1  13         21.64         17.34         4.80 o
   9   1  13          8.22         12.16         4.56 o
  10   1  13          0.72          6.60         4.52 o
   1   2  13          1.78         -0.41         2.22 o
   2   2  13          1.66          5.18         2.36 o
   3   2  13          3.67          3.09         2.22 o
   4   2  13          5.56          8.00         2.52 o
   5   2  13         11.51         12.43         5.00 o
   6   2  13         28.02         17.88         4.48 o
   7   2  13          9.47          6.90         4.17 o
   8   2  13          2.29          1.73         3.49 o
   9   2  13          0.34         -0.35         3.39 o
  10   2  13          3.13          2.38         3.83 o
   0   3  13          0.26          7.86         3.57 o
   1   3  13          0.00         10.11         2.70 o
   2   3  13          2.55          4.31         2.31 o
   3   3  13          3.01          1.42         2.01 o
   4   3  13          0.55         -0.25         1.98 o
   5   3  13          0.29          3.81         2.30 o
   6   3  13         12.25          7.17         2.82 o
   7   3  13          4.30          8.74         3.64 o
   8   3  13          3.26         13.78         5.16 o
   9   3  13         11.14          6.49         4.10 o
  10   3  13          3.13          0.89         3.45 o
   1   4  13          4.56          7.00         2.52 o
   2   4  13          6.79          3.96         2.16 o
   3   4  13          3.43          1.63         2.23 o
   4   4  13          1.52          3.73         2.39 o
   5   4  13         12.15         13.19         3.21 o
   6   4  13          1.77          3.37         2.53 o
   7   4  13          2.80          3.69         2.98 o
   8   4  13          0.87          0.92         3.09 o
   9   4  13          0.09          0.24         3.29 o
  10   4  13          0.92          1.26         4.18 o
   0   5  13         28.94         82.42        19.45 o
   1   5  13         63.51         50.07         4.82 o
   2   5  13         10.03          7.06         3.28 o
   3   5  13         14.16          8.62         2.46 o
   4   5  13         15.66          4.20         2.37 o
   5   5  13          4.39          9.76         2.92 o
   6   5  13         22.83         20.06         3.97 o
   7   5  13          9.94         16.40         4.33 o
   8   5  13        134.91        108.47        10.41 o
   9   5  13         13.87          9.59         4.19 o
   1   6  13          5.35          8.35         2.69 o
   2   6  13          0.04          3.30         2.28 o
   3   6  13         20.33          8.11         2.63 o
   4   6  13          6.49         12.80         3.67 o
   5   6  13         18.59         42.93         9.72 o
   6   6  13          6.77          1.73         2.78 o
   7   6  13          0.67          1.18         3.42 o
   8   6  13          0.11          2.66         3.63 o
   0   7  13         36.50         35.98         5.96 o
   1   7  13         55.14         38.20         4.59 o
   2   7  13         14.25         14.89         3.52 o
   3   7  13         11.15         12.72         2.89 o
   4   7  13          0.18          3.39         2.36 o
   5   7  13          1.84          2.59         2.48 o
   6   7  13          0.17          6.98         3.15 o
   7   7  13         34.82         11.94         4.50 o
   8   7  13          7.37          5.59         5.25 o
   1   8  13          4.48          3.63         2.48 o
   2   8  13          4.16         10.81         2.83 o
   3   8  13         11.65          8.29         2.70 o
   4   8  13         85.54        106.94         8.04 o
   5   8  13         14.21         26.98         4.25 o
   6   8  13         16.59         45.90        20.69 o
   7   8  13         68.86         61.84        14.91 o
   0   9  13          1.61          3.09         4.21 o
   1   9  13          2.15          2.94         2.51 o
   2   9  13          8.15          4.80         2.51 o
   3   9  13          0.11          0.83         2.31 o
   4   9  13          0.50          4.43         2.58 o
   5   9  13          1.40          0.18         2.53 o
   1  10  13          8.36          9.25         4.42 o
   2  10  13          0.63          2.65         2.44 o
   3  10  13          0.49          7.16         2.97 o
   1   0  14         49.58         58.62         7.35 o
   2   0  14        121.79         61.26        18.54 o
   3   0  14         51.01         22.11         5.62 o
   4   0  14         14.70         38.13         6.11 o
   5   0  14          0.80         32.72         7.62 o
   6   0  14         51.90        110.34        16.10 o
   7   0  14          0.15         79.75        17.64 o
   1   1  14          3.11          7.64         2.75 o
   2   1  14          0.08          4.16         2.51 o
   3   1  14          1.01          1.02         2.67 o
   4   1  14         10.53          8.32         2.74 o
   5   1  14          2.69          4.74         3.07 o
   6   1  14          5.87          8.34         3.47 o
   7   1  14          1.41          3.48         5.77 o
   0   2  14         84.52         71.55        21.97 o
   1   2  14         26.93         16.82         3.40 o
   2   2  14          8.39          8.06         2.75 o
   3   2  14         11.16          3.03         2.33 o
   4   2  14          0.34          3.41         2.57 o
   5   2  14          0.63          1.93         2.70 o
   6   2  14          1.25          2.47         2.82 o
   7   2  14          0.45          2.52         5.72 o
   1   3  14          0.24         -0.36         2.17 o
   2   3  14          4.88          2.35         2.24 o
   3   3  14          0.52          0.05         2.34 o
   4   3  14         44.37         35.43         4.55 o
   5   3  14          0.05          2.19         2.66 o
   6   3  14          0.37          8.54         3.62 o
   0   4  14         17.31          7.63         3.84 o
   1   4  14          2.68          2.54         2.34 o
   2   4  14          8.42          1.44         2.32 o
   3   4  14          0.00          2.49         2.25 o
   4   4  14          1.85          0.78         2.14 o
   5   4  14          1.17          0.71         2.90 o
   6   4  14          1.11          2.06         3.16 o
   1   5  14         15.53          7.07         2.71 o
   2   5  14         14.10         11.08         2.90 o
   3   5  14          5.50          9.45         2.73 o
   4   5  14          0.27          3.47         2.40 o
   5   5  14          1.58         13.90         9.41 o
   0   6  14         35.44         44.74        10.84 o
   1   6  14          2.72          5.16         2.49 o
   2   6  14          2.96          4.34         2.53 o
   3   6  14          0.08          5.98         2.83 o
   4   6  14          0.08          1.60         2.64 o
   1   7  14          0.59         -1.51         2.38 o
   2   7  14          0.34          6.49         2.82 o
                                                
