# Supplementary material for: Improving data quality for three-dimensional electron diffraction by a post-column energy filter and a new crystal tracking method
Source: J Appl Crystallogr. 2022 Nov 29;55(Pt 6):1583–91. doi: 10.1107/S1600576722009633 (PMC9721325; doi:10.1107/S1600576722009633)
Supplement: Supplementary file 4 [file j-55-01583-sup4.zip › nb5321ZSM-5_crystal3_EXTI_10evsup23.hkl]

#
# h,k,l, Fc-squared, Fo-squared, sigma(Fo-squared), status flag
#
data_10ev
_shelx_title ' '
_shelx_refln_list_code          4
_shelx_F_calc_maximum      258.97
_exptl_crystal_F_000       939.25
_reflns_d_resolution_high  0.9003

loop_
 _space_group_symop_operation_xyz
 'x, y, z'
 '-x, -y, -z'
 '-x+1/2, -y, z+1/2'
 'x+1/2, y, -z+1/2'
 '-x, y+1/2, -z'
 'x, -y+1/2, z'
 'x+1/2, -y+1/2, -z+1/2'
 '-x+1/2, y+1/2, z+1/2'

_cell_length_a    20.0220
_cell_length_b    19.8990
_cell_length_c    13.3830
_cell_angle_alpha  90.000
_cell_angle_beta   90.000
_cell_angle_gamma  90.000

_shelx_F_squared_multiplier     1.000

loop_
 _refln_index_h
 _refln_index_k
 _refln_index_l
 _refln_F_squared_calc
 _refln_F_squared_meas
 _refln_F_squared_sigma
 _refln_observed_status
   2   0   0      24990.80      19676.30      1077.11 o
   4   0   0       6581.79       4270.12       236.96 o
   6   0   0       8204.25       5915.94       328.68 o
  10   0   0      19631.45      22839.42      1256.93 o
  12   0   0         87.80        400.57        34.68 o
   2   1   0        503.73        389.46        16.01 o
   4   1   0        555.34        466.43        32.01 o
   6   1   0        603.29        717.39        51.39 o
   8   1   0         11.44         13.39         1.66 o
  10   1   0         41.16         41.60         5.37 o
  12   1   0         46.45         28.79        14.85 o
   2   2   0        238.89        492.87        34.48 o
   4   2   0        149.98        144.59         6.85 o
   6   2   0         72.90         58.02         8.83 o
   8   2   0        915.83       1396.95       139.82 o
  10   2   0        615.92        743.47        43.86 o
  12   2   0         20.01         52.70        20.27 o
   4   3   0       3084.30       4691.00       262.10 o
   6   3   0       1851.89       2616.77       150.07 o
   8   3   0        301.68        282.21        15.27 o
  10   3   0        131.89        126.03        15.31 o
  12   3   0       1988.12       2187.72       564.65 o
   4   4   0         29.57         24.80         3.59 o
   6   4   0         12.22         16.48         2.12 o
   8   4   0         29.94         33.42         3.15 o
  10   4   0        227.51        203.09        20.37 o
  12   4   0          1.49          2.19         3.38 o
   6   5   0       1603.12       1661.35        97.27 o
   8   5   0          8.55          8.85         3.81 o
  10   5   0         10.63         23.70         3.44 o
  12   5   0        169.61        110.34        14.01 o
   6   6   0         48.60         34.18         5.09 o
  10   6   0        189.57        161.20        18.94 o
  12   6   0         12.15         16.74         5.55 o
   8   7   0         78.84         51.83         9.75 o
  10   7   0         26.95         30.29        13.36 o
  12   7   0        570.93        572.57        52.40 o
  10   8   0         36.38         38.08         8.08 o
   8   9   0         11.81         12.16         7.56 o
  10   9   0          0.01         -1.76         3.35 o
  10  10   0       1036.43       1395.26       119.34 o
   1   0   1      21194.34      16571.89       798.30 o
   2   0   1        114.32        120.92         5.21 o
   3   0   1      10212.31       7469.75       599.63 o
   4   0   1         33.49         84.88         5.29 o
   5   0   1      67067.07     101129.13      4182.88 o
   6   0   1        877.51        851.29        68.17 o
   7   0   1        948.22        750.45        76.75 o
   8   0   1         20.39         22.55         5.19 o
   9   0   1         97.62         72.37         6.30 o
  10   0   1         40.46         45.15         4.68 o
  11   0   1        319.35        288.25        26.26 o
  12   0   1        118.20         87.61        11.10 o
   0   1   1      15662.49       8162.43       340.67 o
   1   1   1       3465.45       3307.49       179.97 o
   2   1   1          3.64         79.63         5.94 o
   3   1   1         27.48         68.79         3.72 o
   4   1   1         83.34         88.36        22.60 o
   5   1   1         35.52         27.46         1.83 o
   6   1   1         81.01         58.09         4.33 o
   7   1   1         95.74        100.90         6.98 o
   8   1   1        662.83        674.06        32.02 o
   9   1   1         50.20         43.28         5.84 o
  10   1   1        152.48        163.81        13.98 o
  11   1   1         87.52         82.83        29.10 o
  12   1   1         33.88         90.52        51.25 o
   1   2   1        336.76        710.21        65.40 o
   2   2   1         21.73         17.23         3.25 o
   3   2   1        659.70       1135.99        46.06 o
   4   2   1       4030.16       4789.15      1161.76 o
   5   2   1       1169.64       1328.73       180.00 o
   6   2   1         98.05        111.27         4.78 o
   7   2   1         15.05         21.08         3.59 o
   8   2   1         57.91         81.52         5.06 o
   9   2   1         13.82          8.97         2.03 o
  10   2   1         83.10         74.55         5.16 o
  11   2   1         11.54         18.03         3.51 o
  12   2   1        222.03        190.00        20.52 o
   0   3   1       5572.82       1769.10       105.67 o
   1   3   1       3363.44       1845.86       624.02 o
   2   3   1          9.39         20.17         2.88 o
   3   3   1        380.44        463.98        20.24 o
   4   3   1        194.31        152.31        20.20 o
   5   3   1         78.48         54.84         3.83 o
   6   3   1         11.57         13.97         1.81 o
   7   3   1       1314.98       1569.61        79.67 o
   8   3   1         23.41         33.81         3.70 o
   9   3   1        192.03        190.99        13.79 o
  10   3   1        119.60         96.97         4.79 o
  11   3   1       1116.75       1153.00        70.62 o
  12   3   1        127.43        114.96         9.80 o
   1   4   1        227.04        172.09        12.68 o
   2   4   1          2.70         15.23         2.40 o
   3   4   1         49.18         45.80         6.89 o
   4   4   1         24.02         21.60         2.51 o
   5   4   1        378.22        472.19        21.04 o
   6   4   1         12.29          8.63         2.65 o
   8   4   1          4.31          2.02         1.39 o
   9   4   1          8.84          8.12         1.37 o
  10   4   1          3.80          3.40         1.20 o
  11   4   1          6.39          3.40         1.64 o
  12   4   1          3.40        115.77        22.36 o
   2   5   1          8.71         22.72         7.35 o
   3   5   1        336.16        348.98        23.50 o
   4   5   1        398.46        387.66        52.39 o
   5   5   1         13.91          9.79         2.08 o
   6   5   1        183.42        164.57        10.00 o
   7   5   1        131.32        122.69        12.55 o
   8   5   1         68.25        116.69        19.43 o
   9   5   1        182.09        151.68        19.90 o
  10   5   1        801.77        786.73        30.45 o
  11   5   1        630.27        609.35        34.87 o
  12   5   1        134.24        229.48        47.16 o
   4   6   1          5.08          7.38         7.05 o
   5   6   1        463.89        369.41        27.09 o
   6   6   1         12.80          6.56         2.04 o
   7   6   1         10.37         18.75         4.04 o
   8   6   1          4.67          5.18         3.27 o
   9   6   1          3.01          2.99         1.95 o
  10   6   1          0.22          4.14         1.78 o
  11   6   1          7.93         26.19        13.19 o
  12   6   1         31.03         18.45         4.38 o
   4   7   1         21.58         22.11         4.51 o
   5   7   1         14.84         23.61         4.70 o
   6   7   1          2.01          2.75         1.94 o
   7   7   1        151.02        125.14        11.62 o
   8   7   1         60.89         73.11         5.63 o
   9   7   1        151.45        119.21        19.09 o
  10   7   1         13.10         28.66        15.07 o
  11   7   1         17.82         28.25         5.06 o
  12   7   1          1.92         12.24         5.63 o
   5   8   1        175.45        160.40        31.41 o
   6   8   1         32.60         21.05         4.89 o
   7   8   1        386.66        292.52        55.11 o
   8   8   1         28.12         24.75         3.74 o
   9   8   1          8.24          3.39         2.12 o
  10   8   1         41.66         29.30         6.38 o
  11   8   1         31.96         59.50        39.79 o
  12   8   1        461.50        518.70        48.74 o
   5   9   1          0.23         -1.63         4.00 o
   6   9   1          0.02          7.54         5.26 o
   7   9   1          8.50         15.17         4.73 o
   8   9   1         47.75         40.30         6.86 o
   9   9   1         44.25         55.78         7.57 o
  10   9   1          7.87         11.09         3.37 o
  11   9   1         18.69         13.15         7.54 o
  12   9   1          4.61          0.50         3.94 o
   6  10   1          1.51          7.37         6.21 o
   8  10   1         20.46         39.60         7.02 o
   9  10   1          0.77         11.59         4.72 o
  10  10   1          2.63          5.26         3.36 o
  11  10   1         19.46         47.45        26.14 o
  12  10   1          0.55          0.84         4.36 o
   7  11   1         14.08         10.40         7.20 o
   8  11   1         27.33         33.87         9.45 o
   9  11   1         34.01         19.53        11.58 o
  10  11   1          1.53         11.16         5.90 o
  11  11   1          1.41          2.02         4.55 o
  12  11   1          0.69          1.24         4.48 o
   8  12   1          5.02          3.96         6.95 o
   9  12   1          1.27         12.14         6.19 o
  10  12   1         36.16         16.71         7.56 o
  10  13   1         25.54         24.57         9.14 o
   0   0   2       7040.50       9046.26       499.96 o
   1   0   2       8796.33       7827.14       486.14 o
   2   0   2       5107.97       8237.60       453.10 o
   3   0   2        112.24        127.46        36.87 o
   4   0   2         11.10        274.89        30.55 o
   5   0   2         82.62        105.24         5.01 o
   6   0   2         91.71         70.72        22.91 o
   7   0   2        246.08        280.38        14.33 o
   8   0   2        528.47       1850.23       442.77 o
   9   0   2        336.49        212.97        50.77 o
  10   0   2        304.79       3609.40       163.09 o
  11   0   2        503.34        321.47        89.15 o
  12   0   2       1733.34       1232.33       102.99 o
  13   0   2         35.84         46.43         8.42 o
   1   1   2        408.24        709.04        91.15 o
   2   1   2        255.80        305.69        12.94 o
   3   1   2       2113.24       3646.28       123.13 o
   4   1   2        107.82        203.10         9.11 o
   5   1   2       1455.20       1478.97       106.75 o
   6   1   2        377.25        350.27        28.61 o
   7   1   2        209.03        194.90         9.83 o
   8   1   2         22.32         17.40         4.54 o
   9   1   2          4.02          4.80         1.55 o
  10   1   2         10.38          9.64         1.25 o
  11   1   2         27.99         29.02         8.37 o
  12   1   2        127.13         56.34        31.10 o
  13   1   2        476.43        328.82       162.05 o
   0   2   2       3887.96       1993.48       135.36 o
   1   2   2        865.22        244.22        26.94 o
   2   2   2          9.24        118.54         5.60 o
   3   2   2         99.04         79.64        10.24 o
   4   2   2          1.24          5.82         1.04 o
   5   2   2        164.44        119.02        17.95 o
   6   2   2         72.38         59.36         7.31 o
   7   2   2        119.90        147.38        14.62 o
   8   2   2         10.22         71.29        25.06 o
   9   2   2        312.59        246.88        18.04 o
  10   2   2         10.09         55.53        50.37 o
  11   2   2         28.25         56.49        17.17 o
  12   2   2         33.14         28.25         4.67 o
  13   2   2         17.17         25.80         6.76 o
   1   3   2         97.94        153.32         5.39 o
   2   3   2        884.02       1101.90        68.12 o
   3   3   2       1197.22       1490.84        66.18 o
   4   3   2       5417.13      12810.95       709.40 o
   5   3   2        343.64        273.17        41.05 o
   6   3   2       3603.98       6440.94       360.86 o
   7   3   2        429.95        310.09        44.80 o
   8   3   2         25.55         12.15         3.10 o
   9   3   2         21.58         39.15         7.66 o
  10   3   2         16.09         24.57         6.57 o
  11   3   2         23.06          9.73         2.02 o
  12   3   2          4.29         15.02         3.62 o
  13   3   2        643.35       1011.61        85.73 o
   0   4   2         11.73         64.47         9.72 o
   1   4   2         34.06        126.38         9.39 o
   2   4   2         95.30         41.50         4.26 o
   3   4   2          1.16          4.65         1.60 o
   4   4   2          3.00          2.23         1.45 o
   5   4   2         12.86         13.04         2.23 o
   6   4   2          3.47          8.25         1.96 o
   7   4   2          2.54          6.55         2.33 o
   8   4   2        144.40         93.84        14.03 o
   9   4   2          6.23         11.34         2.37 o
  10   4   2         36.47         43.29         5.27 o
  11   4   2          1.48          8.00         2.58 o
  12   4   2          3.10         39.83        25.39 o
  13   4   2          8.14         17.28         6.48 o
   1   5   2       1106.08       1050.55       158.66 o
   2   5   2       1057.87       1263.81        53.16 o
   3   5   2       6585.15      11175.18      1466.08 o
   4   5   2        497.21        270.74        23.68 o
   5   5   2       4332.37       7968.06       315.73 o
   6   5   2       1703.17       2408.29       139.65 o
   7   5   2        215.24        260.14        25.52 o
   8   5   2        139.72        124.81        13.67 o
   9   5   2         39.08         20.86         2.97 o
  10   5   2          2.65          8.93         4.12 o
  11   5   2         24.00         28.00         9.40 o
  12   5   2        201.50        170.31        23.50 o
  13   5   2       1969.69       2355.22       194.04 o
   0   6   2        253.17        236.61        17.54 o
   1   6   2         48.59         59.54         6.98 o
   2   6   2         48.72        113.39        18.29 o
   3   6   2          1.10          8.26         3.44 o
   4   6   2          4.80          1.37         1.72 o
   5   6   2         18.45         27.01        12.13 o
   6   6   2          0.73          7.23         4.91 o
   7   6   2         12.04         14.48         2.88 o
   8   6   2          8.89          7.27         2.93 o
  10   6   2          3.50          4.56         2.14 o
  11   6   2         15.87         30.40        13.97 o
  12   6   2          0.89          0.00         2.55 o
  13   6   2         22.66         10.06         6.29 o
   1   7   2         35.50         68.22         7.65 o
   2   7   2         98.83        112.26        24.54 o
   3   7   2        193.78        129.89         8.49 o
   4   7   2       1208.34       1520.24        90.92 o
   5   7   2         71.51         83.53         7.91 o
   6   7   2        224.39        159.35        13.98 o
   7   7   2          8.70         20.07         3.96 o
   8   7   2          7.79         10.98         3.86 o
   9   7   2         12.33         14.40         3.06 o
  10   7   2         20.66         12.84         2.91 o
  11   7   2          8.04         10.13         3.92 o
  12   7   2        100.78        104.40        30.96 o
  13   7   2         38.65         28.69         8.50 o
   2   8   2        325.18        192.38        16.42 o
   3   8   2          6.23          4.98         3.33 o
   4   8   2         70.81         73.55        29.92 o
   5   8   2         59.90         45.84        11.93 o
   6   8   2         18.11         28.14         3.78 o
   7   8   2         55.13         60.12         7.85 o
   8   8   2         47.76         54.14         5.36 o
   9   8   2         53.49         82.96         9.58 o
  10   8   2         16.87         61.78        17.83 o
  11   8   2        166.12        115.93        16.86 o
  12   8   2        291.18        371.52        26.69 o
  13   8   2         96.90         85.35        15.45 o
   2   9   2         13.63         13.05         5.98 o
   3   9   2         35.62         33.26        12.20 o
   4   9   2          4.10          1.78         3.10 o
   5   9   2          1.97         18.67        11.65 o
   6   9   2          9.68         14.74         8.28 o
   7   9   2          1.91          4.24         2.26 o
   8   9   2          0.86          5.73         2.53 o
   9   9   2          1.90          3.95         2.38 o
  10   9   2          0.37          0.37         2.52 o
  11   9   2          1.41          6.73         3.73 o
  12   9   2          6.46          4.68         3.41 o
   3  10   2          0.77         -2.29         4.35 o
   4  10   2         14.33         17.45         5.05 o
   5  10   2          0.24          5.37         3.83 o
   7  10   2          2.68          6.82         2.71 o
   8  10   2         87.53        127.52        12.78 o
   9  10   2          4.45          7.73         3.99 o
  10  10   2         36.22         41.00        17.09 o
  11  10   2          3.82          9.74         6.78 o
  12  10   2        138.85        252.95        28.02 o
   4  11   2         55.96         53.84        12.65 o
   5  11   2         57.08         47.01         7.92 o
   6  11   2         19.16         15.07         5.26 o
   7  11   2          9.10          7.22         4.30 o
   8  11   2          0.05          3.15         3.28 o
   9  11   2          8.51         14.27         4.23 o
  10  11   2          2.58          4.18         3.11 o
  11  11   2          1.70          0.64         3.15 o
  12  11   2         23.24         32.00         9.11 o
   5  12   2         42.46         55.90         9.13 o
   6  12   2         21.85         12.66         5.08 o
   7  12   2         50.62         44.63         8.12 o
   9  12   2        174.75        192.11        17.93 o
  10  12   2         56.52         42.70        11.78 o
  11  12   2          4.84         18.03        10.22 o
  12  12   2         22.94         24.81         8.71 o
   6  13   2       1135.72       1216.82        78.86 o
   7  13   2        107.25        107.25        30.79 o
   8  13   2          1.43          7.47         7.78 o
   9  13   2         16.72         13.82         6.91 o
  10  13   2         28.52         38.59        10.97 o
  11  13   2          4.84         13.81        18.11 o
  12  13   2         61.28         44.12        11.90 o
   7  14   2          8.06          1.85         4.44 o
   9  14   2         14.54         21.50         9.18 o
  10  14   2         41.98         24.35         9.38 o
  11  14   2          5.55          1.43         5.35 o
  12  14   2          6.66          3.68         5.30 o
   8  15   2          0.40          1.49         4.66 o
   9  15   2          3.82          8.08         6.60 o
  10  15   2          4.13          2.21         6.01 o
   8  16   2         78.70         54.06        16.28 o
   9  16   2        146.41        170.78        24.38 o
  10  16   2          1.73         25.27         9.25 o
  10  17   2          0.04          4.83         7.05 o
   1   0   3       2554.78       4633.88       182.30 o
   2   0   3       1789.31       2556.38       101.79 o
   3   0   3      34634.61      32373.88      1778.72 o
   4   0   3       3675.02       4969.47      1121.76 o
   5   0   3      10243.00      17447.33      2578.73 o
   6   0   3       1787.36       1791.77       323.55 o
   7   0   3       4448.73       6769.41       952.78 o
   8   0   3         85.62         82.62        14.51 o
   9   0   3         44.60         31.50         2.14 o
  10   0   3        101.13         59.82         7.10 o
  11   0   3        404.29        302.68        22.41 o
  12   0   3        139.99        303.14        29.73 o
   0   1   3       3430.00       7785.12       304.91 o
   1   1   3        651.94       1333.69        45.32 o
   2   1   3        209.37        129.12         6.27 o
   3   1   3          8.33          9.56         1.41 o
   4   1   3          0.00          4.82         1.93 o
   5   1   3          1.59          6.60         1.13 o
   6   1   3         47.83         44.27         2.64 o
   7   1   3         56.94         75.70         9.67 o
   8   1   3        122.03        111.66        10.66 o
   9   1   3          1.10          5.22         1.03 o
  10   1   3         10.35         12.37         3.62 o
  11   1   3         63.30         49.50         5.19 o
  12   1   3         17.30         30.86        13.98 o
  13   1   3          0.20          7.20         5.93 o
   1   2   3        500.05        717.05        26.58 o
   2   2   3         11.34         18.16         4.81 o
   3   2   3       1669.69       2498.58       155.69 o
   4   2   3        696.11        556.26        43.71 o
   5   2   3       1381.16       1467.84       158.68 o
   6   2   3         13.72         31.56         4.78 o
   7   2   3         38.93         39.05         3.75 o
   8   2   3         52.66         32.79         3.41 o
   9   2   3         23.35         10.67         2.30 o
  10   2   3          8.33          7.82         5.18 o
  11   2   3          2.88         13.39         4.75 o
  12   2   3         51.24         78.17        16.92 o
  13   2   3        335.69        309.13        74.64 o
   0   3   3       2355.76       2823.22       375.30 o
   1   3   3      15243.14      29998.70       970.72 o
   2   3   3        670.04        760.34        29.92 o
   3   3   3        573.13        447.19        16.16 o
   4   3   3          2.18          6.63         1.86 o
   5   3   3        157.58         95.14        18.14 o
   6   3   3         20.25         38.89         5.24 o
   7   3   3         11.66          7.81         3.06 o
   8   3   3       1256.75       1025.45        76.48 o
   9   3   3       1990.28       2310.97       299.06 o
  10   3   3         19.01          6.48         3.02 o
  11   3   3        126.33        103.70        10.07 o
  12   3   3        233.49        189.88        46.43 o
  13   3   3         35.11         17.73         5.87 o
   1   4   3          6.55         10.55         2.58 o
   2   4   3          9.14         11.49         2.06 o
   3   4   3        489.18        399.66        22.88 o
   4   4   3         51.71         72.60        40.42 o
   5   4   3         19.92         17.37         3.17 o
   6   4   3         16.46         22.79         4.49 o
   7   4   3          0.76          3.00         1.85 o
   8   4   3          7.91          5.50         2.88 o
   9   4   3          5.01          5.94         2.20 o
  10   4   3          0.48          5.40         2.07 o
  11   4   3         18.10         11.84         2.93 o
  12   4   3          0.60          5.07         3.93 o
  13   4   3        127.61        113.62        10.84 o
   0   5   3      10544.49      17500.23      1064.19 o
   1   5   3       5549.57       8742.38       418.76 o
   2   5   3        610.28        323.38        13.77 o
   3   5   3          4.80         21.68         5.00 o
   4   5   3         40.90         85.59        12.47 o
   5   5   3         23.52         40.47         6.35 o
   6   5   3         19.21         36.76         8.23 o
   7   5   3        156.41         99.73        12.83 o
   8   5   3       1769.28       2667.00       154.24 o
   9   5   3         60.79         40.12         4.59 o
  10   5   3         40.31         45.58         5.24 o
  11   5   3        426.06        479.72        35.82 o
  12   5   3        103.18         92.10        23.47 o
  13   5   3          5.87         21.54         5.19 o
   1   6   3         49.19         33.46         2.95 o
   2   6   3         18.38         11.06         1.94 o
   3   6   3        313.12        342.44        17.04 o
   4   6   3         27.10         27.42         6.89 o
   5   6   3        108.83        144.16        12.58 o
   6   6   3         13.72         15.49         2.90 o
   7   6   3         27.33         42.05        18.48 o
   8   6   3         33.47         29.72         4.23 o
   9   6   3          1.50          4.30         2.21 o
  10   6   3          2.08          2.11         3.01 o
  11   6   3         15.54         12.17         4.79 o
  12   6   3          0.86         14.52        11.85 o
  13   6   3        153.10        131.95        17.92 o
   0   7   3        140.81         76.91         6.04 o
   1   7   3       1461.45       1566.79        60.69 o
   2   7   3         36.13         36.58         9.52 o
   3   7   3         53.16         59.78         5.16 o
   4   7   3          6.92         10.21         2.53 o
   5   7   3         70.11         74.50         8.16 o
   6   7   3          4.49          2.00         1.88 o
   7   7   3         69.38         47.86         4.97 o
   8   7   3         22.93         20.92         5.02 o
  10   7   3         17.47         18.61         3.37 o
  11   7   3         10.69         17.26        10.31 o
  12   7   3         10.40          6.81         3.95 o
  13   7   3         26.46         23.08         7.42 o
   1   8   3         54.08         49.24         6.24 o
   2   8   3          1.96          2.31         2.28 o
   3   8   3        261.56        267.29        22.43 o
   4   8   3       3126.18       4059.67       236.41 o
   5   8   3        221.42        205.89        23.49 o
   6   8   3        437.23        318.99        20.15 o
   7   8   3        497.41        485.19        23.87 o
   8   8   3        287.60        190.30        14.92 o
   9   8   3         25.38         23.14         8.46 o
  10   8   3          0.40          1.90         2.42 o
  11   8   3          4.58         15.95         3.99 o
  12   8   3        335.00        311.67        57.66 o
  13   8   3        419.98        585.00        54.67 o
   0   9   3         24.73         20.40         5.21 o
   1   9   3         30.15         22.78         4.75 o
   2   9   3          2.88          3.54         3.27 o
   3   9   3         10.84         12.14         3.40 o
   4   9   3          3.77          6.02         2.89 o
   5   9   3          1.78          1.28         2.08 o
   6   9   3          0.05          0.08         2.04 o
   7   9   3          6.63         11.02         2.94 o
   8   9   3         72.04         89.91         7.39 o
   9   9   3          7.88          7.94         2.83 o
  10   9   3          6.60         15.17         6.09 o
  11   9   3         25.41         21.32         5.80 o
  12   9   3          5.71          5.07         3.92 o
  13   9   3          9.37         13.14         7.38 o
   1  10   3         64.56         30.77         6.49 o
   2  10   3         34.00         30.61        12.49 o
   4  10   3         68.56         60.54         8.51 o
   5  10   3        190.70        184.51        16.21 o
   6  10   3         12.54          8.26         5.47 o
   7  10   3        173.59        114.04         8.63 o
   8  10   3          1.72          8.11         2.90 o
   9  10   3          4.56          6.39         3.36 o
  10  10   3          8.06          7.59         2.94 o
  11  10   3         19.11         11.34         5.00 o
  12  10   3         43.63         44.65         7.61 o
  13  10   3        884.98       1267.58       111.11 o
   1  11   3         35.06         24.88         6.43 o
   2  11   3         22.40         12.90        11.84 o
   3  11   3          9.46          3.46         3.87 o
   4  11   3          1.52          3.16         3.52 o
   5  11   3          0.04         -0.88         2.22 o
   6  11   3          4.15         10.68         4.66 o
   7  11   3          0.75          1.35         2.34 o
   8  11   3          4.22          5.72         4.11 o
   9  11   3          1.27          2.20         2.48 o
  10  11   3         12.02         11.76         3.72 o
  11  11   3          0.33          8.61         3.77 o
  12  11   3          3.31          3.95         4.41 o
  13  11   3          2.01         15.14         8.24 o
   2  12   3          0.21          1.58         3.71 o
   4  12   3        230.07        205.82        29.53 o
   5  12   3        302.77        296.05        24.24 o
   6  12   3          0.14         17.12        10.29 o
   7  12   3         16.89         16.85         4.32 o
   8  12   3         34.46         20.29         6.22 o
   9  12   3          5.67          6.86         3.25 o
  10  12   3          7.26         20.24        12.63 o
  11  12   3          6.08          8.01         4.01 o
  12  12   3        101.24        150.57        64.11 o
  13  12   3          2.63          1.73         5.94 o
   3  13   3        293.88        245.50        21.81 o
   4  13   3         12.35          8.88         5.47 o
   5  13   3        106.68         72.26        10.50 o
   6  13   3          8.44         23.43         6.74 o
   7  13   3         32.54         37.14         6.21 o
   8  13   3        469.72        638.41        45.27 o
   9  13   3       1331.20       1647.03       102.83 o
  10  13   3          1.88         10.36         4.16 o
  11  13   3         14.03          5.79         4.18 o
  12  13   3        105.55        132.00        19.50 o
  13  13   3         24.37         28.18         9.90 o
   4  14   3          9.89          4.55         4.26 o
   5  14   3         30.03         35.17         7.89 o
   6  14   3          1.30          5.75         5.14 o
   8  14   3          5.26          5.02         4.72 o
   9  14   3          1.15         -1.83         3.57 o
  10  14   3          4.16          1.02         3.22 o
  11  14   3          0.03          3.75         4.13 o
  12  14   3          3.24         -1.85         4.97 o
  13  14   3         36.46         13.55         8.59 o
   5  15   3          6.62          7.62         5.64 o
   6  15   3          7.21          6.97         4.74 o
   7  15   3         37.20         26.69        14.75 o
   8  15   3        106.91        118.61        14.65 o
   9  15   3        113.38        130.63        15.53 o
  10  15   3         10.81          6.31         4.59 o
  11  15   3          0.35         -0.19         3.53 o
  12  15   3          3.54          6.98         6.09 o
  13  15   3          0.05          0.60         5.66 o
   5  16   3         42.91         34.48        13.34 o
   6  16   3        157.89        109.26        14.63 o
   7  16   3         51.22         44.01        14.75 o
   8  16   3          0.58          0.49         4.47 o
   9  16   3          0.31          2.40         4.84 o
  10  16   3          0.14         12.15         7.71 o
  11  16   3          4.84         11.24         5.29 o
  12  16   3          1.92          0.32         5.11 o
   6  17   3          3.07         -2.93         7.30 o
   7  17   3          1.74         -3.39         4.47 o
   8  17   3          8.47          6.57         5.80 o
   9  17   3         17.84         12.94         7.68 o
  10  17   3          0.39          2.24         4.81 o
  11  17   3          2.92          5.32         6.16 o
   7  18   3         36.28         16.64        10.65 o
   8  18   3          0.86          2.42         4.92 o
   9  18   3          2.21         -0.44         5.73 o
  10  18   3          0.18          3.55         6.19 o
   8  19   3          3.74          5.39         9.18 o
   9  19   3          6.50         -1.42         6.05 o
  10  19   3          0.30          6.90         7.71 o
   0   0   4       2317.72       1471.27        90.88 o
   1   0   4       9062.37      12439.58      1054.79 o
   2   0   4       2535.69       2868.60       256.92 o
   3   0   4        198.39        230.93        11.04 o
   4   0   4        248.29       1651.53       126.36 o
   5   0   4        472.53        308.50        24.14 o
   6   0   4         21.56         60.17        54.68 o
   7   0   4        324.71        279.70        51.93 o
   9   0   4         81.81        146.88        18.37 o
  10   0   4        208.55        321.24        27.30 o
  11   0   4        235.16        188.06        15.77 o
  12   0   4       1318.40       1092.02        94.62 o
  13   0   4        751.05        479.35        46.38 o
   1   1   4        651.34        614.99        40.88 o
   2   1   4        104.56         52.80         6.37 o
   3   1   4        914.42       1075.82        49.17 o
   4   1   4          4.51         19.65         2.01 o
   5   1   4       1067.44       1393.65        49.34 o
   6   1   4         37.56         34.19         4.20 o
   7   1   4         12.19         12.05         1.92 o
   8   1   4          5.59          8.53         1.44 o
   9   1   4         32.37         33.25         4.58 o
  10   1   4          9.15         11.04         3.13 o
  12   1   4         63.84         44.01        12.13 o
  13   1   4         82.17         97.48        15.15 o
   0   2   4          3.48        120.33        90.20 o
   1   2   4       1882.03       1661.48       232.85 o
   2   2   4         24.30         49.44         3.60 o
   3   2   4        142.72        111.12         6.85 o
   4   2   4         50.03         21.92         2.13 o
   5   2   4        161.05        144.25         6.34 o
   6   2   4          6.47         23.96         1.77 o
   7   2   4        324.26        265.02         9.34 o
   8   2   4        237.17        202.53        10.52 o
   9   2   4        896.04        956.90        69.16 o
  10   2   4         32.39         46.30         3.59 o
  11   2   4         34.55         39.73         4.50 o
  12   2   4         28.01         24.37         4.47 o
  13   2   4         26.84         26.73         5.56 o
  14   2   4          7.05          8.93         6.08 o
   1   3   4        203.41        256.53        13.95 o
   2   3   4        263.22        211.74        17.36 o
   3   3   4        137.10        153.18        14.43 o
   4   3   4       1498.15       1548.46        64.23 o
   5   3   4        699.81        777.27        60.41 o
   6   3   4        290.73        287.94        14.41 o
   7   3   4        360.00        290.57        18.26 o
   8   3   4         27.91         32.72         7.03 o
   9   3   4          5.29          7.61         2.44 o
  10   3   4          8.79          7.98         2.63 o
  11   3   4         27.81         26.07         3.77 o
  12   3   4          2.59         24.76         9.89 o
  13   3   4          0.04         47.16        56.63 o
  14   3   4          0.29        267.53        28.91 o
   0   4   4        358.92       1276.16        75.69 o
   1   4   4          8.28          4.06         1.45 o
   2   4   4         35.53         36.49         4.29 o
   3   4   4         23.45         18.00         1.97 o
   4   4   4          4.64         26.13         2.08 o
   5   4   4          6.55          2.62         1.09 o
   6   4   4         17.53          7.84         2.24 o
   7   4   4          7.15          7.07         1.80 o
   8   4   4        227.83        181.88        14.92 o
   9   4   4          5.07          5.73         8.55 o
  10   4   4          7.82          5.18         3.18 o
  11   4   4          2.21          5.57         5.77 o
  12   4   4         26.09         20.19         4.37 o
  13   4   4         12.23         19.47         4.80 o
  14   4   4          3.75         62.22        11.52 o
   1   5   4       1218.98       1179.24        51.63 o
   2   5   4        442.40        445.87        22.07 o
   3   5   4       2037.68       2499.14       133.98 o
   4   5   4          2.39         89.16        37.35 o
   5   5   4        142.68        185.19        13.13 o
   6   5   4         96.73         64.74         6.27 o
   7   5   4          5.33          7.65         2.99 o
   8   5   4          7.64         21.35         3.53 o
   9   5   4        102.96        122.04         9.84 o
  10   5   4          1.66          4.89         3.25 o
  11   5   4         18.40          7.62         3.87 o
  12   5   4        189.49        165.30        12.45 o
  13   5   4        464.90        729.85        65.08 o
  14   5   4        148.54        144.28        19.75 o
   0   6   4        141.80        168.99        13.26 o
   1   6   4        257.01        153.73        11.53 o
   2   6   4         27.95         24.58         2.22 o
   3   6   4          0.25          2.69         1.23 o
   4   6   4          2.48         11.11         3.98 o
   5   6   4          5.91          6.82         1.52 o
   6   6   4          1.79         11.06         4.92 o
   7   6   4          2.21          2.05         2.05 o
   8   6   4         71.76         69.83         8.77 o
   9   6   4         36.00         35.38         5.13 o
  10   6   4         18.01         38.25        16.78 o
  11   6   4          1.60          0.63         2.29 o
  12   6   4          1.02         34.74        10.19 o
  13   6   4          1.11          1.32         3.91 o
  14   6   4          0.00          6.43         6.21 o
   1   7   4        103.02         73.14         5.21 o
   2   7   4         35.55         83.85        39.70 o
   3   7   4        335.63        243.19        12.45 o
   4   7   4          3.38         13.51         3.35 o
   5   7   4         74.52         76.57         5.56 o
   6   7   4         16.46         23.96         3.04 o
   7   7   4         35.91         33.89         4.25 o
   8   7   4         11.59         16.52         7.18 o
   9   7   4         25.25         15.67         3.39 o
  10   7   4          5.25          6.84         2.97 o
  11   7   4          1.15          4.97         2.61 o
  12   7   4         32.94         58.99        21.09 o
  13   7   4        224.04        269.60        39.69 o
   0   8   4       4115.87       5917.14       237.62 o
   1   8   4       1865.40       2040.40        97.29 o
   2   8   4        653.33        658.56        27.78 o
   3   8   4       1008.51       1033.64        53.16 o
   4   8   4         73.07         59.09         5.68 o
   5   8   4         40.37         29.24         3.72 o
   6   8   4         75.01         66.08         8.09 o
   7   8   4        469.47        453.08        32.33 o
   8   8   4        319.86        307.08        18.37 o
  10   8   4        142.82        115.48        15.05 o
  11   8   4         23.95         47.41        10.15 o
  12   8   4        248.70        260.03        51.45 o
  13   8   4        150.19        148.59        30.31 o
   1   9   4          2.23          1.54         1.53 o
   2   9   4          0.90          4.76         2.08 o
   3   9   4          0.61          6.64         2.74 o
   4   9   4         57.63         50.72         6.30 o
   5   9   4         95.32        208.23        54.06 o
   6   9   4         19.70         23.25         7.81 o
   7   9   4          1.77          5.44         2.56 o
   8   9   4          0.71          4.26         2.68 o
   9   9   4          4.41         10.76         3.29 o
  10   9   4          0.18         -0.89         2.28 o
  11   9   4          0.12          3.74         3.83 o
  12   9   4          2.86          1.65         3.70 o
  13   9   4          8.85         20.36        12.67 o
   0  10   4        813.18        732.74        36.30 o
   1  10   4         11.28         10.69         3.16 o
   2  10   4        187.63        101.99        19.16 o
   3  10   4        151.40        104.10         7.83 o
   4  10   4          0.19         16.22         3.30 o
   5  10   4         21.38         17.83         3.52 o
   6  10   4         14.47         60.88         9.42 o
   7  10   4         34.60         59.83         8.95 o
   8  10   4        842.67        863.51       106.51 o
   9  10   4         72.18        102.03         8.42 o
  10  10   4          4.19         27.34         4.46 o
  11  10   4         16.51         13.61         4.23 o
  12  10   4        148.52        115.51        13.00 o
  13  10   4        126.65        119.98        18.58 o
   1  11   4         30.30         19.37         3.47 o
   2  11   4          3.06          2.00         1.91 o
   3  11   4         36.44         27.46         4.35 o
   4  11   4          2.08          3.95         2.46 o
   5  11   4         57.46         45.17         5.35 o
   6  11   4          8.51          6.71         3.06 o
   7  11   4         14.50         14.47         3.59 o
   8  11   4          2.42         -1.74         3.82 o
   9  11   4          0.05          7.01         3.17 o
  10  11   4          3.53          2.36         4.01 o
  11  11   4         10.48          7.78         3.89 o
  12  11   4          0.64          1.24         3.78 o
  13  11   4         11.59         23.49         8.44 o
   1  12   4        314.15        283.66        20.76 o
   2  12   4         42.13         25.99        10.46 o
   3  12   4        122.05        126.01        17.31 o
   4  12   4         16.55          7.32         3.19 o
   5  12   4         91.49        103.85        11.69 o
   6  12   4         10.35          8.09         3.19 o
   7  12   4        252.98        252.62        15.30 o
   8  12   4          3.68         13.76         3.94 o
   9  12   4        764.19        777.42        46.98 o
  10  12   4         10.14          7.17         3.80 o
  11  12   4         79.98         71.93        14.59 o
  12  12   4         11.21         20.12         6.04 o
  13  12   4          0.11          3.04         5.37 o
   1  13   4         14.35          8.77         5.17 o
   2  13   4         96.83         66.53        18.69 o
   3  13   4          5.06         31.03        15.72 o
   4  13   4        395.41        295.68        20.23 o
   5  13   4         74.62         63.44         7.85 o
   6  13   4        126.67        127.87        19.14 o
   7  13   4        127.89        174.69        15.04 o
   8  13   4          5.14          9.50         4.71 o
   9  13   4         10.77         12.81         4.16 o
  10  13   4          8.29         10.59         4.06 o
  11  13   4         21.67         51.19        14.64 o
  12  13   4          1.54          7.25         7.24 o
  13  13   4         38.87         37.81        10.63 o
   1  14   4          8.03          7.68         5.16 o
   2  14   4          5.81         25.35         6.97 o
   3  14   4          2.58          1.80         6.36 o
   4  14   4          2.20          5.62         7.09 o
   5  14   4          0.78          2.10         3.44 o
   6  14   4          1.03          4.60         3.40 o
   7  14   4          2.51          5.55         3.55 o
   8  14   4          1.30          2.47         6.03 o
   9  14   4         16.60         26.42         5.02 o
  10  14   4          8.07          5.33         3.28 o
  11  14   4          0.49          0.49         3.17 o
  12  14   4          0.40         -3.20         3.20 o
  13  14   4          3.97          1.07         5.33 o
   2  15   4          0.20         -1.03         3.98 o
   3  15   4         19.23         25.69         6.73 o
   4  15   4          0.15          4.13         4.76 o
   5  15   4        419.64        523.57        38.96 o
   7  15   4          0.42          3.40         3.31 o
   8  15   4          7.46         12.16         4.21 o
   9  15   4          2.01          4.63         3.29 o
  10  15   4          1.72          3.98         4.55 o
  11  15   4          5.20          3.98         3.44 o
  12  15   4          0.84         14.72         8.20 o
  13  15   4         10.71         14.79         7.76 o
   2  16   4          1.95         -2.53         5.16 o
   3  16   4          0.35          2.06         4.54 o
   4  16   4          5.48          1.71         6.55 o
   5  16   4          0.17          1.99         4.82 o
   6  16   4          1.11         -1.77         4.35 o
   7  16   4         30.79         26.15         7.68 o
   8  16   4        107.36        144.43        19.71 o
   9  16   4          3.40         10.99         4.07 o
  10  16   4         24.32         65.45        14.81 o
  11  16   4         24.44         11.19         4.75 o
  12  16   4         20.89         35.30        11.14 o
  13  16   4          3.27         -2.21         5.36 o
   3  17   4          8.05          0.59         6.93 o
   4  17   4          0.39         -2.57         4.74 o
   5  17   4          1.14          0.80         4.59 o
   6  17   4          0.59          0.18         4.23 o
   7  17   4          0.13          7.90         5.52 o
   8  17   4          0.76         14.17         6.21 o
   9  17   4          0.67          5.05         3.99 o
  10  17   4          0.05          3.62         4.47 o
  11  17   4          0.08          2.56         3.87 o
  12  17   4          2.16         -1.10         6.19 o
   4  18   4          0.25          5.11         7.65 o
   5  18   4          4.53          8.02         5.42 o
   6  18   4          0.03          4.91         4.80 o
   7  18   4         48.72         50.64        10.22 o
   8  18   4         49.45         26.71         8.13 o
   9  18   4        165.83        181.05        20.12 o
  10  18   4          0.20          6.49         5.73 o
  11  18   4          7.36          5.54         4.99 o
   5  19   4          6.80          6.09         8.74 o
   6  19   4          0.16         -0.34         5.62 o
   7  19   4          2.87          2.23         4.93 o
   8  19   4          0.21         -0.96         4.65 o
   9  19   4          0.01         -3.19         5.42 o
   6  20   4          0.24         -3.09         8.39 o
   7  20   4          0.00         -1.43         4.78 o
   1   0   5       1255.31        969.11        44.51 o
   2   0   5       1109.35        538.89        24.52 o
   3   0   5       4057.73       3592.79       329.79 o
   4   0   5        389.50        283.81        35.51 o
   5   0   5        235.16       2712.86       239.64 o
   6   0   5        978.40        861.46        36.79 o
   7   0   5         27.83        125.60        77.25 o
   8   0   5        782.42        744.90        57.03 o
   9   0   5        260.89        311.66        52.09 o
  10   0   5         37.35         37.44         3.84 o
  11   0   5         29.22        122.34        11.75 o
  12   0   5        706.55        543.36        37.03 o
  13   0   5        716.05        477.17        46.58 o
  14   0   5       1049.91        939.73        83.21 o
   1   1   5         93.36         74.57         5.83 o
   2   1   5         22.98         23.32         2.73 o
   3   1   5         24.09         21.13         2.19 o
   4   1   5          5.64         10.16         3.21 o
   5   1   5         12.82          9.26         1.32 o
   6   1   5         46.97         48.78         4.77 o
   7   1   5         39.93         25.54         3.76 o
   8   1   5        213.98        163.65        14.99 o
   9   1   5         17.62         30.67         2.73 o
  10   1   5          9.35         23.37         5.92 o
  11   1   5          1.99         13.84         4.28 o
  12   1   5          1.99          8.82         4.73 o
  13   1   5         29.27         13.79         4.53 o
  14   1   5         33.98         25.42         5.29 o
   1   2   5         88.33         69.54        10.08 o
   2   2   5         28.28         44.24         3.14 o
   3   2   5        422.36        249.83        22.83 o
   4   2   5        203.08        187.94        34.19 o
   5   2   5         27.18         35.02         4.55 o
   6   2   5          0.14         15.60         3.19 o
   7   2   5          2.67         20.44         8.17 o
   8   2   5          3.86         17.46         2.96 o
   9   2   5         40.93         40.41         3.06 o
  10   2   5         12.94         11.86         1.81 o
  11   2   5          2.34         11.49         4.30 o
  12   2   5         50.48         43.79         7.10 o
  13   2   5        151.81        104.53        26.31 o
  14   2   5          2.61          6.50         4.30 o
   0   3   5       3042.33       4770.02       379.38 o
   1   3   5        253.12        211.06        19.25 o
   2   3   5        250.76        223.66         9.58 o
   3   3   5        178.32         91.83         5.11 o
   4   3   5         21.11         31.17         9.80 o
   5   3   5          1.49          7.50         1.65 o
   6   3   5         62.19         40.20         6.10 o
   7   3   5         80.93         87.34        15.31 o
   8   3   5        260.45        232.11        15.72 o
   9   3   5        527.56        459.40        24.74 o
  10   3   5        309.30        293.05        25.65 o
  11   3   5          0.63          5.09         3.50 o
  12   3   5         27.78         42.58         8.48 o
  13   3   5         51.99         74.30        14.96 o
  14   3   5         32.99         19.21         6.50 o
   1   4   5         18.61         21.35         8.23 o
   2   4   5         22.26         18.47         3.16 o
   3   4   5          6.63          7.81         1.71 o
   4   4   5         30.99         28.89         6.76 o
   5   4   5        124.22        128.31         7.21 o
   6   4   5          3.72         12.09         2.88 o
   7   4   5          2.90         10.31         3.45 o
   8   4   5         22.17         10.02         1.55 o
   9   4   5          6.49          7.19         1.88 o
  10   4   5          7.01         10.04         2.70 o
  11   4   5         12.00         15.47         3.41 o
  12   4   5          4.16          6.18         6.89 o
  13   4   5          5.57         15.57         4.55 o
  14   4   5         29.96         26.73         6.59 o
   0   5   5        165.08       1170.55        68.82 o
   1   5   5        142.06        145.29         8.14 o
   2   5   5         11.19         85.13        19.25 o
   3   5   5        361.63        275.81        12.13 o
   4   5   5         66.14         67.07         7.53 o
   5   5   5         48.32         35.57         5.39 o
   6   5   5          0.26         20.59        12.30 o
   7   5   5        124.95         83.62         4.76 o
   8   5   5       1156.38       1241.42       109.61 o
   9   5   5        187.08        217.87        15.14 o
  10   5   5         21.47         16.03         7.01 o
  11   5   5         16.38         32.26         5.75 o
  12   5   5          7.43          6.29         3.10 o
  13   5   5        311.15        415.14        43.79 o
  14   5   5        210.53        215.97        58.00 o
   1   6   5         31.54         17.38         2.07 o
   2   6   5          8.69         20.47         6.23 o
   3   6   5         60.53         83.76         7.61 o
   4   6   5          8.68        182.65       150.08 o
   5   6   5         18.34         29.38         6.19 o
   6   6   5          3.56         20.02         9.41 o
   7   6   5         20.33          9.60         3.22 o
   8   6   5          0.98          3.69         1.50 o
   9   6   5         27.74         14.45         2.60 o
  10   6   5          8.03          8.28         2.40 o
  11   6   5          7.71          4.53         2.64 o
  12   6   5          1.34          8.90         5.12 o
  13   6   5          8.42         38.46        12.49 o
  14   6   5          6.38         20.07         8.25 o
   0   7   5          7.01          9.86         3.97 o
   1   7   5        196.93        111.80        12.90 o
   2   7   5         31.92         36.81        10.02 o
   3   7   5         41.20         28.90         4.76 o
   4   7   5          2.19          5.99         1.59 o
   5   7   5         25.87         32.73         3.77 o
   6   7   5          6.46         13.23         3.76 o
   7   7   5        261.24        226.38        12.98 o
   8   7   5        141.94        162.14        11.59 o
   9   7   5        500.55        447.70        44.59 o
  10   7   5         10.10          5.92         2.87 o
  11   7   5         33.22         49.72         5.61 o
  12   7   5          2.50          4.17         3.37 o
  13   7   5          5.16         15.11         5.46 o
  14   7   5          1.90         20.21         8.32 o
   1   8   5        137.46        102.36         6.76 o
   2   8   5         12.88         15.60         2.86 o
   3   8   5        225.48        211.35        26.60 o
   4   8   5        978.97        920.71        71.79 o
   5   8   5       1169.26       1017.35        59.59 o
   6   8   5         73.25         42.48         6.37 o
   7   8   5        144.38        119.43         8.83 o
   8   8   5        322.09        337.25        49.28 o
   9   8   5         43.71         26.98         5.78 o
  10   8   5          7.00         11.75         4.68 o
  11   8   5          7.43          9.79         3.24 o
  12   8   5        263.23        543.60        52.79 o
  13   8   5         10.25         53.12        20.92 o
   0   9   5         39.05         33.72         4.26 o
   1   9   5          0.92          5.15         1.61 o
   2   9   5          5.65          6.65         2.55 o
   3   9   5          8.70         12.04         2.16 o
   4   9   5         13.91          9.93         1.97 o
   5   9   5          0.65          2.55         1.75 o
   6   9   5         25.91         24.86         3.15 o
   7   9   5          1.92          0.71         2.02 o
   8   9   5         29.68         17.19         3.94 o
   9   9   5          5.01          8.47         4.28 o
  10   9   5          0.05          3.19         2.53 o
  11   9   5          2.43         18.17        11.88 o
  12   9   5         24.01         15.14         4.36 o
  13   9   5          4.40          4.10         3.96 o
  14   9   5          4.94         12.49         7.06 o
   1  10   5        118.18         62.66         6.83 o
   2  10   5         73.03         47.95         3.86 o
   3  10   5        394.01        320.18        27.55 o
   4  10   5        260.55        200.91        12.64 o
   5  10   5         30.41         32.73        15.89 o
   6  10   5         21.68         22.81         4.17 o
   7  10   5          0.23         21.23         7.19 o
   8  10   5         98.18        125.38        18.93 o
   9  10   5          4.70          7.68         5.88 o
  10  10   5          5.25          2.73         2.87 o
  11  10   5         35.97         23.49         7.68 o
  12  10   5        162.74        189.02        20.64 o
  13  10   5        131.22        226.59        32.15 o
  14  10   5        162.75        238.29        28.67 o
   0  11   5         11.99         12.82         4.71 o
   1  11   5         44.19         30.17         4.14 o
   2  11   5          2.98          1.09         1.62 o
   3  11   5          5.41          4.86         2.57 o
   4  11   5          0.66          4.40         2.24 o
   5  11   5          5.95          4.49         2.19 o
   6  11   5          3.65         15.42         5.38 o
   7  11   5         13.37         10.77         3.86 o
   8  11   5         47.33         40.81         8.62 o
   9  11   5         53.55         29.90         5.71 o
  10  11   5         16.30          4.54         3.23 o
  11  11   5          8.53          8.69         4.51 o
  12  11   5          2.73          1.28         3.39 o
  13  11   5          1.99          3.15         4.41 o
  14  11   5          0.22          5.29         6.18 o
   1  12   5          9.22          8.50         3.03 o
   2  12   5          8.11         29.59        15.70 o
   3  12   5         93.39         69.96         6.62 o
   4  12   5        207.62        181.63         9.89 o
   5  12   5          7.03          9.06         3.34 o
   6  12   5         38.04         36.03         5.24 o
   7  12   5          7.49          4.43         3.33 o
   8  12   5         21.35         41.98         5.86 o
   9  12   5         11.70         12.51         5.19 o
  10  12   5         20.71         17.01         4.33 o
  11  12   5          0.48          7.43         4.04 o
  12  12   5        112.53        100.40        10.43 o
  13  12   5         78.07         70.34        10.84 o
  14  12   5         42.13         14.67         8.80 o
   0  13   5        671.00        674.04        47.18 o
   1  13   5        380.64        317.12        49.65 o
   2  13   5         89.43         88.34        11.29 o
   3  13   5        106.84        111.85         7.69 o
   4  13   5          3.45         13.34         3.67 o
   5  13   5         17.51         15.13         3.89 o
   6  13   5         29.07         84.83        21.13 o
   7  13   5        158.55        178.17        12.33 o
   8  13   5         13.75         27.05         5.15 o
   9  13   5        724.31        785.15        38.05 o
  10  13   5         81.70         90.81        12.20 o
  11  13   5          7.58         14.05         4.88 o
  12  13   5          9.08         24.29         5.42 o
  13  13   5         13.74         44.77        11.73 o
  14  13   5         10.38          7.54         7.42 o
   1  14   5         17.99         14.18         7.07 o
   2  14   5          4.25          4.52         2.80 o
   3  14   5         52.17         80.89        26.13 o
   4  14   5          2.75          8.52         3.61 o
   5  14   5        291.36        451.00        33.20 o
   6  14   5          2.55          8.68         3.66 o
   7  14   5          0.17         -0.67         2.92 o
   8  14   5          7.30          3.13         3.20 o
   9  14   5          1.92          4.56         3.37 o
  10  14   5          0.34         -1.28         2.72 o
  11  14   5          0.46         13.79         7.87 o
  12  14   5          0.77          4.94         3.87 o
  13  14   5         31.26         26.32         9.87 o
  14  14   5          0.65          7.90         7.46 o
   0  15   5        286.31        276.27        23.87 o
   1  15   5         74.07         34.03         6.30 o
   2  15   5          3.56          9.72         4.42 o
   3  15   5         15.20         16.87         4.95 o
   4  15   5         18.78          8.75         4.63 o
   5  15   5          0.20          1.88         3.06 o
   6  15   5         15.94         21.50         4.61 o
   7  15   5          2.78          5.11         3.17 o
   8  15   5          7.73         12.25         3.96 o
   9  15   5         23.40         23.37         6.00 o
  10  15   5          0.33         13.18         4.02 o
  11  15   5          1.41         14.90         5.04 o
  12  15   5          0.37          4.91        13.44 o
  13  15   5          0.39          8.20         7.21 o
  14  15   5          0.11         -4.80         5.18 o
   1  16   5          3.63          1.70         3.84 o
   2  16   5          1.62          1.42         4.46 o
   3  16   5          3.77          2.91         4.81 o
   4  16   5          1.04          6.27         4.27 o
   5  16   5          8.33         17.40         7.32 o
   6  16   5         35.88         32.35         7.14 o
   7  16   5         12.11         10.04         3.99 o
   8  16   5         11.44          9.91         4.14 o
   9  16   5          2.18          5.27         3.58 o
  10  16   5          0.65          1.80         3.15 o
  11  16   5          3.68          6.58         4.03 o
  12  16   5         22.58         25.56         7.90 o
  13  16   5          4.04          1.94         6.00 o
   0  17   5          7.94          1.97         7.70 o
   1  17   5          0.70          1.50         4.70 o
   2  17   5          2.47          4.80         4.84 o
   3  17   5          2.21          2.92         4.63 o
   4  17   5          0.16         -0.60         5.46 o
   5  17   5          1.20          6.77         5.68 o
   6  17   5          0.54         -0.84         3.44 o
   7  17   5          7.04          7.05         4.17 o
   8  17   5          0.06         -1.11         3.28 o
   9  17   5         25.88         21.18         7.40 o
  10  17   5          1.33          0.59         3.21 o
  11  17   5          1.59          0.61         3.49 o
  12  17   5          2.17          2.18         4.56 o
   1  18   5          0.00          7.30         8.55 o
   2  18   5          0.17          7.73         6.41 o
   3  18   5          0.87          2.07         4.45 o
   4  18   5         60.57         42.51        11.34 o
   5  18   5          2.26         11.98         6.17 o
   6  18   5          3.88         20.08        15.75 o
   7  18   5          6.72          5.00         4.17 o
   8  18   5         18.62         19.41         5.21 o
   9  18   5          0.02         -1.14         3.09 o
  10  18   5          2.12          7.54         8.43 o
   2  19   5          2.10         -2.54         7.40 o
   3  19   5          0.26          1.10         5.44 o
   4  19   5          1.23          4.41         5.17 o
   5  19   5          0.16          5.31         5.19 o
   6  19   5          3.29         -2.28         5.14 o
   7  19   5          0.06         -3.14         4.64 o
   8  19   5          2.41          1.65         3.57 o
   3  20   5          0.84          7.27        10.52 o
   4  20   5          4.87          9.09         6.72 o
   5  20   5         43.25         50.18        10.81 o
   0   0   6       2030.40       3141.36       185.41 o
   1   0   6        474.51        447.03        26.29 o
   2   0   6        138.38        255.36        18.27 o
   3   0   6        267.28        215.03        12.26 o
   4   0   6        124.97        158.36        38.70 o
   5   0   6        225.25        218.94        19.07 o
   6   0   6          5.50        504.39        61.64 o
   7   0   6        859.63        998.77        42.29 o
   8   0   6       4659.37       3865.05       224.14 o
   9   0   6        758.82        645.50        85.49 o
  10   0   6         54.48         95.98        12.39 o
  11   0   6       1040.39       1109.02        78.67 o
  13   0   6         77.37         68.32        12.75 o
  14   0   6        447.81        288.50        31.57 o
   1   1   6          1.04          1.24         1.66 o
   2   1   6          0.14          6.02         1.45 o
   3   1   6        689.97        473.06        22.21 o
   4   1   6         18.93         29.10         9.30 o
   5   1   6         43.39         63.41        20.89 o
   6   1   6          7.20         11.93         1.92 o
   7   1   6         68.61         71.23        10.22 o
   8   1   6         49.57         50.12        24.67 o
   9   1   6          9.70         20.42         6.67 o
  10   1   6          0.96          5.98         2.67 o
  11   1   6         11.68         58.50        15.88 o
  12   1   6          7.32         10.86         3.17 o
  13   1   6        380.93        280.54        21.83 o
  14   1   6         20.96         10.71        13.07 o
   0   2   6        125.49         80.14         5.83 o
   1   2   6        285.75        293.17        14.58 o
   2   2   6         37.32         22.63         4.46 o
   3   2   6         15.11         15.12         3.32 o
   4   2   6          0.48         15.33         3.84 o
   5   2   6         47.73         29.36         2.41 o
   6   2   6          2.43          5.48         1.50 o
   7   2   6         31.34         29.17         2.32 o
   8   2   6        231.26        190.34        27.28 o
   9   2   6        230.56        211.47         9.38 o
  10   2   6          5.10          5.22         2.18 o
  11   2   6          3.50          3.11         2.65 o
  12   2   6          4.31          4.07         2.87 o
  13   2   6          0.02          9.50         4.79 o
  14   2   6         29.31         49.48         9.90 o
   1   3   6        335.53        254.43        50.79 o
   2   3   6          0.10         26.04         3.79 o
   3   3   6         37.99         46.04         4.39 o
   4   3   6       2772.78       2896.99       355.13 o
   5   3   6       1282.90       1433.89       130.27 o
   6   3   6        146.30        157.73        15.53 o
   7   3   6         51.79         54.06         3.88 o
   8   3   6        172.68        167.78        11.86 o
   9   3   6          2.77          4.77         1.65 o
  10   3   6         16.78         24.62         4.27 o
  11   3   6         23.44         13.64         3.38 o
  12   3   6        174.30        124.04         9.13 o
  13   3   6        119.73        157.00        22.01 o
  14   3   6        252.84        264.41        66.22 o
   0   4   6         49.89         42.34         5.23 o
   1   4   6          5.86          6.50         1.49 o
   2   4   6          3.25          6.84         2.04 o
   3   4   6          3.35          5.85         2.06 o
   4   4   6         30.39         13.28         2.22 o
   5   4   6          0.47          1.60         1.33 o
   6   4   6         26.49         31.44         3.41 o
   7   4   6          3.57          5.19         1.74 o
   8   4   6         20.12         23.57         9.82 o
   9   4   6          4.03         10.41         2.23 o
  10   4   6          0.07         16.97         6.85 o
  11   4   6          5.19         15.36         9.51 o
  12   4   6         10.55          8.99         4.58 o
  13   4   6         12.26         16.59         5.26 o
  14   4   6          5.70          5.56         4.19 o
   1   5   6          2.80          6.88         2.24 o
   2   5   6         48.40         56.10         6.78 o
   3   5   6       3824.61       5047.93       275.15 o
   4   5   6        597.08        549.72        28.03 o
   5   5   6         16.96         27.70         3.82 o
   6   5   6         57.98         49.29         3.36 o
   7   5   6        116.23        106.98        12.28 o
   8   5   6        388.14        403.80        33.60 o
   9   5   6         17.46         19.79         3.78 o
  10   5   6          7.58         23.51         6.07 o
  11   5   6         21.66         43.48         5.49 o
  12   5   6        130.33        109.38        11.32 o
  13   5   6       2032.76       3127.99       181.91 o
  14   5   6        334.70        336.33        25.78 o
   0   6   6        134.62        566.00        25.49 o
   1   6   6          6.34         33.72         6.32 o
   2   6   6         60.94        415.93        13.92 o
   3   6   6          3.89          4.17         1.49 o
   4   6   6         28.53         17.51         3.25 o
   5   6   6          1.91          4.33         2.55 o
   6   6   6          1.92          3.72         1.47 o
   7   6   6          1.68         14.72         2.43 o
   8   6   6          5.45         25.84         3.49 o
   9   6   6          7.44          8.52         2.11 o
  10   6   6         23.69         20.11         3.26 o
  11   6   6          3.55          3.29         2.77 o
  12   6   6          2.90          2.46         2.67 o
  13   6   6          0.34          6.99         4.49 o
  14   6   6          9.80          8.51         4.37 o
   1   7   6         36.94         48.84         4.68 o
   2   7   6          3.90          7.91         3.02 o
   3   7   6         62.84         97.84        32.57 o
   4   7   6        315.23        318.26        72.32 o
   5   7   6         39.60         47.72         5.16 o
   6   7   6          2.67          8.29         2.51 o
   7   7   6         23.52         20.83         3.81 o
   8   7   6         11.65         15.23         2.65 o
   9   7   6          2.90          5.73         2.05 o
  10   7   6          4.15          3.05         2.00 o
  11   7   6          6.40          4.91         3.01 o
  12   7   6        124.78         84.35         7.91 o
  13   7   6         18.56          8.08         6.14 o
  14   7   6         29.23         29.87         7.13 o
   0   8   6       1248.22       1105.87        70.05 o
   1   8   6       2034.38       2657.34        77.52 o
   2   8   6         33.45         32.55         3.47 o
   3   8   6         14.78         15.36         3.93 o
   4   8   6         42.86         37.46         4.67 o
   5   8   6          0.93          8.09         1.87 o
   6   8   6         16.65         34.43        11.62 o
   7   8   6         17.21         21.52         5.03 o
   8   8   6        194.95        235.03        25.73 o
   9   8   6        202.10        178.25        10.85 o
  10   8   6        200.66        183.50        18.25 o
  11   8   6        143.03        156.23        16.17 o
  12   8   6         11.57          9.48         4.52 o
  13   8   6         37.89         47.88         8.27 o
  14   8   6          0.87         16.41         5.84 o
   1   9   6          1.20          5.40         1.80 o
   2   9   6          8.62          5.33         2.21 o
   3   9   6         21.83         25.85         3.07 o
   4   9   6         17.71         16.82         2.71 o
   5   9   6          1.73          4.50         2.12 o
   6   9   6          1.78          1.98         2.48 o
   7   9   6          3.83          1.75         1.61 o
   8   9   6          0.15          7.27         3.93 o
   9   9   6          1.30          1.22         2.20 o
  10   9   6          0.02          5.66         3.21 o
  11   9   6          3.83          4.54         3.05 o
  12   9   6          5.25         22.98        11.43 o
  13   9   6         12.98         17.61         7.36 o
  14   9   6          4.08         18.47         8.43 o
   0  10   6        197.46        389.86        69.88 o
   1  10   6         94.49         91.91         5.79 o
   2  10   6         33.69         60.61         9.32 o
   3  10   6          3.66         11.54         2.21 o
   4  10   6          1.68          7.78         2.94 o
   5  10   6         16.16         10.81         2.15 o
   6  10   6          0.35          6.95         2.66 o
   7  10   6         78.80         61.32         6.75 o
   8  10   6        690.74        766.99        81.84 o
   9  10   6         13.66          8.86         3.44 o
  10  10   6         61.40         70.00        11.05 o
  11  10   6        186.58        183.50        21.04 o
  12  10   6         48.23         39.27         9.68 o
  13  10   6          9.07          3.71         4.34 o
  14  10   6         37.36         31.85         9.40 o
   1  11   6          0.33          3.32         1.84 o
   2  11   6          2.21          1.82         1.65 o
   3  11   6         26.60         42.75         8.63 o
   4  11   6         11.87         11.26         2.53 o
   5  11   6         19.48         22.11         8.11 o
   6  11   6          7.59          8.59         3.07 o
   7  11   6          2.06          6.93         7.26 o
   8  11   6          3.51          4.46         2.51 o
   9  11   6          0.00          1.34         2.77 o
  10  11   6          6.15          6.51         3.33 o
  11  11   6          0.62          4.25         3.71 o
  12  11   6          7.26          4.80         3.88 o
  13  11   6          8.47          5.43         4.67 o
  14  11   6          1.19          0.07         5.11 o
   0  12   6         59.49         62.48         6.58 o
   1  12   6        458.12        532.97        28.83 o
   2  12   6          5.49         12.37         2.99 o
   3  12   6          6.32          5.72         2.14 o
   4  12   6          3.42          1.94         1.95 o
   5  12   6          5.10         11.10         3.50 o
   6  12   6          3.69         11.48         3.04 o
   7  12   6          2.72          8.15         2.81 o
   8  12   6         28.58         56.46         6.59 o
   9  12   6        165.06        154.90        11.42 o
  10  12   6          3.05          9.22         3.76 o
  11  12   6         12.08         12.72         4.05 o
  12  12   6          2.02          2.51         3.68 o
  13  12   6         13.11         10.03         4.83 o
  14  12   6          0.46          1.32         4.71 o
   1  13   6        145.72        121.74        12.29 o
   2  13   6          6.45         21.92         3.96 o
   3  13   6          1.08         59.26        13.91 o
   4  13   6       1669.26       2237.02       136.99 o
   5  13   6        648.66        808.30       102.72 o
   6  13   6         66.82         87.71         6.96 o
   7  13   6         47.21         40.51         5.95 o
   8  13   6        133.89        134.69        17.39 o
   9  13   6          3.33          5.32         5.04 o
  10  13   6         22.43         25.73        10.78 o
  11  13   6         12.52         10.57         5.70 o
  12  13   6        269.23        286.92        34.35 o
  13  13   6         34.42         38.15        10.09 o
   0  14   6        347.99        351.23        22.87 o
   1  14   6          6.68         10.51         2.67 o
   2  14   6          1.96          2.67         2.26 o
   3  14   6          1.91          2.38         3.48 o
   4  14   6         18.23         15.10         3.53 o
   5  14   6          0.76          4.90         2.79 o
   6  14   6         18.05         26.29         5.86 o
   7  14   6          4.56         12.22         4.02 o
   8  14   6         28.91         31.02         5.45 o
   9  14   6          1.59          7.74         3.71 o
  10  14   6         27.62         21.48         4.98 o
  11  14   6          2.28          2.53         3.08 o
  12  14   6          9.46         11.09         4.91 o
  13  14   6          1.89          1.54         4.00 o
  14  14   6          0.27         -1.16         5.51 o
   1  15   6          1.98          3.64         2.58 o
   2  15   6          1.85          2.62         2.64 o
   3  15   6          8.71         20.32        12.31 o
   4  15   6        115.28         73.18         8.76 o
   5  15   6         15.60         26.60         4.52 o
   6  15   6         11.65         20.38        10.34 o
   7  15   6         12.37         22.29         4.93 o
   8  15   6          6.36          7.18         3.89 o
   9  15   6          2.65          4.03         3.45 o
  10  15   6          2.48          0.47         3.10 o
  11  15   6          1.34          5.37         4.13 o
  12  15   6         25.13         26.60         6.05 o
  13  15   6          0.13          5.21         6.99 o
   0  16   6          6.12          8.61         5.56 o
   1  16   6         11.30          4.61         2.96 o
   2  16   6          2.53          5.93         2.83 o
   3  16   6          0.02          6.19         6.69 o
   4  16   6          0.12          3.16         2.80 o
   5  16   6          0.81          3.66         2.97 o
   6  16   6          0.64          1.45         3.06 o
   7  16   6         19.53         19.78         4.69 o
   8  16   6          1.63          6.70         3.57 o
   9  16   6          9.91         13.50         4.35 o
  10  16   6          4.18         17.85        10.53 o
  11  16   6          7.67         26.30         8.00 o
  12  16   6          0.00          1.58         3.97 o
   1  17   6          1.75          2.40         3.08 o
   2  17   6          0.30          2.13         2.64 o
   3  17   6          0.21         -0.11         2.89 o
   4  17   6         18.78         18.88         4.82 o
   5  17   6          4.87          5.05         4.31 o
   6  17   6          0.88          5.17         7.16 o
   7  17   6          7.09          8.09         3.55 o
   8  17   6          1.36          2.94         3.07 o
   9  17   6          0.80          3.63         3.72 o
  10  17   6          0.15          0.91         3.14 o
  11  17   6          0.13          5.77         4.50 o
   0  18   6          7.88          4.85         5.16 o
   1  18   6         74.30         71.35         9.30 o
   2  18   6          0.70          0.65         4.05 o
   3  18   6          0.30          3.44         5.28 o
   4  18   6          0.09          4.63         4.59 o
   5  18   6          0.09          0.85         3.26 o
   6  18   6          0.42          5.33         3.35 o
   7  18   6          0.02         10.06         8.52 o
   8  18   6          4.07          5.78         3.90 o
   9  18   6          7.17          8.72         4.07 o
   1  19   6          0.12          2.67         4.43 o
   2  19   6          2.63         11.89         6.74 o
   3  19   6          3.75          0.77         5.28 o
   4  19   6          5.60          2.87         6.97 o
   5  19   6          7.46          0.08         3.78 o
   6  19   6          6.24          1.67         3.62 o
   1  20   6          0.91          2.40         7.57 o
   2  20   6          2.02          6.55         6.92 o
   3  20   6          0.04          2.59         7.01 o
   1   0   7         10.28         84.31        10.54 o
   2   0   7        276.86       1106.12       124.25 o
   3   0   7       1748.70       1558.90       201.11 o
   4   0   7        309.83        441.09       111.39 o
   5   0   7         43.80        135.15        11.07 o
   6   0   7        258.94        223.08        13.58 o
   7   0   7        110.96        205.54        16.90 o
   8   0   7          9.07        193.46        39.43 o
   9   0   7         56.48        397.57       278.86 o
  10   0   7         37.01         88.86        10.69 o
  11   0   7         60.90        111.47        14.58 o
  12   0   7        757.52       1082.24       120.78 o
  14   0   7        172.40         87.45        15.55 o
  15   0   7         83.39         90.17        15.41 o
   0   1   7        171.40        112.25         8.06 o
   1   1   7          4.97         15.06         5.38 o
   2   1   7         97.32         67.47         5.39 o
   3   1   7          9.39          4.92         2.34 o
   4   1   7          0.05         11.61         5.65 o
   5   1   7         14.37          6.96         1.83 o
   6   1   7          9.09         15.72         4.16 o
   7   1   7          7.57         18.28         5.23 o
   8   1   7        832.76        678.56        44.25 o
   9   1   7          1.98         12.16         2.17 o
  10   1   7         23.33         65.98         8.94 o
  11   1   7         12.20         14.73         4.22 o
  12   1   7        117.51         80.99         9.35 o
  13   1   7          2.89          3.12         3.05 o
  14   1   7         14.11         30.87        19.89 o
  15   1   7          0.62          5.80         4.14 o
   1   2   7          5.93          5.96         1.75 o
   2   2   7         17.41          9.97         1.74 o
   3   2   7        149.75        128.81        10.74 o
   4   2   7        988.15       1020.61        78.76 o
   5   2   7         23.94         26.56         3.49 o
   6   2   7        112.20         92.70         5.55 o
   7   2   7          3.79          6.61         1.58 o
   8   2   7         15.36         20.06         2.61 o
   9   2   7          0.76          2.96         1.68 o
  10   2   7         53.40         39.62         8.54 o
  11   2   7          1.36          1.76         2.65 o
  12   2   7         60.49         42.81         5.55 o
  13   2   7         65.60         86.87        11.57 o
  14   2   7         26.88         44.69         7.73 o
  15   2   7          0.76          1.00         3.27 o
   0   3   7       1384.81       1512.01       114.25 o
   1   3   7        414.53        433.35        18.77 o
   2   3   7        250.96        185.77        19.53 o
   3   3   7         42.85         46.12         5.17 o
   4   3   7         37.14         34.19         3.97 o
   5   3   7         21.99         18.64         2.21 o
   6   3   7        177.54        135.66         8.75 o
   7   3   7         51.56         26.07         5.00 o
   8   3   7        246.67        290.70        22.91 o
   9   3   7        264.94        310.40        42.56 o
  10   3   7          8.18         13.86         3.46 o
  11   3   7          2.32          3.33         2.68 o
  12   3   7        184.48        114.16         9.02 o
  13   3   7         14.62         12.25         3.59 o
  14   3   7          2.95         -0.62         6.35 o
  15   3   7          0.80          1.00         3.30 o
   1   4   7         10.72         12.78         2.67 o
   2   4   7         14.02         20.60         2.26 o
   3   4   7         96.56         67.92         7.35 o
   4   4   7         31.33         32.66         7.04 o
   5   4   7          2.24          4.09         1.75 o
   6   4   7          3.90         10.12         4.38 o
   7   4   7         12.61          9.42         2.09 o
   8   4   7          0.41         16.01         3.82 o
   9   4   7          0.69          8.82         2.12 o
  10   4   7          0.43         12.01         3.27 o
  11   4   7          2.61         11.67         3.45 o
  12   4   7         20.45         36.65         6.73 o
  13   4   7         50.89        102.40        16.12 o
  14   4   7         14.55         11.97         4.91 o
  15   4   7          1.33          0.81         6.73 o
   0   5   7         34.32         44.02         5.70 o
   1   5   7         12.38         17.57         4.98 o
   2   5   7        969.91        921.48        28.93 o
   3   5   7         16.15          9.67         1.80 o
   4   5   7         22.12         16.07         2.46 o
   5   5   7         38.53         45.22         4.00 o
   6   5   7        189.28        131.15        31.96 o
   7   5   7         63.47         66.27         5.72 o
   8   5   7       3388.68       3975.05       593.17 o
   9   5   7        122.72        159.87        26.14 o
  10   5   7         77.49         69.19        10.92 o
  11   5   7        171.24        111.93        19.63 o
  12   5   7        802.80       1034.13        66.13 o
  13   5   7          7.47         14.70         5.63 o
  14   5   7         22.92         19.89         5.64 o
  15   5   7          3.34          2.45         4.65 o
   1   6   7          2.38         14.90         2.16 o
   2   6   7          3.69         13.04         3.94 o
   3   6   7        235.76        242.44        22.17 o
   4   6   7        144.54        168.70        10.12 o
   5   6   7         77.93         78.08         5.66 o
   6   6   7         50.27         33.76         3.57 o
   7   6   7         14.69         11.57         2.14 o
   8   6   7          0.31          6.48         2.02 o
   9   6   7         11.32          7.82         2.23 o
  10   6   7          2.50          6.88         2.48 o
  11   6   7          8.22         14.76         4.04 o
  12   6   7         41.80         41.24         7.93 o
  13   6   7        108.05        176.64        23.07 o
  14   6   7         20.80         27.49        15.63 o
  15   6   7          9.35          9.69         6.59 o
   0   7   7        529.42        195.60        17.30 o
   1   7   7         95.77        114.96        10.12 o
   2   7   7          0.59          5.75         2.06 o
   3   7   7          0.73          5.41         1.74 o
   4   7   7          4.91          7.55         1.93 o
   5   7   7          6.32          6.45         1.88 o
   6   7   7         19.45         11.31         2.19 o
   7   7   7         14.59         11.18         2.53 o
   8   7   7         45.73         52.06        10.85 o
   9   7   7         70.68         67.43         6.70 o
  10   7   7         26.16         23.80         4.64 o
  11   7   7          0.37          7.54         3.45 o
  12   7   7          1.12          3.49         4.08 o
  13   7   7          6.44          3.18         3.38 o
  14   7   7         12.91          0.82         3.42 o
  15   7   7          0.10          3.68         5.55 o
   1   8   7         91.28        118.31        17.11 o
   2   8   7        223.11        148.03         7.02 o
   3   8   7         19.80         49.80         8.34 o
   4   8   7       2707.09       1517.95       225.32 o
   5   8   7        197.10        331.76        28.00 o
   6   8   7        959.14        986.54        37.18 o
   7   8   7          4.47         10.26         5.40 o
   8   8   7         44.98         30.24         4.04 o
   9   8   7          6.56          7.79         3.04 o
  10   8   7          5.40         11.82         3.18 o
  11   8   7          3.58          8.53         3.50 o
  12   8   7         55.76         67.73        10.56 o
  13   8   7         23.38         41.30         6.74 o
  14   8   7         13.56         44.14        21.52 o
  15   8   7          0.43          7.34         6.44 o
   0   9   7         20.24         35.03         4.58 o
   1   9   7          1.33          1.06         1.95 o
   2   9   7         11.44         39.97        13.03 o
   3   9   7          0.09          4.12         1.90 o
   4   9   7          1.86          7.25         2.25 o
   5   9   7          0.20          3.15         1.78 o
   6   9   7          2.68          6.52         1.93 o
   7   9   7          4.06          4.41         1.78 o
   8   9   7         20.54         52.94        18.54 o
   9   9   7          6.28         10.24         3.94 o
  10   9   7          3.48          6.84         2.94 o
  11   9   7          2.10          4.80         3.24 o
  12   9   7         11.45         11.67         3.94 o
  13   9   7          0.00          3.20         3.40 o
  14   9   7          0.78          1.58         3.95 o
  15   9   7          0.56          1.56         5.56 o
   1  10   7          7.04          9.20         2.55 o
   2  10   7         41.39         28.25         3.14 o
   3  10   7        120.74        113.36         8.52 o
   4  10   7         33.72         26.97         3.03 o
   5  10   7         41.41         64.64        11.68 o
   6  10   7         69.63         71.61         6.08 o
   7  10   7         45.67         56.88         5.71 o
   8  10   7          7.82         13.13         3.54 o
   9  10   7          2.47          2.56         2.22 o
  10  10   7          1.32         -0.34         2.34 o
  11  10   7         12.67         12.23         3.50 o
  12  10   7         37.38         96.71        27.60 o
  13  10   7         36.68         45.59        11.99 o
  14  10   7          0.01         15.87         7.06 o
  15  10   7         10.29          3.16         5.43 o
   0  11   7         36.82         18.51         5.82 o
   1  11   7         73.99         46.00         4.04 o
   2  11   7          3.62          8.25         3.41 o
   3  11   7          0.29          3.29         1.91 o
   4  11   7          1.60          2.90         1.93 o
   5  11   7          0.32          7.28         3.83 o
   6  11   7          2.07          5.20         2.60 o
   7  11   7          0.11          3.67         1.99 o
   8  11   7          5.97         11.37         3.12 o
   9  11   7         10.84          9.72         2.99 o
  10  11   7          5.28          6.19         3.28 o
  11  11   7         11.27         20.66         4.39 o
  12  11   7          0.43         11.47         4.34 o
  13  11   7          1.12          1.50         3.26 o
  14  11   7          2.48          2.45         7.92 o
  15  11   7          0.89         -0.98         5.49 o
   1  12   7          3.29          9.91         2.70 o
   2  12   7         37.15         41.29         4.86 o
   3  12   7          2.61         12.78         2.71 o
   4  12   7        790.94        917.78        32.28 o
   5  12   7          2.31         24.58         3.31 o
   6  12   7        167.09        192.33        12.41 o
   7  12   7          1.82          3.01         2.17 o
   8  12   7          8.67         13.33         3.22 o
   9  12   7          4.77          5.95         2.70 o
  10  12   7         22.89         19.62         4.03 o
  11  12   7          2.53          2.95         2.83 o
  12  12   7         52.18         48.66        16.66 o
  13  12   7          0.45          2.47         3.79 o
  14  12   7          5.27          4.06         6.76 o
  15  12   7          5.53          2.24         6.19 o
   0  13   7        814.42       1244.58       125.51 o
   1  13   7         78.23         75.31        11.00 o
   2  13   7         70.29         99.48         9.28 o
   3  13   7         18.00         21.48         5.35 o
   4  13   7         24.92         20.20         4.05 o
   5  13   7          5.49          9.31         2.47 o
   6  13   7         77.81         73.26         6.18 o
   7  13   7          6.89         14.52         3.41 o
   8  13   7         56.67         69.97        14.29 o
   9  13   7         60.84         60.07         5.68 o
  10  13   7         12.45         19.78         5.82 o
  11  13   7          3.43          8.30         5.15 o
  12  13   7        109.57         81.27        11.46 o
  13  13   7          9.04         11.76         4.87 o
  14  13   7          8.41          5.45         6.29 o
   1  14   7          4.07          3.59         2.18 o
   2  14   7          1.22          4.17         2.18 o
   3  14   7          6.16          6.52         2.49 o
   4  14   7         27.58         29.90         3.58 o
   5  14   7         14.66         19.46         5.02 o
   6  14   7         28.22         16.01         4.51 o
   7  14   7          0.81          5.65         2.88 o
   8  14   7          0.47          0.31         2.32 o
   9  14   7          2.90          0.02         2.68 o
  10  14   7          0.05         -3.09         3.09 o
  11  14   7          0.71          0.62         4.00 o
  12  14   7          1.29          2.04         3.73 o
  13  14   7          1.62          1.16         3.57 o
   0  15   7        111.56        132.03        15.48 o
   1  15   7          6.97          7.13         2.41 o
   2  15   7          7.77          6.45         2.31 o
   3  15   7          1.97          0.32         2.08 o
   4  15   7          0.86          5.29         2.53 o
   5  15   7          1.47         -0.16         2.60 o
   6  15   7         12.24         12.61         3.28 o
   7  15   7          4.90          6.20         2.69 o
   8  15   7         16.42         29.85         4.89 o
   9  15   7          4.04          5.20         4.43 o
  10  15   7          0.21         17.34         4.51 o
  11  15   7          0.14          5.41         4.46 o
  12  15   7          0.17         -0.13         3.50 o
   1  16   7          0.01         -0.53         2.06 o
   2  16   7          5.77          1.12         2.31 o
   3  16   7          1.55          4.07         2.56 o
   4  16   7         10.13         11.95         3.46 o
   5  16   7          0.12          3.84         3.04 o
   6  16   7         27.59         26.99         4.86 o
   7  16   7          1.96          3.44         3.01 o
   8  16   7          3.06          1.11         3.31 o
   9  16   7          0.20          3.41         3.17 o
  10  16   7          0.04          2.26         3.56 o
  11  16   7          2.01         -0.80         3.21 o
   0  17   7         45.38         49.85        10.76 o
   1  17   7          0.01          0.54         3.00 o
   2  17   7          5.48          2.83         2.73 o
   3  17   7          1.72          6.20         2.96 o
   4  17   7          1.79          1.65         2.61 o
   5  17   7          0.38          0.92         2.59 o
   6  17   7          0.17          2.83         3.16 o
   7  17   7          1.18         -2.58         3.25 o
   8  17   7          1.39          3.09         3.27 o
   9  17   7          0.27          4.60         5.25 o
   1  18   7          3.02          5.74         3.32 o
   2  18   7          8.85         13.24         3.61 o
   3  18   7          1.35          4.82         2.94 o
   4  18   7        133.39        115.21        11.39 o
   5  18   7          4.74         18.55         5.75 o
   6  18   7         38.69         48.31         7.44 o
   7  18   7          0.01          2.27         3.54 o
   0  19   7          6.98         13.10         7.06 o
   1  19   7          2.21          4.09         3.88 o
   2  19   7          0.01          1.19         3.53 o
   3  19   7          0.21          0.24         3.65 o
   4  19   7          0.09          5.17         5.19 o
   1   0   8       2487.37       1977.49       116.75 o
   2   0   8         38.44        116.52        20.13 o
   4   0   8          7.64        131.95        12.01 o
   5   0   8         48.53         70.61        12.43 o
   6   0   8         54.10        109.77        17.51 o
   7   0   8        158.27        220.00        57.90 o
   8   0   8       3686.83       3133.37       371.56 o
   9   0   8         56.33        453.91        40.21 o
  10   0   8       1094.13        998.07       118.28 o
  11   0   8        117.17        132.17        16.83 o
  12   0   8        206.55        154.77        15.52 o
  13   0   8         94.08         78.87        12.59 o
  14   0   8        118.52        141.93        19.69 o
  15   0   8         17.07         99.99        15.91 o
   1   1   8          0.82          8.30         2.02 o
   2   1   8          2.94          6.87         1.68 o
   3   1   8          0.07         12.52         4.82 o
   4   1   8          0.41          6.34         1.66 o
   5   1   8         19.11         43.81         4.10 o
   6   1   8          1.82          4.80         2.25 o
   7   1   8         84.84         71.94         8.47 o
   8   1   8          9.87         15.53         2.51 o
   9   1   8          3.73         12.69         5.25 o
  10   1   8          2.95          5.76         2.95 o
  11   1   8         40.85         15.25         4.83 o
  12   1   8          7.52         17.64        10.53 o
  13   1   8         39.05         31.40         6.57 o
  14   1   8         10.05          8.76         4.62 o
  15   1   8          1.68          3.86         7.28 o
   0   2   8        487.70        277.54        14.85 o
   1   2   8         12.36         19.54         2.80 o
   2   2   8         14.07          8.29         1.77 o
   3   2   8         39.70         34.44         3.37 o
   4   2   8          2.49          7.89         3.93 o
   5   2   8          1.02          2.81         1.44 o
   6   2   8          1.33          8.67         1.77 o
   7   2   8          4.51         11.39         2.04 o
   8   2   8        355.30        372.61        37.49 o
   9   2   8          8.44         28.18         6.03 o
  10   2   8         57.55         71.25         9.83 o
  11   2   8          1.81          7.36         5.02 o
  12   2   8         30.40         44.86         5.64 o
  13   2   8          7.92          6.38         3.62 o
  14   2   8          8.40          9.53         4.77 o
  15   2   8          0.94          1.53         3.43 o
   1   3   8         28.57         14.33         2.03 o
   2   3   8          4.56         13.16         1.97 o
   3   3   8         24.79         21.40         3.97 o
   4   3   8          6.54         16.63         2.96 o
   5   3   8          9.79          8.80         2.06 o
   6   3   8         18.22         16.26         2.57 o
   7   3   8        137.84        116.50         9.31 o
   8   3   8          3.33          7.58         2.12 o
   9   3   8          1.10          4.03         2.13 o
  10   3   8          1.06         -2.05         2.41 o
  11   3   8         19.86         16.39         3.98 o
  12   3   8         28.45         30.03         4.79 o
  13   3   8         59.07         44.16        13.38 o
  14   3   8          2.48          1.07         3.59 o
  15   3   8          7.83         10.80         4.83 o
   0   4   8          3.44          5.01         2.29 o
   1   4   8         20.33          9.96         2.25 o
   2   4   8         26.44         10.22         2.23 o
   3   4   8          9.16         13.03         2.66 o
   4   4   8         12.26         10.42         2.23 o
   5   4   8          0.37          7.79         2.13 o
   6   4   8         10.15          5.84         1.74 o
   7   4   8         28.89         26.55         3.88 o
   8   4   8         50.19         53.67         7.69 o
   9   4   8          7.74         14.74         3.62 o
  10   4   8          0.01          8.51         3.79 o
  11   4   8          7.21          6.41         3.22 o
  12   4   8          5.24          9.00         3.38 o
  13   4   8          2.01          0.95         2.56 o
  14   4   8         12.44          4.62         4.03 o
  15   4   8          0.28         -1.21         3.46 o
   1   5   8         32.96         24.67         4.02 o
   2   5   8          5.49          6.75         1.72 o
   3   5   8         10.96         13.98         2.41 o
   4   5   8         13.39         18.72         9.42 o
   5   5   8          4.23         14.53         4.07 o
   6   5   8          4.09         29.28        12.94 o
   7   5   8        474.79        531.39        28.05 o
   8   5   8         20.90         27.18         3.54 o
   9   5   8         17.76         42.92        15.24 o
  10   5   8         26.90         11.41         5.02 o
  11   5   8        170.51        125.28        13.96 o
  12   5   8         26.40         29.73        14.33 o
  13   5   8         89.41         67.42        15.64 o
  14   5   8         20.12         32.11        40.26 o
  15   5   8          1.52          0.42         4.92 o
   0   6   8        140.80        210.84        23.62 o
   1   6   8         36.50         31.62         3.09 o
   2   6   8          8.06         22.00         4.62 o
   3   6   8          8.24         10.92         2.09 o
   4   6   8          3.44          3.03         1.56 o
   5   6   8          0.97          2.73         1.60 o
   6   6   8          6.45          7.72         1.86 o
   7   6   8         33.01         28.66         8.02 o
   8   6   8        211.22        212.01        72.53 o
   9   6   8         56.80         90.49        16.24 o
  10   6   8         10.14         13.69         3.85 o
  11   6   8          5.90         13.94         5.87 o
  12   6   8         17.41         53.35         6.48 o
  13   6   8          0.04          8.26         5.96 o
  14   6   8          6.58         13.18        12.45 o
  15   6   8          0.62          8.50         7.02 o
   1   7   8         14.01         13.29         2.32 o
   2   7   8         13.94         29.92         4.69 o
   3   7   8          2.35         36.28        18.46 o
   4   7   8        388.26        402.98        34.43 o
   5   7   8         75.29        118.92         6.02 o
   6   7   8         38.12         37.35         3.97 o
   7   7   8          1.11          3.59         1.93 o
   8   7   8          6.66          9.02         2.51 o
   9   7   8          5.33          3.47         2.18 o
  10   7   8         23.80         17.34         5.83 o
  11   7   8          0.64          3.91         3.18 o
  12   7   8         59.86         71.96        10.60 o
  13   7   8          5.40          6.77         3.51 o
  14   7   8          3.66          8.82         4.80 o
  15   7   8          5.36          5.74         4.37 o
   0   8   8         23.52         87.80         9.30 o
   1   8   8       1939.95       2355.17       158.06 o
   2   8   8          1.23         11.64         2.22 o
   3   8   8         89.01         60.17         7.84 o
   4   8   8          5.21          7.72         2.09 o
   5   8   8         22.53         17.19         3.81 o
   6   8   8         38.53         45.02         6.14 o
   7   8   8         33.08         43.19         3.68 o
   8   8   8        186.93        157.10        12.38 o
   9   8   8        221.54        264.70        64.12 o
  10   8   8         45.05         46.51         6.49 o
  11   8   8         59.11         47.97         6.26 o
  12   8   8         38.36         42.10         5.92 o
  13   8   8          5.60          3.83         3.24 o
  14   8   8          0.44          5.15         4.37 o
  15   8   8          2.13          4.90         5.96 o
   1   9   8          3.43         11.63         2.43 o
   2   9   8          2.24          4.10         1.86 o
   3   9   8          5.30          5.58         2.24 o
   4   9   8          3.34         17.15         7.92 o
   5   9   8         17.75         24.84         4.87 o
   6   9   8          0.47         12.15         2.33 o
   7   9   8          0.61          3.59         1.92 o
   8   9   8          2.04          3.10         2.08 o
   9   9   8          5.26          3.21         2.28 o
  10   9   8          0.32          0.35         2.37 o
  11   9   8         10.02          8.08         3.66 o
  12   9   8          1.05          1.39         3.09 o
  13   9   8          3.32          0.65         3.93 o
  14   9   8          6.61          3.45         4.27 o
  15   9   8          1.05         -0.59         4.64 o
   0  10   8        369.16        375.93        69.83 o
   1  10   8        618.94        650.49        22.04 o
   2  10   8          1.77         13.20         2.42 o
   3  10   8          0.53          3.60         1.92 o
   4  10   8          3.01          8.82         2.19 o
   5  10   8          8.56          6.68         3.40 o
   6  10   8         12.76          6.08         2.12 o
   7  10   8          1.57         11.15         2.41 o
   8  10   8        282.27        202.94        28.61 o
   9  10   8        138.83        104.82         7.59 o
  10  10   8        201.52        161.93        19.19 o
  11  10   8         29.21         14.42         4.16 o
  12  10   8          8.93         26.87         5.09 o
  13  10   8          3.99          3.43         3.55 o
  14  10   8          8.30          1.55         4.05 o
  15  10   8          2.63         -3.26         5.33 o
   1  11   8          9.74          6.20         2.12 o
   2  11   8          2.36          6.46         2.38 o
   3  11   8          4.80         11.73         2.51 o
   4  11   8         90.88         99.86         6.34 o
   5  11   8         26.50         40.79         4.55 o
   6  11   8         21.82         29.87         3.72 o
   7  11   8          9.34          9.14         2.45 o
   8  11   8          2.50          6.04         2.51 o
   9  11   8          0.52          1.09         2.21 o
  10  11   8          0.13          1.18         2.52 o
  11  11   8          0.43          5.43         3.64 o
  12  11   8         14.05         20.55         7.36 o
  13  11   8          4.49         19.61         8.82 o
  14  11   8          3.80          3.32         3.81 o
  15  11   8          0.47         51.29        12.69 o
   0  12   8         56.50         44.72         5.77 o
   1  12   8        200.17        224.87        14.16 o
   2  12   8          0.48          4.40         2.12 o
   3  12   8         14.31         10.82         2.63 o
   4  12   8          0.84          1.80         2.03 o
   5  12   8          2.17          5.45         2.16 o
   6  12   8          1.27          3.05         2.48 o
   7  12   8          6.98         12.27         3.07 o
   8  12   8          9.55         12.89         2.89 o
   9  12   8          8.00         12.36         3.08 o
  10  12   8          1.07          4.80         2.97 o
  11  12   8          4.71          3.91         4.26 o
  12  12   8          0.59          1.43         3.56 o
  13  12   8          1.50          5.01         4.01 o
  14  12   8          7.07          3.77         4.16 o
   1  13   8         12.05         19.16         4.92 o
   2  13   8          0.73          2.94         2.11 o
   3  13   8         13.65         12.04         3.27 o
   4  13   8        189.15        191.35         9.12 o
   5  13   8         17.26         33.96         7.05 o
   6  13   8          0.61          4.87         4.28 o
   7  13   8         83.29         74.46         7.88 o
   8  13   8          8.66          9.15         2.86 o
   9  13   8          0.06          4.21         2.66 o
  10  13   8          4.90         15.83         5.82 o
  11  13   8         11.24          7.33         3.50 o
  12  13   8         88.73        129.16        11.35 o
  13  13   8         73.40         94.32        23.25 o
   0  14   8         32.43         37.83         5.66 o
   1  14   8         26.28         20.64         3.19 o
   2  14   8          3.46          5.68         2.30 o
   3  14   8          8.39          6.76         2.47 o
   4  14   8          0.31          1.23         2.08 o
   5  14   8          1.25          2.54         2.15 o
   6  14   8          1.81          1.28         2.01 o
   7  14   8          1.03          2.04         2.24 o
   8  14   8          6.67          9.26         2.88 o
   9  14   8          9.48         12.38         4.74 o
  10  14   8          1.60          0.18         2.85 o
  11  14   8          0.19          1.04         2.93 o
  12  14   8          0.04         -0.23         3.05 o
   1  15   8          0.01          2.72         2.23 o
   2  15   8          0.43         -0.24         1.95 o
   3  15   8          7.93         14.00         2.84 o
   4  15   8         13.38         13.41         3.65 o
   5  15   8         15.51         27.90         3.58 o
   6  15   8          1.58          5.42         2.31 o
   7  15   8          4.47          8.92         3.00 o
   8  15   8          0.11          2.69         2.93 o
   9  15   8          1.09          2.22         2.70 o
  10  15   8          2.90          6.95         3.41 o
  11  15   8          3.53          2.14         3.35 o
   0  16   8         13.32         21.29         4.79 o
   1  16   8          8.75          6.24         2.49 o
   2  16   8          3.89          1.49         2.32 o
   3  16   8          0.57          4.03         2.46 o
   4  16   8          0.00         -0.16         2.23 o
   5  16   8          0.55          3.82         2.36 o
   6  16   8          0.26         -0.13         2.41 o
   7  16   8          3.31          2.86         3.09 o
   8  16   8          2.24          3.37         3.01 o
   9  16   8          0.98          2.65         3.55 o
   1  17   8          1.65          0.69         2.08 o
   2  17   8          1.16          2.01         2.30 o
   3  17   8          0.84          3.33         2.37 o
   4  17   8          3.74          1.81         2.70 o
   5  17   8          7.85         10.67         3.26 o
   6  17   8          0.08          7.77         4.15 o
   7  17   8          0.57         -2.25         2.66 o
   0  18   8          2.61          2.19         3.55 o
   1  18   8         61.11         61.58         5.74 o
   2  18   8          0.40         -0.59         2.42 o
   3  18   8          2.28          1.46         2.97 o
   4  18   8          0.12          1.27         3.32 o
   1   0   9        235.28        227.63        12.72 o
   2   0   9        551.58        171.81        15.69 o
   3   0   9         96.35        144.77        12.44 o
   4   0   9        687.07        867.86        49.51 o
   5   0   9       2031.36       2531.91       538.53 o
   6   0   9        635.03        284.05        23.12 o
   7   0   9        102.37        114.52        14.13 o
   8   0   9         17.55         62.38        14.26 o
   9   0   9         31.65        102.05        13.63 o
  10   0   9        117.53        101.94        12.86 o
  11   0   9         84.60        574.22        38.74 o
  12   0   9          1.46        225.08        19.25 o
  13   0   9         85.44        103.57        12.78 o
  14   0   9        116.02        200.30        19.53 o
  15   0   9         39.54        170.14        22.39 o
  16   0   9         15.06         85.06        16.11 o
   0   1   9        590.78        483.51        59.15 o
   1   1   9          5.79         14.04         2.23 o
   2   1   9         32.91         30.49         3.64 o
   3   1   9          7.91          5.29         1.76 o
   4   1   9          9.59         15.18         4.04 o
   5   1   9          0.02          3.86         1.70 o
   6   1   9          3.95         12.28         3.87 o
   7   1   9          5.79          7.35         2.70 o
   8   1   9         89.64         62.48         9.32 o
   9   1   9          7.12          9.30         4.14 o
  10   1   9        110.36         57.46         6.39 o
  11   1   9          3.29          4.00         2.76 o
  12   1   9          0.04          8.94         4.96 o
  13   1   9          9.22          5.65         3.38 o
  14   1   9          4.07          1.37         3.61 o
  15   1   9          0.18          0.01         3.87 o
  16   1   9          7.75          3.85         5.70 o
   1   2   9          7.09         10.12         2.12 o
   2   2   9         21.77         20.34         3.12 o
   3   2   9          8.06          6.64         2.16 o
   4   2   9        134.29         99.76         5.23 o
   5   2   9         25.58         33.52         5.02 o
   6   2   9         32.67         27.82         2.76 o
   7   2   9         44.34         36.10         4.92 o
   8   2   9          1.07          3.13         2.02 o
   9   2   9          1.67          0.21         2.50 o
  10   2   9          7.46          7.27         4.23 o
  11   2   9          7.89          8.75         3.52 o
  12   2   9         15.29         14.59         3.83 o
  13   2   9          7.21          5.82         3.36 o
  14   2   9          0.53          3.67         3.36 o
  15   2   9          3.56          4.94         4.28 o
  16   2   9          0.08         -1.86         6.16 o
   0   3   9        151.69        155.53        12.62 o
   1   3   9         34.28         52.98         7.11 o
   2   3   9         13.50         17.14         5.29 o
   3   3   9         15.01         16.03         3.39 o
   4   3   9          2.96          5.82         1.65 o
   5   3   9         12.75          9.23         1.99 o
   6   3   9          1.61          5.55         1.67 o
   7   3   9         48.39         30.67         3.51 o
   8   3   9          8.67         22.60         4.98 o
   9   3   9         51.60         57.01         8.97 o
  10   3   9         74.81         35.53         7.39 o
  11   3   9         28.71         21.17        12.11 o
  12   3   9         23.81         18.88         4.71 o
  13   3   9          2.94          0.99         2.60 o
  14   3   9          2.36          4.57         3.43 o
  15   3   9          0.20          1.35         3.86 o
  16   3   9          2.92         11.75         7.26 o
   1   4   9          1.47          8.93         2.27 o
   2   4   9          7.50         14.63         2.52 o
   3   4   9          8.20          7.94         3.54 o
   4   4   9          4.78          4.73         1.72 o
   5   4   9          4.63          8.55         2.65 o
   6   4   9         22.95         12.37         2.15 o
   7   4   9          0.49          3.51         2.06 o
   8   4   9          1.87          2.76         2.08 o
   9   4   9          5.25          3.57         3.08 o
  10   4   9          0.11          3.92         3.15 o
  11   4   9         12.49         11.62         4.43 o
  12   4   9          8.64         15.56         4.13 o
  13   4   9          0.30          7.44         3.30 o
  14   4   9          9.89          4.86         3.65 o
  15   4   9          2.45          7.50         4.38 o
  16   4   9          0.24          7.03         6.30 o
   0   5   9       3864.90       4487.30       258.16 o
   1   5   9        103.67        119.23        10.83 o
   2   5   9         93.73        135.91        13.61 o
   3   5   9         29.73         34.54         7.66 o
   4   5   9          1.04         23.83        17.11 o
   5   5   9          6.08         10.19         3.18 o
   6   5   9         32.71         78.42        42.19 o
   7   5   9          0.24         27.75         8.63 o
   8   5   9        449.05        423.94        75.59 o
   9   5   9         60.80         83.89         8.20 o
  10   5   9        970.66       1170.13        74.44 o
  11   5   9         13.21         15.53         4.10 o
  12   5   9         23.81         24.38         4.77 o
  13   5   9         34.58         11.99         3.84 o
  14   5   9         47.05         19.64         5.34 o
  15   5   9          1.56          0.51         3.93 o
  16   5   9         29.05          9.73         7.02 o
   1   6   9          7.69         15.76         3.27 o
   2   6   9          0.99          5.00         1.78 o
   3   6   9         13.14         10.99         2.28 o
   4   6   9         47.70         43.77        11.75 o
   5   6   9          1.85         34.39        11.35 o
   6   6   9          6.44         12.66         2.94 o
   7   6   9         15.41         18.14         2.83 o
   8   6   9         12.81         13.84         2.96 o
   9   6   9          1.61          2.59         2.53 o
  10   6   9          8.60          6.78         3.37 o
  11   6   9          8.46          9.05         3.59 o
  12   6   9          3.03          6.29         3.35 o
  13   6   9          0.53         17.50         7.88 o
  14   6   9         17.88         14.66         4.94 o
  15   6   9         18.81         17.41         5.55 o
  16   6   9          4.23          3.41         7.02 o
   0   7   9          7.10         11.37         4.83 o
   1   7   9         32.68         31.42         4.30 o
   2   7   9          8.00         19.23         2.92 o
   3   7   9          6.13          9.62         2.51 o
   4   7   9          0.03          3.45         1.91 o
   5   7   9          1.98          4.32         1.97 o
   6   7   9         13.29         26.57         9.68 o
   7   7   9          0.77          5.12         2.21 o
   8   7   9         29.37         54.32        14.85 o
   9   7   9          3.53          7.25         4.61 o
  10   7   9         22.09          9.60         3.73 o
  11   7   9          0.68          2.32         3.13 o
  12   7   9          0.53          0.50         3.00 o
  13   7   9          1.60          4.93         3.53 o
  14   7   9          0.81          3.42         3.49 o
  15   7   9          3.53          0.64         3.74 o
  16   7   9          6.61         82.19        15.72 o
   1   8   9         21.59         20.96         2.78 o
   2   8   9        201.26        164.92        19.93 o
   3   8   9         45.57         33.52         6.38 o
   4   8   9         16.78         24.61         4.48 o
   5   8   9        234.10        217.14        24.84 o
   6   8   9        257.32        272.93        11.90 o
   7   8   9          8.67         16.49         2.94 o
   8   8   9          1.81          1.71         2.25 o
   9   8   9          2.89          4.98         2.70 o
  10   8   9          0.02          1.04         3.03 o
  11   8   9          1.67          1.29         3.34 o
  12   8   9        181.33        232.13        21.27 o
  13   8   9         25.70         19.57         4.50 o
  14   8   9         53.48         52.31        12.04 o
  15   8   9          0.27          5.39         8.59 o
   0   9   9          6.98         22.39        12.32 o
   1   9   9          8.17         29.20         6.83 o
   2   9   9          0.53          8.58         3.14 o
   3   9   9          2.99          6.95         2.20 o
   4   9   9          0.02          3.94         1.97 o
   5   9   9          0.07          5.23         2.09 o
   6   9   9          4.74          3.97         1.96 o
   7   9   9          1.37          3.37         2.12 o
   8   9   9          0.68          2.43         2.25 o
   9   9   9          4.67          1.06         2.63 o
  10   9   9         21.91         38.03        10.15 o
  11   9   9          0.36         -0.89         2.72 o
  12   9   9          4.17         -0.85         3.23 o
  13   9   9          0.58          5.92         3.57 o
  14   9   9          0.18          0.05         3.66 o
  15   9   9          0.00         -1.32         4.07 o
   1  10   9         61.41         39.33         6.45 o
   2  10   9         75.18         46.37         7.12 o
   3  10   9          8.98         32.72        13.00 o
   4  10   9        191.15        189.98        15.39 o
   5  10   9        522.96        730.97        75.38 o
   6  10   9        131.22        113.60         9.44 o
   7  10   9          2.87          6.15         2.89 o
   8  10   9          2.40          7.78         2.62 o
   9  10   9          0.47         17.96        13.52 o
  10  10   9          8.24          6.91         3.61 o
  11  10   9          7.81          3.24         3.31 o
  12  10   9          0.17          0.79         2.97 o
  13  10   9          6.94          3.74         3.51 o
  14  10   9          3.40          1.50         3.81 o
   0  11   9          2.82          2.58         2.81 o
   1  11   9         14.54         14.09         3.85 o
   2  11   9          4.79          5.87         2.50 o
   3  11   9          7.55          9.83         3.21 o
   4  11   9          7.59          5.00         2.68 o
   5  11   9          1.55          3.46         2.01 o
   6  11   9          1.40          2.95         1.97 o
   7  11   9          3.07         13.12         8.06 o
   8  11   9         24.01         35.07         4.18 o
   9  11   9         20.04         17.86         3.81 o
  10  11   9          0.00          5.88         2.54 o
  11  11   9          0.22         27.34        16.25 o
  12  11   9          7.64         10.36         4.61 o
  13  11   9          0.18          3.51         3.75 o
   1  12   9          0.84          0.26         1.93 o
   2  12   9          8.66          7.57         2.29 o
   3  12   9          0.01          8.95         2.53 o
   4  12   9        106.46         60.52         6.78 o
   5  12   9          0.63          3.52         2.07 o
   6  12   9          0.09          4.08         2.08 o
   7  12   9          2.04          3.87         2.26 o
   8  12   9          7.09          4.19         2.32 o
   9  12   9          2.11          1.25         2.67 o
  10  12   9          5.38          6.92         3.46 o
  11  12   9          1.17          4.54         3.53 o
  12  12   9         75.55         67.96         7.83 o
   0  13   9         26.44         21.68         4.61 o
   1  13   9         40.90         40.67         6.18 o
   2  13   9         18.12         18.54         3.13 o
   3  13   9         45.80         27.01         4.04 o
   4  13   9          0.48          5.19         2.21 o
   5  13   9         18.63          9.70         2.48 o
   6  13   9          0.14          7.93         2.39 o
   7  13   9         22.40         25.03         3.65 o
   8  13   9         51.36         74.60         9.99 o
   9  13   9         74.09        108.03         9.83 o
  10  13   9         13.83         15.68         6.29 o
  11  13   9         38.30         33.48         5.93 o
   1  14   9          1.39          1.14         2.11 o
   2  14   9          0.33          0.42         2.16 o
   3  14   9          7.62          5.47         2.33 o
   4  14   9         26.70         16.09         3.03 o
   5  14   9          8.47          9.11         2.60 o
   6  14   9          2.98          2.11         2.22 o
   7  14   9          0.12          0.93         2.26 o
   8  14   9          0.21          0.19         2.30 o
   9  14   9          0.11          4.63         3.05 o
  10  14   9          2.33          4.27         3.19 o
   0  15   9         23.20         15.53         6.25 o
   1  15   9          3.96          4.03         2.29 o
   2  15   9          2.89          5.17         2.37 o
   3  15   9          0.77         -0.26         2.07 o
   4  15   9          4.18          1.55         2.28 o
   5  15   9          1.46          4.39         2.36 o
   6  15   9         11.02          9.81         2.78 o
   7  15   9          1.09          1.32         2.38 o
   8  15   9          1.10         10.47         3.09 o
   9  15   9          2.23          5.70         3.03 o
   1  16   9          0.15         -1.29         2.18 o
   2  16   9          2.22          2.00         2.34 o
   3  16   9          8.96          5.20         2.60 o
   4  16   9          0.09          7.06         3.42 o
   5  16   9          6.31          7.23         2.62 o
   6  16   9          5.72          8.76         2.81 o
   7  16   9          0.52          2.25         2.60 o
   0  17   9          5.77          5.99         3.81 o
   1  17   9          0.11          2.52         2.54 o
   2  17   9          0.85          0.82         2.64 o
   3  17   9          1.57          1.98         2.59 o
   4  17   9          0.36          0.49         2.57 o
   0   0  10         97.83        102.55        14.79 o
   1   0  10        676.64       1307.41        55.65 o
   2   0  10        178.42        117.73         8.45 o
   3   0  10         14.73         29.24         4.28 o
   4   0  10         21.94         61.25         5.83 o
   5   0  10          6.49         45.93         5.17 o
   6   0  10        167.25        190.98        12.94 o
   7   0  10         26.38         85.56         8.10 o
   8   0  10        213.49        156.05        12.85 o
   9   0  10         51.11        101.93        11.79 o
  10   0  10        350.47        210.00        19.25 o
  11   0  10        139.27         83.54        11.29 o
  12   0  10         44.78        209.10        28.01 o
  13   0  10        135.06        144.23        15.00 o
  14   0  10          9.15        117.02        13.69 o
  15   0  10          0.39        190.42        24.35 o
   1   1  10         35.62         53.85         6.95 o
   2   1  10          3.70          9.16         2.07 o
   3   1  10         48.58         38.66         6.11 o
   4   1  10          2.84         22.04         2.70 o
   5   1  10        430.44        371.66        45.75 o
   6   1  10          2.31         21.36         2.72 o
   7   1  10          2.42          8.33         3.99 o
   8   1  10          1.68          4.83         2.23 o
   9   1  10          1.25          6.32         3.17 o
  10   1  10          8.26          3.75         3.21 o
  11   1  10          1.69          6.12         4.49 o
  12   1  10          8.24          7.38         5.08 o
  13   1  10         19.60         20.11         6.49 o
  14   1  10          0.41          3.05         3.17 o
  15   1  10          3.08          9.18         4.67 o
  16   1  10          1.16          6.03         4.68 o
   0   2  10        169.67        114.95        13.18 o
   1   2  10         96.74        108.17        22.00 o
   2   2  10          3.06          8.05         2.05 o
   3   2  10         27.75         16.29         2.50 o
   4   2  10          3.79          4.30         1.83 o
   5   2  10          3.92          2.84         1.88 o
   6   2  10          0.72          4.87         2.00 o
   7   2  10          4.93          5.66         2.20 o
   8   2  10         24.88         23.42         4.06 o
   9   2  10         28.81         30.10        12.47 o
  10   2  10         68.90         59.63         6.67 o
  11   2  10          4.51          7.54         3.61 o
  12   2  10          0.07          5.85         3.35 o
  13   2  10         10.39         10.17         3.66 o
  14   2  10          1.72          1.49         3.07 o
  15   2  10          0.18          2.13         4.32 o
  16   2  10          0.48          2.74         3.85 o
   1   3  10         38.56         26.79         2.95 o
   2   3  10          3.71          9.78         2.70 o
   3   3  10          2.34          6.54         2.04 o
   4   3  10         16.56         16.67         3.03 o
   5   3  10        139.18        135.72         7.29 o
   6   3  10          3.06         15.74         2.67 o
   7   3  10         13.54         22.64         5.84 o
   8   3  10         15.10         16.76         3.38 o
   9   3  10          7.46          7.75         3.22 o
  10   3  10          0.04         -2.32         2.47 o
  11   3  10          0.07          0.79         2.87 o
  12   3  10          6.71          8.08         7.07 o
  13   3  10          8.55          8.39         3.68 o
  14   3  10          4.47          2.90         3.18 o
  15   3  10          2.60          8.12         4.91 o
  16   3  10          1.15          0.33         4.00 o
   0   4  10         24.29         19.14         4.48 o
   1   4  10         51.63         49.54         8.39 o
   2   4  10          6.65          5.66         2.17 o
   3   4  10          1.08          3.72         1.93 o
   4   4  10          3.96          7.83         2.25 o
   5   4  10          1.70         10.56         2.43 o
   6   4  10          5.94          7.21         2.26 o
   7   4  10          3.24         10.85         2.62 o
   8   4  10         14.02          9.63         2.93 o
   9   4  10         16.61         14.23         5.81 o
  10   4  10         11.23          3.28         2.83 o
  11   4  10         16.26         12.15         4.51 o
  12   4  10          4.75          5.79         4.62 o
  13   4  10          0.07          3.51         3.03 o
  14   4  10          3.05          2.47         2.76 o
  15   4  10          0.13         -0.59         3.78 o
   1   5  10        308.74        319.03        48.22 o
   2   5  10         46.02         68.69         4.53 o
   3   5  10        111.22        126.56         9.19 o
   4   5  10        124.28        198.89        13.57 o
   5   5  10       2423.66       2313.10       186.42 o
   6   5  10         12.08         93.79         5.88 o
   7   5  10         25.52         26.71         3.71 o
   8   5  10         35.38         33.94         4.05 o
   9   5  10          5.55         34.52         5.23 o
  10   5  10         15.68          5.38         3.10 o
  11   5  10         20.98         14.14         4.16 o
  12   5  10         28.15         17.43         4.43 o
  13   5  10         18.37          7.61         3.52 o
  14   5  10         10.13          5.85         4.53 o
  15   5  10         12.35          9.91         5.29 o
   0   6  10        173.65        142.08        14.42 o
   1   6  10          0.01         17.18         5.00 o
   2   6  10          0.87          5.14         2.04 o
   3   6  10          7.94          7.75         2.53 o
   4   6  10          0.40          5.29         2.14 o
   5   6  10          4.74          8.47         2.41 o
   6   6  10          5.57          6.88         2.29 o
   7   6  10          2.88          6.78         2.55 o
   8   6  10         59.59         43.00         6.29 o
   9   6  10          0.10         15.88         6.18 o
  10   6  10         46.30         52.62        18.09 o
  11   6  10          0.13         25.09         4.80 o
  12   6  10          0.53         -0.28         2.65 o
  13   6  10          2.16         -1.28         2.94 o
  14   6  10          0.39          4.21         3.64 o
  15   6  10          0.24          1.90         4.12 o
   1   7  10          1.68          3.39         1.91 o
   2   7  10          0.65          2.13         1.85 o
   3   7  10         23.30         50.86        14.21 o
   4   7  10        175.28        151.32         7.93 o
   5   7  10         15.67         33.73         4.13 o
   6   7  10         11.57         21.87         3.04 o
   7   7  10          7.03          5.84         2.69 o
   8   7  10          6.88          7.27         2.62 o
   9   7  10          0.10          4.72         3.33 o
  10   7  10         10.51          8.13         3.44 o
  11   7  10         13.51        107.95        43.30 o
  12   7  10         46.09         45.71         7.34 o
  13   7  10         32.77         35.24        11.13 o
  14   7  10          7.42         18.71         5.17 o
   0   8  10        212.85        167.88        18.61 o
   1   8  10         31.40         59.75         7.61 o
   2   8  10         14.02         19.82         4.21 o
   3   8  10          1.74          0.59         1.96 o
   4   8  10          6.91          9.91         2.84 o
   5   8  10         15.01         16.34         2.70 o
   6   8  10         21.65         44.76         5.82 o
   7   8  10        217.95        244.38        34.39 o
   8   8  10          5.62         58.36         9.45 o
   9   8  10         82.76         85.34         8.63 o
  10   8  10          1.21          7.13         3.34 o
  11   8  10        144.91        115.86        13.93 o
  12   8  10          0.07         10.96         3.87 o
  13   8  10         19.67         16.30         4.52 o
  14   8  10          3.76          4.34         5.84 o
   1   9  10          0.53          3.06         1.99 o
   2   9  10          1.38          1.17         1.88 o
   3   9  10          0.71         21.93        14.24 o
   4   9  10          0.01         12.09         5.07 o
   5   9  10         48.88         50.20         4.21 o
   6   9  10          0.07         11.49         3.57 o
   7   9  10          2.74          6.71         4.42 o
   8   9  10          0.02          1.85         2.19 o
   9   9  10          1.47          3.43         2.77 o
  10   9  10          0.02         -1.24         3.01 o
  11   9  10          1.36          3.31         3.30 o
  12   9  10          1.35         -0.15         2.99 o
  13   9  10          0.00         -0.22         3.23 o
   0  10  10        102.26        158.90        11.21 o
   1  10  10         77.25         57.71         4.66 o
   2  10  10         49.92         48.10         4.92 o
   3  10  10          4.89          4.88         2.10 o
   4  10  10         23.10          8.15         2.36 o
   5  10  10          0.17          0.39         1.83 o
   6  10  10         57.25         39.94         5.25 o
   7  10  10          2.95          5.06         2.26 o
   8  10  10          0.06          8.32         3.58 o
   9  10  10         11.07         15.77         3.84 o
  10  10  10          4.73          4.58         3.73 o
  11  10  10         26.41         39.86         9.70 o
  12  10  10          3.52          1.47         3.03 o
  13  10  10          8.41          7.49         3.86 o
   1  11  10          1.35          6.47         2.66 o
   2  11  10          2.65          3.18         2.05 o
   3  11  10          0.90         12.99         6.92 o
   4  11  10          0.92         13.07         5.29 o
   5  11  10          5.01         17.44         6.69 o
   6  11  10          3.60          7.19         2.32 o
   7  11  10          4.76         52.70        20.80 o
   8  11  10          4.17          3.42         2.52 o
   9  11  10          2.42          3.29         2.94 o
  10  11  10          0.03          3.67         3.36 o
  11  11  10          0.09          0.69         3.16 o
  12  11  10          1.27          2.57         3.35 o
   0  12  10         64.95         60.18        10.15 o
   1  12  10         31.97         22.24         3.92 o
   2  12  10          1.15          5.11         2.28 o
   3  12  10         12.95         12.03         2.72 o
   4  12  10          1.49          3.67         2.05 o
   5  12  10          5.34          7.89         2.42 o
   6  12  10          2.64          2.84         2.08 o
   7  12  10         30.55         21.29         3.51 o
   8  12  10          0.80         10.67         3.27 o
   9  12  10         67.11         54.20         7.00 o
  10  12  10          2.39         15.69         4.52 o
  11  12  10         13.30         13.99         4.35 o
   1  13  10         15.38         10.80         2.99 o
   2  13  10          4.61          5.80         2.36 o
   3  13  10          4.54          9.43         2.70 o
   4  13  10         16.21         30.88         3.65 o
   5  13  10         74.72         64.84         8.88 o
   6  13  10         21.22         22.76         3.99 o
   7  13  10         26.32         31.53         4.18 o
   8  13  10          7.24         14.26         3.46 o
   9  13  10          6.32          7.45         3.52 o
   0  14  10          3.71          3.05         3.37 o
   1  14  10          0.54          1.42         2.25 o
   2  14  10          1.19          1.75         2.12 o
   3  14  10          0.07          2.80         2.25 o
   4  14  10          0.03          0.45         2.18 o
   5  14  10          0.29          2.38         2.24 o
   6  14  10          0.81          1.98         2.22 o
   7  14  10          0.04          1.03         2.34 o
   8  14  10          0.02          3.06         2.70 o
   1  15  10          0.32          0.76         2.29 o
   2  15  10          0.10          2.27         2.35 o
   3  15  10          8.06          9.72         2.97 o
   4  15  10          0.41         16.14         9.86 o
   5  15  10          0.31          2.43         2.41 o
   6  15  10          3.04          3.39         2.67 o
   0  16  10          0.27          8.62         8.15 o
   1  16  10          1.13          2.46         2.55 o
   2  16  10          0.06         -0.58         2.46 o
   3  16  10          0.27         -0.67         2.57 o
   1   0  11        177.89        159.23        14.85 o
   2   0  11          1.29        283.87        15.09 o
   3   0  11        384.17        300.08        16.39 o
   5   0  11       1398.37       1478.53        90.93 o
   6   0  11         48.00         93.48        10.13 o
   7   0  11         52.76        117.38        25.97 o
   8   0  11         19.23         97.06        11.57 o
   9   0  11         12.71         86.13        15.08 o
  10   0  11         20.43        109.03        18.07 o
  11   0  11         77.09         77.10        11.07 o
  12   0  11         82.04         74.50        11.29 o
  13   0  11        435.38        252.51        22.50 o
  14   0  11         31.05        220.85        34.60 o
   0   1  11        107.61         84.68         7.17 o
   1   1  11         21.66         16.69         2.53 o
   2   1  11         28.19         16.38         2.50 o
   3   1  11          3.16          3.75         1.98 o
   4   1  11         19.13         16.78         3.25 o
   5   1  11          2.85          6.16         2.51 o
   6   1  11         25.74         17.19         4.89 o
   7   1  11          9.11          9.41         2.55 o
   8   1  11         12.16         13.85         4.04 o
   9   1  11          1.07          8.44         3.34 o
  10   1  11          1.21          4.15         4.44 o
  11   1  11          7.50          6.55         3.44 o
  12   1  11          0.02          9.84         6.63 o
  13   1  11          1.01          1.64         2.99 o
  14   1  11          1.84          1.07         2.99 o
   1   2  11         33.88         23.79         3.26 o
   2   2  11          2.63          3.12         1.83 o
   3   2  11         59.37         52.29         4.48 o
   4   2  11         11.96         21.33         2.78 o
   5   2  11        201.80        225.87        13.52 o
   6   2  11          0.14          9.11         2.61 o
   7   2  11          8.25         12.85         6.45 o
   8   2  11          0.32          5.12         3.09 o
   9   2  11          0.29         15.38         3.96 o
  10   2  11          2.38          1.61         3.02 o
  11   2  11          2.10         13.36         9.29 o
  12   2  11          5.71          6.13         3.09 o
  13   2  11         36.53         12.11         7.44 o
  14   2  11          1.49          0.12         2.90 o
   0   3  11        215.85        171.29        11.11 o
   1   3  11         58.05         43.17         5.57 o
   2   3  11         31.75         25.19         3.03 o
   3   3  11          6.04          9.79         2.82 o
   4   3  11          5.17          6.74         2.11 o
   5   3  11          3.38          3.71         2.09 o
   6   3  11         29.54         13.57         2.97 o
   7   3  11          7.43          3.38         2.09 o
   8   3  11          0.41          3.08         2.87 o
   9   3  11          5.41          2.18         3.14 o
  10   3  11          0.00          6.52         3.35 o
  11   3  11          0.01          1.21         3.36 o
  12   3  11         10.38          3.64         4.16 o
  13   3  11          1.52          7.42         3.66 o
  14   3  11          3.14          2.26         3.31 o
   1   4  11          1.43          7.11         2.14 o
   2   4  11          0.54          2.89         2.27 o
   3   4  11          2.71          1.48         2.22 o
   4   4  11         55.41         41.67         4.19 o
   5   4  11         25.55         43.54         4.45 o
   6   4  11         11.17         16.24         2.93 o
   7   4  11          0.04          1.22         2.10 o
   8   4  11          2.21          2.03         2.36 o
   9   4  11          0.34          4.37         2.96 o
  10   4  11          0.06          2.02         3.03 o
  11   4  11          3.18          3.63         2.99 o
  12   4  11          0.06         -0.39         3.02 o
  13   4  11          2.91         -0.27         2.99 o
  14   4  11          1.24         -0.18         3.21 o
   0   5  11        916.02       1422.62        61.42 o
   1   5  11         76.18        112.29        11.08 o
   2   5  11        283.49        232.03        25.44 o
   3   5  11         53.32         67.02         5.90 o
   4   5  11         95.73         83.63        10.44 o
   5   5  11          1.84          3.36         1.92 o
   6   5  11        198.96        146.17         8.67 o
   7   5  11          0.76          7.78         2.57 o
   8   5  11          7.20         10.86         5.61 o
   9   5  11          6.54          6.06         3.36 o
  10   5  11          1.84         21.19         6.57 o
  11   5  11          7.09          9.63         3.86 o
  12   5  11         31.46         17.48         5.29 o
  13   5  11          0.35          4.22         3.28 o
  14   5  11          6.52          2.81         3.33 o
   1   6  11         21.44         20.08         4.17 o
   2   6  11          2.55          3.66         2.14 o
   3   6  11         28.82         16.62         2.74 o
   4   6  11         21.45         34.56         4.42 o
   5   6  11        134.11        102.31        11.51 o
   6   6  11          7.04         13.01         2.79 o
   7   6  11          0.25         11.71         6.22 o
   8   6  11          1.34          0.82         2.64 o
   9   6  11          0.00          9.36         3.61 o
  10   6  11          1.31          1.34         4.21 o
  11   6  11          6.15          4.86         3.35 o
  12   6  11          0.98          3.97         3.16 o
  13   6  11         24.59         33.29         5.81 o
   0   7  11         12.33         26.01         4.64 o
   1   7  11         74.47         79.99         6.17 o
   2   7  11          2.44          2.96         2.02 o
   3   7  11         30.71         12.62         2.56 o
   4   7  11          0.20          1.62         1.94 o
   5   7  11         14.37          7.94         2.28 o
   6   7  11          1.10          2.45         2.16 o
   7   7  11          4.86         16.35         4.51 o
   8   7  11         12.84         15.02         3.57 o
   9   7  11         47.16         48.90         8.71 o
  10   7  11          1.39         24.69         8.11 o
  11   7  11         21.40         23.96        10.47 o
  12   7  11          1.74          6.36         3.63 o
  13   7  11          2.63          4.77         3.48 o
   1   8  11          0.08          6.19         2.21 o
   2   8  11          4.08          8.64         2.44 o
   3   8  11          2.89          2.78         1.95 o
   4   8  11          0.11         11.43         3.68 o
   5   8  11          2.19          3.48         2.49 o
   6   8  11         89.62         96.08        17.03 o
   7   8  11          6.58          8.15         2.81 o
   8   8  11         15.99         15.60         3.90 o
   9   8  11         18.90         16.72         4.47 o
  10   8  11          2.17          8.35         3.91 o
  11   8  11          2.45         -1.21         3.14 o
  12   8  11         31.49         39.80         9.81 o
   0   9  11         89.41         78.94         7.74 o
   1   9  11          3.61         10.65         3.92 o
   2   9  11         21.45         13.95         3.13 o
   3   9  11          0.48          4.36         2.16 o
   4   9  11          4.68          0.65         2.02 o
   5   9  11          0.01          0.90         1.94 o
   6   9  11          0.72          2.66         2.19 o
   7   9  11          2.94          7.60         4.24 o
   8   9  11         26.93         28.21         4.61 o
   9   9  11          0.11          0.92         3.03 o
  10   9  11         11.95          8.62         3.92 o
  11   9  11          1.14         -0.21         3.87 o
   1  10  11          3.07          8.24         2.43 o
   2  10  11          0.87          1.75         1.95 o
   3  10  11          8.86         13.35         6.14 o
   4  10  11          5.53          9.44         2.38 o
   5  10  11         43.95         41.61         4.83 o
   6  10  11          0.02          4.51         2.39 o
   7  10  11          0.12          3.95         2.72 o
   8  10  11          1.33          2.56         2.93 o
   9  10  11          1.47          2.30         3.44 o
  10  10  11          4.01          2.29         3.74 o
  11  10  11         12.95         37.38        22.30 o
   0  11  11         30.48         58.13         8.68 o
   1  11  11          4.69         18.36         3.14 o
   2  11  11          0.56          4.34         2.26 o
   3  11  11          0.00          6.56         2.37 o
   4  11  11          0.27          3.88         2.19 o
   5  11  11          0.33          2.94         2.15 o
   6  11  11          0.24          0.60         2.37 o
   7  11  11          5.50          3.73         2.39 o
   8  11  11          1.84         -0.33         2.82 o
   9  11  11          6.36          8.88         3.67 o
  10  11  11          7.60          0.53         3.76 o
   1  12  11          4.00          3.96         2.37 o
   2  12  11          3.32          4.65         2.30 o
   3  12  11          2.54          8.53         2.71 o
   4  12  11          1.75         12.48         3.99 o
   5  12  11          8.14         28.84         7.86 o
   6  12  11         13.68          9.74         2.82 o
   7  12  11          0.13          0.51         2.52 o
   8  12  11          1.25          1.53         3.31 o
   0  13  11        189.64        195.86        13.82 o
   1  13  11        143.58        143.56        11.63 o
   2  13  11         10.79         13.44         3.22 o
   3  13  11          2.12          4.20         2.47 o
   4  13  11          7.48          6.91         2.50 o
   5  13  11         10.93         16.21         3.47 o
   6  13  11         20.93         12.10         3.21 o
   7  13  11         15.84         13.16         4.38 o
   1  14  11          1.28          1.97         2.44 o
   2  14  11          1.74         -0.83         2.09 o
   3  14  11          0.00          3.44         2.90 o
   4  14  11          3.14          5.63         2.71 o
   5  14  11          1.48          2.37         2.49 o
   0   0  12        202.35        193.99        17.41 o
   1   0  12        111.22        529.57        52.27 o
   2   0  12         11.60         62.28         6.39 o
   3   0  12         60.27         62.80         6.38 o
   4   0  12        110.87         50.40         8.81 o
   5   0  12         21.26         30.78         7.82 o
   6   0  12        133.04        116.02        31.76 o
   7   0  12         15.90         63.92         9.10 o
   9   0  12         34.03         82.94        13.39 o
  10   0  12          5.32         17.71         6.54 o
  11   0  12         72.90         38.12        11.29 o
  12   0  12         60.53         56.52         9.86 o
  13   0  12          3.05         53.87         9.47 o
   1   1  12          3.40          7.38         2.14 o
   2   1  12          1.98          4.15         2.05 o
   3   1  12          2.74          8.96         4.01 o
   4   1  12          1.76          6.87         2.14 o
   5   1  12         10.67         12.24         3.08 o
   6   1  12         11.48          8.45         2.62 o
   7   1  12          1.45          4.65         2.43 o
   8   1  12          0.11          5.77         3.26 o
   9   1  12          0.59          6.30         3.30 o
  10   1  12          0.37          5.02         3.77 o
  11   1  12          7.24         13.47         4.20 o
  12   1  12          0.30          3.96         3.33 o
  13   1  12         10.12         15.56         7.16 o
   0   2  12         47.17         38.70         5.04 o
   1   2  12          6.14          7.31         2.16 o
   2   2  12          1.30          5.71         2.98 o
   3   2  12         13.26         10.63         2.34 o
   4   2  12          2.91          7.76         2.15 o
   5   2  12          5.53          5.54         2.09 o
   6   2  12          7.85         11.14         2.69 o
   7   2  12          3.96          6.49         2.49 o
   8   2  12         19.62         11.52         3.96 o
   9   2  12         21.87          9.47         3.77 o
  10   2  12          0.42          5.36         3.37 o
  11   2  12         17.00          9.63         3.92 o
  12   2  12          7.14          9.35         4.04 o
   1   3  12          2.55          3.51         2.67 o
   2   3  12          6.76          5.30         2.10 o
   3   3  12          1.21          4.68         1.92 o
   4   3  12         36.66         16.86         3.09 o
   5   3  12          3.58          5.36         1.96 o
   6   3  12         10.19          5.74         2.31 o
   7   3  12          1.70          1.61         2.17 o
   8   3  12          0.61          1.12         2.84 o
   9   3  12          3.95          5.68         3.42 o
  10   3  12          1.31          1.45         2.99 o
  11   3  12          0.16         -0.32         2.99 o
  12   3  12          0.59          0.02         3.07 o
   0   4  12          1.94          8.23         3.20 o
   1   4  12         50.35         33.47         3.58 o
   2   4  12          4.31          1.84         1.96 o
   3   4  12          4.67          6.69         2.15 o
   4   4  12          2.16          5.70         2.11 o
   5   4  12          0.69          0.01         1.76 o
   6   4  12          4.06          3.64         2.18 o
   7   4  12          0.28         -0.44         1.94 o
   8   4  12          2.36          9.22         3.57 o
   9   4  12          7.17          4.08         3.21 o
  10   4  12          2.48          3.69         3.11 o
  11   4  12          0.08         -0.09         2.85 o
  12   4  12          1.15          3.54         3.39 o
   1   5  12          3.34          7.43         2.38 o
   2   5  12         15.44         15.19         2.99 o
   3   5  12         45.42         27.08         3.88 o
   4   5  12         52.85         53.44         6.12 o
   5   5  12         16.12         36.27         5.39 o
   6   5  12         58.75         58.45         5.21 o
   7   5  12          1.65         14.82         6.40 o
   8   5  12          0.01          2.71         3.47 o
   9   5  12          0.31          0.91         3.36 o
  10   5  12          0.83          0.33         3.01 o
  11   5  12         33.59         28.21         5.32 o
  12   5  12          0.26          4.18         3.62 o
   0   6  12          3.44          5.56         3.02 o
   1   6  12         34.49         30.61         5.20 o
   2   6  12          0.01          3.03         1.90 o
   3   6  12          0.09          1.41         1.93 o
   4   6  12         11.41          5.28         2.10 o
   5   6  12          0.15          2.85         1.96 o
   6   6  12          7.06          4.65         2.55 o
   7   6  12          0.42          8.13         2.81 o
   8   6  12          1.45          8.45         3.75 o
   9   6  12          2.72          8.84         3.65 o
  10   6  12          0.18          6.26         3.59 o
  11   6  12          2.24          6.54         3.81 o
   1   7  12          3.59          4.75         2.29 o
   2   7  12          3.24          4.74         2.67 o
   3   7  12          1.29          5.16         2.73 o
   4   7  12          5.32          5.69         3.97 o
   5   7  12          8.60         13.30         4.18 o
   6   7  12         11.21          7.49         4.28 o
   7   7  12          1.34          7.48         2.77 o
   8   7  12          0.63         11.03         3.92 o
   9   7  12          3.83          7.66         5.61 o
  10   7  12          0.68         -1.24         3.05 o
  11   7  12          0.43          0.61         3.32 o
   0   8  12          7.67         16.35         5.37 o
   1   8  12        167.61        179.52        13.73 o
   2   8  12          5.20         11.04         3.10 o
   3   8  12          2.50          1.30         1.99 o
   4   8  12          5.96          5.52         2.24 o
   5   8  12          1.10          5.43         2.20 o
   6   8  12          2.45          3.69         2.35 o
   7   8  12          2.44          5.51         2.51 o
   8   8  12         38.83         26.79         4.57 o
   9   8  12         19.34         34.33         6.65 o
  10   8  12          0.28          9.73         3.95 o
   1   9  12          1.56          3.28         2.23 o
   2   9  12          0.14          0.19         1.88 o
   3   9  12          4.05          7.72         2.39 o
   4   9  12          0.72          2.57         2.22 o
   5   9  12          4.00          4.08         2.20 o
   6   9  12          5.29          3.53         2.40 o
   7   9  12          6.91          5.54         2.89 o
   8   9  12          0.02          0.52         2.85 o
   9   9  12          0.14         -3.56         3.56 o
   0  10  12          5.33         13.44         8.07 o
   1  10  12          4.26          7.25         2.40 o
   2  10  12          5.22          5.63         2.39 o
   3  10  12         12.00         10.22         2.71 o
   4  10  12          8.18          9.19         2.57 o
   5  10  12          2.08          3.86         2.34 o
   6  10  12         13.56          7.51         2.92 o
   7  10  12          0.10          2.51         2.75 o
   8  10  12         23.25         12.92         4.29 o
   1  11  12         13.63         10.83         5.23 o
   2  11  12          0.02          1.01         2.22 o
   3  11  12          0.04          2.09         3.45 o
   4  11  12          7.57          5.46         2.40 o
   5  11  12         12.17         18.35         3.46 o
   6  11  12          1.05         12.28         8.50 o
   7  11  12          0.27         10.09         8.92 o
   0  12  12          2.32          9.96         4.08 o
   1  12  12         86.04         77.31         6.62 o
   2  12  12          0.85          5.43         2.57 o
   3  12  12          3.51          3.71         2.41 o
   4  12  12          0.29         -1.29         2.24 o
   5  12  12          5.82          8.15         2.95 o
   1  13  12         10.01          4.66         2.70 o
   1   0  13         47.35         40.84         6.15 o
   2   0  13          4.87        162.57        15.13 o
   3   0  13         12.53         39.90         5.29 o
   4   0  13         35.41         62.45         6.44 o
   5   0  13         92.90         64.22         7.97 o
   7   0  13        110.29         48.91        10.60 o
   8   0  13          0.19         18.39        12.66 o
  10   0  13          4.82         45.87         9.29 o
   0   1  13          8.59          7.84         4.36 o
   1   1  13          5.81          6.99         2.35 o
   2   1  13          3.27         14.14         2.89 o
   3   1  13          0.00          5.72         2.30 o
   4   1  13          8.28          5.71         2.40 o
   5   1  13          1.75          2.13         2.40 o
   6   1  13          4.54          6.16         2.58 o
   7   1  13          0.00          3.45         3.37 o
   8   1  13         13.04         12.73         4.09 o
   9   1  13          5.23          2.34         3.24 o
  10   1  13          0.40          3.43         3.43 o
   1   2  13          2.41          2.69         1.90 o
   2   2  13          0.45          1.50         1.87 o
   3   2  13          1.42          0.98         2.00 o
   4   2  13          1.89          6.03         2.64 o
   5   2  13          3.65          8.87         4.31 o
   6   2  13         17.65          7.11         2.52 o
   7   2  13          1.23          0.54         2.74 o
   8   2  13          0.21          0.26         2.89 o
   9   2  13          1.28          6.06         3.82 o
  10   2  13          5.73          1.31         3.00 o
   0   3  13          1.53          2.34         3.00 o
   1   3  13          4.40          4.00         2.11 o
   2   3  13          0.05          3.12         2.06 o
   3   3  13          2.36          1.78         1.89 o
   4   3  13          0.15          1.50         1.96 o
   5   3  13          0.00         -0.01         1.93 o
   6   3  13          2.15          0.85         2.09 o
   7   3  13          7.59          7.45         3.10 o
   8   3  13          7.99         10.27         3.83 o
   9   3  13          3.16          1.02         3.51 o
  10   3  13          0.51         -0.17         3.20 o
   1   4  13          4.66          4.01         2.09 o
   2   4  13          7.03          1.71         1.82 o
   3   4  13          1.81          3.21         1.85 o
   4   4  13          0.04          1.40         1.91 o
   5   4  13         12.47          5.59         2.43 o
   6   4  13          0.24          5.31         2.53 o
   7   4  13          2.25          1.41         2.34 o
   8   4  13          1.27          1.30         3.19 o
   9   4  13          1.06          1.22         3.30 o
  10   4  13          1.90          0.53         3.69 o
   0   5  13         24.45         52.47        11.87 o
   1   5  13         65.95         49.81         4.39 o
   2   5  13         12.63          8.11         2.76 o
   3   5  13          6.97          9.83         2.60 o
   4   5  13         10.37          3.92         2.26 o
   5   5  13          2.79          5.76         2.46 o
   6   5  13         19.87         11.69         3.16 o
   7   5  13          1.75          7.26         3.31 o
   8   5  13        122.86         97.18         9.35 o
   9   5  13         19.79          6.21         4.08 o
   1   6  13          5.77          4.02         2.17 o
   2   6  13          0.02          3.12         2.10 o
   3   6  13          9.01          8.22         2.50 o
   4   6  13          5.36         14.48         4.15 o
   5   6  13         15.96         38.06         5.17 o
   6   6  13          7.15          3.03         2.47 o
   7   6  13          1.03          8.80         5.04 o
   8   6  13          0.00          3.12         3.61 o
   0   7  13         11.29         39.77         9.35 o
   1   7  13         77.27         32.89         3.81 o
   2   7  13         10.14         16.04         5.99 o
   3   7  13          7.26          9.93         2.54 o
   4   7  13          0.74          5.70         2.35 o
   5   7  13          2.02          3.35         2.46 o
   6   7  13          0.88          5.12         2.72 o
   7   7  13         13.99         19.51         4.45 o
   8   7  13          1.72          9.81         5.41 o
   1   8  13          0.15          3.34         2.30 o
   2   8  13          3.53          6.98         2.51 o
   3   8  13          7.75          6.98         2.83 o
   4   8  13         85.00         83.61        14.11 o
   5   8  13          0.20         13.79         3.29 o
   6   8  13         20.63         58.00        20.46 o
   7   8  13         50.91         45.40        16.82 o
   0   9  13          0.12          7.48         5.43 o
   1   9  13          0.86          1.58         2.12 o
   2   9  13          6.36          2.18         2.21 o
   3   9  13          0.33          3.42         2.35 o
   4   9  13          0.08          1.60         2.26 o
   5   9  13          1.44          2.29         2.91 o
   1  10  13          5.85          3.81         2.79 o
   2  10  13          0.06          1.69         2.23 o
   3  10  13          0.24          3.64         2.68 o
   1   0  14         60.63         80.02         7.78 o
   2   0  14         98.67         77.13        16.83 o
   3   0  14         17.85         22.17         5.19 o
   4   0  14         16.28         27.59         4.97 o
   5   0  14          3.59         25.77         5.69 o
   6   0  14         56.78         78.00         8.98 o
   7   0  14          0.44         58.11        13.85 o
   1   1  14          3.48          5.78         2.53 o
   2   1  14          0.01          5.97         2.28 o
   3   1  14          0.78          2.49         2.52 o
   4   1  14          6.12          3.46         2.32 o
   5   1  14          0.03          3.40         2.95 o
   6   1  14          0.54          2.03         2.59 o
   7   1  14          4.38          5.11         8.25 o
   0   2  14         47.67         42.79        11.99 o
   1   2  14         36.70         18.72         3.46 o
   2   2  14          2.97          7.68         2.40 o
   3   2  14          4.14          2.59         2.13 o
   4   2  14          0.04          1.51         2.08 o
   5   2  14          0.03          1.89         2.53 o
   6   2  14          3.62          2.28         2.46 o
   7   2  14          1.27         -0.26         4.19 o
   1   3  14          1.10          2.37         2.07 o
   2   3  14          5.91          2.25         2.11 o
   3   3  14          0.92          0.28         2.16 o
   4   3  14         31.42         20.68         3.86 o
   5   3  14          1.94          3.02         2.55 o
   6   3  14          0.15          3.42         2.84 o
   0   4  14         12.20          9.08         3.59 o
   1   4  14          6.92          2.28         2.03 o
   2   4  14          6.32          1.74         2.03 o
   3   4  14          0.18          3.09         2.11 o
   4   4  14          2.99          0.92         1.99 o
   5   4  14          0.13          0.71         2.45 o
   6   4  14          1.29          0.05         2.73 o
   1   5  14         11.61          4.52         2.28 o
   2   5  14         13.38         11.07         2.79 o
   3   5  14          1.38          4.51         2.29 o
   4   5  14          0.60          0.94         2.34 o
   5   5  14          1.44          6.15         3.33 o
   0   6  14         21.08         27.72         6.28 o
   1   6  14          0.18          5.43         2.41 o
   2   6  14          0.57          4.29         2.36 o
   3   6  14          0.06          0.97         2.14 o
   4   6  14          0.70          6.95         3.02 o
   1   7  14          0.68         -0.61         2.15 o
   2   7  14          0.91          1.79         2.25 o
                                                
