# Supplementary material for: Improving data quality for three-dimensional electron diffraction by a post-column energy filter and a new crystal tracking method
Source: J Appl Crystallogr. 2022 Nov 29;55(Pt 6):1583–91. doi: 10.1107/S1600576722009633 (PMC9721325; doi:10.1107/S1600576722009633)
Supplement: Supplementary file 4 [file j-55-01583-sup4.zip › nb5321ZSM-5_crystal3_EXTI_15evsup24.hkl]

#
# h,k,l, Fc-squared, Fo-squared, sigma(Fo-squared), status flag
#
data_15ev
_shelx_title ' '
_shelx_refln_list_code          4
_shelx_F_calc_maximum      258.30
_exptl_crystal_F_000       939.25
_reflns_d_resolution_high  0.9003

loop_
 _space_group_symop_operation_xyz
 'x, y, z'
 '-x, -y, -z'
 '-x+1/2, -y, z+1/2'
 'x+1/2, y, -z+1/2'
 '-x, y+1/2, -z'
 'x, -y+1/2, z'
 'x+1/2, -y+1/2, -z+1/2'
 '-x+1/2, y+1/2, z+1/2'

_cell_length_a    20.0220
_cell_length_b    19.8990
_cell_length_c    13.3830
_cell_angle_alpha  90.000
_cell_angle_beta   90.000
_cell_angle_gamma  90.000

_shelx_F_squared_multiplier     1.000

loop_
 _refln_index_h
 _refln_index_k
 _refln_index_l
 _refln_F_squared_calc
 _refln_F_squared_meas
 _refln_F_squared_sigma
 _refln_observed_status
   2   0   0      23826.42      19915.01      1002.96 o
   4   0   0       6584.48       4462.86       228.09 o
   6   0   0       9195.48       6358.49       325.30 o
  10   0   0      19105.07      21928.17      1111.61 o
  12   0   0         87.04        429.65        34.27 o
   2   1   0        454.69        403.64        15.28 o
   4   1   0        657.42        544.39        41.63 o
   6   1   0        507.20        652.67        34.79 o
   8   1   0         17.69         17.27         3.63 o
  10   1   0         42.88         38.14         2.88 o
  12   1   0         44.55         27.38        10.06 o
   2   2   0        214.05        455.15        33.37 o
   4   2   0        125.48        114.00         6.34 o
   6   2   0        121.17         89.94         4.51 o
   8   2   0        939.82       1680.28        99.15 o
  10   2   0        555.53        552.50        30.94 o
  12   2   0         12.38         67.08        50.62 o
   4   3   0       3055.65       3800.89       695.41 o
   6   3   0       2159.02       2760.78       143.90 o
   8   3   0        358.67        304.67        13.46 o
  10   3   0         71.63         96.50         5.40 o
  12   3   0       1662.62       1923.07       439.57 o
   4   4   0         20.76         19.26         2.91 o
   6   4   0         21.54         16.30         3.01 o
   8   4   0         33.24         33.53         5.48 o
  10   4   0        193.14        135.72        13.91 o
  12   4   0          4.45          5.06         3.39 o
   6   5   0       1792.36       1729.53       162.01 o
   8   5   0          7.93          8.44         2.37 o
  10   5   0         18.59         25.37         3.25 o
  12   5   0        128.61         88.84        11.43 o
   6   6   0         61.93         31.51         4.46 o
   8   6   0        283.24        423.26        55.54 o
  10   6   0        175.71        156.89         9.70 o
  12   6   0         12.12         20.06         5.46 o
   8   7   0         51.41         35.83         9.40 o
  10   7   0         28.99         35.84        16.64 o
  12   7   0        596.29        506.12        44.68 o
  10   8   0         33.87         25.02         6.20 o
  10   9   0          0.94          3.00         3.63 o
  10  10   0       1168.38       1398.09       111.24 o
   1   0   1      21007.67      16918.62      1145.32 o
   2   0   1        101.88        122.17         4.85 o
   3   0   1      10616.94       8363.61       777.58 o
   4   0   1         19.50         80.43         3.42 o
   5   0   1      66717.32     110087.29      4929.50 o
   6   0   1        717.66        558.49        86.83 o
   7   0   1        811.01        584.63        30.72 o
   8   0   1         13.60         16.08         4.48 o
   9   0   1        106.93         76.89         6.40 o
  10   0   1         57.49         80.09         5.06 o
  11   0   1        308.31        236.84        23.74 o
  12   0   1        103.39         59.64         8.22 o
   0   1   1      15850.15       9576.37      1547.71 o
   1   1   1       3222.41       3472.70       152.21 o
   2   1   1          2.71         73.87         6.52 o
   3   1   1         48.11         77.03         3.75 o
   4   1   1        107.67        103.16         6.94 o
   5   1   1         58.58         28.67         2.99 o
   6   1   1         99.06         65.51         8.38 o
   7   1   1         76.99         90.89         3.52 o
   8   1   1        606.97        590.22        30.44 o
   9   1   1         37.91         27.06         2.62 o
  10   1   1        163.19        168.37         8.65 o
  11   1   1        104.82         79.44        16.92 o
  12   1   1         44.60        114.94       127.84 o
   1   2   1        383.69        688.63        50.79 o
   2   2   1         12.58         19.17         3.84 o
   3   2   1        604.70        924.88        38.18 o
   4   2   1       3698.94       4924.18      1401.76 o
   5   2   1       1080.00       1298.67       322.14 o
   6   2   1        110.46        110.51         5.15 o
   7   2   1         19.83         21.37         3.36 o
   8   2   1         42.39         54.55         3.38 o
   9   2   1          7.61         12.30         3.46 o
  10   2   1         83.69         72.39         6.03 o
  11   2   1         10.60         20.31         3.02 o
  12   2   1        231.91        206.14        13.80 o
   0   3   1       5500.32       2137.01       116.61 o
   1   3   1       3221.50       1932.05       660.89 o
   2   3   1         14.03         15.87         3.71 o
   3   3   1        421.65        445.12        18.08 o
   4   3   1        189.07        157.24        15.21 o
   5   3   1         61.06         48.44         9.75 o
   6   3   1          7.49         14.28         2.92 o
   7   3   1       1390.62       1552.13        83.28 o
   8   3   1         26.95         31.75         2.83 o
   9   3   1        171.05        162.37        12.33 o
  10   3   1        134.24         90.13         4.34 o
  11   3   1       1093.47       1146.90        67.40 o
  12   3   1        124.93        136.07        18.27 o
   1   4   1        230.79        148.45        14.09 o
   2   4   1          0.52         20.24         3.00 o
   3   4   1         52.46         36.35         3.55 o
   4   4   1         11.55         19.61         3.29 o
   5   4   1        329.24        468.00        27.28 o
   6   4   1          4.94          6.69         2.17 o
   7   4   1          3.30          6.10         2.15 o
   8   4   1          1.84          6.68         2.28 o
   9   4   1          4.61          6.35         1.42 o
  10   4   1          0.86          2.92         1.15 o
  11   4   1          3.67          5.11         1.54 o
  12   4   1          2.07         94.39        39.80 o
   2   5   1          0.15         27.68         7.35 o
   4   5   1        345.66        306.51        19.53 o
   5   5   1         22.80         11.15         1.91 o
   6   5   1        276.06        173.58         9.20 o
   7   5   1        156.87        143.21        13.58 o
   8   5   1        116.03        207.19        20.55 o
   9   5   1        187.29        129.34        14.26 o
  10   5   1        872.61        810.38        38.65 o
  11   5   1        735.19        691.32        27.82 o
  12   5   1        136.00        194.86        13.65 o
   4   6   1          9.47          4.78         2.36 o
   5   6   1        407.16        330.92        30.56 o
   6   6   1         15.87          8.27         1.94 o
   7   6   1         14.97         12.93         3.23 o
   8   6   1          5.24          4.16         3.05 o
   9   6   1          0.98          1.93         1.77 o
  10   6   1          9.63          9.50         1.94 o
  11   6   1          0.02         20.06        11.28 o
  12   6   1         21.30         12.11         3.37 o
   4   7   1         25.67         22.72         6.03 o
   5   7   1         15.82         13.69         3.63 o
   6   7   1          0.74          5.96         2.31 o
   7   7   1        144.98        130.98        10.96 o
   8   7   1         64.21         67.56         5.02 o
   9   7   1        164.69        121.86        10.85 o
  10   7   1         24.49         20.25         9.63 o
  11   7   1         18.79         23.32         4.32 o
  12   7   1          0.20          0.94         4.00 o
   6   8   1         54.53         21.50         4.57 o
   8   8   1         33.99         29.73         5.31 o
   9   8   1          3.88          1.66         1.92 o
  10   8   1         15.69         22.88         3.72 o
  11   8   1         10.56         32.47        12.02 o
  12   8   1        404.42        399.27        36.42 o
   6   9   1          4.12         11.10         6.85 o
   7   9   1          6.15         11.39         4.06 o
   8   9   1         59.27         46.48         6.62 o
   9   9   1         47.03         82.46         8.80 o
  10   9   1          1.14          5.01         2.53 o
  11   9   1         20.58         23.20         6.93 o
  12   9   1          0.72          0.19         3.41 o
   8  10   1         17.69         31.70         5.72 o
   9  10   1         10.20         10.57         3.92 o
  10  10   1          4.87         13.11         4.60 o
  11  10   1         26.55         37.56        18.93 o
  12  10   1          3.32         10.32         5.45 o
   8  11   1         21.99         22.29         5.76 o
   9  11   1         37.68         17.68         7.68 o
  10  11   1          0.97         16.50         6.44 o
  11  11   1          0.74         -0.83         2.51 o
  12  11   1          4.40          0.93         4.26 o
   9  12   1          1.76          5.50         5.18 o
  10  12   1         27.53         15.57         6.46 o
  10  13   1         24.65         17.90         6.67 o
   0   0   2       6370.73       8012.73       408.18 o
   1   0   2       9075.45       7681.98       356.38 o
   2   0   2       5333.33       6485.70       706.96 o
   3   0   2        181.70        234.95        14.09 o
   4   0   2         16.30        219.90        22.72 o
   5   0   2        121.86        195.77        11.48 o
   6   0   2         87.35         78.32        21.39 o
   7   0   2        167.23        219.68        10.73 o
   8   0   2        592.39       2832.69       146.42 o
   9   0   2        374.68        136.43        10.80 o
  10   0   2        325.59       3419.95       152.62 o
  11   0   2        347.99        228.51        69.10 o
  12   0   2       1621.30       1190.12        93.66 o
  13   0   2         74.03         58.40         9.65 o
   1   1   2        388.40        627.74        71.35 o
   2   1   2        210.61        319.61        15.07 o
   3   1   2       2022.47       3441.48        88.18 o
   4   1   2         70.89        177.80         6.20 o
   5   1   2       1471.45       1599.89        63.36 o
   6   1   2        366.78        341.56        20.76 o
   7   1   2        225.50        182.31         8.80 o
   8   1   2         24.35         12.83         1.97 o
   9   1   2          0.08          5.63         0.98 o
  10   1   2          2.41          6.56         1.49 o
  11   1   2         19.98         18.86         2.46 o
  12   1   2         56.01         49.59        23.29 o
  13   1   2        418.32        321.00       187.12 o
   0   2   2       3975.35       2263.07       446.55 o
   1   2   2        850.76        261.79        12.28 o
   2   2   2          6.36        107.21         7.47 o
   3   2   2        128.85         93.95        12.44 o
   4   2   2          2.90          8.15         1.48 o
   5   2   2        135.27        141.38        11.27 o
   6   2   2         90.12         57.24         4.22 o
   7   2   2         78.37         57.93         5.81 o
   8   2   2         21.78         70.43        24.61 o
   9   2   2        291.87        244.35        30.35 o
  10   2   2         10.51         55.32        42.01 o
  11   2   2         26.22         44.09        13.40 o
  12   2   2         23.91         15.70         3.30 o
  13   2   2         17.18         13.68         4.92 o
   1   3   2        102.06        132.08         4.48 o
   2   3   2        900.09        953.81        78.09 o
   3   3   2       1271.27       1597.19        60.64 o
   4   3   2       5252.45      12789.78       782.51 o
   5   3   2        392.33        333.11        73.74 o
   6   3   2       3543.41       6306.64       230.12 o
   7   3   2        378.64        349.24        15.31 o
   8   3   2         41.51         16.46         2.29 o
   9   3   2         25.99         46.77         6.16 o
  10   3   2          8.92         30.03         7.91 o
  11   3   2         20.46         16.21         3.15 o
  12   3   2          6.72         22.83         3.98 o
  13   3   2        599.80       1171.96        90.76 o
   0   4   2          4.93         63.51        10.84 o
   1   4   2         34.63        102.98        11.42 o
   2   4   2        119.52         41.21         4.57 o
   3   4   2          1.31          6.40         1.53 o
   4   4   2          1.38          1.89         1.27 o
   5   4   2          8.53         10.47         4.77 o
   6   4   2          1.97          5.19         1.81 o
   7   4   2          6.54          6.69         1.76 o
   8   4   2        126.70         76.82         8.98 o
   9   4   2          3.27          7.61         1.87 o
  10   4   2         29.11         43.85         5.32 o
  11   4   2          1.13          6.59         2.30 o
  12   4   2          4.44         30.32        34.56 o
  13   4   2          0.38         10.77         4.88 o
   1   5   2       1157.32       1084.75       156.41 o
   2   5   2       1035.66       1212.28        47.49 o
   3   5   2       6476.39      12764.52       560.67 o
   4   5   2        438.08        239.76        11.91 o
   5   5   2       4113.87       8067.73       294.60 o
   6   5   2       1613.15       2456.89       198.62 o
   7   5   2        211.51        221.51        15.05 o
   8   5   2        141.92        151.66        11.93 o
   9   5   2         25.29         23.09         5.94 o
  10   5   2          5.84         12.92         3.42 o
  11   5   2         26.87         20.95         4.51 o
  12   5   2        170.04        184.74        24.11 o
  13   5   2       1767.39       1999.39       154.13 o
   0   6   2        358.15        251.40        17.56 o
   1   6   2         56.03         57.74         6.96 o
   2   6   2         72.27        110.41        32.29 o
   3   6   2          3.66          7.62         3.29 o
   4   6   2          8.70          7.48         2.12 o
   5   6   2         18.06         27.31        12.16 o
   6   6   2          6.16         10.20         2.60 o
   7   6   2          9.62         14.92         2.48 o
   8   6   2          9.32          6.90         2.79 o
   9   6   2          8.67          8.05         3.99 o
  10   6   2          1.13          4.53         2.37 o
  11   6   2         10.63         22.79         7.01 o
  12   6   2          0.44         -1.86         2.28 o
  13   6   2         22.42         25.16         7.67 o
   1   7   2         34.66         58.57         6.49 o
   3   7   2        144.60         94.06         6.26 o
   4   7   2       1043.56       1413.92        55.43 o
   5   7   2         67.72         72.63         5.32 o
   6   7   2        206.38        153.25        11.13 o
   7   7   2         11.27         13.44         5.17 o
   8   7   2          1.12         11.52         3.52 o
   9   7   2         11.65         13.96         2.67 o
  10   7   2         19.34         13.38         2.85 o
  11   7   2          7.27         10.00         3.47 o
  12   7   2        144.45         87.33         8.95 o
  13   7   2         25.49         21.37         7.54 o
   2   8   2        370.50        178.07        14.37 o
   3   8   2          5.24          3.39         2.54 o
   4   8   2         59.28         60.71        11.69 o
   5   8   2         36.44         38.66        11.87 o
   6   8   2         20.71         21.48         7.54 o
   7   8   2        101.25         60.76        11.69 o
   9   8   2         64.96        114.58        18.02 o
  10   8   2         14.59         31.90         5.69 o
  11   8   2        138.77        109.79        10.52 o
  12   8   2        374.30        441.93        40.78 o
   3   9   2         18.70         19.30         4.53 o
   4   9   2          0.47          1.67         2.71 o
   5   9   2          6.04          8.88         4.09 o
   6   9   2          4.79          8.35         5.34 o
   7   9   2          0.51          4.18         2.18 o
   8   9   2          1.80          5.09         2.08 o
   9   9   2          2.03          3.05         1.96 o
  10   9   2          0.86          0.22         2.16 o
  11   9   2          0.18          1.82         2.61 o
  12   9   2          1.62          3.30         3.06 o
   4  10   2          7.61         14.54         6.16 o
   5  10   2          4.48          4.71         3.77 o
   7  10   2          2.59          5.27         2.36 o
   8  10   2         47.47         94.13        13.94 o
   9  10   2         17.48         10.89         4.97 o
  10  10   2         25.09         77.54        11.56 o
  11  10   2          4.26          5.35         3.95 o
  12  10   2        192.05        216.01        23.34 o
   5  11   2         34.32         34.95         7.13 o
   6  11   2         22.66         12.90         4.60 o
   7  11   2          7.13          5.23         3.87 o
   8  11   2          1.47          0.53         2.50 o
   9  11   2          8.14         10.56         3.06 o
  10  11   2          0.21         -1.20         2.57 o
  11  11   2          3.90          3.29         3.33 o
  12  11   2         19.11         36.22         9.11 o
   6  12   2         28.20          5.92         4.17 o
   7  12   2         57.02         43.24         7.60 o
   8  12   2         13.56         29.76         9.90 o
   9  12   2        174.17        233.57        54.95 o
  10  12   2         61.78         39.41         9.05 o
  11  12   2          0.94         11.46         8.21 o
  12  12   2         29.26         26.74         8.98 o
   8  13   2          2.60         11.70         9.81 o
   9  13   2         19.87         17.78         5.88 o
  10  13   2         17.00         16.07         6.79 o
  11  13   2          3.59          4.71         4.23 o
  12  13   2         29.43         23.54         8.08 o
   7  14   2          8.96         -1.77         5.20 o
   8  14   2        148.15        131.41        14.00 o
   9  14   2         16.75         16.42        11.05 o
  10  14   2         38.24         38.36         9.96 o
  11  14   2          6.30          6.62         5.89 o
  12  14   2          1.70          2.19         4.83 o
   8  15   2          1.09         -1.80         6.35 o
   9  15   2          7.28         16.85         7.17 o
  10  15   2          1.16          3.98         6.33 o
  10  16   2          6.89          6.08         5.23 o
   1   0   3       2285.26       4285.89       155.49 o
   2   0   3       1351.97       2032.18        74.99 o
   3   0   3      33913.16      23159.21      1566.29 o
   4   0   3       4626.59       6808.56      1527.65 o
   5   0   3       8847.25      15205.19      2889.85 o
   6   0   3       1600.16       1626.74       271.90 o
   7   0   3       4522.80       6728.34       728.31 o
   8   0   3        188.55        132.57         5.99 o
   9   0   3         67.45         29.36         6.57 o
  10   0   3         88.38         77.63         7.65 o
  11   0   3        400.22        323.96        32.60 o
  12   0   3         53.21        191.05        19.12 o
   0   1   3       2960.98       6795.19       381.40 o
   1   1   3        741.24       1379.64        38.04 o
   2   1   3        172.25        144.80         8.86 o
   3   1   3          2.74         20.83         4.45 o
   4   1   3          1.55          7.22         1.22 o
   5   1   3          2.70          7.67         1.08 o
   6   1   3         34.49         35.77         3.26 o
   7   1   3         65.89         59.48         5.34 o
   8   1   3        113.44        103.52         8.61 o
   9   1   3          1.34          0.69         1.47 o
  10   1   3          3.68         10.81         4.02 o
  11   1   3         50.39         43.68         7.27 o
  12   1   3         41.36         50.18        27.06 o
  13   1   3          0.80         10.50         5.35 o
   1   2   3        476.12        706.23        22.48 o
   2   2   3          0.00         13.87         3.01 o
   3   2   3       1838.33       2439.75       171.97 o
   4   2   3        615.85        620.61        31.49 o
   5   2   3       1327.89       1397.30       202.66 o
   7   2   3         51.36         39.71         2.61 o
   8   2   3         34.06         39.58         6.06 o
   9   2   3         31.55         17.43         2.66 o
  10   2   3          5.34         13.35         3.80 o
  11   2   3          0.00         15.53         6.04 o
  12   2   3         99.63         72.13        18.41 o
  13   2   3        293.50        227.97        26.85 o
   0   3   3       1872.56       2208.33       255.34 o
   1   3   3      15038.66      35586.99      2185.28 o
   2   3   3        537.91        670.99        26.00 o
   3   3   3        615.54        466.47        18.39 o
   4   3   3          0.12          6.06         2.95 o
   5   3   3         99.56         70.48        11.54 o
   6   3   3         25.41         28.68         2.11 o
   7   3   3          4.31         11.20         7.70 o
   8   3   3       1166.73       1248.74       145.82 o
   9   3   3       1564.22       1944.87       105.09 o
  10   3   3         11.98          6.09         2.81 o
  11   3   3        151.62        115.43         7.61 o
  12   3   3        190.60        156.31        43.41 o
  13   3   3         13.75         17.91         7.90 o
   1   4   3          3.60         11.35         2.39 o
   2   4   3         10.80          7.08         1.32 o
   3   4   3        421.22        358.77        17.96 o
   4   4   3         31.87         28.76         3.02 o
   5   4   3          8.46          7.65         1.97 o
   6   4   3         22.20         24.34         5.22 o
   7   4   3          0.50          5.03         1.91 o
   8   4   3          8.80          2.08         2.17 o
   9   4   3          0.34          5.01         2.69 o
  10   4   3          0.15          3.67         3.26 o
  11   4   3         10.06          8.24         2.29 o
  12   4   3          6.06          6.45         3.09 o
  13   4   3        107.62        102.83        34.79 o
   0   5   3       9671.64      18404.23      1050.19 o
   1   5   3       5802.11      10075.93       434.40 o
   2   5   3        501.56        341.81        13.00 o
   3   5   3         10.30         23.20         2.44 o
   4   5   3         63.75         74.45        12.89 o
   5   5   3         46.52         41.19         3.71 o
   6   5   3         22.12         34.31        11.34 o
   7   5   3        127.04        111.44         9.96 o
   8   5   3       1441.34       1059.72       501.66 o
   9   5   3         30.94         30.59         3.57 o
  10   5   3         34.38         41.67         4.06 o
  11   5   3        393.38        460.06        29.23 o
  12   5   3        121.48         80.84        28.50 o
  13   5   3          8.44         20.59         6.99 o
   1   6   3         58.17         44.66         6.40 o
   2   6   3         15.44          7.98         1.39 o
   3   6   3        278.03        274.32        16.01 o
   4   6   3         60.02         33.23         4.51 o
   5   6   3         99.84        133.88        14.84 o
   6   6   3         13.98         14.27         2.48 o
   7   6   3         17.63         37.13        15.49 o
   8   6   3         30.15         30.05         3.53 o
   9   6   3          2.40          2.15         3.68 o
  10   6   3          0.99         11.25         5.15 o
  11   6   3          4.94          5.25         4.90 o
  12   6   3          0.23         11.34         9.55 o
  13   6   3        108.61        125.67        15.99 o
   0   7   3        147.99         81.57         5.71 o
   1   7   3       1267.14       1539.74       148.22 o
   2   7   3         16.42         36.49         8.10 o
   3   7   3         54.38         58.93        11.73 o
   4   7   3          9.49          8.61         2.17 o
   5   7   3         67.72         66.08         5.20 o
   6   7   3          6.10          4.86         1.94 o
   7   7   3         89.66         53.58         4.78 o
   8   7   3         33.66         38.97         5.81 o
   9   7   3        358.51        311.37        35.10 o
  10   7   3         12.25         12.52         2.79 o
  11   7   3         18.42         20.37         4.35 o
  12   7   3          4.42          1.99         2.84 o
  13   7   3         45.81         40.42         8.93 o
   1   8   3         42.38         48.92         7.54 o
   2   8   3          2.72         94.74        72.40 o
   3   8   3        321.94        279.05        27.30 o
   4   8   3       2994.18       4101.12       154.31 o
   5   8   3        214.32        177.87        25.10 o
   6   8   3        374.43        325.31        15.82 o
   7   8   3        561.47        536.95        24.04 o
   8   8   3        228.71        176.61        10.64 o
   9   8   3         29.99         27.70         3.76 o
  10   8   3          3.66          7.29         2.43 o
  11   8   3          1.51          8.02         2.96 o
  12   8   3        197.67        301.71        21.09 o
  13   8   3        409.90        500.92        45.08 o
   0   9   3         17.79         13.78         3.91 o
   1   9   3         26.18         28.69         5.44 o
   2   9   3          0.79          2.82         2.13 o
   3   9   3         10.83          6.66         3.10 o
   4   9   3         12.13          7.47         2.65 o
   5   9   3          7.35          1.18         1.89 o
   6   9   3          0.22          1.31         2.07 o
   7   9   3          6.47          5.25         2.27 o
   8   9   3         51.09         78.61         6.17 o
   9   9   3          6.44          6.19         3.13 o
  10   9   3          8.10         12.96         3.08 o
  11   9   3         21.48         17.45         6.98 o
  12   9   3          9.31          8.25         3.92 o
  13   9   3         11.33          8.90         6.03 o
   2  10   3         22.82         15.56         5.95 o
   3  10   3       1464.97       1461.26       216.09 o
   4  10   3         64.54         61.22        18.77 o
   5  10   3        171.60        188.84        15.27 o
   6  10   3          8.51          2.21         3.28 o
   7  10   3        130.92         98.53         7.23 o
   8  10   3          1.82         17.02         3.26 o
   9  10   3          1.05          9.18         2.80 o
  10  10   3          2.79          7.26         2.67 o
  11  10   3         15.64         14.84         4.88 o
  12  10   3         33.35         37.25         6.51 o
  13  10   3        720.63       1076.40        88.81 o
   2  11   3         11.93         14.19         4.71 o
   3  11   3          5.48          9.26         4.28 o
   4  11   3          4.32          2.31         3.63 o
   5  11   3          1.24          1.69         2.42 o
   6  11   3          1.93          3.81         3.22 o
   7  11   3          0.80          2.28         2.37 o
   8  11   3          8.42          5.28         2.68 o
   9  11   3          1.90          5.45         3.03 o
  10  11   3         20.71         15.23         3.43 o
  11  11   3          0.45          3.96         3.91 o
  12  11   3          1.63          8.89         4.34 o
  13  11   3          4.62          8.02         5.70 o
   3  12   3         77.81         65.75         9.97 o
   4  12   3        168.55        182.34        16.14 o
   5  12   3        344.83        299.96        23.08 o
   6  12   3          0.15         21.02        13.24 o
   7  12   3         20.54         19.38         3.73 o
   8  12   3         18.52         35.56         9.13 o
   9  12   3         10.17         12.62         3.50 o
  10  12   3          8.15         15.66         9.15 o
  11  12   3          2.98          6.86         3.61 o
  12  12   3         88.17        120.80        30.66 o
  13  12   3          0.53          1.39         4.66 o
   4  13   3          4.31          6.57         4.64 o
   5  13   3         77.29         62.18         9.60 o
   6  13   3          8.94         11.09         4.86 o
   7  13   3         33.07         38.23         9.26 o
   8  13   3        416.57        444.36        34.69 o
   9  13   3       1074.89       1376.06        56.90 o
  10  13   3          0.36         11.56         5.70 o
  11  13   3         12.75          6.63         3.83 o
  12  13   3         72.44         74.55        13.40 o
  13  13   3         13.92          7.83         6.43 o
   4  14   3          9.05          6.05         6.57 o
   5  14   3         19.47         19.28         5.89 o
   6  14   3          1.24         12.60         4.92 o
   7  14   3         28.61         30.11        13.76 o
   8  14   3          5.01          5.27         5.43 o
   9  14   3          0.48          0.07         2.53 o
  10  14   3          7.16          5.26         3.21 o
  11  14   3          1.29          0.58         3.21 o
  12  14   3          1.26         -1.96         4.85 o
  13  14   3         18.44         15.09         7.17 o
   5  15   3         10.07          9.91         7.45 o
   6  15   3          7.18         11.49         5.56 o
   7  15   3         31.20         19.98         6.70 o
   8  15   3         86.09         90.89        11.98 o
   9  15   3         91.52        108.14        14.56 o
  10  15   3          7.33          6.18         3.80 o
  11  15   3          1.16          2.48         3.33 o
  12  15   3          0.52          1.39         4.71 o
   6  16   3        134.01         68.25        16.18 o
   7  16   3         63.08         42.49        19.98 o
   8  16   3          1.59          0.17         4.36 o
   9  16   3          0.81         10.00         5.49 o
  10  16   3          0.22          8.03         6.09 o
  11  16   3          3.65          5.48         3.94 o
  12  16   3          1.60          3.07         5.10 o
   7  17   3          2.99         -0.07         7.22 o
   8  17   3          7.92          5.56         4.55 o
   9  17   3         13.01          4.58         6.13 o
  10  17   3          0.00          2.76         6.00 o
  11  17   3          1.12          0.29         4.86 o
  12  17   3          1.06         -0.01         4.43 o
   8  18   3          2.21          4.61         7.96 o
   9  18   3          4.44          0.98         4.86 o
  10  18   3          0.83         -3.09         4.09 o
  10  19   3          0.00          0.73         4.50 o
   0   0   4       1976.38       1632.22       114.51 o
   1   0   4       8500.07      11831.45       767.96 o
   2   0   4       2564.77       3381.16       261.82 o
   3   0   4        194.45        216.88        11.12 o
   4   0   4        362.76       1576.74       121.92 o
   5   0   4        528.25        376.49        19.23 o
   6   0   4         27.83         53.48        45.36 o
   7   0   4        202.18        186.12        27.36 o
   9   0   4        111.65        248.75        38.78 o
  10   0   4        243.23        286.79        51.26 o
  11   0   4        171.03        142.86        12.02 o
  12   0   4       1702.85       1231.09        98.97 o
  13   0   4        695.26        459.44        41.86 o
   1   1   4        523.77        530.04        15.29 o
   2   1   4         78.33         39.99         2.98 o
   3   1   4        850.79        906.99        70.75 o
   4   1   4         15.81         16.29         1.69 o
   5   1   4        956.01       1276.28        49.14 o
   6   1   4         45.34         40.69         2.59 o
   7   1   4          1.56          8.24         1.31 o
   8   1   4          1.49         13.11         2.08 o
   9   1   4         37.37         33.63         8.35 o
  10   1   4          2.44         11.16         2.97 o
  12   1   4         39.99         35.39         5.55 o
  13   1   4         69.88         86.21        39.68 o
   0   2   4          0.13        106.29        61.85 o
   1   2   4       1747.74       1633.50       200.71 o
   2   2   4         35.22         61.68        10.65 o
   3   2   4        110.58         82.37         6.75 o
   4   2   4         27.20         19.29         1.51 o
   5   2   4        153.89        157.08         6.09 o
   6   2   4          6.78         19.54         1.47 o
   7   2   4        356.23        263.96        12.90 o
   8   2   4        207.20        180.76        18.17 o
   9   2   4        829.97        893.43        64.61 o
  10   2   4         22.17         35.11         4.09 o
  11   2   4         65.05         37.20         4.00 o
  12   2   4         18.71         20.34         4.35 o
  13   2   4         31.36         22.07         9.45 o
  14   2   4          0.51          1.59         4.64 o
   1   3   4        202.24        214.01        18.25 o
   2   3   4        285.31        263.46        17.47 o
   3   3   4        161.44        212.00        11.46 o
   4   3   4       1522.77       1741.18        67.84 o
   5   3   4        538.62        579.73        27.61 o
   6   3   4        367.50        292.93        12.26 o
   7   3   4        273.38        184.17        13.11 o
   8   3   4         49.01         34.98         2.52 o
   9   3   4          4.86         10.75         2.17 o
  10   3   4          7.37          8.04         4.29 o
  11   3   4         21.33         17.69         2.99 o
  12   3   4          5.58         16.49        12.71 o
  13   3   4          0.21         35.01        36.95 o
  14   3   4          0.41        154.58        18.74 o
   0   4   4        320.35       1386.15        74.07 o
   1   4   4         11.25          5.87         1.41 o
   2   4   4         41.89         40.41         3.89 o
   3   4   4         35.42         18.05         1.67 o
   4   4   4          5.79         27.33         2.09 o
   5   4   4          5.51          2.65         0.98 o
   6   4   4         15.36         11.82         2.51 o
   7   4   4          5.54          7.25         1.19 o
   8   4   4        195.72        177.54         8.28 o
   9   4   4         11.28         11.71         2.51 o
  10   4   4          5.83          6.02         4.94 o
  11   4   4          2.45          8.14         3.63 o
  12   4   4         48.86         10.67         4.10 o
  13   4   4          6.14         17.21         4.67 o
  14   4   4          9.17         66.46        11.94 o
   1   5   4       1059.91       1146.54        62.64 o
   2   5   4        334.92        364.55        13.25 o
   3   5   4       2206.66       2831.79        75.05 o
   4   5   4         16.72        102.22        31.51 o
   5   5   4         88.29        163.73        19.72 o
   6   5   4         79.11         67.69         7.06 o
   7   5   4          2.59          5.78         1.75 o
   8   5   4         25.56         25.41         5.24 o
   9   5   4        114.15        125.78         8.33 o
  10   5   4          3.35         13.19         2.93 o
  11   5   4          8.53          7.52         6.09 o
  12   5   4         59.50        102.97        15.03 o
  13   5   4        465.99        712.47        42.41 o
  14   5   4        160.58        179.81        21.45 o
   0   6   4        154.86        166.18        18.33 o
   1   6   4        192.02        132.51         8.76 o
   2   6   4         19.96         24.54         2.05 o
   3   6   4          2.35          2.56         1.16 o
   4   6   4          6.75          8.27         1.49 o
   5   6   4          3.27          6.30         1.32 o
   6   6   4          2.04         12.19         3.06 o
   7   6   4          1.83          4.56         2.05 o
   8   6   4         67.30        106.19        22.23 o
   9   6   4         31.98         34.97         4.02 o
  10   6   4         13.94         29.68        11.32 o
  11   6   4          0.01          2.49         2.13 o
  12   6   4          5.92         24.98         5.08 o
  13   6   4          2.65         19.66         7.70 o
  14   6   4          0.04          2.29         4.87 o
   1   7   4         66.09         52.73         3.15 o
   2   7   4         26.87         80.76        34.03 o
   3   7   4        319.56        224.62         8.23 o
   4   7   4          2.39         17.80         4.93 o
   5   7   4         56.42         71.28         4.70 o
   6   7   4         15.78         15.61         2.85 o
   7   7   4         32.33         30.22         5.22 o
   8   7   4          4.35          4.84         3.12 o
   9   7   4         14.49         18.20         4.50 o
  10   7   4          2.63          3.02         2.19 o
  11   7   4          7.30          5.39         3.88 o
  12   7   4         19.78         64.32        35.51 o
  13   7   4        155.75        197.79        41.60 o
   0   8   4       3408.67       5291.75       234.18 o
   1   8   4       1716.19       1945.66        90.33 o
   2   8   4        574.05        542.75        34.06 o
   3   8   4       1056.66       1032.94        59.97 o
   4   8   4         63.33         50.32         4.85 o
   5   8   4         55.91         20.19         3.32 o
   6   8   4         49.86         51.30         8.11 o
   7   8   4        416.41        412.65        40.83 o
   8   8   4        325.50        367.86        24.76 o
  10   8   4        114.09         90.24        10.48 o
  11   8   4         19.80         48.39         8.78 o
  12   8   4        208.14        204.31        20.18 o
  13   8   4        134.92        147.78        13.18 o
   1   9   4          0.77          1.96         1.43 o
   2   9   4          4.62          5.32         1.81 o
   3   9   4          1.21          4.91         2.23 o
   4   9   4         32.64         49.45         8.62 o
   5   9   4        109.24        172.51        40.13 o
   6   9   4         18.56         23.00         4.95 o
   7   9   4          1.82          4.48         2.48 o
   8   9   4          3.52          1.50         2.13 o
   9   9   4          7.83         11.87         3.00 o
  10   9   4          3.97          2.55         2.39 o
  11   9   4          1.90          5.93         3.11 o
  12   9   4          3.38          2.05         3.17 o
  13   9   4          8.25          9.31         4.32 o
   0  10   4        724.27        693.70       111.04 o
   1  10   4         19.92         18.38         3.88 o
   2  10   4        185.21        107.70         7.73 o
   3  10   4        140.48        102.61         7.66 o
   4  10   4          8.39         14.39         3.12 o
   5  10   4         10.20         15.72         3.08 o
   6  10   4         16.40         55.84         5.32 o
   7  10   4         32.92         54.83         6.54 o
   8  10   4        622.01        771.21        59.31 o
   9  10   4         48.99         82.34        10.93 o
  10  10   4          6.21         36.66         4.72 o
  11  10   4         16.20         13.90         4.39 o
  12  10   4        152.78        104.52        14.92 o
  13  10   4        109.71        151.50        19.74 o
   1  11   4         18.49         19.19         3.29 o
   2  11   4          5.08          2.68         2.19 o
   3  11   4         33.97         28.93         4.13 o
   4  11   4          4.40          2.43         2.60 o
   5  11   4         43.12         35.78         4.35 o
   6  11   4          7.76          4.52         2.34 o
   7  11   4          8.00          8.59         2.75 o
   8  11   4          8.62         14.70         5.33 o
   9  11   4          3.29          2.84         2.60 o
  10  11   4          7.96         10.37         3.29 o
  11  11   4          3.26          3.32         3.11 o
  12  11   4          0.06         -0.56         3.16 o
  13  11   4          8.08          8.24         6.70 o
   1  12   4        289.20        297.00        22.81 o
   2  12   4         28.35         13.84        10.21 o
   3  12   4         99.60        101.57        11.53 o
   4  12   4         11.79          6.46         4.60 o
   5  12   4         63.42         86.91        10.08 o
   6  12   4          6.84          3.46         2.75 o
   7  12   4        214.21        234.53        19.08 o
   8  12   4         10.65         14.41         3.54 o
   9  12   4        564.65        690.11        30.99 o
  10  12   4          2.67          5.02         3.06 o
  11  12   4         73.28         46.33        11.74 o
  12  12   4         12.10         22.90         5.69 o
  13  12   4          1.05          4.84         5.05 o
   1  13   4         15.07         10.00         4.80 o
   2  13   4         68.88         56.85         8.90 o
   3  13   4          7.49         30.55        13.53 o
   4  13   4        424.35        322.81        17.67 o
   5  13   4         41.26         44.12         5.44 o
   6  13   4        135.10        166.06        29.75 o
   7  13   4        104.35        150.31        14.63 o
   8  13   4         10.58         18.23         4.14 o
   9  13   4         10.67         11.16         3.46 o
  10  13   4          7.23          4.25         3.64 o
  11  13   4         29.31         37.39        10.54 o
  12  13   4          0.10         11.53         4.44 o
  13  13   4         32.49         31.91         9.01 o
   1  14   4          8.77          6.87         6.08 o
   2  14   4          1.09          4.58         4.55 o
   3  14   4          0.00          0.81         4.02 o
   4  14   4          4.26         -0.88         3.54 o
   5  14   4          2.46          1.63         3.51 o
   6  14   4          0.51          6.87         4.26 o
   7  14   4          6.14          8.11         3.28 o
   8  14   4          0.57         -0.52         3.84 o
   9  14   4         12.63         15.28         3.87 o
  10  14   4          9.00          7.58         3.29 o
  11  14   4          0.86          1.28         2.81 o
  12  14   4          0.03          1.28         3.32 o
  13  14   4          7.43         -1.43         3.52 o
   2  15   4          3.26          3.52         5.60 o
   3  15   4         29.42         24.05         6.60 o
   4  15   4          0.02          1.60         4.26 o
   5  15   4        433.66        498.49        35.28 o
   6  15   4         24.24         41.27         6.28 o
   7  15   4          0.05          5.39         2.97 o
   8  15   4         21.42         11.30         3.62 o
   9  15   4          2.57          5.92         3.66 o
  10  15   4          1.23         -1.22         3.14 o
  11  15   4          5.27          2.15         3.27 o
  12  15   4          2.16          8.60         6.72 o
  13  15   4          6.10         12.08         6.46 o
   3  16   4          1.35          3.79         6.39 o
   4  16   4          8.15          8.49         4.85 o
   5  16   4          0.33          0.84         4.72 o
   6  16   4          3.33          2.13         4.08 o
   7  16   4         24.70         42.94        15.24 o
   8  16   4         91.29        119.34        10.88 o
   9  16   4          0.89          7.80         3.55 o
  10  16   4         27.47         54.31        15.78 o
  11  16   4         14.48          8.71         3.76 o
  12  16   4         23.76         22.69         8.41 o
  13  16   4          0.87          0.57         6.13 o
   4  17   4          0.74         -1.16         6.21 o
   5  17   4          3.26          5.07         4.18 o
   6  17   4          1.69          4.67         4.48 o
   7  17   4          0.03          0.71         4.25 o
   8  17   4          2.76          8.40         5.30 o
   9  17   4          0.29         -2.12         2.82 o
  10  17   4          0.00          1.85         2.86 o
  11  17   4          0.41         -3.07         3.07 o
  12  17   4          0.35         -1.31         5.07 o
   5  18   4          1.73          2.55         7.18 o
   6  18   4          0.28          3.76         4.85 o
   7  18   4         24.15          9.83         5.45 o
   8  18   4         51.95         33.94         8.09 o
   9  18   4        108.79        146.96        23.03 o
  10  18   4          0.53          6.51         8.57 o
  11  18   4          5.26          1.73         3.69 o
   6  19   4          0.79          0.47         7.27 o
   7  19   4          0.72          1.04         4.01 o
   8  19   4          0.06         -3.62         4.48 o
   9  19   4          0.19          1.56         4.87 o
   7  20   4          0.52          9.29         8.66 o
   1   0   5        886.97        988.21        49.06 o
   2   0   5       1267.50        569.65        24.29 o
   3   0   5       3937.43       3590.41       551.79 o
   4   0   5        499.12        330.13        47.33 o
   5   0   5         75.80       2258.39       291.37 o
   6   0   5        943.97        823.62        32.69 o
   7   0   5         96.58        130.16        61.29 o
   8   0   5        860.03        749.38        34.79 o
   9   0   5        362.24        333.99        17.03 o
  10   0   5         18.30         31.08         3.20 o
  11   0   5         49.32        115.38        11.42 o
  12   0   5        748.51        488.19        31.73 o
  13   0   5        589.81        436.69        40.18 o
  14   0   5        875.41        741.59        63.09 o
   0   1   5        775.93        702.12        33.11 o
   1   1   5        157.85        101.02         7.28 o
   2   1   5         16.25         24.48         2.98 o
   3   1   5         24.77         23.41         3.69 o
   4   1   5          3.69          6.27         1.93 o
   5   1   5         17.16         13.61         1.57 o
   6   1   5         38.86         44.22         6.04 o
   7   1   5         30.29         15.53         2.57 o
   8   1   5        168.51        148.37        13.77 o
   9   1   5         12.97         16.90         3.34 o
  10   1   5         30.64         21.27         3.16 o
  11   1   5         11.14         14.32         4.61 o
  12   1   5          0.34         12.10         4.12 o
  13   1   5         29.34         17.18         4.63 o
  14   1   5          9.35         13.71         6.89 o
   1   2   5         77.52         60.83         5.92 o
   2   2   5         26.67         41.39         4.21 o
   3   2   5        427.28        230.66        22.68 o
   4   2   5        191.35        152.62        25.26 o
   5   2   5         15.50         27.79         2.79 o
   6   2   5          7.21         16.85         3.88 o
   7   2   5          5.57         15.65         3.73 o
   8   2   5          9.69         12.93         1.77 o
   9   2   5         30.34         49.41         3.04 o
  10   2   5         12.35          8.69         1.48 o
  11   2   5         15.70          8.16         4.18 o
  12   2   5         35.73         26.51         5.01 o
  13   2   5        109.36         84.68        19.20 o
  14   2   5          2.85          2.99         4.74 o
   0   3   5       3322.25       5537.76       288.09 o
   1   3   5        185.07        140.29         5.85 o
   2   3   5        256.99        191.95         7.84 o
   3   3   5         92.76         74.62         5.52 o
   4   3   5         23.41         35.69         4.57 o
   5   3   5          3.22          8.55         1.58 o
   6   3   5         59.29         67.18        13.16 o
   7   3   5         90.55         77.39         8.55 o
   8   3   5        271.74        262.75        11.84 o
   9   3   5        343.87        336.26        14.80 o
  10   3   5        287.75        230.07        22.56 o
  11   3   5          3.07          7.38         4.96 o
  12   3   5         20.10         22.16         4.17 o
  13   3   5         49.66        101.96        12.60 o
  14   3   5         21.95         19.01         4.72 o
   1   4   5         13.31         20.59         6.47 o
   2   4   5         33.87         18.69         1.77 o
   3   4   5          3.23          7.44         2.00 o
   4   4   5         32.53         27.63         3.21 o
   5   4   5        121.52        119.74         4.84 o
   6   4   5          5.33          7.49         1.33 o
   7   4   5          7.29         14.54         3.67 o
   8   4   5         26.32          8.38         1.47 o
   9   4   5          8.49          7.63         2.16 o
  10   4   5          3.80          9.16         2.60 o
  11   4   5          0.29         10.09         4.06 o
  12   4   5         12.68          7.34         3.68 o
  13   4   5          0.71         -0.01         5.42 o
  14   4   5         16.41         13.78         7.10 o
   0   5   5        277.03       1190.31        70.62 o
   1   5   5        121.77        139.06         5.47 o
   2   5   5         15.01         59.61        12.11 o
   3   5   5        350.75        278.40        12.83 o
   4   5   5         19.01         45.55         2.99 o
   5   5   5         34.65         39.56         3.74 o
   6   5   5         14.96         12.15         4.78 o
   7   5   5         70.07         58.25         3.98 o
   8   5   5       1080.48       1160.60        81.44 o
   9   5   5        167.91        152.05         6.97 o
  10   5   5         28.32         12.20         3.93 o
  11   5   5         14.46         23.44        10.23 o
  12   5   5          2.06          9.37         3.47 o
  13   5   5        390.47        471.16       100.33 o
  14   5   5        122.46        182.17        19.49 o
   1   6   5         21.03         18.45         1.89 o
   2   6   5          7.83         15.25         4.33 o
   3   6   5         76.81         89.61        14.22 o
   4   6   5          1.96        139.75       118.14 o
   5   6   5         21.09         31.73         8.58 o
   6   6   5          0.02         23.54         5.75 o
   7   6   5         15.24          9.55         3.11 o
   8   6   5          0.89          3.47         2.21 o
   9   6   5         27.13         16.71         2.34 o
  10   6   5          1.89          4.25         2.55 o
  11   6   5          1.33          5.89         2.68 o
  12   6   5          5.23          8.07         3.82 o
  13   6   5         15.30         18.95         4.90 o
  14   6   5          2.33         12.36         6.48 o
   0   7   5          2.19          7.15         3.27 o
   1   7   5        145.14        104.88         6.85 o
   2   7   5         22.01         32.81         9.13 o
   3   7   5         29.67         26.00         2.55 o
   4   7   5          1.74          6.34         1.47 o
   5   7   5         20.91         34.00         2.75 o
   6   7   5          2.41          8.89         3.17 o
   7   7   5        260.07        203.99        10.20 o
   8   7   5        116.23        120.97        10.05 o
   9   7   5        439.70        511.31        33.45 o
  10   7   5          2.96          6.23         2.62 o
  11   7   5         34.09         36.84         4.60 o
  12   7   5          2.24          6.79         3.24 o
  13   7   5          6.64          4.51         3.70 o
  14   7   5          3.82          3.90         5.68 o
   1   8   5        119.05         94.61         8.60 o
   2   8   5         16.03         17.38         3.13 o
   3   8   5        272.18        182.08        10.74 o
   4   8   5        874.82       1006.31        47.87 o
   5   8   5       1062.19        990.35        52.06 o
   6   8   5         80.66         45.65         7.17 o
   7   8   5        143.43         89.34         9.96 o
   8   8   5        361.50        335.21        61.85 o
   9   8   5         42.17         27.90         5.92 o
  10   8   5          5.11          5.93         3.60 o
  11   8   5          6.65         10.01         2.97 o
  12   8   5        264.61        451.43        41.66 o
  13   8   5         16.10         33.05         6.36 o
   0   9   5         36.64         25.99         3.96 o
   1   9   5          4.36          5.66         1.55 o
   2   9   5          2.27          8.70         3.78 o
   3   9   5          9.19         11.49         1.95 o
   4   9   5          7.00          8.93         1.86 o
   5   9   5          2.02          2.47         1.46 o
   6   9   5         16.35         17.01         3.78 o
   7   9   5          0.70          1.35         2.14 o
   8   9   5         12.07          8.01         2.81 o
   9   9   5          2.40          8.18         3.03 o
  10   9   5          3.42          3.50         2.66 o
  11   9   5          6.93          7.81         6.69 o
  12   9   5         15.64         12.16         3.88 o
  13   9   5          1.47          3.22         3.44 o
  14   9   5          0.09         -1.19         4.76 o
   1  10   5         88.13         59.72         4.47 o
   2  10   5         78.12         44.93         3.27 o
   3  10   5        443.07        258.91        17.65 o
   4  10   5        249.90        234.40        26.29 o
   5  10   5         11.25         28.89        12.72 o
   6  10   5         24.61         21.83         3.97 o
   7  10   5          2.76         16.06        11.31 o
   8  10   5        108.39        122.48        12.50 o
   9  10   5          4.70          1.02         3.16 o
  10  10   5          0.70          1.45         2.51 o
  11  10   5          3.23         11.34         9.65 o
  12  10   5        153.08        163.03        21.30 o
  13  10   5        130.58        129.35        22.19 o
  14  10   5        140.36        145.63        19.39 o
   0  11   5          4.96          8.39         5.71 o
   1  11   5         45.69         24.92         5.23 o
   2  11   5          6.04          2.04         1.54 o
   3  11   5          6.52          5.53         2.06 o
   4  11   5          2.47          1.73         1.75 o
   5  11   5          5.18          3.40         2.27 o
   6  11   5          5.02         14.09         3.41 o
   7  11   5          8.27         12.82         3.36 o
   8  11   5         31.87         21.50         5.61 o
   9  11   5         56.24         30.08         4.65 o
  10  11   5         11.77          6.63         3.06 o
  11  11   5          7.34          3.22         2.79 o
  12  11   5          8.99         10.21         3.83 o
  13  11   5          0.47          5.64         6.68 o
  14  11   5          0.09          4.25         4.99 o
   1  12   5          7.88          6.15         2.12 o
   2  12   5         12.70         40.76        20.20 o
   3  12   5         81.72         64.06         6.87 o
   4  12   5        158.25        169.56        13.27 o
   5  12   5          8.98         11.82         3.54 o
   6  12   5         36.43         23.35        11.62 o
   7  12   5         13.43          8.22         3.22 o
   8  12   5         25.02         42.09         5.25 o
   9  12   5          8.07         15.26         3.81 o
  10  12   5          8.14          9.38         3.34 o
  11  12   5          3.32          7.12         4.61 o
  12  12   5         92.75         76.80        12.38 o
  13  12   5         63.97         70.87        17.69 o
  14  12   5         33.89          9.21         6.33 o
   0  13   5        720.75        985.74       455.97 o
   1  13   5        275.88        225.94        25.17 o
   2  13   5         94.89         78.57         6.35 o
   3  13   5         73.41         94.56         7.07 o
   4  13   5          3.54         24.34         9.77 o
   5  13   5         12.65          5.62         3.27 o
   6  13   5         34.33         74.83        17.23 o
   7  13   5        154.41        145.07        10.13 o
   8  13   5         11.80         39.11         8.48 o
   9  13   5        506.90        677.56        30.92 o
  10  13   5         84.04         99.84        11.89 o
  11  13   5          4.81         10.80         4.41 o
  12  13   5          9.78         29.70         9.96 o
  13  13   5         11.76         61.49        12.43 o
  14  13   5          3.76          6.87         6.37 o
   1  14   5          9.13         10.19         4.89 o
   2  14   5          0.67          4.88         2.56 o
   3  14   5         49.66         75.47        21.32 o
   4  14   5          1.68          5.97         3.02 o
   5  14   5        282.10        290.08        47.56 o
   6  14   5          0.79          5.61         3.21 o
   7  14   5          0.75          2.61         2.94 o
   8  14   5          4.94          1.48         2.73 o
   9  14   5          1.71          1.00         2.72 o
  10  14   5          0.47          4.35         3.17 o
  11  14   5          0.24          8.03         4.41 o
  12  14   5          0.01          7.80         4.00 o
  13  14   5         21.06         21.98         8.50 o
  14  14   5          0.44          5.54         6.20 o
   0  15   5        229.94        216.47        18.76 o
   1  15   5         63.37         43.15         6.61 o
   2  15   5          4.83          7.84         4.89 o
   3  15   5          8.95          5.76         3.52 o
   4  15   5         10.23          4.70         3.22 o
   5  15   5          0.52          3.57         3.11 o
   6  15   5         11.87         14.10         3.79 o
   7  15   5          2.90          4.96         2.93 o
   8  15   5          3.10          7.26         3.32 o
   9  15   5         16.86         25.19         4.40 o
  10  15   5          2.01          8.08         3.29 o
  11  15   5          1.39         12.31         6.07 o
  12  15   5          0.19          6.29         9.88 o
  13  15   5          0.90         -1.06         4.95 o
  14  15   5          0.98          2.04         5.16 o
   1  16   5          4.31          3.23         4.26 o
   2  16   5          1.66          4.55         4.49 o
   3  16   5          6.04          4.67         4.46 o
   4  16   5          0.02         15.77         6.91 o
   5  16   5         12.32         11.04         6.06 o
   6  16   5         31.28         39.65         5.50 o
   7  16   5         10.95          8.56         4.13 o
   8  16   5          8.97          7.89         3.57 o
   9  16   5          4.53          4.15         3.22 o
  10  16   5          0.46         -1.19         2.56 o
  11  16   5          2.18          1.58         2.88 o
  12  16   5         26.27          8.03         4.53 o
  13  16   5          6.35          4.54         5.64 o
   1  17   5          0.20          4.57         6.14 o
   2  17   5          4.19         12.21         5.44 o
   3  17   5          7.50          5.66         4.81 o
   4  17   5          0.05         -1.99         3.91 o
   5  17   5          0.14         -1.99         2.86 o
   6  17   5          0.01          0.16         2.76 o
   7  17   5          2.80          1.05         2.61 o
   8  17   5          0.86          1.95         2.91 o
   9  17   5         16.17         16.49         4.39 o
  10  17   5          3.19          3.51         3.25 o
  11  17   5          3.25          3.03         3.17 o
  12  17   5          1.61          2.97         4.15 o
   2  18   5          0.08         -3.93         5.77 o
   3  18   5          0.42         -1.37         4.00 o
   4  18   5         44.94         20.72         6.85 o
   5  18   5          2.10         -0.25         4.02 o
   6  18   5          3.08         28.83        12.15 o
   7  18   5          8.10         11.39         4.63 o
   8  18   5         25.69         16.23         4.28 o
   9  18   5          1.64          0.48         2.92 o
  10  18   5          0.83          4.12         3.81 o
   3  19   5          0.00         -0.82         7.49 o
   4  19   5          0.24          3.05         5.93 o
   5  19   5          0.15          2.35         4.29 o
   6  19   5          0.27          2.51         5.54 o
   7  19   5          0.58          2.54         4.64 o
   8  19   5          0.42          3.38         3.87 o
   4  20   5          2.70          0.06         9.06 o
   5  20   5         28.48         48.49         9.95 o
   1   0   6        317.07        411.50        21.50 o
   2   0   6        113.47        260.53        17.14 o
   3   0   6        209.15        191.09         9.50 o
   4   0   6         28.82        137.99        35.03 o
   5   0   6        200.86        236.89        14.23 o
   6   0   6         56.76        415.08        51.07 o
   7   0   6       1185.51       1196.21        50.24 o
   8   0   6       3765.97       2698.35       148.14 o
   9   0   6        892.73        673.48       109.91 o
  10   0   6         45.86        108.88        11.07 o
  11   0   6       1154.25       1103.13        72.01 o
  13   0   6         47.48         48.81        10.03 o
  14   0   6        291.78        223.75        24.45 o
   1   1   6          2.85          3.97         1.62 o
   2   1   6          3.24          6.36         1.29 o
   3   1   6        588.19        314.16        54.16 o
   4   1   6         22.67         27.89         4.65 o
   5   1   6          0.57         58.23        24.54 o
   6   1   6         20.60         12.17         2.93 o
   7   1   6         45.12         58.33         6.17 o
   8   1   6         43.76         39.98         6.84 o
   9   1   6         10.45         14.23         2.60 o
  10   1   6          4.20          3.84         2.32 o
  11   1   6         28.94         38.63        14.94 o
  12   1   6          7.67         12.00         3.03 o
  13   1   6        282.78        217.55        16.91 o
  14   1   6         16.78         12.60         8.16 o
   0   2   6        103.29         62.26         4.68 o
   1   2   6        230.07        234.16        12.15 o
   2   2   6         48.51         26.23         4.78 o
   3   2   6         15.59         13.89         2.73 o
   4   2   6          0.18         10.11         1.74 o
   5   2   6         32.05         28.36         2.13 o
   6   2   6          5.48          8.07         2.67 o
   7   2   6         28.19         36.13         2.67 o
   8   2   6        195.58        177.40        49.26 o
   9   2   6        216.10        183.22        14.72 o
  10   2   6          0.70          5.77         1.80 o
  11   2   6          4.41          6.47         2.62 o
  12   2   6          2.39          4.60         2.49 o
  13   2   6          0.79          5.04         3.63 o
  14   2   6         28.46         32.46         9.09 o
   1   3   6        345.18        169.74        14.57 o
   2   3   6          9.87         25.49         2.38 o
   3   3   6         24.74         61.88        17.26 o
   4   3   6       2279.92       2338.12       324.15 o
   5   3   6       1569.07       1569.02       156.61 o
   6   3   6        100.21        149.05         7.47 o
   7   3   6         36.89         48.93         3.47 o
   8   3   6        192.00        163.22        10.42 o
   9   3   6          0.14          7.43         1.77 o
  10   3   6          9.08         15.24         2.41 o
  11   3   6         29.69         12.89         4.29 o
  12   3   6        123.58        103.50         7.66 o
  13   3   6        123.50         91.69        11.60 o
  14   3   6        236.78        224.61        65.12 o
   0   4   6         41.71         54.47         4.39 o
   1   4   6          8.22         10.22         1.52 o
   2   4   6          1.66          6.24         1.26 o
   3   4   6          2.32          9.33         1.78 o
   4   4   6         24.61         18.73         2.14 o
   5   4   6          1.67          3.43         1.24 o
   6   4   6         20.61         22.44         2.64 o
   7   4   6          4.50          3.51         1.54 o
   8   4   6         12.83         17.78         5.98 o
   9   4   6          0.01          8.42         2.31 o
  10   4   6          1.64         24.29         8.00 o
  11   4   6          8.83         13.59         5.68 o
  12   4   6         10.28          9.59         3.67 o
  13   4   6          2.62          6.84         4.04 o
  14   4   6          1.29          5.07         3.66 o
   1   5   6          6.44          9.63         2.27 o
   2   5   6        101.63         79.68         8.60 o
   3   5   6       3332.93       4196.34       252.24 o
   4   5   6        671.68        606.47        21.45 o
   5   5   6         13.13         21.13         3.83 o
   6   5   6         78.60         56.84         5.06 o
   7   5   6        104.72         96.15         9.41 o
   8   5   6        397.52        405.45        25.57 o
   9   5   6         18.33         24.99         3.82 o
  10   5   6          6.38         11.47         3.07 o
  11   5   6         39.28         40.27         5.58 o
  12   5   6         98.31        120.21        16.03 o
  13   5   6       1760.13       2670.14       144.68 o
  14   5   6        330.68        341.35        24.25 o
   0   6   6        116.22        558.90        23.33 o
   1   6   6          7.19         36.66         8.90 o
   2   6   6         40.34        447.62        15.64 o
   3   6   6          5.35          4.64         1.42 o
   4   6   6         18.12         10.87         2.53 o
   5   6   6          1.45          3.85         1.66 o
   6   6   6          1.69          4.54         1.42 o
   7   6   6          2.17          8.04         2.53 o
   8   6   6          6.45         16.96         2.12 o
   9   6   6         10.48          6.96         1.83 o
  10   6   6         16.26         10.66         2.33 o
  11   6   6          1.63          2.79         2.24 o
  12   6   6          2.75         -0.88         2.34 o
  13   6   6          4.46         25.37         6.00 o
  14   6   6          7.81         10.43         4.64 o
   1   7   6         44.29         32.89         3.11 o
   2   7   6          5.41         10.84         1.84 o
   3   7   6         56.24         94.99        21.51 o
   4   7   6        227.16        280.64        58.49 o
   5   7   6         52.71         52.50         3.32 o
   6   7   6          4.64          8.56         1.69 o
   7   7   6         18.96         22.15         5.13 o
   8   7   6         15.56          9.45         1.92 o
   9   7   6          8.85          8.33         2.04 o
  10   7   6          9.01          9.24         2.66 o
  11   7   6          1.01          5.82         2.72 o
  12   7   6        106.32         73.94         6.79 o
  13   7   6         12.24         15.59         4.92 o
  14   7   6         21.20         12.09         8.27 o
   0   8   6       1546.94       1638.85        92.62 o
   1   8   6       1949.29       2464.38       122.17 o
   2   8   6         28.70         34.12         3.31 o
   3   8   6         10.04         14.16         4.06 o
   4   8   6         66.86         45.71         4.16 o
   5   8   6          2.27          4.85         1.65 o
   6   8   6         14.01         26.16         8.79 o
   7   8   6         15.98         10.63         4.75 o
   8   8   6        192.70        206.53        17.77 o
   9   8   6        137.90        110.27        12.78 o
  10   8   6        157.34        165.75        19.26 o
  11   8   6        182.99        158.84        10.27 o
  12   8   6          7.87         10.66         3.47 o
  13   8   6         65.31         36.77         6.71 o
  14   8   6          1.20         10.79         4.31 o
   1   9   6          2.30          5.38         1.60 o
   2   9   6          4.09          4.85         1.65 o
   3   9   6         21.02         22.78         3.30 o
   4   9   6          7.32         10.82         2.31 o
   5   9   6          5.55          2.58         2.67 o
   6   9   6          2.28          3.34         2.14 o
   7   9   6          3.33          1.97         1.56 o
   8   9   6          2.45          8.28         4.09 o
   9   9   6          2.43          3.42         1.98 o
  10   9   6          0.10          1.06         1.97 o
  11   9   6          1.43          3.56         2.76 o
  12   9   6          7.61          4.84         5.25 o
  13   9   6         17.88         25.11         6.35 o
  14   9   6          3.53          6.84         5.97 o
   0  10   6        259.66        389.67        26.08 o
   1  10   6         68.06         72.81         5.17 o
   2  10   6         13.77         56.46         5.55 o
   3  10   6          5.91         10.26         2.10 o
   4  10   6          0.50          8.83         2.21 o
   5  10   6          6.69         11.25         1.98 o
   6  10   6          4.24          6.34         1.80 o
   7  10   6         77.62         65.31         6.16 o
   8  10   6        575.20        654.63       102.08 o
   9  10   6         24.56         39.11         8.18 o
  10  10   6         48.26         54.97         5.95 o
  11  10   6        190.71        181.73        13.95 o
  12  10   6         32.35         32.30         5.24 o
  13  10   6          7.41          3.21         3.79 o
  14  10   6         29.82         35.73         9.77 o
   1  11   6          3.81          2.51         1.67 o
   2  11   6          3.96          4.40         1.76 o
   3  11   6         39.77         39.89         5.76 o
   4  11   6         15.07         10.51         2.53 o
   5  11   6          4.95         15.27         3.67 o
   6  11   6          9.67         10.27         2.89 o
   7  11   6         17.14          7.79         6.02 o
   8  11   6          7.61          3.43         2.28 o
   9  11   6          1.63          2.06         2.53 o
  10  11   6          0.91          1.30         2.52 o
  11  11   6          8.25          4.26         2.70 o
  12  11   6         14.45          5.30         3.32 o
  13  11   6          3.80         11.59         5.56 o
  14  11   6          1.30          2.98         5.30 o
   0  12   6         25.22         52.92         8.91 o
   1  12   6        413.07        468.64        21.88 o
   2  12   6          7.42         10.10         2.48 o
   3  12   6          9.88          5.90         2.37 o
   4  12   6          1.69          2.65         1.81 o
   5  12   6          7.12         12.30         2.68 o
   6  12   6          0.10          3.77         3.06 o
   7  12   6          0.84          3.49         2.63 o
   8  12   6         33.01         45.73         6.38 o
   9  12   6        132.65        135.80         9.85 o
  10  12   6          0.09          3.02         2.91 o
  11  12   6         11.40         17.41         4.03 o
  12  12   6          4.18         -0.18         2.94 o
  13  12   6         17.14          6.04         7.55 o
  14  12   6          1.28          7.88         5.82 o
   1  13   6        122.51         98.92         8.03 o
   2  13   6          1.57          9.98         2.60 o
   3  13   6          8.23         74.06        19.41 o
   4  13   6       1280.16       1897.69        75.39 o
   5  13   6        715.73        877.48        85.92 o
   6  13   6         29.65         57.70         6.59 o
   7  13   6         37.84         38.29         5.39 o
   8  13   6        141.66        132.06         9.79 o
   9  13   6          3.82          5.70         3.13 o
  10  13   6         17.24         26.56         6.88 o
  11  13   6          8.26         13.14         5.70 o
  12  13   6        187.45        203.27        25.04 o
  13  13   6         27.39         21.38         5.94 o
   0  14   6        259.14        281.89        15.42 o
   1  14   6          2.45          4.56         2.12 o
   2  14   6          2.94          3.44         2.35 o
   3  14   6          2.59          2.12         2.27 o
   4  14   6         17.00         13.34         3.07 o
   5  14   6          0.19          3.09         2.51 o
   6  14   6         10.88         12.74         3.68 o
   7  14   6          1.84          4.06         2.80 o
   8  14   6         26.22         25.62         4.61 o
   9  14   6          3.58         -0.10         2.50 o
  10  14   6         21.59         23.84         5.85 o
  11  14   6          1.21          3.71         3.73 o
  12  14   6         11.38          6.70         4.07 o
  13  14   6          0.96          4.02         4.02 o
  14  14   6          1.08          0.05         5.34 o
   1  15   6          0.95          0.57         1.95 o
   2  15   6          0.08          3.90         2.21 o
   3  15   6          9.08         10.36         3.45 o
   4  15   6        105.07         61.71         6.96 o
   5  15   6         15.57         21.70         4.34 o
   6  15   6          7.07          4.94         2.92 o
   7  15   6         15.42         24.03         4.36 o
   8  15   6          5.20          6.28         3.00 o
   9  15   6          2.32          3.34         2.86 o
  10  15   6          1.36          1.49         2.96 o
  11  15   6          1.78         10.13         4.06 o
  12  15   6          9.09         13.75         4.34 o
  13  15   6          0.53         10.84         7.26 o
   0  16   6          4.60          1.84         4.18 o
   1  16   6          8.55          8.94         3.20 o
   2  16   6          0.67          1.97         2.42 o
   3  16   6          0.65          6.86         4.68 o
   4  16   6          0.05         -0.17         2.73 o
   5  16   6          0.13          0.29         2.79 o
   6  16   6          0.63          2.39         2.67 o
   7  16   6         21.57         18.11         4.12 o
   8  16   6          0.38          1.89         2.78 o
   9  16   6          7.93          6.29         3.24 o
  10  16   6          5.10         11.72         7.07 o
  11  16   6          9.93         23.28         9.28 o
  12  16   6          0.24         -2.23         3.14 o
   1  17   6          1.47          1.30         3.23 o
   2  17   6          0.31         -0.89         2.54 o
   3  17   6          1.32          4.19         3.10 o
   4  17   6         12.22         19.83         4.31 o
   5  17   6          8.38          5.73         3.10 o
   6  17   6          0.18          5.86         3.98 o
   7  17   6          4.73          4.74         2.93 o
   8  17   6          4.58         -1.66         2.71 o
   9  17   6          0.00          0.35         3.04 o
  10  17   6          0.09          0.99         2.85 o
  11  17   6          0.09          5.53         3.65 o
   0  18   6         20.41         11.90         6.45 o
   1  18   6         49.93         82.55        14.48 o
   2  18   6          0.18          4.24         4.57 o
   3  18   6          0.25          0.46         2.95 o
   4  18   6          1.20         -0.07         3.11 o
   5  18   6          0.04          1.61         3.11 o
   6  18   6          0.91          0.54         3.26 o
   7  18   6          0.06          8.36         5.13 o
   8  18   6          1.20          0.13         3.45 o
   9  18   6          2.57         10.03         4.06 o
   1  19   6          0.00         -2.66         4.68 o
   2  19   6          0.00          5.09         5.05 o
   3  19   6          1.73          1.82         4.36 o
   4  19   6          4.58          4.42         5.27 o
   5  19   6          7.07          4.78         3.89 o
   6  19   6          2.21          1.57         3.41 o
   2  20   6          2.77          0.78         5.44 o
   3  20   6          0.00         -0.36         5.34 o
   1   0   7         14.73         71.53         7.37 o
   2   0   7        162.51        762.29       121.64 o
   3   0   7       1681.42       1445.51       226.92 o
   4   0   7        256.50        413.35       119.54 o
   5   0   7         32.56        127.19        14.15 o
   6   0   7        303.29        209.41        14.17 o
   7   0   7         89.38        161.54        12.66 o
   8   0   7          5.55        220.27        34.47 o
   9   0   7         44.45        382.79       253.77 o
  10   0   7         20.44        117.29        17.62 o
  11   0   7         31.63         95.03        10.26 o
  12   0   7        661.01        992.53        58.08 o
  14   0   7         96.50         81.51        13.63 o
  15   0   7         70.46         74.51        13.07 o
   0   1   7        127.71         73.28         7.59 o
   1   1   7          8.98         12.23         4.19 o
   2   1   7         65.07         67.38         6.89 o
   3   1   7          8.60          6.64         2.18 o
   4   1   7          1.99         12.12         4.42 o
   5   1   7         15.48         11.57         2.12 o
   6   1   7         12.31         26.96         8.30 o
   7   1   7          1.51         13.94         2.77 o
   8   1   7        792.36        552.09        63.70 o
   9   1   7          7.88         14.00         2.06 o
  10   1   7         17.38         51.19        14.09 o
  11   1   7         26.70         12.98         4.07 o
  12   1   7         91.05         60.96         8.19 o
  13   1   7          1.32          3.05         2.59 o
  14   1   7          7.16         13.28         4.69 o
  15   1   7          0.00          7.56         3.94 o
   1   2   7          2.53          8.94         2.39 o
   2   2   7         14.94          9.47         1.62 o
   3   2   7        200.30        136.97        11.11 o
   4   2   7        890.20        999.74        52.53 o
   5   2   7         38.86         45.83         3.70 o
   6   2   7         88.33         76.54         4.24 o
   7   2   7          2.12          3.54         1.40 o
   8   2   7         15.50         14.72         2.13 o
   9   2   7          0.80          3.65         1.59 o
  10   2   7         46.65         35.46         4.37 o
  11   2   7          1.00          1.06         2.23 o
  12   2   7         48.12         35.06         4.64 o
  13   2   7         66.68         82.72        10.00 o
  14   2   7         20.13         21.50         5.40 o
  15   2   7          0.73         -0.86         2.93 o
   0   3   7       1462.86       1730.44        94.90 o
   1   3   7        304.25        259.13        17.36 o
   2   3   7        281.58        201.87        19.02 o
   3   3   7         32.14         42.94         4.78 o
   4   3   7         31.41         31.22         3.82 o
   5   3   7         18.64         14.76         3.32 o
   6   3   7        228.11        134.24         8.05 o
   7   3   7         32.47         31.12         2.48 o
   8   3   7        190.07        231.23        15.23 o
   9   3   7        324.76        268.36        20.63 o
  10   3   7         19.37         14.21         4.13 o
  11   3   7          8.96          5.83         2.56 o
  12   3   7        142.24        133.12        11.50 o
  13   3   7         35.41         17.49         3.89 o
  14   3   7          2.38          2.35         3.16 o
  15   3   7          1.55          2.56         4.11 o
   1   4   7          7.84         12.54         3.24 o
   2   4   7         22.55         19.52         2.05 o
   3   4   7         64.36         61.28         5.25 o
   4   4   7         17.83         23.85         3.38 o
   5   4   7          5.36          5.29         1.64 o
   6   4   7          3.86          6.67         2.17 o
   7   4   7         13.34         10.40         2.24 o
   8   4   7          4.76         12.89         2.77 o
   9   4   7          6.24         12.13         2.10 o
  10   4   7          1.86         10.93         3.03 o
  11   4   7          3.35          4.98         2.74 o
  12   4   7         14.35         23.29         4.14 o
  13   4   7         43.86         52.06         9.75 o
  14   4   7          5.85          4.51         4.48 o
  15   4   7          1.03          5.61         5.37 o
   0   5   7         29.94         32.79         9.97 o
   1   5   7          6.29          5.62         2.20 o
   2   5   7       1006.04        995.80        40.88 o
   3   5   7          5.29         10.39         2.55 o
   4   5   7         14.84         10.39         2.44 o
   5   5   7         62.81         41.94         4.33 o
   6   5   7        215.21         99.13        17.93 o
   7   5   7        124.74         97.08         4.68 o
   8   5   7       3124.06       3463.94       401.17 o
   9   5   7        210.76        189.63        22.26 o
  10   5   7         43.78         54.43         6.05 o
  11   5   7        228.11        170.12        32.32 o
  12   5   7        724.64        506.26        34.36 o
  13   5   7          6.72         11.96         5.92 o
  14   5   7         15.85         18.02        12.22 o
  15   5   7          0.08          1.97         4.53 o
   1   6   7          1.73         10.81         1.79 o
   2   6   7          1.50         13.60         3.57 o
   3   6   7        229.99        313.14        46.90 o
   4   6   7         82.32        103.45        10.74 o
   5   6   7         55.47         75.58         5.14 o
   6   6   7         28.34         23.94         3.85 o
   7   6   7          4.73          8.10         2.01 o
   8   6   7          0.33          7.53         1.88 o
   9   6   7          1.32          7.06         2.07 o
  10   6   7          1.00          6.02         2.50 o
  11   6   7         11.65         11.87         3.38 o
  12   6   7         23.66         30.17         4.66 o
  13   6   7         99.29        142.59        18.57 o
  14   6   7         10.82         13.69         9.64 o
  15   6   7          2.51          0.66         5.12 o
   0   7   7        416.15        187.60        15.57 o
   1   7   7        111.40        137.25         9.93 o
   2   7   7          1.60          7.71         1.97 o
   3   7   7          3.88          4.49         1.55 o
   4   7   7          7.76          6.21         1.76 o
   5   7   7          1.91          4.45         1.54 o
   6   7   7          8.97         16.14         3.32 o
   7   7   7          4.17          7.63         2.01 o
   8   7   7         33.17         31.87         3.90 o
   9   7   7         60.67         66.25         5.58 o
  10   7   7         10.11         20.84         4.01 o
  11   7   7          3.75          6.14         2.96 o
  12   7   7          0.03          2.97         2.63 o
  13   7   7         12.32          9.29         6.55 o
  14   7   7         15.19          6.41         3.67 o
  15   7   7          0.88          0.02         4.80 o
   1   8   7        140.28        117.80        18.62 o
   2   8   7        154.14         97.42         5.90 o
   3   8   7         14.27         31.65         4.01 o
   4   8   7       2555.09       3540.65       188.09 o
   5   8   7        330.46        401.66        41.46 o
   6   8   7        848.23        897.23        37.87 o
   7   8   7          6.91          8.76         3.33 o
   8   8   7         28.16         29.37         4.56 o
   9   8   7          5.57         13.34         2.60 o
  10   8   7          8.86         11.83         3.37 o
  11   8   7          0.53          6.23         2.93 o
  12   8   7         49.02         39.59        15.79 o
  13   8   7         15.98         20.27         4.51 o
  14   8   7         15.42         40.66        23.47 o
  15   8   7          2.45         -2.31         4.20 o
   0   9   7         22.52         33.45         5.70 o
   1   9   7          3.38          2.53         1.96 o
   2   9   7         10.58         16.61         3.31 o
   3   9   7          1.06          2.82         1.63 o
   4   9   7          8.52          4.60         1.75 o
   5   9   7          3.74          5.10         1.77 o
   6   9   7          1.79          3.69         1.61 o
   7   9   7          0.04          1.80         1.54 o
   8   9   7         14.60         46.28        22.91 o
   9   9   7          3.23          6.11         3.81 o
  10   9   7          2.88          5.14         2.43 o
  11   9   7          7.21          2.89         2.85 o
  12   9   7          5.36          8.71         3.46 o
  13   9   7          0.74          2.35         3.08 o
  14   9   7          1.94          8.07         4.26 o
  15   9   7          0.29         -1.73         4.84 o
   1  10   7          6.95         11.95         3.36 o
   2  10   7         24.81         27.92         4.66 o
   3  10   7        104.16         89.86         5.79 o
   4  10   7         30.36         30.71         2.95 o
   5  10   7         73.94         61.55         7.81 o
   6  10   7         54.69         58.11         4.73 o
   7  10   7         49.39         55.28         6.03 o
   8  10   7          6.04         10.07         2.67 o
   9  10   7          4.04          2.15         2.00 o
  10  10   7          0.02          5.18         2.49 o
  11  10   7         12.86          6.71         3.12 o
  12  10   7         33.79         39.83         8.07 o
  13  10   7         29.34         49.13        11.02 o
  14  10   7          0.54         15.59         6.85 o
  15  10   7          7.79          5.77         5.28 o
   0  11   7         22.57         15.97         5.07 o
   1  11   7         63.79         48.22         4.01 o
   2  11   7          0.99          2.24         2.64 o
   3  11   7          0.34          2.04         1.69 o
   4  11   7          0.03          3.10         1.80 o
   5  11   7          3.13          2.06         1.79 o
   6  11   7          1.22         11.47         2.65 o
   7  11   7          0.21          6.35         2.04 o
   8  11   7          7.31          5.98         2.53 o
   9  11   7          9.16          3.54         2.14 o
  10  11   7          4.01          5.76         2.72 o
  11  11   7          9.30         29.52         7.32 o
  12  11   7          1.57         11.06         3.98 o
  13  11   7          2.29          2.42         3.42 o
  14  11   7          0.25          5.38         8.35 o
  15  11   7          1.97          4.17         4.95 o
   1  12   7          9.10          8.85         2.30 o
   2  12   7         21.40         38.36         5.34 o
   3  12   7          6.20         17.85         2.65 o
   4  12   7        727.72        861.17        41.60 o
   5  12   7         13.03         21.64         4.05 o
   6  12   7        139.62        164.04        10.32 o
   7  12   7          4.96          1.41         1.78 o
   8  12   7          9.48         10.18         2.85 o
   9  12   7          2.55          5.76         2.92 o
  10  12   7         19.36         16.38         3.46 o
  11  12   7          0.70         -1.27         2.81 o
  12  12   7         33.73         42.94         6.33 o
  13  12   7          0.04          5.12         4.41 o
  14  12   7          4.30          2.23         5.07 o
  15  12   7          1.10         11.64         7.40 o
   0  13   7        761.99       1207.05       119.39 o
   1  13   7         44.16         46.08         4.41 o
   2  13   7         78.19         90.90         7.14 o
   3  13   7         21.16         35.09         7.68 o
   4  13   7         12.66         16.27         2.71 o
   5  13   7          4.07          6.49         2.08 o
   6  13   7         78.34         68.03         5.89 o
   7  13   7          1.94         12.64         3.24 o
   8  13   7         28.85         50.84        11.62 o
   9  13   7         68.66         60.93         5.79 o
  10  13   7         15.83         16.12         6.97 o
  11  13   7          9.35         24.63         8.98 o
  12  13   7         85.30         70.39        17.29 o
  13  13   7         29.70         18.49         4.96 o
  14  13   7         10.67         16.97         7.82 o
   1  14   7          4.31          4.15         2.02 o
   2  14   7          0.02          8.28         2.25 o
   3  14   7          5.15         12.65         3.63 o
   4  14   7         18.25         15.36         2.66 o
   5  14   7          9.19         11.49         3.80 o
   6  14   7         25.12         19.57         4.76 o
   7  14   7          3.90          4.21         2.84 o
   8  14   7          0.02         -0.55         2.25 o
   9  14   7          3.09          2.55         2.88 o
  10  14   7          0.55         -0.44         2.82 o
  11  14   7          2.21          3.17         2.92 o
  12  14   7          0.99          9.35         4.06 o
  13  14   7          3.19          6.93         8.31 o
   0  15   7         95.94        102.36        17.63 o
   1  15   7          1.76          5.08         2.32 o
   2  15   7          8.58          5.15         2.28 o
   3  15   7          0.22          0.30         1.89 o
   4  15   7          1.12          4.47         2.35 o
   5  15   7          0.00          5.69         2.65 o
   6  15   7         10.23          7.17         2.73 o
   7  15   7          0.03          4.27         2.61 o
   8  15   7         15.51         34.65         8.83 o
   9  15   7          4.00          3.83         4.19 o
  10  15   7          0.24         10.25         6.89 o
  11  15   7          1.41          5.62         3.53 o
  12  15   7          0.82          5.33         3.69 o
   1  16   7          0.01         -1.33         1.86 o
   2  16   7          4.27          0.67         1.87 o
   3  16   7          1.53          2.20         2.08 o
   4  16   7          2.94          9.20         3.06 o
   5  16   7          0.17          4.06         2.37 o
   6  16   7         24.28         23.18         4.20 o
   7  16   7          0.14          0.34         2.68 o
   8  16   7          6.39          4.99         3.13 o
   9  16   7          0.60         -0.86         2.71 o
  10  16   7          0.05          0.51         2.97 o
  11  16   7          3.20          6.68         3.60 o
   0  17   7         31.05         35.95         5.57 o
   1  17   7          0.02          7.22         2.50 o
   2  17   7          3.14          3.29         2.22 o
   3  17   7          0.06          2.87         2.64 o
   4  17   7          0.52          4.19         2.50 o
   5  17   7          0.25         -0.19         2.64 o
   6  17   7          0.43          0.17         2.80 o
   7  17   7          0.40         -2.07         2.92 o
   8  17   7          0.36          0.59         3.01 o
   9  17   7          0.26          4.14         4.34 o
   1  18   7          7.22          3.32         2.73 o
   2  18   7          3.42          5.67         2.96 o
   3  18   7          0.90          2.36         2.79 o
   4  18   7         92.51         88.89         7.79 o
   5  18   7         10.34         18.13         5.62 o
   6  18   7         27.43         24.87         5.16 o
   7  18   7          0.66          0.09         2.85 o
   0  19   7          8.68          4.25         5.53 o
   1  19   7          1.44          2.70         2.99 o
   2  19   7          0.23         -0.87         3.20 o
   3  19   7          0.86         -1.60         3.33 o
   4  19   7          0.71          1.56         5.29 o
   0   0   8       3328.15       3714.72       475.53 o
   1   0   8       2549.17       2171.02        96.80 o
   2   0   8         61.27        141.13         9.79 o
   3   0   8         78.62        107.71        11.88 o
   4   0   8         53.14        117.53        11.59 o
   5   0   8         49.43         67.58        10.09 o
   6   0   8         94.04        137.48        12.15 o
   7   0   8         99.03        167.29        43.07 o
   8   0   8       3399.90       2760.46       355.01 o
   9   0   8        119.14        449.62        57.06 o
  10   0   8        714.85        903.07        88.24 o
  11   0   8        118.88        128.18        31.03 o
  12   0   8        166.86        169.17        15.10 o
  13   0   8        101.29        103.56        11.64 o
  14   0   8         64.01        118.11        16.13 o
  15   0   8          2.48         63.77        12.08 o
   1   1   8          3.39          5.41         1.45 o
   2   1   8          2.68          6.12         1.50 o
   3   1   8          0.63         14.20         3.91 o
   4   1   8          1.63          5.67         1.80 o
   5   1   8         24.14         20.76         3.04 o
   6   1   8          1.01         14.31         4.16 o
   7   1   8         91.84         83.46        14.74 o
   8   1   8         12.48         11.81         2.12 o
   9   1   8          2.40          5.25         2.22 o
  10   1   8          1.82          1.81         2.58 o
  11   1   8         18.79         18.35         6.19 o
  12   1   8         13.17         18.04         6.76 o
  13   1   8         27.09         19.90         3.77 o
  14   1   8          4.65          1.52         5.09 o
  15   1   8          1.60          1.47         3.55 o
   0   2   8        505.46        291.89        14.86 o
   1   2   8          6.16         12.79         2.10 o
   2   2   8         12.61         10.95         1.70 o
   3   2   8         52.25         30.44         3.00 o
   4   2   8          1.14          7.09         2.16 o
   5   2   8          4.38          2.98         1.32 o
   6   2   8          4.53          4.23         1.36 o
   7   2   8          8.13         11.54         1.94 o
   8   2   8        305.99        318.26        25.61 o
   9   2   8          3.19         19.73         3.67 o
  10   2   8         44.18         41.88         5.03 o
  11   2   8          5.55          1.73         2.66 o
  12   2   8         22.34         32.89         4.71 o
  13   2   8         13.49          8.51         3.03 o
  14   2   8          8.05          8.23         4.18 o
  15   2   8          1.25          0.28         3.08 o
   1   3   8         19.12         13.19         1.85 o
   2   3   8         10.43         10.31         1.69 o
   3   3   8         15.37         12.25         2.23 o
   4   3   8          7.11         10.95         2.06 o
   5   3   8          1.37          4.82         3.00 o
   6   3   8          4.94         19.90         5.00 o
   7   3   8        140.75        123.52         9.56 o
   8   3   8          1.39          8.13         1.94 o
   9   3   8          1.77          6.02         2.05 o
  10   3   8          4.78          1.92         2.70 o
  11   3   8         39.14         22.13         3.92 o
  12   3   8         27.38         26.43         4.26 o
  13   3   8         49.01         36.96         4.83 o
  14   3   8          1.08          3.76         3.33 o
  15   3   8          2.65          2.56         3.03 o
   0   4   8          3.16          3.39         1.99 o
   1   4   8          9.90          5.62         1.72 o
   2   4   8         31.39         12.44         2.19 o
   3   4   8          7.18         15.67         1.98 o
   4   4   8          9.11         10.90         2.78 o
   5   4   8          2.43          5.16         1.58 o
   6   4   8          2.29          7.05         1.57 o
   7   4   8         18.90         24.96         2.92 o
   8   4   8         62.24         52.63         4.74 o
   9   4   8          8.19         26.60        10.80 o
  10   4   8          1.80          2.84         3.21 o
  11   4   8          1.95          4.53         2.85 o
  12   4   8         10.24          8.78         3.84 o
  13   4   8          2.62          4.90         2.72 o
  14   4   8          2.91         -0.51         3.27 o
  15   4   8          0.01          2.04         3.10 o
   1   5   8          6.83         22.53         4.34 o
   2   5   8          6.29          7.92         1.87 o
   3   5   8          7.44          9.26         2.55 o
   4   5   8          8.17          6.00         2.55 o
   5   5   8         29.30         65.55        39.42 o
   6   5   8          8.33         32.26         8.82 o
   7   5   8        531.27        546.71        24.69 o
   8   5   8         30.97         29.40         3.11 o
   9   5   8          8.12         13.66         3.56 o
  10   5   8         25.83         14.34         3.87 o
  11   5   8        115.68         95.09        10.64 o
  12   5   8         32.42         38.06         4.95 o
  13   5   8         71.95         62.69        10.38 o
  14   5   8         16.90         42.96        36.80 o
  15   5   8          0.16          2.59         4.33 o
   0   6   8        138.20        196.91        31.81 o
   1   6   8         24.89         21.27         2.99 o
   2   6   8          5.54         18.09         3.03 o
   3   6   8          6.42         10.21         2.36 o
   4   6   8          1.21          3.08         1.40 o
   5   6   8          1.14          3.67         1.50 o
   6   6   8          6.52          4.67         2.49 o
   7   6   8         20.87         18.20         3.13 o
   8   6   8        257.05        189.59        49.82 o
   9   6   8         45.01         55.38        11.25 o
  10   6   8          7.12         14.62         4.42 o
  11   6   8          9.55          5.88         3.27 o
  12   6   8         20.79         25.15         4.41 o
  13   6   8          3.27          5.57         3.23 o
  14   6   8          3.55          2.61         3.52 o
  15   6   8          0.89          2.24         3.55 o
   1   7   8         16.04          8.88         1.99 o
   2   7   8         16.23         16.64         2.58 o
   3   7   8          2.25         37.57        15.97 o
   4   7   8        400.20        378.69        26.58 o
   5   7   8         64.74         75.70         5.88 o
   6   7   8         46.36         46.66         4.36 o
   7   7   8          0.65          3.02         1.67 o
   8   7   8         11.72          6.43         3.41 o
   9   7   8          0.62          3.06         2.07 o
  10   7   8         10.32         13.71         3.71 o
  11   7   8          1.42         -0.13         2.56 o
  12   7   8         47.83         60.41         6.53 o
  13   7   8          1.75          5.86         3.40 o
  14   7   8          3.38          2.22         3.82 o
  15   7   8          3.74          5.35         3.94 o
   0   8   8         10.13        110.31        11.02 o
   1   8   8       1776.50       2229.48       121.85 o
   2   8   8          4.09         18.16         2.94 o
   3   8   8         45.27         43.78         5.77 o
   4   8   8         15.00         12.18         2.55 o
   5   8   8         13.77         11.15         2.06 o
   6   8   8         49.31         45.63         4.75 o
   7   8   8         18.82         31.66         4.00 o
   8   8   8        135.18        112.64        10.14 o
   9   8   8        262.36        262.86        54.32 o
  10   8   8         37.50         51.17         6.72 o
  11   8   8         43.59         42.07         5.82 o
  12   8   8         35.64         34.00         5.07 o
  13   8   8          1.05          5.39         3.20 o
  14   8   8          0.38         12.76         4.76 o
  15   8   8          0.37          0.24         4.22 o
   1   9   8         10.98          9.86         2.08 o
   2   9   8          1.11          2.31         1.65 o
   3   9   8          9.79          8.96         5.19 o
   4   9   8          0.87         17.07         7.30 o
   5   9   8          9.80         15.63         4.90 o
   6   9   8          0.00          8.28         2.14 o
   7   9   8          1.52          3.70         1.88 o
   8   9   8          2.90          2.90         1.86 o
   9   9   8          3.56          4.60         2.20 o
  10   9   8          0.07          1.15         2.06 o
  11   9   8         13.12          6.59         3.18 o
  12   9   8          0.52         -0.15         2.44 o
  13   9   8          2.84          4.35         3.22 o
  14   9   8          2.26          4.07         3.94 o
  15   9   8          0.34          1.71         4.76 o
   0  10   8        270.01        311.37        27.88 o
   1  10   8        588.31        603.57        33.52 o
   2  10   8          4.43         10.51         2.69 o
   3  10   8          0.04          3.78         1.74 o
   4  10   8          5.44          3.82         1.93 o
   5  10   8         10.78          5.50         2.26 o
   6  10   8         18.62          9.70         2.22 o
   7  10   8          1.97         13.67         3.70 o
   8  10   8        227.32        194.08        32.31 o
   9  10   8        164.10        110.06         6.91 o
  10  10   8        145.49        137.91        17.21 o
  11  10   8         25.90         17.82         4.62 o
  12  10   8          9.67         17.13         7.01 o
  13  10   8          4.90          2.32         3.22 o
  14  10   8          2.96          4.67         3.82 o
  15  10   8          0.76          2.18         5.46 o
   1  11   8          4.41          4.79         1.84 o
   2  11   8          4.79          5.64         2.11 o
   3  11   8          6.25         10.15         2.27 o
   4  11   8         78.69         65.40         4.97 o
   5  11   8         25.32         20.06         2.65 o
   6  11   8         21.74         27.20         3.66 o
   7  11   8          6.83          9.19         2.17 o
   8  11   8          2.41          2.84         2.01 o
   9  11   8          2.47          1.80         2.12 o
  10  11   8          0.10          2.56         2.40 o
  11  11   8          0.39          8.24         3.80 o
  12  11   8         16.30         18.14         8.55 o
  13  11   8         10.26         33.06         6.97 o
  14  11   8          2.10          7.03         4.20 o
  15  11   8          0.06         49.34        11.98 o
   0  12   8        118.83         62.37         6.37 o
   1  12   8        174.49        190.96         9.03 o
   2  12   8          0.31          1.65         1.91 o
   3  12   8          8.93          9.99         2.31 o
   4  12   8          0.39          2.74         1.84 o
   5  12   8          1.93          3.09         1.81 o
   6  12   8          4.74          5.14         1.94 o
   7  12   8          4.74          7.94         2.52 o
   8  12   8          7.13         14.50         4.33 o
   9  12   8         10.30         12.14         2.80 o
  10  12   8          3.88          3.82         2.61 o
  11  12   8          2.26          6.83         4.61 o
  12  12   8          2.03          8.61         3.28 o
  13  12   8          0.37         -2.14         3.24 o
  14  12   8          7.46          4.62         3.92 o
   1  13   8          6.12         17.63         5.63 o
   2  13   8          0.44          1.12         1.75 o
   3  13   8          8.00         11.06         3.72 o
   4  13   8        169.05        178.80         9.43 o
   5  13   8         11.08         35.51         7.48 o
   6  13   8          2.32         12.54         5.20 o
   7  13   8         90.57         82.61         7.42 o
   8  13   8          1.42          9.27         2.41 o
   9  13   8          2.11          1.00         2.02 o
  10  13   8          0.46         11.40         4.77 o
  11  13   8         23.64         15.22         3.65 o
  12  13   8         82.65         93.22        11.12 o
  13  13   8         59.28         74.73        11.71 o
   0  14   8         28.02         31.02         5.35 o
   1  14   8         19.00         21.03         3.15 o
   2  14   8          8.35          3.23         1.96 o
   3  14   8          5.14          5.99         2.06 o
   4  14   8          0.12          0.64         1.91 o
   5  14   8          0.00          2.16         1.91 o
   6  14   8          0.36          1.63         1.94 o
   7  14   8          1.22          2.16         1.81 o
   8  14   8          2.89          4.26         2.25 o
   9  14   8          6.08          4.74         3.12 o
  10  14   8          1.61          0.02         2.30 o
  11  14   8          0.01         -1.53         2.33 o
  12  14   8          2.26          1.71         3.37 o
   1  15   8          0.57          1.79         1.96 o
   2  15   8          0.92          3.23         1.99 o
   3  15   8          5.12         17.71         2.86 o
   4  15   8         15.28         15.15         2.74 o
   5  15   8         11.65         16.08         3.04 o
   6  15   8          0.96          3.64         2.13 o
   7  15   8          2.08          2.20         2.02 o
   8  15   8          0.24          1.31         2.36 o
   9  15   8          0.14         -1.23         2.28 o
  10  15   8          0.13          5.15         2.82 o
  11  15   8          1.13          3.56         3.10 o
   0  16   8          8.12         15.71         3.87 o
   1  16   8          6.88          6.74         2.40 o
   2  16   8          0.72         -0.63         1.89 o
   3  16   8          0.00          4.59         2.98 o
   4  16   8          0.00          2.08         2.08 o
   5  16   8          0.66          2.13         2.14 o
   6  16   8          1.68          1.86         2.21 o
   7  16   8          2.39          5.45         2.74 o
   8  16   8          0.53          6.74         3.06 o
   9  16   8          1.54          4.44         3.36 o
   1  17   8          1.33          2.25         2.07 o
   2  17   8          0.55          0.90         2.09 o
   3  17   8          0.77          2.23         2.29 o
   4  17   8          2.42          2.37         2.06 o
   5  17   8          3.59          5.51         2.69 o
   6  17   8          0.27          7.84         3.39 o
   7  17   8          0.21          1.07         2.69 o
   0  18   8          1.46          5.76         3.44 o
   1  18   8         49.28         51.56         4.85 o
   2  18   8          1.03          1.62         2.28 o
   3  18   8          1.10         -0.53         2.71 o
   4  18   8          0.36          2.88         2.58 o
   1   0   9        213.95        204.44        12.22 o
   2   0   9        477.39        162.61        18.63 o
   3   0   9        100.22        168.02        14.56 o
   4   0   9        939.42       1048.64        42.47 o
   5   0   9       1689.91       1629.36       382.96 o
   6   0   9        839.81        290.82        22.72 o
   7   0   9        133.91        119.10        16.26 o
   8   0   9         24.61         52.14        11.82 o
   9   0   9          0.71        106.56        11.14 o
  10   0   9         58.89        106.50        12.50 o
  12   0   9          0.01        232.24        18.41 o
  13   0   9         59.93        102.31        11.74 o
  14   0   9         96.53        212.04        18.28 o
  15   0   9         36.24        132.33        17.76 o
  16   0   9          7.90         83.74        15.20 o
   0   1   9        385.44        386.39        57.28 o
   1   1   9         13.59         21.53         3.88 o
   2   1   9         24.52         24.16         4.20 o
   3   1   9          2.24          3.40         1.45 o
   4   1   9         10.81         11.66         4.35 o
   5   1   9          1.56          4.61         1.51 o
   6   1   9          0.13         13.77         6.47 o
   7   1   9          6.26          2.87         1.86 o
   8   1   9         66.33         48.38         6.75 o
   9   1   9          7.13          8.63         3.04 o
  10   1   9         77.83         45.13         7.73 o
  11   1   9          1.04          5.04         4.44 o
  12   1   9          2.02         -1.10         3.36 o
  13   1   9          2.78          9.26         3.05 o
  14   1   9          2.35          1.36         2.95 o
  15   1   9          0.73          3.33         3.54 o
  16   1   9          1.29          5.41         4.41 o
   1   2   9         11.27          9.59         1.83 o
   2   2   9         11.94         14.64         2.25 o
   3   2   9          3.33          6.34         3.31 o
   4   2   9         90.07         98.79         8.60 o
   5   2   9         20.41         22.19         2.80 o
   6   2   9         29.47         27.17         2.48 o
   7   2   9         51.25         37.99         3.61 o
   8   2   9          0.02          7.89         4.31 o
   9   2   9          0.12          1.76         2.41 o
  10   2   9          1.41          0.28         2.52 o
  11   2   9          4.41          0.64         2.33 o
  12   2   9         11.46         12.57         3.48 o
  13   2   9          3.73          7.21         3.00 o
  14   2   9          1.95          2.11         3.38 o
  15   2   9          3.84          4.25         3.63 o
  16   2   9          1.69          4.20         5.67 o
   0   3   9        102.50        132.95        11.66 o
   1   3   9         39.07         33.53         6.89 o
   2   3   9         12.38         13.98         3.64 o
   3   3   9          9.18          7.79         1.98 o
   4   3   9          1.02          5.12         1.52 o
   5   3   9          0.60          4.88         1.53 o
   6   3   9          3.79          4.16         1.48 o
   7   3   9         42.46         24.20         3.06 o
   8   3   9         17.41         27.20         3.94 o
   9   3   9         51.02         59.48         6.76 o
  10   3   9         59.41         54.87         8.17 o
  11   3   9         12.65         22.50         4.02 o
  12   3   9         43.02         21.62         4.12 o
  13   3   9          1.10          4.61         2.83 o
  14   3   9          7.13          5.65         3.08 o
  15   3   9          1.82          0.76         3.06 o
  16   3   9          0.39          9.09         6.73 o
   1   4   9          0.42          7.93         1.72 o
   2   4   9          5.45         10.25         1.91 o
   3   4   9          1.42          8.37         2.41 o
   4   4   9          2.55          2.23         1.42 o
   5   4   9          6.20          8.70         1.77 o
   6   4   9         17.29         15.07         2.11 o
   7   4   9          0.36          5.81         2.03 o
   8   4   9         11.39          5.65         2.03 o
   9   4   9          1.20          4.21         3.43 o
  10   4   9          0.12          4.07         2.86 o
  11   4   9          3.90          5.69         2.84 o
  12   4   9          4.35          9.65         3.26 o
  13   4   9          0.10          2.24         2.77 o
  14   4   9          6.41          4.76         2.93 o
  15   4   9          1.12          3.15         3.51 o
  16   4   9          0.65          5.90         6.46 o
   0   5   9       2986.84       3570.94       191.38 o
   1   5   9        147.88        183.82         8.65 o
   2   5   9         56.50         99.49         5.99 o
   3   5   9         22.77         22.83         4.29 o
   4   5   9          8.09         19.12         7.01 o
   5   5   9          3.72          7.23         2.15 o
   6   5   9         12.11         37.75        22.13 o
   7   5   9          0.84         33.62        11.42 o
   8   5   9        326.91        274.36        37.63 o
   9   5   9         79.85        116.47         9.94 o
  10   5   9        775.28       1040.21        62.36 o
  11   5   9          5.14          7.78         4.67 o
  12   5   9         63.19         30.29         4.90 o
  13   5   9          8.36          7.36         3.34 o
  14   5   9         44.70         24.70         5.16 o
  15   5   9          0.01          1.12         4.29 o
  16   5   9         19.38         19.27         7.74 o
   1   6   9          3.74         11.41         3.09 o
   2   6   9          3.06          5.61         1.80 o
   3   6   9          2.64          4.71         1.67 o
   4   6   9         29.29         22.79         3.32 o
   5   6   9          1.98         26.90         4.37 o
   6   6   9          3.74          6.61         2.33 o
   7   6   9         11.32         27.27         4.98 o
   8   6   9         14.55         16.26         3.41 o
   9   6   9          0.02          3.56         2.36 o
  10   6   9          5.76          7.71         3.26 o
  11   6   9          6.79          5.55         3.02 o
  12   6   9          0.14          8.45         3.58 o
  13   6   9          1.40         24.59        16.46 o
  14   6   9         11.68          9.90         3.82 o
  15   6   9         17.24         11.02         4.81 o
  16   6   9          2.26          8.28         6.03 o
   0   7   9          4.55          6.42         5.88 o
   1   7   9         38.95         24.25         2.77 o
   2   7   9          9.00         10.81         2.11 o
   3   7   9         11.29         10.06         2.49 o
   4   7   9          0.44          3.00         1.67 o
   5   7   9          3.06          8.00         2.21 o
   6   7   9         16.39         23.85        10.38 o
   7   7   9          1.91          6.36         2.06 o
   8   7   9         26.17         43.48         7.99 o
   9   7   9          6.15          7.52         2.68 o
  10   7   9          9.35          7.38         3.26 o
  11   7   9          0.03          0.57         2.56 o
  12   7   9          0.69          0.96         2.84 o
  13   7   9          0.52          1.19         2.90 o
  14   7   9          2.41          6.19         3.66 o
  15   7   9          1.18          2.02         3.65 o
  16   7   9          7.61         42.56        11.23 o
   1   8   9         16.53         12.38         2.91 o
   2   8   9        120.75        134.32         7.29 o
   3   8   9         51.82         28.60         4.88 o
   4   8   9         20.89         32.20         3.93 o
   5   8   9        219.40        163.99        15.53 o
   6   8   9        278.98        289.27        13.80 o
   7   8   9         20.04         23.88         2.93 o
   8   8   9          1.37          2.73         2.06 o
   9   8   9          2.82          4.62         2.41 o
  10   8   9          0.33          1.38         2.66 o
  11   8   9          3.91         -0.11         2.54 o
  12   8   9        131.61        163.87        16.82 o
  13   8   9         22.03         37.07         7.55 o
  14   8   9         42.76         42.74        15.78 o
  15   8   9          1.24          0.05         3.89 o
   0   9   9          7.34         17.48         5.06 o
   1   9   9         14.34         24.92         5.51 o
   2   9   9          1.30          5.13         1.87 o
   3   9   9          1.39          4.36         1.84 o
   4   9   9          0.04          3.47         1.79 o
   5   9   9          3.37          3.34         1.92 o
   6   9   9          0.63          4.20         1.82 o
   7   9   9          0.02          2.29         1.88 o
   8   9   9          0.03          3.49         2.25 o
   9   9   9          3.07          2.46         2.52 o
  10   9   9         20.41         20.68         9.23 o
  11   9   9          0.00          5.42         2.90 o
  12   9   9          0.82          1.90         2.83 o
  13   9   9          0.16         -0.09         2.64 o
  14   9   9          0.01          0.77         3.01 o
  15   9   9          0.37          0.94         3.76 o
   1  10   9         44.62         33.43         4.23 o
   2  10   9         61.97         39.69         8.23 o
   3  10   9         12.42         25.03         9.26 o
   4  10   9        228.00        228.38        17.67 o
   5  10   9        447.02        510.42        57.08 o
   6  10   9        158.43        139.95        10.88 o
   7  10   9          5.77          8.27         2.69 o
   8  10   9          2.03          6.82         2.40 o
   9  10   9          5.35         23.88        19.46 o
  10  10   9          6.12          5.16         3.92 o
  11  10   9          2.79          3.91         3.33 o
  12  10   9          0.02         -1.77         2.56 o
  13  10   9          4.86          2.75         2.96 o
  14  10   9          1.53          3.11         3.36 o
   0  11   9          5.46          6.70         2.91 o
   1  11   9         12.20         16.33         3.01 o
   2  11   9          3.32          4.87         2.48 o
   3  11   9         16.28         12.63         3.32 o
   4  11   9          6.79          3.22         2.08 o
   5  11   9          1.81          5.24         1.97 o
   6  11   9          2.74          2.60         1.87 o
   7  11   9          2.83          9.85         6.21 o
   8  11   9         25.27         29.45         3.84 o
   9  11   9         15.12         16.80         3.75 o
  10  11   9          0.26          9.85         3.24 o
  11  11   9          1.21         20.24        14.30 o
  12  11   9          6.88          8.65         3.46 o
  13  11   9          0.31          1.19         2.94 o
   1  12   9          1.52         -0.13         1.80 o
   2  12   9          4.21          4.69         1.97 o
   3  12   9          1.23          7.77         2.24 o
   4  12   9         65.40         57.05         6.66 o
   5  12   9          0.06          5.90         2.09 o
   6  12   9          2.06          4.62         1.92 o
   7  12   9          1.74          4.52         2.01 o
   8  12   9          4.63          6.19         2.14 o
   9  12   9          0.25          2.46         2.35 o
  10  12   9          3.93          6.50         2.77 o
  11  12   9          0.61          2.84         2.92 o
  12  12   9         55.63         61.59        11.56 o
   0  13   9         14.32         14.89         4.97 o
   1  13   9         42.41         44.48         5.61 o
   2  13   9         21.44         18.71         3.32 o
   3  13   9         37.13         24.76         4.83 o
   4  13   9          0.93          3.43         1.89 o
   5  13   9          4.94          8.47         2.27 o
   6  13   9          0.13          4.11         1.94 o
   7  13   9         18.66         21.93         3.61 o
   8  13   9         62.37         82.36         9.25 o
   9  13   9         60.08         74.91         6.46 o
  10  13   9         14.03         12.03         5.41 o
  11  13   9         25.46         25.78         9.59 o
   1  14   9          2.89          2.34         1.95 o
   2  14   9          0.38          0.44         1.92 o
   3  14   9          1.60          1.29         1.97 o
   4  14   9         20.26          9.58         2.75 o
   5  14   9          8.80          7.06         2.21 o
   6  14   9          2.71          3.71         2.03 o
   7  14   9          0.05         -0.08         1.89 o
   8  14   9          1.13          2.91         2.20 o
   9  14   9          0.43          3.37         2.43 o
  10  14   9          1.84          1.74         2.72 o
   0  15   9         10.37         17.14         5.77 o
   1  15   9          4.02          1.89         1.99 o
   2  15   9          4.24          2.75         2.21 o
   3  15   9          0.57          1.06         2.05 o
   4  15   9          1.41          0.83         1.94 o
   5  15   9          0.57          2.31         1.99 o
   6  15   9          8.41          9.33         2.52 o
   7  15   9          0.31          1.14         2.04 o
   8  15   9          1.53         13.72         3.16 o
   9  15   9          2.21         -0.76         2.36 o
   1  16   9          0.37          0.93         2.06 o
   2  16   9          1.58          2.96         2.16 o
   3  16   9          4.40          3.05         2.18 o
   4  16   9          0.02          2.47         2.23 o
   5  16   9          2.32          5.06         2.21 o
   6  16   9          5.38          9.40         2.73 o
   7  16   9          1.80          2.67         2.32 o
   0  17   9          2.18          1.53         3.15 o
   1  17   9          1.03          3.29         2.11 o
   2  17   9          0.54          1.66         2.34 o
   3  17   9          0.04          0.42         2.49 o
   4  17   9          0.01          0.63         2.63 o
   0   0  10         81.36         98.99        10.21 o
   1   0  10        688.00       1298.14        51.14 o
   2   0  10        149.79         94.86         6.97 o
   3   0  10         20.71         30.22         3.97 o
   4   0  10         24.92         39.35         4.51 o
   5   0  10          7.99         41.92         5.39 o
   6   0  10         97.42        163.15         9.49 o
   7   0  10         40.39        106.74         8.49 o
   8   0  10        153.87        134.10        10.67 o
   9   0  10         26.72         93.19        10.44 o
  10   0  10        294.69        175.65        17.25 o
  11   0  10        132.13         75.82         9.96 o
  14   0  10         12.24         77.89        10.16 o
   1   1  10         31.41         41.75         7.16 o
   2   1  10          8.63          7.32         1.80 o
   3   1  10         48.71         30.11         3.34 o
   4   1  10         16.51         19.88         3.92 o
   5   1  10        405.08        320.52        45.23 o
   6   1  10          0.22         11.30         2.54 o
   7   1  10          4.15          9.38         2.98 o
   8   1  10          2.56          4.67         2.12 o
   9   1  10          0.09          4.32         2.59 o
  10   1  10          5.19          6.10         3.07 o
  11   1  10          0.14          8.04         6.97 o
  12   1  10          7.43          7.94         6.61 o
  13   1  10         12.56         22.45         6.43 o
  14   1  10          1.34          1.69         2.72 o
  15   1  10          1.26         -1.05         3.66 o
  16   1  10          1.65          1.38         3.20 o
   0   2  10        177.51        114.07        11.26 o
   1   2  10         79.53         76.05         6.26 o
   2   2  10          1.49          5.64         2.08 o
   3   2  10         14.18         13.19         2.51 o
   4   2  10          1.36          2.43         1.63 o
   5   2  10          2.95          3.15         1.69 o
   6   2  10          1.62          3.29         1.74 o
   7   2  10          2.31          3.56         1.97 o
   8   2  10         24.01         24.10         3.05 o
   9   2  10         11.97         13.93         4.47 o
  10   2  10         49.69         47.66         8.05 o
  11   2  10          4.34          3.81         2.78 o
  12   2  10          1.25          3.14         2.83 o
  13   2  10          6.47          2.33         2.68 o
  14   2  10          4.45          1.22         2.72 o
  15   2  10          0.36          4.78         3.67 o
  16   2  10          2.10          9.46         4.61 o
   1   3  10         27.32         24.80         2.59 o
   2   3  10          6.32          7.06         2.37 o
   3   3  10          3.05          3.36         2.33 o
   4   3  10         22.36         21.12         2.51 o
   5   3  10        117.03         98.04         9.68 o
   6   3  10          3.34         17.49         2.56 o
   7   3  10         25.45         42.04        21.64 o
   8   3  10         16.53         13.72         3.26 o
   9   3  10          4.39          0.99         2.25 o
  10   3  10          2.57          2.22         2.36 o
  11   3  10          0.70          6.15         2.80 o
  12   3  10          8.06          7.92         2.90 o
  13   3  10         11.27          6.23         3.11 o
  14   3  10          2.18          4.35         2.78 o
  15   3  10          2.30          3.42         3.67 o
  16   3  10          1.19          4.25         4.94 o
   0   4  10         26.39         23.15         6.23 o
   1   4  10         24.24         34.38         3.60 o
   2   4  10          7.17          3.63         1.70 o
   3   4  10          1.35          5.42         1.81 o
   4   4  10          0.29          4.40         2.53 o
   5   4  10          2.85          9.82         2.23 o
   6   4  10          0.19          8.41         2.31 o
   7   4  10          2.54          6.74         2.20 o
   8   4  10          9.81         11.83         2.84 o
   9   4  10          7.57         17.21         3.69 o
  10   4  10         16.13         11.21         3.17 o
  11   4  10         12.92          7.11         3.47 o
  12   4  10          0.86          4.85         4.91 o
  13   4  10          0.57          1.18         2.62 o
  14   4  10          0.24         -1.36         2.21 o
  15   4  10          0.03          2.88         4.04 o
   1   5  10        311.67        199.30        47.15 o
   2   5  10         84.84         74.31         4.60 o
   3   5  10         97.28        101.90        11.91 o
   4   5  10        171.40        285.49        19.21 o
   5   5  10       2173.51       2488.17       306.51 o
   6   5  10         41.44        125.75         6.54 o
   7   5  10         23.54         24.22         3.25 o
   8   5  10         26.42         33.66         4.28 o
   9   5  10         25.02         25.84         4.37 o
  10   5  10          4.56          4.01         2.79 o
  11   5  10         10.60          7.98         3.17 o
  12   5  10         33.96         19.94         4.09 o
  13   5  10         11.61          6.95         3.18 o
  14   5  10          2.56          5.44         3.16 o
  15   5  10          8.13          3.54         3.83 o
   0   6  10        121.25        109.47        11.35 o
   1   6  10          1.34         22.14         5.93 o
   2   6  10          0.02          5.41         1.81 o
   3   6  10          4.06          9.85         2.44 o
   4   6  10          0.22          4.91         1.97 o
   5   6  10          6.16          4.60         2.06 o
   6   6  10          0.26          2.13         2.18 o
   7   6  10          0.31          5.13         2.19 o
   8   6  10         55.61         38.17         5.83 o
   9   6  10          0.54          9.58         4.51 o
  10   6  10         45.18         32.90         4.74 o
  11   6  10          0.01         13.18         4.26 o
  12   6  10          0.19          3.79         3.17 o
  13   6  10          3.24          2.81         2.81 o
  14   6  10          0.31          5.14         3.21 o
  15   6  10          1.48          3.22         3.94 o
   1   7  10          0.28          4.13         1.80 o
   2   7  10          0.01          2.48         1.70 o
   3   7  10          5.45         17.70         3.99 o
   4   7  10        126.10        138.22        10.02 o
   5   7  10          2.10         24.53         2.85 o
   6   7  10          8.07         14.65         2.37 o
   7   7  10          9.90          7.32         2.42 o
   8   7  10          0.74          9.39         2.58 o
   9   7  10          0.08          0.43         2.72 o
  10   7  10          6.61          3.91         2.82 o
  11   7  10          3.52         88.54        34.43 o
  12   7  10         40.06         41.94         7.65 o
  13   7  10         18.75         19.21         5.64 o
  14   7  10          1.64         14.10         6.96 o
   0   8  10        196.97        146.60        16.28 o
   1   8  10         27.73         81.92         8.11 o
   2   8  10         10.05         18.64         2.60 o
   3   8  10          8.06          3.05         1.70 o
   4   8  10          6.03         10.91         2.17 o
   5   8  10         10.06         14.96         2.65 o
   6   8  10         26.43         31.08         6.11 o
   7   8  10        159.08        212.81        30.82 o
   8   8  10         29.08         64.93        10.87 o
   9   8  10         86.32         72.19         6.18 o
  10   8  10          2.95          4.36         2.96 o
  11   8  10        128.89        121.92         9.29 o
  12   8  10          1.70          8.60         3.41 o
  13   8  10         26.61          8.58         3.62 o
  14   8  10          1.08          6.52         6.26 o
   1   9  10          0.75          1.27         1.79 o
   2   9  10          0.48          0.49         1.70 o
   3   9  10          1.57         21.14         8.80 o
   4   9  10          5.46         12.46         3.77 o
   5   9  10         38.37         34.13         3.26 o
   6   9  10          1.35         14.31         3.05 o
   7   9  10          4.26          6.15         2.52 o
   8   9  10          0.67          2.52         2.05 o
   9   9  10          0.69         -0.38         2.25 o
  10   9  10          0.02         -1.24         2.34 o
  11   9  10          0.07          3.25         2.72 o
  12   9  10          0.63         -0.57         2.38 o
  13   9  10          0.10         -0.87         2.73 o
   0  10  10         69.62        103.15         7.96 o
   1  10  10         80.57         59.99         5.56 o
   2  10  10         43.99         31.16         3.31 o
   3  10  10          3.51          5.21         1.96 o
   4  10  10         19.32          8.27         2.21 o
   5  10  10          0.23          5.22         1.92 o
   6  10  10         39.02         29.48         5.75 o
   7  10  10          2.70          3.44         1.98 o
   8  10  10          1.88          6.68         3.12 o
   9  10  10          9.47         12.07         4.54 o
  10  10  10          5.11          4.88         2.89 o
  11  10  10         22.36         26.42         7.20 o
  12  10  10          0.24          1.62         2.88 o
  13  10  10          5.32          0.53         2.70 o
   1  11  10          0.01          4.62         2.00 o
   2  11  10          5.03          1.06         2.13 o
   3  11  10          0.18          9.34         4.79 o
   4  11  10          0.09         18.15         7.73 o
   5  11  10          2.27         17.72         8.41 o
   6  11  10          3.31          9.25         3.98 o
   7  11  10          4.22         49.42        23.72 o
   8  11  10          2.47          1.74         2.42 o
   9  11  10          0.11          3.00         2.71 o
  10  11  10          0.11          0.96         2.86 o
  11  11  10          0.10         -0.70         2.65 o
  12  11  10          1.25          0.08         2.91 o
   0  12  10         65.71         54.05         6.02 o
   1  12  10         23.28         18.61         2.82 o
   2  12  10          0.14         -0.62         1.86 o
   3  12  10         12.20          7.60         2.15 o
   4  12  10          0.11          0.41         1.84 o
   5  12  10          3.40          4.72         2.00 o
   6  12  10          0.54          2.90         1.96 o
   7  12  10         26.14         20.77         3.76 o
   8  12  10          9.02          7.69         2.70 o
   9  12  10         52.76         36.92         4.91 o
  10  12  10          0.61         11.23         4.77 o
  11  12  10         10.74          8.74         4.88 o
   1  13  10          6.78         12.46         3.05 o
   2  13  10          7.52          7.50         2.47 o
   3  13  10          1.23          5.40         2.27 o
   4  13  10          8.72         18.95         3.24 o
   5  13  10         68.79         54.92         4.53 o
   6  13  10          5.59         10.80         2.96 o
   7  13  10         34.80         27.10         3.51 o
   8  13  10         12.50         15.76         9.13 o
   9  13  10          2.56         -2.12         2.51 o
   0  14  10          4.99          6.18         3.16 o
   1  14  10          1.00          0.89         2.05 o
   2  14  10          0.37          2.93         2.08 o
   3  14  10          0.06          2.50         1.98 o
   4  14  10          1.46          1.95         2.03 o
   5  14  10          1.21          1.64         2.05 o
   6  14  10          0.90          1.72         1.89 o
   7  14  10          0.10          1.65         2.07 o
   8  14  10          1.15          2.05         2.37 o
   1  15  10          0.01         -1.01         2.00 o
   2  15  10          0.82          3.01         2.21 o
   3  15  10          5.30         10.06         2.88 o
   4  15  10          1.27          5.20         4.85 o
   5  15  10          0.10          1.18         2.03 o
   6  15  10          1.92          5.80         2.51 o
   0  16  10          0.20          7.05         5.04 o
   1  16  10          2.73          3.54         2.47 o
   2  16  10          0.46          3.72         2.47 o
   3  16  10          0.20          2.70         2.30 o
   1   0  11        191.44        120.22        11.80 o
   3   0  11        271.24        272.56        20.43 o
   4   0  11         17.84        295.24        35.40 o
   5   0  11       1175.58       1306.81        75.23 o
   6   0  11         21.89         82.10         7.79 o
   7   0  11         20.24         99.71        19.53 o
   8   0  11         20.68        100.51        10.99 o
   9   0  11         31.28         77.22         9.80 o
  10   0  11          2.19         92.61        15.24 o
  11   0  11         60.90         76.14        10.10 o
  12   0  11         96.20         73.29        14.59 o
  13   0  11        254.93        208.49        18.18 o
   0   1  11        126.74         75.81         6.42 o
   1   1  11          5.24         10.91         2.17 o
   2   1  11         25.64         14.50         2.30 o
   3   1  11          7.33          9.77         2.04 o
   4   1  11         10.72         17.77         5.61 o
   5   1  11          3.23          4.56         1.82 o
   6   1  11         11.95         11.88         3.32 o
   7   1  11          6.21          7.44         2.15 o
   8   1  11          3.39         12.73         3.46 o
   9   1  11          7.10          8.27         3.00 o
  10   1  11          1.02         37.62        21.66 o
  11   1  11          3.19          3.42         3.56 o
  12   1  11          1.30         11.41         6.10 o
  13   1  11          0.01          4.39         3.22 o
  14   1  11          0.58          3.35         3.32 o
   1   2  11         31.74         22.11         3.67 o
   2   2  11          3.51          3.03         1.74 o
   3   2  11         53.95         42.09         4.29 o
   4   2  11         14.75         31.17         2.97 o
   5   2  11        170.11        158.12         8.38 o
   6   2  11          0.41          8.56         3.07 o
   7   2  11          2.96         11.54         7.43 o
   8   2  11          0.08          2.74         2.56 o
   9   2  11          0.33          6.50         2.89 o
  10   2  11          0.76          2.88         2.82 o
  11   2  11          2.62         11.42         3.33 o
  12   2  11          8.12          7.64         3.10 o
  13   2  11         28.81         18.77         7.36 o
  14   2  11          0.07          3.08         2.82 o
   0   3  11        190.08        116.52         8.62 o
   1   3  11         29.63         27.88         4.18 o
   2   3  11         48.63         35.53         3.84 o
   3   3  11         10.10          9.42         2.02 o
   4   3  11          5.95          6.66         1.87 o
   5   3  11          4.60          1.44         1.53 o
   6   3  11         18.88          8.60         2.36 o
   7   3  11          6.89          6.96         2.21 o
   8   3  11          0.80          2.49         5.41 o
   9   3  11          4.68          5.71         2.85 o
  10   3  11          0.04          0.72         2.45 o
  11   3  11          0.02         -1.93         2.14 o
  12   3  11         10.54          6.67         3.74 o
  13   3  11          1.68          3.51         2.97 o
  14   3  11          0.15          0.25         2.67 o
   1   4  11          8.37          8.22         1.95 o
   2   4  11          1.16          3.17         1.75 o
   3   4  11          2.61          4.04         2.24 o
   4   4  11         28.99         23.97         4.06 o
   5   4  11         43.09         37.04         3.27 o
   6   4  11          7.47         12.82         2.47 o
   7   4  11          0.06          2.78         1.99 o
   8   4  11          2.49          2.53         2.04 o
   9   4  11          1.29          4.24         2.62 o
  10   4  11          0.04          0.79         2.51 o
  11   4  11          0.24         -0.24         2.41 o
  12   4  11          0.07          3.63         2.66 o
  13   4  11          1.65          4.98         3.06 o
  14   4  11          0.86         -2.46         2.49 o
   0   5  11        806.79       1262.07        71.62 o
   1   5  11         33.44         78.12         7.22 o
   2   5  11        266.69        191.98        17.66 o
   3   5  11         63.68         48.55         3.93 o
   4   5  11         75.78         59.16         4.04 o
   5   5  11          3.00          3.23         1.80 o
   6   5  11        124.08         96.98         5.68 o
   7   5  11          1.30          8.81         2.40 o
   8   5  11          5.27          5.25         2.38 o
   9   5  11          5.81          4.75         2.79 o
  10   5  11          0.82         12.28         5.17 o
  11   5  11          1.77          8.41         3.36 o
  12   5  11          4.59          7.40         3.20 o
  13   5  11          0.03          3.12         3.06 o
  14   5  11          0.71          2.56         3.06 o
   1   6  11         23.70         15.10         2.99 o
   2   6  11          2.72         -0.41         1.68 o
   3   6  11         17.71         15.06         3.38 o
   4   6  11          9.85         19.60         3.37 o
   5   6  11        120.31         88.10         6.90 o
   6   6  11          6.55         11.94         3.12 o
   7   6  11          3.43          6.80         2.33 o
   8   6  11          1.91          3.49         2.44 o
   9   6  11          2.53         10.16         3.28 o
  10   6  11          0.53          1.09         2.64 o
  11   6  11          1.21          5.67         3.12 o
  12   6  11          2.84          5.70         3.50 o
  13   6  11         14.43         20.04         4.55 o
   0   7  11         15.09         49.66         7.72 o
   1   7  11         68.37         63.10         4.40 o
   2   7  11          0.08          1.04         1.71 o
   3   7  11         23.36         18.13         3.79 o
   4   7  11          0.11          0.27         1.60 o
   5   7  11         12.52          7.95         2.21 o
   6   7  11          1.46          2.08         1.89 o
   7   7  11          7.14         16.40         4.38 o
   8   7  11          4.25          9.36         2.90 o
   9   7  11         37.80         41.87         9.20 o
  10   7  11          0.01         16.05         6.08 o
  11   7  11         16.46         15.28         3.94 o
  12   7  11          5.82          0.20         2.84 o
  13   7  11          1.59          3.91         3.03 o
   1   8  11          0.15          4.80         1.85 o
   2   8  11          1.15          8.24         2.09 o
   3   8  11          0.86          6.42         2.06 o
   4   8  11          1.92         11.81         3.07 o
   5   8  11          4.10          9.46         2.70 o
   6   8  11         51.89         81.78         6.33 o
   7   8  11          0.30          1.09         2.02 o
   8   8  11         40.18         21.32         3.84 o
   9   8  11         19.05         30.18         6.57 o
  10   8  11          0.27          1.50         2.82 o
  11   8  11          3.81          1.94         3.04 o
  12   8  11         24.95         33.78         8.38 o
   0   9  11         64.82         73.92         6.95 o
   1   9  11          0.01          6.91         2.28 o
   2   9  11         28.40         13.33         2.54 o
   3   9  11          0.16          1.97         1.80 o
   4   9  11          0.35          3.90         1.83 o
   5   9  11          0.04          1.69         1.74 o
   6   9  11          0.55          2.02         1.91 o
   7   9  11          1.48          6.54         4.03 o
   8   9  11         18.53         26.65         3.95 o
   9   9  11          0.38          4.78         2.82 o
  10   9  11          8.38         15.16         4.10 o
  11   9  11          0.04          0.48         2.69 o
   1  10  11          5.21          4.61         1.89 o
   2  10  11          1.63          2.88         1.86 o
   3  10  11          3.96         10.67         5.01 o
   4  10  11          8.10         10.88         2.85 o
   5  10  11         37.90         30.91         7.22 o
   6  10  11          1.03          6.33         2.29 o
   7  10  11          0.72          2.92         2.51 o
   8  10  11          2.21          3.57         2.49 o
   9  10  11          6.15          8.32         3.31 o
  10  10  11          0.42          0.58         3.07 o
  11  10  11          8.07          2.24         4.27 o
   0  11  11         24.57         56.99         8.87 o
   1  11  11          4.47         16.29         3.13 o
   2  11  11          0.13          8.90         2.33 o
   3  11  11          0.23          3.62         1.97 o
   4  11  11          0.31          1.64         1.87 o
   5  11  11          1.06          1.68         2.02 o
   6  11  11          0.02          0.41         2.09 o
   7  11  11          4.30          2.77         2.21 o
   8  11  11          3.80          3.23         2.67 o
   9  11  11          6.18          7.08         2.98 o
  10  11  11          7.04          6.07         3.64 o
   1  12  11          2.52          1.26         1.93 o
   2  12  11          0.95          4.20         2.17 o
   3  12  11          6.83          4.46         2.19 o
   4  12  11          0.82         10.05         3.45 o
   5  12  11          8.31         19.12         5.11 o
   6  12  11         10.58         12.18         2.88 o
   7  12  11          0.20          0.48         2.16 o
   8  12  11          5.89          3.55         2.83 o
   0  13  11        182.05        169.60        11.66 o
   1  13  11         96.20        120.65        17.78 o
   2  13  11         17.15         17.20         2.86 o
   3  13  11          0.32          2.47         2.01 o
   4  13  11          4.89          3.36         2.20 o
   5  13  11          8.50         15.27         2.82 o
   6  13  11         10.92          6.27         2.55 o
   7  13  11         14.50          9.32         3.21 o
   1  14  11          0.60          3.72         2.13 o
   2  14  11          0.66         -1.69         1.91 o
   3  14  11          0.86          2.60         2.41 o
   4  14  11          0.28          2.61         2.44 o
   5  14  11          1.74          2.72         2.45 o
   0   0  12        167.99        166.36        15.18 o
   2   0  12         14.98         67.15         6.07 o
   3   0  12         73.12         58.26         9.11 o
   4   0  12         82.68         43.33         7.62 o
   5   0  12         15.89         27.41         4.20 o
   6   0  12         53.12        103.94        34.16 o
   7   0  12         27.35         67.04         7.49 o
   9   0  12         42.31         67.42         9.37 o
  10   0  12          3.53         29.22         7.05 o
  11   0  12         64.83         39.23         8.19 o
  12   0  12         84.02         53.19         9.23 o
  13   0  12          4.28         54.52         8.98 o
   1   1  12          2.40          4.09         1.84 o
   2   1  12          1.50          2.73         1.77 o
   3   1  12          0.21         14.78         3.65 o
   4   1  12          3.26          8.63         2.28 o
   5   1  12          4.52         11.53         2.74 o
   6   1  12         13.44          8.73         2.38 o
   7   1  12          0.27          1.80         2.00 o
   8   1  12          1.02          1.65         2.63 o
   9   1  12          1.65          5.62         3.76 o
  10   1  12          0.01          3.82         3.08 o
  11   1  12          6.37          3.58         3.09 o
  12   1  12          0.07          3.27         2.99 o
  13   1  12          1.95         14.13         7.62 o
   0   2  12         26.63         29.28         4.24 o
   1   2  12          6.17          8.70         2.08 o
   2   2  12          0.57          5.03         2.02 o
   3   2  12          5.02          5.24         1.80 o
   4   2  12          5.08          5.42         1.80 o
   5   2  12          5.22          5.90         1.82 o
   6   2  12         10.89          6.91         2.19 o
   7   2  12          4.33          4.94         3.75 o
   8   2  12         13.79          9.87         3.15 o
   9   2  12          9.20          2.76         2.88 o
  10   2  12          0.37          2.84         2.74 o
  11   2  12         13.94         12.53         3.53 o
  12   2  12          8.34          6.80         3.34 o
   1   3  12          0.56          2.60         1.86 o
   2   3  12          5.70          5.21         1.80 o
   3   3  12          0.01          0.72         1.52 o
   4   3  12         24.87          9.40         2.46 o
   5   3  12          9.70          5.28         1.85 o
   6   3  12         10.70          7.92         2.30 o
   7   3  12          1.95          3.59         2.00 o
   8   3  12          0.27          1.53         2.61 o
   9   3  12          1.92          0.47         2.31 o
  10   3  12          0.23          2.95         2.51 o
  11   3  12          0.10          2.25         2.79 o
  12   3  12          0.37         -1.16         2.67 o
   0   4  12          1.98          2.80         2.71 o
   1   4  12         37.11         26.51         2.98 o
   2   4  12          3.19          3.78         1.69 o
   3   4  12          0.64          1.33         1.66 o
   4   4  12          1.70          1.46         1.63 o
   5   4  12          0.39          0.88         1.63 o
   6   4  12          0.70          4.42         2.08 o
   7   4  12          0.24          2.78         2.14 o
   8   4  12          1.36          3.76         3.86 o
   9   4  12          3.21         -0.39         2.50 o
  10   4  12          0.23          4.46         2.74 o
  11   4  12          0.45         -0.30         2.51 o
  12   4  12          0.10         -0.73         2.60 o
   1   5  12         12.12          7.66         2.15 o
   2   5  12         15.22         11.06         2.39 o
   3   5  12         24.33         14.08         2.83 o
   4   5  12         60.83         38.40         3.49 o
   5   5  12         12.69         17.55         3.01 o
   6   5  12         63.44         42.46         4.20 o
   7   5  12          2.21         18.30         7.61 o
   8   5  12          0.01          2.29         2.59 o
   9   5  12          2.75          4.49         2.94 o
  10   5  12          0.21          2.11         3.14 o
  11   5  12         17.68         20.58         6.73 o
  12   5  12          3.73          2.53         3.12 o
   0   6  12          6.93         20.16         4.53 o
   1   6  12         24.54         18.58         2.71 o
   2   6  12          0.06          0.81         1.73 o
   3   6  12          0.35          1.44         1.75 o
   4   6  12          6.83          4.16         1.99 o
   5   6  12          0.30          3.52         1.88 o
   6   6  12          2.67          4.90         2.24 o
   7   6  12          1.59          4.94         2.25 o
   8   6  12          1.40          9.89         3.87 o
   9   6  12          0.98         10.21         3.74 o
  10   6  12          0.03          1.62         3.08 o
  11   6  12          3.10          1.20         3.00 o
   1   7  12          1.64          3.23         2.00 o
   2   7  12          3.17          3.97         2.57 o
   3   7  12          3.70          4.56         1.87 o
   4   7  12          0.17          5.23         2.42 o
   5   7  12          3.44          5.81         2.12 o
   6   7  12          4.90          9.23         2.50 o
   7   7  12          3.60          3.89         2.27 o
   8   7  12          0.09          4.01         2.78 o
   9   7  12          4.38          3.71         2.98 o
  10   7  12          0.14          5.62         3.15 o
  11   7  12          0.29          1.53         3.50 o
   0   8  12         10.37         15.06         3.69 o
   1   8  12        106.26        133.39         8.89 o
   2   8  12          2.02          4.34         2.07 o
   3   8  12          2.76          1.05         1.69 o
   4   8  12          9.33          6.49         2.49 o
   5   8  12          1.39          2.76         1.83 o
   6   8  12          1.07          1.41         2.01 o
   7   8  12          1.33          3.76         2.26 o
   8   8  12         47.08         38.21         5.91 o
   9   8  12          7.07         25.21         6.66 o
  10   8  12          0.01          8.68         6.76 o
   1   9  12          0.21          1.73         1.97 o
   2   9  12          0.31          1.80         1.94 o
   3   9  12          7.26          9.95         2.46 o
   4   9  12          1.28          4.64         2.04 o
   5   9  12          3.75          1.99         1.84 o
   6   9  12          2.79          2.70         2.15 o
   7   9  12          1.81          7.36         2.69 o
   8   9  12          0.61         -1.16         2.36 o
   9   9  12          0.00          0.53         3.10 o
   0  10  12          5.70          9.27         3.56 o
   1  10  12          0.20          7.57         2.29 o
   2  10  12          7.18          7.21         2.33 o
   3  10  12         10.87          7.14         2.30 o
   4  10  12          7.36          8.33         2.33 o
   5  10  12          1.22          3.48         2.00 o
   6  10  12          6.22          2.91         2.24 o
   7  10  12          0.44          5.34         2.65 o
   8  10  12         15.24          8.29         3.42 o
   1  11  12          7.15          9.54         3.19 o
   2  11  12          0.09          2.41         2.08 o
   3  11  12          0.05          0.78         2.87 o
   4  11  12          7.38          5.16         2.20 o
   5  11  12          9.92         16.49         2.87 o
   6  11  12          0.10         10.96         7.95 o
   7  11  12          0.00          8.10         8.72 o
   0  12  12          2.06         12.88         4.07 o
   1  12  12         56.16         47.89         5.27 o
   2  12  12          0.05          4.03         2.20 o
   3  12  12          0.49         -0.49         2.03 o
   4  12  12          0.02          0.53         2.37 o
   5  12  12          7.15          2.00         2.30 o
   1  13  12          6.85          5.00         2.40 o
   1   0  13         53.19         33.02         4.89 o
   2   0  13          8.08        142.15        12.76 o
   3   0  13          7.29         33.84         4.60 o
   4   0  13         31.77         89.48         7.25 o
   5   0  13         81.47         52.64         6.77 o
   7   0  13         96.09         31.90        17.62 o
   8   0  13          2.91         31.76         7.14 o
  10   0  13         13.72         43.02         8.53 o
   0   1  13          3.93          4.94         2.80 o
   1   1  13          9.20          9.49         2.81 o
   2   1  13          1.55          6.72         2.41 o
   3   1  13          0.99          6.92         2.04 o
   4   1  13          3.65          5.41         2.37 o
   5   1  13          1.15          1.15         2.14 o
   6   1  13          0.02          3.79         2.20 o
   7   1  13          0.15          0.91         2.81 o
   8   1  13          5.15          3.15         2.96 o
   9   1  13          4.91          3.59         3.35 o
  10   1  13          0.00          0.84         3.27 o
   1   2  13          2.28          2.35         1.70 o
   2   2  13          0.00         -0.07         1.56 o
   3   2  13          3.50          2.75         1.78 o
   4   2  13          1.09          7.45         2.02 o
   5   2  13          1.33          6.68         2.41 o
   6   2  13         14.64          9.28         2.63 o
   7   2  13          1.29          3.84         2.59 o
   8   2  13          0.00          2.93         3.20 o
   9   2  13          0.74         -0.77         2.99 o
  10   2  13          3.79          2.57         2.90 o
   0   3  13          0.61          4.33         2.87 o
   1   3  13          8.05          4.03         1.82 o
   2   3  13          0.01          3.61         1.84 o
   3   3  13          1.86          1.48         1.75 o
   4   3  13          0.09          0.57         1.63 o
   5   3  13          0.04         -1.26         1.69 o
   6   3  13          2.75          2.81         2.10 o
   7   3  13          6.42          3.15         2.45 o
   8   3  13         11.83          6.42         3.30 o
   9   3  13          0.39          0.60         2.69 o
  10   3  13          1.48         -1.23         3.02 o
   1   4  13          4.32          4.36         2.01 o
   2   4  13          4.73          2.84         1.79 o
   3   4  13          0.88          0.92         1.78 o
   4   4  13          1.52          3.29         1.85 o
   5   4  13         13.09          6.15         2.18 o
   6   4  13          0.15          4.41         2.38 o
   7   4  13          2.28         -0.17         2.28 o
   8   4  13          0.04         -1.70         2.75 o
   9   4  13          0.27          0.30         2.55 o
  10   4  13          0.21         -2.18         2.93 o
   0   5  13         18.15         34.09         6.81 o
   1   5  13         67.69         66.95         4.80 o
   2   5  13          8.30          2.59         2.27 o
   3   5  13         11.78          6.56         2.00 o
   4   5  13          5.33          3.72         2.03 o
   5   5  13          4.37          3.39         2.12 o
   6   5  13          7.24          6.07         2.48 o
   7   5  13          0.01          1.86         2.59 o
   8   5  13         95.12         83.28         8.11 o
   9   5  13         17.72         15.02         4.30 o
   1   6  13          5.31          6.97         2.29 o
   2   6  13          0.16          2.41         1.87 o
   3   6  13          3.45          4.53         1.95 o
   4   6  13          6.86         32.20        10.79 o
   5   6  13         20.40         14.98         3.72 o
   6   6  13          6.42          5.37         2.64 o
   7   6  13          1.60          3.85         4.58 o
   8   6  13          0.22          3.39         3.12 o
   0   7  13          2.69         14.48         4.61 o
   1   7  13         43.82         27.84         3.36 o
   2   7  13          5.45          7.89         3.20 o
   3   7  13          2.20          6.41         2.14 o
   4   7  13          0.94          2.29         2.23 o
   5   7  13          3.76          0.85         1.95 o
   6   7  13          2.18          5.81         2.48 o
   7   7  13         10.71          8.46         3.77 o
   8   7  13          0.01          4.46         5.03 o
   1   8  13          0.42          4.25         2.12 o
   2   8  13          6.36         11.05         2.39 o
   3   8  13          7.78          5.60         2.11 o
   4   8  13         60.15         67.38         5.38 o
   5   8  13          0.18         11.17         2.73 o
   6   8  13         28.37         39.22         7.40 o
   7   8  13         47.80         45.13        16.35 o
   0   9  13          0.23          6.41         3.29 o
   1   9  13          2.44          1.26         1.93 o
   2   9  13          2.28          1.92         1.93 o
   3   9  13          0.00          2.25         1.97 o
   4   9  13          0.01          0.42         1.89 o
   5   9  13          0.39          1.40         2.24 o
   1  10  13          5.24          2.84         2.27 o
   2  10  13          0.23          0.33         2.02 o
   3  10  13          0.17          5.11         2.53 o
   1   0  14         89.46         68.34         6.84 o
   2   0  14         75.41         39.69         8.84 o
   3   0  14         16.86         16.56         3.92 o
   4   0  14          3.45         14.49         3.84 o
   5   0  14          1.14         28.16        11.99 o
   6   0  14         26.66         60.36        10.33 o
   7   0  14          6.16         55.19        12.64 o
   1   1  14          3.09          2.35         2.01 o
   2   1  14          0.11          1.93         1.92 o
   3   1  14          0.10          4.25         2.41 o
   4   1  14          9.07          6.12         2.10 o
   5   1  14          2.56          1.50         2.22 o
   6   1  14          1.51          3.24         2.49 o
   7   1  14          3.34          4.50         4.30 o
   0   2  14         29.82         25.63         9.45 o
   1   2  14         24.48         19.01         2.88 o
   2   2  14          2.48          4.66         2.16 o
   3   2  14          2.02          3.03         1.93 o
   4   2  14          0.01          1.08         1.76 o
   5   2  14          0.03         -0.89         2.02 o
   6   2  14          3.80          2.72         2.68 o
   7   2  14          1.92          0.40         4.07 o
   1   3  14          0.06          1.69         1.89 o
   2   3  14          3.19          0.72         1.75 o
   3   3  14          2.29          4.56         1.95 o
   4   3  14         12.70         12.75         2.52 o
   5   3  14          2.06          3.78         2.47 o
   6   3  14          0.06         -0.23         2.38 o
   0   4  14         20.04          8.08         3.32 o
   1   4  14          0.90          0.63         1.92 o
   2   4  14          3.21          2.03         1.86 o
   3   4  14          0.10          2.05         1.79 o
   4   4  14          1.58          0.68         1.79 o
   5   4  14          0.11         -2.22         2.22 o
   6   4  14          0.07          2.77         2.43 o
   1   5  14         15.90          4.13         1.98 o
   2   5  14          6.41          4.35         2.07 o
   3   5  14          0.00          4.63         2.09 o
   4   5  14          0.05          0.83         2.30 o
   5   5  14          2.30          9.73         3.10 o
   0   6  14         18.59         17.93         4.13 o
   1   6  14          0.41          3.63         2.12 o
   2   6  14          0.33          3.99         2.12 o
   3   6  14          0.94          3.91         2.09 o
   4   6  14          1.72          4.68         2.29 o
   1   7  14          0.56          0.08         1.88 o
   2   7  14          1.03          3.03         2.25 o
                                                
