# Supplementary material for: Improving data quality for three-dimensional electron diffraction by a post-column energy filter and a new crystal tracking method
Source: J Appl Crystallogr. 2022 Nov 29;55(Pt 6):1583–91. doi: 10.1107/S1600576722009633 (PMC9721325; doi:10.1107/S1600576722009633)
Supplement: Supplementary file 4 [file j-55-01583-sup4.zip › nb5321ZSM-5_crystal3_EXTI_25evsup37.hkl]

#
# h,k,l, Fc-squared, Fo-squared, sigma(Fo-squared), status flag
#
data_25ev
_shelx_title ' '
_shelx_refln_list_code          4
_shelx_F_calc_maximum      258.21
_exptl_crystal_F_000       939.25
_reflns_d_resolution_high  0.9003

loop_
 _space_group_symop_operation_xyz
 'x, y, z'
 '-x, -y, -z'
 '-x+1/2, -y, z+1/2'
 'x+1/2, y, -z+1/2'
 '-x, y+1/2, -z'
 'x, -y+1/2, z'
 'x+1/2, -y+1/2, -z+1/2'
 '-x+1/2, y+1/2, z+1/2'

_cell_length_a    20.0220
_cell_length_b    19.8990
_cell_length_c    13.3830
_cell_angle_alpha  90.000
_cell_angle_beta   90.000
_cell_angle_gamma  90.000

_shelx_F_squared_multiplier     1.000

loop_
 _refln_index_h
 _refln_index_k
 _refln_index_l
 _refln_F_squared_calc
 _refln_F_squared_meas
 _refln_F_squared_sigma
 _refln_observed_status
   2   0   0      24207.77      19941.17      1067.58 o
   4   0   0       7373.64       4322.20       234.25 o
   6   0   0       7501.79       5885.58       318.85 o
  10   0   0      20528.47      21007.09      1246.75 o
  12   0   0         88.36        271.48        23.88 o
   2   1   0        453.32        449.41        17.81 o
   4   1   0        662.21        510.47        39.26 o
   6   1   0        604.39        799.39        44.56 o
   8   1   0         19.22         13.27         2.00 o
  10   1   0         34.82         32.44         5.43 o
  12   1   0         29.36         22.63         8.08 o
   2   2   0        220.40        500.55        35.20 o
   4   2   0        150.78        122.36         5.74 o
   6   2   0         86.91         87.83         6.01 o
   8   2   0        986.89       1661.92        91.56 o
  10   2   0        685.68        630.84        59.24 o
  12   2   0         12.18         80.84        68.13 o
   4   3   0       3112.37       5151.55       279.82 o
   6   3   0       1771.10       2823.76       151.51 o
   8   3   0        277.98        282.01        16.48 o
  10   3   0         95.61        104.79         5.87 o
  12   3   0       1530.45       1870.34       210.48 o
   4   4   0         35.30         19.35         2.97 o
   6   4   0         12.52         19.65         2.39 o
   8   4   0         19.96         37.51         4.34 o
  10   4   0        122.06        112.96        12.47 o
  12   4   0          0.00         -1.04         2.98 o
   6   5   0       1714.02       1944.98       109.84 o
   8   5   0          5.36          2.32         2.32 o
  10   5   0         13.87         25.91         3.84 o
  12   5   0        113.97         89.17        11.58 o
   6   6   0         66.86         38.94         4.92 o
   8   6   0        191.70        342.12        35.67 o
  10   6   0        191.96        148.89        20.40 o
  12   6   0         10.37         12.44         5.10 o
   8   7   0         87.55         47.78         8.28 o
  10   7   0         31.68         24.98         4.80 o
  12   7   0        684.52        523.67        47.91 o
   8   8   0       1131.91        787.46        76.45 o
  10   8   0         57.68         42.07         7.81 o
  10   9   0          4.18          2.22         3.88 o
  10  10   0       1083.67       1412.08       116.43 o
   1   0   1      20997.52      15958.11      1163.18 o
   2   0   1        119.08        118.20         4.93 o
   3   0   1      10327.75       8512.04       660.90 o
   4   0   1         10.06         75.36         4.78 o
   5   0   1      66671.00     109577.52      4133.73 o
   6   0   1        527.49        551.71        95.12 o
   7   0   1        900.33        709.57        96.07 o
   8   0   1          8.44         22.58         4.03 o
   9   0   1        157.40         93.68         6.58 o
  10   0   1         90.01         90.76         5.71 o
  11   0   1        167.59        222.26        26.14 o
  12   0   1         97.07         55.53         8.24 o
   0   1   1      15845.24      10969.71      1557.71 o
   1   1   1       3186.30       3587.29       134.66 o
   2   1   1          5.58         70.29         6.72 o
   3   1   1         26.25         75.13         3.74 o
   4   1   1        103.18        103.48         7.16 o
   5   1   1         40.88         25.05         1.72 o
   6   1   1        101.46         61.54         4.10 o
   7   1   1         66.34         83.69         8.06 o
   8   1   1        518.74        566.77        56.91 o
  10   1   1        154.61        173.05        15.88 o
  11   1   1         96.04         58.70         6.69 o
  12   1   1         30.30         91.34        78.43 o
   1   2   1        370.29        693.52        63.20 o
   2   2   1         17.38         24.70         6.49 o
   3   2   1        622.49       1020.59        40.41 o
   4   2   1       3791.47       5907.81      1166.04 o
   5   2   1       1204.14       1529.23       127.14 o
   6   2   1        121.69        124.92         6.12 o
   7   2   1         10.32         17.50         4.30 o
   8   2   1         66.74         54.30         3.45 o
   9   2   1         15.95         15.36         2.22 o
  10   2   1         84.32         62.86         4.15 o
  11   2   1         14.10         22.81         5.11 o
  12   2   1        217.08        183.63        15.16 o
   0   3   1       5436.62       2319.03       131.47 o
   1   3   1       3249.29       1919.84       645.99 o
   2   3   1          9.04         12.39         1.80 o
   3   3   1        396.93        464.49        19.51 o
   4   3   1        200.50        187.73         8.86 o
   5   3   1         82.74         57.99         4.90 o
   6   3   1          9.25         11.72         2.35 o
   7   3   1       1112.31       1407.96        71.93 o
   8   3   1         18.29         27.69         5.38 o
   9   3   1        135.25        125.85         9.56 o
  10   3   1        179.65         98.20         4.63 o
  11   3   1       1046.52       1173.16        47.16 o
  12   3   1        122.07        123.45         9.79 o
   1   4   1        261.08        160.40        11.53 o
   2   4   1          8.21         12.59         2.34 o
   3   4   1         46.54         40.36         6.20 o
   4   4   1         18.77         21.16         2.49 o
   5   4   1        336.44        377.85        43.13 o
   6   4   1          0.65          0.18         1.77 o
   7   4   1          6.15          6.66         2.92 o
   8   4   1          8.23          6.84         2.64 o
   9   4   1          6.85         10.17         1.39 o
  10   4   1          2.12          4.29         1.32 o
  11   4   1          3.42          4.76         1.63 o
  12   4   1          1.29        112.54        29.43 o
   2   5   1          0.72         32.26         5.85 o
   3   5   1        336.83        358.57        58.08 o
   4   5   1        448.18        332.73        21.96 o
   5   5   1         19.37         11.81         3.41 o
   6   5   1        206.03        169.39        13.60 o
   7   5   1        175.26        142.95        12.36 o
   8   5   1         98.87        131.45        19.51 o
   9   5   1        174.43        125.51        18.94 o
  10   5   1        951.31        940.17        54.61 o
  11   5   1        638.08        658.54        27.87 o
  12   5   1        138.46        227.87        52.21 o
   3   6   1        126.37         66.61         6.89 o
   4   6   1         12.08          7.89         6.20 o
   5   6   1        397.56        330.87        19.98 o
   6   6   1          5.96          4.75         1.68 o
   7   6   1         14.30         10.42         2.18 o
   8   6   1          5.63          6.56         2.93 o
   9   6   1          6.67         11.12         5.08 o
  10   6   1          4.37          3.20         1.74 o
  11   6   1          0.20         16.52         8.54 o
  12   6   1         21.06         15.32         3.82 o
   4   7   1         17.68         21.01         3.98 o
   5   7   1         24.27         15.67         8.73 o
   6   7   1          1.88          8.02         2.37 o
   7   7   1        148.57        119.10        10.48 o
   8   7   1         78.41         61.67         6.31 o
   9   7   1        161.87        121.20        13.95 o
  10   7   1         14.04         25.62        12.74 o
  11   7   1         23.70         31.06         6.76 o
  12   7   1          1.24         10.95         5.23 o
   6   8   1         28.73         11.63         4.64 o
   7   8   1        370.62        262.51        46.69 o
   8   8   1         27.66         28.39         3.67 o
   9   8   1          3.22          3.04         3.02 o
  10   8   1         34.35         20.47         9.24 o
  11   8   1         46.16         30.47        18.49 o
  12   8   1        375.42        367.24        35.36 o
   6   9   1          1.36         10.91         3.70 o
   7   9   1          3.22         12.05         4.04 o
   8   9   1         49.23         36.56         6.01 o
   9   9   1         53.23         52.50         6.39 o
  10   9   1          3.03          7.08         2.72 o
  11   9   1         16.23         10.25         3.71 o
  12   9   1          0.86         -3.30         3.75 o
   8  10   1         26.51         22.40         5.95 o
   9  10   1          5.00         11.06         4.14 o
  10  10   1          3.80          5.93         3.53 o
  11  10   1         26.03         28.56        10.12 o
  12  10   1          2.98          7.03         6.13 o
   8  11   1         23.02         29.51         5.61 o
   9  11   1         35.28         19.09         5.35 o
  10  11   1         10.31          4.07         4.84 o
  11  11   1          0.46          6.66         5.29 o
  12  11   1          2.38          4.54         5.54 o
   9  12   1          3.06         11.63         5.83 o
  10  12   1         34.08         25.45         7.79 o
  10  13   1         18.47         34.68         9.11 o
   0   0   2       6122.48       6566.65       582.11 o
   1   0   2       8829.10       7851.25       497.49 o
   2   0   2       5138.40       8368.52      1088.34 o
   3   0   2        203.87        139.06        41.47 o
   4   0   2         23.35        205.78        18.11 o
   5   0   2        139.86        210.76        11.45 o
   6   0   2         54.92         90.10        16.76 o
   7   0   2        103.60        196.03         9.92 o
   8   0   2        366.98       1581.02       340.28 o
   9   0   2        260.66        136.07        19.48 o
  10   0   2        223.41       3501.48       189.15 o
  11   0   2        296.35        246.46        70.23 o
  12   0   2       1267.55       1063.41        87.54 o
  13   0   2         69.22         74.37        10.79 o
   1   1   2        341.08        575.10       126.39 o
   2   1   2        242.74        404.55        16.50 o
   3   1   2       2015.85       3361.87        91.17 o
   4   1   2         85.00        160.75        12.24 o
   5   1   2       1447.82       1451.26        77.17 o
   6   1   2        337.41        347.27        38.89 o
   7   1   2        180.57        196.73        13.36 o
   8   1   2         11.18         12.15         1.66 o
   9   1   2          1.75          6.75         1.44 o
  10   1   2          2.33          5.37         0.97 o
  11   1   2         20.08         19.60         1.65 o
  12   1   2         75.12         49.16        32.59 o
  13   1   2        387.59        316.37        42.93 o
   0   2   2       3861.39       2536.13       429.99 o
   1   2   2        897.61        279.19         9.09 o
   2   2   2          6.11        111.34         4.73 o
   3   2   2         89.44         57.44         3.57 o
   4   2   2          3.06          8.65         1.37 o
   5   2   2        148.23        137.57        10.68 o
   6   2   2         66.24         49.03         6.27 o
   7   2   2         73.08         57.99         5.90 o
   8   2   2         32.80         65.03         4.93 o
   9   2   2        367.03        204.32        14.63 o
  10   2   2         19.47         19.91         6.23 o
  11   2   2         11.98         28.73         4.12 o
  12   2   2         18.74         12.26         3.13 o
  13   2   2         13.48         16.12         5.27 o
   1   3   2        121.35        138.07         4.77 o
   2   3   2        851.90        901.79       109.50 o
   3   3   2       1166.90       1547.57        61.82 o
   4   3   2       5171.38       8319.78      2073.64 o
   5   3   2        389.73        354.09        54.72 o
   6   3   2       3509.31       6366.21       298.66 o
   7   3   2        344.44        324.70        19.75 o
   8   3   2         52.79         20.63         4.24 o
   9   3   2         28.41         48.35         3.97 o
  10   3   2          8.34         22.73         4.78 o
  11   3   2         19.61         11.64         2.58 o
  12   3   2          2.14         28.05        13.49 o
  13   3   2        627.87       1269.31       102.42 o
   0   4   2          0.00         61.90        17.88 o
   1   4   2         45.03         99.08         6.02 o
   2   4   2        144.22         56.77         9.08 o
   3   4   2          0.88          2.62         1.77 o
   4   4   2          2.24          2.06         1.37 o
   5   4   2          4.19          8.42         2.69 o
   6   4   2          3.92          7.36         1.82 o
   7   4   2          5.23          7.36         2.00 o
   8   4   2        128.63         81.93         9.94 o
   9   4   2          1.28         12.58         4.21 o
  10   4   2         26.20         36.46         6.15 o
  11   4   2          1.96          7.08         2.42 o
  12   4   2          2.08         41.45        31.40 o
  13   4   2          6.80          1.88         4.12 o
   1   5   2       1201.23       1172.79       135.59 o
   2   5   2       1188.41       1217.69        79.68 o
   3   5   2       6294.08      12095.60       478.32 o
   4   5   2        462.04        244.74        15.03 o
   5   5   2       4213.01       9232.24       354.79 o
   6   5   2       1650.82       2417.35       135.82 o
   7   5   2        210.04        220.81        17.41 o
   8   5   2        139.67        102.36         6.53 o
   9   5   2         30.02         20.56         2.84 o
  10   5   2          4.79          9.23         4.07 o
  11   5   2         26.02         17.62         6.78 o
  12   5   2        179.53        187.80        45.34 o
  13   5   2       1993.69       2018.52       163.33 o
   0   6   2        340.73        278.90        33.88 o
   1   6   2         55.76         44.85         5.73 o
   2   6   2         57.64        134.09        35.01 o
   3   6   2          2.06          4.76         1.92 o
   4   6   2          2.02          3.37         1.73 o
   5   6   2         21.28         33.03        13.57 o
   6   6   2          7.85         10.07         5.93 o
   7   6   2         11.51         16.36         3.01 o
   8   6   2          5.60          5.53         2.24 o
   9   6   2          5.64         10.73         7.45 o
  10   6   2          0.27          3.07         3.87 o
  11   6   2         25.55         24.37        10.32 o
  12   6   2          3.10          0.65         2.56 o
  13   6   2         24.43         22.51         7.19 o
   1   7   2         21.50         42.32         5.52 o
   3   7   2        142.95        108.16         9.29 o
   4   7   2        934.76       1353.85        66.03 o
   5   7   2         47.01         45.73         7.03 o
   6   7   2        157.87        163.05         9.21 o
   7   7   2          5.79         11.31         2.90 o
   8   7   2          8.04         18.96         4.46 o
   9   7   2          9.90         12.98         3.11 o
  10   7   2         26.30         14.95         3.87 o
  11   7   2          1.22          9.00         3.35 o
  12   7   2         88.62         91.30        26.23 o
  13   7   2         21.12         26.39         8.41 o
   2   8   2        274.06        143.26        12.55 o
   3   8   2          6.77          3.54         3.21 o
   4   8   2         60.78         64.87        14.86 o
   5   8   2         49.93         33.16         9.52 o
   6   8   2         21.69         32.29         5.29 o
   7   8   2         62.66         49.36         9.49 o
   8   8   2         51.05         39.00         6.02 o
   9   8   2         41.90         97.62        18.15 o
  10   8   2         19.56         25.13         8.59 o
  11   8   2        176.59        121.38        11.19 o
  12   8   2        274.52        418.89        33.64 o
   3   9   2         25.20         18.53         5.69 o
   4   9   2          1.14          2.28         4.99 o
   5   9   2          6.52         21.22         7.97 o
   6   9   2          4.54          9.36         7.15 o
   7   9   2          2.36          4.58         2.22 o
   8   9   2          1.93          2.22         2.22 o
   9   9   2          0.63          1.85         2.10 o
  10   9   2          0.00          4.36         3.26 o
  11   9   2          0.00          7.49         4.91 o
  12   9   2          5.94          4.76         3.62 o
   4  10   2          4.98         10.45         3.86 o
   5  10   2          3.68          1.30         2.55 o
   7  10   2          5.54          7.27         2.52 o
   8  10   2         51.69         85.63         6.70 o
   9  10   2          8.37         11.36         4.26 o
  10  10   2          5.65         46.05        34.09 o
  11  10   2          4.09          5.45         3.57 o
  12  10   2        101.46        181.90        21.04 o
   5  11   2         55.07         38.31         6.48 o
   6  11   2         21.01         21.86         5.13 o
   7  11   2          7.51          2.99         3.65 o
   8  11   2          3.75          2.20         2.51 o
   9  11   2          9.73         11.03         3.34 o
  10  11   2          0.28         -0.38         2.79 o
  11  11   2          0.15          5.62         3.63 o
  12  11   2         19.57         12.15         6.02 o
   6  12   2         31.87         15.27         7.43 o
   7  12   2         31.57         22.53         5.83 o
   8  12   2         12.08         25.23         8.34 o
   9  12   2        183.03        165.80        12.49 o
  10  12   2         63.37         44.46        10.51 o
  11  12   2          0.12         12.92         6.90 o
  12  12   2         30.04         34.80         9.50 o
   8  13   2          1.95         10.55         4.76 o
   9  13   2         31.05         25.93         6.82 o
  10  13   2         21.42         20.01         8.03 o
  11  13   2          1.47          8.22         4.43 o
  12  13   2         31.60         20.71         8.43 o
   7  14   2         13.58          7.60         7.17 o
   8  14   2        138.43        183.62        16.88 o
   9  14   2         14.16         17.26         7.38 o
  10  14   2         26.91         49.31        11.79 o
  11  14   2          3.55          7.02         7.61 o
  12  14   2          3.00         -2.43         5.50 o
   8  15   2          1.24          9.14         7.07 o
   9  15   2          4.67         15.25         7.00 o
  10  15   2          2.68          1.71         5.79 o
  10  16   2         10.88         11.50         6.08 o
   1   0   3       2233.20       3701.37       300.51 o
   2   0   3       1369.67       1942.87        87.19 o
   3   0   3      32103.73      21800.30      1180.95 o
   4   0   3       4452.14       6474.00      1633.45 o
   5   0   3       8946.97      15545.49      2995.32 o
   6   0   3       1369.71       1423.03       239.48 o
   7   0   3       3942.58       6160.30      1059.86 o
   8   0   3        160.22        138.91        10.96 o
   9   0   3         51.86         25.76         6.75 o
  10   0   3        121.17         74.35         7.70 o
  11   0   3        321.30        340.99        17.25 o
  12   0   3         65.14        207.51        20.77 o
   0   1   3       3193.75       7197.07       321.68 o
   1   1   3        718.97       1366.52        37.94 o
   2   1   3        154.00        152.29         5.12 o
   3   1   3          7.58         19.95         2.88 o
   4   1   3          1.85          9.00         1.24 o
   5   1   3          2.05          8.46         1.19 o
   6   1   3         52.90         54.70        11.64 o
   7   1   3         52.31         84.28        12.74 o
   8   1   3        106.87         62.92         5.18 o
   9   1   3          1.57          4.71         1.82 o
  10   1   3         11.21         14.06         3.88 o
  11   1   3         62.14         42.74         4.42 o
  12   1   3         37.14         63.16        43.83 o
  13   1   3          2.52          6.80         4.86 o
   1   2   3        514.35        735.42        24.55 o
   2   2   3          2.62         12.67         2.30 o
   3   2   3       1551.57       2215.39       117.00 o
   4   2   3        625.33        725.89        41.25 o
   5   2   3       1313.06       1414.45       182.96 o
   6   2   3          3.41        389.58        36.75 o
   7   2   3         30.02         50.05         2.82 o
   8   2   3         40.70         34.59         3.43 o
   9   2   3         36.38         15.04         2.51 o
  10   2   3          5.87         24.59        11.53 o
  11   2   3          6.40         15.79         3.70 o
  12   2   3         73.73         95.18         9.64 o
  13   2   3        319.35        213.56        28.32 o
   0   3   3       1989.10       2382.97       318.23 o
   1   3   3      15037.71      38631.52      1036.05 o
   2   3   3        655.72        691.70        20.37 o
   3   3   3        643.74        533.58        18.23 o
   4   3   3          3.16          9.56         2.18 o
   5   3   3         92.70         74.86        15.17 o
   6   3   3          7.17         24.95         1.98 o
   7   3   3          6.97         20.54         3.85 o
   8   3   3       1163.69       1191.59        69.28 o
   9   3   3       1745.22       2399.95        99.69 o
  10   3   3         13.49         11.25         3.93 o
  11   3   3        130.42        127.73        11.48 o
  12   3   3        172.52        139.76        35.42 o
  13   3   3          8.26         18.99         4.18 o
   1   4   3          5.26         11.29         2.41 o
   2   4   3          0.94         10.05         2.08 o
   3   4   3        474.99        360.29        15.16 o
   4   4   3         27.09         80.75        55.48 o
   5   4   3         12.13          9.49         1.92 o
   6   4   3         29.74         29.54        10.99 o
   7   4   3          6.61          7.65         2.12 o
   8   4   3          6.77          6.49         2.81 o
   9   4   3          4.73          3.58         5.16 o
  10   4   3          1.17          1.28         2.49 o
  11   4   3         14.63          8.85         2.43 o
  12   4   3          3.15         12.15         3.56 o
  13   4   3        117.90        113.60        31.86 o
   0   5   3       9466.13      19881.16      1232.44 o
   1   5   3       5386.71       9936.65       314.54 o
   2   5   3        545.87        327.31        35.78 o
   3   5   3         18.50         23.28         3.33 o
   4   5   3         72.04         74.01        11.43 o
   5   5   3         38.44         43.08         5.86 o
   6   5   3         21.14         38.12         7.92 o
   7   5   3        118.38        107.44         6.78 o
   8   5   3       1661.88       2291.26       129.97 o
   9   5   3         46.22         35.24         5.54 o
  10   5   3         30.90         31.84         5.39 o
  11   5   3        365.89        377.56        25.70 o
  12   5   3        115.51         62.97         7.42 o
  13   5   3          6.52         16.92         4.33 o
   1   6   3         46.33         49.89         7.40 o
   2   6   3         12.28         11.57         1.96 o
   3   6   3        320.63        283.18        13.87 o
   4   6   3         43.25         41.09         3.91 o
   5   6   3         97.91        134.01        18.64 o
   6   6   3         22.46         20.07         5.79 o
   7   6   3         16.52         33.54         8.59 o
   8   6   3         30.70         22.85         4.01 o
   9   6   3          2.47          4.67         2.12 o
  10   6   3          6.09          8.24         4.28 o
  11   6   3         10.74         21.32         5.68 o
  12   6   3          0.82          9.64         3.64 o
  13   6   3        126.63        108.59        14.87 o
   0   7   3        133.01         88.65         6.34 o
   1   7   3       1571.22       1594.56       123.51 o
   2   7   3         37.45         31.90         8.37 o
   3   7   3         57.75         57.14         5.24 o
   4   7   3          4.98          6.37         2.25 o
   5   7   3         63.05         66.67         8.89 o
   6   7   3          1.26          4.88         2.21 o
   7   7   3         47.60         40.38         4.11 o
   8   7   3         60.24         50.27         9.17 o
   9   7   3        366.08        335.56        38.69 o
  10   7   3         11.37         18.65         5.01 o
  11   7   3         11.92         14.13         4.78 o
  12   7   3          1.80          9.20         3.64 o
  13   7   3         28.35         27.91         8.02 o
   1   8   3         27.66         56.73        10.09 o
   2   8   3          0.69         91.19        72.10 o
   3   8   3        248.20        290.28        44.44 o
   4   8   3       2938.99       3583.98       142.75 o
   5   8   3        180.34        161.86        14.64 o
   6   8   3        430.49        344.94        17.03 o
   7   8   3        495.89        528.00        24.39 o
   8   8   3        191.35        178.48        10.49 o
   9   8   3         45.74         30.05         4.47 o
  10   8   3          3.78          7.69         2.55 o
  11   8   3          7.57          6.37         3.74 o
  12   8   3        337.50        300.50        21.73 o
  13   8   3        438.57        646.94        57.94 o
   0   9   3         11.49         14.83         4.09 o
   1   9   3         26.16         29.49         6.24 o
   2   9   3          2.60          2.39         2.21 o
   3   9   3         15.93          8.30         2.72 o
   4   9   3         18.43          8.39         2.68 o
   5   9   3          2.18          1.04         2.12 o
   6   9   3          4.58          3.93         2.18 o
   7   9   3          4.47          5.59         2.40 o
   8   9   3         44.10         76.05         8.71 o
   9   9   3          4.84          6.74         3.63 o
  10   9   3          9.53         10.25         2.86 o
  11   9   3         18.91         17.37         3.97 o
  12   9   3          5.76          4.90         3.54 o
  13   9   3          6.37          8.13         5.91 o
   1  10   3         59.98         31.69        10.23 o
   2  10   3          9.03         14.49         4.66 o
   3  10   3       1283.97       1786.84       401.88 o
   4  10   3         55.26         52.22         7.84 o
   5  10   3        150.51        181.82        15.20 o
   6  10   3          9.89          3.59         3.31 o
   7  10   3        112.23         83.70         7.08 o
   8  10   3          6.18         13.75         3.12 o
   9  10   3          0.22         13.76         6.21 o
  10  10   3          9.71          8.26         2.91 o
  11  10   3         14.43          7.04         5.16 o
  12  10   3         15.70         16.23         6.27 o
  13  10   3        714.01       1380.99       115.27 o
   2  11   3         14.23          7.41         3.87 o
   3  11   3          4.09          7.75         4.00 o
   4  11   3          0.81          0.90         3.40 o
   5  11   3          0.00         -0.28         2.08 o
   6  11   3          0.73          4.24         3.49 o
   7  11   3          0.17          2.23         2.44 o
   8  11   3          4.91          3.49         3.09 o
   9  11   3          0.10         -1.41         2.58 o
  10  11   3         23.62         11.84         3.41 o
  11  11   3          1.67          4.35         3.38 o
  12  11   3          3.56          8.13         4.14 o
  13  11   3          8.90          5.42         6.54 o
   4  12   3        224.42        212.81        23.58 o
   5  12   3        317.26        227.91        33.46 o
   6  12   3          1.26         25.08        13.72 o
   7  12   3         13.92         15.20         3.49 o
   8  12   3         28.00         45.70        15.30 o
   9  12   3         11.25         18.54         4.05 o
  10  12   3          5.97         17.42        11.69 o
  11  12   3          4.41          1.15         3.36 o
  12  12   3        110.93        122.64        17.44 o
  13  12   3          0.60         -0.49         5.04 o
   3  13   3        233.22        334.59        37.74 o
   4  13   3          2.71         14.12         4.84 o
   5  13   3         72.54         61.20        16.69 o
   6  13   3          4.27          9.06        12.82 o
   7  13   3         22.12         33.51         9.36 o
   8  13   3        367.70        473.42        39.16 o
   9  13   3       1113.04       1411.97       107.57 o
  10  13   3          0.39          8.50         8.78 o
  11  13   3         16.09          8.22         3.94 o
  12  13   3         66.36        109.04        15.76 o
  13  13   3          7.41         20.38         8.23 o
   4  14   3         10.44          5.79         5.99 o
   5  14   3         33.95         33.74         6.94 o
   6  14   3          3.23          3.78         4.26 o
   8  14   3          0.61         10.07         5.48 o
   9  14   3          3.73          4.95         3.05 o
  10  14   3          3.29          0.80         3.25 o
  11  14   3          0.22         -0.84         3.48 o
  12  14   3          5.10         -4.45         4.71 o
  13  14   3         25.65         20.18         8.59 o
   5  15   3         14.71          6.83         6.51 o
   6  15   3         14.36         14.32        12.54 o
   7  15   3         30.03         21.44         6.52 o
   8  15   3         91.54        119.06        26.39 o
   9  15   3        108.77         98.59        12.35 o
  10  15   3          7.36         11.88         4.86 o
  11  15   3          1.44         -0.70         3.50 o
  12  15   3          0.18          1.60         5.58 o
   6  16   3        153.38         99.83        18.56 o
   7  16   3         42.90         51.74         8.82 o
   8  16   3          1.56          1.20         4.59 o
   9  16   3          1.51          0.89         4.73 o
  10  16   3          0.05          0.82         4.81 o
  11  16   3          7.83          7.24         5.34 o
  12  16   3          0.00         13.08         7.32 o
   7  17   3          0.00          5.76         7.37 o
   8  17   3          4.17          6.66         4.63 o
   9  17   3         11.47          5.86         8.54 o
  10  17   3          0.53          1.37         5.29 o
  12  17   3          3.11         -0.04         5.39 o
   8  18   3          0.23          6.63         8.12 o
   9  18   3          4.47          2.39         4.68 o
  10  18   3          1.34          2.28         5.04 o
  10  19   3          0.00          2.51         5.54 o
   0   0   4       2202.53       1737.37       146.71 o
   1   0   4       9288.71      11297.54       504.29 o
   2   0   4       2427.99       3232.55       401.61 o
   3   0   4        181.12        233.83        15.45 o
   4   0   4        370.14       1651.84       206.92 o
   5   0   4        620.45        384.98        32.84 o
   6   0   4         23.35         12.34         2.14 o
   7   0   4        254.35        196.48        39.47 o
   8   0   4       9524.54      16113.36       873.06 o
   9   0   4         98.10        265.06        24.93 o
  10   0   4        275.47        324.10        52.11 o
  11   0   4         78.17        150.94        12.32 o
  12   0   4       1376.69       1209.19       100.56 o
  13   0   4        799.62        346.63        34.58 o
   1   1   4        557.31        509.64        31.57 o
   2   1   4         52.38         47.01         2.88 o
   3   1   4        889.87       1081.63        51.42 o
   4   1   4         14.35         19.34         2.51 o
   5   1   4        952.51       1287.69        46.52 o
   6   1   4         60.83         35.30         2.82 o
   7   1   4         11.53          8.18         2.09 o
   8   1   4          2.58         13.75         1.33 o
   9   1   4         35.88         36.04         4.60 o
  10   1   4          9.80         10.14         2.01 o
  11   1   4          7.78         10.40         5.59 o
  12   1   4         42.74         27.33         4.84 o
  13   1   4         67.04         83.51        25.27 o
   0   2   4          5.87         33.15         4.06 o
   1   2   4       1888.24       1825.23       239.20 o
   2   2   4         20.63         65.77         9.87 o
   3   2   4         96.23         92.66        13.06 o
   4   2   4         35.39         17.07         1.81 o
   5   2   4        165.67        158.06         6.90 o
   6   2   4         17.00         26.72         1.73 o
   7   2   4        257.16        254.81         9.28 o
   8   2   4        154.97        149.26         8.92 o
   9   2   4        790.96        860.41        35.03 o
  10   2   4         35.23         36.64         2.76 o
  11   2   4         35.14         34.88         4.65 o
  12   2   4         27.67         21.31         3.92 o
  13   2   4         30.06         27.92         4.93 o
  14   2   4          6.63         10.97         5.83 o
   1   3   4        176.72        218.80        16.62 o
   2   3   4        347.89        283.21        13.34 o
   3   3   4        133.61        191.12        10.67 o
   4   3   4       1477.32       1581.62        67.45 o
   5   3   4        583.88        692.28        30.57 o
   6   3   4        297.98        297.78        13.90 o
   7   3   4        333.00        220.32        15.57 o
   8   3   4         83.72         44.16         3.51 o
   9   3   4          5.29         13.47         2.94 o
  10   3   4         22.57         17.78         4.63 o
  11   3   4         28.40         24.91         4.67 o
  12   3   4          1.17         19.85        10.16 o
  13   3   4          2.04         40.83        47.36 o
  14   3   4          0.05        228.50        24.73 o
   0   4   4        312.65       1022.17       126.05 o
   1   4   4         18.74         18.54         5.38 o
   2   4   4         44.34         63.84        15.05 o
   3   4   4         20.74         19.87         2.00 o
   4   4   4         11.40         32.12         3.22 o
   5   4   4          5.82          4.86         1.14 o
   6   4   4         11.36          9.50         2.34 o
   7   4   4          6.11          6.84         1.22 o
   8   4   4        242.33        211.16         8.65 o
   9   4   4         19.00         23.92         4.09 o
  10   4   4          9.73         10.52         3.94 o
  11   4   4         10.81          6.53         2.37 o
  12   4   4         38.65         19.05         3.85 o
  13   4   4          7.12         14.39         4.05 o
  14   4   4          0.90         74.54        12.38 o
   1   5   4       1054.65       1105.49        68.36 o
   2   5   4        241.81        326.82        13.32 o
   3   5   4       2022.73       2671.60        80.18 o
   4   5   4         45.09         97.48        22.67 o
   5   5   4         98.91        111.29        10.48 o
   6   5   4         85.59         64.95         5.13 o
   7   5   4          3.40          4.15         2.08 o
   8   5   4         25.41         24.13         5.47 o
   9   5   4        114.34        126.72        11.22 o
  10   5   4          3.52          8.55         2.42 o
  11   5   4         14.48          7.18         3.43 o
  12   5   4        102.35        103.93        20.04 o
  13   5   4        375.70        646.67        48.38 o
  14   5   4        225.34        206.79        24.60 o
   0   6   4        147.03        167.02        14.34 o
   1   6   4        224.37        137.17         6.86 o
   2   6   4         18.52         29.16         2.25 o
   3   6   4          0.79          2.51         1.25 o
   4   6   4          7.53          8.59         1.52 o
   5   6   4          2.98          5.44         1.61 o
   6   6   4          6.11         11.96         3.57 o
   7   6   4          1.49          1.87         1.75 o
   8   6   4         71.65         99.57        15.51 o
   9   6   4         17.50         41.94         9.45 o
  10   6   4         10.36         19.11        10.11 o
  11   6   4          4.03          0.93         2.08 o
  12   6   4          0.31         28.52        10.52 o
  13   6   4          0.74         12.06        15.06 o
  14   6   4          4.23          7.67         6.33 o
   1   7   4         48.82         53.10         3.71 o
   2   7   4         52.69         84.11        33.36 o
   3   7   4        374.52        228.15         8.59 o
   4   7   4          0.24         25.64         7.19 o
   5   7   4         60.03         69.36         5.27 o
   6   7   4         34.44         21.80         3.27 o
   7   7   4         29.85         41.56         7.12 o
   8   7   4         14.99         21.21         6.98 o
   9   7   4         35.12         16.20         3.24 o
  10   7   4          2.89          4.84         4.30 o
  11   7   4          1.90          5.51         3.22 o
  12   7   4         44.00         72.04        54.44 o
  13   7   4        202.30        154.58        41.65 o
   0   8   4       3359.10       4820.46       269.51 o
   1   8   4       1862.86       2182.75        74.33 o
   2   8   4        659.10        571.42        37.92 o
   3   8   4       1009.72       1038.69        33.56 o
   4   8   4         43.44         47.19         4.70 o
   5   8   4         26.67         14.21         2.81 o
   6   8   4         71.25         43.79         6.52 o
   7   8   4        500.57        467.83        22.31 o
   8   8   4        384.91        365.83        38.64 o
   9   8   4       2448.15       3525.06       367.84 o
  10   8   4         95.08         85.64         6.84 o
  11   8   4         24.68         51.46         5.33 o
  12   8   4        218.35        216.72        17.36 o
  13   8   4        109.37        163.09        20.88 o
   1   9   4          2.94          2.25         1.50 o
   2   9   4          0.33          6.24         2.48 o
   3   9   4          1.96          2.62         2.32 o
   4   9   4         31.16         45.18         4.61 o
   5   9   4         98.67        178.35        47.70 o
   6   9   4          3.42         16.34         5.11 o
   7   9   4          4.74          6.17         2.85 o
   8   9   4          2.09          3.15         2.61 o
   9   9   4          3.95          6.15         2.63 o
  10   9   4          0.31          1.03         2.43 o
  11   9   4          0.30          4.25         4.06 o
  12   9   4          2.54         -0.52         3.41 o
  13   9   4          4.57          1.96         6.47 o
   0  10   4        619.00        689.69        31.11 o
   1  10   4         10.68         13.92         4.19 o
   2  10   4        129.64         73.96         9.27 o
   3  10   4        194.43         98.17         7.51 o
   4  10   4          6.09         18.40         3.39 o
   5  10   4         19.80         17.46         3.40 o
   6  10   4         19.36         80.87         6.42 o
   7  10   4         24.29         38.32         5.15 o
   8  10   4        664.96        749.41        48.97 o
   9  10   4         61.20         86.92        12.82 o
  10  10   4          0.75         33.20         4.98 o
  11  10   4          4.29          5.31         3.20 o
  12  10   4        129.62        116.03        25.27 o
  13  10   4        130.17        155.71        20.58 o
   1  11   4         21.13         15.05         2.92 o
   2  11   4          0.62          0.40         2.20 o
   3  11   4         30.33         27.11         3.97 o
   4  11   4          1.19          2.61         2.53 o
   5  11   4         41.32         33.35         5.44 o
   6  11   4          5.25          0.35         2.31 o
   7  11   4          7.20         10.16         3.17 o
   8  11   4          2.90          7.64         3.07 o
   9  11   4          1.92          4.92         2.91 o
  10  11   4          2.81         12.94         3.45 o
  11  11   4          8.06          5.77         3.44 o
  12  11   4          0.28         -1.31         3.45 o
  13  11   4          6.12         16.00         7.64 o
   0  12   4        208.05         96.07        12.69 o
   1  12   4        317.28        321.01        56.42 o
   2  12   4         37.68         24.11         5.95 o
   3  12   4        107.91        102.96        10.91 o
   4  12   4         13.23         11.39         3.33 o
   5  12   4         66.82         71.41        11.15 o
   6  12   4          8.11         10.25         3.22 o
   7  12   4        198.05        200.38        12.21 o
   8  12   4          9.34         18.58         3.94 o
   9  12   4        603.19        700.28        32.48 o
  10  12   4          3.40          1.94         2.75 o
  11  12   4         72.61         52.42         6.73 o
  12  12   4          3.74         17.47        17.75 o
  13  12   4          0.31         -0.30         4.45 o
   1  13   4          9.79         12.33         7.42 o
   4  13   4        397.12        318.48        34.08 o
   5  13   4         66.26         37.00         5.24 o
   6  13   4        144.06        187.83        19.58 o
   7  13   4        123.89        127.66         9.61 o
   8  13   4          8.86         12.99         3.85 o
   9  13   4         10.78         16.69         4.06 o
  10  13   4         11.87         11.07         4.19 o
  11  13   4         20.64         26.27         8.42 o
  12  13   4          5.89          7.77         4.18 o
  13  13   4         23.99         36.80         9.63 o
   1  14   4          8.48          3.77         5.75 o
   2  14   4          6.26         12.81         5.35 o
   3  14   4          0.17          1.28         3.50 o
   4  14   4          2.37          2.93         4.00 o
   5  14   4          2.97          0.90         3.30 o
   6  14   4          0.06          0.65         2.90 o
   7  14   4          5.74          6.41         4.48 o
   8  14   4          1.58          1.46         4.38 o
   9  14   4          8.91         12.07         3.85 o
  10  14   4          9.88          3.65         3.28 o
  11  14   4          0.06          1.63         3.25 o
  12  14   4          0.98          5.17        11.56 o
  13  14   4          3.64          1.76         5.08 o
   2  15   4          0.15          0.81         6.48 o
   3  15   4         20.64         25.26         6.50 o
   4  15   4          1.11          6.08         4.50 o
   5  15   4        415.29        413.86        45.38 o
   6  15   4         16.32         36.05        10.15 o
   7  15   4          0.26          2.37         2.94 o
   8  15   4         11.90          8.04         5.34 o
   9  15   4          4.98         10.07         3.69 o
  10  15   4          6.02          0.95         3.24 o
  11  15   4          5.83          1.18         3.29 o
  12  15   4          1.72         20.28         7.61 o
  13  15   4          8.54          7.12         6.18 o
   3  16   4          3.67          1.83         6.45 o
   4  16   4          7.04          8.71         5.06 o
   5  16   4          0.21         -1.11         4.21 o
   6  16   4          0.17          3.44         4.68 o
   7  16   4         20.51         17.05         6.50 o
   8  16   4         84.98         97.12        15.82 o
   9  16   4          0.80          8.00         3.93 o
  10  16   4         23.48         47.55        15.33 o
  11  16   4         25.81         19.85         7.90 o
  12  16   4         19.95          9.69         7.21 o
  13  16   4          1.22         -4.30         4.30 o
   4  17   4          0.37         -2.23         4.90 o
   5  17   4          3.87          5.97         4.63 o
   6  17   4          2.56          5.30         5.14 o
   7  17   4          1.61          4.20         6.03 o
   8  17   4          1.16          9.20         5.27 o
   9  17   4          0.03          2.22         3.49 o
  10  17   4          0.02         -1.22         3.12 o
  11  17   4          0.52          0.54         3.32 o
  12  17   4          1.96          1.48         5.80 o
   5  18   4          3.21          8.98         8.16 o
   6  18   4          2.46          5.32         5.17 o
   7  18   4         29.88         18.51         6.74 o
   8  18   4         37.84         25.07        14.43 o
   9  18   4        109.35        122.53        14.80 o
  10  18   4          1.08          8.12         5.18 o
  11  18   4          8.61          7.64         5.08 o
   6  19   4          0.03         12.58         8.98 o
   7  19   4          7.16          7.64         5.14 o
   8  19   4          0.51         -1.94         3.92 o
   9  19   4          0.00          0.27         4.95 o
   7  20   4          1.35          8.84         8.11 o
   1   0   5        987.70        942.62        61.88 o
   2   0   5       1383.54        562.32        24.82 o
   3   0   5       3696.21       2844.86       635.51 o
   4   0   5        381.91        346.48        57.42 o
   5   0   5        122.16       2022.18       354.86 o
   6   0   5       1022.95        850.00        35.12 o
   7   0   5         75.75        132.87        39.49 o
   8   0   5        765.09        757.65        82.70 o
   9   0   5        471.34        402.62        20.69 o
  10   0   5         38.87         40.24         5.70 o
  11   0   5         24.69        107.16         9.99 o
  12   0   5        781.91        492.45        32.82 o
  13   0   5        451.73        359.53        35.15 o
  14   0   5        689.45        635.86        56.67 o
   0   1   5        680.03        691.22        41.39 o
   1   1   5        151.91        104.90         4.97 o
   2   1   5         11.11         18.27         1.66 o
   3   1   5         19.23         18.81         1.97 o
   4   1   5          2.34          6.39         1.48 o
   5   1   5         20.13         15.56         1.54 o
   6   1   5         55.51         40.56         2.95 o
   7   1   5         30.77         15.61         1.51 o
   8   1   5        188.95        106.68        23.87 o
   9   1   5         20.82         20.52         2.00 o
  10   1   5         25.31         27.44        15.81 o
  11   1   5          1.96         11.45         2.84 o
  12   1   5          0.92          4.47         3.01 o
  13   1   5         21.84         14.62         4.23 o
  14   1   5         23.53         16.36         8.82 o
   1   2   5         70.26         47.85         4.26 o
   2   2   5         36.46         40.15         5.74 o
   3   2   5        397.26        247.13        25.08 o
   4   2   5        198.92        143.30        22.73 o
   5   2   5         13.75         24.83         2.25 o
   6   2   5          5.30         22.16         5.58 o
   7   2   5          5.41         14.41         3.02 o
   8   2   5          4.93          9.91         1.67 o
   9   2   5         53.12         57.12         4.86 o
  10   2   5          6.46          5.91         1.44 o
  11   2   5          2.37          9.59         3.08 o
  12   2   5         22.12         22.96         4.61 o
  13   2   5        121.14         96.21        29.62 o
  14   2   5          1.45          2.32         3.05 o
   0   3   5       3529.55       5351.93       275.10 o
   1   3   5        167.98        160.11         9.23 o
   2   3   5        277.62        222.69         8.55 o
   3   3   5        111.60         83.65         6.02 o
   4   3   5         15.99         33.30         2.20 o
   5   3   5          2.77          9.70         2.75 o
   6   3   5         47.24         39.09         7.63 o
   7   3   5        144.55         70.19        10.12 o
   8   3   5        321.06        274.11        20.74 o
   9   3   5        348.37        360.89        28.70 o
  10   3   5        290.25        247.19        19.95 o
  11   3   5          0.49          4.04         4.63 o
  12   3   5         13.25         23.78         5.41 o
  13   3   5         34.59         77.00        23.96 o
  14   3   5         20.96         23.51         6.31 o
   1   4   5         13.28          8.03         1.58 o
   2   4   5         33.99         15.59         2.44 o
   3   4   5          2.24          7.24         2.28 o
   4   4   5         37.31         28.65         3.07 o
   5   4   5        120.82        107.18         5.40 o
   6   4   5          3.53          7.83         1.40 o
   7   4   5         16.98         14.98         4.45 o
   8   4   5         16.24          8.76         1.47 o
   9   4   5         10.47          5.95         1.77 o
  10   4   5          6.65          6.61         2.00 o
  11   4   5          4.92          7.63         2.56 o
  12   4   5         16.32         12.00         3.58 o
  13   4   5          4.79          5.28         3.74 o
  14   4   5         21.83         16.31         6.86 o
   0   5   5        299.44        993.64        54.25 o
   1   5   5        212.65        160.54         7.22 o
   2   5   5         16.35         55.92        15.92 o
   3   5   5        341.40        270.73         9.47 o
   4   5   5         26.64         44.85         4.16 o
   5   5   5         63.16         44.36         3.38 o
   6   5   5          2.37         18.43         7.37 o
   7   5   5         96.60         70.11         6.11 o
   8   5   5        938.78       1041.65       117.71 o
   9   5   5        162.66        146.11         9.18 o
  10   5   5         21.43         11.84         5.18 o
  11   5   5          5.76         22.87         3.59 o
  12   5   5          4.94          8.33         4.40 o
  13   5   5        277.41        415.55        28.03 o
  14   5   5        128.42        166.12        20.12 o
   1   6   5         23.84         17.36         2.98 o
   2   6   5         30.77         39.75        13.22 o
   3   6   5         93.97         80.50        13.91 o
   4   6   5          1.20         88.71        57.21 o
   5   6   5         12.86         29.25         6.66 o
   6   6   5          6.81         16.30         4.73 o
   7   6   5         14.24          8.28         2.51 o
   8   6   5          2.46          4.02         1.88 o
   9   6   5         44.32         20.05         2.56 o
  10   6   5          4.08          5.30         2.99 o
  11   6   5          3.92          9.21         3.98 o
  12   6   5          1.07          6.91         3.09 o
  13   6   5         10.26         20.18         6.78 o
  14   6   5          4.98         13.18         7.24 o
   0   7   5          2.30         44.46        19.42 o
   1   7   5        166.39        123.48        10.47 o
   2   7   5         18.11         32.61         8.87 o
   3   7   5         41.25         22.58         2.31 o
   4   7   5          1.18          5.64         1.58 o
   5   7   5         31.10         34.94         2.67 o
   6   7   5          0.94          8.35         2.83 o
   7   7   5        199.49        208.45        10.28 o
   8   7   5         83.97        122.35         5.87 o
   9   7   5        462.35        498.61        34.90 o
  10   7   5          2.35          2.04         2.33 o
  11   7   5         37.73         37.58         4.75 o
  12   7   5          5.07          7.11         3.43 o
  13   7   5          5.66          4.71         3.92 o
  14   7   5          9.74          2.83         6.51 o
   1   8   5        125.84         87.46         5.32 o
   2   8   5         26.56         17.36         3.17 o
   3   8   5        176.25        154.28        18.49 o
   4   8   5        924.09       1012.26        38.34 o
   5   8   5        990.19        976.13        29.95 o
   6   8   5        104.55         39.49         4.70 o
   7   8   5        176.93        100.71         7.61 o
   8   8   5        382.49        327.78        36.53 o
   9   8   5         24.69         36.73         4.59 o
  10   8   5          5.86          8.00         7.18 o
  11   8   5         12.40          8.82         3.00 o
  12   8   5        243.06        404.93        39.63 o
  13   8   5          9.76         22.47         5.66 o
  14   8   5        276.79        422.09        41.40 o
   0   9   5         40.75         32.66         6.23 o
   1   9   5          3.37          4.74         1.70 o
   2   9   5          8.08          3.43         1.53 o
   3   9   5          6.23          9.81         1.94 o
   4   9   5         12.04         10.62         3.00 o
   5   9   5          0.13          1.44         1.58 o
   6   9   5         12.97         15.04         3.65 o
   7   9   5          0.99         -0.75         2.12 o
   8   9   5         18.25         12.67         3.16 o
   9   9   5          3.88          8.43         4.76 o
  10   9   5          1.06          1.08         3.43 o
  11   9   5          1.06         11.28         5.25 o
  12   9   5         12.65          8.32         4.05 o
  13   9   5          2.27          0.65         3.84 o
  14   9   5          4.03          3.11         5.86 o
   1  10   5        107.84         62.04         4.56 o
   2  10   5         84.06         44.05         3.34 o
   3  10   5        390.07        248.58        15.24 o
   4  10   5        208.00        234.20        23.96 o
   5  10   5         24.97         30.79         7.82 o
   6  10   5         23.45         30.47         5.29 o
   7  10   5          6.57         28.09         6.00 o
   8  10   5        107.01        125.39         8.87 o
   9  10   5          9.54          9.92         3.12 o
  10  10   5          3.38          2.94         2.87 o
  11  10   5         25.13         16.73         7.61 o
  12  10   5        146.90        158.10        12.34 o
  13  10   5        104.67        118.89        12.42 o
  14  10   5        122.59        108.45        16.78 o
   0  11   5         17.14         11.63         3.54 o
   1  11   5         26.18         26.85         6.46 o
   2  11   5          2.09          0.09         1.48 o
   3  11   5          3.95          1.46         1.77 o
   4  11   5          2.90          5.31         2.09 o
   5  11   5          8.17          6.88         2.53 o
   6  11   5          5.57         11.60         3.32 o
   7  11   5         12.94          9.97         3.34 o
   8  11   5         22.93         21.12        11.42 o
   9  11   5         34.97         34.56         4.93 o
  10  11   5         14.25          7.86         3.13 o
  11  11   5         14.25         11.48         4.46 o
  12  11   5          4.70          2.35         3.35 o
  13  11   5          0.61         -0.03         3.59 o
  14  11   5          0.03         13.21         6.84 o
   1  12   5          5.33          9.93         2.38 o
   2  12   5          8.31         49.44        23.84 o
   3  12   5         88.50         53.25         5.08 o
   4  12   5        176.28        125.46        17.94 o
   5  12   5          7.60          7.80         2.98 o
   6  12   5         19.92         23.57         4.28 o
   7  12   5         11.83          8.48         3.25 o
   8  12   5         24.01         39.24         6.26 o
   9  12   5         15.36         14.54         3.79 o
  10  12   5         12.19          7.41         3.23 o
  11  12   5          3.32          0.80         3.13 o
  12  12   5         70.33         88.78        16.82 o
  13  12   5         72.63         73.27        13.10 o
  14  12   5         33.72         13.23         7.27 o
   0  13   5        763.33        839.61       228.09 o
   1  13   5        264.62        225.90        18.55 o
   2  13   5         94.37         70.23         5.52 o
   3  13   5         93.77         92.28         7.51 o
   4  13   5          5.21         22.54         8.85 o
   5  13   5          9.05          9.23         3.42 o
   6  13   5         15.37         66.89        16.63 o
   7  13   5        163.48        127.21         9.59 o
   8  13   5         23.84         54.39         6.05 o
   9  13   5        517.02        653.43        51.35 o
  10  13   5         88.34         97.80        11.67 o
  11  13   5          9.71         18.72         4.66 o
  12  13   5          8.56         11.41         5.62 o
  13  13   5          5.40         41.31        10.82 o
  14  13   5          0.82         -1.20         5.57 o
   1  14   5         13.20         12.39         6.31 o
   2  14   5          0.00          2.33         2.50 o
   3  14   5         44.58         76.51        16.45 o
   4  14   5          1.86          7.00         3.48 o
   5  14   5        264.27        260.33        26.71 o
   6  14   5          2.59          6.98         3.21 o
   7  14   5          0.00         -0.98         2.94 o
   8  14   5          2.90          5.38         3.38 o
   9  14   5          0.06          4.11         3.17 o
  10  14   5          0.13          1.66         2.98 o
  11  14   5          0.47         11.95         4.39 o
  12  14   5          1.27          1.89         3.08 o
  13  14   5         23.32         28.48         8.89 o
  14  14   5          0.14          3.21         5.91 o
   0  15   5        223.33        238.99        20.08 o
   1  15   5         67.05         36.43         6.17 o
   2  15   5          4.85          4.51         4.88 o
   3  15   5         13.02         11.01         3.97 o
   4  15   5         12.12         11.62         3.71 o
   5  15   5          0.00          5.99         3.22 o
   6  15   5          9.76         20.81         4.26 o
   7  15   5          2.35          2.32         2.94 o
   8  15   5          3.37          5.19         3.40 o
   9  15   5         16.74         15.81         4.10 o
  10  15   5          4.18          3.19         3.17 o
  11  15   5          2.97          3.30         3.48 o
  12  15   5          1.83          4.79         4.39 o
  13  15   5          0.12         -4.33         5.01 o
  14  15   5          0.04         -2.87         5.01 o
   1  16   5          8.53         -0.64         5.71 o
   2  16   5          4.10          9.65         5.26 o
   3  16   5          3.76          2.87         4.17 o
   4  16   5          3.49         12.72         4.82 o
   5  16   5         11.79         10.60         3.62 o
   6  16   5         56.67         44.35         5.82 o
   7  16   5         11.70          9.45         3.67 o
   8  16   5          7.58          6.44         3.51 o
   9  16   5          4.22          5.10         3.26 o
  10  16   5          0.69         -1.53         3.09 o
  11  16   5          1.82         -1.17         3.29 o
  12  16   5         13.88         13.64         5.24 o
  13  16   5          5.17          2.19         6.48 o
   1  17   5          0.12         -3.08         5.75 o
   2  17   5          3.48          1.92         4.70 o
   3  17   5          1.81          5.34         5.43 o
   4  17   5          0.30          1.54         4.32 o
   5  17   5          0.17         -1.18         4.02 o
   6  17   5          0.15         -0.44         3.21 o
   7  17   5          4.09          1.69         3.13 o
   8  17   5          0.04          3.01         3.09 o
   9  17   5         20.23         14.57         6.05 o
  10  17   5          2.85          2.60         3.30 o
  11  17   5          1.80          0.33         3.12 o
  12  17   5          1.00         -2.82         3.80 o
   2  18   5          0.20          2.07         6.55 o
   3  18   5          1.66          2.04         5.64 o
   4  18   5         38.84         20.81         7.03 o
   5  18   5          0.82          1.37         4.33 o
   6  18   5         10.47         20.34        15.11 o
   7  18   5         14.98         17.05         5.19 o
   8  18   5         21.80         17.20         4.62 o
   9  18   5          0.02          3.17         3.58 o
  10  18   5          6.48          4.90         4.00 o
   3  19   5          0.60          2.68         8.03 o
   4  19   5          1.90          5.97         5.43 o
   5  19   5          1.30          5.64         6.50 o
   6  19   5          2.87          3.40         4.39 o
   7  19   5          0.06         -0.31         4.55 o
   8  19   5          0.63          0.68         3.38 o
   4  20   5          2.08         -1.40         7.51 o
   5  20   5         36.69         44.72         9.62 o
   0   0   6       2114.16       2990.60       166.00 o
   1   0   6        440.73        381.84        43.80 o
   2   0   6        143.84        198.83        11.41 o
   3   0   6        230.29        185.46         9.54 o
   4   0   6         34.81        120.35        19.76 o
   5   0   6        269.96        241.47        22.93 o
   6   0   6         11.44        388.54        58.97 o
   7   0   6       1054.19       1234.79        50.05 o
   8   0   6       3159.88       2710.36       154.58 o
   9   0   6        769.77        646.72       120.73 o
  10   0   6         56.90         95.89        10.80 o
  11   0   6       1295.77       1103.14        66.64 o
  12   0   6        265.06        385.73        40.08 o
  13   0   6         30.97         32.06         8.54 o
  14   0   6        272.13        216.65        24.00 o
   1   1   6          1.81          2.90         1.66 o
   2   1   6          7.14         12.01         1.55 o
   3   1   6        672.16        367.27        31.59 o
   4   1   6         17.33         26.47         3.06 o
   5   1   6          8.83         75.94        38.29 o
   6   1   6          7.26         10.80         1.79 o
   7   1   6         32.13         48.26         6.45 o
   8   1   6         37.34         39.29         7.23 o
   9   1   6          0.82         11.73         6.96 o
  10   1   6          3.74          4.66         2.35 o
  11   1   6         40.95         58.98        29.38 o
  12   1   6         21.86         14.37         3.31 o
  13   1   6        281.46        184.60        28.28 o
  14   1   6         17.85          8.36         5.26 o
   0   2   6         82.89         56.46         4.41 o
   1   2   6        232.31        238.08        10.72 o
   2   2   6         36.73         26.12         6.14 o
   3   2   6          7.60         16.76         2.92 o
   4   2   6          2.83         11.00         1.93 o
   5   2   6         67.73         32.60         2.68 o
   6   2   6          4.02          6.40         1.96 o
   7   2   6         34.34         35.47         2.81 o
   8   2   6        153.31        205.00        20.59 o
   9   2   6        227.34        180.78        29.75 o
  10   2   6          1.11          8.89         2.69 o
  11   2   6          4.20          5.52         2.53 o
  12   2   6         13.47          7.12         2.89 o
  13   2   6          3.49          5.75         4.30 o
  14   2   6         29.30         41.09         7.58 o
   1   3   6        355.78        171.12        22.46 o
   2   3   6         10.81         22.56         3.04 o
   3   3   6          2.53         65.66        17.63 o
   4   3   6       2182.50       2214.58       407.29 o
   5   3   6       1631.53       1555.47       164.65 o
   6   3   6         83.36        138.95        10.67 o
   7   3   6         47.90         48.25         3.07 o
   8   3   6        214.21        178.43        12.72 o
   9   3   6          2.71          9.58         2.03 o
  10   3   6          3.40          8.56         2.24 o
  11   3   6         16.82         17.21         3.42 o
  12   3   6        161.69        117.55        19.12 o
  13   3   6         88.36         86.42         9.55 o
  14   3   6        251.58        208.15        80.88 o
   0   4   6         53.18         55.92         4.53 o
   1   4   6          7.47          9.51         1.54 o
   2   4   6          2.80          4.91         1.27 o
   3   4   6          5.31          5.45         1.40 o
   4   4   6         11.13         12.98         1.71 o
   5   4   6          2.04          3.71         1.56 o
   6   4   6         24.02         18.74         1.86 o
   7   4   6          2.35          5.15         1.64 o
   8   4   6          8.50         18.22         5.55 o
   9   4   6          3.80         12.19         3.05 o
  10   4   6          1.13         22.33        10.01 o
  11   4   6         18.22         15.16         4.49 o
  12   4   6          9.92         11.50         3.11 o
  13   4   6          9.37         17.94         5.00 o
  14   4   6          1.76          8.52         4.40 o
   1   5   6         10.69          7.22         3.04 o
   2   5   6         83.06         84.90        11.43 o
   3   5   6       3192.12       4187.12       241.31 o
   4   5   6        452.90        510.86        40.45 o
   5   5   6          9.28         11.93         2.16 o
   6   5   6         89.45         56.74         3.98 o
   7   5   6         82.13         97.61         8.61 o
   8   5   6        438.92        462.25        18.59 o
   9   5   6          4.69         24.27         3.67 o
  10   5   6         12.71         12.98         4.35 o
  11   5   6         49.12         42.52         4.91 o
  12   5   6        170.88        138.91        16.29 o
  13   5   6       1701.77       2785.33       158.12 o
  14   5   6        330.66        335.67        24.53 o
   0   6   6        102.15        529.69        44.31 o
   1   6   6         20.38         36.76         7.22 o
   2   6   6         52.23        477.70        20.21 o
   3   6   6          3.06          2.91         1.41 o
   4   6   6         14.43         11.30         2.00 o
   5   6   6          2.26          2.60         1.58 o
   6   6   6          3.98          5.64         1.52 o
   7   6   6         11.83         10.66         2.88 o
   8   6   6          5.36         17.04         2.12 o
   9   6   6         10.19          6.85         1.90 o
  10   6   6         28.18         14.58         3.21 o
  11   6   6          1.40          2.64         2.60 o
  12   6   6          6.32          4.64         2.86 o
  13   6   6          9.64         22.23         7.56 o
  14   6   6         12.24          6.45         4.22 o
   1   7   6         55.02         39.25         2.96 o
   2   7   6          5.03          9.37         2.38 o
   3   7   6         63.41        100.25        23.14 o
   4   7   6        313.64        282.08        72.25 o
   5   7   6         77.91         57.12         3.54 o
   6   7   6          3.21          6.92         1.60 o
   7   7   6          9.60         21.81         3.54 o
   8   7   6         16.48         12.62         2.18 o
   9   7   6          4.51          8.26         2.18 o
  10   7   6          7.30          8.75         2.44 o
  11   7   6          0.25          5.71         2.94 o
  12   7   6         79.02         67.89         8.53 o
  13   7   6         10.15          8.10         4.46 o
  14   7   6         23.18         20.17         5.51 o
   0   8   6       1597.42       1931.81        91.69 o
   1   8   6       2014.99       2534.48       106.74 o
   2   8   6         36.56         42.40         5.01 o
   3   8   6          9.30         12.38         3.14 o
   4   8   6         45.88         35.72         3.25 o
   5   8   6          0.88          5.06         2.50 o
   6   8   6         10.03         26.79         7.46 o
   7   8   6          9.98          8.02         2.74 o
   8   8   6        241.34        221.90        14.82 o
   9   8   6        146.92        134.27        15.51 o
  10   8   6        180.04        155.25        21.12 o
  11   8   6        165.70        150.76        11.71 o
  12   8   6         13.51         13.89         4.63 o
  13   8   6         50.98         40.28         7.20 o
  14   8   6          0.16         12.54         4.95 o
   1   9   6          3.17          3.02         1.66 o
   2   9   6          6.64          6.24         1.73 o
   3   9   6         23.50         19.96         2.35 o
   4   9   6          9.13          9.29         2.24 o
   5   9   6          2.72          2.76         1.73 o
   6   9   6          0.57          2.95         1.77 o
   7   9   6          1.86          0.61         1.50 o
   8   9   6          0.04         10.39         5.32 o
   9   9   6          2.55          5.91         2.12 o
  10   9   6          2.20          2.27         2.17 o
  11   9   6          0.38          1.64         2.86 o
  12   9   6          3.28         11.62         5.94 o
  13   9   6          6.63         24.03         9.80 o
  14   9   6          5.76          9.42         6.63 o
   0  10   6        274.23        484.96        38.96 o
   1  10   6         55.20         75.79         5.10 o
   2  10   6         23.30         72.98         5.16 o
   3  10   6          1.06         10.56         2.04 o
   4  10   6          0.40          8.42         2.81 o
   5  10   6          5.35          9.05         1.98 o
   6  10   6          1.84          6.69         2.14 o
   7  10   6         85.88         84.33         5.24 o
   8  10   6        497.56        602.93        64.96 o
   9  10   6         28.19         38.52         5.58 o
  10  10   6         58.99         41.72         5.43 o
  11  10   6        159.36        145.74        10.34 o
  12  10   6         64.98         36.61         6.06 o
  13  10   6          5.19          6.07         4.21 o
  14  10   6         13.99         34.19         9.17 o
   1  11   6          0.62          1.45         1.59 o
   2  11   6          3.61          4.65         1.71 o
   3  11   6         36.47         35.33         3.14 o
   4  11   6          7.89          9.38         2.08 o
   5  11   6          6.42         16.44         3.33 o
   6  11   6         16.65         12.69         3.71 o
   7  11   6         11.41         11.02         4.27 o
   8  11   6          2.90          3.34         2.43 o
   9  11   6          2.07          3.00         2.63 o
  10  11   6          9.84          3.62         3.05 o
  11  11   6          3.99          6.80         3.00 o
  12  11   6          5.33          3.78         3.30 o
  13  11   6          7.62         16.30         5.51 o
  14  11   6          0.64          7.08         6.50 o
   0  12   6         15.21         17.57         6.43 o
   1  12   6        500.96        454.44        23.41 o
   2  12   6          8.60         13.87         2.83 o
   3  12   6          6.35          7.48         2.09 o
   4  12   6          0.16          1.26         1.79 o
   5  12   6          5.29         10.72         3.40 o
   6  12   6          4.16          6.65         2.61 o
   7  12   6          3.80          3.77         2.55 o
   8  12   6         28.02         55.05         8.94 o
   9  12   6        150.51        148.37        10.46 o
  10  12   6          2.44          4.70         3.80 o
  11  12   6         10.65         17.87         5.74 o
  12  12   6          3.59          2.02         3.22 o
  13  12   6         14.10         12.11         5.00 o
  14  12   6          3.68         -0.57         5.07 o
   1  13   6        122.47        110.18        12.35 o
   2  13   6          2.31          7.85         2.63 o
   3  13   6         22.80         43.66         7.35 o
   4  13   6       1223.51       1750.82        75.72 o
   5  13   6        782.73       1213.06       103.87 o
   6  13   6         24.05         51.21         5.28 o
   7  13   6         52.75         34.47         6.18 o
   8  13   6        154.12        115.78         9.13 o
   9  13   6          2.12          4.20         3.44 o
  10  13   6         16.19         17.80         4.16 o
  11  13   6          2.80         12.43         3.59 o
  12  13   6        201.77        193.72        14.45 o
  13  13   6         22.76         21.60         6.00 o
  14  13   6        169.16        168.52        22.52 o
   0  14   6        312.77        304.41        16.89 o
   1  14   6          4.22          8.51         2.31 o
   2  14   6          4.02          8.76         2.44 o
   3  14   6          0.07          4.04         2.96 o
   4  14   6         12.26         15.43         3.28 o
   5  14   6          1.20          4.87         2.79 o
   6  14   6         12.68         13.90         3.93 o
   7  14   6          5.43         10.12         3.52 o
   8  14   6         32.51         21.68         4.31 o
   9  14   6          0.20          2.41         3.10 o
  10  14   6         24.69         20.78         4.47 o
  11  14   6          3.00          1.95         3.26 o
  12  14   6          7.54          3.50         3.53 o
  13  14   6          1.93          0.83         4.09 o
  14  14   6          0.10         -4.65         5.30 o
   1  15   6          0.52          2.64         2.37 o
   2  15   6          0.97          2.66         2.31 o
   3  15   6          0.76         11.78         5.27 o
   4  15   6         79.18         48.80         5.28 o
   5  15   6         25.39         27.28         7.21 o
   6  15   6          8.26          5.16         3.08 o
   7  15   6         15.20         20.91         4.35 o
   8  15   6         14.20         10.33         3.44 o
   9  15   6          4.30          7.07         3.52 o
  10  15   6          0.01          3.01         3.13 o
  11  15   6          2.94          1.83         3.65 o
  12  15   6          8.56          6.91         3.97 o
  13  15   6          0.01         -0.40         6.08 o
   0  16   6          0.31          2.49         3.95 o
   1  16   6         14.82          7.89         3.28 o
   2  16   6          2.78          4.50         2.39 o
   3  16   6          0.21          5.61         5.45 o
   4  16   6          3.27          1.83         2.77 o
   5  16   6          0.63          2.34         3.00 o
   6  16   6          1.16          1.79         2.85 o
   7  16   6         13.64         15.27         5.08 o
   8  16   6          0.40          1.69         2.73 o
   9  16   6          6.45          7.02         3.60 o
  10  16   6          2.14         11.54         6.38 o
  11  16   6          8.67         17.05         8.01 o
  12  16   6          0.18          1.37         3.80 o
   1  17   6          2.79         -2.61         2.99 o
   2  17   6          0.44          1.64         2.98 o
   3  17   6          0.40          2.32         3.02 o
   4  17   6         21.20         27.27         5.30 o
   5  17   6          8.80          2.65         2.93 o
   6  17   6          0.20          9.69         4.99 o
   7  17   6          3.56          0.12         2.77 o
   8  17   6          3.55          6.93         3.46 o
   9  17   6          0.15          2.89         3.10 o
  10  17   6          1.10         -2.72         2.99 o
  11  17   6          0.00          2.66         3.47 o
   0  18   6         12.22         16.33         6.21 o
   1  18   6         65.29         65.68         8.75 o
   2  18   6          3.63          2.31         4.80 o
   3  18   6          0.78          6.25         4.09 o
   4  18   6          0.44         -0.48         3.30 o
   5  18   6          0.69          0.08         3.61 o
   6  18   6          0.01         -1.42         3.03 o
   7  18   6          0.29          7.71         5.58 o
   8  18   6          4.05         -1.16         3.14 o
   9  18   6          3.38          8.87         3.99 o
   1  19   6          0.02          1.12         4.53 o
   2  19   6          2.30          6.94         6.61 o
   3  19   6          2.48         -0.41         4.34 o
   4  19   6          1.79          2.01         5.43 o
   5  19   6          5.86          1.90         4.05 o
   6  19   6          7.80          6.07         3.51 o
   2  20   6          0.43          1.73         6.23 o
   3  20   6          0.05         -4.60         5.39 o
   1   0   7         27.57         58.33         5.53 o
   2   0   7        115.39        702.75        61.40 o
   3   0   7       1858.07       1483.30       173.92 o
   4   0   7        217.45        339.53       120.06 o
   5   0   7         23.65        131.00        14.04 o
   6   0   7        367.83        229.19        18.58 o
   7   0   7        109.61        159.77        13.35 o
   8   0   7          9.80        206.97        38.81 o
   9   0   7          6.42        321.04       207.95 o
  10   0   7         32.26        101.21        10.29 o
  11   0   7         16.61         83.95        11.31 o
  12   0   7        641.54        943.72        67.50 o
  13   0   7        696.90       1146.55        89.03 o
  14   0   7         84.49         71.47        12.86 o
  15   0   7         37.41         75.64        12.89 o
   0   1   7        147.97        106.57        10.30 o
   1   1   7          7.98         14.26         2.82 o
   2   1   7         80.42         63.62         6.14 o
   3   1   7          3.87          5.82         2.18 o
   4   1   7          2.62          8.43         2.44 o
   5   1   7          7.27          5.96         1.82 o
   6   1   7         18.17         34.43         6.12 o
   7   1   7          7.08          9.78         1.94 o
   8   1   7        752.14        498.23        53.31 o
   9   1   7         10.31         17.35         2.16 o
  10   1   7         23.71         37.18         8.59 o
  11   1   7         19.97         14.29         3.26 o
  12   1   7         80.33         62.61         6.60 o
  13   1   7          4.21          5.39         2.86 o
  14   1   7          6.82         24.04         5.58 o
  15   1   7          1.04          2.51         3.22 o
   1   2   7          7.83          9.15         3.02 o
   2   2   7         21.04         11.64         1.72 o
   3   2   7        137.98        149.54         7.44 o
   4   2   7        865.72        951.72        40.84 o
   5   2   7         25.69         56.48        12.88 o
   6   2   7        121.76         81.38         3.98 o
   7   2   7          0.60          4.88         1.31 o
   8   2   7          7.12         17.24         2.24 o
   9   2   7          2.21          5.22         1.61 o
  10   2   7         49.03         23.46         5.20 o
  11   2   7          1.42          0.45         2.41 o
  12   2   7         46.27         44.02         6.94 o
  13   2   7         62.94         74.53         6.84 o
  14   2   7         19.41         16.25         4.90 o
  15   2   7          1.50          4.03         3.70 o
   0   3   7       1635.52       1961.44       112.15 o
   1   3   7        270.48        295.95        19.57 o
   2   3   7        303.28        188.48        30.21 o
   3   3   7         38.47         37.19         4.04 o
   4   3   7         39.56         32.09         3.17 o
   5   3   7         18.40         12.32         2.28 o
   6   3   7        169.38        114.53         6.55 o
   7   3   7         29.82         36.26         3.76 o
   8   3   7        153.54        238.72        16.55 o
   9   3   7        291.11        257.65        19.45 o
  10   3   7         26.29         15.64         4.80 o
  11   3   7          7.40         10.75         3.07 o
  12   3   7        206.86        147.22        10.02 o
  13   3   7         26.67         27.93         5.85 o
  14   3   7          6.28          4.57         3.35 o
  15   3   7          0.94          0.65         4.17 o
   1   4   7          5.59         17.52         5.41 o
   2   4   7         18.87         21.18         2.19 o
   3   4   7        117.94         73.99         7.00 o
   4   4   7         27.43         27.92         4.05 o
   5   4   7          4.03          4.20         2.54 o
   6   4   7          2.40          5.24         1.64 o
   7   4   7         13.25         12.23         2.23 o
   8   4   7          3.10         17.54         3.58 o
   9   4   7          2.47          6.95         1.82 o
  10   4   7          2.94         10.48         4.21 o
  11   4   7          1.37          6.25         2.87 o
  12   4   7         22.50         24.59         4.25 o
  13   4   7         42.01         48.69         9.33 o
  14   4   7          6.75          5.35         3.53 o
  15   4   7          0.53         -0.18         5.65 o
   0   5   7         29.14         33.28         5.29 o
   1   5   7         10.46         13.98         3.24 o
   2   5   7        914.99        987.94        29.62 o
   3   5   7          8.60          5.56         1.50 o
   4   5   7         11.05         11.81         3.60 o
   5   5   7         34.05         37.87         3.48 o
   6   5   7        160.65         99.17        15.09 o
   7   5   7        128.31        122.16         6.91 o
   8   5   7       2977.14       3275.74       219.53 o
   9   5   7        216.43        179.36        21.65 o
  10   5   7         66.67         59.17        16.37 o
  11   5   7        208.41        146.91        33.77 o
  12   5   7        761.49        720.17        47.40 o
  13   5   7          7.96         20.44         4.81 o
  14   5   7         13.36         24.81         8.21 o
  15   5   7         10.05          9.87         6.20 o
   1   6   7          2.04         12.07         2.88 o
   2   6   7          7.43         12.31         3.67 o
   3   6   7        242.93        230.19        48.70 o
   4   6   7        119.60        116.44        13.96 o
   5   6   7         70.02         82.25         7.62 o
   6   6   7         39.34         46.71        11.19 o
   7   6   7          5.94         13.35         2.83 o
   8   6   7          4.70          7.45         1.96 o
   9   6   7          4.60          4.93         2.05 o
  10   6   7          0.93          2.04         2.34 o
  11   6   7         15.71         11.13         3.55 o
  12   6   7         36.24         30.81         4.83 o
  13   6   7         95.78        142.07        11.35 o
  14   6   7         17.74         27.99        13.37 o
  15   6   7          5.43          9.23         6.06 o
   0   7   7        638.10        192.94        16.56 o
   1   7   7        115.95        149.60         9.87 o
   2   7   7          6.81          9.67         2.59 o
   3   7   7          1.00          3.48         1.57 o
   4   7   7          2.03          8.46         1.83 o
   5   7   7          6.15          6.30         2.04 o
   6   7   7         19.49         12.74         2.43 o
   7   7   7         10.10          8.98         2.02 o
   8   7   7         44.86         56.47        13.21 o
   9   7   7         60.79         75.36         4.93 o
  10   7   7         23.07         30.50         5.61 o
  11   7   7          0.12          4.82         3.32 o
  12   7   7          1.07          4.06         2.86 o
  13   7   7         16.09          9.06         3.78 o
  14   7   7          9.28         11.05         9.34 o
  15   7   7          2.83         -1.44         4.94 o
   1   8   7        108.88         97.79         5.83 o
   2   8   7        120.71         99.60         5.19 o
   3   8   7          9.77         48.73         7.60 o
   4   8   7       2641.65       1820.40       662.78 o
   5   8   7        504.46        522.31        23.15 o
   6   8   7        906.66        854.75        72.49 o
   7   8   7          2.56          8.39         2.79 o
   8   8   7         28.61         25.07         3.60 o
   9   8   7          9.05          5.86         3.16 o
  10   8   7          5.68         10.81         2.91 o
  11   8   7          0.83          4.11         3.05 o
  12   8   7         50.47         56.32        16.30 o
  13   8   7         14.95         30.04         5.32 o
  14   8   7         21.60         18.60         8.00 o
  15   8   7          1.01          8.78         5.86 o
   0   9   7         25.18         30.01         3.99 o
   1   9   7          2.11          5.64         2.96 o
   2   9   7         17.11         43.83        14.35 o
   3   9   7          0.04          1.86         1.67 o
   4   9   7          0.22          6.14         1.94 o
   5   9   7          2.25          2.70         1.64 o
   6   9   7          2.46          5.39         1.81 o
   7   9   7          1.34          2.91         1.70 o
   8   9   7          9.54         19.65         4.32 o
   9   9   7          0.20          8.93         4.02 o
  10   9   7          1.80          5.62         2.39 o
  11   9   7          2.90          1.59         2.83 o
  12   9   7          8.34          5.61         3.05 o
  13   9   7          0.00          3.74         3.43 o
  14   9   7          0.25          0.19         3.27 o
  15   9   7          0.05          1.84         5.44 o
   1  10   7         11.15         14.85         3.45 o
   2  10   7         28.21         16.05         2.38 o
   3  10   7         73.65         81.93         5.51 o
   4  10   7         34.88         23.66         4.49 o
   5  10   7        130.65         61.29         4.95 o
   6  10   7         68.37         65.39         7.56 o
   7  10   7         41.55         48.97         4.01 o
   8  10   7          7.16         11.64         3.03 o
   9  10   7          2.29          6.94         2.35 o
  10  10   7          0.04          1.98         2.34 o
  11  10   7          1.95          6.71         3.28 o
  12  10   7         36.40         53.64         8.64 o
  13  10   7         35.24         29.77         8.82 o
  14  10   7          1.64         14.66         4.85 o
  15  10   7          2.98          3.67         5.86 o
   0  11   7         39.44         32.76         5.59 o
   1  11   7         65.76         43.59         3.85 o
   2  11   7          0.04          5.00         2.60 o
   3  11   7          1.00          4.08         1.84 o
   4  11   7          3.03          1.52         1.78 o
   5  11   7          2.85          0.18         1.70 o
   6  11   7          0.02         10.72         2.26 o
   7  11   7          0.22          5.27         2.29 o
   8  11   7          2.88          4.14         2.53 o
   9  11   7          9.56          1.86         2.68 o
  10  11   7          4.29          5.39         2.73 o
  11  11   7         11.29         26.89         9.92 o
  12  11   7          2.42          9.26         4.17 o
  13  11   7          1.73          3.87         3.44 o
  14  11   7          2.25          5.50         4.78 o
  15  11   7          0.76          3.15         5.07 o
   1  12   7          4.97          9.25         3.16 o
   2  12   7         30.40         36.22         5.06 o
   3  12   7          8.86         19.44         2.74 o
   4  12   7        788.43        772.77        31.13 o
   5  12   7          6.04         25.58         3.41 o
   6  12   7        176.98        150.14         8.11 o
   7  12   7          3.61          1.94         1.87 o
   8  12   7         11.09          9.94         2.80 o
   9  12   7          3.53          3.37         2.38 o
  10  12   7         19.84         10.44         3.14 o
  11  12   7          0.54          2.95         3.10 o
  12  12   7         34.45         47.03        10.95 o
  13  12   7          0.32          9.21         4.61 o
  14  12   7          4.75          2.37         5.16 o
  15  12   7          6.22          0.98         5.61 o
   0  13   7        892.34       1190.31       165.63 o
   1  13   7         33.57         48.97         4.52 o
   2  13   7         86.20         83.98         8.97 o
   3  13   7         25.69         34.97         8.79 o
   4  13   7         22.49         17.10         3.19 o
   5  13   7          2.30          2.94         1.99 o
   6  13   7         80.78         71.46         5.89 o
   7  13   7          0.98         14.22         3.26 o
   8  13   7         37.47         51.58         8.74 o
   9  13   7         57.12         64.35         5.88 o
  10  13   7         19.93         23.06         5.22 o
  11  13   7          5.74         15.67         4.02 o
  12  13   7         91.16         66.68        10.45 o
  13  13   7         22.14         25.10         5.61 o
  14  13   7          5.62          8.10         7.16 o
   1  14   7          3.69          1.33         1.94 o
   2  14   7          0.08         -0.07         1.80 o
   3  14   7          7.09         11.08         3.35 o
   4  14   7         17.48         21.31         2.92 o
   5  14   7         11.79         18.07         4.42 o
   6  14   7         16.03         17.52         3.76 o
   7  14   7          0.43          4.11         2.31 o
   8  14   7          0.44          1.24         2.48 o
   9  14   7          3.94         -0.33         2.83 o
  10  14   7          1.67          2.35         2.89 o
  11  14   7          1.73          3.29         3.03 o
  12  14   7          0.14          3.43         3.81 o
  13  14   7          1.79          5.54         3.63 o
   0  15   7         89.24         89.35        13.64 o
   1  15   7          3.27          4.80         2.12 o
   2  15   7          7.29          3.46         2.09 o
   3  15   7          2.92          3.92         2.03 o
   4  15   7          0.34          5.43         2.29 o
   5  15   7          1.52          4.61         2.54 o
   6  15   7          9.50         10.47         2.91 o
   7  15   7          2.88          4.90         2.86 o
   8  15   7         19.28         34.32         5.14 o
   9  15   7          3.60         10.41         4.40 o
  10  15   7          0.30          3.05         4.37 o
  11  15   7          0.07          8.01         3.57 o
  12  15   7          0.14          4.51         3.78 o
   1  16   7          0.33          1.62         1.92 o
   2  16   7          1.77          0.56         1.96 o
   3  16   7          0.83          1.49         2.00 o
   4  16   7          4.48          9.68         3.58 o
   5  16   7          1.58          8.97         2.76 o
   6  16   7         20.25         27.76         4.71 o
   7  16   7          0.19         -1.52         3.51 o
   8  16   7          6.24          7.07         3.30 o
   9  16   7          0.37          0.14         3.04 o
  10  16   7          0.02          1.42         3.02 o
  11  16   7          0.07          4.57         4.35 o
   0  17   7         40.51         45.80         6.16 o
   1  17   7          0.22          3.70         2.57 o
   2  17   7          5.08          2.06         2.72 o
   3  17   7          0.81          3.32         2.66 o
   4  17   7          0.61          3.11         2.52 o
   5  17   7          0.47          3.25         2.91 o
   6  17   7          0.43          3.39         3.28 o
   7  17   7          0.01         -1.69         3.06 o
   8  17   7          0.62          0.26         3.19 o
   9  17   7          1.35         33.39        22.61 o
   1  18   7          1.03          4.29         2.83 o
   2  18   7          2.09          6.83         3.24 o
   3  18   7          1.32          2.13         2.79 o
   4  18   7        106.15        108.07        17.60 o
   5  18   7         13.80         25.08         5.24 o
   6  18   7         29.31         26.70         5.28 o
   7  18   7          0.25          0.77         3.14 o
   0  19   7          9.44         10.14         6.13 o
   1  19   7          4.09          2.82         3.06 o
   2  19   7          0.01          0.17         2.99 o
   3  19   7          0.11          3.14         4.42 o
   4  19   7          0.03          2.01         9.57 o
   0   0   8       3465.32       3225.84       181.56 o
   1   0   8       2566.05       2263.68        91.10 o
   2   0   8         35.52        134.99        16.82 o
   3   0   8         79.13        132.61        38.93 o
   4   0   8         22.91         84.74         5.80 o
   5   0   8         63.46         53.24         9.37 o
   6   0   8        118.52        116.84        21.46 o
   7   0   8        102.70        195.21        35.06 o
   8   0   8       3515.22       2677.46       558.03 o
   9   0   8        102.70        442.03        54.02 o
  10   0   8        788.47        889.98        84.94 o
  11   0   8         75.33        141.45        13.11 o
  12   0   8        193.67        164.62        28.63 o
  13   0   8         78.64         76.77         9.71 o
  14   0   8         40.15         72.23        12.40 o
  15   0   8          4.02         53.93        10.62 o
   1   1   8          9.07          6.97         1.59 o
   2   1   8          0.11          4.95         1.60 o
   3   1   8          4.33         11.73         4.31 o
   4   1   8          0.19         15.26         4.56 o
   5   1   8         26.24         16.04         4.14 o
   6   1   8         10.22          7.52         1.88 o
   7   1   8        105.66         69.04         5.63 o
   8   1   8          6.13         12.45         3.52 o
   9   1   8          4.44          1.54         3.49 o
  10   1   8          0.60          6.65         2.90 o
  11   1   8         19.65         12.19         3.19 o
  12   1   8         18.75         14.84         7.56 o
  13   1   8         25.64         22.00         3.95 o
  14   1   8          2.87          7.32         3.79 o
  15   1   8          1.47          1.56         3.32 o
   0   2   8        473.74        323.26        15.99 o
   1   2   8         10.58         18.24         2.78 o
   2   2   8         14.27         14.04         1.87 o
   3   2   8         39.07         24.30         3.09 o
   4   2   8          0.89          6.52         2.27 o
   5   2   8          0.16          4.44         2.03 o
   6   2   8          0.38          4.19         1.45 o
   7   2   8          7.11         14.20         2.05 o
   8   2   8        276.91        273.14        32.42 o
   9   2   8          5.64         18.01         3.61 o
  10   2   8         34.59         41.24         5.03 o
  11   2   8          0.54          7.12         2.94 o
  12   2   8         41.82         34.38         4.91 o
  13   2   8         12.01          5.35         2.96 o
  14   2   8          4.66         16.61         7.05 o
  15   2   8          0.62         -0.66         2.69 o
   1   3   8         15.29         15.94         2.04 o
   2   3   8         16.72         16.01         2.32 o
   3   3   8         30.38         21.12         2.96 o
   4   3   8          8.33         14.36         2.26 o
   5   3   8          7.83          4.43         2.28 o
   6   3   8          8.92         24.02         2.96 o
   7   3   8        177.37        125.61         9.81 o
   8   3   8          0.15          2.97         1.79 o
   9   3   8          1.78          2.29         1.94 o
  10   3   8          2.30          5.22         3.02 o
  11   3   8         21.45         15.96         3.66 o
  12   3   8         10.25         16.84         3.74 o
  13   3   8         32.08         38.55         4.98 o
  14   3   8          0.72          2.79         3.39 o
  15   3   8          1.59          3.67         4.78 o
   0   4   8          1.10          3.46         1.94 o
   1   4   8         19.85          7.52         1.92 o
   2   4   8         18.16         15.61         3.60 o
   3   4   8         13.19         13.70         1.99 o
   4   4   8         11.01         11.75         2.38 o
   5   4   8          0.25          7.60         2.51 o
   6   4   8          7.18          5.82         1.55 o
   7   4   8         26.88         24.69         2.65 o
   8   4   8         61.32         51.86         6.31 o
   9   4   8          4.94         10.96         3.23 o
  10   4   8          1.40          2.92         2.67 o
  11   4   8          9.45          8.32         3.12 o
  12   4   8          3.68         10.02         3.22 o
  13   4   8          3.59          1.67         4.17 o
  14   4   8          5.95         -1.40         2.89 o
  15   4   8          3.44          2.51         3.32 o
   1   5   8          5.35         23.34         2.76 o
   2   5   8          4.93          9.36         1.84 o
   3   5   8         10.41          9.05         2.42 o
   4   5   8          6.27         11.39         3.58 o
   5   5   8         21.58         51.67        14.43 o
   6   5   8         20.58         27.01         3.43 o
   7   5   8        557.41        553.45        32.46 o
   8   5   8          8.60         21.93         3.03 o
   9   5   8          7.88         17.89         5.47 o
  10   5   8          6.28          7.35         3.90 o
  11   5   8         83.31         93.32         7.62 o
  12   5   8         67.66         46.20         5.67 o
  13   5   8         57.99        137.34        29.54 o
  14   5   8         15.71         30.14        25.39 o
  15   5   8          0.15          1.32         4.04 o
   0   6   8        211.57        187.63        15.49 o
   1   6   8         26.45         17.42         2.99 o
   2   6   8          7.77         17.92         3.16 o
   3   6   8          6.43          9.17         2.38 o
   4   6   8          1.80          4.58         1.58 o
   5   6   8          0.46          4.27         1.52 o
   6   6   8          5.52          8.23         1.75 o
   7   6   8         18.82         24.34         6.07 o
   8   6   8        218.30        207.27        26.81 o
   9   6   8         55.27         48.76         4.64 o
  10   6   8         22.27         16.18         3.67 o
  11   6   8         15.51          8.38         3.43 o
  12   6   8         13.59         33.18         5.11 o
  13   6   8          0.01          7.64         3.51 o
  14   6   8          0.40          6.69         6.66 o
  15   6   8          0.50          7.21         4.09 o
   1   7   8          8.42          9.03         2.12 o
   2   7   8         11.33         16.28         2.61 o
   3   7   8          0.50         33.51        12.43 o
   4   7   8        417.76        348.14        28.75 o
   5   7   8         70.01         82.15        10.51 o
   6   7   8         63.26         39.41         5.78 o
   7   7   8          2.15          4.25         1.90 o
   8   7   8          2.12          5.38         2.69 o
   9   7   8          3.07          6.01         2.57 o
  10   7   8         19.06          6.94         3.11 o
  11   7   8          6.17          2.89         2.81 o
  12   7   8         58.78         81.44        19.10 o
  13   7   8          1.66          4.99         3.18 o
  14   7   8          2.33          6.72         4.04 o
  15   7   8          0.99          1.11         3.94 o
   0   8   8         43.26        122.92         9.59 o
   1   8   8       1877.58       2267.28       119.23 o
   2   8   8          8.15         21.18         2.58 o
   3   8   8         45.98         43.37         3.36 o
   4   8   8         13.24          9.97         2.03 o
   5   8   8         14.60         11.64         2.16 o
   6   8   8         25.78         48.95         4.20 o
   7   8   8         16.97         33.62         4.14 o
   8   8   8         77.86        108.53         8.98 o
   9   8   8        263.47        274.40        61.11 o
  10   8   8         17.62         28.93         6.05 o
  11   8   8         54.60         36.93         5.34 o
  12   8   8         41.62         41.92         5.44 o
  13   8   8          0.39          4.13         3.26 o
  14   8   8          0.75          8.54         6.20 o
  15   8   8          0.00         -4.78         5.12 o
   1   9   8          2.29          8.35         2.04 o
   2   9   8          0.63          1.22         1.62 o
   3   9   8          0.05          0.32         1.67 o
   4   9   8          3.20         18.82         9.45 o
   5   9   8          5.29         19.32         5.88 o
   6   9   8          3.69         13.39         2.89 o
   7   9   8          3.60          3.69         1.92 o
   8   9   8          3.07          5.11         2.08 o
   9   9   8          1.48          1.37         2.13 o
  10   9   8          0.06          1.55         2.21 o
  11   9   8          6.06          7.10         3.27 o
  12   9   8          0.36          1.56         2.71 o
  13   9   8          1.42          1.36         3.27 o
  14   9   8          1.39          7.93         4.14 o
  15   9   8          1.08          3.06         5.53 o
   0  10   8        182.26        305.58        48.80 o
   1  10   8        546.14        619.06        20.25 o
   2  10   8          8.50         10.17         2.43 o
   3  10   8          2.08          3.06         1.90 o
   4  10   8          5.00          6.43         2.01 o
   5  10   8          7.96          4.27         1.88 o
   6  10   8         11.22          6.34         2.01 o
   7  10   8         11.94         13.04         3.51 o
   8  10   8        202.06        165.00        27.09 o
   9  10   8        131.24        107.10        10.57 o
  10  10   8        127.90        120.12        10.49 o
  11  10   8         22.73         17.86         3.98 o
  12  10   8          8.76         10.15         3.55 o
  13  10   8          1.01          0.03         3.30 o
  14  10   8          4.94          1.92         4.11 o
  15  10   8          0.33         -4.81         5.88 o
   1  11   8          5.30          2.17         1.90 o
   2  11   8          1.23          6.88         1.95 o
   3  11   8          7.55         12.99         3.03 o
   4  11   8         84.73         78.89         6.53 o
   5  11   8         31.63         20.28         2.83 o
   6  11   8         19.95         23.89         2.94 o
   7  11   8          9.33         10.70         2.33 o
   8  11   8          2.38          5.50         3.60 o
   9  11   8          2.97          2.82         2.13 o
  10  11   8          0.13          1.66         2.33 o
  11  11   8          0.24          5.88         3.40 o
  12  11   8          9.69         14.30         3.89 o
  13  11   8          6.12         26.27         8.57 o
  14  11   8          4.25          8.85         4.93 o
  15  11   8          0.00         27.22         9.89 o
   0  12   8        126.42        103.10         8.13 o
   1  12   8        215.31        181.12         8.11 o
   2  12   8          0.36          2.95         1.85 o
   3  12   8         12.16         14.10         2.43 o
   4  12   8          0.04          0.63         1.72 o
   5  12   8          1.58          5.34         2.03 o
   6  12   8          3.50          5.36         1.97 o
   7  12   8          6.73          9.28         2.52 o
   8  12   8          8.07         19.09         3.22 o
   9  12   8         17.17         11.43         2.85 o
  10  12   8          1.28          2.39         2.44 o
  11  12   8          2.23          2.66         3.19 o
  12  12   8          2.22          1.62         2.81 o
  13  12   8          1.23         -2.00         3.16 o
  14  12   8          6.45          6.87         7.64 o
   1  13   8         12.94         15.78         3.06 o
   2  13   8          1.44          3.34         1.92 o
   3  13   8         25.23         16.91         3.06 o
   4  13   8        186.24        158.01         7.44 o
   5  13   8         18.61         17.95         5.09 o
   6  13   8          2.09         15.95         5.63 o
   7  13   8         86.65         72.87         8.34 o
   8  13   8          2.73          5.20         2.17 o
   9  13   8          0.52          4.36         3.11 o
  10  13   8          4.27         12.87         4.30 o
  11  13   8         26.82         14.80         4.09 o
  12  13   8         58.94         95.78         8.61 o
  13  13   8         55.28         63.59         8.13 o
   0  14   8         22.24         27.09         7.38 o
   1  14   8         22.60         22.48         2.95 o
   2  14   8          1.88          2.50         1.98 o
   3  14   8          2.28          4.26         2.19 o
   4  14   8          0.03          0.68         1.79 o
   5  14   8          0.23          1.30         1.81 o
   6  14   8          1.25          2.72         1.94 o
   7  14   8          0.38          2.61         1.92 o
   8  14   8          5.23          3.72         2.15 o
   9  14   8          5.47         13.24         3.93 o
  10  14   8          1.09          2.30         2.70 o
  11  14   8          0.03          1.47         2.80 o
  12  14   8          0.41          2.44         3.18 o
   1  15   8          0.00          3.54         1.99 o
   2  15   8          3.00          4.11         2.05 o
   3  15   8          4.52         18.99         3.91 o
   4  15   8         13.13         13.57         2.95 o
   5  15   8         13.24         21.70         3.07 o
   6  15   8          0.70          1.51         2.07 o
   7  15   8          1.17          4.56         2.30 o
   8  15   8          0.43         -0.41         2.41 o
   9  15   8          0.14          2.05         2.51 o
  10  15   8          2.25          4.40         2.92 o
  11  15   8          2.72          1.86         3.34 o
   0  16   8          8.52          4.52         3.14 o
   1  16   8          4.04          5.71         2.25 o
   2  16   8          3.55          2.28         2.12 o
   3  16   8          0.22          2.57         2.16 o
   4  16   8          0.02          0.01         1.96 o
   5  16   8          0.78          0.51         1.94 o
   6  16   8          0.15          0.93         2.33 o
   7  16   8          3.37          3.89         2.73 o
   8  16   8          3.29          8.11         2.91 o
   9  16   8          2.00          6.41         3.04 o
   1  17   8          1.80          4.51         2.36 o
   2  17   8          0.00         -0.63         1.98 o
   3  17   8          1.13          3.13         2.28 o
   4  17   8          1.96          5.42         2.43 o
   5  17   8          4.87          5.17         2.59 o
   6  17   8          2.06          6.74         2.98 o
   7  17   8          1.47          0.86         2.61 o
   0  18   8          1.73          4.05         3.54 o
   1  18   8         48.03         47.69         4.50 o
   2  18   8          0.62          1.43         2.37 o
   3  18   8          2.34          3.35         2.76 o
   4  18   8          0.00          1.86         2.92 o
   1   0   9        210.88        196.06        10.78 o
   2   0   9        506.75        176.08        10.41 o
   3   0   9         78.95        177.67        31.09 o
   4   0   9        836.41       1006.50        42.39 o
   5   0   9       1748.68       1507.49       450.51 o
   6   0   9        673.76        310.81        23.20 o
   7   0   9        154.92        142.57        10.08 o
   8   0   9         35.22         62.32        16.43 o
   9   0   9         16.94        113.15        11.16 o
  10   0   9         98.05         82.66         9.84 o
  12   0   9          0.95        220.98        34.49 o
  13   0   9         83.99         98.67        11.27 o
  15   0   9         20.49        154.28        19.09 o
  16   0   9          4.29         43.34        11.37 o
   0   1   9        454.69        374.27        48.63 o
   1   1   9         18.82         21.14         3.99 o
   2   1   9         38.01         31.71         3.32 o
   3   1   9          5.71          4.91         1.63 o
   4   1   9          9.77         10.56         3.55 o
   5   1   9          0.06          5.71         1.94 o
   6   1   9          4.43         13.84         5.44 o
   7   1   9          6.71          6.84         2.04 o
   8   1   9         77.95         44.13         4.22 o
   9   1   9          3.42          6.24         2.77 o
  10   1   9         83.29         59.80         5.95 o
  11   1   9          5.24          6.25         3.48 o
  12   1   9          3.37          7.76         3.90 o
  13   1   9          3.36          3.35         2.60 o
  14   1   9          0.82          1.30         2.91 o
  15   1   9          0.06          1.15         3.18 o
  16   1   9          9.20          3.61         5.84 o
   1   2   9         11.53          5.96         1.69 o
   2   2   9         19.07         15.74         2.13 o
   3   2   9          5.11          5.23         1.83 o
   4   2   9        103.21         98.52         5.25 o
   5   2   9         24.07         24.63         2.99 o
   6   2   9         28.77         23.17         2.41 o
   7   2   9         41.45         39.61         3.56 o
   8   2   9          0.06          4.92         2.46 o
   9   2   9          0.15         -2.22         2.22 o
  10   2   9          5.22          4.92         2.77 o
  11   2   9          0.36          2.60         2.57 o
  12   2   9         16.36         11.36         3.42 o
  13   2   9          6.03          5.25         2.77 o
  14   2   9          1.02         -0.62         2.56 o
  15   2   9          3.27          4.94         3.50 o
  16   2   9          0.30          8.76         6.45 o
   0   3   9         79.38        115.66         7.67 o
   1   3   9         41.71         38.56         5.42 o
   2   3   9         20.65         13.33         2.31 o
   3   3   9          8.00          6.15         1.90 o
   4   3   9          0.98          6.10         1.61 o
   5   3   9          3.90          4.30         1.90 o
   6   3   9          1.38          5.84         1.66 o
   7   3   9         23.40         24.71         2.96 o
   8   3   9         12.73         21.73         4.12 o
   9   3   9         56.79         46.30         7.12 o
  10   3   9         67.61         49.30         6.33 o
  11   3   9          8.08         17.77         3.81 o
  12   3   9         23.34         20.34         4.02 o
  13   3   9          7.20          3.18         2.88 o
  14   3   9          0.48          2.51         2.85 o
  15   3   9          0.86          1.95         4.00 o
  16   3   9          1.04          1.73         6.16 o
   1   4   9          2.24          7.19         1.81 o
   2   4   9          1.89         10.83         2.32 o
   3   4   9          5.92         10.96         3.14 o
   4   4   9          5.69          5.69         1.68 o
   5   4   9          6.24          8.09         1.83 o
   6   4   9         14.69         11.34         2.36 o
   7   4   9          0.62          5.16         2.13 o
   8   4   9          6.28          6.72         2.47 o
   9   4   9          0.88          8.88         3.40 o
  10   4   9          2.03          4.66         2.92 o
  11   4   9          7.22          5.69         2.84 o
  12   4   9          1.20         10.24         3.35 o
  13   4   9          0.00          1.02         2.77 o
  14   4   9          5.13          1.41         4.03 o
  15   4   9          0.99         -0.76         3.58 o
  16   4   9          0.14         18.09         8.00 o
   0   5   9       2960.09       3692.27       433.58 o
   1   5   9        176.53        157.95        10.83 o
   2   5   9         81.79        118.07         7.55 o
   3   5   9         20.25         19.53         2.74 o
   4   5   9          5.66         26.01        12.48 o
   5   5   9          4.69         10.39         1.99 o
   6   5   9          9.58         51.34        19.70 o
   7   5   9          4.83         34.98        11.90 o
   8   5   9        329.12        355.92        23.62 o
   9   5   9         81.47        118.83         9.76 o
  10   5   9        734.27       1060.29        65.64 o
  11   5   9          3.72         13.23         8.43 o
  12   5   9         32.83         32.91         4.88 o
  13   5   9         15.07          6.92         3.26 o
  14   5   9         19.76         15.02         6.60 o
  15   5   9          2.61          0.73         3.47 o
  16   5   9         35.17         18.61         7.72 o
   1   6   9         14.37         10.45         2.41 o
   2   6   9          0.20          8.94         1.88 o
   3   6   9         11.83          3.24         2.04 o
   4   6   9         25.23         27.38         3.79 o
   5   6   9          5.05         33.39         8.71 o
   6   6   9          6.79         10.48         2.55 o
   7   6   9         25.11         33.23        10.13 o
   8   6   9         13.62         12.67         2.61 o
   9   6   9          6.26          7.98         2.83 o
  10   6   9          4.60          5.03         3.01 o
  11   6   9          9.23          3.78         3.52 o
  12   6   9          1.03          8.90         3.79 o
  13   6   9          0.65         22.20         7.99 o
  14   6   9         15.84         20.33         4.74 o
  15   6   9          8.92          4.84         3.73 o
  16   6   9          1.06         -4.59         4.59 o
   0   7   9         13.07          8.52         2.83 o
   1   7   9         44.55         23.19         2.66 o
   2   7   9         12.70         14.29         4.61 o
   3   7   9          2.14         10.79         2.08 o
   4   7   9          0.73          6.40         1.91 o
   5   7   9          0.73          3.56         1.82 o
   6   7   9          2.72         25.17         9.53 o
   7   7   9          0.03          4.99         2.40 o
   8   7   9         27.12         40.24         6.32 o
   9   7   9          7.33          6.45         3.89 o
  10   7   9          5.96          4.92         3.26 o
  11   7   9          0.55          4.84         2.98 o
  12   7   9          1.63          6.34         4.02 o
  13   7   9          0.25          1.50         2.98 o
  14   7   9          1.15          0.60         3.48 o
  15   7   9          0.09          7.15         7.65 o
  16   7   9          4.67         72.89        14.19 o
   1   8   9         24.56         13.87         3.66 o
   2   8   9        144.78        132.91         6.35 o
   3   8   9         33.80         29.38         3.45 o
   4   8   9         35.72         38.80         3.78 o
   5   8   9        134.77        157.17        18.01 o
   6   8   9        312.31        246.41        14.94 o
   7   8   9         25.02         26.51         3.32 o
   8   8   9          2.69          5.08         2.25 o
   9   8   9          4.94          7.23         2.88 o
  10   8   9          1.58          7.54         3.18 o
  11   8   9          4.62          1.91         2.89 o
  12   8   9        102.09        147.70        19.19 o
  13   8   9         15.33         21.48         4.47 o
  14   8   9         31.96         44.96        15.33 o
  15   8   9          0.92          7.52         5.49 o
   0   9   9         16.06         21.29         5.36 o
   1   9   9         16.51         22.56         3.51 o
   2   9   9          1.49          6.34         2.68 o
   3   9   9          0.98          5.06         1.92 o
   4   9   9          0.00          1.91         1.75 o
   5   9   9          0.20          3.69         1.94 o
   6   9   9          4.96          5.47         2.02 o
   7   9   9          3.04          3.22         1.91 o
   8   9   9          0.24          1.79         2.15 o
   9   9   9          4.62          3.09         2.29 o
  10   9   9         18.93         16.61         4.07 o
  11   9   9          0.71          2.65         2.81 o
  12   9   9          3.90          2.94         3.12 o
  13   9   9          0.89          0.54         3.06 o
  14   9   9          0.10          1.71         3.24 o
  15   9   9          0.85          4.31         3.96 o
   1  10   9         55.10         33.66         3.29 o
   2  10   9         74.37         48.11         7.22 o
   3  10   9          5.59         26.93         9.07 o
   4  10   9        208.23        233.07        14.30 o
   5  10   9        407.09        505.54        48.73 o
   6  10   9        146.53        148.44         9.70 o
   7  10   9          9.08         15.81         3.94 o
   8  10   9          1.95          5.30         2.27 o
   9  10   9          4.59         19.16        15.43 o
  10  10   9          4.19          2.10         3.69 o
  11  10   9          3.36          1.29         2.70 o
  12  10   9          0.12          5.81         3.24 o
  13  10   9          9.83          5.47         3.15 o
  14  10   9          1.84          1.72         3.58 o
   0  11   9          2.31          6.64         2.98 o
   1  11   9         13.44          9.74         3.03 o
   2  11   9          7.16          7.09         2.03 o
   3  11   9          9.04         11.48         3.73 o
   4  11   9          5.34          5.23         2.06 o
   5  11   9          2.62          3.08         1.92 o
   6  11   9          0.54          2.77         1.84 o
   7  11   9          2.20         12.56         6.36 o
   8  11   9         18.44         34.02         5.99 o
   9  11   9         24.10         12.05         3.19 o
  10  11   9          0.25          3.68         2.80 o
  11  11   9          0.11         11.32        11.45 o
  12  11   9          7.38         10.60         3.88 o
  13  11   9          0.26          1.53         3.43 o
   1  12   9          0.71         -0.67         1.74 o
   2  12   9          6.61          5.11         1.99 o
   3  12   9          0.93          7.55         2.13 o
   4  12   9         66.99         55.50         5.21 o
   5  12   9          1.72          5.75         2.09 o
   6  12   9          1.18          2.30         1.98 o
   7  12   9          0.16          5.71         2.32 o
   8  12   9          3.40          3.29         2.20 o
   9  12   9          0.37         -0.19         2.35 o
  10  12   9          2.43          5.31         2.82 o
  11  12   9          0.76          1.00         3.72 o
  12  12   9         62.92         51.98         9.45 o
   0  13   9          2.83         14.30         3.53 o
   1  13   9         47.83         35.48         4.96 o
   2  13   9          9.92         19.25         2.83 o
   3  13   9         30.96         22.25         7.04 o
   4  13   9          0.00          4.83         2.08 o
   5  13   9          9.38          4.17         1.99 o
   6  13   9          2.78          6.08         2.07 o
   7  13   9          9.85         14.28         2.80 o
   8  13   9         72.50         82.37         5.61 o
   9  13   9         71.17         71.72         6.47 o
  10  13   9         13.73         13.85         3.65 o
  11  13   9         18.53         26.70         6.14 o
   1  14   9          2.06          2.35         1.94 o
   2  14   9          0.03          2.55         1.98 o
   3  14   9          4.63          5.34         2.12 o
   4  14   9         24.90         16.65         2.76 o
   5  14   9          9.82          6.67         2.32 o
   6  14   9          4.79         -1.16         1.81 o
   7  14   9          0.09          2.46         2.14 o
   8  14   9          0.21         -0.16         2.03 o
   9  14   9          0.62          2.85         2.78 o
  10  14   9          0.89          1.94         2.56 o
   0  15   9         34.55         31.67        10.04 o
   1  15   9          2.99          3.44         2.17 o
   2  15   9          5.22          2.65         2.08 o
   3  15   9          0.14          1.02         2.15 o
   4  15   9          2.73          0.43         1.79 o
   5  15   9          0.08          2.69         2.13 o
   6  15   9          6.49          4.01         2.54 o
   7  15   9          0.11         -1.14         2.22 o
   8  15   9          5.30          9.92         2.72 o
   9  15   9          2.17          2.81         2.70 o
   1  16   9          0.46          1.45         2.10 o
   2  16   9          1.55          2.97         2.18 o
   3  16   9          6.68          3.91         2.35 o
   4  16   9          0.87          2.54         2.19 o
   5  16   9          2.52          4.17         2.57 o
   6  16   9          5.74          3.94         2.39 o
   7  16   9          0.01          1.18         2.20 o
   0  17   9          1.52          4.79         3.79 o
   1  17   9          1.62         -0.08         2.14 o
   2  17   9          0.20          1.72         2.21 o
   3  17   9          0.12         -0.34         2.47 o
   4  17   9          0.15         -0.74         2.24 o
   0   0  10         63.88         83.97         9.03 o
   1   0  10        486.35       1122.38        46.34 o
   2   0  10        125.21         99.70         6.99 o
   3   0  10         17.45         24.11         3.46 o
   4   0  10         32.12         27.09         5.24 o
   5   0  10         21.06         40.53         7.99 o
   6   0  10        105.37        134.94        12.47 o
   7   0  10         47.53         98.08         8.09 o
   8   0  10        205.86        137.84        10.38 o
   9   0  10         18.29         83.87         9.71 o
  10   0  10        242.52        150.05        14.15 o
  11   0  10        113.47         77.69        13.10 o
  12   0  10          0.00        136.43        13.11 o
  13   0  10         97.66        132.15        13.25 o
  14   0  10          5.25         76.41         9.84 o
   1   1  10         24.69         28.94         5.89 o
   2   1  10          6.03          5.39         1.78 o
   3   1  10         43.72         35.07         3.43 o
   4   1  10         13.77         27.32         4.18 o
   5   1  10        439.45        278.83        21.78 o
   6   1  10          2.77         12.45         2.17 o
   7   1  10          6.31          8.97         2.53 o
   8   1  10          0.79          4.32         2.01 o
   9   1  10          0.88         -0.61         2.59 o
  10   1  10          8.05          5.61         2.79 o
  11   1  10          1.59          4.06         2.88 o
  12   1  10          9.26         11.02         3.16 o
  13   1  10         12.94         11.06         3.28 o
  14   1  10          0.05         -0.25         2.53 o
  15   1  10          0.31          4.38         3.52 o
  16   1  10          1.19          2.00         3.16 o
   0   2  10        141.00        139.53        12.63 o
   1   2  10         60.34         55.59         6.38 o
   2   2  10          2.64          6.11         2.81 o
   3   2  10         19.89         15.51         2.75 o
   4   2  10          1.04          1.53         1.56 o
   5   2  10          2.06          3.78         1.74 o
   6   2  10          1.67          4.94         1.81 o
   7   2  10          3.93          6.50         2.42 o
   8   2  10         24.99         21.56         4.16 o
   9   2  10         14.20         18.75         7.84 o
  10   2  10         40.35         37.70         4.92 o
  11   2  10          2.30          6.25         3.13 o
  12   2  10          0.17          6.27         2.80 o
  13   2  10          8.52          5.26         2.82 o
  14   2  10          0.56          2.25         2.60 o
  15   2  10          1.40          3.08         3.23 o
  16   2  10          2.24         -0.18         3.61 o
   1   3  10         26.16         19.77         2.87 o
   2   3  10         13.02          8.45         1.92 o
   3   3  10          0.20          2.47         1.96 o
   4   3  10         23.35         29.72         3.94 o
   5   3  10        113.65         97.89        10.05 o
   6   3  10          4.73         22.80         2.80 o
   7   3  10         21.33         38.65        15.66 o
   8   3  10         23.23         14.79         4.57 o
   9   3  10          6.72          1.68         2.66 o
  10   3  10          1.78          1.97         2.49 o
  11   3  10          0.05          3.07         2.71 o
  12   3  10          2.82          3.79         2.94 o
  13   3  10         13.73          9.34         3.35 o
  14   3  10          4.30          2.36         2.83 o
  15   3  10          0.78          5.91         4.09 o
  16   3  10          0.92          0.65         3.94 o
   0   4  10         34.99         24.68         5.89 o
   1   4  10         20.68         36.89         3.61 o
   2   4  10          9.46          7.34         1.87 o
   3   4  10          2.43          3.09         1.93 o
   4   4  10          0.07          5.14         1.84 o
   5   4  10          1.48          9.53         2.29 o
   6   4  10          1.93          8.45         2.54 o
   7   4  10          5.33          8.90         2.37 o
   8   4  10         16.22         14.87         3.39 o
   9   4  10          4.86         10.85         3.35 o
  10   4  10         10.04         11.35         3.42 o
  11   4  10         11.64          6.60         3.12 o
  12   4  10          1.75          3.05         2.61 o
  13   4  10          0.02          4.38         3.15 o
  14   4  10          1.20          3.60         2.82 o
  15   4  10          0.25          0.58         3.44 o
   1   5  10        265.87        256.85        50.73 o
   2   5  10         56.15         70.69         6.38 o
   3   5  10        119.67        111.00        12.22 o
   4   5  10        220.93        284.79        26.18 o
   6   5  10         45.99        132.62        13.07 o
   7   5  10         39.94         31.91         4.92 o
   8   5  10         20.99         34.26         6.76 o
   9   5  10         17.28         19.15         3.88 o
  10   5  10          5.84          4.19         2.92 o
  11   5  10          5.66         10.20         3.40 o
  12   5  10         40.18         14.84         4.33 o
  13   5  10         15.63          4.75         3.25 o
  14   5  10          1.05          6.26         3.18 o
  15   5  10          1.84          0.62         3.28 o
   0   6  10        130.30        121.94        10.54 o
   1   6  10          3.03         18.15         4.16 o
   2   6  10          1.36          4.26         1.86 o
   3   6  10         10.69         11.56         2.28 o
   4   6  10          2.90         10.94         2.24 o
   5   6  10          7.48          9.46         2.24 o
   6   6  10          2.19          4.76         2.07 o
   7   6  10          1.40          5.47         2.29 o
   8   6  10         55.21         28.81         3.92 o
   9   6  10          0.51         19.49         5.20 o
  10   6  10         35.47         36.79         7.45 o
  11   6  10          0.00          9.50         4.46 o
  12   6  10          1.00          7.59         3.35 o
  13   6  10          2.21          5.79         3.12 o
  14   6  10          4.33          6.57         3.40 o
  15   6  10          0.66          3.85         3.77 o
   1   7  10          0.28          4.86         1.85 o
   2   7  10          1.83          3.01         1.72 o
   3   7  10         14.41         20.81         3.84 o
   4   7  10        152.25        150.26         6.91 o
   5   7  10         16.85         27.93         4.04 o
   6   7  10          7.80         10.72         2.26 o
   7   7  10          8.61          6.75         2.46 o
   8   7  10          2.97          4.23         2.17 o
   9   7  10          0.29          0.51         2.71 o
  10   7  10          9.27          7.82         3.16 o
  11   7  10          0.33         83.77        23.91 o
  12   7  10         37.16         33.16         6.65 o
  13   7  10         24.92         26.39         6.03 o
  14   7  10          0.50          8.67         6.79 o
   0   8  10        292.64        123.92        10.11 o
   1   8  10         48.70         74.44         7.01 o
   2   8  10         10.36         14.68         2.37 o
   3   8  10          3.94          0.12         1.65 o
   4   8  10         10.64          6.57         3.48 o
   5   8  10         14.01          8.99         2.13 o
   6   8  10         13.17         21.68         2.73 o
   7   8  10        129.06        171.72        13.05 o
   8   8  10         21.63         70.56        11.05 o
   9   8  10         68.53         93.38         6.94 o
  10   8  10          5.45          4.71         3.26 o
  11   8  10        106.00        134.96        16.58 o
  12   8  10          0.31          7.62         3.56 o
  13   8  10         18.78         11.36         3.91 o
  14   8  10          2.42          4.24         3.75 o
   1   9  10          0.66         -0.67         1.77 o
   2   9  10          1.82          0.49         1.77 o
   3   9  10          0.09         17.53         6.33 o
   4   9  10          0.86          8.69         3.02 o
   5   9  10         41.38         36.17         3.30 o
   6   9  10          0.26         17.94         4.95 o
   7   9  10          2.92          4.34         3.05 o
   8   9  10          1.25          0.87         2.02 o
   9   9  10          2.64          1.72         2.35 o
  10   9  10          0.50          1.76         2.73 o
  11   9  10          0.91          7.17         3.26 o
  12   9  10          0.47          1.04         3.53 o
  13   9  10          0.08          1.09         3.12 o
   0  10  10         97.75        109.37         9.94 o
   1  10  10         55.14         71.41         5.98 o
   2  10  10         40.41         36.30         3.43 o
   3  10  10          6.57          6.45         2.04 o
   4  10  10         18.05          5.53         2.09 o
   5  10  10          0.76          4.06         1.91 o
   6  10  10         39.99         20.98         2.83 o
   7  10  10          1.54          2.64         2.06 o
   8  10  10          1.98          3.63         2.42 o
   9  10  10          6.60          8.36         2.98 o
  10  10  10          2.27          6.86         3.29 o
  11  10  10         14.29         32.43         7.15 o
  12  10  10          0.14          4.89         3.16 o
  13  10  10          3.22         -0.05         2.96 o
   1  11  10          0.56          6.28         2.77 o
   2  11  10          2.38          3.51         1.97 o
   3  11  10          1.03          9.75         4.31 o
   4  11  10          0.08         19.43         7.04 o
   5  11  10          3.09         10.62         4.18 o
   6  11  10          1.31         12.14         5.66 o
   7  11  10          6.35         61.58        32.78 o
   8  11  10          4.22          5.94         2.53 o
   9  11  10          0.96          1.01         2.49 o
  10  11  10          0.00          1.23         2.91 o
  11  11  10          0.02          5.77         3.18 o
  12  11  10          0.02          3.66         3.19 o
   0  12  10         57.71         62.19        10.81 o
   1  12  10         15.39         16.77         2.71 o
   2  12  10          0.02          2.48         1.99 o
   3  12  10         15.91         11.64         2.55 o
   4  12  10          0.00          0.64         1.96 o
   5  12  10          3.29          4.45         2.93 o
   6  12  10          0.23          5.25         2.21 o
   7  12  10         22.23         20.84         4.58 o
   8  12  10         11.33         17.11         3.39 o
   9  12  10         65.49         45.18         5.31 o
  10  12  10          0.47          5.42         6.22 o
  11  12  10          9.86         13.46         4.12 o
   1  13  10          8.70         15.22         2.70 o
   2  13  10          7.85          7.78         2.31 o
   3  13  10          1.54         10.51         3.13 o
   4  13  10          9.48         23.10         3.75 o
   5  13  10         52.31         63.39         5.58 o
   6  13  10          3.77         19.29         3.78 o
   7  13  10         26.30         26.29         3.54 o
   8  13  10         12.73         15.06         8.50 o
   9  13  10          4.08          3.75         3.05 o
   0  14  10          3.23          4.41         3.20 o
   1  14  10          3.07          3.30         2.03 o
   2  14  10          0.22          0.29         1.89 o
   3  14  10          0.03          0.05         1.89 o
   4  14  10          0.60          0.15         2.00 o
   5  14  10          0.08          1.38         2.12 o
   6  14  10          0.95         -0.53         1.92 o
   7  14  10          0.42          5.13         2.53 o
   8  14  10          0.89          3.44         2.41 o
   1  15  10          0.40          0.13         2.11 o
   2  15  10          0.82         -0.87         1.97 o
   3  15  10          5.05         12.95         2.84 o
   4  15  10          3.15          9.79         4.04 o
   5  15  10          0.85          2.91         2.11 o
   6  15  10          2.66          4.95         2.56 o
   0  16  10          0.07         10.18         4.17 o
   1  16  10          0.58          2.68         2.44 o
   2  16  10          0.01         -0.58         2.24 o
   3  16  10          0.37          4.68         2.60 o
   1   0  11        143.10        123.19         8.23 o
   2   0  11          0.28        231.32        22.21 o
   3   0  11        314.45        232.94        19.18 o
   4   0  11         31.72        296.55        41.87 o
   5   0  11       1254.81       1077.35       149.20 o
   6   0  11         41.21         78.18         7.50 o
   7   0  11         15.80        116.08        26.24 o
   8   0  11         34.80        114.85        11.59 o
   9   0  11         28.48         75.33         9.25 o
  10   0  11          0.01         74.26        13.72 o
  11   0  11         62.25         75.98         9.72 o
  12   0  11        148.08         54.03         8.74 o
  13   0  11        271.39        163.00        15.78 o
   0   1  11        126.51         75.19         9.96 o
   1   1  11         13.84         15.30         2.24 o
   2   1  11         34.46         12.36         3.99 o
   3   1  11          5.40          6.15         1.95 o
   4   1  11         11.99         23.32         7.93 o
   5   1  11          8.01          6.80         2.00 o
   6   1  11         22.78          8.17         2.32 o
   7   1  11          8.54          4.81         2.18 o
   8   1  11          2.65         12.17         7.02 o
   9   1  11          2.27          9.55         3.19 o
  10   1  11          2.05        108.93        11.63 o
  11   1  11          4.73          1.73         2.75 o
  12   1  11          3.16          6.33         3.30 o
  13   1  11          2.37          0.95         2.94 o
  14   1  11          2.26          1.74         3.25 o
   1   2  11         37.73         24.94         3.18 o
   2   2  11          2.17          1.94         1.72 o
   3   2  11         45.47         38.00         5.91 o
   4   2  11         19.44         41.69         4.89 o
   5   2  11        169.29        136.47        15.34 o
   6   2  11          0.23          9.65         2.45 o
   7   2  11          5.54          8.30         4.36 o
   8   2  11          0.05          2.92         2.74 o
   9   2  11          0.21          4.55         2.77 o
  10   2  11          0.01         -0.94         2.49 o
  11   2  11          0.00          4.06         2.86 o
  12   2  11         12.16          3.86         3.10 o
  13   2  11         25.17         18.44         5.54 o
  14   2  11          0.23          3.29         2.80 o
   0   3  11        224.03        165.50        10.46 o
   1   3  11         27.78         31.39         4.44 o
   2   3  11         29.23         30.98         3.00 o
   3   3  11         14.73          9.14         2.47 o
   4   3  11          6.22          9.73         2.18 o
   5   3  11          6.19          3.28         1.80 o
   6   3  11         16.45         13.02         2.73 o
   7   3  11          6.52          6.54         2.19 o
   8   3  11          0.11          3.16         2.49 o
   9   3  11          1.78          2.48         2.58 o
  10   3  11          0.13          1.17         2.38 o
  11   3  11          0.04          2.08         2.52 o
  12   3  11          8.95          5.68         3.01 o
  13   3  11          2.35          5.40         3.12 o
  14   3  11          1.41          3.13         3.14 o
   1   4  11          4.68          5.50         1.94 o
   2   4  11          0.34          4.31         1.90 o
   3   4  11          3.47          5.95         2.30 o
   4   4  11         25.59         35.85         3.21 o
   5   4  11         41.52         35.11         4.74 o
   6   4  11          8.11         10.31         2.32 o
   7   4  11          0.25          2.23         1.87 o
   8   4  11          1.21          2.23         2.20 o
   9   4  11          0.20         -1.16         2.24 o
  10   4  11          0.06         -0.98         2.49 o
  11   4  11          2.17          0.33         2.80 o
  12   4  11          0.24         -1.31         2.57 o
  13   4  11          2.87          3.99         4.47 o
  14   4  11          1.12          1.44         2.80 o
   0   5  11        886.86       1100.26        66.97 o
   1   5  11         33.49         95.98         5.99 o
   2   5  11        280.37        184.08        36.89 o
   3   5  11         54.67         55.35         6.40 o
   4   5  11         58.62         86.50         6.53 o
   5   5  11          2.90          6.00         2.18 o
   6   5  11        122.73         98.02         5.75 o
   7   5  11          2.05         10.13         2.62 o
   8   5  11          2.99          4.91         2.59 o
   9   5  11         10.75          5.48         3.12 o
  10   5  11          5.12         10.74         5.94 o
  11   5  11          2.81          4.76         2.80 o
  12   5  11          7.30          3.21         2.92 o
  13   5  11          1.62          5.81         3.33 o
  14   5  11          1.19          4.09         3.25 o
   1   6  11         14.56         15.30         2.84 o
   2   6  11          3.95          7.47         2.14 o
   3   6  11         25.60         21.00         2.74 o
   4   6  11          5.57         18.68         3.09 o
   5   6  11        127.93        102.34        13.24 o
   6   6  11          5.92         10.27         2.33 o
   7   6  11          0.34          5.46         2.39 o
   8   6  11          4.71          5.25         2.60 o
   9   6  11          0.61          9.27         3.48 o
  10   6  11          2.58          2.70         2.84 o
  11   6  11          4.12          5.76         3.20 o
  12   6  11          1.39          3.68         3.07 o
  13   6  11         24.58         28.62        11.59 o
   0   7  11         13.60         24.44         4.29 o
   1   7  11         74.14         64.56         4.74 o
   2   7  11          0.01          2.29         1.69 o
   3   7  11         24.04         18.50         2.58 o
   4   7  11          0.19          1.96         1.61 o
   5   7  11         15.02          9.77         2.17 o
   6   7  11          0.02          3.42         2.06 o
   7   7  11          5.33         16.53         6.67 o
   8   7  11          4.14         10.76         3.12 o
   9   7  11         48.76         42.54        10.59 o
  10   7  11          2.51         19.72         7.60 o
  11   7  11         17.33         15.01         5.53 o
  12   7  11          2.96          0.45         3.10 o
  13   7  11          1.00          3.07         3.09 o
   1   8  11          0.39          7.24         2.04 o
   2   8  11          0.00          8.38         2.31 o
   3   8  11          0.01          1.97         1.78 o
   4   8  11          1.31         15.68         3.72 o
   5   8  11          0.11          9.24         2.44 o
   6   8  11         62.89         81.14         6.41 o
   7   8  11          1.39         10.77         2.68 o
   8   8  11         31.12         13.65         3.27 o
   9   8  11         19.05         17.99         5.14 o
  10   8  11          0.15          5.97         3.14 o
  11   8  11          0.49          4.06         3.16 o
  12   8  11         22.00         29.25         7.82 o
   0   9  11         62.67         68.80         6.64 o
   1   9  11          2.47          9.48         3.04 o
   2   9  11         13.79          7.60         2.11 o
   3   9  11          2.60          4.50         1.88 o
   4   9  11          4.64          2.09         1.80 o
   5   9  11          0.04          0.99         1.78 o
   6   9  11          2.22          3.13         2.16 o
   7   9  11          0.63          7.79         3.44 o
   8   9  11         11.67         15.11         3.32 o
   9   9  11          0.14          1.40         3.11 o
  10   9  11          5.79          7.97         3.67 o
  11   9  11          0.42         -3.07         3.07 o
   1  10  11          3.56          6.51         2.12 o
   2  10  11          1.28          4.59         2.11 o
   3  10  11          2.35          8.50         4.43 o
   4  10  11          2.60          7.86         2.68 o
   5  10  11         27.37         29.55         7.07 o
   6  10  11          0.03          7.44         2.69 o
   7  10  11          0.04          0.91         2.23 o
   8  10  11          1.80          5.59         2.73 o
   9  10  11          3.97          8.89         3.61 o
  10  10  11          0.24         -0.76         3.00 o
  11  10  11          4.43          2.55         7.48 o
   0  11  11         31.44         54.22         8.59 o
   1  11  11          2.17         14.16         3.08 o
   2  11  11          0.07          4.80         2.30 o
   3  11  11          0.18          2.21         2.04 o
   4  11  11          0.64          5.16         2.21 o
   5  11  11          0.73          3.09         2.10 o
   6  11  11          0.05         -0.60         2.07 o
   7  11  11          2.51          0.28         2.02 o
   8  11  11          1.33          2.67         2.79 o
   9  11  11          2.07          3.75         2.94 o
  10  11  11          7.49         10.32         3.90 o
   1  12  11          2.17          0.46         2.19 o
   2  12  11          0.45          4.28         2.30 o
   3  12  11          8.23          3.67         2.13 o
   4  12  11          1.43         14.99         3.45 o
   5  12  11          8.30         17.62         4.93 o
   6  12  11         13.23         13.49         3.08 o
   7  12  11          0.96          5.82         2.47 o
   8  12  11         10.89          4.40         2.90 o
   0  13  11        197.72        163.73        16.46 o
   1  13  11         95.19        109.84         6.44 o
   2  13  11         15.01         17.56         3.52 o
   3  13  11          0.93          1.31         2.11 o
   4  13  11          3.00          0.82         2.13 o
   5  13  11          9.66         10.11         2.50 o
   6  13  11         10.64         12.16         2.93 o
   7  13  11          9.27         12.47         4.87 o
   1  14  11          0.17         -0.67         2.06 o
   2  14  11          1.09          1.90         2.14 o
   3  14  11          0.66          2.28         2.36 o
   4  14  11          0.83          5.48         2.58 o
   5  14  11          1.01          1.63         2.48 o
   0   0  12        227.06        136.14        13.35 o
   1   0  12         71.26        401.69        19.78 o
   2   0  12         24.09         62.29         5.71 o
   3   0  12         99.71         77.91        11.45 o
   4   0  12         85.60         49.52        14.47 o
   5   0  12         14.78         22.38         3.87 o
   6   0  12         37.43         96.90        20.95 o
   7   0  12         52.55         84.76         8.76 o
   9   0  12         42.87         75.00        14.74 o
  10   0  12          1.35         38.26         7.22 o
  11   0  12         83.37         67.94         9.60 o
  12   0  12         62.72         41.26        11.09 o
  13   0  12          0.96         45.09         8.42 o
   1   1  12          1.18          2.54         1.88 o
   2   1  12          0.71          4.16         1.84 o
   3   1  12          0.36         13.37         6.09 o
   4   1  12          5.10         11.59         3.71 o
   5   1  12          2.93         16.48         4.23 o
   6   1  12          9.15          9.88         3.31 o
   7   1  12          0.26          6.55         3.39 o
   8   1  12          0.88          7.81         3.12 o
   9   1  12          0.94          5.97         3.07 o
  10   1  12          0.49          1.36         2.83 o
  11   1  12         10.56          7.43         4.94 o
  12   1  12          0.00          3.17         3.07 o
  13   1  12          5.35         13.01         5.38 o
   0   2  12         36.80         45.25        17.51 o
   1   2  12          8.70         12.88         2.36 o
   2   2  12          0.12          2.64         1.77 o
   3   2  12          7.72          7.12         2.00 o
   4   2  12          4.93          2.97         1.80 o
   5   2  12          2.45          5.42         1.85 o
   6   2  12          7.38          4.21         2.15 o
   7   2  12          6.83          9.66         2.51 o
   8   2  12         11.18         11.74         3.61 o
   9   2  12         12.56          8.10         3.40 o
  10   2  12          1.97          7.29         3.17 o
  11   2  12         17.42         13.08         3.77 o
  12   2  12          6.07          2.64         3.97 o
   1   3  12          3.92          5.05         1.83 o
   2   3  12          7.23          6.30         2.12 o
   3   3  12          1.40          1.73         1.74 o
   4   3  12         21.49          9.98         3.28 o
   5   3  12          5.75          5.15         1.91 o
   6   3  12         15.11          3.88         2.16 o
   7   3  12          0.57          5.38         3.51 o
   8   3  12          0.51         -0.82         2.50 o
   9   3  12          4.51          0.93         2.79 o
  10   3  12          0.47          4.98         2.98 o
  11   3  12          0.45          0.58         2.63 o
  12   3  12          0.29         -1.08         2.79 o
   0   4  12          0.75          6.80         3.06 o
   1   4  12         34.66         31.47         3.16 o
   2   4  12          5.98          2.69         1.76 o
   3   4  12          2.41          1.92         1.82 o
   4   4  12          1.04          2.36         1.75 o
   5   4  12          0.13          1.36         1.61 o
   6   4  12          1.98          2.31         1.99 o
   7   4  12          1.65          1.35         2.10 o
   8   4  12          2.67          2.19         2.64 o
   9   4  12          3.28          0.21         2.82 o
  10   4  12          1.04         -0.93         2.57 o
  11   4  12          0.74          2.71         2.93 o
  12   4  12          0.00         -2.17         2.57 o
   1   5  12          8.34         13.85         3.71 o
   2   5  12         12.79          9.44         2.56 o
   3   5  12         16.54         19.30         3.00 o
   4   5  12         62.67         47.37         3.72 o
   5   5  12          7.74         25.56         6.88 o
   6   5  12         66.09         46.89         6.51 o
   7   5  12          7.41         16.48         5.01 o
   8   5  12          0.01         -1.29         2.68 o
   9   5  12          3.71          6.25         3.15 o
  10   5  12          1.12          0.57         2.69 o
  11   5  12         21.95         18.44         5.13 o
  12   5  12          4.96          1.15         3.07 o
   0   6  12          8.41         12.47         5.25 o
   1   6  12         24.75         25.49         2.93 o
   2   6  12          3.16          4.61         2.01 o
   3   6  12          2.75          1.02         1.76 o
   4   6  12          2.93          9.43         2.12 o
   5   6  12          0.05          3.51         2.33 o
   6   6  12          1.95          5.91         3.08 o
   7   6  12          1.12          6.54         2.53 o
   8   6  12          5.29         12.74         4.74 o
   9   6  12          1.59         10.55         3.88 o
  10   6  12          0.00          1.13         2.86 o
  11   6  12          2.17          2.80         3.30 o
   1   7  12          1.89          3.28         1.94 o
   2   7  12          2.13          4.14         1.89 o
   3   7  12          2.69          6.56         2.75 o
   4   7  12          1.84          6.17         2.34 o
   5   7  12          5.71         11.96         2.31 o
   6   7  12          5.91          6.86         2.40 o
   7   7  12          1.88          5.41         2.49 o
   8   7  12          0.34          5.12         3.40 o
   9   7  12          5.57          5.60         3.65 o
  10   7  12          1.22          1.19         3.08 o
  11   7  12          0.03          1.61         3.14 o
   0   8  12          6.11         26.03         4.41 o
   1   8  12        141.88        149.18         9.86 o
   2   8  12          4.92         10.21         2.31 o
   3   8  12          5.23          3.39         1.92 o
   4   8  12          5.31          6.94         2.52 o
   5   8  12          3.94          3.80         2.07 o
   6   8  12          0.17          3.14         2.85 o
   7   8  12          0.19          7.07         3.33 o
   8   8  12         31.14         34.90         8.01 o
   9   8  12          9.54         23.98         4.85 o
  10   8  12          0.03          9.26         5.87 o
   1   9  12          2.77          2.97         1.93 o
   2   9  12          1.69          0.74         1.87 o
   3   9  12          1.84          9.29         3.89 o
   4   9  12          1.31          5.68         2.20 o
   5   9  12          5.27          4.06         2.10 o
   6   9  12          4.43          4.85         2.36 o
   7   9  12          3.85          5.29         2.49 o
   8   9  12          0.31         -1.14         2.51 o
   9   9  12          0.00          0.91         3.44 o
   0  10  12          5.88         11.31         3.67 o
   1  10  12          3.01          4.66         2.13 o
   2  10  12          4.44          5.49         2.14 o
   3  10  12         12.00          6.42         2.23 o
   4  10  12          5.50          6.59         2.26 o
   5  10  12          1.34          0.12         2.00 o
   6  10  12          7.68          4.01         2.31 o
   7  10  12          1.82          2.80         2.46 o
   8  10  12         15.54         14.10         3.92 o
   1  11  12         11.11         13.93         5.84 o
   2  11  12          0.15          1.01         2.03 o
   3  11  12          0.02          5.80         3.74 o
   4  11  12          4.82          7.69         2.35 o
   5  11  12         12.20         25.67         5.91 o
   6  11  12          1.63         14.39         9.93 o
   7  11  12          0.00          7.28         7.37 o
   0  12  12          1.05         10.82         5.76 o
   1  12  12         71.80         60.89         7.70 o
   2  12  12          0.79          4.91         2.35 o
   3  12  12          0.36          3.14         2.24 o
   4  12  12          0.95          0.26         2.29 o
   5  12  12          4.37          3.96         2.44 o
   1  13  12          6.91          5.51         2.63 o
   1   0  13         46.23         26.30         4.26 o
   2   0  13          0.90        156.53        17.47 o
   3   0  13          3.48         28.08         4.22 o
   4   0  13         46.12         65.88         6.05 o
   5   0  13         71.85         50.34        11.58 o
   6   0  13        143.56        195.67        22.25 o
   7   0  13         80.20         42.53        10.26 o
   8   0  13          3.38         22.63         6.39 o
  10   0  13         18.63         20.01         6.02 o
   0   1  13          1.63          9.15         3.17 o
   1   1  13          7.16          7.82         2.04 o
   2   1  13          3.03         15.66         5.22 o
   3   1  13          2.79          2.81         1.90 o
   4   1  13          4.30          2.55         2.09 o
   5   1  13          2.66          3.05         2.15 o
   6   1  13          0.11          5.32         2.81 o
   7   1  13          0.07          2.40         2.79 o
   8   1  13          7.15         13.68         3.74 o
   9   1  13          4.67          4.86         2.93 o
  10   1  13          0.06          7.65         3.75 o
   1   2  13          2.03         -0.63         1.76 o
   2   2  13          0.00          1.23         1.70 o
   3   2  13          1.78          1.74         1.83 o
   4   2  13          1.99          9.22         2.25 o
   5   2  13          1.52          6.61         2.23 o
   6   2  13         14.52         13.85         2.83 o
   7   2  13          1.00          4.82         3.07 o
   8   2  13          1.62          4.18         3.03 o
   9   2  13          3.70          0.63         2.80 o
  10   2  13          3.32          0.18         3.17 o
   0   3  13          0.49          3.54         2.69 o
   1   3  13          8.26          5.77         2.09 o
   2   3  13          0.03          2.74         1.79 o
   3   3  13          1.69          1.59         1.77 o
   4   3  13          0.02          2.55         1.90 o
   5   3  13          0.00          0.17         1.97 o
   6   3  13          0.34          1.50         2.27 o
   7   3  13          6.63          4.83         2.64 o
   8   3  13         11.95         11.89         3.77 o
   9   3  13          1.41          5.17         3.25 o
  10   3  13          0.38         -1.92         2.58 o
   1   4  13          4.83          3.45         1.93 o
   2   4  13          2.41          2.58         2.02 o
   3   4  13          0.32          0.58         1.78 o
   4   4  13          0.74          0.25         1.77 o
   5   4  13          9.43          5.70         2.20 o
   6   4  13          0.00          4.30         2.42 o
   7   4  13          0.47         -0.52         2.34 o
   8   4  13          0.97         -1.06         2.72 o
   9   4  13          1.38          0.81         3.22 o
  10   4  13          0.39          2.69         3.44 o
   0   5  13         16.37         29.39         8.26 o
   1   5  13         88.49         63.57         5.63 o
   2   5  13          5.76          3.31         2.99 o
   3   5  13         10.42          6.97         2.49 o
   4   5  13          7.25          4.99         2.01 o
   5   5  13          3.76          2.92         2.06 o
   6   5  13          5.33          6.48         2.66 o
   7   5  13          1.16          3.97         2.58 o
   8   5  13         82.23         80.01        13.21 o
   9   5  13         18.04         10.92         4.04 o
   1   6  13          8.38          8.13         2.27 o
   2   6  13          1.33          4.66         2.02 o
   3   6  13          1.60          2.89         2.07 o
   4   6  13          9.73         31.39        10.43 o
   5   6  13         11.43         21.00         5.11 o
   6   6  13          8.77          2.91         2.34 o
   7   6  13          0.00          2.86         3.11 o
   8   6  13          0.29         -3.02         3.02 o
   0   7  13          5.68         29.51         5.12 o
   1   7  13         62.56         43.27         5.42 o
   2   7  13          5.90         10.31         2.79 o
   3   7  13          4.91          8.73         2.35 o
   4   7  13          0.61          5.43         2.21 o
   5   7  13          2.34          2.51         2.09 o
   6   7  13          1.40          4.40         2.37 o
   7   7  13         14.88         10.83         3.71 o
   8   7  13          0.36          0.91         4.09 o
   1   8  13          0.24          3.36         2.01 o
   2   8  13          8.75          8.49         2.41 o
   3   8  13          8.04          3.89         2.12 o
   4   8  13         53.72         61.78        12.89 o
   5   8  13          0.38         15.79         3.80 o
   6   8  13         33.30         26.69         5.44 o
   7   8  13         51.53         42.82        12.81 o
   0   9  13          1.71          6.58         3.21 o
   1   9  13          3.15          3.06         2.06 o
   2   9  13          4.70          6.75         2.31 o
   3   9  13          0.56          0.74         1.89 o
   4   9  13          0.21          0.20         1.91 o
   5   9  13          0.42          0.88         2.52 o
   1  10  13          3.73          1.42         2.31 o
   2  10  13          0.58          3.60         2.15 o
   3  10  13          0.46          4.20         2.28 o
   1   0  14        111.38         56.08         6.15 o
   2   0  14         83.81         49.78         5.71 o
   3   0  14         15.81         13.43         3.63 o
   4   0  14          2.38          9.37         3.53 o
   5   0  14          1.74         20.22         4.70 o
   6   0  14         37.67         65.41        12.33 o
   7   0  14         16.07         27.72         9.14 o
   1   1  14          3.03          5.38         2.13 o
   2   1  14          2.45          5.62         2.10 o
   3   1  14          0.60          0.24         1.96 o
   4   1  14          8.47          3.09         2.02 o
   5   1  14          1.59          0.49         2.13 o
   6   1  14          0.25          0.62         2.35 o
   7   1  14          3.74          0.35         3.76 o
   0   2  14         34.05         21.68         8.58 o
   1   2  14         29.80         19.86         2.96 o
   2   2  14          1.43          4.76         2.11 o
   3   2  14          2.10          3.21         2.01 o
   4   2  14          0.00         -0.02         1.85 o
   5   2  14          0.15          0.78         2.12 o
   6   2  14          3.65          0.69         2.23 o
   7   2  14          4.63          0.38         3.98 o
   1   3  14          0.01          0.60         1.93 o
   2   3  14          2.59          0.57         1.84 o
   3   3  14          3.83          5.52         2.18 o
   4   3  14         10.23         10.12         2.36 o
   5   3  14          0.33          1.46         2.48 o
   6   3  14          0.09          1.23         2.39 o
   0   4  14         12.10          8.67         3.40 o
   1   4  14          0.34          2.96         2.09 o
   2   4  14          3.12          0.85         1.86 o
   3   4  14          0.03          0.36         1.81 o
   4   4  14          1.40         -0.88         1.85 o
   5   4  14          0.02          2.90         2.55 o
   6   4  14          1.38         -0.94         2.46 o
   1   5  14         11.08          4.03         2.15 o
   2   5  14          8.66          5.75         2.17 o
   3   5  14          0.33          3.84         2.08 o
   4   5  14          4.21          3.47         2.39 o
   5   5  14          6.86         10.66         6.52 o
   0   6  14         10.86          9.58         4.55 o
   1   6  14          1.47          6.74         2.27 o
   2   6  14          0.01          2.16         2.15 o
   3   6  14          0.23          1.87         2.18 o
   4   6  14          0.46          1.88         2.98 o
   1   7  14          0.17          3.35         2.28 o
   2   7  14          0.99          3.16         2.35 o
                                                
