# Supplementary material for: Improving data quality for three-dimensional electron diffraction by a post-column energy filter and a new crystal tracking method
Source: J Appl Crystallogr. 2022 Nov 29;55(Pt 6):1583–91. doi: 10.1107/S1600576722009633 (PMC9721325; doi:10.1107/S1600576722009633)
Supplement: Supplementary file 4 [file j-55-01583-sup4.zip › nb5321ZSM-5_crystal3_EXTI_50evsup38.hkl]

#
# h,k,l, Fc-squared, Fo-squared, sigma(Fo-squared), status flag
#
data_50ev
_shelx_title ' '
_shelx_refln_list_code          4
_shelx_F_calc_maximum      258.01
_exptl_crystal_F_000       939.25
_reflns_d_resolution_high  0.9003

loop_
 _space_group_symop_operation_xyz
 'x, y, z'
 '-x, -y, -z'
 '-x+1/2, -y, z+1/2'
 'x+1/2, y, -z+1/2'
 '-x, y+1/2, -z'
 'x, -y+1/2, z'
 'x+1/2, -y+1/2, -z+1/2'
 '-x+1/2, y+1/2, z+1/2'

_cell_length_a    20.0220
_cell_length_b    19.8990
_cell_length_c    13.3830
_cell_angle_alpha  90.000
_cell_angle_beta   90.000
_cell_angle_gamma  90.000

_shelx_F_squared_multiplier     1.000

loop_
 _refln_index_h
 _refln_index_k
 _refln_index_l
 _refln_F_squared_calc
 _refln_F_squared_meas
 _refln_F_squared_sigma
 _refln_observed_status
   2   0   0      24225.82      20793.86      1245.62 o
   4   0   0       7405.16       4950.83       311.66 o
   6   0   0       7713.74       6267.79       378.36 o
  10   0   0      18051.18      20356.83      1222.84 o
  12   0   0         91.02        253.58        24.16 o
   2   1   0        414.29        461.81        20.22 o
   4   1   0        691.19        598.01        44.84 o
   6   1   0        497.27        440.15       116.25 o
   8   1   0         12.64         13.92         2.05 o
  10   1   0         29.40         36.94         5.46 o
  12   1   0         21.70         32.52        18.64 o
   2   2   0        212.49        550.79        63.52 o
   4   2   0        127.36        121.84         6.67 o
   6   2   0        100.62         86.08         7.65 o
   8   2   0        987.16       1662.82       101.63 o
  10   2   0        580.89        544.46        34.84 o
  12   2   0         18.86         57.24        61.32 o
   4   3   0       3275.86       5720.89       345.71 o
   6   3   0       1876.10       2980.02       127.97 o
   8   3   0        345.25        308.16        14.63 o
  10   3   0         86.85        108.08         9.44 o
  12   3   0       1254.67       1803.19       382.32 o
   4   4   0         39.64         23.23         3.46 o
   6   4   0         22.64         25.69         4.12 o
   8   4   0         29.72         37.23         4.48 o
  10   4   0        191.89        166.55        20.39 o
  12   4   0          4.20          2.92         3.36 o
   6   5   0       1845.84       2180.20       135.18 o
   8   5   0          3.91          5.31         2.68 o
  10   5   0         30.60         29.75         5.74 o
  12   5   0        135.21         83.92        11.58 o
   6   6   0         53.10         40.68         6.95 o
   8   6   0        307.55        382.22        26.14 o
  10   6   0        189.57        153.13        10.14 o
  12   6   0          2.45          7.70         4.01 o
   8   7   0         73.74         48.47        11.47 o
  10   7   0         42.67         28.77         7.22 o
  12   7   0        432.88        494.37        48.72 o
   8   8   0       1183.39        937.92       131.88 o
  10   8   0         21.00         29.84         6.37 o
  10   9   0          3.12          1.11         3.62 o
  10  10   0       1033.51       1588.88       143.35 o
   1   0   1      20930.66      12786.99      1588.41 o
   2   0   1         73.81         99.69         4.59 o
   3   0   1      10647.29       9553.10       540.45 o
   4   0   1         19.61         87.41         6.50 o
   5   0   1      66568.17     114009.27      8731.34 o
   6   0   1        690.65        518.40        71.76 o
   7   0   1        842.96        735.10        81.43 o
   8   0   1          3.24          7.60         1.47 o
   9   0   1        186.17         97.08         5.31 o
  10   0   1         88.25         98.46         6.42 o
  11   0   1        220.67        206.85        41.09 o
  12   0   1         85.22         61.74         8.79 o
   0   1   1      15894.19      12949.25       550.21 o
   1   1   1       3124.63       4064.04       179.66 o
   2   1   1         15.65         64.78         9.40 o
   3   1   1         24.55         64.60         3.64 o
   4   1   1        104.77         78.44         8.14 o
   5   1   1         28.47         24.29         1.24 o
   6   1   1         91.39         68.57         4.96 o
   7   1   1         70.29         86.23         7.26 o
   8   1   1        497.52        557.01        36.47 o
   9   1   1         36.85         31.72         2.57 o
  10   1   1        122.43        137.70        29.21 o
  11   1   1         87.37         60.35         7.34 o
  12   1   1         16.93         96.52        93.93 o
   1   2   1        394.20        710.30        59.13 o
   2   2   1         22.09         23.54         3.80 o
   3   2   1        561.53        954.99        41.70 o
   4   2   1       3914.95       6378.84      1206.91 o
   5   2   1       1049.93       1591.15       143.61 o
   6   2   1        128.03        125.83         6.27 o
   7   2   1         15.84         20.03         3.52 o
   8   2   1         48.97         46.38         6.88 o
   9   2   1          6.86         16.17         3.66 o
  10   2   1         59.56         63.67         3.39 o
  11   2   1          2.03         13.35         1.80 o
  12   2   1        206.38        152.43        11.76 o
   0   3   1       5361.29       2827.97       175.85 o
   1   3   1       3004.13       2293.17       592.05 o
   2   3   1          8.46         17.41         4.22 o
   3   3   1        414.85        449.46        20.57 o
   4   3   1        208.13        168.79         9.97 o
   5   3   1         56.51         47.85         4.78 o
   6   3   1          7.30         13.06         2.57 o
   7   3   1       1222.15       1480.99        95.11 o
   8   3   1         19.97         27.71         2.40 o
   9   3   1        154.11        177.92         9.59 o
  10   3   1        131.65         89.51         4.39 o
  11   3   1        974.45        729.08       307.61 o
  12   3   1        120.19         82.73        45.73 o
   1   4   1        280.02        154.17        11.80 o
   2   4   1          0.63          8.39         1.99 o
   3   4   1         47.88         45.02         5.96 o
   4   4   1         19.86         18.60         2.14 o
   5   4   1        426.39        498.92        32.62 o
   6   4   1          5.41          2.52         1.78 o
   7   4   1          0.48         24.33        10.72 o
   8   4   1          4.06          7.28         3.81 o
   9   4   1          2.69          8.35         1.35 o
  10   4   1          2.67          3.92         1.25 o
  11   4   1          4.31          7.67         1.86 o
  12   4   1         17.29        121.21         9.84 o
   2   5   1         12.84         31.70         5.25 o
   4   5   1        448.75        353.24        24.69 o
   5   5   1         10.00         11.69         2.52 o
   6   5   1        240.24        153.64         8.61 o
   7   5   1        184.71        151.00         8.45 o
   8   5   1        113.22        135.74        21.30 o
   9   5   1        171.11        112.63        14.58 o
  10   5   1        833.15        851.48        44.59 o
  11   5   1        655.75        670.21        30.76 o
  12   5   1         99.04        225.87        16.34 o
   4   6   1         14.06         10.59         2.99 o
   5   6   1        513.48        406.26        20.03 o
   6   6   1         15.10          5.98         1.95 o
   7   6   1         13.43         12.10         2.66 o
   8   6   1         12.02          6.07         2.32 o
   9   6   1          1.84         10.13         4.11 o
  10   6   1          6.43          4.80         1.73 o
  11   6   1          0.07         25.06        15.37 o
  12   6   1         28.72         14.36         3.49 o
   4   7   1         32.82         24.97         7.09 o
   5   7   1         10.12         14.49         3.51 o
   6   7   1          2.83          3.93         2.70 o
   8   7   1         94.60         75.29         7.77 o
   9   7   1        146.34        134.35        11.72 o
  10   7   1         29.87         30.86         9.52 o
  11   7   1         20.85         27.59         6.66 o
  12   7   1          0.94          7.46         4.58 o
   6   8   1         26.81         14.23         4.00 o
   8   8   1         22.58         30.91         7.83 o
   9   8   1          3.41          4.81         3.11 o
  10   8   1         35.08         30.20         4.45 o
  11   8   1         23.92         32.31        10.11 o
  12   8   1        283.03        306.11        32.02 o
   6   9   1          3.64          6.84         5.34 o
   7   9   1          5.61         11.93         7.22 o
   8   9   1         45.39         41.57         6.47 o
   9   9   1         47.08         58.73         9.87 o
  10   9   1          3.42         11.32         3.12 o
  11   9   1         22.51         19.06         5.27 o
  12   9   1          3.10         -0.10         3.77 o
   8  10   1         34.82         36.87         6.28 o
   9  10   1          8.89         23.74         5.04 o
  10  10   1          5.11          8.85         3.89 o
  11  10   1         15.88         24.98         5.14 o
  12  10   1          2.44          9.53         5.39 o
   7  11   1          8.27          7.97         6.34 o
   8  11   1         21.02         27.88         5.85 o
   9  11   1         34.23         21.00         5.33 o
  10  11   1          3.10         15.64         6.12 o
  11  11   1          2.20          4.26         4.77 o
  12  11   1          0.22          2.35         4.87 o
   8  12   1          1.29          6.14         6.69 o
   9  12   1          4.43          7.05         5.94 o
  10  12   1         21.61         25.05         7.89 o
  10  13   1         15.57         19.69         7.84 o
   0   0   2       5561.97       7136.18       430.14 o
   1   0   2       8984.44       7892.50       568.05 o
   3   0   2        241.20        256.71        35.88 o
   4   0   2         40.94        170.85         8.64 o
   5   0   2        121.58        202.39        13.10 o
   6   0   2         52.04         72.31         4.54 o
   7   0   2        113.62        186.53        28.61 o
   8   0   2        476.91       1286.28       370.98 o
   9   0   2        469.46        151.22        14.42 o
  10   0   2        387.87       3685.54       258.82 o
  11   0   2        325.01        351.32        31.08 o
  12   0   2       1296.57        662.51        61.38 o
  13   0   2        114.03         67.76        10.05 o
   1   1   2        371.59        651.18       128.66 o
   2   1   2        178.22        239.21        22.88 o
   3   1   2       1924.91       1512.87       635.09 o
   4   1   2        103.62        156.32         7.61 o
   5   1   2       1382.46       1752.53        62.37 o
   6   1   2        460.32        357.52        17.06 o
   7   1   2        169.52        195.89        14.15 o
   8   1   2         16.05         11.45         0.99 o
   9   1   2          3.87          5.21         1.11 o
  10   1   2          0.93          4.57         0.94 o
  11   1   2          8.44         17.30         1.54 o
  12   1   2         45.01         40.72        21.15 o
  13   1   2        295.90        261.74        72.97 o
   0   2   2       4030.54       3298.07       282.18 o
   1   2   2        836.13        304.52        14.34 o
   2   2   2          8.64        117.40         5.80 o
   3   2   2        102.55         55.44        14.86 o
   4   2   2          5.20          7.75         1.16 o
   5   2   2        155.43        113.73        18.29 o
   6   2   2         66.91         58.98         8.73 o
   7   2   2         88.37         45.25         8.37 o
   8   2   2         35.40        101.42        23.24 o
   9   2   2        267.00        189.13        14.33 o
  10   2   2          6.82         23.14         5.57 o
  11   2   2         19.15         27.21         5.80 o
  12   2   2         22.72         15.79         5.30 o
  13   2   2         19.75         22.11         5.41 o
   1   3   2        113.95        129.50         4.73 o
   2   3   2        948.67       1052.77        72.11 o
   3   3   2       1146.63       1621.94        71.10 o
   4   3   2       4992.19       8896.15      2211.37 o
   5   3   2        384.81        395.93        46.69 o
   6   3   2       3181.59       6661.32       285.39 o
   7   3   2        366.36        400.87        26.97 o
   8   3   2         34.80         11.53         4.44 o
   9   3   2         43.17         35.76         5.49 o
  10   3   2         10.57         19.13         5.72 o
  11   3   2         14.16          9.85         1.86 o
  12   3   2          9.57         11.19         4.98 o
  13   3   2        515.52        694.02        64.39 o
   0   4   2          9.49         58.81         8.25 o
   1   4   2         35.40         89.52         6.59 o
   2   4   2        134.85         48.61         5.15 o
   3   4   2          0.55          4.61         1.61 o
   4   4   2          0.77          2.14         1.43 o
   5   4   2          0.49          2.54         2.19 o
   6   4   2          5.03          7.09         1.84 o
   7   4   2         17.50          8.78         2.73 o
   9   4   2          5.52          6.36         2.52 o
  10   4   2         41.57         31.38         3.28 o
  11   4   2          3.44          6.01         2.34 o
  12   4   2          4.45          7.84         5.52 o
  13   4   2          0.52          2.90         4.14 o
   1   5   2       1184.72       1206.76       139.96 o
   2   5   2       1020.84       1247.12        55.83 o
   3   5   2       6149.70      12604.47       538.02 o
   4   5   2        445.60        212.11        19.28 o
   5   5   2       4148.73       9239.21       395.87 o
   6   5   2       1656.53       1869.18       257.77 o
   7   5   2        187.18        226.01        11.76 o
   8   5   2        143.46        135.14        11.35 o
   9   5   2         25.75         21.95         2.81 o
  10   5   2          9.06         16.23         4.61 o
  11   5   2          7.08         11.75         2.77 o
  12   5   2        161.97        175.35        25.06 o
  13   5   2       1550.93       1822.21       162.05 o
   0   6   2        367.04        272.34        20.05 o
   1   6   2         36.00         68.57         6.89 o
   2   6   2         33.80        138.10        23.24 o
   3   6   2          0.90          7.15         3.67 o
   4   6   2          5.30          2.49         1.87 o
   5   6   2         11.74         41.25        18.08 o
   6   6   2          3.64         10.80         2.72 o
   7   6   2         10.52         16.61         3.17 o
   8   6   2          8.10          4.93         2.35 o
   9   6   2         12.28         18.12         5.72 o
  10   6   2          2.70          4.99         6.11 o
  11   6   2         15.12         16.56         4.61 o
  12   6   2          3.33          3.90         2.95 o
  13   6   2         21.99         29.39         7.91 o
   1   7   2         32.03         52.28        13.28 o
   3   7   2        161.03        105.07         7.11 o
   4   7   2       1177.33       1469.40        66.43 o
   5   7   2         66.20         88.71         6.17 o
   6   7   2        211.19        141.88        19.46 o
   7   7   2          7.67         19.20         5.56 o
   8   7   2          2.85         10.98         2.54 o
   9   7   2         16.60         17.83         3.60 o
  10   7   2         20.96         10.91         2.71 o
  11   7   2          2.63          4.61         3.30 o
  12   7   2         99.08         87.85         8.97 o
  13   7   2         26.58         34.06         8.90 o
   2   8   2        259.97        166.84        14.26 o
   3   8   2          5.42          2.55         2.94 o
   4   8   2         92.12         95.29        32.84 o
   5   8   2         44.98         35.60         7.89 o
   6   8   2         20.46         25.16         8.27 o
   7   8   2         82.43         77.05        13.55 o
   8   8   2         52.15         40.74         6.66 o
   9   8   2         35.02        100.30        29.79 o
  10   8   2         16.90         15.43         3.63 o
  11   8   2        108.57        105.32        10.29 o
  12   8   2        285.20        497.28        34.34 o
   3   9   2         28.74         24.85         5.05 o
   4   9   2          0.48         -0.83         2.79 o
   5   9   2          4.64         10.40         8.91 o
   6   9   2         12.62         13.14         7.48 o
   7   9   2          2.49          4.20         2.41 o
   8   9   2          9.35          9.50         2.69 o
   9   9   2          1.77          4.80         2.31 o
  10   9   2          0.49          1.70         2.36 o
  11   9   2          0.56          5.36         3.26 o
  12   9   2          3.49          3.89         3.65 o
   4  10   2         11.47         19.00         4.82 o
   5  10   2          2.54          3.41         3.17 o
   7  10   2          2.66         11.43         2.91 o
   8  10   2         61.51         87.10         7.04 o
   9  10   2          4.37         10.32         4.13 o
  10  10   2         27.44         45.38        26.49 o
  11  10   2          0.54          4.32         3.20 o
  12  10   2        111.61        135.32        17.67 o
   4  11   2         47.18         39.20        10.22 o
   5  11   2         51.42         37.75         6.37 o
   6  11   2         15.94         13.14         4.63 o
   7  11   2          7.32          4.90         6.46 o
   8  11   2          3.13          5.90         3.24 o
   9  11   2          7.42          8.96         3.09 o
  10  11   2          1.74          1.35         2.95 o
  11  11   2          1.60         -2.20         3.44 o
  12  11   2         17.04         15.78         7.36 o
   5  12   2         26.10         32.22         9.87 o
   6  12   2         32.18          9.82         4.34 o
   7  12   2         72.29         36.49        11.35 o
   8  12   2         10.50         26.23         6.05 o
   9  12   2        141.32        173.75        16.02 o
  10  12   2         55.10         34.74         6.25 o
  11  12   2          1.09         14.48        10.58 o
  12  12   2         22.03         38.21         9.72 o
   6  13   2       1058.16       1507.15       141.01 o
   8  13   2          0.00         10.59        12.89 o
   9  13   2         23.98         26.67         6.71 o
  10  13   2         13.74         27.27         9.05 o
  11  13   2          4.95         18.19        16.90 o
  12  13   2         23.06         18.63         8.11 o
   7  14   2         18.45         12.31         8.29 o
   8  14   2        157.28        138.11        14.69 o
   9  14   2          7.60         19.96         7.89 o
  10  14   2         44.49         44.54        10.84 o
  11  14   2          0.01          5.17         5.25 o
  12  14   2          2.11          2.84         5.26 o
   8  15   2          0.18          4.83         7.61 o
   9  15   2         10.22          7.27         5.62 o
  10  15   2          3.58         12.65         6.66 o
  10  16   2          5.11          8.88         6.68 o
   1   0   3       2249.61       3841.50       164.19 o
   2   0   3       1365.24       1886.72        81.29 o
   4   0   3       5442.36       7387.91      1894.82 o
   5   0   3       7477.96      13684.60      3121.54 o
   6   0   3       1601.13       1269.07       268.93 o
   7   0   3       4393.75       6300.88      1223.07 o
   8   0   3        265.83        161.51        12.34 o
   9   0   3         67.26         29.24         2.95 o
  10   0   3         74.84         69.16        11.95 o
  11   0   3        237.50        238.13        13.54 o
  12   0   3         21.07        166.68        18.79 o
   0   1   3       3011.45       7296.30       446.09 o
   1   1   3        776.09       1480.75        45.30 o
   2   1   3        160.85        148.05         8.11 o
   3   1   3          7.35         18.61         3.18 o
   4   1   3          0.17          8.38         1.73 o
   5   1   3          3.43         10.83         1.30 o
   6   1   3         49.56         30.69         2.59 o
   7   1   3         49.03         56.38         3.45 o
   8   1   3         98.01         57.95         4.63 o
   9   1   3          1.52          5.38         1.82 o
  10   1   3          7.07          9.19         3.02 o
  11   1   3         65.57         45.73         4.97 o
  12   1   3         26.52         47.21        28.12 o
  13   1   3          0.05          5.64         4.41 o
   1   2   3        426.68        638.64        69.58 o
   2   2   3          2.30          9.54         2.07 o
   3   2   3       1803.82       2137.71       224.78 o
   4   2   3        693.03        730.57        36.20 o
   5   2   3       1164.95       1377.70       196.00 o
   6   2   3         13.17         18.29         1.78 o
   7   2   3         32.74         40.53         3.89 o
   8   2   3         49.47         23.50         3.91 o
   9   2   3         28.11         18.61         2.63 o
  10   2   3          4.40         10.83         3.21 o
  11   2   3          1.19         17.94         5.93 o
  12   2   3         69.79         91.12         8.49 o
  13   2   3        268.76        242.92        18.24 o
   0   3   3       1758.32       2069.38       418.61 o
   1   3   3      14861.75      41220.04      1232.55 o
   2   3   3        606.42        607.60        24.00 o
   3   3   3        612.58        515.89        34.46 o
   4   3   3          2.01          3.13         1.88 o
   5   3   3         79.13         54.12         7.72 o
   6   3   3         19.02         24.56         5.06 o
   7   3   3          4.20          9.05         2.25 o
   8   3   3       1009.91       1145.51        77.54 o
   9   3   3       1386.53       1774.71       181.91 o
  10   3   3         14.44         12.76         3.03 o
  11   3   3        150.47        128.58        12.15 o
  12   3   3        230.33        135.04        70.39 o
  13   3   3         15.26         18.28         4.01 o
   1   4   3          7.98         10.95         2.25 o
   2   4   3          9.77          9.94         1.29 o
   3   4   3        377.80        313.22        19.70 o
   4   4   3         13.55         65.83        38.57 o
   5   4   3          1.96          7.17         1.58 o
   6   4   3         32.87         26.67         8.61 o
   7   4   3          1.17          2.86         1.95 o
   8   4   3         10.23          7.85         2.22 o
   9   4   3          0.37          0.87         2.79 o
  10   4   3          3.55          1.23         1.85 o
  11   4   3          3.14          5.77         2.25 o
  12   4   3          4.31          3.27         2.92 o
  13   4   3         79.38         59.80        11.75 o
   0   5   3       9441.52      19251.14       820.45 o
   1   5   3       6192.11      10869.31       358.72 o
   2   5   3        550.32        365.26        14.74 o
   3   5   3         12.83         21.39         2.80 o
   4   5   3         42.26         65.51         9.17 o
   5   5   3         46.74         46.33         4.03 o
   6   5   3         25.41         38.32         9.78 o
   7   5   3         80.44        122.87         9.05 o
   8   5   3       1320.49       2341.14       145.73 o
   9   5   3         56.57         32.78         3.63 o
  10   5   3         33.53         37.76         3.88 o
  11   5   3        411.63        423.33        25.43 o
  12   5   3        129.79         71.43        16.04 o
  13   5   3          0.40         13.65         8.62 o
   1   6   3         46.56         46.51         6.65 o
   2   6   3         11.44          9.31         1.56 o
   3   6   3        290.87        259.37        13.97 o
   4   6   3         57.87         36.75         6.55 o
   5   6   3         87.09        109.92         9.94 o
   6   6   3         12.19         16.68         2.87 o
   7   6   3         24.20         29.91         9.63 o
   8   6   3         15.17         18.63         4.01 o
   9   6   3          4.81         10.29         2.55 o
  10   6   3          0.57          6.71         4.20 o
  11   6   3          6.27          7.25         3.85 o
  12   6   3          0.13          8.75         7.41 o
  13   6   3        114.00         96.69        13.87 o
   0   7   3        197.26        101.85         9.40 o
   1   7   3       1210.00       1440.02       111.56 o
   2   7   3         21.44         37.20         8.44 o
   3   7   3         57.15         53.74        11.71 o
   4   7   3          4.43          6.22         2.29 o
   5   7   3         82.46         78.16         9.95 o
   6   7   3          4.55          6.44         2.17 o
   7   7   3         43.78         45.18         4.40 o
   8   7   3         44.77         37.95         5.79 o
   9   7   3        351.03        308.30        22.51 o
  10   7   3         13.58         17.70         3.14 o
  11   7   3         10.80         14.35         5.20 o
  12   7   3          9.32         15.87         4.36 o
  13   7   3         34.30         32.95         8.29 o
   1   8   3         31.83         52.95         6.71 o
   2   8   3          1.27         95.03        68.45 o
   3   8   3        279.52        290.96        57.78 o
   4   8   3       3219.21       3939.33       173.48 o
   5   8   3        152.96        185.94        15.25 o
   6   8   3        412.78        331.77        27.58 o
   7   8   3        503.75        548.82        29.16 o
   8   8   3        208.72        145.49        17.74 o
   9   8   3         46.31         37.67         7.16 o
  10   8   3          1.74          4.57         2.57 o
  11   8   3          2.45         10.91         4.71 o
  12   8   3        178.91        283.15        21.41 o
  13   8   3        364.35        656.23        62.80 o
   0   9   3         13.10         19.67         4.80 o
   1   9   3         42.74         24.66         5.31 o
   2   9   3          1.88         -0.64         2.31 o
   3   9   3         12.11         10.15         2.78 o
   4   9   3          8.38          6.65         2.56 o
   5   9   3          6.21          0.36         2.04 o
   6   9   3          2.72          3.53         2.23 o
   7   9   3         10.28          3.64         2.41 o
   8   9   3         45.84         77.92         6.21 o
   9   9   3          2.60         13.33         5.12 o
  10   9   3         17.68         12.64         3.03 o
  11   9   3         14.28         20.09         4.11 o
  12   9   3          3.81          6.78         3.72 o
  13   9   3         13.43          7.78         5.85 o
   1  10   3         29.92         26.07         5.65 o
   2  10   3         15.45         18.57         5.74 o
   3  10   3       1535.03       1322.19       160.16 o
   4  10   3         29.34         49.19         5.01 o
   5  10   3        142.77        177.27        15.39 o
   6  10   3         12.64          7.64         3.89 o
   7  10   3        143.51        113.94         8.12 o
   8  10   3          3.81         11.91         2.86 o
   9  10   3          1.46          8.45         4.98 o
  10  10   3          4.20          4.16         2.57 o
  11  10   3         15.36          8.14         5.75 o
  12  10   3         21.40         18.66         5.09 o
  13  10   3        628.77        918.86        87.02 o
   1  11   3         28.01         32.37         9.47 o
   2  11   3         10.78         11.01         5.74 o
   3  11   3          8.49         10.10         6.00 o
   4  11   3          5.59          5.79         4.02 o
   5  11   3          0.08         -2.08         2.34 o
   6  11   3          4.51         11.58         3.40 o
   7  11   3          0.04          0.62         2.29 o
   8  11   3         11.41          7.54         4.21 o
   9  11   3          1.09          5.35         2.69 o
  10  11   3         16.16          6.50         2.83 o
  11  11   3          1.52          4.18         3.03 o
  12  11   3          6.59         13.66         4.79 o
  13  11   3          7.95         14.41         7.12 o
   2  12   3          1.66          5.59         6.48 o
   3  12   3         53.09         63.00         8.57 o
   4  12   3        255.48        226.67        30.87 o
   5  12   3        305.74        263.23        21.78 o
   6  12   3          0.01         17.93        13.42 o
   7  12   3         11.42         12.88         3.67 o
   8  12   3         35.27         39.17        12.78 o
   9  12   3          6.38         14.87         3.60 o
  10  12   3          8.26         13.68         7.21 o
  11  12   3          2.63          3.81         3.43 o
  12  12   3         81.00         75.91        13.84 o
  13  12   3          3.18          0.47         4.38 o
   3  13   3        285.87        290.46        34.94 o
   4  13   3          9.73         14.55         6.81 o
   5  13   3         60.93         65.15         9.14 o
   6  13   3         11.98         20.99         6.08 o
   7  13   3         29.09         16.43         7.97 o
   8  13   3        388.52        507.02        55.98 o
   9  13   3       1030.76       1285.76        60.45 o
  10  13   3          3.85         11.36         5.40 o
  11  13   3         17.98         11.01         4.56 o
  12  13   3         92.67         76.14        13.86 o
  13  13   3         11.27         21.66         8.14 o
   4  14   3         10.09          2.49         6.92 o
   5  14   3         58.31         40.06         7.46 o
   6  14   3          0.45         11.81         5.39 o
   7  14   3         37.61         22.67        14.23 o
   8  14   3          1.69         13.40         5.55 o
   9  14   3          0.00          2.52         3.89 o
  10  14   3          1.95          0.24         3.52 o
  11  14   3          0.00          5.39         4.58 o
  12  14   3          0.51          1.22         5.73 o
  13  14   3         26.19         38.58        11.15 o
   5  15   3         13.08          4.69         7.53 o
   6  15   3          7.76         11.27         5.16 o
   7  15   3         21.95         18.55         7.38 o
   8  15   3         97.69        115.91        26.43 o
   9  15   3         88.83        125.57        18.15 o
  10  15   3         14.64         14.19         6.33 o
  11  15   3          2.41          4.90         4.40 o
  12  15   3          2.14         -0.51         4.65 o
   6  16   3        148.40        119.30        20.29 o
   7  16   3         38.17         36.63         7.85 o
   8  16   3          5.67          5.58         4.49 o
   9  16   3          0.55          5.56         4.77 o
  10  16   3          1.16          7.52         6.26 o
  11  16   3          2.50          4.26         4.03 o
  12  16   3          0.03          5.24         6.13 o
   7  17   3          0.26         -1.77         6.85 o
   8  17   3          5.36          3.55         4.27 o
   9  17   3          7.97          4.99         5.35 o
  10  17   3          1.02          4.16         5.29 o
  11  17   3          1.26          2.96         6.43 o
   8  18   3          1.06          6.11         7.30 o
   9  18   3          3.56          1.77         6.51 o
  10  18   3          0.01         -0.10         5.32 o
   8  19   3          6.00         -4.66         7.86 o
  10  19   3          0.81          5.10         6.51 o
   0   0   4       3575.79       2083.02       129.77 o
   1   0   4       8781.86      10647.04       775.33 o
   2   0   4       3392.58       3619.95       422.69 o
   3   0   4        139.89        189.08         9.46 o
   4   0   4        284.94       1540.76       133.16 o
   5   0   4        480.17        364.06        33.99 o
   6   0   4         25.02         11.81         2.14 o
   7   0   4        179.52        172.61        29.33 o
   8   0   4       8217.31      14943.11       911.14 o
   9   0   4        174.76        272.91        20.49 o
  10   0   4        115.65        181.33        16.11 o
  11   0   4        109.66        137.89        18.15 o
  12   0   4       1752.06       1058.48        98.25 o
  13   0   4        580.08        421.32        42.55 o
   1   1   4        558.63        506.90        20.21 o
   2   1   4         64.43         48.25         2.92 o
   3   1   4        885.91       1059.09        42.51 o
   4   1   4         28.58         24.54         1.70 o
   5   1   4       1075.53       1346.57        46.79 o
   6   1   4         75.83         47.25         6.41 o
   7   1   4          9.67         11.52         1.46 o
   8   1   4          4.42         16.10         1.65 o
   9   1   4         19.11         35.19         8.77 o
  10   1   4          5.60          8.08         1.74 o
  11   1   4         11.09         18.43         4.17 o
  12   1   4         42.96         25.37         4.92 o
  13   1   4         64.03         66.91        14.76 o
   0   2   4         27.83         99.65        56.36 o
   1   2   4       1685.79       1593.05       266.87 o
   2   2   4         44.21         70.12        10.78 o
   3   2   4        115.41         80.80        10.66 o
   4   2   4         21.35         16.67         1.65 o
   5   2   4        145.56        126.65         8.49 o
   6   2   4          4.86         16.96         2.43 o
   7   2   4        309.55        253.36        12.34 o
   8   2   4        115.62        138.48         8.31 o
   9   2   4        742.15        826.04        30.67 o
  10   2   4         11.11         41.82         4.00 o
  11   2   4         45.07         41.33         6.11 o
  12   2   4         19.58         23.97         4.50 o
  13   2   4         27.47         23.99         4.68 o
  14   2   4          1.85          3.39         4.66 o
   1   3   4        193.67        166.20        45.90 o
   2   3   4        296.47        252.89        23.75 o
   3   3   4        114.67        126.24        15.88 o
   4   3   4       1349.68       1589.72        91.00 o
   5   3   4        473.30        522.58        59.26 o
   6   3   4        378.26        315.31        17.19 o
   7   3   4        292.13        172.99        16.37 o
   8   3   4         54.17         48.78         3.63 o
   9   3   4          2.84         13.30         4.57 o
  10   3   4          0.62         10.26         4.78 o
  11   3   4         19.92         19.15         4.14 o
  12   3   4          4.88         16.15        13.01 o
  13   3   4          1.10         53.25        66.07 o
  14   3   4          2.46        210.00        24.03 o
   0   4   4        432.85       1513.19        93.62 o
   1   4   4          9.18         14.23         4.14 o
   2   4   4         57.74         67.75        20.16 o
   3   4   4         22.40         18.17         1.69 o
   4   4   4          0.36         29.98         3.59 o
   5   4   4          7.53          3.39         1.15 o
   6   4   4          7.74          8.08         1.97 o
   7   4   4         11.93          6.04         1.25 o
   8   4   4        175.12        155.39        14.76 o
   9   4   4         11.10          3.14         2.92 o
  10   4   4          1.18          2.24         2.03 o
  11   4   4          1.25          4.34         2.32 o
  12   4   4         45.31         13.69         4.12 o
  13   4   4          5.70         17.55        10.70 o
  14   4   4          3.86         21.27         7.43 o
   1   5   4       1013.53       1054.55        54.29 o
   2   5   4        346.22        304.15        11.10 o
   3   5   4       2120.92       2900.42       106.39 o
   4   5   4         89.54        111.54        29.57 o
   5   5   4        106.40        168.85        21.81 o
   6   5   4        151.48         65.72         9.16 o
   7   5   4          8.39         10.45         2.97 o
   8   5   4         13.58         24.85         5.03 o
   9   5   4        103.10        126.20        13.22 o
  10   5   4          0.09          5.57         3.45 o
  11   5   4          3.79          8.19         2.55 o
  12   5   4         71.30         68.58        68.13 o
  13   5   4        425.08        503.99       134.93 o
  14   5   4         92.03         41.99        10.77 o
   0   6   4        184.01        162.20        26.02 o
   1   6   4        169.20        116.68         9.78 o
   2   6   4         30.30         32.48         2.93 o
   3   6   4          1.85          1.63         1.20 o
   4   6   4          2.50         10.88         1.59 o
   5   6   4          5.68          6.43         1.43 o
   6   6   4          7.22         13.01         2.84 o
   7   6   4          3.66          6.60         2.36 o
   8   6   4         71.63        104.97        20.20 o
   9   6   4         24.78         38.67         6.05 o
  10   6   4          4.55         27.74        10.66 o
  11   6   4          1.59          2.70         2.15 o
  12   6   4          5.89         25.38         5.16 o
  13   6   4          1.81          8.54         4.72 o
  14   6   4          0.28          4.46         5.82 o
   1   7   4         56.87         52.05         3.19 o
   2   7   4         36.27         82.24        31.70 o
   3   7   4        313.60        226.61         8.80 o
   4   7   4          7.13         26.83        10.52 o
   5   7   4         47.11         70.15        10.08 o
   6   7   4         15.12         17.88         2.94 o
   7   7   4         24.37         27.81         3.59 o
   8   7   4          5.21         12.60         7.67 o
   9   7   4         24.56         18.55         3.34 o
  10   7   4          1.01          4.91         2.34 o
  11   7   4          3.38          6.95         3.76 o
  12   7   4         23.53         60.63        31.63 o
  13   7   4        162.41        181.38        34.27 o
   0   8   4       2889.61       5087.52       223.56 o
   1   8   4       2032.59       2241.44        70.78 o
   2   8   4        538.53        529.15        28.74 o
   3   8   4       1010.23       1038.53        44.96 o
   4   8   4         56.21         40.38         4.01 o
   5   8   4         33.08         20.38         3.45 o
   6   8   4         71.82         44.89         6.69 o
   7   8   4        453.74        391.67        20.40 o
   8   8   4        390.54        369.91        19.45 o
  10   8   4         66.28         93.86        10.12 o
  11   8   4         23.79         43.73         6.29 o
  12   8   4        219.63        204.90        40.66 o
  13   8   4        121.59        162.64        14.50 o
   1   9   4          2.09          2.49         1.66 o
   2   9   4          5.26          3.64         2.06 o
   3   9   4          3.13         12.99         5.85 o
   4   9   4         46.63         44.56         6.66 o
   5   9   4        100.48        135.46        24.75 o
   6   9   4         26.15         32.56         6.13 o
   7   9   4          7.38          6.09         2.73 o
   8   9   4          3.80          3.41         2.62 o
   9   9   4          7.65         11.03         3.01 o
  10   9   4          2.75          3.37         2.51 o
  11   9   4          0.82          4.28         3.07 o
  12   9   4          7.95          1.64         3.53 o
  13   9   4         12.20          6.20         4.38 o
   0  10   4        759.95        635.51        31.38 o
   1  10   4          4.80          8.50         2.83 o
   2  10   4        178.94         87.86        10.12 o
   3  10   4        108.44         99.78         6.71 o
   4  10   4          1.29         13.36         3.64 o
   5  10   4         14.29         17.26         5.10 o
   6  10   4         22.60         81.95        18.66 o
   7  10   4         34.02         35.44        10.77 o
   8  10   4        702.84        670.32        32.88 o
   9  10   4         50.33         68.38         6.14 o
  10  10   4          5.06         41.66         4.79 o
  11  10   4          5.02          4.20         3.43 o
  12  10   4        172.66        110.51        11.81 o
  13  10   4         94.38        160.86        21.01 o
   1  11   4         23.30         19.49         3.14 o
   2  11   4          1.48          2.56         2.18 o
   3  11   4         20.74         26.23         4.04 o
   4  11   4          0.87          4.72         2.44 o
   5  11   4         40.76         31.79         4.24 o
   6  11   4          7.10          3.39         2.67 o
   7  11   4          9.49         11.59         3.22 o
   8  11   4          5.32         17.02         5.98 o
   9  11   4          1.49          3.11         2.79 o
  10  11   4          4.90          6.00         3.08 o
  11  11   4          7.14          1.20         3.14 o
  12  11   4          0.15          1.66         3.89 o
  13  11   4          4.58          7.66         6.09 o
   0  12   4        120.57         91.18        22.89 o
   1  12   4        292.11        305.88        20.11 o
   2  12   4         19.23         18.78         5.65 o
   3  12   4        150.18         89.82        10.82 o
   4  12   4         17.59         10.98         3.38 o
   5  12   4         66.12        101.79        11.45 o
   6  12   4          5.60         10.79         3.33 o
   7  12   4        221.57        233.17        14.27 o
   8  12   4         13.96         12.68         3.60 o
   9  12   4        548.44        584.54        29.73 o
  10  12   4          2.93          4.73         2.97 o
  11  12   4         94.05         41.01         6.03 o
  12  12   4         11.61         21.80        14.12 o
  13  12   4          0.00          5.82         5.37 o
   1  13   4          8.75         15.55         5.29 o
   2  13   4         54.05         65.40         9.06 o
   4  13   4        399.88        318.98        21.08 o
   5  13   4         72.05         44.30         7.93 o
   6  13   4        163.21        154.73        27.82 o
   7  13   4        104.07        128.15        10.40 o
   8  13   4          8.02         18.75         4.17 o
   9  13   4         17.79         22.36         4.48 o
  10  13   4          0.52          2.88         4.16 o
  11  13   4         18.98         11.63         6.91 o
  12  13   4          0.16         15.66         9.10 o
  13  13   4         16.83         41.69        10.26 o
   1  14   4         13.78          9.39         8.01 o
   2  14   4          3.71         17.95         5.45 o
   3  14   4          1.87          5.02         4.12 o
   4  14   4          1.79          1.04         4.24 o
   5  14   4          4.39          0.79         3.21 o
   6  14   4          0.25          6.81         3.41 o
   7  14   4          4.97          8.06         4.00 o
   8  14   4          2.63         13.81         4.94 o
   9  14   4         10.09         17.37         4.15 o
  10  14   4          2.91          4.64         2.94 o
  11  14   4          2.00          3.99         3.43 o
  12  14   4          0.80         -2.18         3.32 o
  13  14   4          3.70         -0.21         4.51 o
   2  15   4          5.36          0.37         6.38 o
   3  15   4         24.54         21.39        12.12 o
   4  15   4          0.22          3.43         4.76 o
   5  15   4        412.05        485.33        36.68 o
   6  15   4         22.12         45.67        12.69 o
   7  15   4          0.12          5.56         3.56 o
   8  15   4         22.60         13.93         4.37 o
   9  15   4          1.43          7.34         3.47 o
  10  15   4          2.55          3.80         3.58 o
  11  15   4          4.26          3.80         3.26 o
  12  15   4          0.33         15.60         7.41 o
  13  15   4          5.94         15.65         7.61 o
   3  16   4          4.39          4.23         7.62 o
   4  16   4          4.76         15.30         5.47 o
   5  16   4          0.91          2.66         4.17 o
   6  16   4          0.27          2.32         4.58 o
   7  16   4         23.14         19.38         6.45 o
   8  16   4         99.95        104.42        13.56 o
   9  16   4          0.00         11.49         3.80 o
  10  16   4         27.74         52.96         7.08 o
  11  16   4         17.68          6.19         4.08 o
  12  16   4         19.88         14.09         7.20 o
  13  16   4          0.00         -1.13         5.51 o
   4  17   4          0.80         -4.89         7.61 o
   5  17   4          3.66          0.97         3.79 o
   6  17   4          0.00         -1.62         3.54 o
   7  17   4          0.14         -1.18         3.65 o
   8  17   4          0.81          2.34         4.52 o
   9  17   4          0.32          1.74         3.22 o
  10  17   4          0.00         -0.71         3.54 o
  11  17   4          0.00          0.78         3.67 o
  12  17   4          0.05          1.72         6.04 o
   5  18   4          4.32          9.06         7.20 o
   6  18   4          0.39          9.86         5.07 o
   7  18   4         29.29         15.74         5.86 o
   8  18   4         41.39         45.54         8.90 o
   9  18   4        119.27        123.37        14.31 o
  10  18   4          0.31          3.44         6.22 o
  11  18   4          8.69          7.62         4.54 o
   5  19   4          4.02         -1.29         6.84 o
   6  19   4          0.37         -2.99         6.07 o
   7  19   4          3.37          5.29         4.72 o
   8  19   4          0.09          2.38         4.87 o
   9  19   4          0.08         -1.50         5.14 o
   6  20   4          0.52         -1.60         6.43 o
   7  20   4          0.00          2.81         7.40 o
   1   0   5       1077.90        930.61        41.92 o
   2   0   5        953.80        517.23        32.67 o
   3   0   5       3746.58       3080.83       547.35 o
   4   0   5        431.72        315.75        46.83 o
   5   0   5        245.59       2423.04       308.64 o
   6   0   5        853.59        743.04        33.77 o
   7   0   5        172.46         94.06         7.39 o
   8   0   5        693.68        661.22        97.63 o
   9   0   5        401.82        351.12        32.04 o
  10   0   5         21.21         35.73        16.02 o
  12   0   5        607.61        461.30        32.82 o
  13   0   5        405.46        407.27        40.86 o
  14   0   5        735.12        515.19        51.00 o
   0   1   5        687.73        682.56        31.34 o
   1   1   5        174.77        107.13         5.69 o
   2   1   5          5.43         16.11         1.57 o
   3   1   5         46.98         18.50         1.98 o
   4   1   5          2.60          8.45         1.81 o
   5   1   5         18.94         14.89         1.46 o
   6   1   5         39.69         33.50         3.50 o
   7   1   5         25.47         13.84         1.89 o
   8   1   5        141.01         98.79        26.32 o
   9   1   5         16.28         18.83         2.01 o
  10   1   5         16.48         19.75         6.65 o
  11   1   5          6.27         14.15         2.89 o
  12   1   5          3.59          7.96         2.59 o
  13   1   5         32.57         22.20         4.91 o
  14   1   5          5.07         15.85         4.23 o
   1   2   5         89.52         62.28         7.46 o
   2   2   5         36.93         43.32         4.39 o
   3   2   5        448.97        303.97        14.26 o
   4   2   5        104.05        136.46        32.36 o
   5   2   5         16.58         25.86         2.47 o
   6   2   5          7.06         15.79         3.86 o
   7   2   5          6.76         16.55         3.17 o
   8   2   5          2.02          7.59         2.02 o
   9   2   5         44.58         46.32         5.76 o
  10   2   5         11.44          6.70         1.45 o
  11   2   5         12.81         11.04         2.69 o
  12   2   5         15.56         15.44         5.07 o
  13   2   5        113.71        101.86        14.19 o
  14   2   5          4.03          7.71         5.90 o
   0   3   5       3140.87       4966.02       442.10 o
   1   3   5        118.51         83.86        21.40 o
   2   3   5        201.23        173.09        17.01 o
   3   3   5        107.31         64.56         6.65 o
   4   3   5         27.59         35.25         3.99 o
   5   3   5          5.44         10.67         2.77 o
   6   3   5         53.20         63.15        14.95 o
   7   3   5        103.26         67.18         8.24 o
   8   3   5        241.41        266.20        24.05 o
   9   3   5        282.71        343.23        26.09 o
  10   3   5        323.26        273.43        14.15 o
  11   3   5          0.10          3.88         2.83 o
  12   3   5         14.87         12.40         2.86 o
  13   3   5         36.97         80.74        26.71 o
  14   3   5         14.09         11.09        10.15 o
   1   4   5         21.61          6.46         1.38 o
   2   4   5         20.02         14.93         1.89 o
   3   4   5          0.54          0.99         1.93 o
   4   4   5         26.14         14.99         5.47 o
   5   4   5         82.04         97.03        11.40 o
   6   4   5          2.34          5.71         1.74 o
   7   4   5         10.01         13.31         3.60 o
   8   4   5         15.85         10.11         1.55 o
   9   4   5          1.36          6.57         2.46 o
  10   4   5          4.04          7.18         1.68 o
  11   4   5          8.48          8.92         2.62 o
  12   4   5          4.92          9.20         2.74 o
  13   4   5          5.57         10.69         3.75 o
  14   4   5         19.50         17.30         4.62 o
   0   5   5         97.07        851.68       109.46 o
   1   5   5        229.67        162.84         6.98 o
   2   5   5          1.64         50.66        11.31 o
   3   5   5        415.42        298.99        10.89 o
   4   5   5         25.86         40.12         4.38 o
   5   5   5         47.79         41.64         3.02 o
   6   5   5          5.87         11.72         4.20 o
   7   5   5         71.85         40.61         9.18 o
   8   5   5        881.09        851.73       121.65 o
   9   5   5         83.82        145.03        17.40 o
  10   5   5         16.28         20.18         7.42 o
  11   5   5         12.26         22.26         4.19 o
  12   5   5         13.24          9.62         3.49 o
  13   5   5        330.28        417.60        51.86 o
  14   5   5         80.77         97.45        15.06 o
   1   6   5         21.59         16.23         2.02 o
   2   6   5          6.46         40.31        12.83 o
   3   6   5        114.69         83.10        15.40 o
   4   6   5          0.55         78.96        46.73 o
   5   6   5          0.38         40.38        13.53 o
   6   6   5          8.57         17.78         4.81 o
   7   6   5         10.07          7.93         1.60 o
   8   6   5          4.02          4.08         1.52 o
   9   6   5         26.35         15.99         2.39 o
  10   6   5          0.12          5.30         2.49 o
  11   6   5          7.07          7.49         4.57 o
  12   6   5          1.31          1.47         2.81 o
  13   6   5         11.61          6.75         4.34 o
  14   6   5          5.56         10.89         6.45 o
   0   7   5         26.31         57.99        21.73 o
   1   7   5        162.64        114.39         5.30 o
   2   7   5         38.95         33.06         6.94 o
   3   7   5         36.70         23.86         2.22 o
   4   7   5          1.11          6.77         1.81 o
   5   7   5         32.93         26.88         2.55 o
   6   7   5          3.76         10.61         2.03 o
   7   7   5        237.14        212.25        14.38 o
   8   7   5         68.44        103.25        11.82 o
   9   7   5        417.56        593.05        40.91 o
  10   7   5          0.44         10.21         3.25 o
  11   7   5         41.55         38.82         5.40 o
  12   7   5          6.72          7.62         3.37 o
  13   7   5          9.16         14.68         8.17 o
  14   7   5          1.90          1.03         5.75 o
   1   8   5        114.36         88.21         5.63 o
   2   8   5         19.10         15.13         3.40 o
   3   8   5        202.90        175.09         8.55 o
   4   8   5        955.42       1097.01        45.14 o
   5   8   5       1005.71        970.22        32.02 o
   6   8   5         38.53         38.43         7.35 o
   7   8   5        150.21        104.97         9.95 o
   8   8   5        347.92        334.15        39.12 o
   9   8   5         28.16         29.36         4.01 o
  10   8   5          0.12          8.44         3.86 o
  11   8   5         11.25         10.45         2.95 o
  12   8   5        268.07        179.27        93.93 o
  13   8   5         11.19         24.40         6.65 o
   0   9   5         24.17         33.70         3.95 o
   1   9   5          3.09          4.61         2.04 o
   2   9   5          9.14          8.26         2.09 o
   3   9   5          7.34         10.64         2.01 o
   4   9   5         22.94          7.68         1.80 o
   5   9   5          1.53          2.77         1.70 o
   6   9   5         20.06         16.97         3.70 o
   7   9   5          0.16         -1.80         1.81 o
   8   9   5         10.03          6.87         2.93 o
   9   9   5          2.10          8.36         3.01 o
  10   9   5          1.92          5.31         2.82 o
  11   9   5          7.12         13.66         8.04 o
  12   9   5         13.61         11.59         3.86 o
  13   9   5          1.63          0.34         3.75 o
  14   9   5          1.42          2.38         5.11 o
   1  10   5         82.07         51.46         4.50 o
   2  10   5         65.28         43.89         3.57 o
   3  10   5        349.64        365.80       102.65 o
   4  10   5        239.07        242.97        11.41 o
   5  10   5         17.28         25.16         5.73 o
   6  10   5         26.09         30.16         4.02 o
   7  10   5          5.81         29.30        10.72 o
   8  10   5        123.36        140.24         9.90 o
   9  10   5          6.32         13.75         4.86 o
  10  10   5          3.11          2.18         2.58 o
  11  10   5         15.16         16.03         4.69 o
  12  10   5        108.12        140.68        11.53 o
  13  10   5         81.09        102.45        21.12 o
  14  10   5        112.47        141.43        19.15 o
   0  11   5          6.33          6.68         2.90 o
   1  11   5         21.13         33.79         6.27 o
   2  11   5          3.98          0.52         1.63 o
   3  11   5          3.19          1.73         1.92 o
   4  11   5          1.23          2.55         2.31 o
   5  11   5          8.25          5.59         2.32 o
   6  11   5          4.24          8.84         3.18 o
   7  11   5          7.34         11.86         3.35 o
   8  11   5         18.28         21.39         5.68 o
   9  11   5         43.56         32.53         4.65 o
  10  11   5         11.01          9.16         3.28 o
  11  11   5          7.11         10.75         3.67 o
  12  11   5          4.84          2.15         3.28 o
  13  11   5          0.52          0.30         3.75 o
  14  11   5          0.32          1.71         4.89 o
   1  12   5          6.89          5.34         2.21 o
   2  12   5          7.75         47.04        24.75 o
   3  12   5         95.80         61.76         5.01 o
   4  12   5        142.40        146.20        14.66 o
   5  12   5         10.48          8.38         3.24 o
   6  12   5         46.78         23.89         5.13 o
   7  12   5         13.38         11.71         3.48 o
   8  12   5         23.44         22.95         4.25 o
   9  12   5         17.27         21.19         4.84 o
  10  12   5          8.82         11.01         3.65 o
  11  12   5          0.01          2.32         3.26 o
  12  12   5         81.86         75.74        13.18 o
  13  12   5         53.88         51.66        11.32 o
  14  12   5         20.27         13.86         7.28 o
   0  13   5        795.36        913.05        62.43 o
   1  13   5        271.21        230.73        18.35 o
   2  13   5         84.09         75.07         6.41 o
   3  13   5         78.15         80.92         9.16 o
   4  13   5          8.85         19.46         7.42 o
   5  13   5         20.99         11.13         3.56 o
   6  13   5         21.26         62.83        13.39 o
   7  13   5        156.46        140.51        10.25 o
   8  13   5         31.17         53.84         7.89 o
   9  13   5        512.65        597.64        30.54 o
  10  13   5        134.92        116.13        10.17 o
  11  13   5          6.58         10.99         3.80 o
  12  13   5          4.88         10.41         6.39 o
  13  13   5          7.61         34.86         9.87 o
  14  13   5          0.86          1.95         6.52 o
   1  14   5          4.69          5.52         3.25 o
   2  14   5          0.14          1.05         2.87 o
   3  14   5         79.79         73.07        18.21 o
   4  14   5         12.18          5.88         3.54 o
   5  14   5        263.00        239.46        16.98 o
   6  14   5          6.46         12.93         5.55 o
   7  14   5          0.35          1.38         3.06 o
   8  14   5          1.05          3.07         2.97 o
   9  14   5          1.27          2.55         2.96 o
  10  14   5          0.05          0.38         2.59 o
  11  14   5          0.02          8.60         7.46 o
  12  14   5          1.31          0.62         6.82 o
  13  14   5         29.65         28.42         9.20 o
  14  14   5          1.34          0.89         5.04 o
   0  15   5        266.20        224.95        31.41 o
   1  15   5         66.92         48.91        10.85 o
   2  15   5          7.65          9.09         4.83 o
   3  15   5         18.51         13.17         4.15 o
   4  15   5         14.90          5.81         3.24 o
   5  15   5          0.95          5.09         3.36 o
   6  15   5         12.42         12.55         3.88 o
   7  15   5          3.85          3.36         3.10 o
   8  15   5          4.71          8.49         3.37 o
   9  15   5         15.16         17.07         4.09 o
  10  15   5          1.28          9.15         3.39 o
  11  15   5          0.08          2.88         3.60 o
  12  15   5          2.95          0.08         7.23 o
  13  15   5          0.00          4.82         5.86 o
  14  15   5          0.12         -1.83         6.15 o
   1  16   5          3.06         -0.11         4.33 o
   2  16   5          6.18          7.32         4.73 o
   3  16   5         10.67         10.77         8.39 o
   4  16   5          2.72          2.12         4.63 o
   5  16   5         10.66          8.56         3.26 o
   6  16   5         46.14         39.93         5.41 o
   7  16   5         21.09         17.50         4.36 o
   8  16   5          3.62          4.88         3.19 o
   9  16   5          3.76          1.38         2.78 o
  10  16   5          0.29          5.57         3.11 o
  11  16   5          1.32          3.61         3.60 o
  12  16   5         18.91          7.38        11.96 o
  13  16   5          9.49          4.04         5.21 o
   1  17   5          2.32          0.85         3.61 o
   2  17   5          1.51          8.98         4.67 o
   3  17   5          0.58          7.51         4.25 o
   4  17   5          0.00         -3.22         4.12 o
   5  17   5          0.16         -0.23         3.83 o
   6  17   5          1.55          4.45         3.31 o
   7  17   5          3.25          3.16         2.98 o
   8  17   5          0.02          2.22         3.43 o
   9  17   5         19.35         21.83         7.90 o
  10  17   5          1.12         -0.70         3.08 o
  11  17   5          0.60          1.11         3.31 o
  12  17   5          3.32         -0.23         6.66 o
   2  18   5          1.19         -0.57         3.73 o
   3  18   5          1.08         -0.08         4.27 o
   4  18   5         46.82         25.45         6.82 o
   5  18   5          2.36          7.38         6.44 o
   6  18   5          3.82         10.30         5.79 o
   7  18   5          8.09         10.97         4.25 o
   8  18   5         24.15         15.48         4.26 o
   9  18   5          0.56         -0.84         3.02 o
  10  18   5          2.39          8.73         7.63 o
   2  19   5          1.24          2.33         7.81 o
   3  19   5          0.02         -1.14         4.74 o
   4  19   5          0.64          2.08         4.25 o
   5  19   5          0.05         -1.34         3.84 o
   6  19   5          1.59          0.32         4.52 o
   7  19   5          1.95          5.69         4.88 o
   8  19   5          0.15          0.44         3.44 o
   3  20   5          3.05         -2.75         7.12 o
   4  20   5          8.72         11.35         6.35 o
   5  20   5         28.47         32.94         8.02 o
   0   0   6       2065.74       2581.89       159.01 o
   1   0   6        356.91        354.16        17.19 o
   2   0   6        153.80        213.65        16.11 o
   3   0   6        197.83        178.36         9.64 o
   4   0   6         50.78        135.30        23.88 o
   5   0   6        236.98        234.97        15.31 o
   6   0   6         27.91        370.91        55.65 o
   7   0   6        981.81       1094.09        74.62 o
   8   0   6       2818.60       2402.00       151.13 o
   9   0   6        838.06        962.13        84.77 o
  10   0   6         40.17         89.61        14.57 o
  11   0   6       1045.49       1018.26       140.62 o
  13   0   6         51.13         51.55        10.53 o
  14   0   6        225.32        137.85        18.22 o
   1   1   6          0.36         22.30        10.59 o
   2   1   6          2.33         12.05         1.70 o
   3   1   6        537.22        295.96        40.96 o
   4   1   6         22.21         24.40         2.90 o
   5   1   6         23.53         81.69        46.78 o
   6   1   6         18.54         14.39         2.42 o
   7   1   6         36.65         47.95         5.35 o
   8   1   6         59.16         31.40         3.90 o
   9   1   6          1.50         10.46         4.69 o
  10   1   6          0.71          4.33         2.39 o
  11   1   6          7.67         42.52        16.94 o
  12   1   6          8.95         19.65         4.73 o
  13   1   6        221.85        170.05        18.59 o
  14   1   6         23.42         13.96         8.38 o
   0   2   6         74.99         50.29         6.81 o
   1   2   6        260.66        240.05        10.75 o
   2   2   6         45.58         28.99         6.94 o
   3   2   6         15.74         12.52         2.00 o
   4   2   6          1.74         10.14         1.72 o
   5   2   6         41.44         29.16         2.16 o
   6   2   6          5.03          6.64         1.62 o
   7   2   6         28.27         36.48         3.82 o
   8   2   6        180.58        160.82        20.04 o
   9   2   6        225.28        194.38        21.64 o
  10   2   6          0.85          4.68         2.99 o
  11   2   6          6.16          4.94         2.41 o
  12   2   6          5.10          3.06         2.45 o
  13   2   6          0.47          7.33         4.16 o
  14   2   6         21.70         32.97         6.67 o
   1   3   6        380.50        188.23        26.34 o
   2   3   6         12.84         24.81         3.41 o
   3   3   6         22.21         69.19        16.47 o
   4   3   6       2043.86       1669.06       357.40 o
   5   3   6       1535.87       1646.55       153.32 o
   6   3   6         68.50        135.78        21.42 o
   7   3   6         29.65         37.13         5.93 o
   8   3   6        166.94        128.76        25.30 o
   9   3   6          3.10          8.02         1.73 o
  10   3   6          5.96          8.17         2.60 o
  11   3   6         21.90         18.28         3.26 o
  12   3   6        127.23        120.97        20.60 o
  13   3   6         96.16         71.34        14.85 o
  14   3   6        183.12        194.68        95.81 o
   0   4   6         30.57         31.39        10.61 o
   1   4   6         13.92         11.62         1.69 o
   2   4   6          1.92          3.12         1.38 o
   3   4   6          1.04          5.70         1.50 o
   4   4   6         15.44          6.93         1.69 o
   5   4   6          0.61          2.45         1.23 o
   6   4   6         19.29         20.03         1.96 o
   7   4   6          3.97          3.93         2.43 o
   8   4   6          6.87         16.88         4.10 o
   9   4   6          1.95          8.38         1.69 o
  10   4   6          3.50         13.76        10.46 o
  11   4   6          4.35          9.70         6.96 o
  12   4   6          4.92          7.16         3.88 o
  13   4   6          2.39          7.49         3.77 o
  14   4   6          0.68          6.84         3.86 o
   1   5   6          4.16          5.11         1.68 o
   2   5   6         75.66         70.01         7.06 o
   3   5   6       3238.63       4043.49       234.64 o
   4   5   6        738.08        653.34        31.16 o
   5   5   6          5.97         12.37         2.37 o
   6   5   6         73.19         57.56         3.52 o
   7   5   6         43.62         71.58        23.34 o
   8   5   6        421.20        456.61        23.94 o
   9   5   6         16.27         25.47         6.72 o
  10   5   6          7.98         13.46         2.88 o
  11   5   6         18.21         30.51         4.24 o
  12   5   6        128.55        124.89        17.19 o
  13   5   6       1422.13       2184.32       484.58 o
  14   5   6        285.39        440.82        32.15 o
   0   6   6         54.39        618.19        52.53 o
   1   6   6         17.32         40.76         8.49 o
   2   6   6         33.64        511.64        16.95 o
   3   6   6          3.28          4.16         1.51 o
   4   6   6         15.21         11.49         1.85 o
   5   6   6          1.61          3.93         1.50 o
   6   6   6          3.78          3.62         1.42 o
   7   6   6          1.08          7.06         3.07 o
   8   6   6          8.39         13.02         3.23 o
   9   6   6          7.07          6.29         1.80 o
  10   6   6          5.42          5.72         2.71 o
  11   6   6          3.39          2.88         2.84 o
  12   6   6          6.02          6.80         3.05 o
  13   6   6         14.31         11.31         7.86 o
  14   6   6          5.43          8.10         4.28 o
   1   7   6         50.65         37.91         2.85 o
   2   7   6          0.07         14.30         3.89 o
   3   7   6         75.79         85.00        18.88 o
   4   7   6        137.43        245.52        50.61 o
   5   7   6         83.84         65.23         3.80 o
   6   7   6          5.51          6.62         1.61 o
   7   7   6         15.76         24.41         4.38 o
   8   7   6         12.46         11.14         2.83 o
   9   7   6         10.43          7.47         2.83 o
  10   7   6          9.99         10.85         2.58 o
  11   7   6          2.16          2.95         2.76 o
  12   7   6         73.28         36.68        15.79 o
  13   7   6         24.66          8.68        11.03 o
  14   7   6         12.11          8.51         9.21 o
   0   8   6       1888.26       2149.29        96.37 o
   1   8   6       1555.82       2147.57        84.59 o
   2   8   6         50.83         42.26         4.42 o
   3   8   6          8.24         10.39         3.39 o
   4   8   6         56.44         43.75         3.16 o
   5   8   6          5.68          8.12         1.81 o
   6   8   6         13.04         29.37         9.32 o
   7   8   6          9.15         12.92         3.38 o
   8   8   6        227.16        208.17        17.50 o
   9   8   6        122.84        118.83        14.22 o
  10   8   6        236.57        178.84        18.62 o
  11   8   6        154.68        138.67        10.24 o
  12   8   6          8.21         14.79         3.74 o
  13   8   6         68.73         51.58         7.92 o
  14   8   6          0.53          3.72         5.16 o
   1   9   6          2.78          5.58         1.77 o
   2   9   6          5.95          7.92         1.93 o
   3   9   6         18.88         23.69         2.52 o
   4   9   6         12.24         16.81         2.36 o
   5   9   6          2.82          2.61         2.43 o
   6   9   6          1.63          6.21         2.53 o
   7   9   6          4.29          3.31         1.77 o
   8   9   6          0.35          9.86         4.39 o
   9   9   6          0.84          5.21         2.21 o
  10   9   6          2.36          5.08         2.28 o
  11   9   6          0.72          4.47         2.83 o
  12   9   6          0.63          3.45         5.49 o
  13   9   6         11.03         19.70        18.99 o
  14   9   6          0.61         10.25         6.47 o
   0  10   6        220.44        414.98        57.64 o
   1  10   6         62.21         69.41         4.83 o
   2  10   6         16.48         76.66         7.82 o
   3  10   6          3.37          9.76         2.04 o
   4  10   6          1.59         11.16         2.77 o
   5  10   6         10.31          8.84         1.96 o
   6  10   6          6.32         12.55         2.94 o
   7  10   6         76.87         68.80         5.90 o
   8  10   6        506.33        553.34        43.09 o
   9  10   6         33.77         39.67         7.74 o
  10  10   6         53.14         42.00         5.03 o
  11  10   6        164.70        158.92        15.07 o
  12  10   6         41.26         40.54         6.27 o
  13  10   6          9.58          5.32         4.25 o
  14  10   6         14.98         16.61         7.08 o
   1  11   6          1.07          4.27         1.83 o
   2  11   6          0.42          1.47         1.71 o
   3  11   6         42.18         36.67         4.56 o
   4  11   6          8.40         10.23         2.96 o
   5  11   6         13.48         17.30         4.65 o
   6  11   6         17.14         11.30         3.63 o
   7  11   6          6.15          9.02         5.17 o
   8  11   6          3.33          0.42         2.50 o
   9  11   6          2.21          2.56         2.70 o
  10  11   6          5.38          1.45         2.78 o
  11  11   6          2.95          6.23         3.16 o
  12  11   6         13.62          8.82         3.76 o
  13  11   6          7.02         12.49         9.42 o
  14  11   6          0.86          2.31         4.79 o
   0  12   6         14.11         41.55         5.35 o
   1  12   6        506.22        510.77        18.60 o
   2  12   6          5.79         12.59         2.47 o
   3  12   6          6.76          9.39         2.27 o
   4  12   6          0.05          2.36         1.99 o
   5  12   6          7.42          8.93         2.70 o
   6  12   6          1.21          2.10         3.71 o
   7  12   6          1.70          6.01         2.74 o
   8  12   6         21.81         24.32         4.43 o
   9  12   6        154.15        121.02         9.40 o
  10  12   6          0.41          2.68         2.93 o
  11  12   6         16.15         16.47         3.95 o
  12  12   6          4.15          0.56         3.30 o
  13  12   6         15.14          6.63         4.29 o
  14  12   6          1.37          0.13         5.04 o
   1  13   6        163.42        105.66         6.01 o
   2  13   6          3.37         15.03         3.15 o
   3  13   6         11.87         90.92        25.25 o
   4  13   6       1153.60       1641.39        89.62 o
   5  13   6        819.52       1080.83        92.53 o
   6  13   6         16.82         39.35         5.97 o
   7  13   6         33.41         22.08         4.44 o
   8  13   6        145.22        128.10        11.51 o
   9  13   6          0.29         11.89         3.74 o
  10  13   6         15.00         17.12         3.93 o
  11  13   6          4.04          7.58         3.67 o
  12  13   6        185.73        191.54        26.64 o
  13  13   6         12.06         16.20         5.43 o
  14  13   6        137.59        164.30        22.47 o
   0  14   6        266.03        301.66        17.40 o
   1  14   6          2.84          8.24         2.35 o
   2  14   6          4.20          6.73         3.05 o
   3  14   6          5.19          3.84         2.36 o
   4  14   6         10.74         10.03         3.63 o
   5  14   6          0.00          1.44         2.67 o
   6  14   6         13.43         16.52         5.53 o
   7  14   6          0.80          7.75         3.21 o
   8  14   6         25.28         21.62         4.29 o
   9  14   6          3.67          9.04         3.45 o
  10  14   6         20.84         28.08         5.04 o
  11  14   6          0.82          0.84         2.71 o
  12  14   6          6.53          5.41         3.84 o
  13  14   6          0.21          6.16         4.31 o
  14  14   6          0.01          0.65         5.81 o
   1  15   6          4.23          1.24         2.46 o
   2  15   6          0.76          1.14         2.24 o
   3  15   6          6.86         18.21         3.57 o
   4  15   6         88.97         42.82         5.10 o
   5  15   6         20.29         20.24         5.36 o
   6  15   6          1.39          5.66         4.11 o
   7  15   6         11.10         13.52         3.84 o
   8  15   6         10.36          2.24         3.06 o
   9  15   6          0.62          5.40         3.12 o
  10  15   6          0.06          4.36         3.09 o
  11  15   6          1.22          3.25         3.32 o
  12  15   6          9.36         11.73         4.39 o
  13  15   6          0.00         -3.05         4.91 o
   0  16   6          1.13          1.90         4.13 o
   1  16   6         12.35          6.38         3.00 o
   2  16   6          2.80          0.56         2.27 o
   3  16   6          0.89          6.76         3.97 o
   4  16   6          0.78          3.43         3.01 o
   5  16   6          0.17         -0.39         2.53 o
   6  16   6          0.47          1.24         2.72 o
   7  16   6         19.32         13.50         3.72 o
   8  16   6          0.17          3.91         3.02 o
   9  16   6          4.87          8.17         3.20 o
  10  16   6          2.72          0.40         4.02 o
  11  16   6          8.76         13.88         7.46 o
  12  16   6          1.45          6.14         3.64 o
   1  17   6          5.79          1.82         2.96 o
   2  17   6          0.16          0.41         2.44 o
   3  17   6          0.20          5.94         3.21 o
   4  17   6         13.61         19.01         4.22 o
   5  17   6          8.42          4.76         3.56 o
   6  17   6          0.53          6.19         4.29 o
   7  17   6          4.68          5.59         3.48 o
   8  17   6          2.68          2.55         2.90 o
   9  17   6          0.15         -1.00         3.22 o
  10  17   6          1.11          1.45         2.85 o
  11  17   6          2.19          8.42         5.45 o
   0  18   6         15.96         18.01         6.23 o
   1  18   6         57.59         68.70         9.20 o
   2  18   6          0.32         -1.73         3.42 o
   3  18   6          0.55          1.50         3.77 o
   4  18   6          0.20          3.70         3.81 o
   5  18   6          0.04          3.91         3.46 o
   6  18   6          0.70          2.95         3.43 o
   7  18   6          2.35         16.26         7.87 o
   8  18   6          2.14          0.38         3.79 o
   9  18   6          6.48          7.42         4.58 o
   1  19   6          0.00          2.27         4.08 o
   2  19   6          0.44          8.67         5.22 o
   3  19   6          1.06          1.88         4.97 o
   4  19   6          2.23         11.50         9.78 o
   5  19   6          5.76          5.10         3.61 o
   6  19   6          2.68         -0.12         3.15 o
   1  20   6          0.03         11.06         8.02 o
   2  20   6          0.89          1.53         6.63 o
   3  20   6          0.00         -0.32         5.35 o
   1   0   7         11.68         59.68         5.88 o
   2   0   7        275.65        682.93        44.25 o
   3   0   7       2129.17       1484.64       210.91 o
   4   0   7        187.75        355.95        81.77 o
   5   0   7         44.30        101.35         6.39 o
   6   0   7        316.09        185.19        17.68 o
   7   0   7        117.49        173.93        10.70 o
   8   0   7          6.18        237.36        22.75 o
   9   0   7         12.72        354.36       185.82 o
  10   0   7         55.77         93.61         9.96 o
  11   0   7         12.98         85.35        15.84 o
  12   0   7        516.03        872.68       120.07 o
  14   0   7         80.01         80.47        13.79 o
  15   0   7         79.00         48.01        11.32 o
   0   1   7        220.89         79.97        12.34 o
   1   1   7         12.57         12.17         2.75 o
   2   1   7         70.03         61.87         5.40 o
   3   1   7          8.35          7.44         1.50 o
   4   1   7          1.17         14.74         1.99 o
   5   1   7         13.74          6.40         1.36 o
   6   1   7          8.28         33.61         4.97 o
   7   1   7          2.58          8.00         1.81 o
   8   1   7        669.55        441.54        56.83 o
   9   1   7          8.70         16.01         2.94 o
  10   1   7         34.40         42.44        10.82 o
  11   1   7         15.57         11.58         3.08 o
  12   1   7         87.02         65.35         5.90 o
  13   1   7          0.33          6.15         2.84 o
  14   1   7          4.80          3.86         5.17 o
  15   1   7          0.16          0.77         3.41 o
   1   2   7          3.25          6.32         1.43 o
   2   2   7         15.00         12.16         2.14 o
   3   2   7        202.64        169.67         9.44 o
   4   2   7        763.61        846.14        48.10 o
   5   2   7         54.00         53.21         5.89 o
   6   2   7         89.43         72.48         4.60 o
   7   2   7          3.50          3.09         1.31 o
   8   2   7          7.70         15.38         2.15 o
   9   2   7          3.83          4.96         1.74 o
  10   2   7         33.34         19.22         3.51 o
  11   2   7          0.71          1.71         2.44 o
  12   2   7         36.95         37.21         4.64 o
  13   2   7         67.18         69.09         6.58 o
  14   2   7         16.75         27.77         9.52 o
  15   2   7          0.30         -0.22         2.86 o
   0   3   7       1801.20       1965.67       234.81 o
   1   3   7        217.51        233.14        17.39 o
   2   3   7        363.02        203.88        14.52 o
   3   3   7         38.19         29.74         2.94 o
   4   3   7         47.00         31.69         2.40 o
   5   3   7         16.18          9.85         4.00 o
   6   3   7        176.33        116.12         7.57 o
   7   3   7         21.59         32.60         2.91 o
   8   3   7        135.69        180.60        23.67 o
   9   3   7        276.36        233.85        14.44 o
  10   3   7         28.89         19.34         4.49 o
  11   3   7          9.49         11.55         3.06 o
  12   3   7        156.35        123.58        13.48 o
  13   3   7         38.39         27.45         8.99 o
  14   3   7          2.71          6.19         3.74 o
  15   3   7          0.29          1.96         3.80 o
   1   4   7          6.12         10.44         2.54 o
   2   4   7         32.35         17.30         2.60 o
   3   4   7        101.27         54.82         4.36 o
   4   4   7         17.67         18.31         4.52 o
   5   4   7          0.56          2.60         1.63 o
   6   4   7          2.83          4.15         2.62 o
   7   4   7          2.98          8.76         1.64 o
   8   4   7          1.60         16.83         3.49 o
   9   4   7          1.92          7.94         1.90 o
  10   4   7          0.04          5.49         4.18 o
  11   4   7          1.24          1.73         2.45 o
  12   4   7         19.17         32.26         4.75 o
  13   4   7         27.42         65.46         6.98 o
  14   4   7          7.29          9.26         4.36 o
  15   4   7          0.13         11.49         6.58 o
   0   5   7         26.57         27.53         6.56 o
   1   5   7          7.56          3.26         1.80 o
   2   5   7       1014.41        560.87       193.21 o
   3   5   7          6.51          9.39         1.95 o
   4   5   7         11.40          9.91         2.56 o
   5   5   7         55.66         39.16         5.53 o
   6   5   7        188.87         83.21        14.38 o
   7   5   7        139.55        139.89         6.10 o
   8   5   7       2598.64       4187.06       208.36 o
   9   5   7        232.21        220.85        10.26 o
  10   5   7         61.16         52.60         6.85 o
  11   5   7        198.27        196.79        31.65 o
  12   5   7        707.57        752.51       157.50 o
  13   5   7         15.20         21.54         7.50 o
  14   5   7          6.67         10.75         4.13 o
  15   5   7          0.00          4.49         5.30 o
   1   6   7          4.66         11.14         2.56 o
   2   6   7          6.84         15.68         7.58 o
   3   6   7        174.29        143.29        39.31 o
   4   6   7         52.59         70.62        19.99 o
   5   6   7         55.75         80.06         6.52 o
   6   6   7         13.30         45.03        10.70 o
   7   6   7         11.64         17.57         4.25 o
   8   6   7          7.12          8.16         2.06 o
   9   6   7          3.16          3.87         2.43 o
  10   6   7          0.02          8.24         3.18 o
  11   6   7         11.29          5.80         3.09 o
  12   6   7         31.11          9.19         3.37 o
  13   6   7         65.26        101.32        22.09 o
  14   6   7          1.05         11.48        13.81 o
  15   6   7          4.67         -1.59         4.84 o
   0   7   7        302.05        171.38        12.37 o
   1   7   7        158.14        161.15        16.33 o
   2   7   7          2.83          5.64         1.78 o
   3   7   7          1.54          4.61         1.65 o
   4   7   7          4.77          6.46         1.80 o
   5   7   7          3.93          9.08         1.89 o
   6   7   7         18.09         14.13         2.52 o
   7   7   7         12.91         11.60         3.19 o
   8   7   7         22.86         19.89         8.31 o
   9   7   7         86.43         53.71        15.79 o
  10   7   7         12.40          6.50         3.73 o
  11   7   7          1.66          3.98         3.08 o
  12   7   7          2.14          0.24         2.93 o
  13   7   7         10.84          3.76         3.44 o
  14   7   7          9.00          5.56         3.91 o
  15   7   7          0.06         -0.79         4.41 o
   1   8   7        129.39        102.34         6.03 o
   2   8   7        160.96         96.94         5.91 o
   3   8   7          6.34         33.44         4.13 o
   4   8   7       2143.77       1492.94       530.09 o
   5   8   7        658.15        638.06        27.97 o
   6   8   7        664.34        743.06        38.54 o
   7   8   7          2.05          8.04         1.92 o
   8   8   7         33.56         39.52         6.74 o
   9   8   7          9.85          7.93         2.97 o
  10   8   7          7.89          7.28         2.67 o
  11   8   7          1.32          9.50         5.09 o
  12   8   7         53.89         75.20        21.68 o
  13   8   7          2.83         11.74         9.70 o
  14   8   7         16.79         10.32        12.86 o
  15   8   7          1.18         -1.26         5.27 o
   0   9   7         26.25         34.02         4.26 o
   1   9   7          5.11          7.26         2.26 o
   2   9   7         19.51         41.19        12.86 o
   3   9   7          0.18          1.25         2.11 o
   4   9   7          6.21          7.60         1.92 o
   5   9   7          8.28          2.63         1.73 o
   6   9   7          3.83          4.14         1.85 o
   7   9   7          1.11          1.57         1.65 o
   8   9   7         23.97         67.36        42.95 o
   9   9   7          6.41          8.47         4.92 o
  10   9   7          3.71          8.73         2.64 o
  11   9   7          4.59          2.66         2.89 o
  12   9   7         12.22          8.75         4.06 o
  13   9   7          0.11         -0.37         2.83 o
  14   9   7          0.02         -1.12         3.54 o
  15   9   7          0.70         -1.41         5.36 o
   1  10   7         10.11          9.04         3.24 o
   2  10   7         43.20         18.27         2.49 o
   3  10   7        100.39         79.25         7.86 o
   4  10   7         16.07         27.18         2.81 o
   5  10   7         50.13         64.75         5.44 o
   6  10   7         50.88         67.08         4.81 o
   7  10   7         34.31         46.19         3.63 o
   8  10   7          5.94         13.31         3.36 o
   9  10   7          4.74          5.99         2.26 o
  10  10   7          2.71          4.45         2.49 o
  11  10   7         10.79          5.99         3.06 o
  12  10   7         32.78         63.31        17.01 o
  13  10   7         26.47         59.16        12.59 o
  14  10   7          0.00         23.43         5.99 o
  15  10   7          8.02          4.52         6.05 o
   0  11   7         34.15         28.22         6.72 o
   1  11   7         57.27         40.67         4.56 o
   2  11   7          0.05         16.64         6.96 o
   3  11   7          0.50          0.58         1.80 o
   4  11   7          1.43          1.86         1.81 o
   5  11   7          1.30          3.40         1.87 o
   6  11   7          0.03          6.18         2.55 o
   7  11   7          3.64          7.31         2.46 o
   8  11   7          5.01          6.00         2.49 o
   9  11   7          4.12          9.58         2.83 o
  10  11   7          2.49          3.99         2.70 o
  11  11   7         12.32         27.29         6.39 o
  12  11   7          0.99         12.67         4.78 o
  13  11   7          1.40         -0.35         3.09 o
  14  11   7          1.05          8.14         6.96 o
  15  11   7          1.45          1.90         5.14 o
   1  12   7          8.79          9.01         2.33 o
   2  12   7         38.47         37.79         4.95 o
   3  12   7         13.23         17.26         2.97 o
   4  12   7        689.02        786.57        34.32 o
   5  12   7         15.64         27.22         3.17 o
   6  12   7        143.50        158.25        12.64 o
   7  12   7          2.02          2.10         2.03 o
   8  12   7         11.69         10.60         2.80 o
   9  12   7          2.83          7.19         2.74 o
  10  12   7         13.62         15.11         3.41 o
  11  12   7          0.17          2.60         2.64 o
  12  12   7         30.11         40.50        11.29 o
  13  12   7          3.40          6.19         3.72 o
  14  12   7          4.06         10.71         7.08 o
  15  12   7          3.35          9.15         7.09 o
   0  13   7        855.63       1190.18        55.59 o
   1  13   7         36.55         56.08         4.82 o
   2  13   7         64.76         62.63        10.40 o
   3  13   7         23.28         38.57         8.77 o
   4  13   7         33.67         17.74         3.25 o
   5  13   7          2.78          2.48         2.10 o
   6  13   7         78.32         81.06         8.25 o
   7  13   7          1.70         10.29         3.60 o
   8  13   7         29.95         41.04         8.80 o
   9  13   7         65.75         50.05         5.16 o
  10  13   7         16.84         17.76         4.47 o
  11  13   7         10.96         18.66         7.04 o
  12  13   7         75.50         79.13         8.59 o
  13  13   7         36.71         24.68         5.49 o
  14  13   7          4.52         10.40         6.47 o
   1  14   7          1.66          2.57         2.04 o
   2  14   7          1.75          4.57         2.11 o
   3  14   7          8.27         11.69         4.66 o
   4  14   7         15.65         19.73         2.83 o
   5  14   7         19.49         18.64         3.76 o
   6  14   7         22.59         10.22         3.94 o
   7  14   7          0.29          4.21         2.39 o
   8  14   7          0.96          1.89         2.28 o
   9  14   7          2.74         -0.13         2.87 o
  10  14   7          0.08         -0.87         2.53 o
  11  14   7          1.85          4.48         2.98 o
  12  14   7          0.12          0.20         3.21 o
  13  14   7          0.24          4.99         4.33 o
   0  15   7         99.62         90.32        10.88 o
   1  15   7          0.48         10.21         2.38 o
   2  15   7          7.59          3.60         2.10 o
   3  15   7          1.79          2.56         1.93 o
   4  15   7          3.11          7.23         2.38 o
   5  15   7          0.03          3.83         2.53 o
   6  15   7         10.02          9.88         2.75 o
   7  15   7          1.45          4.13         2.70 o
   8  15   7          8.27         27.82         4.76 o
   9  15   7          0.31         10.95         5.87 o
  10  15   7          0.17         16.35         9.17 o
  11  15   7          1.82          1.60         3.17 o
  12  15   7          0.87          4.75         3.58 o
   1  16   7          0.21         -0.39         1.95 o
   2  16   7          4.64          1.96         2.08 o
   3  16   7          1.34          5.44         2.62 o
   4  16   7          4.98          7.05         2.81 o
   5  16   7          0.24         11.03         2.96 o
   6  16   7         18.14         25.10         3.79 o
   7  16   7          0.00          5.52         2.84 o
   8  16   7          3.60          4.73         3.13 o
   9  16   7          1.07          0.53         2.87 o
  10  16   7          0.12          7.31         3.59 o
  11  16   7          1.22          3.06         3.16 o
   0  17   7         41.73         43.78         5.86 o
   1  17   7          0.20          4.13         2.42 o
   2  17   7          4.14         -0.85         2.40 o
   3  17   7          0.39          5.35         2.68 o
   4  17   7          1.89          6.50         2.79 o
   5  17   7          0.56          1.65         2.36 o
   6  17   7          2.67          2.33         3.06 o
   7  17   7          0.75          1.83         2.79 o
   8  17   7          1.29          3.06         2.96 o
   9  17   7          0.15         37.27        22.93 o
   1  18   7          8.46          1.37         2.65 o
   2  18   7          3.01          4.81         2.84 o
   3  18   7          0.01          5.14         2.85 o
   4  18   7        104.25         99.15         7.60 o
   5  18   7         26.31         26.00         4.64 o
   6  18   7         22.84         29.04         5.50 o
   7  18   7          0.57          0.35         3.34 o
   0  19   7          5.22          5.54         6.00 o
   1  19   7          0.10          1.47         2.89 o
   2  19   7          0.18          1.91         2.99 o
   3  19   7          0.03          0.58         3.11 o
   4  19   7          1.27         -1.46         3.68 o
   0   0   8       3812.42       3483.93       385.74 o
   1   0   8       2685.09       2229.54       108.75 o
   2   0   8         49.75        124.11        18.07 o
   3   0   8         59.83        169.20        13.67 o
   4   0   8         28.06         92.63         6.20 o
   5   0   8         58.06         68.66        11.44 o
   6   0   8        122.11        149.47        16.30 o
   7   0   8         75.43        171.01        24.64 o
   8   0   8       3052.51       2288.03       463.23 o
   9   0   8        144.22        452.55        31.74 o
  10   0   8        813.78        825.41       118.85 o
  12   0   8        166.43        161.00        19.22 o
  13   0   8         77.70         84.00        10.21 o
  14   0   8         29.07        128.51        16.97 o
  15   0   8          1.97         36.30         9.23 o
   1   1   8          6.30          7.33         1.62 o
   2   1   8          3.15          5.32         1.78 o
   3   1   8          0.22         16.37         4.12 o
   4   1   8          3.28          6.36         1.74 o
   5   1   8         10.95         20.05         3.40 o
   6   1   8          1.66         10.25         2.21 o
   7   1   8        108.46         80.93        13.93 o
   8   1   8          7.25          9.34         2.07 o
   9   1   8          2.26          8.70         2.74 o
  10   1   8          1.29          7.07         2.98 o
  11   1   8         14.84         13.91         4.48 o
  12   1   8         13.37         10.16         5.91 o
  13   1   8         28.51         16.72         4.58 o
  14   1   8          5.26          5.76         3.49 o
  15   1   8          2.09          2.98         3.51 o
   0   2   8        373.63        272.96        14.61 o
   1   2   8          1.42         11.39         2.08 o
   2   2   8         22.38         10.82         1.74 o
   3   2   8         36.64         28.10         2.75 o
   4   2   8          0.34          4.49         2.56 o
   5   2   8          1.98          2.47         1.31 o
   6   2   8          2.53          5.92         1.40 o
   7   2   8         12.98         13.46         2.01 o
   8   2   8        265.37        258.24        24.93 o
   9   2   8          2.85         19.95         3.65 o
  10   2   8         33.63         50.22         5.39 o
  11   2   8          3.69          2.77         2.66 o
  12   2   8         28.74         25.61         4.11 o
  13   2   8          9.65          3.01         2.77 o
  14   2   8          4.26          7.74         3.91 o
  15   2   8          0.09          0.73         3.28 o
   1   3   8         14.46         11.99         1.76 o
   2   3   8         11.66         14.47         2.21 o
   3   3   8         13.06         12.84         2.09 o
   4   3   8          7.68         12.74         2.65 o
   5   3   8         11.09          8.38         2.63 o
   6   3   8          6.13         21.48         3.38 o
   7   3   8        136.96        140.57         9.30 o
   8   3   8          2.86          9.90         2.07 o
   9   3   8          2.13          3.98         1.89 o
  10   3   8          3.34          6.16         2.76 o
  11   3   8         24.69         15.52         4.35 o
  12   3   8         27.11         15.29         3.53 o
  13   3   8         41.60         48.32         5.89 o
  14   3   8          0.01          5.58         4.59 o
  15   3   8          2.81          2.18         3.29 o
   0   4   8          1.04          0.17         1.83 o
   1   4   8          5.36         12.43         2.06 o
   2   4   8         15.34         10.41         2.53 o
   3   4   8          6.51         14.61         1.92 o
   4   4   8          9.55         14.20         1.89 o
   5   4   8          1.33          7.35         1.79 o
   6   4   8          6.11          5.48         1.53 o
   7   4   8         19.62         25.62         3.51 o
   8   4   8         47.50         42.65         3.62 o
   9   4   8         13.26         10.90         3.06 o
  10   4   8          1.82          2.81         2.47 o
  11   4   8          5.33          7.04         3.50 o
  12   4   8          6.77          5.03         2.97 o
  13   4   8          3.09          0.54         2.91 o
  14   4   8          3.08          4.84         3.68 o
  15   4   8          0.01          1.18         4.50 o
   1   5   8          6.99         13.84         2.37 o
   2   5   8          2.67          4.71         2.18 o
   3   5   8          5.32          6.37         1.83 o
   4   5   8          6.94          4.79         1.76 o
   5   5   8          6.33         39.50        14.37 o
   6   5   8         10.68         29.66        10.39 o
   7   5   8        530.88        556.77        44.55 o
   8   5   8         10.77         18.04         2.65 o
   9   5   8         18.84         18.50         4.75 o
  10   5   8         25.34         14.73         4.74 o
  11   5   8        117.41         77.79         8.61 o
  12   5   8         30.35         32.99         4.45 o
  13   5   8         78.64         54.37        12.84 o
  14   5   8          7.45         32.43        22.59 o
  15   5   8          1.01          3.23         5.16 o
   0   6   8        199.83        138.02        30.43 o
   1   6   8         12.31         11.47         4.00 o
   2   6   8          8.05          8.96         3.45 o
   3   6   8          5.97          7.79         2.07 o
   4   6   8          3.58          2.31         1.48 o
   5   6   8          2.26          1.82         1.55 o
   6   6   8          9.63          5.41         2.70 o
   7   6   8         14.38         21.01         7.45 o
   8   6   8        193.84        182.36        25.45 o
   9   6   8         21.53         35.18        10.91 o
  10   6   8         15.87         19.11         4.09 o
  11   6   8          4.65          5.97         3.16 o
  12   6   8         16.07         28.15         7.77 o
  13   6   8          0.13          4.95         3.39 o
  14   6   8          0.08          1.62         3.95 o
  15   6   8          0.07          5.46         3.94 o
   1   7   8         15.20         10.56         2.09 o
   2   7   8         17.24         16.25         2.88 o
   3   7   8         15.97         33.01        11.73 o
   4   7   8        366.09        303.95        72.33 o
   5   7   8         27.13         57.09         9.87 o
   6   7   8         56.94         43.57         6.96 o
   7   7   8          4.16          3.33         1.82 o
   8   7   8          6.26          6.54         2.56 o
   9   7   8          1.86          5.97         2.34 o
  10   7   8         12.27         11.97         3.74 o
  11   7   8          2.34         -1.39         2.78 o
  12   7   8         44.36         26.69         6.73 o
  13   7   8          8.90         12.93         3.86 o
  14   7   8          6.13         -0.28         3.34 o
  15   7   8          1.86         -1.31         3.66 o
   0   8   8         45.72        152.82         9.60 o
   1   8   8       1641.19       2200.41       153.54 o
   2   8   8         12.06         18.82         3.75 o
   3   8   8         62.34         43.44         3.83 o
   4   8   8         18.09         12.78         2.17 o
   5   8   8         11.24          9.54         2.72 o
   6   8   8         27.82         57.87         3.85 o
   7   8   8         23.24         28.97         3.78 o
   8   8   8         82.05        122.56        14.20 o
   9   8   8        259.39        253.55        75.81 o
  10   8   8         14.67         18.28        15.32 o
  11   8   8         28.56         18.67         9.46 o
  12   8   8         42.00         33.00         6.59 o
  13   8   8          0.36          1.03         2.88 o
  14   8   8          0.56          1.47         4.01 o
  15   8   8          0.11         -1.52         5.33 o
   1   9   8          5.71         10.66         2.20 o
   2   9   8          2.45          2.48         1.73 o
   3   9   8         10.74         12.73         6.93 o
   4   9   8          7.04         21.27         8.67 o
   5   9   8          2.81         37.42        13.13 o
   6   9   8         12.70         19.50         2.97 o
   7   9   8          6.30          7.57         2.00 o
   8   9   8         14.14          5.52         2.11 o
   9   9   8          4.99          5.17         2.22 o
  10   9   8          2.15         -0.21         2.41 o
  11   9   8          7.05          3.95         3.33 o
  12   9   8          0.61          1.66         2.80 o
  13   9   8          5.19          1.47         3.49 o
  14   9   8          0.46          2.68         5.33 o
  15   9   8          0.53         -0.76         5.00 o
   0  10   8        220.71        274.38        15.58 o
   1  10   8        474.45        615.16        21.48 o
   2  10   8          8.65         10.32         2.26 o
   3  10   8          1.43          4.67         1.96 o
   4  10   8          6.37          5.27         2.97 o
   5  10   8          5.40          3.77         1.86 o
   6  10   8         13.38          7.64         2.06 o
   7  10   8          6.44         14.39         2.37 o
   8  10   8        199.43        147.51        19.22 o
   9  10   8        110.32        127.06        12.49 o
  10  10   8        130.95        106.76        14.20 o
  11  10   8         24.36         15.25         3.84 o
  12  10   8         11.63         13.05         3.58 o
  13  10   8          1.30         -0.13         3.30 o
  14  10   8          1.96          0.24         3.57 o
  15  10   8          0.84         -0.40         5.16 o
   1  11   8          7.44          4.63         2.12 o
   2  11   8          5.76          7.83         2.20 o
   3  11   8          8.45         15.42         2.69 o
   4  11   8         55.46         74.06         9.54 o
   5  11   8         17.32         15.41         2.51 o
   6  11   8         16.16         18.17         2.65 o
   7  11   8          7.82         10.28         3.17 o
   8  11   8          2.49          6.46         2.46 o
   9  11   8          1.38          2.24         2.16 o
  10  11   8          0.00         -1.36         2.11 o
  11  11   8          0.01          3.54         3.76 o
  12  11   8          7.93         13.70         3.76 o
  13  11   8          8.09         29.84         5.67 o
  14  11   8          0.81          7.08         4.21 o
  15  11   8          1.13         26.49         8.92 o
   0  12   8         95.17         88.92         7.43 o
   1  12   8        154.57        172.33        13.60 o
   2  12   8          1.95          3.73         2.01 o
   3  12   8         13.34         13.47         2.46 o
   4  12   8          2.08          3.92         2.00 o
   5  12   8          1.77          4.54         2.06 o
   6  12   8          2.51          4.29         2.02 o
   7  12   8          8.24          8.04         2.55 o
   8  12   8         10.65          6.89         2.20 o
   9  12   8          4.95          5.63         2.43 o
  10  12   8          1.81          0.23         2.39 o
  11  12   8          1.28          7.46         3.32 o
  12  12   8          0.13          1.42         3.03 o
  13  12   8          0.02          8.75         4.11 o
  14  12   8          5.85          5.00         3.94 o
   1  13   8          8.39         11.50         3.63 o
   2  13   8          1.35          4.04         2.00 o
   3  13   8         15.18         16.81         3.17 o
   4  13   8        162.48        135.76         6.92 o
   5  13   8          9.93         29.88         6.86 o
   6  13   8          6.83         15.41         5.99 o
   7  13   8         58.36         66.87         6.27 o
   8  13   8          0.29          6.84         2.22 o
   9  13   8          0.22          1.34         2.13 o
  10  13   8          1.59         17.50         3.95 o
  11  13   8         13.73         11.18         3.42 o
  12  13   8         69.99         75.02        10.56 o
  13  13   8         60.48         51.51        10.66 o
   0  14   8         12.94         21.47         4.17 o
   1  14   8         32.36         22.13         3.08 o
   2  14   8          0.67          0.85         1.85 o
   3  14   8          0.95          3.81         2.06 o
   4  14   8          0.23          1.70         2.02 o
   5  14   8          0.42          3.49         2.08 o
   6  14   8          0.51          1.72         1.93 o
   7  14   8          0.48          0.31         2.06 o
   8  14   8          4.81          5.23         2.32 o
   9  14   8         17.79         14.31         5.52 o
  10  14   8          0.13          1.72         2.64 o
  11  14   8          0.00          2.91         2.63 o
  12  14   8          0.07          5.01         3.32 o
   1  15   8          0.11          3.99         2.05 o
   2  15   8          2.33          0.14         1.89 o
   3  15   8          2.16         15.62         3.80 o
   4  15   8         16.66         15.73         2.71 o
   5  15   8         15.25         18.49         4.15 o
   6  15   8          2.44          3.33         2.07 o
   7  15   8          1.43          4.46         2.50 o
   8  15   8          0.01          2.76         2.44 o
   9  15   8          0.32          0.12         2.48 o
  10  15   8          0.30          5.57         2.83 o
  11  15   8          1.94          0.57         2.58 o
   0  16   8          8.72         14.26         4.81 o
   1  16   8          2.90          6.09         2.25 o
   2  16   8          1.72          3.30         2.31 o
   3  16   8          0.25          0.58         2.07 o
   4  16   8          0.02         -0.55         2.07 o
   5  16   8          0.04          2.46         2.08 o
   6  16   8          0.45          0.32         2.16 o
   7  16   8          3.48          3.78         2.91 o
   8  16   8          1.64          6.11         2.81 o
   9  16   8          3.63          4.66         2.88 o
   1  17   8          2.78          4.30         2.22 o
   2  17   8          0.25         -0.61         2.08 o
   3  17   8          1.44          2.36         2.10 o
   4  17   8          1.48          3.62         2.21 o
   5  17   8          8.14          3.36         2.33 o
   6  17   8          1.00          7.25         3.01 o
   7  17   8          0.48          0.48         2.63 o
   0  18   8          2.97          6.47         3.43 o
   1  18   8         43.04         40.15         4.34 o
   2  18   8          0.01          2.18         2.41 o
   3  18   8          5.17          7.73         3.06 o
   4  18   8          0.70          2.49         4.04 o
   1   0   9        159.53        157.94         9.50 o
   2   0   9        393.55        161.95         9.99 o
   3   0   9        138.68        188.22        15.45 o
   4   0   9        754.86        922.02        66.66 o
   5   0   9       1395.45       1277.83       343.30 o
   6   0   9        737.16        253.44        20.88 o
   7   0   9        119.84        120.25        20.09 o
   8   0   9         18.24         49.67         8.63 o
   9   0   9         17.68        104.13        10.77 o
  10   0   9         76.69         74.31        11.31 o
  12   0   9          3.15        152.89        14.60 o
  15   0   9         14.80        172.18        21.19 o
  16   0   9          3.81         53.53        11.65 o
   0   1   9        413.43        455.36        36.84 o
   1   1   9          4.54         23.78         4.66 o
   2   1   9         30.05         26.08         2.43 o
   3   1   9          7.63          5.26         1.64 o
   4   1   9          8.37         13.15         3.13 o
   5   1   9          3.58          4.51         1.57 o
   6   1   9          1.91         18.37         6.69 o
   7   1   9          5.12          6.14         1.96 o
   8   1   9         47.73         41.11         6.51 o
   9   1   9          3.86          7.18         2.80 o
  10   1   9         67.99         45.05         5.07 o
  11   1   9          2.97          2.08         4.92 o
  12   1   9          3.46          3.22         2.78 o
  13   1   9          4.77          1.18         2.66 o
  14   1   9          1.64          1.80         3.11 o
  15   1   9          0.86          2.85         3.81 o
  16   1   9          2.60          4.09         5.76 o
   1   2   9         10.06          5.21         1.61 o
   2   2   9         21.03         17.33         2.38 o
   3   2   9          1.45          0.91         1.61 o
   4   2   9        119.06         94.86         6.78 o
   5   2   9          7.43         24.45         2.73 o
   6   2   9         39.67         23.93         2.57 o
   7   2   9         51.08         34.87         3.33 o
   8   2   9          0.87          6.71         2.43 o
   9   2   9          2.24          1.63         2.62 o
  10   2   9          2.93          4.89         2.66 o
  11   2   9          4.54          0.18         2.61 o
  12   2   9         10.12         14.37         3.52 o
  13   2   9          1.21          9.16         3.25 o
  14   2   9          0.00          0.54         2.89 o
  15   2   9          5.07          2.78         3.70 o
  16   2   9          0.00          2.42         5.47 o
   0   3   9        116.38        126.35         8.32 o
   1   3   9         36.03         33.76         3.72 o
   2   3   9         16.82         10.60         2.08 o
   3   3   9          6.72          9.06         2.13 o
   4   3   9          0.98          3.84         1.51 o
   5   3   9          2.23          4.37         1.50 o
   6   3   9          3.55          2.16         1.78 o
   7   3   9         29.13         17.78         3.05 o
   8   3   9          9.52         25.85         2.96 o
   9   3   9         36.12         35.39         5.24 o
  10   3   9         62.70         42.39         5.68 o
  11   3   9         15.45         14.80         3.48 o
  12   3   9         37.87         21.17         3.92 o
  13   3   9          0.73          1.59         2.45 o
  14   3   9          5.26          9.22         3.68 o
  15   3   9          0.78         -1.49         2.98 o
  16   3   9          0.02         -5.06         5.06 o
   1   4   9          4.03          8.59         1.82 o
   2   4   9          4.16         13.46         2.47 o
   3   4   9          1.03          9.05         2.02 o
   4   4   9          5.31          4.69         1.59 o
   5   4   9         12.82          8.63         2.45 o
   6   4   9         19.56         13.48         2.96 o
   7   4   9          0.97          6.55         2.21 o
   8   4   9          8.87          3.92         1.98 o
   9   4   9          1.50          4.60         2.79 o
  10   4   9          0.41          4.95         2.84 o
  11   4   9          4.53          3.49         2.89 o
  12   4   9          7.80          5.47         2.77 o
  13   4   9          0.76          3.49         2.76 o
  14   4   9          4.05          5.49         3.39 o
  15   4   9          0.07          0.17         3.33 o
  16   4   9          0.05          4.57         5.36 o
   0   5   9       2770.58       2533.43       161.28 o
   1   5   9        225.99        227.37        17.52 o
   2   5   9         54.51         93.15         8.52 o
   3   5   9         21.33         21.40         2.75 o
   4   5   9          8.19         27.25        15.20 o
   5   5   9         11.59          7.32         1.88 o
   6   5   9         14.54         37.38        15.26 o
   7   5   9          0.19         36.73        10.56 o
   8   5   9        244.50        199.68        40.39 o
   9   5   9         99.35        147.08        30.66 o
  10   5   9        720.71       1044.30        69.71 o
  11   5   9          2.88         15.88         7.93 o
  12   5   9         59.72         30.74         4.67 o
  13   5   9          6.95          6.46         2.97 o
  14   5   9         36.21         17.89         4.45 o
  15   5   9          0.27         -0.93         3.66 o
  16   5   9         16.08         13.10         7.63 o
   1   6   9          7.56          8.31         2.85 o
   2   6   9          4.00          2.36         1.72 o
   3   6   9          3.13          2.52         1.68 o
   4   6   9         16.67         28.47         7.70 o
   5   6   9          2.43         12.03         2.81 o
   6   6   9          6.22          6.74         2.35 o
   7   6   9         18.55         18.83         4.13 o
   8   6   9         13.05         16.40         2.87 o
   9   6   9          5.91          2.44         2.80 o
  10   6   9          7.48          9.08         3.40 o
  11   6   9          9.96          2.57         2.66 o
  12   6   9          0.18          1.62         2.70 o
  13   6   9          3.68         22.58        12.10 o
  14   6   9          8.03          4.77         3.34 o
  15   6   9          7.11          7.04         5.57 o
  16   6   9          0.14          5.63         5.68 o
   0   7   9          3.75          1.52         2.37 o
   1   7   9         16.73         16.56         6.47 o
   2   7   9          7.44          7.39         2.01 o
   3   7   9          5.73          7.90         2.03 o
   4   7   9          0.95          2.59         1.73 o
   5   7   9          1.04          3.93         1.86 o
   6   7   9         10.10         14.80         7.45 o
   7   7   9          2.47          2.60         2.29 o
   8   7   9         29.64         41.05        12.54 o
   9   7   9          0.56          6.37         2.83 o
  10   7   9         10.82          7.66         3.34 o
  11   7   9          0.16         -0.47         2.68 o
  12   7   9          0.08          0.88         2.86 o
  13   7   9          0.33          3.20         3.14 o
  14   7   9          3.20          7.11         4.26 o
  15   7   9          0.80          4.66         4.06 o
  16   7   9          8.48          8.89         7.54 o
   1   8   9         20.49         29.23         3.94 o
   2   8   9        127.60        128.20         7.29 o
   3   8   9         33.93         37.99         3.78 o
   4   8   9         46.64         48.80         5.28 o
   5   8   9        112.66         96.45        43.34 o
   6   8   9        273.71        260.41        20.70 o
   7   8   9         29.97         30.34         3.31 o
   8   8   9          0.65          6.33         2.53 o
   9   8   9          3.79          4.18         2.57 o
  10   8   9          0.80          4.16         2.80 o
  11   8   9          1.98          2.13         2.84 o
  12   8   9        109.26        127.49        35.03 o
  13   8   9         30.42         22.26         4.55 o
  14   8   9         31.55         37.80         6.86 o
  15   8   9          0.27          2.42         4.29 o
   0   9   9         15.67         15.07         6.13 o
   1   9   9          4.28         25.47         4.89 o
   2   9   9          1.42          7.37         2.01 o
   3   9   9          1.95          6.07         2.01 o
   4   9   9          0.01          1.06         1.82 o
   5   9   9          0.02          2.05         1.92 o
   6   9   9          3.03          5.30         2.02 o
   7   9   9          0.11          0.14         1.94 o
   8   9   9          0.06          1.64         2.17 o
   9   9   9          0.52         -0.25         2.43 o
  10   9   9         19.35         10.73         3.76 o
  11   9   9          2.77          2.18         2.85 o
  12   9   9          4.94          3.78         3.08 o
  13   9   9          0.30         -2.10         2.89 o
  14   9   9          0.00         -2.30         3.57 o
  15   9   9          0.34          2.23         3.95 o
   1  10   9         49.61         29.49         3.91 o
   2  10   9         78.26         53.20         4.55 o
   3  10   9         15.20         23.86         6.92 o
   4  10   9        184.96        247.58        17.10 o
   5  10   9        381.93        448.81        65.39 o
   6  10   9        168.92        145.06         6.96 o
   7  10   9          4.45         12.48         3.74 o
   8  10   9          3.88          6.84         2.42 o
   9  10   9          8.36         15.61        11.62 o
  10  10   9          6.38          1.86         2.78 o
  11  10   9          3.80          4.18         2.85 o
  12  10   9          2.13          2.93         2.76 o
  13  10   9          8.22          2.89         3.16 o
  14  10   9          0.93          4.43         4.48 o
   0  11   9          0.49          1.96         2.67 o
   1  11   9         18.62         11.06         2.51 o
   2  11   9          1.43          6.82         2.42 o
   3  11   9         10.86          7.57         2.16 o
   4  11   9          4.91          2.53         1.96 o
   5  11   9          0.48          2.01         1.80 o
   6  11   9          3.91          3.69         1.79 o
   7  11   9          0.96         12.63         6.10 o
   8  11   9         29.77         30.29         4.97 o
   9  11   9         14.76         16.37         4.19 o
  10  11   9          0.00          3.76         2.55 o
  11  11   9          0.03         16.11        11.73 o
  12  11   9          5.90         10.65         3.40 o
  13  11   9          0.11         -0.08         3.16 o
   1  12   9          1.17          3.02         1.83 o
   2  12   9          5.42          1.98         1.95 o
   3  12   9          4.39         10.83         2.37 o
   4  12   9         66.66         51.36         6.00 o
   5  12   9          0.59          4.58         1.98 o
   6  12   9          0.04          3.24         1.97 o
   7  12   9          3.02          4.68         2.12 o
   8  12   9          3.32          4.86         2.18 o
   9  12   9          1.09         -0.94         2.12 o
  10  12   9          3.02          6.40         2.78 o
  11  12   9          0.13          2.85         2.93 o
  12  12   9         40.87         52.03         9.47 o
   0  13   9          5.55         15.86         3.68 o
   1  13   9         38.33         31.48         3.33 o
   2  13   9          8.73         16.57         2.59 o
   3  13   9         20.76         17.13         3.15 o
   4  13   9          0.03          3.29         1.94 o
   5  13   9          6.29          4.77         2.06 o
   6  13   9          0.31          3.80         2.02 o
   7  13   9         11.67         10.46         2.52 o
   8  13   9         61.53         70.82         5.22 o
   9  13   9         40.45         65.96         6.12 o
  10  13   9          8.13         13.84         3.35 o
  11  13   9         23.07         20.06         6.14 o
   1  14   9          2.79          1.59         1.96 o
   2  14   9          1.33          1.65         1.87 o
   3  14   9          0.24          2.36         2.05 o
   4  14   9         29.52         12.94         2.60 o
   5  14   9          0.00          5.28         2.16 o
   6  14   9          0.52          2.94         2.10 o
   7  14   9          1.44          0.90         2.16 o
   8  14   9          1.31          1.08         2.06 o
   9  14   9          0.90          2.39         2.64 o
  10  14   9          0.67          0.90         2.75 o
   0  15   9         21.30         23.55         8.37 o
   1  15   9          0.91          2.60         2.01 o
   2  15   9          2.87          3.55         2.12 o
   3  15   9          0.00          2.09         1.96 o
   4  15   9          1.67          2.21         1.99 o
   5  15   9          0.86          3.24         2.09 o
   6  15   9          9.64          3.34         2.21 o
   7  15   9          1.14          2.65         2.21 o
   8  15   9          2.58          7.85         2.62 o
   9  15   9          0.14          3.86         2.48 o
   1  16   9          0.00          1.07         2.05 o
   2  16   9          1.77          4.15         2.27 o
   3  16   9          6.17          2.51         2.06 o
   4  16   9          0.92          4.98         2.27 o
   5  16   9          4.96          7.40         2.35 o
   6  16   9          5.88          5.45         2.46 o
   7  16   9          0.67          6.54         2.62 o
   0  17   9          6.05          4.83         3.58 o
   1  17   9          0.01          0.37         2.22 o
   2  17   9          0.42          2.02         2.25 o
   3  17   9          0.05          0.24         2.35 o
   4  17   9          0.59          0.30         2.51 o
   0   0  10         87.91         83.38         9.46 o
   1   0  10        591.40       1010.27        46.07 o
   2   0  10        141.26        101.47         7.29 o
   3   0  10          8.00         21.61         3.56 o
   4   0  10         25.16         35.95         4.19 o
   5   0  10          0.00         37.58         4.23 o
   6   0  10         98.22        123.35        11.77 o
   7   0  10         64.91         94.37         8.02 o
   8   0  10        132.32        110.35        13.48 o
   9   0  10          4.77         73.58         9.00 o
  10   0  10        224.69        115.83        13.76 o
  11   0  10        141.46         74.64        11.73 o
  13   0  10         95.55        150.78        33.72 o
  14   0  10         19.11         73.18        17.30 o
   1   1  10         16.75         30.53         5.42 o
   2   1  10          4.49          3.64         1.61 o
   3   1  10         58.26         26.91         2.94 o
   4   1  10          8.89         24.75         4.35 o
   5   1  10        330.51        235.40        22.39 o
   6   1  10          4.32         10.46         2.54 o
   7   1  10          6.75         10.16         3.10 o
   8   1  10          2.67          5.04         2.04 o
   9   1  10          0.00          9.02         3.23 o
  10   1  10         10.11          8.31         3.12 o
  11   1  10          0.65         10.67         4.65 o
  12   1  10          5.00         11.13         3.87 o
  13   1  10         13.95         11.03         4.49 o
  14   1  10          0.01          1.57         2.82 o
  15   1  10          0.06          2.75         4.04 o
  16   1  10          3.12          1.23         3.52 o
   0   2  10        145.87        130.88        12.37 o
   1   2  10         78.27         56.76         5.88 o
   2   2  10          1.22          7.03         2.23 o
   3   2  10         10.61          7.96         2.00 o
   4   2  10          0.19          4.18         1.64 o
   5   2  10          1.11          2.26         1.72 o
   6   2  10          0.01          1.77         1.72 o
   7   2  10          1.70          2.45         1.89 o
   8   2  10         20.55         18.91         3.66 o
   9   2  10          9.44         14.59         4.64 o
  10   2  10         51.68         36.86         4.97 o
  11   2  10          4.55          7.07         2.92 o
  12   2  10          1.52         10.41         3.14 o
  13   2  10          3.90          6.74         2.73 o
  14   2  10          2.51          1.04         2.62 o
  15   2  10          0.01         -0.69         3.38 o
  16   2  10          2.30         -0.52         3.26 o
   1   3  10         39.61         18.58         2.71 o
   2   3  10         10.29          8.40         1.93 o
   3   3  10          7.75          9.41         1.94 o
   4   3  10          9.01         24.21         2.79 o
   5   3  10         75.34         93.70         8.92 o
   6   3  10          1.07         22.39         2.71 o
   7   3  10         18.99         36.71        11.66 o
   8   3  10         14.69          8.81         3.95 o
   9   3  10          8.00          4.65         2.76 o
  10   3  10          1.18         -0.38         2.42 o
  11   3  10          0.66          1.61         2.42 o
  12   3  10          2.74          4.85         2.82 o
  13   3  10         10.86          7.48         3.19 o
  14   3  10          0.80          1.73         2.99 o
  15   3  10          5.52          5.86         5.01 o
  16   3  10          1.07         -0.33         3.22 o
   0   4  10         23.03         26.46         4.27 o
   1   4  10         31.75         34.08         5.52 o
   2   4  10          8.12          2.31         2.01 o
   3   4  10          0.67          4.62         1.97 o
   4   4  10          0.24          7.95         2.02 o
   5   4  10          2.51         14.49         2.40 o
   6   4  10          1.49          6.39         2.21 o
   7   4  10          0.59          6.45         2.20 o
   8   4  10          8.30          9.18         2.65 o
   9   4  10          8.42         10.76         3.28 o
  10   4  10          8.22          4.28         2.79 o
  11   4  10         17.57          7.08         3.08 o
  12   4  10          1.63          4.83         2.93 o
  13   4  10          0.60          0.87         2.59 o
  14   4  10          0.66          0.42         2.63 o
  15   4  10          0.08          0.61         6.17 o
   1   5  10        304.48        186.24        45.20 o
   2   5  10         51.67         76.10         4.52 o
   3   5  10         62.90        119.19        13.59 o
   4   5  10        227.50        362.38        20.81 o
   5   5  10       1690.66       2084.99       181.71 o
   6   5  10         64.39        154.74        22.72 o
   7   5  10         28.08         25.68         5.12 o
   8   5  10         19.96         32.03         5.06 o
   9   5  10         30.54         22.13         4.09 o
  10   5  10         12.28          4.50         2.67 o
  11   5  10          5.71         10.68         3.23 o
  12   5  10         26.61         17.63         4.66 o
  13   5  10          9.11          1.53         2.71 o
  14   5  10          2.69          5.27         3.12 o
  15   5  10          4.23          0.74         4.15 o
   0   6  10        102.56         58.77         9.26 o
   1   6  10          7.18         19.37         3.05 o
   2   6  10          0.18          4.99         2.24 o
   3   6  10          6.11          7.97         2.10 o
   4   6  10          1.32          4.44         1.99 o
   5   6  10          3.39          6.25         2.17 o
   6   6  10          0.24          5.27         2.09 o
   7   6  10          0.75          6.98         2.31 o
   8   6  10         31.45         31.28         7.31 o
   9   6  10          1.64         30.14         5.37 o
  10   6  10         21.71         29.52         6.26 o
  11   6  10          0.66          6.36         5.22 o
  12   6  10          0.79          6.05         3.81 o
  13   6  10          3.51          3.86         2.92 o
  14   6  10          1.79          4.94         5.14 o
  15   6  10          0.02         -0.65         3.32 o
   1   7  10          0.97          4.28         1.92 o
   2   7  10          1.58          1.28         1.69 o
   3   7  10          0.31          5.57         3.02 o
   4   7  10        143.70        106.04        19.76 o
   5   7  10          0.18         13.36         2.48 o
   6   7  10         17.35         12.77         2.62 o
   7   7  10         10.30          5.55         2.43 o
   8   7  10          2.30          6.40         2.45 o
   9   7  10          2.55          3.28         2.98 o
  10   7  10          5.56          0.21         2.69 o
  11   7  10          2.39         60.18        23.74 o
  12   7  10         29.06         34.72         5.06 o
  13   7  10          5.21         13.32         7.96 o
  14   7  10          6.66         21.27         5.01 o
   0   8  10        174.13        151.19        14.47 o
   1   8  10         84.10         50.97         5.70 o
   2   8  10          9.45          7.85         2.17 o
   3   8  10          4.21         -0.24         1.83 o
   4   8  10          3.81          6.67         3.30 o
   5   8  10         13.72          4.37         2.74 o
   6   8  10         12.93         21.27         4.46 o
   7   8  10        109.56        127.61        28.69 o
   8   8  10         38.81         71.83         5.63 o
   9   8  10         45.40         84.92         8.31 o
  10   8  10          0.97          1.30         2.63 o
  11   8  10        125.14        115.31        22.34 o
  12   8  10          4.34          5.20         3.19 o
  13   8  10         22.86          8.26         3.30 o
  14   8  10          0.73          3.12         3.77 o
   1   9  10          0.59          0.85         1.91 o
   2   9  10          6.01          2.48         1.86 o
   3   9  10          0.98          5.74         2.77 o
   4   9  10          2.80         20.68         5.76 o
   5   9  10         27.55         40.19         3.87 o
   6   9  10          4.90         11.29         2.29 o
   7   9  10          3.13          7.79         2.24 o
   8   9  10          1.21          1.53         2.14 o
   9   9  10          1.13          2.46         2.41 o
  10   9  10          0.02         -1.75         2.68 o
  11   9  10          0.62          2.39         3.08 o
  12   9  10          0.08          1.83         2.94 o
  13   9  10          0.00          0.06         2.97 o
   0  10  10         80.13         98.50         7.73 o
   1  10  10        117.65         72.91         5.41 o
   2  10  10         41.00         39.76         3.40 o
   3  10  10          6.68          4.60         1.87 o
   4  10  10         15.86          8.56         2.15 o
   5  10  10          0.86          3.17         1.90 o
   6  10  10         42.61         26.04         3.02 o
   7  10  10          7.81          4.80         2.14 o
   8  10  10          0.89          6.06         3.28 o
   9  10  10         12.35         11.95         3.45 o
  10  10  10          2.51          2.35         3.11 o
  11  10  10         33.93         40.56         7.81 o
  12  10  10          0.06          0.34         2.93 o
  13  10  10          4.62          3.06         3.14 o
   1  11  10          0.24          5.41         2.10 o
   2  11  10          3.32          2.47         1.84 o
   3  11  10          1.06          3.25         2.21 o
   4  11  10          1.01         14.94         6.67 o
   5  11  10          1.54         10.95         4.09 o
   6  11  10          0.02         14.45         6.80 o
   7  11  10          3.79         63.96        34.20 o
   8  11  10          2.17          1.35         2.24 o
   9  11  10          1.02          1.77         2.74 o
  10  11  10          0.18         -0.74         2.87 o
  11  11  10          0.45          2.62         3.20 o
  12  11  10          0.44          3.50         2.93 o
   0  12  10         88.69         67.07         7.16 o
   1  12  10          9.29         13.75         2.58 o
   2  12  10          1.75          2.33         1.88 o
   3  12  10          8.41          7.07         2.22 o
   4  12  10          0.53         -0.21         1.79 o
   5  12  10          3.31          3.90         2.00 o
   6  12  10          0.52          3.44         2.03 o
   7  12  10         15.08         18.15         2.88 o
   8  12  10         14.36         20.62         3.58 o
   9  12  10         34.31         40.46         4.83 o
  10  12  10          3.06          7.49         4.03 o
  11  12  10         11.19          4.18         3.77 o
   1  13  10         12.01         10.31         2.93 o
   2  13  10          3.97          4.41         2.07 o
   3  13  10          2.53          9.62         2.34 o
   4  13  10         10.53         22.50         5.18 o
   5  13  10         55.94         64.63         6.58 o
   6  13  10          4.32         11.52         3.20 o
   7  13  10         31.31         31.56         3.72 o
   8  13  10          6.74         17.39         5.55 o
   9  13  10          3.92          4.05         2.74 o
   0  14  10          1.20          6.45         2.91 o
   1  14  10          0.66         -1.15         1.98 o
   2  14  10          0.68          1.75         2.00 o
   3  14  10          0.04          2.47         2.04 o
   4  14  10          0.18          0.33         1.87 o
   5  14  10          0.60          3.79         2.11 o
   6  14  10          0.62          2.11         1.98 o
   7  14  10          0.32          2.73         2.33 o
   8  14  10          1.76          3.16         2.37 o
   1  15  10          0.04          1.12         1.95 o
   2  15  10          1.34          2.31         2.12 o
   3  15  10          3.95         10.67         2.64 o
   4  15  10          4.79          6.76         3.49 o
   5  15  10          0.34          3.48         2.11 o
   6  15  10          1.52          3.72         2.51 o
   0  16  10          0.12          6.76         3.67 o
   1  16  10          0.10          2.30         2.43 o
   2  16  10          0.51         -0.17         2.17 o
   3  16  10          0.50          2.59         2.43 o
   1   0  11        150.01        109.40        11.84 o
   2   0  11          6.78        238.67        12.95 o
   3   0  11        260.30        237.61        13.39 o
   4   0  11         67.84        269.99        38.91 o
   5   0  11        799.49       1026.69       115.31 o
   6   0  11         18.12         50.77         5.99 o
   7   0  11         14.04         88.34        11.04 o
   8   0  11         26.66        120.30        11.74 o
   9   0  11         27.17         70.32         8.88 o
  10   0  11         10.03         73.72         9.12 o
  11   0  11         58.51         65.37         8.85 o
  12   0  11        100.81         62.89         8.88 o
  13   0  11        222.30        185.21        26.24 o
   0   1  11         73.68         54.56        12.13 o
   1   1  11          6.55          7.65         1.96 o
   2   1  11         19.85         13.08         2.16 o
   3   1  11          8.50          5.36         2.10 o
   4   1  11          7.29         21.60         5.17 o
   5   1  11          0.49          6.23         1.83 o
   6   1  11         16.94         11.19         2.40 o
   7   1  11          2.79          8.41         2.14 o
   8   1  11          2.91         10.93         3.21 o
   9   1  11          1.79          8.30         3.22 o
  10   1  11          1.17         39.31        23.50 o
  11   1  11          5.21          6.66         2.95 o
  12   1  11          1.29          4.28         2.88 o
  13   1  11          0.90          1.90         2.43 o
  14   1  11          0.57         -2.44         2.44 o
   1   2  11         31.25         22.97         4.16 o
   2   2  11          3.92          6.58         2.26 o
   3   2  11         30.37         26.68         6.81 o
   4   2  11         33.44         47.31         4.62 o
   5   2  11        123.78        125.93        19.25 o
   6   2  11          4.10         14.19         2.67 o
   7   2  11          0.85          5.27         2.74 o
   8   2  11          0.07          2.95         2.71 o
   9   2  11          1.74          7.79         2.92 o
  10   2  11          0.87          1.23         2.60 o
  11   2  11          2.09          3.68         2.70 o
  12   2  11         10.54          8.64         3.13 o
  13   2  11         12.97         15.12         4.53 o
  14   2  11          2.22          1.11         2.77 o
   0   3  11        210.11        152.30        10.03 o
   1   3  11         43.29         24.51         3.08 o
   2   3  11         42.63         36.27         4.03 o
   3   3  11         10.68          9.14         3.01 o
   4   3  11          6.45          5.43         1.85 o
   5   3  11          5.04          1.44         1.68 o
   6   3  11         12.66         14.73         3.59 o
   7   3  11          8.94          6.09         2.10 o
   8   3  11          0.00          1.15         2.35 o
   9   3  11          9.37          6.43         2.93 o
  10   3  11          0.04         -0.69         2.30 o
  11   3  11          0.01         -1.15         2.56 o
  12   3  11         10.01          5.62         2.80 o
  13   3  11          1.55          4.50         3.05 o
  14   3  11          1.02          3.07         2.77 o
   1   4  11          3.30          7.09         2.05 o
   2   4  11          1.12          4.09         1.85 o
   3   4  11          5.88          2.69         2.09 o
   4   4  11         19.79         23.37         3.11 o
   5   4  11         23.06         36.43         4.26 o
   6   4  11         10.23          6.83         2.55 o
   7   4  11          0.60          1.84         1.81 o
   8   4  11          2.59          1.42         2.20 o
   9   4  11          0.34         -1.32         2.48 o
  10   4  11          0.27          4.00         2.64 o
  11   4  11          1.03          4.88         2.64 o
  12   4  11          0.03          1.35         3.05 o
  13   4  11          4.21          2.45         3.04 o
  14   4  11          1.99          3.57         2.96 o
   0   5  11        908.91       1042.54        69.04 o
   1   5  11         13.83         84.95         6.65 o
   2   5  11        275.82        170.59        33.38 o
   3   5  11         52.88         48.74         3.58 o
   4   5  11         72.52         75.36         6.93 o
   5   5  11          0.89          4.37         1.85 o
   6   5  11        127.49         83.55         8.51 o
   7   5  11          3.35         10.66         2.51 o
   8   5  11          3.51          7.49         2.61 o
   9   5  11          2.49          4.56         2.85 o
  10   5  11          6.49         10.47         3.44 o
  11   5  11          0.99          5.57         2.87 o
  12   5  11          7.61          6.56         3.25 o
  13   5  11          0.52          0.43         2.86 o
  14   5  11          1.95         -0.14         2.69 o
   1   6  11         13.76         14.42         2.63 o
   2   6  11          2.01          2.98         1.87 o
   3   6  11         23.17         14.54         2.73 o
   4   6  11          5.27         17.48         2.92 o
   5   6  11         92.56         88.76        12.55 o
   6   6  11          5.12         10.84         2.39 o
   7   6  11          0.01          6.80         3.79 o
   8   6  11          4.68          2.76         2.43 o
   9   6  11          0.03          5.54         3.37 o
  10   6  11          1.21          4.12         2.85 o
  11   6  11          1.40          3.44         2.81 o
  12   6  11          2.49          7.42         3.26 o
  13   6  11         14.32         20.49         7.88 o
   0   7  11         31.68         36.04         4.94 o
   1   7  11         47.97         49.66         5.15 o
   2   7  11          1.17          2.42         1.99 o
   3   7  11         18.42         10.83         2.25 o
   4   7  11          2.50          1.53         1.80 o
   5   7  11          9.42          7.47         2.12 o
   6   7  11          0.49          4.89         2.07 o
   7   7  11          2.24         12.43         4.41 o
   8   7  11          0.50          7.65         3.01 o
   9   7  11         32.42         27.63         4.63 o
  10   7  11          2.08         17.23         7.33 o
  11   7  11         11.62         14.10         5.99 o
  12   7  11          3.82          7.31         3.31 o
  13   7  11          0.16          2.58         2.82 o
   1   8  11          0.60          2.58         1.98 o
   2   8  11          0.99          3.78         1.96 o
   3   8  11          0.13          1.84         1.69 o
   4   8  11          2.02          6.44         2.13 o
   5   8  11          3.68          7.47         2.21 o
   6   8  11         83.46         80.07        16.73 o
   7   8  11          0.85          6.40         2.47 o
   8   8  11         39.05         27.61         4.57 o
   9   8  11         10.09          8.73         3.32 o
  10   8  11          1.15          2.99         3.12 o
  11   8  11          1.03          1.88         3.29 o
  12   8  11         18.03         19.39         4.39 o
   0   9  11         54.96         64.83        19.01 o
   1   9  11          0.15          8.87         2.35 o
   2   9  11         12.39          7.78         2.20 o
   3   9  11          3.85          1.67         1.82 o
   4   9  11          4.03          2.20         1.86 o
   5   9  11          0.17          2.89         1.83 o
   6   9  11          0.27          1.92         1.89 o
   7   9  11          0.13          4.43         2.77 o
   8   9  11         11.72         17.18         6.46 o
   9   9  11          0.95          3.43         3.04 o
  10   9  11          5.33          2.02         3.34 o
  11   9  11          0.31         -2.25         2.95 o
   1  10  11          4.42          5.69         2.14 o
   2  10  11          0.29          2.71         1.83 o
   3  10  11          5.14          9.05         3.89 o
   4  10  11          1.82         11.49         3.70 o
   5  10  11         18.91         25.85         4.61 o
   6  10  11          0.48          6.27         2.29 o
   7  10  11          0.60          5.30         3.13 o
   8  10  11          1.74          4.34         2.72 o
   9  10  11          4.68          7.93         3.66 o
  10  10  11          2.69          8.64         5.11 o
  11  10  11          8.35          7.17         3.75 o
   0  11  11         26.34         30.79         6.81 o
   1  11  11          0.19         17.43         2.68 o
   2  11  11          0.04          3.80         1.97 o
   3  11  11          0.26          5.91         2.18 o
   4  11  11          2.84          6.60         2.14 o
   5  11  11          0.30          0.66         1.85 o
   6  11  11          0.01          2.38         2.15 o
   7  11  11          0.77          1.52         2.26 o
   8  11  11          0.04          4.22         2.72 o
   9  11  11          1.36          2.37         2.79 o
  10  11  11          4.60          0.01         3.12 o
   1  12  11          1.88          1.09         1.85 o
   2  12  11          0.61          3.51         2.04 o
   3  12  11          7.00          5.67         2.17 o
   4  12  11          7.76          7.70         2.59 o
   5  12  11         12.59         17.08         2.93 o
   6  12  11         20.82         18.05         4.17 o
   7  12  11          0.01         -0.72         2.04 o
   8  12  11          4.97          3.95         3.05 o
   0  13  11        176.56        164.32        14.11 o
   1  13  11         86.43         81.96         7.82 o
   2  13  11         15.39         16.99         2.90 o
   3  13  11          0.39          2.81         2.04 o
   4  13  11          4.02          0.88         1.98 o
   5  13  11          7.13         12.22         2.63 o
   6  13  11          9.32         10.61         2.64 o
   7  13  11         12.85         16.08         5.37 o
   1  14  11          0.15         -0.36         2.00 o
   2  14  11          1.51         -1.21         1.94 o
   3  14  11          0.61          4.60         2.40 o
   4  14  11          2.35          1.25         2.27 o
   5  14  11          0.13          2.90         2.33 o
   0   0  12        127.91        121.06        12.20 o
   1   0  12         57.83        444.62        31.21 o
   2   0  12         12.81         51.11         6.87 o
   3   0  12         70.68         68.01         6.07 o
   4   0  12         65.11         36.18         6.63 o
   5   0  12          2.04         22.32         3.76 o
   6   0  12         39.67         80.99        10.13 o
   7   0  12         17.45         73.57         7.19 o
   8   0  12        135.49        201.78        17.34 o
   9   0  12         27.81         66.91        14.80 o
  10   0  12          7.39         43.12        10.59 o
  11   0  12         62.74         52.05        15.61 o
  12   0  12         64.07         44.87         8.02 o
  13   0  12          3.13         42.55        11.48 o
   1   1  12          0.97          3.23         1.97 o
   2   1  12          0.09          4.83         1.79 o
   3   1  12          2.29          8.35         6.72 o
   4   1  12          5.83          7.98         2.63 o
   5   1  12          1.86         10.50         3.60 o
   6   1  12          8.26          7.30         2.16 o
   7   1  12          0.09          3.06         2.05 o
   8   1  12          0.09          4.19         2.81 o
   9   1  12          0.85          2.24         2.64 o
  10   1  12          0.28         -0.77         2.64 o
  11   1  12          5.18          5.17         3.14 o
  12   1  12          0.00          6.46         3.27 o
  13   1  12          5.91         13.42         6.07 o
   0   2  12         17.83         31.94         4.84 o
   1   2  12          5.63         14.32         2.25 o
   2   2  12          0.25          3.81         1.72 o
   3   2  12          3.41          7.44         1.85 o
   4   2  12          4.44          5.09         1.71 o
   5   2  12          2.96          5.76         1.77 o
   6   2  12          6.82          6.63         2.06 o
   7   2  12          6.62          5.38         2.13 o
   8   2  12          2.34          6.07         2.94 o
   9   2  12         12.49          7.00         2.82 o
  10   2  12          1.45          7.68         3.09 o
  11   2  12         11.70         12.38         3.52 o
  12   2  12          4.09          2.22         2.89 o
   1   3  12          1.11          3.20         2.07 o
   2   3  12          5.01          4.49         1.79 o
   3   3  12          0.93          0.83         1.59 o
   4   3  12         21.87         11.17         2.39 o
   5   3  12          7.79          3.62         1.79 o
   6   3  12          7.83          6.59         2.12 o
   7   3  12          0.82          5.43         2.96 o
   8   3  12          0.17          3.64         3.13 o
   9   3  12          1.67          4.05         3.03 o
  10   3  12          0.50          5.11         2.94 o
  11   3  12          0.00         -1.76         2.61 o
  12   3  12          0.40         -0.13         2.52 o
   0   4  12          2.93         10.25         3.05 o
   1   4  12         27.56         22.97         3.15 o
   2   4  12          5.78          3.18         1.70 o
   3   4  12          0.62          1.45         1.67 o
   4   4  12          1.19          1.63         1.60 o
   5   4  12          1.04          1.67         1.57 o
   6   4  12          0.28          4.27         2.07 o
   7   4  12          0.04          0.89         1.84 o
   8   4  12          5.35          3.89         2.83 o
   9   4  12          4.26          0.61         2.57 o
  10   4  12          0.20          4.70         2.84 o
  11   4  12          0.01          3.76         2.78 o
  12   4  12          0.03          0.32         2.79 o
   1   5  12          3.19          6.79         2.96 o
   2   5  12         10.42         10.80         2.41 o
   3   5  12         17.21         13.90         2.73 o
   4   5  12         73.92         43.60         3.94 o
   5   5  12          5.22         15.64         2.83 o
   6   5  12         45.16         42.10         4.01 o
   7   5  12          5.43         18.93         7.14 o
   8   5  12          0.05          1.19         2.65 o
   9   5  12          2.35          3.85         2.92 o
  10   5  12          2.46          1.81         2.90 o
  11   5  12         17.87          7.31         3.22 o
  12   5  12          1.74          9.16         3.50 o
   0   6  12         11.88         13.90         3.41 o
   1   6  12         18.15         15.19         3.26 o
   2   6  12          1.80          3.20         1.73 o
   3   6  12          3.06          5.80         1.98 o
   4   6  12          2.85          6.12         2.00 o
   5   6  12          1.87          6.77         2.03 o
   6   6  12          2.93          4.92         2.22 o
   7   6  12          0.59          9.80         2.74 o
   8   6  12          3.13          8.18         3.51 o
   9   6  12          1.58          9.74         3.95 o
  10   6  12          0.50          3.13         2.97 o
  11   6  12          1.76          6.59         3.24 o
   1   7  12          0.33          0.83         1.90 o
   2   7  12          0.61          0.50         1.84 o
   3   7  12          3.03          3.53         2.22 o
   4   7  12          3.24          4.75         2.59 o
   5   7  12          2.69          4.62         1.99 o
   6   7  12          9.82          8.94         2.49 o
   7   7  12          4.27          1.91         2.21 o
   8   7  12          0.99          3.42         2.80 o
   9   7  12          2.71          9.22         3.60 o
  10   7  12          0.12          2.47         2.87 o
  11   7  12          0.83          5.34         3.23 o
   0   8  12         17.33         27.32         4.55 o
   1   8  12        141.43         89.19        19.91 o
   2   8  12          0.80          5.22         2.08 o
   3   8  12          5.14          0.49         1.85 o
   4   8  12          3.56          5.31         2.10 o
   5   8  12          1.26          3.52         1.97 o
   6   8  12          1.26          1.86         2.12 o
   7   8  12          0.04          2.29         2.26 o
   8   8  12         31.28         30.71         4.36 o
   9   8  12          6.33         12.15         4.38 o
  10   8  12          0.14          1.87         4.11 o
   1   9  12          2.74         -0.03         1.96 o
   2   9  12          0.08         -0.79         1.84 o
   3   9  12          0.10          3.63         2.00 o
   4   9  12          0.16          2.80         1.95 o
   5   9  12          1.09          3.07         2.04 o
   6   9  12          3.84          0.85         2.05 o
   7   9  12          5.23          6.26         2.48 o
   8   9  12          3.82         -2.04         2.40 o
   9   9  12          0.42         -0.57         3.14 o
   0  10  12          5.27          9.71         4.26 o
   1  10  12          1.88          3.58         2.14 o
   2  10  12          4.73          4.15         2.21 o
   3  10  12          9.76          6.45         2.35 o
   4  10  12          3.52          2.92         2.05 o
   5  10  12          0.47          1.79         1.90 o
   6  10  12          5.57          5.04         2.76 o
   7  10  12          0.23          2.01         2.24 o
   8  10  12         11.29          7.54         3.22 o
   1  11  12          8.59          4.49         2.39 o
   2  11  12          0.72          1.29         1.96 o
   3  11  12          0.16          9.89         4.76 o
   4  11  12          4.17          7.37         2.23 o
   5  11  12         10.15         25.38         5.39 o
   6  11  12          1.03          4.13         3.48 o
   7  11  12          0.13          6.96         5.69 o
   0  12  12          0.65         12.25         3.66 o
   1  12  12         56.41         52.01         4.72 o
   2  12  12          1.60          2.06         2.08 o
   3  12  12          0.08         -0.68         1.94 o
   4  12  12          0.37          0.23         2.20 o
   5  12  12          2.26          4.72         2.38 o
   1  13  12          3.68          6.23         2.54 o
   1   0  13         41.47         25.60         5.40 o
   2   0  13          9.48        104.60         9.92 o
   3   0  13          6.67         31.12         4.70 o
   4   0  13         64.27         63.46         5.86 o
   5   0  13         30.24         43.29         8.13 o
   6   0  13        124.58        190.23        19.03 o
   7   0  13         68.64         42.81        10.50 o
   8   0  13          3.65         19.14         5.78 o
   9   0  13          0.00        148.48        14.24 o
  10   0  13          1.21         25.83         6.65 o
   0   1  13          2.85          3.79         2.66 o
   1   1  13          5.71          6.99         2.04 o
   2   1  13          1.53         10.10         3.30 o
   3   1  13          2.26          4.92         1.89 o
   4   1  13          3.14          3.69         1.92 o
   5   1  13          0.29          1.87         1.92 o
   6   1  13          0.07          2.39         1.95 o
   7   1  13          0.43          2.24         2.83 o
   8   1  13          5.90         10.68         3.52 o
   9   1  13          3.16          2.51         2.82 o
  10   1  13          0.24          5.46         3.28 o
   1   2  13          2.53          2.46         1.62 o
   2   2  13          2.37          2.05         1.59 o
   3   2  13          0.40          0.47         1.56 o
   4   2  13          1.31          4.54         1.83 o
   5   2  13          0.01          2.24         1.98 o
   6   2  13         16.86         10.87         2.48 o
   7   2  13          0.71          2.75         2.82 o
   8   2  13          0.39          5.58         2.76 o
   9   2  13          0.14          1.51         3.12 o
  10   2  13          1.45         -1.32         2.59 o
   0   3  13          0.79          2.11         2.50 o
   1   3  13          4.12          8.63         2.10 o
   2   3  13          0.18          3.29         1.73 o
   3   3  13          1.48          0.14         1.62 o
   4   3  13          0.72          1.26         1.62 o
   5   3  13          0.02          0.47         1.71 o
   6   3  13          0.86         -0.27         1.84 o
   7   3  13          3.75          1.40         2.29 o
   8   3  13         10.75          7.06         3.32 o
   9   3  13          0.99          1.86         3.04 o
  10   3  13          1.16         -0.87         2.92 o
   1   4  13          3.53          4.16         2.01 o
   2   4  13          1.68          2.80         1.72 o
   3   4  13          1.38          2.95         1.75 o
   4   4  13          3.64          1.95         1.74 o
   5   4  13          7.48          6.28         2.12 o
   6   4  13          0.19          2.15         2.02 o
   7   4  13          1.41          0.80         2.06 o
   8   4  13          0.00         -0.27         2.72 o
   9   4  13          0.10         -0.20         2.73 o
  10   4  13          0.54          1.23         3.25 o
   0   5  13          2.68         29.33         4.97 o
   1   5  13         74.61         60.51         5.83 o
   2   5  13          0.07          5.10         2.46 o
   3   5  13         12.41          7.63         2.53 o
   4   5  13          1.37          2.91         1.85 o
   5   5  13          0.86          5.80         3.53 o
   6   5  13          6.16          3.88         2.22 o
   7   5  13          1.10          4.75         2.70 o
   8   5  13         45.56         43.87         5.70 o
   9   5  13         22.71         18.33         4.08 o
   1   6  13          3.43          1.36         1.84 o
   2   6  13          1.84          4.04         2.02 o
   3   6  13          2.37          6.27         2.04 o
   4   6  13         18.34         23.61         4.88 o
   5   6  13          3.29          6.94         3.60 o
   6   6  13          8.77          6.75         2.44 o
   7   6  13          0.00          4.04         2.47 o
   8   6  13          0.38          3.67         3.03 o
   0   7  13          0.60         14.22         5.95 o
   1   7  13         42.52         32.27         3.35 o
   2   7  13          3.96          8.98         2.39 o
   3   7  13          1.46          3.55         2.11 o
   4   7  13          1.40          4.08         2.06 o
   5   7  13          2.10          1.03         2.12 o
   6   7  13          0.18          2.49         2.53 o
   7   7  13          9.25          7.14         2.94 o
   8   7  13          2.62          8.53         4.58 o
   1   8  13          0.05          2.45         2.03 o
   2   8  13          8.92          5.68         2.27 o
   3   8  13         10.64          5.99         2.26 o
   4   8  13         40.63         59.71        12.04 o
   5   8  13          1.00         11.72         2.77 o
   6   8  13         31.50         25.80         4.14 o
   7   8  13         30.44         32.85        11.25 o
   0   9  13          0.00          4.41         3.53 o
   1   9  13          4.26          0.78         2.02 o
   2   9  13          5.59          1.19         1.99 o
   3   9  13          0.26          0.11         1.98 o
   4   9  13          0.77          1.83         2.09 o
   5   9  13          0.04         -0.39         2.48 o
   1  10  13          4.22          4.30         2.18 o
   2  10  13          0.57         -0.30         2.08 o
   3  10  13          0.03          0.64         2.25 o
   1   0  14        140.70         63.74         6.34 o
   2   0  14         49.73         25.18         5.91 o
   3   0  14         15.99         17.78         3.83 o
   4   0  14          0.74         19.29         4.53 o
   5   0  14          0.00         24.69        10.29 o
   6   0  14         24.72         41.18         6.38 o
   7   0  14          1.92         37.41         9.83 o
   1   1  14          0.90          3.04         1.89 o
   2   1  14          0.82          2.25         2.13 o
   3   1  14          3.91          6.84         2.22 o
   4   1  14          2.14          3.63         1.82 o
   5   1  14          2.32          1.22         2.08 o
   6   1  14          0.55          4.57         2.26 o
   7   1  14          4.11          8.91         4.20 o
   0   2  14         12.72         18.84         7.34 o
   1   2  14         32.06         17.30         2.68 o
   2   2  14          1.46          2.93         2.64 o
   3   2  14          1.64          2.56         1.78 o
   4   2  14          0.10          2.81         1.81 o
   5   2  14          0.05          1.51         2.10 o
   6   2  14          1.01          0.39         2.30 o
   7   2  14          1.05          0.87         3.93 o
   1   3  14          0.72          0.66         1.73 o
   2   3  14          3.65          1.07         1.83 o
   3   3  14          8.15          4.15         1.95 o
   4   3  14         16.74         10.56         2.86 o
   5   3  14          3.35          1.64         2.19 o
   6   3  14          0.33          5.73         2.62 o
   0   4  14         15.95          8.48         3.59 o
   1   4  14          1.27          3.35         1.92 o
   2   4  14          2.20          1.20         1.87 o
   3   4  14          0.06          0.24         1.95 o
   4   4  14          1.10         -0.65         1.73 o
   5   4  14          0.02          1.04         2.17 o
   6   4  14          2.13          0.64         2.48 o
   1   5  14         12.02          3.58         1.98 o
   2   5  14          8.26          4.23         2.00 o
   3   5  14          1.88          5.00         2.00 o
   4   5  14          0.89          2.16         2.16 o
   5   5  14          6.15          8.14         5.21 o
   0   6  14          4.93         10.95         3.51 o
   1   6  14          2.84          4.96         2.01 o
   2   6  14          0.09          3.26         1.91 o
   3   6  14          0.01          2.04         1.90 o
   4   6  14          0.21          3.40         2.23 o
   1   7  14          1.11          0.42         1.95 o
   2   7  14          0.68          5.77         2.34 o
                                                
