# Supplementary material for: Improving data quality for three-dimensional electron diffraction by a post-column energy filter and a new crystal tracking method
Source: J Appl Crystallogr. 2022 Nov 29;55(Pt 6):1583–91. doi: 10.1107/S1600576722009633 (PMC9721325; doi:10.1107/S1600576722009633)
Supplement: Supplementary file 4 [file j-55-01583-sup4.zip › nb5321ZSM-5_crystal3_EXTI_100evsup22.hkl]

#
# h,k,l, Fc-squared, Fo-squared, sigma(Fo-squared), status flag
#
data_100ev
_shelx_title ' '
_shelx_refln_list_code          4
_shelx_F_calc_maximum      258.05
_exptl_crystal_F_000       939.25
_reflns_d_resolution_high  0.9003

loop_
 _space_group_symop_operation_xyz
 'x, y, z'
 '-x, -y, -z'
 '-x+1/2, -y, z+1/2'
 'x+1/2, y, -z+1/2'
 '-x, y+1/2, -z'
 'x, -y+1/2, z'
 'x+1/2, -y+1/2, -z+1/2'
 '-x+1/2, y+1/2, z+1/2'

_cell_length_a    20.0220
_cell_length_b    19.8990
_cell_length_c    13.3830
_cell_angle_alpha  90.000
_cell_angle_beta   90.000
_cell_angle_gamma  90.000

_shelx_F_squared_multiplier     1.000

loop_
 _refln_index_h
 _refln_index_k
 _refln_index_l
 _refln_F_squared_calc
 _refln_F_squared_meas
 _refln_F_squared_sigma
 _refln_observed_status
   2   0   0      24177.77      21403.12      1218.93 o
   4   0   0       7488.57       4993.88       340.04 o
   6   0   0       7555.27       7129.98       530.35 o
  10   0   0      18820.16      21120.48      1206.58 o
  12   0   0         60.09        483.80        41.37 o
   2   1   0        455.53        469.94        31.64 o
   4   1   0        532.26        490.04        24.26 o
   6   1   0        493.29        679.33        28.06 o
   8   1   0         11.71         13.43         1.57 o
  10   1   0         29.30         33.45         2.63 o
  12   1   0         50.97         47.43        28.94 o
   2   2   0        231.33        491.15        31.07 o
   4   2   0        156.35        117.98         5.68 o
   6   2   0         77.59         90.67        11.17 o
   8   2   0        956.26       1539.11        89.24 o
  10   2   0        628.06        465.05        40.69 o
  12   2   0         16.57         60.09        37.96 o
   4   3   0       2876.49       4874.85       305.87 o
   6   3   0       1968.72       2921.42       219.16 o
   8   3   0        340.62        293.64        13.12 o
  10   3   0         53.60         86.32         4.87 o
  12   3   0       1103.56       1432.52       119.39 o
   4   4   0         40.24         24.18         6.12 o
   6   4   0         15.78         22.11         5.71 o
   8   4   0         22.28         36.11         4.04 o
  10   4   0        211.74        172.62        29.61 o
  12   4   0          1.18          1.95         3.58 o
   6   5   0       1729.84       2348.37       137.36 o
   8   5   0          5.77          5.45         2.64 o
  10   5   0         20.31         27.83         5.47 o
  12   5   0         84.49         77.54        10.16 o
   6   6   0         65.35         42.79         7.65 o
   8   6   0        302.00        286.10        37.17 o
  10   6   0        178.45        143.82        21.22 o
  12   6   0         25.02         22.12         5.85 o
   8   7   0         49.75         38.38         5.03 o
  10   7   0         41.73         28.27         9.63 o
   8   8   0       1164.11        901.27        92.39 o
  10   8   0         35.08         41.13         7.28 o
  10   9   0          0.65         -0.06         4.14 o
  10  10   0       1127.81       1406.10       121.04 o
   1   0   1      20152.62      15137.83      1234.00 o
   2   0   1         87.36         97.28         4.30 o
   3   0   1      10388.00       9331.28       488.35 o
   4   0   1         30.35         73.83         3.38 o
   5   0   1      66589.95     111851.08      8651.98 o
   6   0   1        678.87        622.46       125.12 o
   7   0   1        964.92        764.89        76.28 o
   8   0   1         16.06         23.11         3.84 o
   9   0   1        122.26         91.68         5.67 o
  10   0   1         67.56         84.25         5.31 o
  11   0   1        180.29        197.91        27.37 o
  12   0   1        129.96         77.54         9.74 o
   0   1   1      15761.76      15494.58       625.94 o
   1   1   1       3131.90       4121.43       138.09 o
   2   1   1          9.89         74.83         3.39 o
   3   1   1         34.01         65.73         4.34 o
   4   1   1         90.62         85.18         6.67 o
   5   1   1         29.38         23.49         1.85 o
   6   1   1         85.39         67.45         3.16 o
   7   1   1         77.85         82.72         6.68 o
   8   1   1        539.47        535.26        34.01 o
   9   1   1         31.69         26.05         2.50 o
  10   1   1        159.05        166.05        27.44 o
  11   1   1         75.95         72.49        22.05 o
  12   1   1         27.74         85.03        73.65 o
   1   2   1        321.08        693.19        50.92 o
   2   2   1         24.72         27.77         6.25 o
   3   2   1        629.05        961.07        65.27 o
   4   2   1       3738.58       6799.15      1198.08 o
   5   2   1       1174.52       1648.03       164.55 o
   6   2   1         99.29        113.54         4.47 o
   7   2   1         11.47         12.07         2.21 o
   8   2   1         50.13         45.66         2.24 o
   9   2   1         10.48         11.70         1.87 o
  10   2   1         89.09         64.70         3.16 o
  11   2   1         10.73         12.03         1.71 o
  12   2   1        242.45        224.24        21.99 o
   0   3   1       5583.26       2606.08       153.87 o
   1   3   1       3052.86       2234.19       588.36 o
   2   3   1          9.11         12.40         1.84 o
   3   3   1        376.92        467.59        20.16 o
   4   3   1        243.71        195.75        20.81 o
   5   3   1         56.39         49.88         5.48 o
   6   3   1         11.18         18.46         4.85 o
   7   3   1       1249.00       1492.60        62.23 o
   8   3   1         18.88         31.44         4.47 o
   9   3   1        143.65        147.40         7.58 o
  10   3   1        153.53         94.94         4.34 o
  11   3   1        992.92       1161.08        60.25 o
  12   3   1        139.60        138.00        10.31 o
   1   4   1        251.95        183.13        24.40 o
   2   4   1          2.99         14.90         5.78 o
   3   4   1         46.94         41.15         3.12 o
   4   4   1         20.42         15.81         2.13 o
   5   4   1        386.41        468.11        28.80 o
   6   4   1          1.28          1.59         1.97 o
   7   4   1          2.12          4.32         2.47 o
   8   4   1          0.11          8.13         3.48 o
   9   4   1          5.49          8.63         1.34 o
  10   4   1          2.32          5.67         1.61 o
  11   4   1          6.59          5.25         1.72 o
  12   4   1          7.49         69.21        18.50 o
   2   5   1         11.76         28.80         3.72 o
   3   5   1        348.21        479.12        29.72 o
   4   5   1        446.17        344.17        22.65 o
   5   5   1         14.11         11.61         2.57 o
   6   5   1        161.55        180.93         8.98 o
   7   5   1        166.52        121.66         9.56 o
   8   5   1        123.11        121.72        23.60 o
   9   5   1        149.53        109.85        15.21 o
  10   5   1       1049.53        912.42        35.05 o
  11   5   1        626.50        660.03        28.58 o
  12   5   1        156.87        213.74        38.66 o
   3   6   1        121.77         74.50        14.03 o
   4   6   1          8.50          9.66         5.10 o
   5   6   1        405.07        369.39        24.80 o
   6   6   1          8.30          5.27         2.11 o
   7   6   1         22.69          9.90         7.35 o
   8   6   1         19.49          8.03         5.95 o
   9   6   1          1.19          9.55         3.53 o
  10   6   1         11.21          8.54         1.99 o
  11   6   1          0.66         17.97        14.38 o
  12   6   1         22.60         12.65         5.80 o
   4   7   1         36.94         33.30         4.69 o
   5   7   1         14.38         23.98         4.07 o
   6   7   1          3.19          7.15         2.67 o
   7   7   1        158.79        142.79        15.41 o
   8   7   1         69.79         65.15         6.61 o
   9   7   1        160.86        131.15        17.38 o
  10   7   1         32.21         20.90         7.84 o
  11   7   1         25.78         22.00        12.09 o
  12   7   1          1.75          8.53         5.26 o
   5   8   1        107.56        138.80        11.14 o
   6   8   1         25.60         14.17         6.42 o
   7   8   1        389.64        310.11        50.77 o
   8   8   1         19.98         28.78         5.53 o
   9   8   1          1.46          3.63         2.17 o
  10   8   1         23.45         15.73         6.69 o
  11   8   1         33.30         21.82         4.28 o
  12   8   1        246.21        297.71        29.83 o
   6   9   1          0.31         11.61         7.29 o
   7   9   1          2.61          6.46         9.41 o
   8   9   1         45.30         53.84         6.81 o
   9   9   1         45.65         52.22         4.75 o
  10   9   1          0.00          7.01         2.91 o
  11   9   1         15.03          8.75         5.61 o
  12   9   1          7.21          2.95         5.14 o
   8  10   1         27.17         35.08         5.83 o
   9  10   1          0.84         20.31         6.46 o
  10  10   1          0.56          4.22         3.28 o
  11  10   1         27.53         23.41         4.99 o
  12  10   1          9.99          6.69         5.14 o
   8  11   1         22.52         41.96         7.48 o
   9  11   1         17.62          9.48         4.71 o
  10  11   1          5.83         13.89         5.86 o
  11  11   1          1.45         -1.89         4.43 o
  12  11   1          2.86          8.96         6.27 o
   9  12   1          4.89         11.28         5.82 o
  10  12   1         23.34         13.54         6.85 o
  10  13   1         24.76         31.70         8.33 o
   0   0   2       5966.38       7107.34       406.69 o
   1   0   2       9075.42       7799.95       619.03 o
   2   0   2       5181.82       8300.68      1099.68 o
   3   0   2        206.65        112.81        41.19 o
   4   0   2         55.23        136.19         6.07 o
   5   0   2        121.22        219.60        27.17 o
   6   0   2         65.03         93.84         8.77 o
   7   0   2        104.06        164.57         8.82 o
   8   0   2        512.33       1271.65       124.63 o
   9   0   2        401.38        153.48        12.44 o
  10   0   2        223.89       3773.47       176.09 o
  11   0   2        295.41        384.27        32.25 o
  12   0   2       1476.20       1099.14        93.58 o
  13   0   2         76.85         68.70         9.91 o
   1   1   2        359.20        615.74        58.17 o
   2   1   2        233.13        306.49        10.32 o
   3   1   2       1841.60       3293.62       145.89 o
   4   1   2         70.21        122.53        10.92 o
   5   1   2       1386.68       1708.33        77.41 o
   6   1   2        368.86        325.67        25.62 o
   7   1   2        152.43        168.27        11.75 o
   8   1   2         14.26         10.76         1.39 o
   9   1   2          3.02          7.22         0.91 o
  10   1   2          4.73          6.18         1.10 o
  11   1   2         19.17         19.30         3.21 o
  12   1   2         83.02         50.04        26.70 o
  13   1   2        330.10        279.01       179.61 o
   0   2   2       4087.83       3561.26       248.97 o
   1   2   2        781.89        320.07        13.69 o
   2   2   2         10.26        112.87         4.45 o
   3   2   2        107.65         81.51         9.43 o
   4   2   2          2.94          8.35         1.19 o
   5   2   2        164.89        128.17         6.57 o
   6   2   2         54.28         46.95         3.24 o
   7   2   2         86.12         51.10         9.69 o
   8   2   2         28.13         65.68        18.99 o
   9   2   2        273.15        193.92        26.91 o
  10   2   2         13.03         17.03         4.71 o
  11   2   2         19.23         35.84        10.66 o
  12   2   2         20.71         20.30        10.78 o
  13   2   2         20.53         33.23         6.93 o
   1   3   2         96.89        126.56         4.41 o
   2   3   2       1104.41       1038.93        77.63 o
   3   3   2       1149.11       1587.74        65.87 o
   4   3   2       5105.79       8948.32      1536.62 o
   5   3   2        405.61        385.58        62.33 o
   6   3   2       3556.02       6540.70       265.92 o
   7   3   2        394.57        307.63        14.23 o
   8   3   2         55.86         21.54         2.46 o
   9   3   2         51.15         51.36         6.04 o
  10   3   2          3.44         37.48        15.23 o
  11   3   2         15.07         11.61         1.74 o
  12   3   2          9.94         23.10         6.51 o
  13   3   2        489.65        995.85        84.95 o
   0   4   2          0.82         52.96        10.64 o
   1   4   2         37.06         97.08         4.95 o
   2   4   2        108.81         49.20         6.79 o
   3   4   2          3.61          6.69         1.86 o
   4   4   2          3.23          3.69         1.67 o
   5   4   2          6.30          5.57         1.76 o
   6   4   2          5.73          7.61         1.79 o
   7   4   2          6.13          8.26         3.68 o
   8   4   2        139.71         93.55        15.95 o
   9   4   2          5.18          6.33         2.52 o
  10   4   2         30.04         26.23         2.85 o
  11   4   2          3.89          4.55         2.24 o
  12   4   2          5.77         41.59        34.41 o
  13   4   2          1.04         11.63         4.57 o
   1   5   2        883.64       1020.68       181.32 o
   2   5   2       1072.79       1294.16        54.63 o
   3   5   2       6177.87      13051.12       529.68 o
   4   5   2        484.72        220.47        21.23 o
   5   5   2       4242.54       8961.29       406.01 o
   6   5   2       1659.48       2407.98       141.18 o
   7   5   2        173.94        206.41        17.87 o
   8   5   2        134.61        124.03        23.53 o
   9   5   2         24.88         19.78         2.59 o
  10   5   2          4.70         19.52         5.25 o
  11   5   2         14.33         14.10         2.91 o
  12   5   2        289.88        175.23        43.25 o
  13   5   2       1690.15       2167.33       181.98 o
   0   6   2        308.06        248.07        25.67 o
   1   6   2         32.20         46.22         5.29 o
   2   6   2         51.96         78.00         7.16 o
   3   6   2          7.00          8.23         2.12 o
   4   6   2          2.80          1.52         2.14 o
   5   6   2         15.38         30.41        14.64 o
   6   6   2          7.90          9.02         2.18 o
   7   6   2          8.03         10.41         2.42 o
   8   6   2          5.83          3.76         2.83 o
   9   6   2         14.09         21.73         9.75 o
  10   6   2          0.17          1.63         2.59 o
  11   6   2         10.55         25.72        16.16 o
  12   6   2          0.27          3.81         3.17 o
  13   6   2         29.56         25.50         7.68 o
   1   7   2         12.94         63.52         6.18 o
   2   7   2        102.74        175.39        31.07 o
   3   7   2        162.02        108.85        14.50 o
   4   7   2        986.88       1366.64        62.42 o
   5   7   2         55.85         64.61         9.46 o
   6   7   2        190.56        163.14        15.20 o
   7   7   2         13.57         13.43         2.73 o
   8   7   2          3.49          8.05         2.43 o
   9   7   2         12.15          8.27         2.48 o
  10   7   2         15.47         13.86         2.87 o
  11   7   2          8.67         10.79         3.43 o
  12   7   2        123.07         85.82        21.95 o
   2   8   2        264.03        181.57        13.88 o
   3   8   2          7.33          0.74         2.83 o
   4   8   2         85.33         82.86        26.78 o
   5   8   2         50.98         34.95         6.10 o
   6   8   2         33.11         31.73         6.67 o
   7   8   2         47.74         68.91         8.79 o
   8   8   2         74.82         44.46         4.35 o
   9   8   2         41.44         92.35        18.54 o
  10   8   2         15.97         28.69         5.52 o
  11   8   2        138.52         94.21         9.24 o
  12   8   2        354.88        475.91        31.21 o
   3   9   2         39.53         28.61         5.03 o
   4   9   2          0.78         -0.78         3.11 o
   5   9   2         15.65         15.77         6.86 o
   6   9   2          2.27         12.06         7.33 o
   7   9   2          5.79          3.68         2.26 o
   8   9   2          3.46          7.49         2.64 o
   9   9   2          1.90          4.90         2.48 o
  10   9   2          3.75         -0.04         2.63 o
  11   9   2          0.01          4.34         3.75 o
  12   9   2          1.11          4.42         3.24 o
   4  10   2         15.73         18.25         4.59 o
   5  10   2          0.47          0.55         3.07 o
   7  10   2          4.05          6.66         2.58 o
   8  10   2         58.54         88.28         6.44 o
   9  10   2         10.59         12.92         3.72 o
  10  10   2          0.95         40.20        23.41 o
  11  10   2          1.76          5.38         4.89 o
  12  10   2        139.40        165.04        19.66 o
   5  11   2         51.21         36.77         6.40 o
   6  11   2         14.63         12.83         4.34 o
   7  11   2          8.44          4.31         3.73 o
   8  11   2          0.57          5.26         2.97 o
   9  11   2          4.85          5.09         4.54 o
  10  11   2          0.00         -2.45         2.45 o
  11  11   2          0.48         -3.23         3.75 o
  12  11   2         24.82         17.75         7.60 o
   6  12   2         30.13         15.53         7.55 o
   8  12   2          7.41         25.92         5.59 o
   9  12   2        185.87        185.14        15.76 o
  10  12   2         72.75         56.83        11.15 o
  11  12   2          0.15         10.22        10.31 o
  12  12   2         20.67         13.75         7.61 o
   8  13   2          1.16         18.51        14.75 o
   9  13   2         33.40         43.21         7.47 o
  10  13   2          8.61         31.42         8.69 o
  11  13   2          3.17         22.38        19.23 o
  12  13   2         25.25         30.21         8.78 o
   7  14   2          3.63         -6.12         6.12 o
   9  14   2          7.75         17.37         5.97 o
  10  14   2         47.53         26.02         8.77 o
  11  14   2          0.96         -2.47         6.44 o
  12  14   2          3.83          1.14         5.54 o
   8  15   2          0.09         -2.61         5.67 o
   9  15   2          5.64          5.73         6.13 o
  10  15   2          1.30          8.69         6.85 o
  10  16   2          8.15         31.56         8.39 o
   1   0   3       1791.29       3395.93       165.22 o
   2   0   3        967.15       1569.00        64.30 o
   3   0   3      30816.01      23567.07      3169.50 o
   4   0   3       5361.00       7746.02      2119.91 o
   5   0   3       7700.50      13695.44      2790.60 o
   6   0   3       1601.03       1310.64       174.03 o
   7   0   3       4600.96       6130.81      1121.28 o
   8   0   3        179.11        172.22         9.22 o
   9   0   3         62.47         26.66         2.61 o
  10   0   3         68.85         52.02         6.15 o
  11   0   3        299.04        292.86        18.16 o
  12   0   3          0.51        148.15        16.24 o
   0   1   3       2990.31       7511.73       628.45 o
   1   1   3        799.65       1504.45        43.77 o
   2   1   3        167.35        129.53         9.21 o
   3   1   3          6.82         10.44         1.96 o
   4   1   3          2.64         11.55         1.30 o
   5   1   3          3.70          9.93         1.25 o
   6   1   3         45.91         28.85         2.83 o
   7   1   3         47.63         86.81         8.58 o
   8   1   3         84.76         75.29         5.61 o
   9   1   3          2.77          3.93         1.07 o
  10   1   3          8.03          7.97         2.75 o
  11   1   3         53.40         45.03        11.24 o
  12   1   3         11.71         38.79        23.77 o
  13   1   3          0.93          7.43         4.08 o
   1   2   3        412.74        646.75        24.01 o
   2   2   3          4.42         11.91         2.87 o
   3   2   3       1596.11       2111.28       170.90 o
   4   2   3        698.36        709.30        37.57 o
   5   2   3       1139.08       1286.63       184.13 o
   6   2   3         20.75         22.07         3.43 o
   7   2   3         57.96         50.13         6.23 o
   8   2   3         48.66         32.12         3.99 o
   9   2   3         33.99         13.24         2.33 o
  10   2   3          7.76         11.87         3.65 o
  11   2   3          1.17         20.35         7.96 o
  12   2   3         92.23         74.44         8.30 o
  13   2   3        236.26        181.75        13.79 o
   0   3   3       1554.17       1929.80       269.67 o
   1   3   3      14582.35      39474.18      1122.44 o
   2   3   3        537.48        608.72        19.87 o
   3   3   3        704.49        582.14        22.19 o
   4   3   3          8.73         11.22         2.41 o
   5   3   3        113.60         76.42        14.27 o
   6   3   3         26.10         23.96         1.87 o
   7   3   3          0.96         11.75         3.81 o
   8   3   3       1057.99       1136.22        86.60 o
   9   3   3       1313.46       1699.10       100.49 o
  10   3   3          9.31          6.53         2.64 o
  11   3   3        154.17        110.31         9.99 o
  12   3   3        212.54        136.72        39.54 o
  13   3   3         10.55         16.44         5.23 o
   1   4   3         11.81         12.69         1.72 o
   2   4   3         12.24          9.87         2.22 o
   3   4   3        414.18        325.38        15.12 o
   4   4   3         27.28         59.90        34.25 o
   5   4   3          6.65          8.46         2.88 o
   6   4   3         24.91         28.39         7.13 o
   7   4   3          3.81          6.82         2.06 o
   8   4   3         15.57         20.31         7.68 o
   9   4   3          2.12          9.66         2.89 o
  10   4   3          2.31          2.49         2.14 o
  11   4   3          7.16          7.65         2.27 o
  12   4   3          2.39          6.44         3.02 o
  13   4   3        125.27         97.61        36.68 o
   0   5   3       9289.92      21089.29       864.79 o
   1   5   3       6024.69      12383.96       354.73 o
   2   5   3        417.70        287.20        37.36 o
   3   5   3         19.61         24.73         3.00 o
   4   5   3        110.67         82.35        11.56 o
   5   5   3         55.90         46.54         3.86 o
   6   5   3         15.77         30.54         5.33 o
   7   5   3        136.57        117.78        11.04 o
   8   5   3       1436.62        944.54       405.95 o
   9   5   3         36.33         28.34         4.64 o
  10   5   3         30.78         37.81         3.73 o
  11   5   3        343.73        396.84        34.32 o
  12   5   3         73.63         56.65         6.50 o
  13   5   3          4.01         14.07         7.82 o
   1   6   3         36.76         49.72         8.42 o
   2   6   3         12.28          8.91         1.85 o
   3   6   3        265.29        296.31        14.22 o
   4   6   3         58.05         35.98         3.59 o
   5   6   3        104.01        123.48         9.98 o
   6   6   3         10.30         15.06         2.49 o
   7   6   3         33.37         36.49        13.76 o
   8   6   3         22.64         29.83        11.06 o
   9   6   3          0.10          9.52         2.32 o
  10   6   3          0.96          9.16         2.41 o
  11   6   3          5.95          7.33         5.54 o
  12   6   3          3.12          9.62         3.40 o
  13   6   3        125.03        113.66        14.31 o
   0   7   3        195.66         87.76        12.69 o
   1   7   3       1311.80       1476.47        53.67 o
   2   7   3         42.23         36.44         6.77 o
   3   7   3         55.06         45.22         6.12 o
   4   7   3          9.60          7.32         2.35 o
   5   7   3         59.12         61.05         6.53 o
   6   7   3          3.67          4.57         2.49 o
   7   7   3         59.67         45.67         4.12 o
   8   7   3         25.00         32.42         5.18 o
   9   7   3        388.83        333.09        16.87 o
  10   7   3         15.28         17.60         3.10 o
  11   7   3          9.27         17.77         8.24 o
  12   7   3          5.67         10.80         6.01 o
  13   7   3         21.73         22.05         6.46 o
   1   8   3         63.73         51.31         5.68 o
   2   8   3         20.37        109.41        74.14 o
   3   8   3        346.21        299.51        50.75 o
   4   8   3       2895.23       3884.24       181.00 o
   5   8   3        178.21        138.40        21.45 o
   6   8   3        395.48        309.95        23.43 o
   7   8   3        502.73        549.71        46.04 o
   8   8   3        209.16        157.71         9.26 o
   9   8   3         42.76         35.27         5.20 o
  10   8   3          6.13          6.66         2.49 o
  11   8   3          7.77          9.62         3.34 o
  12   8   3        234.35        271.58        19.46 o
  13   8   3        392.77        577.67        53.04 o
   0   9   3         30.34         24.81         4.71 o
   1   9   3         33.76         28.23         5.43 o
   2   9   3          7.72          6.54         3.01 o
   3   9   3         17.46         14.30         3.65 o
   4   9   3          9.59          4.74         2.48 o
   5   9   3          5.95          1.27         2.20 o
   6   9   3          1.68          2.61         2.50 o
   7   9   3          6.85          6.55         2.68 o
   8   9   3         68.48         72.50         6.21 o
   9   9   3          2.54          4.09         2.54 o
  10   9   3          9.39         18.46         3.26 o
  11   9   3         15.80         14.41         3.54 o
  12   9   3          2.72          3.82         3.44 o
  13   9   3          8.25         21.66         7.04 o
   1  10   3         34.35         18.46         4.52 o
   2  10   3         16.95         18.00         4.61 o
   3  10   3       1548.67       1316.67       111.69 o
   4  10   3         37.02         60.53         5.23 o
   5  10   3        192.29        179.23        29.36 o
   6  10   3          7.16          6.19         4.12 o
   7  10   3        134.70         92.85         9.63 o
   8  10   3          3.44         18.29         3.39 o
   9  10   3          0.01          7.80         5.48 o
  10  10   3          8.01          9.01         2.91 o
  11  10   3         14.13         12.54         3.97 o
  12  10   3         14.38         17.78         6.77 o
  13  10   3        701.33       1192.87       104.55 o
   2  11   3         14.68         11.78         4.42 o
   3  11   3         10.68         13.44         8.12 o
   4  11   3          1.75          1.87         4.42 o
   5  11   3          0.13          1.49         2.48 o
   6  11   3          1.54         17.64         7.38 o
   7  11   3          0.00          1.18         2.53 o
   8  11   3          4.63          2.29         2.66 o
   9  11   3          0.01          1.14         2.67 o
  10  11   3         13.79          5.63         3.14 o
  11  11   3          6.35          4.93         3.59 o
  12  11   3          1.99          2.77         6.66 o
  13  11   3         12.03         14.08         7.35 o
   3  12   3         51.66         90.62        19.84 o
   4  12   3        213.08        242.32        37.58 o
   5  12   3        293.83        286.89        41.27 o
   6  12   3          2.28         32.08        10.13 o
   7  12   3         12.68         19.37         3.77 o
   8  12   3         20.57         39.04        11.12 o
   9  12   3          2.73         19.70         3.89 o
  10  12   3          8.50         17.55         7.25 o
  11  12   3          6.78          5.11         3.76 o
  12  12   3         88.36        116.72        16.87 o
  13  12   3          0.29          8.17         6.57 o
   4  13   3          5.24         12.58         4.84 o
   5  13   3         76.51         56.20         8.27 o
   6  13   3         11.57         17.96         5.74 o
   7  13   3         16.18         30.51         7.66 o
   8  13   3        393.55        432.18        50.08 o
   9  13   3       1018.76       1283.62       101.99 o
  10  13   3          3.76          9.20         3.77 o
  11  13   3         15.32          6.99         8.15 o
  12  13   3         89.10         99.58        15.81 o
  13  13   3          6.06          7.03         6.52 o
   4  14   3          4.27          6.00         6.34 o
   5  14   3         53.95         51.59         7.73 o
   6  14   3          0.05         12.54         5.05 o
   8  14   3         12.91          9.90         5.45 o
   9  14   3          0.14         -2.04         3.68 o
  10  14   3          7.47          0.04         5.01 o
  11  14   3          0.92          2.64         3.83 o
  12  14   3          0.03          3.36         5.58 o
   5  15   3          6.32          5.80         6.50 o
   6  15   3         12.14          8.80         5.63 o
   7  15   3         26.97         21.31         6.28 o
   8  15   3        112.73        134.81        13.60 o
   9  15   3         78.34        110.89        12.02 o
  10  15   3          5.99         -0.75         3.95 o
  11  15   3          0.26          3.16         3.87 o
  12  15   3          1.24          2.15         5.52 o
   6  16   3        125.54         75.13        15.19 o
   7  16   3         52.59         49.16        17.92 o
   8  16   3          2.77         -0.71         5.51 o
   9  16   3          0.02         -3.42         4.25 o
  10  16   3          0.12          6.65         6.43 o
  11  16   3          1.64          0.52         3.62 o
  12  16   3          0.00          5.70         6.31 o
   7  17   3          0.10         -0.63         5.32 o
   8  17   3          5.47          7.48         6.27 o
   9  17   3         13.06          4.46         4.72 o
  10  17   3          0.16          5.27         6.11 o
  11  17   3          2.56         11.61         6.71 o
   8  18   3          0.32          0.83         6.26 o
   9  18   3          5.35          0.21         5.52 o
  10  18   3          0.15          6.68         5.62 o
  10  19   3          0.52         -0.69         5.06 o
   0   0   4       3145.26       1881.96       110.85 o
   1   0   4       8580.41       9938.06       978.34 o
   2   0   4       2859.83       3567.45       470.72 o
   3   0   4        186.88        192.00        11.97 o
   4   0   4        619.17       1956.72       200.46 o
   5   0   4        506.59        359.75        25.42 o
   6   0   4         18.86         60.68        39.22 o
   7   0   4        118.37        128.18        13.53 o
   8   0   4       8663.60      15553.52       891.65 o
   9   0   4        149.51        307.94        16.12 o
  10   0   4        145.84        142.69        12.19 o
  11   0   4        108.45        116.86        10.46 o
  12   0   4       1390.12       1259.00       108.17 o
  13   0   4        750.04        317.70        32.34 o
   1   1   4        450.64        492.61        38.44 o
   2   1   4         52.29         53.86         3.99 o
   3   1   4        838.25        942.72        88.57 o
   4   1   4         21.07         25.83         2.68 o
   5   1   4        980.34       1312.59        60.14 o
   6   1   4         54.47         45.38         5.70 o
   7   1   4         11.80         11.05         1.64 o
   8   1   4          3.89         12.66         2.15 o
   9   1   4         21.39         38.16         6.24 o
  10   1   4          7.43          9.90         1.71 o
  11   1   4         10.11         19.59        10.32 o
  12   1   4         33.89         35.99         5.31 o
  13   1   4         63.65         66.74        22.59 o
   0   2   4         22.65         49.26         6.33 o
   1   2   4       1724.76       1602.55       237.76 o
   2   2   4         38.15         60.51         5.67 o
   3   2   4        146.48         96.40         6.85 o
   4   2   4         49.08         21.37         2.45 o
   5   2   4        167.00        155.46         6.40 o
   6   2   4         20.34         22.36         1.54 o
   7   2   4        247.83        230.48         9.06 o
   8   2   4        145.17        135.08         5.75 o
   9   2   4        755.94        848.81        78.46 o
  10   2   4         11.30         39.24         4.90 o
  11   2   4         40.27         34.52         3.83 o
  12   2   4         26.83         25.90         4.07 o
  13   2   4         24.63         23.48         4.49 o
   1   3   4        152.91        194.98        14.56 o
   2   3   4        308.45        258.75        12.82 o
   3   3   4        144.36        169.20         8.05 o
   4   3   4       1277.35       1632.72        58.55 o
   5   3   4        534.81        549.01        20.84 o
   6   3   4        312.25        299.85        20.08 o
   7   3   4        355.06        205.98        22.22 o
   8   3   4         60.70         43.56         3.62 o
   9   3   4          2.56         11.26         2.36 o
  10   3   4         10.06          8.46         2.34 o
  11   3   4         21.39         24.23         4.92 o
  12   3   4          0.32         21.45         8.76 o
  13   3   4          5.70         56.79        49.12 o
   0   4   4        344.96        885.18       141.17 o
   1   4   4          8.26          5.61         2.25 o
   2   4   4         55.04         32.91         3.25 o
   3   4   4         30.92         19.96         1.67 o
   4   4   4         15.85         32.99         2.59 o
   5   4   4          5.38          3.95         1.17 o
   6   4   4          5.72         12.17         2.77 o
   7   4   4          6.02          7.53         1.26 o
   8   4   4        191.12        179.05         9.68 o
   9   4   4         14.46         11.96         2.55 o
  10   4   4          6.75          9.27         2.36 o
  11   4   4          0.37          5.61         3.44 o
  12   4   4         40.95         21.00         4.26 o
  13   4   4          7.46          9.13         3.77 o
   1   5   4        732.55        939.41        48.20 o
   2   5   4        314.00        336.25        20.24 o
   3   5   4       2201.29       2799.67       118.28 o
   4   5   4         19.58         93.54        23.69 o
   5   5   4        138.71        111.28         6.31 o
   6   5   4         97.98         47.08         4.27 o
   7   5   4         11.45          9.47         2.91 o
   8   5   4         14.78         22.67         7.62 o
   9   5   4         95.57         94.96         6.58 o
  10   5   4          5.50          7.97         3.04 o
  11   5   4          4.88          8.80         3.49 o
  12   5   4         65.85         89.08        12.25 o
  13   5   4        432.89        652.24       107.62 o
   0   6   4        212.69        157.50        10.73 o
   1   6   4        212.96        125.43        10.00 o
   2   6   4         28.12         27.57         2.26 o
   3   6   4          2.77          2.38         1.34 o
   4   6   4         11.69          9.59         2.58 o
   5   6   4          8.07          7.18         1.43 o
   6   6   4          1.08         13.81         2.48 o
   7   6   4          2.99          4.80         2.13 o
   8   6   4         41.20         83.03         6.84 o
   9   6   4         33.62         39.66         3.94 o
  10   6   4          6.59         11.08         3.64 o
  11   6   4          1.53          4.22         2.23 o
  12   6   4          2.08         29.87         5.05 o
  13   6   4          9.44         11.39         7.79 o
   1   7   4         76.21         54.15         3.15 o
   2   7   4         12.57         78.98        31.27 o
   3   7   4        252.82        220.05         9.95 o
   4   7   4          2.48         19.67         6.79 o
   5   7   4         50.65         61.03         6.22 o
   6   7   4         26.61         22.69         3.07 o
   7   7   4         29.97         31.63         5.17 o
   8   7   4          3.08         21.44         8.91 o
   9   7   4         24.30         20.83         3.30 o
  10   7   4          2.46          2.69         2.16 o
  11   7   4          0.11          6.64         2.59 o
  12   7   4         36.50         60.12        29.75 o
  13   7   4        107.26        141.53        33.47 o
   0   8   4       2930.25       4788.82       198.00 o
   1   8   4       2050.68       2335.71        88.24 o
   2   8   4        538.96        521.59        42.55 o
   3   8   4       1110.45       1102.89        49.66 o
   4   8   4         45.14         44.90         5.72 o
   5   8   4         26.51         24.41         3.45 o
   6   8   4         74.14         47.13         4.47 o
   7   8   4        403.12        371.83        18.25 o
   8   8   4        360.66        325.18        16.49 o
   9   8   4       2276.77       3172.02       221.58 o
  10   8   4         97.07         74.81         5.93 o
  11   8   4         21.51         43.99         7.13 o
  12   8   4        210.71        182.48        14.57 o
  13   8   4        169.17        141.99        23.49 o
   1   9   4          2.98          3.09         1.75 o
   2   9   4          4.68          4.67         2.14 o
   3   9   4          5.15         10.95         3.56 o
   4   9   4         35.70         46.35         5.91 o
   5   9   4         77.96         92.02        10.61 o
   6   9   4         14.72         16.78         6.29 o
   7   9   4          3.39          5.00         2.70 o
   8   9   4          0.71          7.60         2.77 o
   9   9   4          1.78          8.51         3.04 o
  10   9   4          5.88          2.46         2.57 o
  11   9   4          0.90          3.90         3.67 o
  12   9   4          6.01          4.54         3.72 o
  13   9   4          6.72         15.49         6.97 o
   0  10   4        808.15        694.07        31.83 o
   1  10   4         12.49         15.07         2.56 o
   2  10   4        185.99        100.31        15.51 o
   3  10   4        141.82        102.92        10.19 o
   4  10   4         11.00         19.69         3.48 o
   5  10   4         18.87         18.71         3.46 o
   7  10   4         27.02         35.46         6.40 o
   8  10   4        656.03        709.40        48.25 o
   9  10   4         49.92         64.82         5.97 o
  10  10   4          7.70         31.56         4.07 o
  11  10   4          3.02          8.02         3.50 o
  12  10   4        134.10         98.23        26.13 o
  13  10   4        138.40        158.24        19.69 o
   1  11   4         21.12         19.12         2.97 o
   2  11   4          4.45          2.99         2.58 o
   3  11   4         28.02         30.79         4.14 o
   4  11   4          3.81          6.17         2.76 o
   5  11   4         56.04         36.74         4.43 o
   6  11   4          0.59         -0.07         2.87 o
   7  11   4          6.87          8.44         3.00 o
   8  11   4          5.52         10.14         4.02 o
   9  11   4          1.39          5.68         2.99 o
  10  11   4          3.91          6.11         3.16 o
  11  11   4          2.49         -2.87         3.24 o
  12  11   4          0.08          1.68         8.55 o
  13  11   4          7.66         25.36         8.01 o
   0  12   4        103.44        111.13        15.62 o
   1  12   4        387.50        346.99        25.48 o
   2  12   4         38.17         31.42         6.18 o
   3  12   4        119.97        130.73        11.17 o
   4  12   4         19.89         14.16         3.30 o
   5  12   4         61.14        103.38        10.59 o
   6  12   4         13.82         13.49         3.47 o
   7  12   4        197.54        206.64        16.72 o
   8  12   4         22.35         32.00         5.11 o
   9  12   4        575.50        580.96        28.04 o
  10  12   4          0.75          1.08         4.13 o
  11  12   4         57.70         46.89         6.24 o
  12  12   4          6.99         39.44        16.48 o
  13  12   4          0.31         -3.43         4.10 o
   1  13   4          5.09         13.55         6.00 o
   2  13   4         69.90         69.80         9.01 o
   4  13   4        365.73        326.81        41.08 o
   5  13   4         54.16         61.51         7.51 o
   6  13   4         97.12         96.70        10.95 o
   7  13   4        142.57        162.02        10.71 o
   8  13   4         16.52         15.10         4.02 o
   9  13   4          5.61         19.38         5.08 o
  10  13   4         10.38          6.56         4.05 o
  11  13   4         16.84          6.34         6.91 o
  12  13   4          1.69          5.36         5.84 o
  13  13   4          7.34         33.72         8.70 o
   1  14   4          8.25          0.34         6.41 o
   2  14   4          0.02         22.24         5.92 o
   3  14   4          2.81         -0.75         4.41 o
   4  14   4          1.26          1.07         4.48 o
   5  14   4          0.51         -0.12         3.49 o
   6  14   4          3.98          3.75         3.24 o
   7  14   4          0.72          8.38         3.49 o
   8  14   4          1.95          1.13         4.45 o
   9  14   4         13.56         16.46         4.07 o
  10  14   4          4.89          1.82         3.28 o
  11  14   4          1.15          3.19         3.70 o
  12  14   4          0.03          3.93         6.52 o
  13  14   4          8.61          4.42         6.19 o
   2  15   4          2.54         -2.39         5.69 o
   3  15   4         15.46         26.02         6.34 o
   4  15   4          2.47          6.85         5.09 o
   5  15   4        397.09        528.55        36.77 o
   7  15   4          2.66          1.43         2.94 o
   8  15   4         17.36         11.10         3.62 o
   9  15   4          6.49          5.36         3.43 o
  10  15   4          3.07          0.35         3.40 o
  11  15   4          3.22          0.81         3.30 o
  12  15   4          0.01         26.23         9.26 o
  13  15   4          4.87          9.74         6.50 o
   3  16   4          5.26          8.63         6.89 o
   4  16   4          6.15         11.41         5.27 o
   5  16   4          0.05         -2.81         4.32 o
   6  16   4          1.16         -1.36         4.67 o
   7  16   4         14.36         21.06         6.25 o
   8  16   4         97.81         94.03         9.09 o
   9  16   4          0.00         13.66         4.54 o
  10  16   4         22.08         56.31         6.84 o
  11  16   4         17.70         10.16         3.97 o
  12  16   4         23.81         16.45         8.72 o
  13  16   4          0.38         -2.24         5.59 o
   4  17   4          0.00         11.45         7.57 o
   5  17   4          6.07         -1.13         8.70 o
   6  17   4          0.59          4.31         4.24 o
   7  17   4          0.20         -3.11         4.17 o
   8  17   4          0.16          1.81         4.45 o
   9  17   4          0.81          5.76         3.88 o
  10  17   4          0.12         -2.46         3.29 o
  11  17   4          0.15          4.23         3.61 o
  12  17   4          3.09          1.07         6.74 o
   5  18   4          1.70          6.89         7.42 o
   6  18   4          0.10          8.42         4.98 o
   7  18   4         29.97         22.33         8.81 o
   8  18   4         44.42         41.58        12.41 o
   9  18   4        115.05        167.63        15.89 o
  10  18   4          0.28         10.48         4.73 o
  11  18   4          4.81         -2.45         4.86 o
   6  19   4          0.00          4.35         7.12 o
   7  19   4          1.31         12.37         5.28 o
   8  19   4          0.02          1.37         4.45 o
   9  19   4          1.01          3.60         4.85 o
   7  20   4          0.06         -0.72         6.47 o
   1   0   5        961.18        834.88        35.56 o
   2   0   5       1130.33        494.39        29.26 o
   3   0   5       3053.62       2731.82       604.34 o
   4   0   5        288.75        287.02        36.90 o
   5   0   5        165.40       2237.13       334.82 o
   6   0   5       1013.62        736.30        31.76 o
   7   0   5        100.73        132.17        25.92 o
   8   0   5        790.91        672.57       118.03 o
   9   0   5        524.52        372.60        19.82 o
  10   0   5         18.41         32.70         3.37 o
  11   0   5         39.04        120.36        10.50 o
  12   0   5        678.98        438.93        29.72 o
  13   0   5        294.28        270.83        27.26 o
  14   0   5        609.24        493.02        45.96 o
   0   1   5        583.67        610.85        77.23 o
   1   1   5        170.99        103.92         5.56 o
   2   1   5         15.38         19.32         1.62 o
   3   1   5         32.87         24.53         3.21 o
   4   1   5          7.60          4.82         1.50 o
   5   1   5         22.17         15.83         1.84 o
   6   1   5         33.38         35.59         3.84 o
   7   1   5         17.59         15.77         1.42 o
   8   1   5        130.31        122.93        15.64 o
   9   1   5         12.52         16.70         2.15 o
  10   1   5         17.01         22.23         4.59 o
  11   1   5          3.60         11.13         5.19 o
  12   1   5          0.62          5.91         2.57 o
  13   1   5         32.82         23.72         5.91 o
  14   1   5          7.28         11.25         3.97 o
   1   2   5         73.80         58.31         6.39 o
   2   2   5         52.74         44.59         3.97 o
   3   2   5        428.53        264.99        17.15 o
   4   2   5        157.62        135.44        30.91 o
   5   2   5         19.32         23.46         3.23 o
   6   2   5          3.42         14.18         3.52 o
   7   2   5          6.78         14.35         3.68 o
   8   2   5          3.42          5.19         2.24 o
   9   2   5         38.47         56.89         4.37 o
  10   2   5          9.31          6.81         1.42 o
  11   2   5          8.40         11.45         2.79 o
  12   2   5         14.84         14.94         4.04 o
  13   2   5         86.35         93.76        10.32 o
  14   2   5          0.65          6.60         3.44 o
   0   3   5       3533.05       5817.65       237.62 o
   1   3   5        154.46         93.38         4.66 o
   2   3   5        251.42        192.48         9.19 o
   3   3   5        119.07         64.87         3.56 o
   4   3   5         43.34         39.03         3.39 o
   5   3   5          4.10          9.31         1.92 o
   6   3   5         66.05         66.03        23.06 o
   7   3   5        103.38         67.11         8.32 o
   8   3   5        287.64        239.40        31.09 o
   9   3   5        310.29        277.41        32.63 o
  10   3   5        308.89        261.01        15.27 o
  11   3   5          1.26         -0.12         2.66 o
  12   3   5         22.01         22.08         4.90 o
  13   3   5         35.07         57.27         6.88 o
  14   3   5         19.69         19.29         4.78 o
   1   4   5          4.74          6.70         1.41 o
   2   4   5         23.76         19.40         2.01 o
   3   4   5          2.15          8.49         1.67 o
   4   4   5         20.68         17.86         2.66 o
   5   4   5        113.76        105.88         5.08 o
   6   4   5          4.57          6.53         1.49 o
   7   4   5         13.30         12.84         2.82 o
   8   4   5         15.10         12.05         2.02 o
   9   4   5          9.72          5.05         1.83 o
  10   4   5          2.39          4.87         1.52 o
  11   4   5          8.65         13.66         2.63 o
  12   4   5         12.79         11.39         2.68 o
  13   4   5          4.43          6.98         3.29 o
  14   4   5         16.12         13.93         5.73 o
   0   5   5        247.74        763.20       129.05 o
   1   5   5        181.88        144.40         6.37 o
   2   5   5         23.56         48.06         6.71 o
   3   5   5        451.91        282.84        13.64 o
   4   5   5          7.83         41.97         3.01 o
   5   5   5         66.46         52.86         3.89 o
   6   5   5          0.97         23.13         5.12 o
   7   5   5         77.62         50.81         2.86 o
   8   5   5        898.27       1044.94        60.07 o
   9   5   5        106.66        130.49         7.64 o
  10   5   5         30.76         27.78        10.71 o
  11   5   5          9.15         19.08         3.12 o
  12   5   5          8.48          8.40         3.33 o
  13   5   5        392.83        542.03        35.48 o
  14   5   5         61.72        178.38        20.36 o
   1   6   5         16.88         12.85         1.77 o
   2   6   5          7.17         35.99        10.58 o
   3   6   5         93.56         77.04        13.89 o
   4   6   5          6.54         99.43        62.25 o
   5   6   5          0.25         33.43         8.93 o
   6   6   5          0.32         24.54         5.70 o
   7   6   5         12.50          7.66         2.44 o
   8   6   5          0.19          6.06         2.41 o
   9   6   5         31.59         18.34         2.46 o
  10   6   5          0.45          3.34         4.02 o
  11   6   5          4.83          5.96         2.47 o
  12   6   5          2.60          7.56         2.93 o
  13   6   5          7.91         13.30         4.10 o
  14   6   5          2.96          5.35         5.47 o
   0   7   5          4.00          8.61         3.66 o
   1   7   5        129.16        116.24         7.25 o
   2   7   5         19.33         30.85         6.43 o
   3   7   5         39.13         27.05         3.12 o
   4   7   5          8.71          5.59         2.27 o
   5   7   5         26.50         31.75         3.49 o
   6   7   5          7.96         12.28         2.41 o
   7   7   5        222.82        202.88        11.19 o
   8   7   5         52.34         96.71        10.76 o
   9   7   5        366.03        396.63        27.31 o
  10   7   5          0.32          2.08         2.41 o
  11   7   5         38.19         35.18         4.19 o
  12   7   5          9.57          6.45         3.28 o
  13   7   5          9.63         13.07         4.31 o
  14   7   5          0.66          3.80         5.57 o
   1   8   5        102.99         82.77         4.15 o
   2   8   5         22.16         14.88         3.79 o
   3   8   5        186.37        151.31         8.73 o
   4   8   5        970.84       1038.89        46.71 o
   5   8   5        853.69       1008.50        31.09 o
   6   8   5         46.74         48.53         4.28 o
   7   8   5        136.25        101.43         7.61 o
   8   8   5        432.10        344.70        54.47 o
   9   8   5         28.57         28.90         3.89 o
  10   8   5          1.86         17.47         5.53 o
  11   8   5          5.38          5.71         2.66 o
  12   8   5        213.51        186.35        96.27 o
  13   8   5         20.01         34.27         6.02 o
   0   9   5         25.19         22.38         3.32 o
   1   9   5          3.34          3.93         1.62 o
   2   9   5          5.77          4.17         1.84 o
   3   9   5         10.52         14.90         2.10 o
   4   9   5          7.48          9.14         1.86 o
   5   9   5          0.70          2.85         1.82 o
   6   9   5         14.26         19.68         3.24 o
   7   9   5          0.06          3.92         2.69 o
   8   9   5         12.29         12.55         3.20 o
   9   9   5          3.19         10.80         3.41 o
  10   9   5          3.04          6.23         2.72 o
  11   9   5          7.06          8.05         7.44 o
  12   9   5         11.91         13.74         4.34 o
  13   9   5          0.73         -0.09         3.44 o
  14   9   5          0.89          7.44         5.06 o
   1  10   5         69.64         54.08         6.56 o
   2  10   5         61.82         46.63         5.29 o
   3  10   5        364.74        338.25        49.35 o
   4  10   5        211.45        241.27        10.58 o
   5  10   5         13.92         25.28         6.30 o
   6  10   5         19.58         26.97         7.36 o
   7  10   5          9.39         27.00         8.84 o
   8  10   5        141.16        144.20        14.53 o
   9  10   5          8.07          5.37         4.15 o
  10  10   5          3.90          1.63         2.72 o
  11  10   5         26.47          2.03         4.69 o
  12  10   5        124.95        125.74        10.09 o
  13  10   5         88.02        105.81        10.75 o
  14  10   5        114.85        160.21        19.77 o
   0  11   5          9.74         12.83         3.06 o
   1  11   5         37.35         31.75         6.68 o
   2  11   5          3.35          1.71         1.69 o
   3  11   5          7.08          5.48         2.32 o
   4  11   5          2.77          3.83         2.23 o
   5  11   5          2.25          5.38         2.80 o
   6  11   5          7.33          9.39         3.10 o
   7  11   5          4.52          7.69         3.11 o
   8  11   5         20.97         19.98         5.53 o
   9  11   5         41.91         35.15         4.95 o
  10  11   5         11.56          6.47         3.41 o
  11  11   5         10.27         15.36         4.08 o
  12  11   5          2.73          4.75         3.43 o
  13  11   5          1.54          2.59         3.76 o
  14  11   5          0.00          0.34         5.18 o
   1  12   5          9.34         10.74         2.38 o
   2  12   5          8.71         45.25        21.43 o
   3  12   5        105.62         75.60         5.25 o
   4  12   5        154.82        143.34         8.33 o
   5  12   5         12.28         10.03         3.33 o
   6  12   5         34.63         31.45         5.74 o
   7  12   5         13.86          5.29         4.73 o
   8  12   5         17.93         28.48         4.39 o
   9  12   5         10.27         17.05         7.05 o
  10  12   5          9.03          7.97         3.35 o
  11  12   5          1.80          3.58         3.50 o
  12  12   5         64.67         66.42         7.58 o
  13  12   5         56.70         78.75        13.23 o
  14  12   5         25.57         24.13         8.44 o
   0  13   5        776.26        904.11        58.33 o
   1  13   5        303.96        257.51        24.18 o
   2  13   5        101.13         91.48         7.90 o
   3  13   5         78.28         98.63         6.72 o
   4  13   5          3.52         22.32        10.98 o
   5  13   5         13.95         13.29         3.77 o
   6  13   5         11.59         57.16        11.22 o
   7  13   5        133.59        123.37         8.94 o
   8  13   5         37.63         64.30         6.79 o
   9  13   5        491.91        608.07        29.59 o
  10  13   5        106.65         95.45        11.19 o
  11  13   5          1.32          8.95         5.19 o
  12  13   5         10.14         19.72         4.55 o
  13  13   5          8.48         36.96         8.96 o
  14  13   5          4.73         10.40         7.14 o
   1  14   5         19.10         12.23         3.62 o
   2  14   5          2.90          3.38         3.25 o
   3  14   5         45.40         68.34        17.26 o
   4  14   5         15.21          7.59         3.53 o
   5  14   5        289.09        281.20        45.88 o
   6  14   5          0.74          3.94         3.37 o
   7  14   5          0.01          2.65         3.25 o
   8  14   5          9.03          8.88         3.55 o
   9  14   5          0.11          0.62         3.06 o
  10  14   5          0.42         -1.42         2.69 o
  11  14   5          0.38          7.99         4.16 o
  12  14   5          0.10          4.75         5.91 o
  13  14   5         25.09         17.69         7.06 o
   0  15   5        206.96        256.92        22.75 o
   1  15   5         73.55         45.41         6.35 o
   2  15   5          0.04          8.96         5.10 o
   3  15   5         17.93         12.40         4.33 o
   4  15   5          7.66         10.69         3.54 o
   5  15   5          0.11          1.12         3.02 o
   6  15   5         15.95         15.81         3.86 o
   7  15   5          4.47          5.50         3.26 o
   8  15   5          4.33          5.43         3.31 o
   9  15   5         13.98         13.09         3.84 o
  10  15   5          0.21         -0.28         2.79 o
  11  15   5          1.88          8.70         4.25 o
  12  15   5          0.22          6.29         5.81 o
  13  15   5          0.79         -2.74         5.15 o
   1  16   5          3.50          2.67         4.32 o
   2  16   5          4.49         11.63         5.30 o
   3  16   5          8.42          7.83         5.25 o
   4  16   5          0.17         15.83         6.00 o
   5  16   5         16.07         16.48         4.33 o
   6  16   5         36.32         41.03         5.27 o
   7  16   5         11.43         13.49         3.93 o
   8  16   5          5.21          4.07         3.17 o
   9  16   5          4.94          6.17         4.17 o
  10  16   5          0.07          5.35         3.17 o
  11  16   5          0.28         -0.89         3.51 o
  12  16   5         16.53          7.11         5.60 o
  13  16   5          7.05         -2.47         5.62 o
   1  17   5          0.14          0.73         6.13 o
   2  17   5          0.01          8.64         5.10 o
   3  17   5          3.42          0.66         4.64 o
   4  17   5          0.23         -1.78         3.99 o
   5  17   5          0.33          0.37         4.36 o
   6  17   5          1.16         -2.56         3.32 o
   7  17   5          3.75          5.49         3.11 o
   8  17   5          0.00          3.41         3.09 o
   9  17   5         19.50         19.66         4.18 o
  10  17   5          4.37          0.51         3.03 o
  11  17   5          1.52          3.46         3.72 o
  12  17   5          1.29          6.48         4.87 o
   2  18   5          0.99          2.14         7.04 o
   3  18   5          1.15          3.96         4.42 o
   4  18   5         45.49         23.76         6.78 o
   5  18   5          1.46          4.23         5.21 o
   7  18   5          5.13         17.19         6.07 o
   8  18   5         23.04         15.37         4.25 o
   9  18   5          0.51          2.96         3.34 o
  10  18   5          1.86          6.24         7.23 o
   3  19   5          0.04         -2.18         6.49 o
   4  19   5          0.72         -1.46         4.23 o
   5  19   5          0.11          3.82         4.50 o
   6  19   5          0.45          1.42         7.55 o
   7  19   5          0.60          6.38         5.16 o
   8  19   5          1.31          6.72         3.84 o
   4  20   5          3.20          3.96         7.99 o
   5  20   5         29.76         32.60         7.64 o
   0   0   6       1801.73       2241.43       131.74 o
   1   0   6        372.03        341.55        20.75 o
   2   0   6        146.86        177.90        11.01 o
   3   0   6        165.94        165.63         8.41 o
   4   0   6          9.62        107.47        23.73 o
   5   0   6        207.95        217.14        18.24 o
   6   0   6         28.33        346.77        55.86 o
   7   0   6       1111.11       1230.18        51.93 o
   8   0   6       2460.99       2086.85       124.86 o
   9   0   6        816.20        597.32       141.17 o
  10   0   6         41.32         78.55        13.94 o
  11   0   6        998.65        892.60        55.93 o
  12   0   6        115.83        346.20        23.51 o
  13   0   6         25.22         41.67         9.00 o
  14   0   6        159.35        138.61        16.73 o
   1   1   6          1.79         -0.14         1.60 o
   2   1   6          7.21         12.34         1.59 o
   3   1   6        467.56        279.70        47.40 o
   4   1   6         28.22         27.98         2.14 o
   5   1   6         26.21         75.23        29.95 o
   6   1   6         16.19         15.88         1.91 o
   7   1   6         47.08         40.34         3.12 o
   8   1   6         62.29         43.28        11.05 o
   9   1   6          2.72         12.67         4.90 o
  10   1   6          3.15          4.95         2.52 o
  11   1   6          8.00         15.50         4.14 o
  12   1   6         21.60         15.44         3.22 o
  13   1   6        222.74        160.41        13.13 o
  14   1   6         20.30         15.42         4.50 o
   0   2   6         63.56         55.24        11.08 o
   1   2   6        219.51        243.93        11.84 o
   2   2   6         45.20         25.75         4.73 o
   3   2   6          8.70         16.58         3.11 o
   4   2   6          4.78          9.58         2.36 o
   5   2   6         39.05         31.86         2.17 o
   6   2   6          1.73          7.12         1.45 o
   7   2   6         29.15         34.09         2.21 o
   8   2   6        142.44        160.22        13.26 o
   9   2   6        211.17        189.74        18.48 o
  10   2   6          3.84          7.49         2.83 o
  11   2   6          6.38          7.13         2.52 o
  12   2   6         10.08          7.37         2.66 o
  13   2   6          2.64         11.36         3.97 o
  14   2   6         19.46         26.61         7.43 o
   1   3   6        382.62        145.97        21.95 o
   2   3   6          4.80         24.48         3.67 o
   3   3   6          4.38         63.82        20.07 o
   4   3   6       1953.41       2090.10       197.90 o
   5   3   6       1740.57       1795.43       145.89 o
   6   3   6         73.88        111.46         4.54 o
   7   3   6         36.59         39.39         2.99 o
   8   3   6        147.23        170.07         9.57 o
   9   3   6          1.41          8.10         1.65 o
  10   3   6         10.10         13.66         3.61 o
  11   3   6         16.20         11.16         3.04 o
  12   3   6        141.45        108.07        15.62 o
  13   3   6         82.08         88.84        37.73 o
  14   3   6        204.59        202.04        46.24 o
   0   4   6         45.02         50.93         4.02 o
   1   4   6          9.20          8.18         1.74 o
   2   4   6          4.16          5.94         1.44 o
   3   4   6          3.46          6.25         1.66 o
   4   4   6          8.02         12.67         1.67 o
   5   4   6          1.41          2.88         1.29 o
   6   4   6         14.12         19.69         1.82 o
   7   4   6          6.18          4.59         1.70 o
   8   4   6          5.45         10.90         3.57 o
   9   4   6          0.55          8.44         2.64 o
  10   4   6          7.01         17.13         6.18 o
  11   4   6          6.18         11.14         3.81 o
  12   4   6          8.14          8.83         2.82 o
  13   4   6          1.41         15.07         4.44 o
  14   4   6          0.12         11.06         4.03 o
   1   5   6          7.74          6.59         1.65 o
   2   5   6        120.18        104.22         8.65 o
   3   5   6       2809.72       3450.41       242.76 o
   4   5   6        625.45        638.11        23.28 o
   5   5   6         14.42         21.97         4.20 o
   6   5   6         94.11         57.94         3.21 o
   7   5   6         63.65         79.48        10.71 o
   8   5   6        529.10        537.16        20.48 o
   9   5   6         25.48         27.51         4.02 o
  10   5   6         19.32         16.33         4.21 o
  11   5   6         30.25         37.61         4.30 o
  12   5   6        205.64        124.19         8.49 o
  13   5   6       1351.75       1932.11       186.43 o
  14   5   6        270.43        275.54        20.53 o
   0   6   6         73.23        509.55        31.96 o
   1   6   6          9.78         27.89         4.10 o
   2   6   6         20.11        521.18        18.32 o
   3   6   6          2.71          3.83         1.48 o
   4   6   6          6.71          9.15         1.84 o
   5   6   6          2.62          2.33         1.69 o
   6   6   6          3.51          4.04         1.49 o
   7   6   6          2.90          9.47         2.30 o
   8   6   6          7.45         13.23         1.98 o
   9   6   6          9.12          7.28         1.97 o
  10   6   6          7.48          9.71         2.30 o
  11   6   6          1.52          3.94         2.51 o
  12   6   6          7.06          2.72         3.39 o
  13   6   6         11.76         21.40         6.89 o
  14   6   6          5.44          7.24         3.98 o
   1   7   6         28.38         36.78         3.93 o
   2   7   6          5.24          8.75         1.95 o
   3   7   6        114.28         89.84        23.23 o
   4   7   6        199.68        228.77        38.93 o
   5   7   6         76.89         66.37         5.05 o
   6   7   6          3.77          4.47         1.61 o
   7   7   6         25.56         21.77         2.16 o
   8   7   6         13.68         13.86         2.33 o
   9   7   6          5.75          8.51         2.13 o
  10   7   6          6.60          7.01         2.04 o
  11   7   6          0.17          7.53         2.85 o
  12   7   6         76.89         54.32         5.56 o
  13   7   6         18.64         13.79         4.79 o
  14   7   6         20.37         12.26         4.54 o
   0   8   6       1736.14       2016.31       103.62 o
   1   8   6       1591.61       2105.09        84.71 o
   2   8   6         32.64         38.95         3.99 o
   3   8   6          5.80         13.18         3.70 o
   4   8   6         75.54         50.28         3.24 o
   5   8   6          5.95          7.63         1.76 o
   6   8   6          6.17         22.13         5.37 o
   7   8   6          5.27         10.91         3.40 o
   8   8   6        248.81        235.91        21.42 o
   9   8   6        109.05        110.56         8.79 o
  10   8   6        179.77        177.25        19.68 o
  11   8   6        163.57        138.08        14.89 o
  12   8   6         13.84         21.43         5.38 o
  13   8   6         69.91         35.91         6.48 o
  14   8   6          0.01          9.72         4.63 o
   1   9   6          1.44          4.06         2.00 o
   2   9   6         11.42          8.92         1.92 o
   3   9   6         17.58         20.86         2.30 o
   4   9   6         10.43         10.76         2.20 o
   5   9   6          5.78          5.57         1.87 o
   6   9   6          3.05          3.42         1.87 o
   7   9   6          1.05          1.34         2.19 o
   8   9   6          1.67         13.95         6.13 o
   9   9   6          2.95          2.07         2.04 o
  10   9   6          0.16          0.00         2.21 o
  11   9   6          2.21          3.39         3.11 o
  12   9   6          9.56          4.97         5.10 o
  13   9   6         16.48         23.81         5.24 o
  14   9   6          1.90         15.47         6.63 o
   0  10   6        206.27        435.61        47.12 o
   1  10   6         63.21         84.80         6.26 o
   2  10   6         13.37         78.68         5.77 o
   3  10   6          8.05         10.58         2.03 o
   4  10   6          7.80          9.74         2.34 o
   5  10   6          6.05          5.03         1.86 o
   6  10   6          1.03          5.21         2.25 o
   7  10   6         67.15         75.50         6.38 o
   8  10   6        450.76        624.07        50.08 o
   9  10   6         35.88         42.23         6.79 o
  10  10   6         60.91         38.96         8.32 o
  11  10   6        161.75        160.30        11.29 o
  12  10   6         39.70         29.52         4.89 o
  13  10   6          6.95          5.54         4.10 o
  14  10   6          3.60         15.36         6.19 o
   1  11   6          1.40          5.07         1.85 o
   2  11   6          1.90          2.88         1.85 o
   3  11   6         30.59         25.09         3.20 o
   4  11   6          8.50         10.09         2.19 o
   5  11   6          7.41         19.06         5.20 o
   6  11   6         16.78         10.24         4.72 o
   7  11   6          5.73         12.54         5.04 o
   8  11   6          4.64          4.89         3.36 o
   9  11   6          1.36          3.35         2.92 o
  10  11   6          6.69          4.02         2.93 o
  11  11   6          2.99          6.33         3.12 o
  12  11   6          5.29          3.71         3.48 o
  13  11   6          4.18         16.42         4.79 o
  14  11   6          0.15          2.67         4.35 o
   0  12   6          2.69         31.18         6.03 o
   1  12   6        468.92        469.76        18.65 o
   2  12   6          6.29         15.07         2.93 o
   3  12   6         10.10         11.16         2.58 o
   4  12   6          1.92          5.11         2.13 o
   5  12   6          8.05         13.49         3.40 o
   6  12   6          3.31          4.74         3.34 o
   7  12   6          0.71          0.99         2.63 o
   8  12   6         16.49         32.36         8.29 o
   9  12   6        160.62        146.75        11.01 o
  10  12   6          1.05          7.88         4.03 o
  11  12   6         13.17          7.43         3.37 o
  12  12   6          4.58          1.57         3.34 o
  13  12   6          9.20          7.33         4.20 o
  14  12   6          0.94         -4.28         4.28 o
   1  13   6        129.91        103.66         7.91 o
   2  13   6          4.13          8.75         2.75 o
   3  13   6         19.32         40.59         7.89 o
   4  13   6       1169.88       1620.75        57.54 o
   5  13   6        756.24       1025.65        76.88 o
   6  13   6         28.83         42.25         4.69 o
   7  13   6         33.25         29.35         4.73 o
   8  13   6        127.23        131.67         9.20 o
   9  13   6          0.83          6.11         3.16 o
  10  13   6         19.20         21.53         4.05 o
  11  13   6          0.66          6.28         5.11 o
  12  13   6        165.01        193.76        18.94 o
  13  13   6         15.36         16.77         5.09 o
   0  14   6        269.94        323.21        20.35 o
   1  14   6          2.45         12.44         2.54 o
   2  14   6          2.05          5.62         2.39 o
   3  14   6          7.73          4.89         2.69 o
   4  14   6         13.63         13.42         3.10 o
   5  14   6          0.00          0.82         2.61 o
   6  14   6         14.52         12.37         3.83 o
   7  14   6          0.63          4.07         3.51 o
   8  14   6         27.74         26.19         4.47 o
   9  14   6          8.48          7.77         3.38 o
  10  14   6         16.71         25.26         4.37 o
  11  14   6          0.26          4.11         2.84 o
  12  14   6          9.29         10.09         4.48 o
  13  14   6          0.01          2.51         3.80 o
  14  14   6          0.02          8.20         6.07 o
   1  15   6          0.60          3.98         3.19 o
   2  15   6          0.01          1.88         2.36 o
   3  15   6          5.12         15.33         3.77 o
   4  15   6         77.97         50.52         5.04 o
   5  15   6         33.18         33.51         4.69 o
   6  15   6          5.58          3.81         3.79 o
   7  15   6          7.77         14.38         4.25 o
   8  15   6         11.99          4.38         3.37 o
   9  15   6          0.94          5.55         3.25 o
  10  15   6          1.85          2.65         3.11 o
  11  15   6          2.94          2.06         3.23 o
  12  15   6         10.42         10.73         4.23 o
  13  15   6          0.59         10.07         6.22 o
   0  16   6          1.11          1.75         4.28 o
   1  16   6         11.49          5.65         2.87 o
   2  16   6          0.36          3.84         2.49 o
   3  16   6          0.04          8.25         7.72 o
   4  16   6          1.39          1.14         3.11 o
   5  16   6          1.03         -1.74         2.86 o
   6  16   6          0.00          2.27         3.00 o
   7  16   6         20.68         12.81         3.63 o
   8  16   6          0.00          3.95         3.31 o
   9  16   6          6.19         10.03         3.83 o
  10  16   6          5.05          5.47         3.27 o
  11  16   6         10.16         14.68         4.52 o
  12  16   6          0.17          1.43         3.51 o
   1  17   6          7.51          6.54         3.62 o
   2  17   6          0.04         -0.05         2.76 o
   3  17   6          0.01          2.34         2.95 o
   4  17   6         14.51         13.61         4.28 o
   5  17   6          9.29          9.21         3.41 o
   6  17   6          0.01          7.64         7.08 o
   7  17   6          2.44          5.30         3.16 o
   8  17   6          3.40          9.33         3.48 o
   9  17   6          1.11          2.85         3.32 o
  10  17   6          0.71         -1.02         2.91 o
  11  17   6          0.69          5.08         3.87 o
   0  18   6         20.13         18.15         6.24 o
   1  18   6         57.05         65.89        10.66 o
   2  18   6          0.56          7.14         4.76 o
   3  18   6          0.16          1.46         4.10 o
   4  18   6          0.05         -3.60         3.67 o
   5  18   6          0.00          6.25         5.10 o
   6  18   6          0.20         -1.99         3.02 o
   7  18   6          0.98         10.43         5.53 o
   8  18   6          5.08          8.03         3.66 o
   9  18   6          4.62          3.45         3.25 o
   1  19   6          0.00          7.71         5.06 o
   2  19   6          0.35          0.83         4.59 o
   3  19   6          2.92          1.91         5.04 o
   4  19   6          3.46         11.49         5.70 o
   5  19   6         11.69          8.90         4.23 o
   6  19   6          2.41          4.80         3.29 o
   2  20   6          1.60         11.94         7.81 o
   3  20   6          1.29          7.64         6.60 o
   1   0   7         20.08         50.39         4.61 o
   2   0   7        175.48        698.39        83.53 o
   3   0   7       2081.44       1363.98       216.66 o
   4   0   7        135.43        314.33        95.51 o
   5   0   7         20.98        107.49         7.38 o
   6   0   7        406.78        208.42        12.14 o
   7   0   7        137.91        137.88        11.75 o
   8   0   7          1.44        200.61        31.88 o
   9   0   7          8.10        266.93       195.15 o
  10   0   7         34.24        100.89        10.71 o
  11   0   7          5.86         70.91         8.34 o
  12   0   7        443.28        785.18        49.38 o
  14   0   7         61.16         57.05        10.74 o
  15   0   7         53.83         62.39        10.97 o
   0   1   7        165.71         82.85         5.50 o
   1   1   7         16.35         13.90         2.68 o
   2   1   7         74.48         55.08         3.54 o
   3   1   7          5.69          4.67         1.64 o
   4   1   7         10.54         13.39         2.64 o
   5   1   7          6.92          3.77         1.28 o
   6   1   7          0.14         27.38         7.45 o
   7   1   7          7.47         18.32         4.85 o
   8   1   7        606.72        421.89        56.01 o
   9   1   7          8.09         18.78         3.37 o
  10   1   7         42.68         37.46         9.70 o
  11   1   7         15.78          8.35         3.01 o
  12   1   7         63.12         60.00        10.73 o
  13   1   7          2.09          4.30         2.79 o
  14   1   7          2.84         13.94         4.24 o
  15   1   7          0.06          0.87         3.22 o
   1   2   7          2.77          7.44         1.75 o
   2   2   7         15.36         11.48         1.69 o
   3   2   7        232.38        152.93         7.62 o
   4   2   7        671.12        796.38        70.03 o
   5   2   7         54.78         53.08         5.76 o
   6   2   7         48.45         62.73         5.13 o
   7   2   7          9.44          8.33         1.90 o
   8   2   7          6.19         12.63         2.02 o
   9   2   7          1.23          5.32         1.63 o
  10   2   7         48.50         34.08         4.15 o
  11   2   7          1.47         -1.64         2.45 o
  12   2   7         30.29         36.41         4.44 o
  13   2   7         73.57         60.61         5.70 o
  14   2   7         10.95         20.10        13.76 o
  15   2   7          0.07         -2.07         3.04 o
   0   3   7       1622.42       1681.98       100.29 o
   1   3   7        199.94        203.83        12.86 o
   2   3   7        297.66        199.77        23.20 o
   3   3   7         35.91         33.72         2.84 o
   4   3   7         21.78         21.83         2.57 o
   5   3   7         12.58          9.77         2.46 o
   6   3   7        159.84        119.32         7.95 o
   7   3   7         27.95         37.11         2.78 o
   8   3   7        151.39        206.41        19.70 o
   9   3   7        273.53        245.91        10.31 o
  10   3   7         23.26         20.79         3.64 o
  11   3   7          6.23          9.80         3.05 o
  12   3   7        149.08        133.02        21.92 o
  13   3   7         17.82         12.72         3.41 o
  14   3   7          2.88          0.98         3.32 o
  15   3   7          0.16         -2.39         4.19 o
   1   4   7          4.34         12.01         3.63 o
   2   4   7         21.92         15.26         1.85 o
   3   4   7         83.16         66.29         5.05 o
   4   4   7         15.45         22.09         4.83 o
   5   4   7          2.22          6.82         1.50 o
   6   4   7          6.52          5.86         1.46 o
   7   4   7         12.17          7.29         1.88 o
   8   4   7          5.11         22.05         4.34 o
   9   4   7          1.72         10.48         1.96 o
  10   4   7          0.08          8.48         5.34 o
  11   4   7          0.07          0.77         2.43 o
  12   4   7          9.76         25.13         3.97 o
  13   4   7         34.77         72.15        10.38 o
  14   4   7          6.70         10.63         9.90 o
  15   4   7          0.83          0.35         4.99 o
   0   5   7         42.61         35.38         4.98 o
   1   5   7         10.89         10.68         2.00 o
   2   5   7        851.90        919.52        37.10 o
   3   5   7          7.23          8.06         1.70 o
   4   5   7         15.29         11.03         1.74 o
   5   5   7         29.97         35.75         2.55 o
   6   5   7        106.01         73.60         7.28 o
   7   5   7        149.36        154.26         9.42 o
   8   5   7       2534.20       3461.45       210.36 o
   9   5   7        213.63        234.40        34.49 o
  10   5   7         62.95         39.51        13.84 o
  11   5   7        204.99        213.92        35.19 o
  13   5   7          3.04         13.78         3.97 o
  14   5   7          0.10          9.74         3.95 o
  15   5   7          2.68          7.68         5.09 o
   1   6   7          7.44         11.09         1.72 o
   2   6   7          2.06         15.30         4.58 o
   3   6   7        191.05        209.40        33.62 o
   4   6   7         69.61         85.29        10.09 o
   5   6   7         80.47         81.01         5.08 o
   6   6   7         21.71         38.39         7.41 o
   7   6   7          7.28         11.48         2.29 o
   8   6   7          2.86         13.52         2.20 o
   9   6   7          2.03          8.31         2.14 o
  10   6   7          0.50          4.94         2.29 o
  11   6   7         21.98         14.33         3.50 o
  12   6   7         16.81         28.04         6.42 o
  13   6   7         67.94        125.43        16.57 o
  14   6   7          8.27         15.49         4.59 o
  15   6   7          7.19          0.54         4.44 o
   0   7   7        363.07        133.31         8.36 o
   1   7   7        123.01        136.22        12.77 o
   2   7   7          1.73          4.51         1.62 o
   3   7   7          2.15          3.66         1.56 o
   4   7   7         13.76         11.20         2.02 o
   5   7   7          5.96          4.63         1.80 o
   6   7   7         18.31         15.36         2.47 o
   7   7   7          7.47          8.83         2.21 o
   8   7   7         32.02         21.81         5.76 o
   9   7   7         62.53         77.99         7.59 o
  10   7   7         10.38         23.95         4.92 o
  11   7   7          0.84          1.40         2.85 o
  12   7   7          1.08         -0.38         2.49 o
  13   7   7         10.00          8.23         3.54 o
  14   7   7          2.68          7.64         3.67 o
  15   7   7          2.55          6.39         4.80 o
   1   8   7        125.09        103.68         8.77 o
   2   8   7        104.99         82.18         7.20 o
   3   8   7          5.14         46.06         4.73 o
   4   8   7       2280.34       1578.07       644.56 o
   5   8   7        520.98        672.94        45.64 o
   6   8   7        741.39        735.65        45.66 o
   7   8   7          3.18          9.93         2.65 o
   8   8   7         22.30         30.65         3.65 o
   9   8   7          8.50          7.80         2.69 o
  10   8   7          5.67          9.42         2.59 o
  11   8   7          2.54          7.47         4.44 o
  12   8   7         59.20         62.15        14.06 o
  13   8   7          7.36         15.14         4.03 o
  14   8   7         29.66         16.05        11.32 o
  15   8   7          2.03          3.45         4.49 o
   0   9   7         21.48         27.19         3.75 o
   1   9   7          2.55          4.28         2.13 o
   2   9   7          8.66          8.60         2.82 o
   3   9   7          2.75          2.46         1.77 o
   4   9   7          3.22          6.14         1.85 o
   5   9   7          5.29          5.71         1.85 o
   6   9   7          4.78          5.17         1.84 o
   7   9   7          2.77          4.26         1.76 o
   8   9   7         15.78         40.46        18.33 o
   9   9   7          3.15         11.28         6.70 o
  10   9   7          0.29          7.05         2.54 o
  11   9   7          5.51          2.15         2.80 o
  12   9   7          0.76          6.50         3.24 o
  13   9   7          0.10          2.67         2.97 o
  14   9   7          0.61          5.04         3.76 o
  15   9   7          0.29         -2.71         4.45 o
   1  10   7         12.45         12.94         2.64 o
   2  10   7         22.81         21.19         2.54 o
   3  10   7        136.05         76.40         5.28 o
   4  10   7         21.35         22.83         2.75 o
   5  10   7         50.76         55.61         4.30 o
   6  10   7         66.80         72.67         4.93 o
   7  10   7         53.07         50.67         3.57 o
   8  10   7          6.21         10.88         2.26 o
   9  10   7          2.32          2.44         2.85 o
  10  10   7          2.05          5.08         2.55 o
  11  10   7          1.96          7.35         2.95 o
  12  10   7         20.03         20.66         4.59 o
  13  10   7         42.94         51.92        10.13 o
  14  10   7          1.04         11.96         4.37 o
  15  10   7          4.43          2.20         5.23 o
   0  11   7         20.88         21.50         3.77 o
   1  11   7         58.61         42.98         3.91 o
   2  11   7          0.15          7.60         2.37 o
   3  11   7          0.05          2.81         1.96 o
   4  11   7          2.44          3.32         1.97 o
   5  11   7          4.17          5.43         2.07 o
   6  11   7          0.50         10.37         2.26 o
   7  11   7          2.12         10.93         2.81 o
   8  11   7          5.40         10.08         2.78 o
   9  11   7          4.72          5.37         2.44 o
  10  11   7          5.30          5.24         3.90 o
  11  11   7         13.29         27.15         9.05 o
  12  11   7          3.21          4.60         4.29 o
  13  11   7          3.87          7.56         3.18 o
  14  11   7          2.08          4.02         4.86 o
  15  11   7          1.70          6.02         5.35 o
   1  12   7         14.09          9.57         2.89 o
   2  12   7         29.96         39.99         4.62 o
   3  12   7         27.22         36.47         4.13 o
   4  12   7        726.50        786.87        40.29 o
   5  12   7         33.97         34.83         3.70 o
   6  12   7        134.72        156.97         7.00 o
   7  12   7          5.85          6.24         2.09 o
   8  12   7         16.62          8.26         2.76 o
   9  12   7          0.74          5.09         3.90 o
  10  12   7         15.42         12.92         3.18 o
  11  12   7          0.23          9.19         3.17 o
  12  12   7         22.85         38.64         6.85 o
  13  12   7          1.01          0.43         3.28 o
  14  12   7          7.22          2.55         5.47 o
  15  12   7          3.46         -0.77         5.85 o
   0  13   7        721.83       1182.05       100.82 o
   1  13   7         23.66         28.87         3.08 o
   2  13   7         67.45         80.08        13.57 o
   3  13   7         32.08         33.69         8.32 o
   4  13   7         18.00         15.64         2.57 o
   5  13   7          1.98          3.37         2.08 o
   6  13   7         60.61         76.07         6.55 o
   7  13   7          0.33          9.65         3.41 o
   8  13   7         25.52         30.24         5.32 o
   9  13   7         57.20         56.54         5.11 o
  10  13   7          5.82         15.35         5.25 o
  11  13   7          7.42         17.71         5.63 o
  12  13   7         81.97         69.14         7.59 o
  13  13   7         21.24         21.42         4.99 o
  14  13   7          7.69         10.98         5.92 o
   1  14   7          2.81          1.47         2.05 o
   2  14   7          0.13          1.01         2.06 o
   3  14   7          6.23         11.31         4.49 o
   4  14   7          9.10         14.62         2.73 o
   5  14   7          8.07         15.14         2.84 o
   6  14   7         16.75         11.56         3.62 o
   7  14   7          1.92          2.79         2.47 o
   8  14   7          2.07          1.90         2.47 o
   9  14   7          2.78          1.93         2.94 o
  10  14   7          0.37         -1.02         2.90 o
  11  14   7          0.99          2.96         2.93 o
  12  14   7          0.07          4.83         4.61 o
  13  14   7          2.71          4.57         4.47 o
   0  15   7         98.41         81.62         9.35 o
   1  15   7          0.09          9.19         2.81 o
   2  15   7          7.19          2.74         2.09 o
   3  15   7          0.04          3.42         2.23 o
   4  15   7          0.00          1.49         2.20 o
   5  15   7          2.17          3.05         3.41 o
   6  15   7          7.13          6.78         2.72 o
   7  15   7          1.05          0.57         2.46 o
   8  15   7         13.01         32.77         6.12 o
   9  15   7          0.49         11.85         6.72 o
  10  15   7          0.00         11.39         3.60 o
  11  15   7          0.13         -0.40         2.91 o
  12  15   7          0.33          1.58         3.45 o
   1  16   7          0.03          2.33         2.10 o
   2  16   7          1.88          1.51         2.24 o
   3  16   7          1.70          0.79         2.55 o
   4  16   7          3.40          8.08         3.41 o
   5  16   7          0.51          4.93         2.75 o
   6  16   7         22.63         23.42         4.01 o
   7  16   7          0.51         -0.72         2.95 o
   8  16   7          7.58          4.24         3.41 o
   9  16   7          0.93          3.98         3.01 o
  10  16   7          0.00          6.43         4.19 o
  11  16   7          1.82          7.27         3.50 o
   0  17   7         37.82         37.30         7.88 o
   1  17   7          0.31          4.65         2.69 o
   2  17   7          3.65          0.15         2.46 o
   3  17   7          3.00          3.66         2.74 o
   4  17   7          3.74         -0.69         2.70 o
   5  17   7          0.15         -1.02         2.57 o
   6  17   7          2.82         -3.16         3.16 o
   7  17   7          0.96         -0.69         3.18 o
   8  17   7          1.41          4.74         3.13 o
   9  17   7          0.00         -0.88         5.02 o
   1  18   7          3.32          4.33         2.75 o
   2  18   7          0.44         12.63         3.18 o
   3  18   7          0.38          2.74         2.80 o
   4  18   7         99.28        111.69        24.35 o
   5  18   7         15.61         29.85         9.38 o
   6  18   7         28.85         26.74         5.06 o
   7  18   7          0.00         -0.52         3.57 o
   0  19   7          9.31          0.97         4.54 o
   1  19   7          2.40          1.51         2.75 o
   2  19   7          0.65          1.11         2.97 o
   3  19   7          0.06          2.20         3.46 o
   4  19   7          1.03          4.28         4.81 o
   0   0   8       3384.62       2847.74       316.01 o
   1   0   8       2979.64       2172.21        93.11 o
   2   0   8         47.66        130.64         9.72 o
   3   0   8         42.84         80.35        10.50 o
   4   0   8         24.56         73.14         5.03 o
   5   0   8         43.20         54.01         6.68 o
   6   0   8         32.82        120.73        20.55 o
   7   0   8         90.35        151.01        34.60 o
   8   0   8       2949.69       2144.27       504.07 o
   9   0   8        172.71        458.26        30.13 o
  10   0   8        757.43        769.06        48.91 o
  11   0   8        105.32        117.23        11.26 o
  12   0   8         96.94        117.04        11.42 o
  13   0   8         87.52         75.15        10.17 o
  14   0   8         27.69         86.06        12.50 o
  15   0   8          0.02         34.08         8.07 o
   1   1   8          4.52          7.01         1.61 o
   2   1   8          0.67          3.68         1.49 o
   3   1   8          0.37         12.91         4.88 o
   4   1   8          4.20          6.87         2.09 o
   5   1   8         10.77         15.73         2.49 o
   6   1   8          1.47          9.97         1.93 o
   7   1   8         91.62         55.90         4.18 o
   8   1   8          8.95         10.27         1.99 o
   9   1   8          4.19          3.47         2.67 o
  10   1   8          0.01          1.42         3.47 o
  11   1   8         11.43          9.25         3.02 o
  12   1   8         12.90         15.88         7.62 o
  13   1   8         30.56         19.10         3.54 o
  14   1   8          4.20          4.95         3.60 o
  15   1   8          0.16          7.41         5.76 o
   0   2   8        420.18        292.53        14.51 o
   1   2   8          6.75         13.17         2.13 o
   2   2   8         13.41          9.48         1.67 o
   3   2   8         38.21         29.85         2.74 o
   4   2   8         12.95          9.42         1.89 o
   5   2   8          3.94          3.24         1.34 o
   6   2   8          1.15          8.49         1.54 o
   7   2   8         10.79         14.92         2.03 o
   8   2   8        274.37        296.86        31.70 o
   9   2   8          3.22         22.85         5.72 o
  10   2   8         26.30         43.15         7.43 o
  11   2   8          4.30          6.21         2.87 o
  12   2   8         30.50         28.35         4.68 o
  13   2   8          7.88         12.46         3.24 o
  14   2   8          0.13          8.86         3.81 o
  15   2   8          0.77          3.88         3.39 o
   1   3   8         21.47         13.59         1.82 o
   2   3   8          3.63          7.88         1.77 o
   3   3   8         19.64         14.61         2.30 o
   4   3   8          3.74         15.12         2.70 o
   5   3   8          7.35          7.63         2.38 o
   6   3   8          8.92         22.94         3.55 o
   7   3   8        155.30        133.04         5.95 o
   8   3   8          0.05          6.84         1.86 o
   9   3   8          0.29         -0.20         1.84 o
  10   3   8          0.77          3.35         2.51 o
  11   3   8         23.59         15.53         3.47 o
  12   3   8         10.42         16.73         4.58 o
  13   3   8         35.51         30.57         6.97 o
  14   3   8          0.28          2.56         3.35 o
  15   3   8          1.48          4.74         3.33 o
   0   4   8          1.20          0.22         1.99 o
   1   4   8          7.05          7.20         1.88 o
   2   4   8         16.13          8.12         2.63 o
   3   4   8          5.70         11.04         1.91 o
   4   4   8          2.05          9.06         1.65 o
   5   4   8          4.14          7.12         2.20 o
   6   4   8          6.33          6.35         1.59 o
   7   4   8         16.80         17.93         2.27 o
   8   4   8         50.36         51.92         3.77 o
   9   4   8          9.35          9.08         3.07 o
  10   4   8          2.91          3.11         2.86 o
  11   4   8          1.83         10.18         3.15 o
  12   4   8          0.31         11.13         3.24 o
  13   4   8          3.58          4.17         2.60 o
  14   4   8          3.39         -2.35         3.13 o
  15   4   8          0.00         -1.49         3.05 o
   1   5   8         20.11         26.49         5.50 o
   2   5   8          3.27          7.44         1.63 o
   3   5   8          8.46          8.44         2.23 o
   4   5   8          0.00          3.87         3.15 o
   5   5   8         11.23         11.65         2.77 o
   6   5   8          4.35         33.86         8.86 o
   7   5   8        584.09        554.89        34.29 o
   8   5   8         22.86         16.00         2.46 o
   9   5   8         20.83         23.70         5.17 o
  10   5   8         12.42         11.17         3.18 o
  11   5   8         69.43         85.38        10.23 o
  12   5   8         35.04         32.35         5.05 o
  13   5   8         52.11        115.20        37.82 o
  14   5   8         11.08         41.39        41.97 o
  15   5   8          0.18         -4.04         4.04 o
   0   6   8        207.01        191.99        10.54 o
   1   6   8         15.42         16.63         2.16 o
   2   6   8          4.39         14.71         2.10 o
   3   6   8          7.70          8.31         1.76 o
   4   6   8          6.58          2.53         1.53 o
   5   6   8          0.00          2.76         1.50 o
   6   6   8          1.49          7.35         1.86 o
   7   6   8         10.48         11.99         3.72 o
   8   6   8        200.54        168.92        25.32 o
   9   6   8         37.65         34.33         3.80 o
  10   6   8         18.92         27.32         4.16 o
  11   6   8         11.88          7.87         3.11 o
  12   6   8          8.62         28.54         5.05 o
  13   6   8          0.40          4.56         3.35 o
  14   6   8          0.55          7.70         5.62 o
  15   6   8          0.00          6.65         3.71 o
   1   7   8          8.36          9.58         1.95 o
   2   7   8         10.98         28.49         7.67 o
   3   7   8         15.09         36.98        11.14 o
   4   7   8        383.28        364.13        23.03 o
   5   7   8         50.18         54.61         7.03 o
   6   7   8         38.98         51.83         6.37 o
   7   7   8          3.89          4.14         1.88 o
   8   7   8          5.71          5.39         2.08 o
   9   7   8          0.64          8.15         2.53 o
  10   7   8         15.34          9.55         3.04 o
  11   7   8          5.41          1.55         2.87 o
  12   7   8         33.52         42.92         5.00 o
  13   7   8          9.30         10.42         3.33 o
  14   7   8          2.87          1.06         4.99 o
  15   7   8          0.56          0.66         3.60 o
   0   8   8         38.62        152.14        16.82 o
   1   8   8       1758.35       2066.58       110.11 o
   2   8   8         14.81         19.99         2.41 o
   3   8   8         50.01         36.77         4.56 o
   4   8   8          3.94         13.27         2.19 o
   5   8   8          1.21          9.88         2.49 o
   6   8   8         26.52         46.37         4.42 o
   7   8   8         11.17         21.13         3.47 o
   8   8   8         62.90         71.85         6.23 o
   9   8   8        297.11        267.68        44.90 o
  10   8   8         20.50         38.67         4.62 o
  11   8   8         40.10         28.92         6.17 o
  12   8   8         37.10         42.50         4.87 o
  13   8   8          0.25          4.07         3.89 o
  14   8   8          0.72          7.95         4.42 o
  15   8   8          0.00          7.38         5.44 o
   1   9   8         12.90          9.49         2.14 o
   2   9   8          9.13          7.39         2.02 o
   3   9   8          8.71          7.17         3.36 o
   4   9   8          0.22         17.56         6.79 o
   5   9   8          4.81         32.09         9.24 o
   6   9   8          0.40         14.41         4.70 o
   7   9   8          1.89          6.66         2.02 o
   8   9   8         10.94          6.36         2.22 o
   9   9   8          4.02          3.74         2.35 o
  10   9   8          0.02          5.64         2.45 o
  11   9   8         14.79          2.42         2.76 o
  12   9   8          0.09          3.22         3.45 o
  13   9   8          2.34          0.76         3.20 o
  14   9   8          1.22          1.92         3.61 o
  15   9   8          0.43         10.27         5.42 o
   0  10   8        223.85        255.39        34.94 o
   1  10   8        553.30        605.43        19.93 o
   2  10   8          3.80         16.02         3.61 o
   3  10   8          0.46          1.65         1.81 o
   4  10   8          1.72          6.68         1.96 o
   5  10   8          2.63          5.04         1.92 o
   6  10   8          5.62          7.36         2.04 o
   7  10   8          4.86         11.87         2.33 o
   8  10   8        178.50        134.88        20.09 o
   9  10   8        139.79        121.62         6.73 o
  10  10   8        141.04         92.29        14.14 o
  11  10   8         22.57         13.81         3.50 o
  12  10   8          2.04          9.62         3.32 o
  13  10   8          1.77          0.01         2.56 o
  14  10   8          1.09          3.39         3.54 o
  15  10   8          0.01          0.61         4.41 o
   1  11   8          9.98         10.38         2.73 o
   2  11   8          6.74          7.08         2.13 o
   3  11   8         11.96         16.93         2.82 o
   4  11   8         59.08         60.52         4.30 o
   5  11   8         16.45         15.65         2.48 o
   6  11   8         16.48         20.54         2.66 o
   7  11   8          4.71         12.70         3.52 o
   8  11   8          2.06          3.04         2.03 o
   9  11   8          0.87          3.54         2.21 o
  10  11   8          0.43          1.33         2.33 o
  11  11   8          0.31         -1.04         2.83 o
  12  11   8         10.11         11.61         3.29 o
  13  11   8          3.81         10.43         5.81 o
  14  11   8          0.78          2.30         3.21 o
  15  11   8          0.06         49.61        10.36 o
   0  12   8        168.63        110.29        13.00 o
   1  12   8        135.48        166.69         7.36 o
   2  12   8          0.90          5.11         2.12 o
   3  12   8         20.62         18.45         2.92 o
   4  12   8          3.66          2.67         1.96 o
   5  12   8          1.46          3.71         1.97 o
   6  12   8          3.79          4.65         2.05 o
   7  12   8         11.49          9.69         2.60 o
   8  12   8         13.25         17.05         3.48 o
   9  12   8          4.82          6.97         2.37 o
  10  12   8          1.69          6.05         2.72 o
  11  12   8          0.86          9.48         3.28 o
  12  12   8          0.66         -2.63         2.63 o
  13  12   8          2.33          1.73         3.08 o
  14  12   8          0.68          3.39         3.66 o
   1  13   8          6.73          9.19         2.22 o
   2  13   8          2.02          0.87         1.88 o
   3  13   8         20.07         19.69         3.26 o
   4  13   8        162.14        125.77         6.84 o
   5  13   8          3.75         26.29         5.36 o
   6  13   8          2.17         15.37         6.16 o
   7  13   8         70.78         63.08         7.21 o
   8  13   8          0.55          6.91         2.22 o
   9  13   8          0.62          3.99         2.29 o
  10  13   8          3.53         13.04         3.19 o
  11  13   8         13.58         18.72         4.11 o
  12  13   8         47.08         72.03         8.32 o
  13  13   8         53.89         55.15         6.91 o
   0  14   8         20.06         34.24         4.51 o
   1  14   8         22.78         22.08         2.82 o
   2  14   8          3.90          2.72         2.09 o
   3  14   8          3.01          4.91         2.05 o
   4  14   8          0.03          0.75         2.04 o
   5  14   8          0.04          2.44         2.08 o
   6  14   8          0.99          0.44         2.02 o
   7  14   8          0.00          2.01         1.92 o
   8  14   8          3.68          2.07         2.11 o
   9  14   8          9.64          5.70         3.29 o
  10  14   8          0.57         -0.30         2.75 o
  11  14   8          0.01          0.81         2.53 o
  12  14   8          0.05          0.27         3.11 o
   1  15   8          0.49          2.68         2.11 o
   2  15   8          0.16         -0.76         1.90 o
   3  15   8          5.15         11.02         2.64 o
   4  15   8         14.15         14.29         2.63 o
   5  15   8         16.96         16.71         2.84 o
   6  15   8          4.44          4.16         1.99 o
   7  15   8          1.69          6.66         2.40 o
   8  15   8          0.28         -1.16         2.41 o
   9  15   8          0.82          1.39         2.43 o
  10  15   8          2.01          5.84         2.98 o
  11  15   8          1.76          1.98         3.11 o
   0  16   8         12.68         11.60         4.58 o
   1  16   8          6.47          8.37         2.37 o
   2  16   8          1.19          2.81         2.22 o
   3  16   8          0.08          2.57         2.23 o
   4  16   8          0.03          0.91         2.00 o
   5  16   8          0.35          0.10         2.19 o
   6  16   8          0.72         -2.11         2.11 o
   7  16   8          0.90          4.43         2.78 o
   8  16   8          1.20          8.62         2.83 o
   9  16   8          0.82          1.48         2.70 o
   1  17   8          1.52          0.90         2.18 o
   2  17   8          2.32         -0.58         2.04 o
   3  17   8          1.75          3.06         2.11 o
   4  17   8          5.23          5.56         2.50 o
   5  17   8          7.64          6.85         2.59 o
   6  17   8          2.34          4.58         2.91 o
   7  17   8          0.01         -0.49         2.43 o
   0  18   8          0.03          2.13         3.02 o
   1  18   8         45.79         59.97         5.58 o
   2  18   8          0.67          0.49         2.21 o
   3  18   8          1.57          0.29         2.37 o
   4  18   8          0.21          1.25         2.94 o
   1   0   9        134.61        140.81         8.11 o
   2   0   9        403.99        134.06        12.19 o
   3   0   9         74.94        133.47        20.87 o
   4   0   9       1003.24        966.38        45.65 o
   5   0   9       1428.13       1152.81       314.81 o
   6   0   9        743.78        344.94        62.89 o
   7   0   9        159.50        121.50         8.59 o
   8   0   9         26.27         57.35         9.13 o
   9   0   9          5.12        102.89         9.95 o
  10   0   9         82.29         93.34         9.77 o
  11   0   9         36.34        260.69        19.06 o
  12   0   9          3.09        183.94        20.67 o
  13   0   9         68.02         62.89         8.36 o
  14   0   9         93.10        133.25        13.33 o
  15   0   9         11.32        123.63        15.71 o
   0   1   9        389.07        343.68        24.94 o
   1   1   9         14.07         24.87         4.98 o
   2   1   9         23.97         25.56         2.98 o
   3   1   9          7.24          6.30         1.60 o
   4   1   9          0.88          9.05         2.54 o
   5   1   9          0.69          6.42         1.68 o
   6   1   9          2.43         14.40         4.29 o
   7   1   9          5.38          6.86         2.00 o
   8   1   9         49.53         35.99         3.26 o
   9   1   9          4.99         10.31         2.89 o
  10   1   9         65.18         45.26         5.50 o
  11   1   9          2.36          2.47         4.47 o
  12   1   9          5.84         12.75         3.14 o
  13   1   9          4.00          2.57         3.00 o
  14   1   9          2.97         -1.18         2.69 o
  15   1   9          0.07          1.60         3.37 o
  16   1   9          2.25         -1.76         5.02 o
   1   2   9          6.42          6.71         1.66 o
   2   2   9         13.90         14.50         1.92 o
   3   2   9          0.30          6.84         2.20 o
   4   2   9        143.04         90.11         5.04 o
   5   2   9         16.00         23.92         2.63 o
   6   2   9         33.49         22.16         2.27 o
   7   2   9         61.68         39.32         3.71 o
   8   2   9          1.00         10.70         3.68 o
   9   2   9          2.15          0.62         2.61 o
  10   2   9          5.38          1.53         2.72 o
  11   2   9          4.53          5.35         2.71 o
  12   2   9          9.22         12.84         3.17 o
  13   2   9          0.39          4.01         2.74 o
  14   2   9          0.00         -0.32         2.76 o
  15   2   9          4.15          5.07         3.50 o
  16   2   9          0.27         -4.73         4.96 o
   0   3   9        116.51        111.80        14.19 o
   1   3   9         41.05         44.05         7.84 o
   2   3   9         13.63          9.58         2.07 o
   3   3   9         10.38          8.72         2.11 o
   4   3   9          4.00          2.53         1.52 o
   5   3   9          2.92          5.77         1.61 o
   6   3   9          1.86          2.09         1.54 o
   7   3   9         17.82         24.97         2.80 o
   8   3   9         14.37         32.90         4.01 o
   9   3   9         53.55         53.73         8.00 o
  10   3   9         70.13         44.37         6.75 o
  11   3   9         10.44         17.91         3.52 o
  12   3   9         30.56         15.75         4.90 o
  13   3   9          2.62          3.98         2.57 o
  14   3   9          0.89          5.39         3.01 o
  15   3   9          1.26          3.29         3.88 o
  16   3   9          2.01          0.96         5.17 o
   1   4   9          6.48          7.88         1.83 o
   2   4   9          2.76         10.00         1.87 o
   3   4   9          0.25         10.53         2.93 o
   4   4   9          1.38          3.99         1.54 o
   5   4   9          5.92          5.65         1.63 o
   6   4   9         16.45         12.75         2.06 o
   7   4   9          2.50          6.56         2.17 o
   8   4   9         13.07          7.44         2.42 o
   9   4   9          1.44          4.47         2.72 o
  10   4   9          0.60          7.18         3.21 o
  11   4   9          7.00          5.97         2.82 o
  12   4   9          6.12          8.98         3.20 o
  13   4   9          0.93          2.70         2.59 o
  14   4   9          4.47          4.93         3.25 o
  15   4   9          0.10          5.71         3.68 o
  16   4   9          0.05          0.49         3.86 o
   0   5   9       2720.83       3906.38       283.16 o
   1   5   9        228.87        210.98        10.27 o
   2   5   9         64.68         77.47         4.78 o
   3   5   9         28.60         25.14         3.13 o
   4   5   9         10.57         25.39         8.99 o
   5   5   9          4.75          4.23         1.78 o
   6   5   9          1.02         49.36        16.24 o
   7   5   9          0.17         29.52         8.24 o
   8   5   9        287.13        260.75        25.78 o
   9   5   9        115.30        141.07         9.19 o
  10   5   9        700.30        763.50        49.58 o
  11   5   9          5.85         10.14         4.54 o
  12   5   9         91.18         37.04         4.75 o
  13   5   9         13.02         12.96         4.41 o
  14   5   9         17.54         15.39         4.16 o
  15   5   9          3.51          0.98         3.67 o
  16   5   9         18.72          8.30         6.25 o
   1   6   9          7.04         14.05         2.61 o
   2   6   9          0.41          7.76         1.87 o
   3   6   9          2.43          6.42         1.82 o
   4   6   9         18.92         16.98         3.32 o
   5   6   9          7.71         25.80         3.44 o
   6   6   9          4.87          0.79         2.19 o
   7   6   9         18.22         21.17         5.33 o
   8   6   9         19.21         12.65         2.44 o
   9   6   9          4.43          3.36         2.34 o
  10   6   9          9.03         10.04         3.58 o
  11   6   9          4.28         -0.64         2.95 o
  12   6   9          0.02         10.36         3.11 o
  13   6   9          4.83         20.24         5.08 o
  14   6   9         15.69         12.21         3.90 o
  15   6   9          6.07          6.77         3.76 o
  16   6   9          2.53          4.12         5.56 o
   0   7   9         13.98          8.06         2.75 o
   1   7   9         34.14         23.93         2.63 o
   2   7   9          0.22         10.45         2.81 o
   3   7   9          9.70         10.44         2.06 o
   4   7   9          0.20          4.33         1.78 o
   5   7   9          1.01          5.15         1.90 o
   6   7   9         14.45         18.83         7.80 o
   7   7   9          3.42          6.44         2.14 o
   8   7   9         46.26         35.04         8.75 o
   9   7   9          1.09          5.33         3.09 o
  10   7   9          6.50          4.44         3.12 o
  11   7   9          0.34          4.34         2.90 o
  12   7   9          0.94          3.18         2.78 o
  13   7   9          1.78          1.29         2.93 o
  14   7   9          1.25          4.86         3.30 o
  15   7   9          0.02          1.21         3.23 o
  16   7   9         11.25         87.23        13.56 o
   1   8   9         13.31         18.78         3.87 o
   2   8   9        115.51         99.89        10.68 o
   3   8   9         40.09         40.49         7.33 o
   4   8   9         48.93         46.46         3.92 o
   5   8   9        109.39        111.27        11.94 o
   6   8   9        312.28        229.52        10.41 o
   7   8   9         31.65         32.30         3.66 o
   8   8   9          1.15          6.40         2.26 o
   9   8   9          2.02          7.49         2.72 o
  10   8   9          5.23          1.21         2.67 o
  11   8   9          4.38          4.85         2.97 o
  12   8   9         84.35        125.00        18.55 o
  13   8   9         24.06         19.04         3.82 o
  14   8   9         28.19         42.20         6.59 o
  15   8   9          0.46          4.85         3.75 o
   0   9   9         12.09         15.13         4.48 o
   1   9   9          7.10         20.96         3.24 o
   2   9   9          1.94          7.08         2.44 o
   3   9   9          3.47          9.43         2.10 o
   4   9   9          2.17          2.95         1.81 o
   5   9   9          2.65          5.19         1.96 o
   6   9   9          2.75          5.13         2.03 o
   7   9   9          1.95          2.82         1.98 o
   8   9   9          0.28          4.26         2.29 o
   9   9   9          1.74          3.69         2.48 o
  10   9   9         20.58         25.54         4.01 o
  11   9   9          0.08          2.44         2.68 o
  12   9   9          2.43          2.17         2.61 o
  13   9   9          0.19          0.77         2.70 o
  14   9   9          0.00          1.52         3.16 o
  15   9   9          0.12          1.19         3.49 o
   1  10   9         35.05         24.01         3.56 o
   2  10   9         65.73         48.22         7.26 o
   3  10   9          3.05         22.13         5.74 o
   4  10   9        204.79        239.37        17.10 o
   5  10   9        365.28        389.29        41.52 o
   6  10   9        143.10        133.53        11.69 o
   7  10   9          6.41         17.89         4.92 o
   8  10   9          2.55          6.00         2.29 o
   9  10   9          6.00         18.90        10.28 o
  10  10   9          5.67          5.53         3.06 o
  11  10   9          4.34          2.74         2.74 o
  12  10   9          0.33         -0.74         2.32 o
  13  10   9          3.84          2.91         2.75 o
  14  10   9          2.24          1.12         3.48 o
   0  11   9          3.85          7.47         3.07 o
   1  11   9         17.01         12.08         2.64 o
   2  11   9          1.44          4.69         2.39 o
   3  11   9         15.63          9.97         3.50 o
   4  11   9          3.97          6.16         2.04 o
   5  11   9          2.32          1.32         1.82 o
   6  11   9          1.55          2.03         1.85 o
   7  11   9          1.04         11.06         5.51 o
   8  11   9         21.19         24.42         4.97 o
   9  11   9         14.67         16.61         3.08 o
  10  11   9          0.84          6.74         2.61 o
  11  11   9          0.07         17.26        11.65 o
  12  11   9          7.18         13.74         3.35 o
  13  11   9          0.19          6.14         3.17 o
   1  12   9          0.55          0.19         1.87 o
   2  12   9          9.69          6.81         2.13 o
   3  12   9          6.18          8.12         2.24 o
   4  12   9         73.58         56.25         6.78 o
   5  12   9          0.32          5.38         2.03 o
   6  12   9          0.22          3.42         1.94 o
   7  12   9          2.36          4.24         2.06 o
   8  12   9          0.80          0.93         1.99 o
   9  12   9          0.22         -0.36         2.43 o
  10  12   9          5.32          8.08         2.86 o
  11  12   9          0.08          0.83         2.53 o
  12  12   9         47.93         35.66         4.95 o
   0  13   9          7.41          8.76         3.37 o
   1  13   9         41.33         31.56         3.68 o
   2  13   9         10.96         25.14         4.08 o
   3  13   9         29.33         20.07         5.52 o
   4  13   9          0.57          3.44         2.37 o
   5  13   9          5.82          4.81         2.02 o
   6  13   9          0.01          3.02         2.04 o
   7  13   9          7.46         17.39         3.86 o
   8  13   9         67.34         91.96         6.06 o
   9  13   9         54.82         62.23         5.46 o
  10  13   9         15.28         18.66         3.95 o
  11  13   9         21.22         18.41         4.01 o
   1  14   9          3.37          5.16         2.16 o
   2  14   9          0.03          3.17         2.05 o
   3  14   9          0.06          3.89         2.03 o
   4  14   9         22.81         19.22         2.87 o
   5  14   9          2.54          6.11         2.55 o
   6  14   9          2.81          5.05         2.03 o
   7  14   9          0.97          1.25         2.12 o
   8  14   9          0.37          2.24         2.17 o
   9  14   9          0.32          2.15         2.62 o
  10  14   9          0.14          2.46         2.63 o
   0  15   9         13.53         15.26         8.54 o
   1  15   9          0.33          1.50         1.98 o
   2  15   9          3.19          4.58         2.27 o
   3  15   9          0.43          0.29         1.97 o
   4  15   9          0.33          1.04         1.94 o
   5  15   9          0.79         -1.95         1.95 o
   6  15   9          6.02          3.77         2.57 o
   7  15   9          0.16          1.10         1.98 o
   8  15   9          1.36          6.80         2.96 o
   9  15   9          1.15          1.83         2.37 o
   1  16   9          0.13          0.68         2.10 o
   2  16   9          2.54          2.35         2.29 o
   3  16   9          7.70          2.56         2.05 o
   4  16   9          0.00          2.97         2.33 o
   5  16   9          6.05          5.19         2.31 o
   6  16   9          5.67          4.91         2.35 o
   7  16   9          0.73          3.32         2.23 o
   0  17   9          2.53          7.18         3.92 o
   1  17   9          2.73          4.03         2.14 o
   2  17   9          0.00          1.29         2.30 o
   3  17   9          0.33          5.29         2.94 o
   4  17   9          0.46         -1.74         2.29 o
   0   0  10        109.78         79.92         8.60 o
   1   0  10        449.00        871.86        42.77 o
   2   0  10        103.27         77.32         6.46 o
   3   0  10         13.87         24.60         3.49 o
   4   0  10          3.67         35.62         4.60 o
   5   0  10          7.59         38.95         4.33 o
   6   0  10         65.24        111.45         8.47 o
   7   0  10         46.34         89.83         7.97 o
   8   0  10        201.91        105.41         8.27 o
   9   0  10          1.33         58.42         7.52 o
  10   0  10        246.53        143.03        17.45 o
  11   0  10         98.83         68.80         8.54 o
  12   0  10          2.20        100.55        10.19 o
  13   0  10         73.42        121.16        11.63 o
  14   0  10          0.13         54.17         8.34 o
  15   0  10          5.42         95.90        14.05 o
   1   1  10         29.19         30.94         4.88 o
   2   1  10          5.91          4.07         1.64 o
   3   1  10         33.99         29.12         2.94 o
   4   1  10         14.13         26.52         4.05 o
   5   1  10        338.28        250.66        18.41 o
   6   1  10          1.14         12.92         2.09 o
   7   1  10          2.86          5.49         3.58 o
   8   1  10          1.60          1.87         1.84 o
   9   1  10          0.97          4.48         2.81 o
  10   1  10          3.39          9.02         3.17 o
  11   1  10          1.02          8.74         4.71 o
  12   1  10          6.01          8.28         3.10 o
  13   1  10         13.11         16.08         3.35 o
  14   1  10          0.02          0.41         2.54 o
  15   1  10          0.31          4.28         4.39 o
  16   1  10          1.48         -1.01         3.07 o
   0   2  10        132.41        113.00        11.38 o
   1   2  10         57.44         50.38         4.80 o
   2   2  10          1.24          4.03         1.70 o
   3   2  10         19.00         10.07         1.99 o
   4   2  10          2.28          0.88         1.66 o
   5   2  10          2.25          5.64         1.89 o
   6   2  10          0.04          5.51         2.44 o
   7   2  10          3.00          5.31         2.05 o
   8   2  10         32.74         22.56         5.09 o
   9   2  10          5.90         15.13         4.63 o
  10   2  10         46.18         39.04         5.55 o
  11   2  10          2.28          3.86         2.66 o
  12   2  10          2.55          0.97         2.67 o
  13   2  10          5.53          8.86         2.88 o
  14   2  10          1.47         -1.41         2.52 o
  15   2  10          0.86          3.10         3.50 o
  16   2  10          3.16         -2.92         2.92 o
   1   3  10         21.79         26.09         3.24 o
   2   3  10          6.15         12.71         2.10 o
   3   3  10          2.69          8.27         1.89 o
   4   3  10         22.12         26.71         3.01 o
   5   3  10        109.87        111.51        10.93 o
   6   3  10          3.37         18.49         2.48 o
   7   3  10         14.84         37.76        14.24 o
   8   3  10         17.27         10.73         2.62 o
   9   3  10          8.33          6.82         2.76 o
  10   3  10          0.78          3.15         2.46 o
  11   3  10          0.12          1.45         2.47 o
  12   3  10          3.28          5.79         2.70 o
  13   3  10         12.98          8.50         2.82 o
  14   3  10          1.20          1.84         2.61 o
  15   3  10          1.59          4.59         3.40 o
  16   3  10          0.60          2.23         3.73 o
   0   4  10         28.82         20.30         3.49 o
   1   4  10         16.44         35.12         4.80 o
   2   4  10          8.10          8.78         2.38 o
   3   4  10          2.06          7.97         2.53 o
   4   4  10          3.03          9.15         2.17 o
   5   4  10          1.01         13.88         2.53 o
   6   4  10          0.17          9.15         2.31 o
   7   4  10          0.18          7.52         2.78 o
   8   4  10          8.10         10.10         3.48 o
   9   4  10          6.91         12.38         3.31 o
  10   4  10          9.71         11.39         3.15 o
  11   4  10         12.62         11.29         3.06 o
  12   4  10          1.12          2.80         2.91 o
  13   4  10          0.12          2.32         2.51 o
  14   4  10          0.04          3.19         2.58 o
  15   4  10          0.08         -0.70         3.20 o
   1   5  10        211.99        157.23         9.51 o
   2   5  10         36.03         70.66         7.23 o
   3   5  10         68.52         79.83        10.37 o
   4   5  10        294.06        362.77        29.78 o
   5   5  10       1911.18       1998.40       150.18 o
   6   5  10         51.82        154.31         9.25 o
   7   5  10         17.72         22.10         2.90 o
   8   5  10         20.62         25.39         3.38 o
   9   5  10         13.55         12.44         3.52 o
  10   5  10         10.90          5.72         3.39 o
  11   5  10          5.21          7.20         2.98 o
  12   5  10         26.05         20.91         4.71 o
  13   5  10         10.84          7.29         3.04 o
  14   5  10          0.36          6.37         3.18 o
  15   5  10          1.29          1.93         7.61 o
   0   6  10         80.51         81.20         9.02 o
   1   6  10          3.06          9.28         5.71 o
   2   6  10          0.69          6.38         1.98 o
   3   6  10          7.92          8.29         2.08 o
   4   6  10          0.57         10.21         2.19 o
   5   6  10          9.07          7.75         2.24 o
   6   6  10          0.06          7.13         2.68 o
   7   6  10          0.53          2.63         2.21 o
   8   6  10         43.50         32.20         8.52 o
   9   6  10          0.95         20.04         3.71 o
  10   6  10         19.06         28.41         4.85 o
  11   6  10          0.46         12.41         3.18 o
  12   6  10          1.30          1.72         2.63 o
  13   6  10          3.46          3.21         2.79 o
  14   6  10          0.35          5.62         3.00 o
  15   6  10          2.10          0.58         3.39 o
   1   7  10          0.73          6.27         2.01 o
   2   7  10          0.71          2.58         1.87 o
   3   7  10          1.08         25.24         4.34 o
   4   7  10        136.70        119.17         6.52 o
   5   7  10          6.15         18.83         2.51 o
   6   7  10          6.74         11.90         2.46 o
   7   7  10          7.40          6.82         2.24 o
   8   7  10          0.10          5.82         2.18 o
   9   7  10          0.97          5.03         2.88 o
  10   7  10          7.65          0.96         2.87 o
  11   7  10          7.32         22.55         8.32 o
  12   7  10         33.44         30.38         4.45 o
  13   7  10         11.45         13.02         3.44 o
  14   7  10          4.63         10.68         4.09 o
   0   8  10        157.58         95.46         8.71 o
   1   8  10         58.71         82.09         6.20 o
   2   8  10         13.65         14.66         2.77 o
   3   8  10          3.64          2.79         1.73 o
   4   8  10          0.01          7.03         1.92 o
   5   8  10         13.91         10.08         2.90 o
   6   8  10          9.70         19.30         2.46 o
   7   8  10        103.04        151.21        10.27 o
   8   8  10         41.92         68.80         4.83 o
   9   8  10         58.23         53.28         5.56 o
  10   8  10          8.26          6.27         2.94 o
  11   8  10        114.39         96.18         7.71 o
  12   8  10          2.36         11.55         4.14 o
  13   8  10         25.05         18.85         4.20 o
  14   8  10          4.93         11.66         5.60 o
   1   9  10          3.58          3.09         1.89 o
   2   9  10          6.51          6.15         1.93 o
   3   9  10          0.04         15.58         6.85 o
   4   9  10          3.68         19.21         8.33 o
   5   9  10         33.12         33.58         3.05 o
   6   9  10          0.10         11.86         2.65 o
   7   9  10          3.06          8.17         3.26 o
   8   9  10          0.13          1.43         1.98 o
   9   9  10          0.15          1.80         2.35 o
  10   9  10          0.84          0.83         2.64 o
  11   9  10          0.10         -2.69         2.69 o
  12   9  10          0.02          4.79         2.65 o
  13   9  10          0.07          5.88         2.94 o
   0  10  10         43.56         68.96         6.70 o
   1  10  10         68.07         66.50         5.38 o
   2  10  10         27.46         28.79         2.92 o
   3  10  10          6.52          1.92         1.78 o
   4  10  10          3.06          6.68         2.02 o
   5  10  10          0.12          0.60         1.78 o
   6  10  10         31.40         17.16         2.47 o
   7  10  10          2.36          3.48         2.01 o
   8  10  10          0.60          3.56         2.32 o
   9  10  10          3.50         10.05         3.46 o
  10  10  10          7.46          6.61         3.19 o
  11  10  10         16.59         24.78         6.01 o
  12  10  10          0.15          1.83         2.67 o
  13  10  10          3.49         -0.05         2.62 o
   1  11  10          0.00          4.52         3.02 o
   2  11  10          6.26          2.73         1.89 o
   3  11  10          0.30          8.93         4.03 o
   4  11  10          2.56         12.87         5.45 o
   5  11  10          3.87         16.96         3.46 o
   6  11  10          0.00         17.55         7.51 o
   7  11  10          6.45         49.12        22.56 o
   8  11  10          5.16          2.96         2.27 o
   9  11  10          2.02          2.42         2.56 o
  10  11  10          0.03         -1.35         2.94 o
  11  11  10          0.40         -0.50         2.55 o
  12  11  10          0.86          1.99         2.71 o
   0  12  10         65.93         70.47         6.49 o
   1  12  10         14.94         13.97         2.54 o
   2  12  10          0.94          3.48         1.95 o
   3  12  10          8.33          3.96         3.43 o
   4  12  10          0.20          2.13         1.82 o
   5  12  10          3.22          7.11         2.14 o
   6  12  10          0.05          3.48         1.94 o
   7  12  10         18.77         12.83         2.52 o
   8  12  10         20.44         21.42         3.28 o
   9  12  10         42.65         26.04         3.85 o
  10  12  10          0.16          3.39         2.81 o
  11  12  10          7.31         12.90         3.38 o
   1  13  10          6.80          5.16         2.24 o
   2  13  10          7.33          6.67         2.26 o
   3  13  10          0.81          7.35         2.26 o
   4  13  10          9.63         20.17         3.41 o
   5  13  10         62.11         61.47         5.60 o
   6  13  10          3.33         10.29         2.72 o
   7  13  10         28.23         25.75         3.81 o
   8  13  10         14.07         15.99         4.37 o
   9  13  10          7.38          6.31         2.82 o
   0  14  10          0.73          8.04         3.12 o
   1  14  10          0.97         -0.95         2.03 o
   2  14  10          0.80          4.17         2.10 o
   3  14  10          0.15          3.47         2.10 o
   4  14  10          1.48          0.81         1.96 o
   5  14  10          0.18          2.27         1.98 o
   6  14  10          0.25         -0.11         1.94 o
   7  14  10          0.21          0.70         2.08 o
   8  14  10          1.64         -0.12         2.49 o
   1  15  10          0.32         -1.95         1.95 o
   2  15  10          0.00          5.04         2.16 o
   3  15  10          4.33         11.10         2.48 o
   4  15  10          4.43         10.27         4.30 o
   5  15  10          0.46          1.45         2.03 o
   6  15  10          0.49          3.19         2.39 o
   0  16  10          0.08          5.31         3.45 o
   1  16  10          0.60          2.79         2.27 o
   2  16  10          0.00          6.78         2.43 o
   3  16  10          0.00          2.41         2.37 o
   1   0  11        102.59         72.86         8.16 o
   2   0  11          9.63        226.35        11.49 o
   3   0  11        217.37        195.15        10.66 o
   4   0  11        103.88        347.85        44.79 o
   5   0  11       1001.90       1091.82       112.41 o
   6   0  11         11.46         65.28        12.07 o
   7   0  11         46.08         83.38        13.31 o
   8   0  11         22.02         83.60         8.93 o
   9   0  11         16.11         57.40         7.56 o
  10   0  11          4.91         65.25         8.97 o
  11   0  11         47.23         60.82         7.91 o
  12   0  11        115.76         56.06         7.92 o
  13   0  11        209.51        182.07        15.31 o
  14   0  11         16.80        142.75        19.77 o
   0   1  11         92.67         56.40        12.14 o
   1   1  11          5.08          8.90         1.88 o
   2   1  11         13.95          8.06         1.96 o
   3   1  11          5.24          6.02         1.83 o
   4   1  11          2.84         23.38         6.08 o
   5   1  11          0.80          3.11         1.74 o
   6   1  11         17.11         11.65         3.16 o
   7   1  11          7.55          3.98         1.94 o
   8   1  11          0.88         10.91         3.71 o
   9   1  11          2.30          7.59         2.85 o
  10   1  11          2.15          4.39         3.46 o
  11   1  11          4.30          5.81         2.89 o
  12   1  11          3.25          6.17         3.31 o
  13   1  11          0.04         -0.71         2.50 o
  14   1  11          0.03          0.61         2.60 o
   1   2  11         18.62         18.16         2.80 o
   2   2  11          8.69          5.66         1.79 o
   3   2  11         30.21         34.99         4.50 o
   4   2  11         45.78         46.63         3.92 o
   5   2  11        128.49        118.18         9.43 o
   6   2  11          3.29          7.84         2.24 o
   7   2  11          4.88          7.94         4.79 o
   8   2  11          0.11          4.20         2.60 o
   9   2  11          0.05         10.59         3.05 o
  10   2  11          1.57          0.23         2.52 o
  11   2  11          3.83          2.61         2.68 o
  12   2  11          7.61          3.10         2.67 o
  13   2  11         17.11         10.68         4.23 o
  14   2  11          0.40          4.80         2.83 o
   0   3  11        205.07        136.75        14.45 o
   1   3  11         22.03         24.70         4.38 o
   2   3  11         49.60         29.04         2.84 o
   3   3  11          5.70          5.88         1.84 o
   4   3  11          1.29          8.45         1.93 o
   5   3  11          5.11          4.70         1.86 o
   6   3  11         15.71         15.11         2.57 o
   7   3  11          1.78          0.69         1.78 o
   8   3  11          0.00          5.94         6.32 o
   9   3  11          3.99          4.13         2.55 o
  10   3  11          0.19          2.05         2.35 o
  11   3  11          0.19          1.80         2.56 o
  12   3  11          5.21          2.93         2.87 o
  13   3  11          0.89          2.38         2.53 o
  14   3  11          0.96          7.05         2.92 o
   1   4  11          4.32          8.90         2.16 o
   2   4  11          0.00          2.37         1.90 o
   3   4  11          3.79          0.25         2.27 o
   4   4  11         15.78         22.20         2.94 o
   5   4  11         37.43         34.25         3.49 o
   6   4  11          7.93         10.58         2.28 o
   7   4  11          0.29          5.66         2.05 o
   8   4  11          2.34          3.77         2.63 o
   9   4  11          0.36          1.28         2.48 o
  10   4  11          0.18          2.18         2.55 o
  11   4  11          0.20         -0.48         2.30 o
  12   4  11          0.06          1.41         2.66 o
  13   4  11          2.17          7.14         3.06 o
  14   4  11          0.98          2.49         2.69 o
   0   5  11        871.00       1171.80        68.84 o
   1   5  11          6.33         92.21         7.42 o
   2   5  11        255.90        178.34        14.45 o
   3   5  11         41.61         45.32         3.98 o
   4   5  11         22.23         57.26         5.38 o
   5   5  11          0.04          3.34         1.84 o
   6   5  11         99.20         78.59         6.07 o
   7   5  11          1.86          9.18         2.38 o
   8   5  11          0.69          6.38         2.44 o
   9   5  11          7.35         11.08         3.39 o
  10   5  11          4.20          5.84         4.55 o
  11   5  11          3.08          2.76         2.77 o
  12   5  11          0.02          6.66         2.93 o
  13   5  11          0.33          3.25         2.88 o
  14   5  11          0.79          0.90         2.92 o
   1   6  11          9.73         12.02         2.31 o
   2   6  11          1.66          6.90         2.03 o
   3   6  11         17.28         16.23         2.36 o
   4   6  11          5.39         13.00         2.78 o
   5   6  11         81.33         74.36         5.22 o
   6   6  11          5.09          6.03         2.08 o
   7   6  11          1.28          8.69         2.24 o
   8   6  11          3.43          4.36         2.36 o
   9   6  11          0.00          9.00         3.04 o
  10   6  11          3.61          3.25         2.60 o
  11   6  11          1.60          3.54         2.80 o
  12   6  11          4.13          3.97         3.43 o
  13   6  11         15.57         18.05         5.86 o
   0   7  11         17.16         41.67         4.86 o
   1   7  11         49.98         47.51         3.82 o
   2   7  11          0.06          0.18         1.83 o
   3   7  11         16.16         13.07         2.24 o
   4   7  11          2.17          2.93         2.10 o
   5   7  11         10.78          5.11         1.90 o
   6   7  11          0.04          3.20         1.96 o
   7   7  11          6.40         17.71         3.92 o
   8   7  11          0.01          8.36         2.50 o
   9   7  11         33.62         34.05         5.88 o
  10   7  11          0.31          9.99         3.88 o
  11   7  11         12.25         18.36         3.88 o
  12   7  11          3.55          0.93         2.82 o
  13   7  11          0.02          7.24         2.95 o
   1   8  11          0.41          3.87         1.91 o
   2   8  11          3.96          6.62         2.00 o
   3   8  11          0.11          1.31         1.73 o
   4   8  11          0.01         12.40         2.94 o
   5   8  11          1.66         10.20         2.35 o
   6   8  11         53.46         66.52         8.43 o
   7   8  11          0.53          4.77         2.18 o
   8   8  11         41.63         24.29         4.10 o
   9   8  11         17.01         14.94         3.67 o
  10   8  11          0.42          3.80         3.47 o
  11   8  11          0.35          2.41         2.90 o
  12   8  11         20.82         20.55         4.11 o
   0   9  11         47.96         59.62         5.63 o
   1   9  11          0.04          8.48         2.15 o
   2   9  11         12.09          9.42         2.19 o
   3   9  11          1.92          2.51         1.80 o
   4   9  11          0.29          2.28         1.74 o
   5   9  11          0.16          0.43         1.62 o
   6   9  11          0.38          0.53         1.83 o
   7   9  11          1.53          7.25         2.39 o
   8   9  11          8.44         11.29         4.71 o
   9   9  11          1.57         -0.30         2.81 o
  10   9  11          4.69          7.52         3.22 o
  11   9  11          0.21         -0.67         2.70 o
   1  10  11          0.36          3.75         1.85 o
   2  10  11          0.07          3.69         1.75 o
   3  10  11          5.76         10.98         3.50 o
   4  10  11          7.65         15.98         3.01 o
   5  10  11         38.94         29.74         3.43 o
   6  10  11          0.22          3.51         1.94 o
   7  10  11          0.06          1.09         2.14 o
   8  10  11          1.70          4.89         2.54 o
   9  10  11          1.53          4.20         3.05 o
  10  10  11          2.48          1.02         2.87 o
  11  10  11          6.64         -0.56         3.96 o
   0  11  11         30.99         19.82         5.17 o
   1  11  11          0.20         12.99         2.38 o
   2  11  11          1.31          8.12         2.07 o
   3  11  11          0.26          4.88         1.99 o
   4  11  11          2.01          4.43         2.24 o
   5  11  11          1.01          1.52         1.80 o
   6  11  11          0.66          1.71         1.97 o
   7  11  11          4.25          4.25         2.40 o
   8  11  11          3.34          5.48         2.85 o
   9  11  11          1.46          3.12         3.25 o
  10  11  11          6.91          1.97         2.92 o
   1  12  11          0.19          1.00         1.94 o
   2  12  11          0.24         -0.57         2.17 o
   3  12  11          6.97          5.71         2.14 o
   4  12  11          5.78         13.18         2.54 o
   5  12  11         10.58         12.49         3.57 o
   6  12  11         12.94         15.17         2.81 o
   7  12  11          0.92          1.11         2.10 o
   8  12  11          5.74          4.73         2.75 o
   0  13  11        187.65        174.40        11.27 o
   1  13  11         76.89         76.53         4.83 o
   2  13  11         19.98         16.08         2.66 o
   3  13  11          1.34         -0.47         1.92 o
   4  13  11          2.98          2.45         2.02 o
   5  13  11          6.96          8.71         2.34 o
   6  13  11          8.71          4.10         2.37 o
   7  13  11          9.07          9.49         2.63 o
   1  14  11          0.12         -0.34         1.98 o
   2  14  11          0.96          1.96         2.11 o
   3  14  11          0.35          2.53         2.12 o
   4  14  11          0.54          0.10         2.05 o
   5  14  11          0.97          3.17         2.19 o
   0   0  12        223.08        110.62        12.16 o
   1   0  12         39.71        308.85        21.53 o
   2   0  12         20.60         52.52         6.76 o
   3   0  12         78.55         60.10         5.26 o
   4   0  12         30.35         31.59         5.64 o
   5   0  12          6.15         22.79         3.53 o
   6   0  12         39.90         77.50         8.29 o
   7   0  12         48.66         57.90         6.90 o
   8   0  12        131.52        218.02        16.85 o
   9   0  12         39.24         57.83         7.86 o
  10   0  12          0.33         25.40         5.74 o
  11   0  12         61.12         51.16        12.07 o
  12   0  12        112.14         44.38         7.29 o
  13   0  12          0.59         55.75         9.56 o
   1   1  12          0.29          3.60         1.73 o
   2   1  12          1.15          1.67         1.66 o
   3   1  12          0.38         13.03         3.63 o
   4   1  12          4.15          8.29         2.17 o
   5   1  12          1.96         12.53         3.97 o
   6   1  12          7.44         12.06         2.23 o
   7   1  12          0.33          3.24         1.93 o
   8   1  12          0.89          2.19         2.65 o
   9   1  12          0.30          8.71         3.15 o
  10   1  12          0.74          2.95         2.70 o
  11   1  12          4.65          1.86         2.78 o
  12   1  12          0.13          4.61         2.90 o
  13   1  12          5.22          8.03         3.12 o
   0   2  12         20.66         19.65         3.33 o
   1   2  12         10.22         15.66         2.28 o
   2   2  12          1.22          2.93         1.63 o
   3   2  12          7.35          9.91         1.90 o
   4   2  12          1.47          3.52         1.65 o
   5   2  12          5.15          4.25         1.76 o
   6   2  12          7.49          7.17         2.13 o
   7   2  12          4.73          8.45         2.19 o
   8   2  12          6.09          5.58         2.74 o
   9   2  12         12.05          6.20         2.76 o
  10   2  12          0.20          4.61         2.74 o
  11   2  12         14.11         16.83         3.51 o
  12   2  12          6.44          4.06         3.82 o
   1   3  12          3.62          4.03         1.85 o
   2   3  12          3.12          2.40         1.69 o
   3   3  12          1.39          2.57         1.65 o
   4   3  12         21.46         10.98         2.20 o
   5   3  12          3.43          4.97         1.77 o
   6   3  12          9.10          5.49         2.01 o
   7   3  12          1.11          8.40         2.23 o
   8   3  12          0.21          3.92         2.50 o
   9   3  12          1.04          6.21         2.83 o
  10   3  12          1.55          1.62         2.58 o
  11   3  12          0.44          2.16         2.80 o
  12   3  12          0.04         -2.37         2.58 o
   0   4  12          7.78          7.47         3.90 o
   1   4  12         26.39         20.43         2.60 o
   2   4  12          4.86          2.71         1.67 o
   3   4  12          0.37          0.77         1.60 o
   4   4  12          0.28          3.10         1.74 o
   5   4  12          0.76          3.72         1.68 o
   6   4  12          0.06          1.52         1.89 o
   7   4  12          0.78          0.51         1.82 o
   8   4  12          2.41          0.65         2.26 o
   9   4  12          1.42          1.95         2.32 o
  10   4  12          0.10          1.92         2.73 o
  11   4  12          0.29         -0.65         2.53 o
  12   4  12          1.26          0.28         2.67 o
   1   5  12          0.06          3.74         2.06 o
   2   5  12          5.59         11.52         2.68 o
   3   5  12         15.33         14.46         2.68 o
   4   5  12         67.64         36.44         3.70 o
   5   5  12          2.34         17.18         3.84 o
   6   5  12         46.40         41.93         7.44 o
   7   5  12         10.13         19.42         4.10 o
   8   5  12          1.57          4.01         3.01 o
   9   5  12          0.19          3.73         2.83 o
  10   5  12          2.65          2.45         3.01 o
  11   5  12         23.22         12.29         3.57 o
  12   5  12          3.20          6.75         3.20 o
   0   6  12          6.72         18.88         5.97 o
   1   6  12         13.78         13.85         2.39 o
   2   6  12          0.17          2.82         1.87 o
   3   6  12          1.31          0.61         1.74 o
   4   6  12          3.27          4.94         1.86 o
   5   6  12          0.24          5.29         1.93 o
   6   6  12          1.16          6.49         2.27 o
   7   6  12          1.90          4.73         2.16 o
   8   6  12          0.88          3.23         4.71 o
   9   6  12          0.90          8.94         3.76 o
  10   6  12          0.10          1.46         2.76 o
  11   6  12          1.54          4.71         3.01 o
   1   7  12          0.00          5.25         2.08 o
   2   7  12          1.40          3.27         1.85 o
   3   7  12          3.87          4.39         1.93 o
   4   7  12          1.97          6.32         2.16 o
   5   7  12          7.55          8.12         2.06 o
   6   7  12          6.67          7.37         2.37 o
   7   7  12          2.19          2.75         2.22 o
   8   7  12          1.58          4.09         2.89 o
   9   7  12          7.85          3.58         2.96 o
  10   7  12          0.14         -2.00         2.66 o
  11   7  12          0.88          6.24         3.13 o
   0   8  12         19.35         36.28         6.22 o
   1   8  12        113.51        120.62         6.46 o
   2   8  12          0.38          7.18         2.56 o
   3   8  12          1.36          4.34         1.89 o
   4   8  12          1.51          3.52         1.88 o
   5   8  12          3.16          4.32         2.57 o
   6   8  12          2.61          1.64         1.92 o
   7   8  12          0.58          8.80         2.60 o
   8   8  12         32.56         38.07         4.31 o
   9   8  12          5.84         16.13         3.97 o
  10   8  12          0.13          8.28         3.41 o
   1   9  12          0.94          0.61         1.97 o
   2   9  12          0.60          0.00         1.83 o
   3   9  12          0.76          1.97         2.33 o
   4   9  12          0.20          2.38         1.87 o
   5   9  12          1.48          3.43         1.76 o
   6   9  12          1.76          2.89         1.98 o
   7   9  12          2.92          7.07         2.45 o
   8   9  12          0.85         -0.23         2.98 o
   9   9  12          0.75          6.62         3.46 o
   0  10  12          9.82          6.95         2.88 o
   1  10  12          2.46          2.43         1.81 o
   2  10  12          7.95          3.08         2.01 o
   3  10  12          9.04          8.25         2.20 o
   4  10  12          0.63          8.33         2.05 o
   5  10  12          0.81          0.85         1.69 o
   6  10  12          4.60          6.50         2.23 o
   7  10  12          0.84          1.81         2.17 o
   8  10  12         13.34          5.71         3.04 o
   1  11  12          5.72          8.04         2.72 o
   2  11  12          0.12          1.33         1.86 o
   3  11  12          0.05          6.26         2.62 o
   4  11  12          5.88          5.60         2.03 o
   5  11  12         10.39         13.80         2.82 o
   6  11  12          0.32          1.61         2.52 o
   7  11  12          0.15         15.11         9.57 o
   0  12  12          3.74         16.81         5.73 o
   1  12  12         55.23         46.70         4.64 o
   2  12  12          0.13          1.55         1.97 o
   3  12  12          0.43          1.20         1.83 o
   4  12  12          0.01          1.14         2.10 o
   5  12  12          5.70          3.14         2.31 o
   1  13  12          7.99          4.64         2.22 o
   1   0  13         13.31         24.73         3.74 o
   2   0  13          0.89        120.06        10.67 o
   3   0  13          1.42         26.60         3.79 o
   4   0  13         49.84         54.23         5.00 o
   5   0  13         43.23         39.99         6.27 o
   6   0  13        114.13        145.20        10.19 o
   7   0  13         43.94         37.87         6.35 o
   8   0  13          6.93         18.91         5.36 o
   9   0  13         13.41        141.30        12.91 o
  10   0  13          0.74         20.10         5.82 o
   0   1  13          1.51          6.17         2.56 o
   1   1  13          4.71          6.43         1.95 o
   2   1  13          0.08          6.95         3.72 o
   3   1  13          1.31          2.81         1.74 o
   4   1  13          2.68          3.71         2.04 o
   5   1  13          1.63          3.02         1.88 o
   6   1  13          0.04          3.27         1.89 o
   7   1  13          0.06          8.07         2.95 o
   8   1  13          2.88         12.28         3.43 o
   9   1  13          3.84          6.46         2.99 o
  10   1  13          0.20          7.97         3.33 o
   1   2  13          1.14          0.46         1.65 o
   2   2  13          0.22          1.70         1.68 o
   3   2  13          0.20          1.19         1.61 o
   4   2  13          0.98          4.18         1.92 o
   5   2  13          0.59          6.54         2.15 o
   6   2  13         13.95          9.53         2.42 o
   7   2  13          0.17          0.71         2.56 o
   8   2  13          1.03          2.66         2.68 o
   9   2  13          1.58          1.28         3.22 o
  10   2  13          2.92         -0.34         2.69 o
   0   3  13          1.53          4.32         2.61 o
   1   3  13          4.69          6.71         1.94 o
   2   3  13          1.38          3.13         1.78 o
   3   3  13          0.65          2.75         1.71 o
   4   3  13          1.34         -0.37         1.62 o
   5   3  13          0.08          0.17         1.73 o
   6   3  13          1.23         -1.57         1.80 o
   7   3  13          2.03          4.38         2.46 o
   8   3  13         14.27          8.74         3.22 o
   9   3  13          1.00          0.03         3.61 o
  10   3  13          0.57          1.02         2.71 o
   1   4  13          1.46          2.42         1.91 o
   2   4  13          1.83          0.17         1.68 o
   3   4  13          0.35          1.01         1.71 o
   4   4  13          2.22          3.99         1.75 o
   5   4  13          7.11          4.46         2.17 o
   6   4  13          0.05          2.39         2.02 o
   7   4  13          0.90         -1.32         2.07 o
   8   4  13          0.00          0.28         2.98 o
   9   4  13          0.08         -2.33         2.51 o
  10   4  13          0.65         -0.64         2.60 o
   0   5  13          7.66         38.67         5.05 o
   1   5  13         67.02         56.79         4.71 o
   2   5  13          5.56          7.36         2.45 o
   3   5  13          8.04          9.62         2.55 o
   4   5  13          0.05          3.15         1.96 o
   5   5  13          2.68          3.24         2.04 o
   6   5  13          7.05          1.15         2.17 o
   7   5  13          1.54          5.06         2.64 o
   8   5  13         54.89         60.25        12.50 o
   9   5  13         17.75         10.32         3.75 o
   1   6  13          1.74          7.23         2.15 o
   2   6  13          0.48          4.79         2.06 o
   3   6  13          2.66          5.42         1.97 o
   4   6  13          7.82         21.52         5.79 o
   5   6  13          7.96         10.20         2.93 o
   6   6  13          4.58          5.43         2.28 o
   7   6  13          0.01          3.53         2.92 o
   8   6  13          0.43          0.30         2.98 o
   0   7  13          0.90         13.04         3.74 o
   1   7  13         45.12         28.24         4.40 o
   2   7  13          6.52          9.34         2.52 o
   3   7  13          2.38          5.53         2.01 o
   4   7  13          0.76          5.45         2.06 o
   5   7  13          2.70         -0.88         1.96 o
   6   7  13          2.13          2.97         2.28 o
   7   7  13          7.13         14.89         3.17 o
   8   7  13          1.24          5.88         3.98 o
   1   8  13          0.55          3.94         2.09 o
   2   8  13          9.31          6.20         2.09 o
   3   8  13         10.26          6.63         2.20 o
   4   8  13         39.02         51.35         4.35 o
   5   8  13          1.27         12.88         2.57 o
   6   8  13         27.01         32.14         3.92 o
   7   8  13         36.40         15.03         5.43 o
   0   9  13          0.06          4.76         2.93 o
   1   9  13          0.62          2.83         1.89 o
   2   9  13          2.82          3.07         1.90 o
   3   9  13          0.98         -0.19         1.91 o
   4   9  13          0.92          0.54         1.97 o
   5   9  13          0.02          1.87         2.36 o
   1  10  13          0.85         -0.50         2.08 o
   2  10  13          0.06          1.18         1.93 o
   3  10  13          0.70          3.63         2.28 o
   1   0  14        109.88         54.93         5.39 o
   2   0  14         61.53         40.04         6.85 o
   3   0  14         11.48         14.85         3.37 o
   4   0  14          0.11         13.20         3.19 o
   5   0  14          0.86         29.16         6.01 o
   6   0  14         42.39         40.04         5.42 o
   7   0  14          9.80         29.11         8.03 o
   1   1  14          0.14          2.93         1.83 o
   2   1  14          0.22          0.59         1.74 o
   3   1  14          2.17          3.56         1.92 o
   4   1  14          4.10          4.35         1.75 o
   5   1  14          3.69          1.83         1.92 o
   6   1  14          1.24         -0.65         1.88 o
   7   1  14          2.15          3.55         7.84 o
   0   2  14         17.27         20.29         5.40 o
   1   2  14         25.78         18.82         2.53 o
   2   2  14          2.30          3.93         1.83 o
   3   2  14          1.48          0.04         1.66 o
   4   2  14          0.07          0.09         1.76 o
   5   2  14          0.00          1.19         2.10 o
   6   2  14          4.18          1.25         2.31 o
   7   2  14          3.03          0.82         3.51 o
   1   3  14          0.00         -1.57         1.57 o
   2   3  14          2.72          0.68         1.77 o
   3   3  14          8.14          4.93         1.94 o
   4   3  14         12.85          9.57         2.06 o
   5   3  14          5.71          6.08         2.27 o
   6   3  14          0.18          5.15         2.72 o
   0   4  14         12.40          4.16         2.74 o
   1   4  14          0.02          2.74         1.90 o
   2   4  14          1.80          4.53         1.95 o
   3   4  14          0.01          1.57         1.81 o
   4   4  14          0.31         -0.28         1.81 o
   5   4  14          0.02         -1.88         1.88 o
   6   4  14          0.81          0.26         2.31 o
   1   5  14          1.88          3.21         2.01 o
   2   5  14          9.04          5.59         2.11 o
   3   5  14          0.02          5.03         1.92 o
   4   5  14          0.01          2.27         2.28 o
   5   5  14          2.62          6.62         2.82 o
   0   6  14          5.20         19.66         5.32 o
   1   6  14          1.51          5.39         2.43 o
   2   6  14          0.01          2.04         1.82 o
   3   6  14          0.02          0.42         1.91 o
   4   6  14          0.07          3.31         2.25 o
   1   7  14          0.05          2.08         1.89 o
   2   7  14          2.86          3.41         2.06 o
                                                
