# Supplementary material for: Improving data quality for three-dimensional electron diffraction by a post-column energy filter and a new crystal tracking method
Source: J Appl Crystallogr. 2022 Nov 29;55(Pt 6):1583–91. doi: 10.1107/S1600576722009633 (PMC9721325; doi:10.1107/S1600576722009633)
Supplement: Supplementary file 4 [file j-55-01583-sup4.zip › nb5321ZSM-5_crystal3_EXTI_unfilteredsup39.hkl]

#
# h,k,l, Fc-squared, Fo-squared, sigma(Fo-squared), status flag
#
data_unfiltered
_shelx_title ' '
_shelx_refln_list_code          4
_shelx_F_calc_maximum      260.17
_exptl_crystal_F_000       939.25
_reflns_d_resolution_high  0.9003

loop_
 _space_group_symop_operation_xyz
 'x, y, z'
 '-x, -y, -z'
 '-x+1/2, -y, z+1/2'
 'x+1/2, y, -z+1/2'
 '-x, y+1/2, -z'
 'x, -y+1/2, z'
 'x+1/2, -y+1/2, -z+1/2'
 '-x+1/2, y+1/2, z+1/2'

_cell_length_a    20.0220
_cell_length_b    19.8990
_cell_length_c    13.3830
_cell_angle_alpha  90.000
_cell_angle_beta   90.000
_cell_angle_gamma  90.000

_shelx_F_squared_multiplier     1.000

loop_
 _refln_index_h
 _refln_index_k
 _refln_index_l
 _refln_F_squared_calc
 _refln_F_squared_meas
 _refln_F_squared_sigma
 _refln_observed_status
   2   0   0      23508.98      23326.31      1224.84 o
   4   0   0       6947.20       5678.38       370.96 o
   6   0   0       8235.61       7619.39       403.11 o
  12   0   0         67.01        344.69        29.31 o
   2   1   0        493.42        496.77        19.35 o
   4   1   0        619.75        542.58        50.70 o
   6   1   0        469.61        746.71        28.58 o
   8   1   0         27.42         21.11         2.21 o
  10   1   0         38.54         36.72         3.42 o
  12   1   0         12.49         30.38        15.07 o
   4   2   0        151.40        124.16        10.60 o
   6   2   0         95.48         94.29         6.86 o
   8   2   0       1046.36       1633.83        87.74 o
  10   2   0        650.18        638.26        42.49 o
  12   2   0         21.78         57.85        38.00 o
   4   3   0       2986.79       4559.00       478.14 o
   6   3   0       1923.08       3007.16       113.27 o
   8   3   0        297.62        285.01        11.98 o
  10   3   0         89.43        101.53         6.30 o
  12   3   0       1591.25       1402.00       108.91 o
   4   4   0         47.94         27.91         7.41 o
   6   4   0         27.07         20.69         2.54 o
   8   4   0         28.36         27.71         4.05 o
  10   4   0        155.95        113.00        11.82 o
  12   4   0          3.34         -4.27         4.27 o
   6   5   0       1693.84       1759.44        95.66 o
   8   5   0         20.21         12.05         4.07 o
  10   5   0         28.12         57.31         8.20 o
  12   5   0         63.43         55.18         8.75 o
   6   6   0         39.58         36.53         4.96 o
   8   6   0        243.60        255.41        16.30 o
  10   6   0        170.24        166.23        16.16 o
  12   6   0          1.40         19.73         6.44 o
   8   7   0         48.31         39.55         5.64 o
  10   7   0         31.93         23.81         4.48 o
  12   7   0        541.69        504.04        44.86 o
  10   8   0         30.24         26.73         7.07 o
  10   9   0         14.87          1.02         5.69 o
  10  10   0       1015.58       1282.57       103.55 o
   1   0   1      21262.94      16538.04      1454.96 o
   2   0   1         92.46        103.67         4.56 o
   3   0   1      10444.30       9369.00      1377.36 o
   4   0   1         11.98         89.24        12.25 o
   5   0   1      67689.77     119889.13      6181.37 o
   7   0   1       1156.46        947.49       192.11 o
   8   0   1          1.18         25.70        10.73 o
   9   0   1        171.96        111.20         6.41 o
  10   0   1         98.27        109.17         6.91 o
  11   0   1        236.27        255.00        65.10 o
  12   0   1        132.65         99.17        12.96 o
   0   1   1      15917.03      11668.67      1736.15 o
   1   1   1       3044.34       3994.51       170.26 o
   2   1   1         12.30         58.58         6.39 o
   3   1   1         25.15         77.55         4.77 o
   4   1   1         58.50         69.44         7.61 o
   5   1   1         40.17         22.03         2.36 o
   6   1   1         71.78         64.00         2.96 o
   7   1   1         78.13         81.89         7.23 o
   8   1   1        472.53        498.14        60.25 o
  10   1   1        148.87        151.58        19.40 o
  11   1   1         93.57         70.51         6.35 o
  12   1   1         16.63         72.98        45.59 o
   1   2   1        323.08        604.57        64.14 o
   2   2   1         12.64         24.38         3.92 o
   3   2   1        606.41        954.10        36.79 o
   4   2   1       3771.50       9039.21       477.12 o
   5   2   1       1105.73       1581.05       154.21 o
   6   2   1        124.24        126.19         9.79 o
   7   2   1         14.38         20.94         2.34 o
   8   2   1         66.44         47.03         2.78 o
   9   2   1         17.92         12.27         1.67 o
  10   2   1         65.78         70.51         3.46 o
  11   2   1          8.03         12.25         2.39 o
  12   2   1        216.80        171.77        11.95 o
   0   3   1       5553.66       2484.25       136.87 o
   1   3   1       2988.06       2082.71       496.60 o
   2   3   1          5.66         16.29         3.72 o
   3   3   1        320.11        408.55        16.61 o
   4   3   1        219.27        173.99         7.99 o
   5   3   1         52.13         54.86         3.61 o
   6   3   1          5.76          8.22         1.67 o
   7   3   1       1433.73       1366.95        91.30 o
   8   3   1         22.33         23.90         1.93 o
   9   3   1        185.16        152.35        19.61 o
  10   3   1        170.88        107.06         6.55 o
  11   3   1       1049.49       1211.08        48.00 o
  12   3   1        188.49        150.37        11.01 o
   1   4   1        273.87        125.57        15.40 o
   2   4   1          5.39         11.11         2.39 o
   3   4   1         45.46         37.83         4.69 o
   4   4   1         19.27         17.48         2.63 o
   5   4   1        350.46        392.61        16.39 o
   6   4   1          3.81          4.88         2.89 o
   7   4   1          2.63         23.83         9.89 o
   8   4   1          2.39          4.15         2.03 o
   9   4   1          4.84          8.30         2.52 o
  10   4   1          6.69          8.68         1.86 o
  11   4   1          7.19          6.47         2.27 o
  12   4   1          1.67         85.79        11.86 o
   2   5   1          7.48         23.67         4.05 o
   4   5   1        370.01        288.14        18.11 o
   5   5   1         22.05         15.26         5.02 o
   6   5   1        229.48        172.58         8.56 o
   7   5   1        173.48        140.28         7.33 o
   8   5   1         98.07        115.50        15.64 o
   9   5   1        139.07         99.90        14.89 o
  10   5   1        979.60        867.86        39.99 o
  11   5   1        580.83        577.26        34.12 o
  12   5   1        101.11        195.82        13.33 o
   3   6   1        181.96         54.28         6.37 o
   4   6   1          4.36         13.57         3.96 o
   5   6   1        467.57        351.24        21.95 o
   6   6   1          5.24          7.00         2.64 o
   7   6   1         10.01          8.15         3.12 o
   8   6   1          5.94         10.89         3.68 o
   9   6   1         12.51          9.52         3.32 o
  10   6   1          6.02          4.29         2.30 o
  11   6   1          8.66         14.90         8.89 o
  12   6   1         20.41         10.17         4.16 o
   4   7   1         18.93         14.72         4.40 o
   5   7   1         35.96         13.73         5.40 o
   6   7   1          0.57          8.68         3.37 o
   7   7   1        144.85         88.59        13.44 o
   8   7   1         81.07         50.51        10.99 o
   9   7   1        128.03         98.17         9.29 o
  10   7   1         28.81         25.75         8.38 o
  11   7   1         26.18         29.08         5.30 o
  12   7   1          2.40         15.47         6.47 o
   5   8   1        140.31         95.28        22.60 o
   6   8   1         24.11         20.52         5.04 o
   7   8   1        336.22        243.24        16.99 o
   8   8   1         20.49         32.29         5.07 o
   9   8   1          4.87          8.84         3.00 o
  10   8   1         17.98         23.59         7.35 o
  11   8   1         17.27         19.82         6.50 o
  12   8   1        303.31        282.80        27.44 o
   6   9   1          4.48         13.31         5.64 o
   7   9   1         19.89         14.19         5.42 o
   8   9   1         41.34         42.62         6.40 o
   9   9   1         47.25         32.48         4.94 o
  10   9   1          1.05          5.08         3.38 o
  11   9   1         15.13          6.05         4.28 o
  12   9   1          3.20         -6.17         6.17 o
   8  10   1         21.51         22.47         5.52 o
   9  10   1          1.13         13.71         6.26 o
  10  10   1          0.04         10.54         5.64 o
  11  10   1         32.84         30.82        10.13 o
  12  10   1          2.68          7.24         6.02 o
   8  11   1         28.85         35.09         8.94 o
   9  11   1         22.83         17.63         9.18 o
  10  11   1          0.02         12.61         6.98 o
  11  11   1          0.24          2.41         6.83 o
  12  11   1          1.43          4.34         6.05 o
   8  12   1          5.01          5.28         7.57 o
   9  12   1          5.53          2.78         7.31 o
  10  12   1         16.88         11.25         7.93 o
  10  13   1         13.65         18.39         9.16 o
   0   0   2       5794.69       6511.29       681.94 o
   1   0   2       9001.25      10232.87       760.57 o
   2   0   2       5222.04       7413.48      1023.12 o
   3   0   2        210.22        137.13        48.80 o
   4   0   2         82.17        154.23         6.62 o
   5   0   2        115.86        238.29        20.19 o
   6   0   2         76.83        140.26        14.88 o
   7   0   2         87.51        164.10         8.45 o
   8   0   2        651.71       1818.21       388.37 o
   9   0   2        461.23        273.14        45.88 o
  10   0   2        228.36       4138.17       178.51 o
  11   0   2        311.66        262.60        71.34 o
  12   0   2       1340.33        938.66        76.45 o
  13   0   2        111.44         54.32        11.30 o
   1   1   2        383.35        713.89       106.14 o
   2   1   2        200.60        280.91        23.56 o
   3   1   2       1971.72       3644.91        96.55 o
   4   1   2         73.11        145.16         5.00 o
   5   1   2       1413.96       1693.02       117.49 o
   6   1   2        446.39        375.81        21.42 o
   7   1   2         85.54        189.76        14.91 o
   8   1   2         12.27         11.63         1.51 o
   9   1   2          6.66          4.96         2.31 o
  10   1   2          1.99          5.33         2.21 o
  11   1   2         14.58         15.87         3.09 o
  12   1   2         72.05         51.87        18.96 o
  13   1   2        323.61        379.11        33.80 o
   0   2   2       4255.32       2957.28       379.90 o
   1   2   2        822.20        297.95        10.94 o
   2   2   2         15.96        121.80         3.95 o
   3   2   2         73.53         66.75         9.33 o
   4   2   2          0.14          9.79         2.75 o
   5   2   2        159.14        132.47         6.85 o
   6   2   2         76.00         56.47         4.01 o
   7   2   2         62.33         51.03         5.58 o
   8   2   2         55.07         69.09         4.61 o
   9   2   2        323.60        277.15        17.71 o
  10   2   2         19.14         34.06         9.86 o
  11   2   2         18.03         36.45         6.91 o
  12   2   2         17.07         23.60         4.65 o
  13   2   2         15.50         20.62         7.10 o
   1   3   2        111.36        125.32         4.99 o
   2   3   2       1002.82        927.05        96.82 o
   3   3   2       1271.13       1592.57        61.42 o
   4   3   2       4936.23       8284.92      1931.34 o
   5   3   2        483.65        388.30        78.27 o
   6   3   2       3480.90       6682.86       298.09 o
   7   3   2        408.11        386.50        16.62 o
   8   3   2         35.52         25.34         3.11 o
   9   3   2         79.70         55.28         3.66 o
  10   3   2         17.14         20.33         2.82 o
  11   3   2         16.59         12.89         3.99 o
  12   3   2         17.03         12.24         4.53 o
  13   3   2        560.39       1168.63        92.67 o
   0   4   2         14.10         52.14        12.63 o
   1   4   2         43.08         84.67         4.99 o
   2   4   2        151.19         55.84         8.91 o
   3   4   2          5.39          6.13         2.35 o
   4   4   2          4.19          2.95         2.82 o
   5   4   2          3.84          5.14         3.56 o
   6   4   2          6.31          7.79         2.57 o
   7   4   2          5.57          9.99         2.76 o
   8   4   2        168.53        110.10         9.28 o
   9   4   2          2.23          7.50         3.71 o
  10   4   2         20.48         33.54         3.77 o
  11   4   2          5.25          8.36         3.52 o
  12   4   2          0.02         46.59        35.94 o
  13   4   2          6.70          7.74         6.30 o
   1   5   2       1094.72       1093.39        92.82 o
   2   5   2       1060.09       1172.50        46.11 o
   3   5   2       6250.40      13369.52       500.27 o
   4   5   2        501.57        246.75        18.60 o
   5   5   2       4066.31       9315.98       349.34 o
   6   5   2       1694.75       1732.03       227.23 o
   7   5   2        106.76        197.42        17.66 o
   8   5   2        119.49        119.15        19.76 o
   9   5   2         21.45         20.98         4.79 o
  10   5   2          8.75         15.56         4.20 o
  11   5   2          9.73          9.90         3.30 o
  12   5   2        218.10        175.23        33.35 o
  13   5   2       1455.84       1818.89       142.74 o
   0   6   2        356.96        283.18        22.06 o
   1   6   2         43.39         51.16         9.09 o
   2   6   2         39.44        127.16        29.46 o
   3   6   2          0.02          6.52         4.44 o
   4   6   2          0.03          3.00         2.80 o
   5   6   2          4.50         47.49        18.19 o
   6   6   2          0.51          9.03         4.88 o
   7   6   2          5.15         17.63         3.88 o
   8   6   2          2.56          8.73         3.40 o
   9   6   2         13.47         27.44         4.77 o
  10   6   2          3.56          8.58         4.50 o
  11   6   2         17.87         14.54         5.39 o
  12   6   2          0.09          1.19         6.95 o
  13   6   2         17.66          6.72         7.96 o
   1   7   2         25.11         46.49         5.96 o
   2   7   2         95.83         93.04        17.23 o
   3   7   2        114.17         92.79         5.88 o
   4   7   2        993.95       1193.50        47.41 o
   5   7   2         63.14         56.95         4.72 o
   6   7   2        215.62        134.29        13.62 o
   7   7   2          9.88         19.92         5.65 o
   8   7   2          4.06         13.94         3.43 o
   9   7   2         19.84         19.25         3.46 o
  10   7   2          7.95          9.33         3.07 o
  11   7   2          0.89         13.11         4.72 o
  12   7   2        115.48        105.39         9.73 o
   2   8   2        239.62        153.15        12.10 o
   3   8   2          7.04          3.41         4.02 o
   4   8   2         37.79         52.12        18.12 o
   5   8   2         23.27         33.71         3.81 o
   6   8   2         22.47         25.59         8.41 o
   8   8   2         75.10         44.46         6.96 o
   9   8   2         52.46         78.46        15.68 o
  10   8   2         12.82         17.85         3.69 o
  11   8   2        127.01         79.30         9.54 o
  12   8   2        345.44        433.97        41.93 o
   3   9   2         42.06         24.31         5.62 o
   4   9   2          1.10          4.08         4.19 o
   5   9   2          0.48         15.56        11.40 o
   6   9   2          9.76          4.08         7.14 o
   7   9   2          3.15          3.85         3.00 o
   8   9   2          9.74          3.72         3.19 o
   9   9   2          1.01          4.36         3.13 o
  10   9   2          1.82          0.66         3.41 o
  11   9   2          0.60          7.53         4.56 o
  12   9   2          3.43          6.72         5.99 o
   4  10   2         17.85          7.38        10.82 o
   5  10   2          0.02          1.42         4.69 o
   7  10   2          3.10          7.74         3.23 o
   8  10   2         35.31         54.99         5.18 o
   9  10   2          7.57         13.42         3.52 o
  10  10   2         12.48         54.32        32.36 o
  11  10   2          0.75          8.72         4.66 o
  12  10   2        103.55        145.27        17.93 o
   4  11   2         32.89         18.31         7.97 o
   5  11   2         35.22         34.11         6.66 o
   6  11   2         18.13         19.49         5.75 o
   7  11   2          8.17         15.76         5.50 o
   8  11   2          1.99          2.76         3.51 o
   9  11   2          5.18          7.47         3.35 o
  10  11   2          0.94         -2.21         3.50 o
  11  11   2          5.09          1.87         4.89 o
  12  11   2         18.65         17.24         9.32 o
   5  12   2         18.44         28.58         9.81 o
   6  12   2         24.35         18.62         5.99 o
   7  12   2         29.80         20.28         6.12 o
   8  12   2          7.08         18.22         8.07 o
   9  12   2        137.62        142.72        12.96 o
  10  12   2         52.91         19.87         5.29 o
  11  12   2          0.52          3.03        15.08 o
  12  12   2         30.52         27.90         9.06 o
   6  13   2        886.12       1164.98        98.07 o
   7  13   2         74.83        103.04        11.85 o
   8  13   2          0.52         17.85        10.20 o
   9  13   2         13.13         27.87         7.16 o
  10  13   2          4.56         21.64         8.96 o
  11  13   2          0.19         18.40         6.03 o
  12  13   2         16.03         17.67         8.55 o
   7  14   2          1.29         -1.15         9.85 o
   8  14   2        147.24        171.41        16.39 o
   9  14   2         17.77          7.25         6.51 o
  10  14   2         27.72         48.60        11.16 o
  11  14   2          1.57          0.05         6.83 o
  12  14   2          5.26         10.31         6.88 o
   8  15   2          0.06          7.83         9.94 o
   9  15   2          0.94         14.90         9.00 o
  10  15   2          5.24          7.42         7.65 o
  10  16   2          9.62         24.12         9.77 o
   1   0   3       2140.00       3650.50       137.56 o
   2   0   3       1119.09       1818.22        97.56 o
   3   0   3      32634.66      27938.42      3342.79 o
   4   0   3       5528.13       8922.78      2402.69 o
   5   0   3       7456.46      14067.40      3348.18 o
   6   0   3       1408.91       1384.72       223.92 o
   7   0   3       4039.66       6344.92      1094.89 o
   8   0   3        177.22        173.15         9.88 o
   9   0   3         60.10         25.17         4.94 o
  10   0   3         64.16         62.77        10.28 o
  11   0   3        349.12        385.18        24.76 o
  12   0   3          4.32        192.82        20.71 o
   0   1   3       2812.19       7378.33       275.91 o
   1   1   3        795.68       1533.36        50.96 o
   2   1   3        156.96        146.71        18.99 o
   3   1   3         13.29         12.97         2.59 o
   4   1   3          6.67          7.37         1.59 o
   5   1   3         10.19         12.72         1.68 o
   6   1   3         42.85         39.54         4.14 o
   7   1   3         56.66         87.41         8.67 o
   8   1   3         85.15         45.89         5.93 o
   9   1   3          1.57          6.00         2.77 o
  10   1   3          3.17         12.77         4.62 o
  11   1   3         67.44         46.65         4.57 o
  12   1   3         19.56         75.35        38.79 o
  13   1   3          4.35          9.43         4.88 o
   1   2   3        541.15        774.64        25.25 o
   2   2   3          3.07         14.34         3.87 o
   3   2   3       1542.40       2218.95       188.77 o
   4   2   3        701.28        698.47        27.50 o
   5   2   3       1306.18       1422.55       159.64 o
   6   2   3         13.98         15.02         1.89 o
   7   2   3         43.38         44.52         3.99 o
   8   2   3         47.68         27.02         4.99 o
   9   2   3         19.31         19.28         3.33 o
  10   2   3          0.52          7.99         3.89 o
  11   2   3          0.27         20.06         3.46 o
  12   2   3        126.76        112.30        17.62 o
  13   2   3        277.84        238.56        17.01 o
   0   3   3       1421.87       1663.46        90.40 o
   1   3   3      14428.23      38096.98       998.23 o
   2   3   3        562.48        682.39        34.74 o
   3   3   3        672.68        534.04        34.36 o
   4   3   3          6.70          8.61         1.94 o
   5   3   3         83.04         63.22         8.10 o
   6   3   3         20.29         29.43         2.56 o
   7   3   3          1.02         15.11         3.16 o
   8   3   3       1165.40       1315.91        93.80 o
   9   3   3       1404.37       2176.92        84.33 o
  10   3   3         19.89         20.71         3.64 o
  11   3   3        140.27        136.24        16.09 o
  12   3   3        223.26        138.97        48.92 o
  13   3   3         10.44         17.33         5.17 o
   1   4   3         17.14         12.30         2.23 o
   2   4   3          8.79         11.16         2.49 o
   3   4   3        435.54        317.21        11.44 o
   4   4   3         31.58         93.43        56.90 o
   5   4   3          5.56          6.78         2.57 o
   6   4   3         25.99         29.22         8.26 o
   7   4   3          5.99         11.25         3.08 o
   8   4   3          1.13         13.46         4.25 o
   9   4   3          3.09          3.66         3.97 o
  10   4   3          5.86          3.22         3.40 o
  11   4   3         16.26         12.56         3.35 o
  12   4   3          5.40          8.45         4.49 o
  13   4   3         87.23         98.40        20.62 o
   0   5   3       8662.20      17741.68       782.75 o
   1   5   3       5775.86       9811.50       598.03 o
   2   5   3        475.57        369.47        16.15 o
   3   5   3         24.48         20.46         3.08 o
   4   5   3         54.68         61.31         6.67 o
   5   5   3         66.26         52.69         5.56 o
   6   5   3         33.09         41.70        11.74 o
   7   5   3        119.14        124.50        11.41 o
   8   5   3       1291.04        984.82       431.12 o
   9   5   3         29.84         27.76         3.75 o
  10   5   3         29.27         37.89         4.43 o
  11   5   3        340.10        346.25        32.69 o
  12   5   3         97.70         63.02        12.22 o
  13   5   3          9.07         12.22         4.99 o
   1   6   3         60.15         52.53         8.81 o
   2   6   3          5.48          9.31         2.34 o
   3   6   3        346.32        274.64        12.94 o
   4   6   3         54.91         33.28         5.86 o
   5   6   3         99.15        148.50        38.61 o
   6   6   3         10.91         16.70         3.11 o
   7   6   3          8.01         24.91         8.05 o
   8   6   3         29.23         27.24         4.93 o
   9   6   3          3.56          9.64         3.16 o
  10   6   3          1.98         11.33         4.11 o
  11   6   3          5.39         10.63         3.80 o
  12   6   3          8.61         17.81         5.18 o
  13   6   3         83.13         73.03        11.92 o
   0   7   3        144.31         65.74         5.50 o
   1   7   3       1174.07       1336.84        58.00 o
   2   7   3         19.40         35.74         7.94 o
   3   7   3         87.42         58.06         5.69 o
   4   7   3          2.92          5.77         3.05 o
   5   7   3         57.04         63.48         9.29 o
   6   7   3          2.61          3.60         2.82 o
   7   7   3         47.99         46.61         4.86 o
   8   7   3         39.35         45.91         4.71 o
   9   7   3        329.29        263.74        21.22 o
  10   7   3          7.66         17.63         3.62 o
  11   7   3         19.65          9.17         4.84 o
  12   7   3          0.12         10.05         4.89 o
  13   7   3         22.93         29.60         9.20 o
   1   8   3         32.84         55.03        15.39 o
   2   8   3          2.28        110.37        57.70 o
   3   8   3        285.96        301.09        63.46 o
   4   8   3       2892.96       3157.99       199.72 o
   5   8   3        147.38        120.28         8.37 o
   6   8   3        471.18        332.72        15.98 o
   7   8   3        441.77        470.26        20.90 o
   8   8   3        169.78        134.05         8.21 o
   9   8   3         41.34         35.29         4.38 o
  10   8   3          1.79          6.95         3.81 o
  11   8   3          2.40          7.65         3.95 o
  12   8   3        195.70        237.32        30.15 o
  13   8   3        378.05        667.85        57.16 o
   0   9   3         23.02         22.05         5.54 o
   1   9   3         22.52         16.70         7.39 o
   2   9   3          0.92          1.16         3.40 o
   3   9   3          9.21         14.90         3.80 o
   4   9   3          8.45          8.23         3.16 o
   5   9   3          3.45          1.96         3.09 o
   6   9   3          2.17          1.08         3.29 o
   7   9   3         11.16          7.60         3.58 o
   8   9   3         63.71         68.48         5.97 o
   9   9   3          4.95         11.50         3.61 o
  10   9   3          1.51          8.71         3.30 o
  11   9   3          4.43         21.93         4.75 o
  12   9   3          4.25          2.39         4.54 o
  13   9   3          1.46         10.92         8.77 o
   1  10   3         28.54         24.36         5.88 o
   2  10   3         22.01         18.62         5.25 o
   3  10   3       1263.24       1190.46        68.60 o
   4  10   3         36.22         42.51         4.94 o
   5  10   3        138.38        107.63         8.22 o
   6  10   3         15.08          7.78         4.78 o
   7  10   3        102.11         86.48         7.74 o
   8  10   3          1.69         15.55         3.87 o
   9  10   3          6.22         12.12         7.33 o
  10  10   3          5.92          6.06         3.61 o
  11  10   3         16.34          7.51         8.10 o
  12  10   3         15.26          9.55         5.34 o
  13  10   3        643.52        955.79        79.65 o
   1  11   3         18.79         29.29         9.53 o
   2  11   3         15.23          8.01         5.04 o
   3  11   3          6.28          2.26         4.99 o
   4  11   3          4.11          3.58         5.30 o
   5  11   3          0.11          3.58         3.12 o
   6  11   3          5.26         10.62         3.69 o
   7  11   3          0.56          3.59         3.25 o
   8  11   3          4.20          4.91         4.38 o
   9  11   3          0.65          3.25         3.63 o
  10  11   3         10.12          5.17         3.90 o
  11  11   3          0.15         13.60         5.47 o
  12  11   3          2.54          7.14         5.58 o
  13  11   3          8.44          8.18         7.62 o
   2  12   3          0.73         10.27         8.09 o
   3  12   3         44.00         50.18        12.80 o
   4  12   3        191.04        202.53        28.64 o
   5  12   3        321.02        211.58        34.05 o
   6  12   3          0.72         21.50        10.88 o
   7  12   3         22.93         20.00         4.70 o
   8  12   3         20.73         30.21         7.71 o
   9  12   3          7.11          6.63         3.86 o
  10  12   3          4.26          6.17         7.28 o
  11  12   3          4.17          5.70         4.84 o
  12  12   3         85.79         80.57        13.93 o
  13  12   3          0.45          1.46         6.88 o
   3  13   3        294.53        196.22        24.69 o
   4  13   3          5.81          9.97         5.72 o
   5  13   3         73.23         52.47         8.45 o
   6  13   3          5.67          9.09         5.92 o
   8  13   3        372.85        317.18        18.46 o
   9  13   3        778.06        885.39        49.09 o
  10  13   3          1.73          8.95         4.77 o
  11  13   3         19.21          7.79         5.57 o
  12  13   3         63.96         45.37        11.65 o
  13  13   3         13.33         10.15         8.25 o
   4  14   3          9.93          9.28         9.08 o
   5  14   3         58.68         40.26         9.36 o
   6  14   3          5.21         10.48         6.27 o
   7  14   3         25.21         16.79         7.01 o
   8  14   3          1.61          1.00         5.69 o
   9  14   3          0.74          1.73         4.46 o
  10  14   3          0.21          0.06         4.27 o
  11  14   3          0.47          3.17         4.76 o
  12  14   3          0.04          9.00         7.55 o
  13  14   3         17.07          7.54         8.94 o
   5  15   3         11.74         12.60         9.81 o
   6  15   3          1.05         14.15         6.52 o
   7  15   3         21.80         16.54         9.14 o
   8  15   3         90.99        105.91        12.15 o
   9  15   3         79.64         92.67        11.54 o
  10  15   3          5.06          4.69         5.96 o
  11  15   3          2.64         -0.35         4.44 o
  12  15   3          1.18         -2.34         7.15 o
   6  16   3         92.29         54.05        14.59 o
   7  16   3         28.28         46.51        15.83 o
   8  16   3          4.10          2.69         5.50 o
   9  16   3          0.48         -0.59         5.37 o
  10  16   3          0.03          4.17         7.64 o
  11  16   3          1.35          8.83         6.46 o
  12  16   3          0.42          7.18         7.30 o
   7  17   3          0.03          4.19         9.13 o
   8  17   3          3.06          4.91         5.71 o
   9  17   3          4.00          9.83        11.38 o
  10  17   3          1.51         -0.59         7.75 o
  11  17   3          0.98          2.42         8.51 o
   8  18   3          0.19          2.29         8.77 o
   9  18   3          1.12         -8.38         8.38 o
  10  18   3          0.07          8.06         8.43 o
  10  19   3          0.23         11.47         9.25 o
   0   0   4       2612.14       2174.10       119.04 o
   1   0   4       8843.44      11539.81       973.02 o
   2   0   4       2575.47       3946.67       366.07 o
   3   0   4        201.94        225.71        10.40 o
   4   0   4        212.16       1701.64       213.07 o
   5   0   4        600.85        442.98        59.05 o
   6   0   4         36.95         75.29        51.18 o
   7   0   4        119.02        140.91        24.67 o
   9   0   4        199.87        372.48        28.46 o
  10   0   4        228.35        290.41        73.61 o
  11   0   4        143.32        131.23        13.22 o
  12   0   4       1431.96       1282.40       105.31 o
  13   0   4        771.80        449.73        43.19 o
   1   1   4        407.13        482.99        41.06 o
   2   1   4         50.36         49.71         2.72 o
   3   1   4       1083.41       1284.62        65.94 o
   4   1   4         28.78         31.75         2.15 o
   5   1   4        822.60       1333.62        61.20 o
   6   1   4         79.29         62.66         8.39 o
   7   1   4          5.99          7.98         1.81 o
   8   1   4          4.38         10.16         1.75 o
   9   1   4         29.83         34.31         2.99 o
  10   1   4          9.68          8.50         1.57 o
  11   1   4          1.72         11.21         4.81 o
  12   1   4         30.78         12.32         5.93 o
  13   1   4         78.38         78.07        33.82 o
   0   2   4         11.92         44.45         5.62 o
   1   2   4       1752.01       2143.44       192.12 o
   2   2   4         38.52         77.68        17.46 o
   3   2   4        103.25        100.94        11.58 o
   4   2   4         37.03         26.71         2.48 o
   5   2   4        117.95        153.64         8.70 o
   6   2   4         11.66         25.12         2.26 o
   7   2   4        273.78        226.58        14.33 o
   8   2   4         97.90        142.29         5.86 o
   9   2   4        802.32        777.73        47.23 o
  10   2   4         21.48         40.13         3.11 o
  11   2   4         30.15         39.06         4.33 o
  12   2   4         26.67         24.45         5.47 o
  13   2   4         20.26         17.90         5.90 o
   1   3   4        185.26        247.96        21.21 o
   2   3   4        295.49        277.36        11.51 o
   3   3   4        101.69        146.44        17.44 o
   4   3   4       1448.73       1643.08       110.25 o
   5   3   4        506.43        589.75        29.06 o
   6   3   4        384.66        329.26        21.87 o
   7   3   4        373.07        242.86        43.61 o
   8   3   4         70.45         47.45         2.55 o
   9   3   4          7.60         11.57         3.07 o
  10   3   4          1.75          2.90         3.11 o
  11   3   4         25.73         29.47         4.22 o
  12   3   4          1.04         37.43        32.59 o
  13   3   4          2.61         65.98        67.37 o
   0   4   4        383.77       1115.87       121.14 o
   1   4   4         18.47         16.27         3.65 o
   2   4   4         42.49         39.46         2.89 o
   3   4   4         21.44         22.39         2.12 o
   4   4   4         17.72         33.40         3.38 o
   5   4   4          1.67          7.76         1.66 o
   6   4   4          8.50          7.81         1.67 o
   7   4   4          6.05          7.16         1.65 o
   8   4   4        178.56        143.96        13.33 o
   9   4   4         21.33         12.65         3.43 o
  10   4   4          0.60         11.17         3.30 o
  11   4   4          0.10          6.98         3.14 o
  12   4   4         24.77         22.96         6.06 o
  13   4   4         13.88         15.71         8.66 o
  14   4   4          8.09         34.73        11.25 o
   1   5   4        930.18        997.67        47.71 o
   2   5   4        266.70        304.50        11.93 o
   3   5   4       2214.62       2735.90        98.22 o
   4   5   4         40.54        104.08        28.65 o
   5   5   4         73.71        141.39        24.73 o
   6   5   4        126.76         63.73         6.67 o
   7   5   4          4.33          4.44         2.45 o
   8   5   4         12.53         24.57         3.99 o
   9   5   4         96.08        105.41         9.79 o
  10   5   4          1.06          9.31         3.20 o
  11   5   4          7.35         10.18         4.79 o
  12   5   4         63.21        106.72        10.35 o
  13   5   4        511.32        678.02        62.80 o
   0   6   4        153.28        155.39        22.00 o
   1   6   4        179.95        113.04        10.59 o
   2   6   4         27.63         27.31         2.41 o
   3   6   4          1.40          2.19         1.84 o
   4   6   4         11.03         14.62         3.10 o
   5   6   4          8.42          8.42         1.95 o
   6   6   4          6.16         17.16         4.24 o
   7   6   4          4.63          4.59         3.01 o
   8   6   4         69.55        112.11        13.57 o
   9   6   4         34.44         38.09         4.52 o
  10   6   4         18.19         11.65         4.95 o
  11   6   4          1.51          4.32         3.15 o
  12   6   4          0.16         31.33         6.47 o
  13   6   4          1.48         21.69        14.89 o
   1   7   4         52.67         48.23         3.23 o
   2   7   4         45.89         80.58        26.46 o
   3   7   4        275.61        185.46        10.60 o
   4   7   4          0.24         32.24        12.27 o
   5   7   4         55.56         71.16         7.02 o
   6   7   4         19.78         16.31         4.34 o
   7   7   4         21.40         26.98         4.00 o
   8   7   4          7.93         17.52         9.29 o
   9   7   4         42.54         28.34         4.19 o
  10   7   4          5.32          3.61         3.26 o
  11   7   4          2.63          5.95         3.46 o
  12   7   4         25.76         57.30        26.20 o
  13   7   4        160.32        130.64        40.02 o
   0   8   4       2501.98       3950.11       150.69 o
   1   8   4       1900.63       1915.67        53.09 o
   2   8   4        443.25        430.07        23.49 o
   3   8   4        950.05        920.18        80.17 o
   4   8   4         31.10         47.85         4.35 o
   5   8   4         26.95         20.61         4.01 o
   6   8   4         89.54         41.94         4.75 o
   7   8   4        343.81        351.90        16.53 o
   8   8   4        396.20        342.80        16.41 o
   9   8   4       2137.13       2533.96       140.53 o
  10   8   4         61.16         73.81         6.20 o
  11   8   4         21.51         41.79         4.85 o
  12   8   4        198.54        212.75        16.30 o
  13   8   4        112.15        137.90        12.61 o
   1   9   4          1.62          3.22         2.21 o
   2   9   4          1.75          3.00         2.69 o
   3   9   4          2.92         13.23         2.95 o
   4   9   4         33.87         41.48         5.74 o
   5   9   4         97.40        146.53        33.03 o
   6   9   4         11.52         33.56        10.79 o
   7   9   4          5.32         11.20         3.73 o
   8   9   4          1.24          8.40         3.56 o
   9   9   4         11.68         13.81         3.85 o
  10   9   4          2.81          4.89         3.52 o
  11   9   4          2.76          0.72         4.85 o
  12   9   4         10.14         11.35         5.52 o
  13   9   4         24.01         10.32         8.38 o
   0  10   4        580.84        481.21        24.66 o
   1  10   4          9.90         14.57         4.26 o
   2  10   4        123.45         64.57         4.62 o
   3  10   4        118.42        100.92        10.89 o
   4  10   4          2.37         19.87         4.03 o
   5  10   4         17.74         20.73         4.24 o
   6  10   4         24.21         98.73         7.08 o
   7  10   4         31.27         30.32         4.61 o
   8  10   4        642.28        582.23        54.06 o
   9  10   4         47.58         49.98         5.57 o
  10  10   4          0.88         44.17         7.19 o
  11  10   4          9.64         10.09         4.68 o
  12  10   4        123.82        113.98        11.61 o
  13  10   4        107.76        132.63        18.18 o
   1  11   4         25.58         20.24         4.07 o
   2  11   4          0.76          5.72         2.97 o
   3  11   4         35.56         26.49         4.15 o
   4  11   4          2.74          2.38         3.22 o
   5  11   4         32.92         24.46         4.24 o
   6  11   4          4.45         -0.62         3.57 o
   7  11   4          8.19          9.92         4.14 o
   8  11   4          6.67          8.27         4.23 o
   9  11   4          0.00         -2.12         3.72 o
  10  11   4          2.28          8.32         4.10 o
  11  11   4          4.71          6.36         4.66 o
  12  11   4          1.88          2.58         7.03 o
  13  11   4         10.10         19.99         8.37 o
   0  12   4         89.59         65.09         8.78 o
   1  12   4        233.29        242.22        24.57 o
   2  12   4         22.81         26.51         6.40 o
   3  12   4        112.66         76.84         7.92 o
   4  12   4          6.39          7.04         3.66 o
   5  12   4         62.69         60.17         5.89 o
   6  12   4          7.66         12.25         4.06 o
   7  12   4        145.54        173.22        10.74 o
   8  12   4         18.88         20.73         4.90 o
   9  12   4        462.55        563.42        25.81 o
  10  12   4          4.41          8.17         6.95 o
  11  12   4         76.20         57.19         8.89 o
  12  12   4          5.44         12.91         5.95 o
  13  12   4          0.18         -3.03         6.52 o
   1  13   4          9.06         12.93         7.51 o
   2  13   4         79.08         75.59        13.86 o
   3  13   4          7.73         35.93        14.48 o
   4  13   4        298.85        254.12        15.91 o
   5  13   4         47.55         40.58         5.44 o
   6  13   4        109.51        144.62        32.57 o
   7  13   4         78.79         84.56         7.48 o
   8  13   4         15.66         15.33         4.47 o
   9  13   4         25.84         27.92         5.27 o
  10  13   4          3.52         12.85         4.74 o
  11  13   4         16.87         38.92        11.44 o
  12  13   4          2.95         10.05         7.02 o
  13  13   4         18.20         42.63        11.39 o
   1  14   4         11.84         12.74         9.36 o
   2  14   4          3.21         13.74         7.76 o
   3  14   4          0.95          4.96         5.59 o
   4  14   4          5.20          4.55         5.76 o
   5  14   4          3.91          1.68         4.76 o
   6  14   4          0.35          5.12         4.03 o
   7  14   4          0.65          1.32         3.96 o
   8  14   4          1.39         11.21         4.32 o
   9  14   4          5.31         13.01         4.64 o
  10  14   4          0.31         -0.17         3.99 o
  11  14   4          5.54         -1.42         5.36 o
  12  14   4          0.41         10.89         5.67 o
  13  14   4          1.55         -7.55         8.05 o
   2  15   4          1.63         12.22         9.56 o
   3  15   4         20.49         20.51         7.07 o
   4  15   4          0.72         11.21         6.21 o
   5  15   4        278.17        395.25        40.64 o
   6  15   4         19.98         31.49         7.56 o
   7  15   4          0.09          5.68         5.70 o
   8  15   4         14.08         10.01         5.60 o
   9  15   4          0.75          5.01         4.12 o
  10  15   4          2.68          2.98         4.46 o
  11  15   4          2.61          0.55         4.24 o
  12  15   4          0.07         36.97        10.88 o
  13  15   4          3.19         -5.87         7.08 o
   3  16   4          4.41         -1.84         7.95 o
   4  16   4          0.83         10.02         5.97 o
   5  16   4          0.18         10.88        10.00 o
   6  16   4          0.90          4.72         6.02 o
   7  16   4         15.88         23.20         7.12 o
   8  16   4         76.68         89.14         9.31 o
   9  16   4          0.16          8.94         4.37 o
  10  16   4         14.97         32.46         6.24 o
  11  16   4         18.29          9.01         4.75 o
  12  16   4         24.52         15.04         8.46 o
  13  16   4          1.26         -2.56         7.87 o
   4  17   4          0.54         11.59         9.25 o
   5  17   4          9.28          7.53         5.71 o
   6  17   4          0.30          6.29         7.89 o
   7  17   4          0.04         11.03         5.90 o
   8  17   4          0.00          7.97         5.54 o
   9  17   4          0.44         -4.07         4.14 o
  10  17   4          0.05          3.02         5.56 o
  11  17   4          0.69         -2.55         4.31 o
  12  17   4          0.64          1.92         7.03 o
   5  18   4          2.75          6.89         8.54 o
   6  18   4          0.09          6.91         6.18 o
   7  18   4         14.09         10.06         6.39 o
   8  18   4         38.69         29.31         8.13 o
   9  18   4         82.74        134.72        14.41 o
  10  18   4          0.76         20.84         9.03 o
  11  18   4          5.62          7.51         5.64 o
   5  19   4          1.35          6.03         8.82 o
   6  19   4          0.19          6.99         8.84 o
   7  19   4          1.10          0.22         5.24 o
   8  19   4          0.13         -2.02         5.75 o
   9  19   4          0.01         -6.50         6.50 o
   6  20   4          0.02          8.39         8.86 o
   7  20   4          0.03          9.47         8.68 o
   1   0   5       1063.21       1119.76        44.55 o
   2   0   5       1101.89        670.49        62.77 o
   3   0   5       3597.92       1604.91       135.11 o
   4   0   5        445.29        405.86        68.68 o
   5   0   5        125.70       3066.53       202.60 o
   6   0   5       1055.20        827.82        46.21 o
   7   0   5        168.11        156.83        19.12 o
   8   0   5        772.15        772.53       110.03 o
   9   0   5        380.52        410.25        21.01 o
  10   0   5         19.25         35.68         4.26 o
  12   0   5        703.28        510.47        68.50 o
  13   0   5        385.88        369.86        36.50 o
  14   0   5        683.60        415.50        41.48 o
   0   1   5        604.65        784.79       110.89 o
   1   1   5        198.57        149.38        10.13 o
   2   1   5         22.76         18.56         2.10 o
   3   1   5         21.62         20.26         2.65 o
   4   1   5          2.70          5.26         1.80 o
   5   1   5         28.17         15.86         2.44 o
   6   1   5         16.49         34.99         6.30 o
   7   1   5         29.04         16.14         3.05 o
   8   1   5        187.16        144.95        24.61 o
   9   1   5         16.33         22.81         3.22 o
  10   1   5         23.51         36.44        11.15 o
  11   1   5          1.13         15.73         5.22 o
  12   1   5          0.88          6.86         3.81 o
  13   1   5         40.52         22.38         6.12 o
  14   1   5         14.76         11.78         5.60 o
   1   2   5        100.70         56.24         5.70 o
   2   2   5         37.93         49.14         5.32 o
   3   2   5        429.47        263.84        22.91 o
   4   2   5        126.94         90.06        13.77 o
   5   2   5         21.03         25.92         2.58 o
   6   2   5          3.64         14.00         4.34 o
   7   2   5         11.63          6.89         2.22 o
   8   2   5          3.34         17.03         2.91 o
   9   2   5         41.08         62.02         3.58 o
  10   2   5          7.36          9.49         2.84 o
  11   2   5         16.23         16.11         5.16 o
  12   2   5         20.95         19.71         3.85 o
  13   2   5        126.90        106.25        10.36 o
  14   2   5          0.44          1.85         4.73 o
   0   3   5       3698.08       6281.72       248.89 o
   1   3   5        141.28        128.42         5.72 o
   2   3   5        276.71        209.83         8.52 o
   3   3   5         82.32         73.74         4.16 o
   4   3   5         33.17         40.92         2.53 o
   5   3   5          3.92         11.00         2.70 o
   6   3   5         49.10         40.52         3.60 o
   7   3   5         91.56         69.91         6.85 o
   8   3   5        324.09        311.55        11.93 o
   9   3   5        283.57        309.38        35.62 o
  10   3   5        372.53        246.43        21.58 o
  11   3   5          0.00          2.17         4.60 o
  12   3   5         20.03         14.16         4.50 o
  13   3   5         23.63         60.99        14.24 o
  14   3   5          9.58         10.96         5.89 o
   1   4   5          9.43          6.43         2.07 o
   2   4   5         49.17         17.37         2.18 o
   3   4   5          0.67          7.84         2.12 o
   4   4   5         21.11         28.64         5.45 o
   5   4   5        105.49        112.60         5.45 o
   6   4   5          3.53          4.99         1.80 o
   7   4   5          8.87         14.75         3.24 o
   8   4   5         11.49          9.05         1.83 o
   9   4   5         15.24         14.34         5.00 o
  10   4   5          2.78          9.50         3.49 o
  11   4   5          6.85         12.83         3.53 o
  12   4   5         15.69         15.51         4.84 o
  13   4   5          4.21          5.09         6.10 o
  14   4   5         20.04         21.12        11.83 o
   0   5   5        331.45        978.83        98.34 o
   1   5   5        170.65        135.14         8.14 o
   2   5   5          4.52         51.22         9.20 o
   3   5   5        378.86        263.59         8.82 o
   4   5   5         44.53         40.87         2.81 o
   5   5   5         37.05         43.93         3.37 o
   6   5   5          9.40         26.23         6.20 o
   7   5   5         76.45         51.55         5.36 o
   8   5   5       1055.84       1087.19        87.99 o
   9   5   5        123.63        118.18        12.73 o
  10   5   5         22.41         15.05         4.04 o
  11   5   5         14.88         21.65         4.12 o
  12   5   5          5.76         12.15         4.72 o
  13   5   5        328.02        605.95        96.71 o
  14   5   5         86.93         66.02        13.31 o
   1   6   5         29.05         15.52         3.24 o
   2   6   5          0.37         42.21        13.30 o
   3   6   5        135.44         65.80         6.57 o
   4   6   5          2.52        100.59        53.76 o
   5   6   5          0.41         46.23        12.46 o
   6   6   5          7.13         24.60         6.56 o
   7   6   5         16.35          7.23         2.68 o
   8   6   5          3.39          4.40         1.91 o
   9   6   5         17.31         16.96         2.92 o
  10   6   5          3.18          8.69         3.65 o
  11   6   5          2.51          4.39         3.41 o
  12   6   5          5.80          0.03         3.86 o
  13   6   5         12.65         14.09         5.77 o
  14   6   5          0.12          7.39         7.74 o
   0   7   5          8.39         20.01         5.25 o
   1   7   5        158.97        102.57         5.53 o
   2   7   5         28.78         39.22         8.39 o
   3   7   5         23.15         21.39         2.57 o
   4   7   5          2.34          7.24         2.17 o
   5   7   5         37.05         26.71         2.66 o
   6   7   5          5.99         14.00         4.36 o
   7   7   5        180.96        170.89        10.13 o
   8   7   5         60.75         86.48         7.07 o
   9   7   5        405.95        432.87        61.05 o
  10   7   5          0.89          4.84         3.47 o
  11   7   5         34.81         31.85         4.83 o
  12   7   5          4.90          2.88         4.33 o
  13   7   5         10.30         10.89         6.93 o
  14   7   5         12.10          3.42         7.52 o
   1   8   5        106.66         73.65         4.11 o
   2   8   5         12.97         15.55         3.13 o
   3   8   5        177.74        148.27         8.14 o
   4   8   5        897.98       1026.54        42.17 o
   5   8   5        837.67        768.95        34.74 o
   6   8   5         51.28         42.01         7.67 o
   7   8   5        158.50         87.35         6.99 o
   8   8   5        350.34        330.06        19.18 o
   9   8   5         33.32         29.03         5.19 o
  10   8   5          2.47         17.25         5.65 o
  11   8   5          4.00          6.51         3.76 o
  12   8   5        189.00        400.13        37.44 o
  13   8   5         14.44         12.21         6.22 o
  14   8   5        223.73        388.41        36.84 o
   0   9   5         22.57         22.33         3.96 o
   1   9   5          7.91          7.53         2.70 o
   2   9   5          5.07         10.26         2.41 o
   3   9   5          6.05         10.54         2.50 o
   4   9   5         16.59         11.17         2.38 o
   5   9   5          4.88          8.86         2.47 o
   6   9   5         19.91         18.09         3.53 o
   7   9   5          0.65          0.90         3.41 o
   8   9   5          3.57          9.30         4.00 o
   9   9   5          2.14          9.91        13.64 o
  10   9   5          2.94         16.58         4.06 o
  11   9   5          8.43         14.60         8.66 o
  12   9   5          2.49          4.67         4.51 o
  13   9   5          2.22         -4.99         4.99 o
  14   9   5          5.29          3.05         6.87 o
   1  10   5         72.73         46.30         4.14 o
   2  10   5         56.59         43.81         3.90 o
   3  10   5        244.64        286.03        50.07 o
   4  10   5        200.49        205.43        12.73 o
   5  10   5          4.18         24.65         5.60 o
   6  10   5         31.81         30.03         4.59 o
   7  10   5          0.97         31.70         9.12 o
   8  10   5         99.39        124.00         9.84 o
   9  10   5          6.77         16.30         4.22 o
  10  10   5          0.76         -3.50         3.50 o
  11  10   5          8.08         18.33         5.12 o
  12  10   5        124.58        140.13        13.11 o
  13  10   5         74.72         79.81        10.04 o
  14  10   5        117.37        139.53        18.88 o
   0  11   5          8.29         12.36         3.86 o
   1  11   5         24.84         25.92         5.02 o
   2  11   5          0.76         -0.02         2.30 o
   3  11   5          2.82          3.52         2.97 o
   4  11   5          0.00          3.22         3.00 o
   5  11   5          7.07          4.61         3.33 o
   6  11   5          3.87         13.62         4.24 o
   7  11   5         13.18          8.39         6.56 o
   8  11   5         25.40         23.11         4.65 o
   9  11   5         34.16         25.60         4.92 o
  10  11   5         10.44          4.48         5.68 o
  11  11   5         17.95         15.24         4.47 o
  12  11   5          1.44          4.90         5.14 o
  13  11   5          1.99         -4.73         4.96 o
  14  11   5          0.01         -7.62         7.62 o
   1  12   5          8.35          4.78         2.68 o
   2  12   5          2.23         49.44        21.33 o
   3  12   5         68.51         56.71         4.85 o
   4  12   5        127.73        120.11         9.99 o
   5  12   5         12.93         11.48         4.29 o
   6  12   5         26.46         29.27         6.17 o
   7  12   5         22.67         12.18         4.42 o
   8  12   5         31.22         41.64         5.70 o
   9  12   5          8.18         13.61         5.46 o
  10  12   5         10.56          4.93         3.94 o
  11  12   5          2.62          0.54         4.29 o
  12  12   5         62.75         55.22         7.36 o
  13  12   5         69.02         55.96        12.78 o
  14  12   5         25.77          9.24         8.88 o
   0  13   5        657.62        598.16        42.78 o
   1  13   5        241.79        203.14        20.28 o
   2  13   5         61.55         59.22         7.38 o
   3  13   5         59.50         82.92        10.98 o
   4  13   5          9.83         19.75         5.15 o
   5  13   5          9.18         14.35         4.58 o
   6  13   5         19.33         41.37         5.74 o
   7  13   5        143.37        120.28         9.19 o
   8  13   5         27.59         58.20         6.65 o
   9  13   5        403.38        481.86        24.71 o
  10  13   5        106.89        104.56         9.22 o
  11  13   5          7.69         25.44         5.65 o
  12  13   5          7.92         23.80         8.92 o
  13  13   5          6.10         26.12         9.79 o
  14  13   5          0.37         12.32         8.52 o
   1  14   5         16.68          8.35         4.30 o
   2  14   5          4.68          4.18         4.03 o
   3  14   5         59.28         53.74        15.68 o
   4  14   5          5.62          5.59         3.83 o
   5  14   5        262.30        197.13        31.51 o
   6  14   5          3.37          1.68         4.07 o
   7  14   5          0.10          0.16         4.06 o
   8  14   5          1.10          2.43         3.93 o
   9  14   5          0.50         -3.94         3.94 o
  10  14   5          0.06         -0.64         3.95 o
  11  14   5          0.00         12.04         4.69 o
  12  14   5          0.05         -1.16         5.07 o
  13  14   5         31.87         33.01        10.27 o
  14  14   5          0.00          1.84         7.26 o
   0  15   5        146.58        152.84        34.92 o
   1  15   5         63.75         38.11         6.83 o
   2  15   5          2.60          1.27         5.35 o
   3  15   5         18.49         21.84         5.35 o
   4  15   5         15.57          9.80         4.10 o
   5  15   5          0.58          5.00         3.89 o
   6  15   5         11.44          6.73         4.31 o
   7  15   5          1.53          9.75         4.22 o
   8  15   5          9.20          5.32         4.15 o
   9  15   5         16.48         14.47         4.71 o
  10  15   5          1.52          5.89         3.98 o
  11  15   5          0.91          2.07         4.85 o
  12  15   5          1.53         10.92         5.88 o
  13  15   5          0.03         -0.06         7.32 o
   1  16   5          6.15         -1.60         5.57 o
   2  16   5         10.03         -2.25         5.82 o
   3  16   5          8.13         13.04         6.30 o
   4  16   5          0.57          5.69         5.62 o
   5  16   5         14.75         11.25         4.95 o
   6  16   5         34.07         29.55         5.47 o
   7  16   5         16.75         17.92         4.50 o
   8  16   5          4.06          0.24         4.08 o
   9  16   5          2.73          0.75         3.83 o
  10  16   5          0.43         -2.97         3.80 o
  11  16   5          2.42         11.09         5.28 o
  12  16   5         12.95          4.67         5.64 o
  13  16   5         11.23         -4.62         7.53 o
   1  17   5          0.25         -2.30         5.23 o
   2  17   5          1.31          2.44         5.57 o
   3  17   5          0.65          4.84         5.17 o
   4  17   5          1.65         -0.13         5.50 o
   5  17   5          0.28          0.51         5.81 o
   6  17   5          1.61          2.89         4.20 o
   7  17   5          4.10          4.92         3.89 o
   8  17   5          0.19          3.50         3.89 o
   9  17   5          8.93          9.22         5.24 o
  10  17   5          1.65         -2.39         3.53 o
  11  17   5          0.48          2.82         4.53 o
  12  17   5          1.72          5.09         5.56 o
   2  18   5          1.54          0.07         5.42 o
   3  18   5          0.38         -2.09         5.80 o
   4  18   5         38.80         15.64         6.82 o
   5  18   5          1.10         -3.59         5.17 o
   6  18   5          3.61         29.21         7.74 o
   7  18   5          6.02          8.67         4.94 o
   8  18   5         22.74         16.38         5.15 o
   9  18   5          0.01          8.44         4.74 o
  10  18   5          2.79         10.66         5.58 o
   2  19   5          0.62         -7.57         7.57 o
   3  19   5          1.67         -6.14         6.45 o
   4  19   5          0.06         10.55         6.24 o
   5  19   5          0.28          4.58         5.73 o
   6  19   5          0.95          1.28         5.54 o
   7  19   5          0.58          2.04         9.24 o
   8  19   5          0.00          4.69         4.41 o
   3  20   5          1.05         -0.81         8.77 o
   4  20   5          3.57         10.61         7.04 o
   5  20   5         19.00         27.33         8.21 o
   0   0   6       2283.23       2932.14       159.55 o
   1   0   6        344.28        372.12        37.57 o
   2   0   6        178.13        195.08        13.92 o
   3   0   6        319.30        204.62        10.62 o
   4   0   6         27.77        106.67        12.63 o
   5   0   6        244.94        277.74        20.38 o
   6   0   6         10.72        375.40        48.70 o
   7   0   6       1119.69       1444.13        81.13 o
   8   0   6       2843.80       2623.86       147.12 o
   9   0   6        871.12        971.15        75.49 o
  10   0   6         71.63        119.52        15.99 o
  11   0   6       1060.52        984.65        74.18 o
  12   0   6        155.34        285.21        29.87 o
  13   0   6         10.27         46.23        12.84 o
  14   0   6        194.38        195.32        23.92 o
   1   1   6          2.33         35.01         9.87 o
   2   1   6          8.59         12.59         2.11 o
   3   1   6        527.27        346.44        15.55 o
   4   1   6         14.67         27.66         3.49 o
   5   1   6         17.14         91.55        20.73 o
   6   1   6         17.83         13.01         2.00 o
   7   1   6         38.17         39.78         3.83 o
   8   1   6         64.72         38.20         8.19 o
   9   1   6          3.92         19.33        15.00 o
  10   1   6          6.59          6.90         3.71 o
  11   1   6         12.46         14.31         5.53 o
  12   1   6         24.09         23.81         4.69 o
  13   1   6        212.84        175.51        24.79 o
  14   1   6         22.18         13.74        14.27 o
   0   2   6         83.85         65.37         5.04 o
   1   2   6        188.72        235.37         7.89 o
   2   2   6         45.50         32.49         6.13 o
   3   2   6         14.17         16.46         4.95 o
   4   2   6          1.59          7.89         2.94 o
   5   2   6         41.64         36.08         2.61 o
   6   2   6          0.59          6.40         2.27 o
   7   2   6         46.45         36.31         2.55 o
   8   2   6        165.62        163.98         8.37 o
   9   2   6        218.02        191.93        22.74 o
  10   2   6          0.10          3.73         3.04 o
  11   2   6          8.84         11.60         3.60 o
  12   2   6          6.87          5.85         3.25 o
  13   2   6          0.84         11.83         5.82 o
  14   2   6         27.36         26.98        10.22 o
   1   3   6        348.94        187.82        23.89 o
   2   3   6         10.39         33.42         3.28 o
   3   3   6          0.01         72.67        21.78 o
   4   3   6       1884.57       1956.47       286.20 o
   5   3   6       1938.65       1896.35       203.62 o
   6   3   6         64.00        110.72         5.89 o
   7   3   6         33.58         46.43         4.32 o
   8   3   6        160.71        180.25        10.41 o
   9   3   6          1.66         13.25         3.22 o
  10   3   6         14.75         13.62         2.93 o
  11   3   6         21.02         13.60         3.83 o
  12   3   6        107.39         92.95         7.75 o
  13   3   6         73.20        114.59        26.67 o
  14   3   6        221.91        180.12        17.17 o
   0   4   6         36.01         54.22         4.54 o
   1   4   6         13.33         13.73         2.13 o
   2   4   6          3.34          4.07         2.84 o
   3   4   6          6.58          9.80         2.68 o
   4   4   6         15.53         15.48         2.24 o
   5   4   6          2.23          2.72         1.78 o
   6   4   6         18.60         20.83         2.28 o
   7   4   6          4.51          7.78         2.31 o
   8   4   6         11.74         17.42         3.53 o
   9   4   6          0.13          9.05         2.53 o
  10   4   6          0.16          9.85         4.76 o
  11   4   6          2.06          7.94         4.18 o
  12   4   6          0.06          5.59         3.91 o
  13   4   6          3.25         15.49         6.20 o
  14   4   6          3.52          9.51         5.62 o
   1   5   6          8.71          5.68         2.24 o
   2   5   6        105.91         89.05         6.92 o
   3   5   6       2673.44       3410.13       127.27 o
   4   5   6        590.73        658.20        22.54 o
   5   5   6         22.18         27.19         4.10 o
   6   5   6        117.29         66.66         4.19 o
   7   5   6         63.85         66.66         7.48 o
   8   5   6        478.07        499.14        25.05 o
   9   5   6         20.43         39.07         8.45 o
  10   5   6         14.54          9.12         2.94 o
  11   5   6         30.07         37.98         5.33 o
  12   5   6        174.21        158.99        14.70 o
  13   5   6       1355.79       2174.41       279.47 o
  14   5   6        288.73        342.26        24.25 o
   1   6   6         15.07         26.85         3.67 o
   2   6   6         36.89        534.20        17.81 o
   3   6   6          3.66          3.62         2.06 o
   4   6   6          9.77          7.98         2.78 o
   5   6   6          2.81          5.66         2.97 o
   6   6   6          0.18          2.93         2.02 o
   7   6   6          3.13         13.02         2.23 o
   8   6   6         11.48         14.65         3.08 o
   9   6   6          6.99          9.55         2.61 o
  10   6   6         12.20         12.48         4.61 o
  11   6   6          3.61         -1.40         3.63 o
  12   6   6          5.10          0.97         3.84 o
  13   6   6         14.85         24.48        11.32 o
  14   6   6          3.25          5.56         5.59 o
   1   7   6         40.49         25.21         3.40 o
   2   7   6          3.47          6.63         2.57 o
   3   7   6         54.71         35.66         4.40 o
   4   7   6        157.24        215.55        39.56 o
   5   7   6         57.00         59.12         3.62 o
   6   7   6          7.33          5.96         2.18 o
   7   7   6         10.88         25.91         5.01 o
   8   7   6         27.76         13.82         2.70 o
   9   7   6          6.70         10.11         2.79 o
  10   7   6          9.27         10.29         3.26 o
  11   7   6          1.10          6.85         3.75 o
  12   7   6         82.16         84.89         7.60 o
  13   7   6         17.86         14.68         6.44 o
  14   7   6          8.92         10.31         5.60 o
   0   8   6       1526.44       1782.18        73.63 o
   1   8   6       1624.36       2024.48        75.35 o
   2   8   6         41.91         47.60         3.39 o
   3   8   6          2.65         15.98         5.13 o
   4   8   6         50.79         46.76         3.42 o
   5   8   6          1.42          7.19         2.25 o
   6   8   6          5.37         30.41        10.38 o
   7   8   6          6.05          7.23         2.74 o
   8   8   6        220.12        176.99        18.72 o
   9   8   6        131.23        113.43        16.90 o
  10   8   6        222.58        150.34        24.79 o
  11   8   6        140.90        128.89         9.83 o
  12   8   6          1.23          6.71         4.15 o
  13   8   6         71.60         61.19        18.80 o
  14   8   6          0.54         14.80         6.23 o
   1   9   6          4.08          8.83         2.43 o
   2   9   6          5.85          6.55         2.43 o
   3   9   6         24.80         21.91         2.82 o
   4   9   6          7.85         11.34         2.56 o
   5   9   6          7.45          8.62         2.43 o
   6   9   6          4.08          7.07         2.34 o
   7   9   6          3.86          1.48         2.24 o
   8   9   6          1.84         14.66         5.21 o
   9   9   6          0.03          6.63         3.15 o
  10   9   6          0.44          1.41         3.07 o
  11   9   6          5.18          8.61         3.91 o
  12   9   6          7.82         17.98         8.67 o
  13   9   6         18.48         23.04        12.75 o
  14   9   6          1.62          8.47         7.88 o
   0  10   6        166.88        447.73        30.25 o
   1  10   6         60.21         71.69         4.30 o
   2  10   6         22.24         80.14         8.56 o
   3  10   6          7.60          9.96         2.57 o
   4  10   6          0.88          9.13         2.80 o
   5  10   6          6.97          7.37         2.45 o
   6  10   6          1.16          2.96         2.39 o
   7  10   6         76.87         70.28         6.26 o
   8  10   6        429.37        547.42        24.89 o
   9  10   6         28.81         44.92         5.28 o
  10  10   6         48.80         35.34         5.49 o
  11  10   6        141.98        137.60         9.48 o
  12  10   6         44.10         31.75         6.00 o
  13  10   6          4.65         10.77         5.89 o
  14  10   6         13.06          9.95         7.78 o
   1  11   6          4.02          6.11         2.59 o
   2  11   6          1.78          8.47         2.57 o
   3  11   6         18.18         30.30         3.24 o
   4  11   6         11.40         11.08         2.79 o
   5  11   6         11.83         11.38         2.72 o
   6  11   6         15.10          7.24         3.02 o
   7  11   6          3.92         12.44         5.45 o
   8  11   6          1.65          1.25         3.37 o
   9  11   6          1.37          6.53         3.94 o
  10  11   6          3.05          4.56         6.49 o
  11  11   6          0.00          3.87         4.22 o
  12  11   6          9.35          5.56         4.88 o
  13  11   6          1.08          4.25        14.18 o
  14  11   6          0.64         -7.03         7.33 o
   0  12   6         15.79         35.29         5.35 o
   1  12   6        392.05        451.94        17.08 o
   2  12   6          4.25         14.86         2.83 o
   3  12   6          1.57         10.38         2.85 o
   4  12   6          0.16          3.19         2.61 o
   5  12   6          6.08          9.59         3.50 o
   6  12   6          3.56          7.09         3.30 o
   7  12   6          3.07          5.86         3.56 o
   8  12   6         22.72         30.27         7.97 o
   9  12   6        109.64        117.56         8.90 o
  10  12   6          3.62          7.06         4.01 o
  11  12   6          9.08         14.95         4.59 o
  12  12   6          3.94         -2.04         5.81 o
  13  12   6         10.24          7.94        11.60 o
  14  12   6          2.08          9.39         8.03 o
   1  13   6        127.46         83.41         5.86 o
   2  13   6          3.93          7.96         3.24 o
   3  13   6         17.65         79.50        27.75 o
   4  13   6        903.56       1262.95        44.92 o
   5  13   6        673.57       1186.32        94.42 o
   6  13   6         13.37         39.95         7.53 o
   7  13   6         25.45         33.55         5.52 o
   8  13   6        119.22        118.19         9.09 o
   9  13   6          0.53         10.76         6.06 o
  10  13   6         16.03         20.70         4.84 o
  11  13   6          1.35         11.97         4.77 o
  12  13   6        134.44        177.85        25.97 o
  13  13   6         13.11         12.10         8.54 o
  14  13   6        123.16        152.34        21.21 o
   0  14   6        253.98        224.41        12.73 o
   1  14   6          0.51          6.49         2.71 o
   2  14   6          4.84         13.81         5.12 o
   3  14   6          5.22          2.11         3.36 o
   4  14   6         13.86         11.36         3.76 o
   5  14   6          0.01          0.09         3.71 o
   6  14   6         15.52         13.21         4.90 o
   7  14   6          0.36         11.56         4.70 o
   8  14   6         23.22         25.54         5.50 o
   9  14   6          3.92         12.20         4.55 o
  10  14   6         35.31         22.27         7.63 o
  11  14   6          1.22         -3.65         3.67 o
  12  14   6          2.07          5.18         4.88 o
  13  14   6          0.34         -1.71         5.13 o
  14  14   6          0.75          8.02         8.19 o
   1  15   6          3.00          0.26         3.01 o
   2  15   6          1.63          0.28         3.00 o
   3  15   6          0.21          7.02         3.34 o
   4  15   6         75.77         44.36         5.36 o
   5  15   6         16.99         22.31         4.92 o
   6  15   6          4.67          8.07         4.05 o
   7  15   6          8.82         16.23         4.67 o
   8  15   6         10.61          9.18         4.44 o
   9  15   6          0.83          6.88         4.24 o
  10  15   6          0.04         -0.83         4.10 o
  11  15   6          1.86          6.57         4.61 o
  12  15   6          6.66         17.14         5.42 o
  13  15   6          0.00          1.07         7.92 o
   0  16   6          0.03         12.54         6.97 o
   1  16   6          9.80          6.57         3.65 o
   2  16   6          1.69          2.20         3.11 o
   3  16   6          1.99          2.83         4.04 o
   4  16   6          1.37          5.06         3.76 o
   5  16   6          0.18          0.12         3.68 o
   6  16   6          0.17          3.79         4.00 o
   7  16   6         19.88         14.56         4.39 o
   8  16   6          0.63          0.39         4.03 o
   9  16   6          2.78          8.55         4.28 o
  10  16   6          2.21         15.22         8.04 o
  11  16   6          7.97         21.54         8.36 o
  12  16   6          1.32         -3.45         4.26 o
   1  17   6          3.53          1.50         3.91 o
   2  17   6          0.12         -0.83         4.74 o
   3  17   6          0.15          0.47         3.35 o
   4  17   6          9.40         10.91         4.40 o
   5  17   6         10.16          9.85         4.12 o
   6  17   6          0.03          8.25         5.17 o
   7  17   6          4.81          1.76         4.21 o
   8  17   6          0.33         -0.77         3.72 o
   9  17   6          0.07          8.76         4.55 o
  10  17   6          1.35         -1.35         3.81 o
  11  17   6          0.89          3.66         4.96 o
   0  18   6         11.12          5.97         6.91 o
   1  18   6         44.68         59.56         9.11 o
   2  18   6          0.01          1.74         6.08 o
   3  18   6          1.92          7.31         6.60 o
   4  18   6          0.03          1.82         4.47 o
   5  18   6          0.00         -1.58         3.88 o
   6  18   6          1.91          0.50         4.06 o
   7  18   6          0.49          6.36         4.16 o
   8  18   6          2.02          4.24         4.23 o
   9  18   6          2.63          3.47         4.15 o
   1  19   6          0.29          5.24         5.10 o
   2  19   6          1.72          7.73         5.85 o
   3  19   6          0.59          8.01        11.40 o
   4  19   6          0.90         14.22         7.12 o
   5  19   6          5.45          4.02         4.45 o
   6  19   6          1.10          1.87         3.72 o
   1  20   6          0.58         10.68         8.27 o
   2  20   6          0.47         -7.28         7.48 o
   3  20   6          0.44         -1.69         7.58 o
   1   0   7         37.98         58.68         7.57 o
   2   0   7         85.97        525.60        85.47 o
   3   0   7       1786.96       1565.10       202.24 o
   4   0   7        149.01        289.65        89.25 o
   5   0   7         31.71        118.03         9.29 o
   6   0   7        354.33        213.69        13.55 o
   7   0   7         69.15        153.04        26.07 o
   8   0   7          3.91        222.52        18.28 o
   9   0   7         14.95        309.19       188.03 o
  10   0   7         64.74        119.35        13.01 o
  11   0   7          6.81         92.79        27.25 o
  12   0   7        519.48        992.57        67.90 o
  14   0   7         54.35         58.23        14.35 o
  15   0   7         22.34         42.90        13.32 o
   0   1   7        202.44        106.14        10.09 o
   1   1   7         13.50         10.40         2.59 o
   2   1   7         93.39         82.17        12.55 o
   3   1   7          6.30         11.03         2.99 o
   4   1   7          2.31         17.65         2.31 o
   5   1   7         10.66          8.81         2.07 o
   6   1   7          9.48         47.75         5.07 o
   7   1   7          5.60         11.95         3.25 o
   8   1   7        648.47        489.96        54.14 o
   9   1   7         10.32         17.34         2.92 o
  10   1   7         33.65         49.98        15.49 o
  11   1   7         14.12         11.12         4.25 o
  12   1   7         78.30         45.75         5.91 o
  13   1   7          5.64          9.16         4.39 o
  14   1   7          5.74          5.39         6.73 o
  15   1   7          0.58          4.28         5.41 o
   1   2   7          5.48          5.30         2.36 o
   2   2   7         14.93         14.11         2.26 o
   3   2   7        178.49        154.97         6.10 o
   4   2   7        570.38        774.89        26.73 o
   5   2   7         37.78         52.75         3.32 o
   6   2   7         71.20         67.77         5.18 o
   7   2   7          3.24          2.57         2.25 o
   8   2   7         12.58         14.20         2.83 o
   9   2   7          0.82          6.73         2.36 o
  10   2   7         28.44         23.52         4.32 o
  11   2   7          4.43          2.89         3.70 o
  12   2   7         40.26         41.72         5.55 o
  13   2   7         71.39         64.00         6.77 o
  14   2   7         10.98         14.27         5.90 o
  15   2   7          0.00          5.42         5.20 o
   0   3   7       1830.31       1807.04       100.74 o
   1   3   7        236.44        193.11        14.21 o
   2   3   7        335.80        161.48        12.52 o
   3   3   7         24.00         31.59         2.72 o
   4   3   7         35.86         33.59         3.01 o
   5   3   7         15.05         12.33         3.52 o
   6   3   7        198.47        111.88         7.91 o
   7   3   7         29.55         35.69         4.24 o
   8   3   7        118.69        199.04        11.70 o
   9   3   7        308.19        261.89        15.53 o
  10   3   7         21.63         17.66         4.10 o
  11   3   7          4.40         15.77         4.11 o
  12   3   7        139.81        123.33         8.98 o
  13   3   7         36.80         24.22         5.25 o
  14   3   7          3.65          2.42         6.16 o
  15   3   7          5.70          5.28         6.10 o
   1   4   7          4.09         16.64         3.68 o
   2   4   7         42.71         25.61         3.88 o
   3   4   7        108.78         73.03         4.04 o
   4   4   7         28.79         31.32         7.02 o
   5   4   7          0.70          1.64         3.30 o
   6   4   7          3.57          6.08         1.94 o
   7   4   7          1.95         19.61         6.04 o
   8   4   7         14.05         26.77         5.49 o
   9   4   7          3.07          7.73         2.51 o
  10   4   7          0.07         11.36         8.71 o
  11   4   7          1.38          5.26         3.86 o
  12   4   7         17.50         21.64         4.83 o
  13   4   7         28.81         46.59         7.78 o
  14   4   7          4.74          5.20         5.13 o
  15   4   7          0.25          3.22         7.37 o
   0   5   7         32.48         30.12         5.75 o
   1   5   7         12.71         13.68         2.62 o
   2   5   7       1141.18       1018.90        37.40 o
   3   5   7         11.92         10.56         2.31 o
   4   5   7          9.03         12.80         2.83 o
   5   5   7         35.47         35.38         3.69 o
   6   5   7        161.87         85.29        10.72 o
   7   5   7        131.61        139.19         7.29 o
   8   5   7       2623.85       3618.69       347.05 o
   9   5   7        190.69        206.82        14.50 o
  10   5   7         43.87         33.74         7.26 o
  11   5   7        171.84        174.17        23.13 o
  12   5   7        680.51        667.60        46.20 o
  13   5   7          4.02         13.57         5.45 o
  14   5   7         21.27         11.46         6.00 o
  15   5   7          3.30         10.09         6.87 o
   1   6   7          8.50         12.06         2.72 o
   2   6   7          0.92         15.45         5.22 o
   3   6   7        178.64        247.44        52.08 o
   4   6   7         77.87         85.10        13.77 o
   5   6   7         63.86         87.33         5.23 o
   6   6   7         35.37         57.02         9.03 o
   7   6   7         15.10         17.27         3.06 o
   8   6   7         10.86         11.91         2.73 o
   9   6   7          6.05          3.35         3.30 o
  10   6   7          6.51          3.82         3.22 o
  11   6   7          7.33          5.41         4.12 o
  12   6   7          3.96         27.67         7.71 o
  13   6   7         79.17        129.42        12.76 o
  14   6   7          4.37         15.45        10.72 o
  15   6   7          4.57          2.05         7.41 o
   0   7   7        346.58        127.21         8.25 o
   1   7   7        124.92        143.41        10.22 o
   2   7   7          0.91          9.55         2.42 o
   3   7   7          1.51          1.95         2.20 o
   4   7   7          3.90          6.76         2.41 o
   5   7   7          3.08         10.28         2.54 o
   6   7   7         13.22         12.53         3.15 o
   7   7   7         13.77         14.09         3.71 o
   8   7   7         41.06         35.75         6.30 o
   9   7   7         69.66         72.72         4.95 o
  10   7   7         11.23         21.94         3.86 o
  11   7   7          1.11          2.25         4.03 o
  12   7   7          2.25          3.29         3.89 o
  13   7   7          8.81          9.79         7.31 o
  14   7   7          4.95          7.63         5.17 o
  15   7   7          2.50          6.06         8.21 o
   1   8   7         85.91         96.12         4.93 o
   2   8   7         97.53         78.14         4.59 o
   3   8   7         16.61         26.60         4.59 o
   4   8   7       2290.00       2851.19       156.47 o
   5   8   7        650.87        541.98        24.40 o
   6   8   7        700.68        702.61        37.64 o
   7   8   7          2.69          6.98         2.51 o
   8   8   7         23.26         47.45         8.35 o
   9   8   7          5.04         10.00         4.55 o
  10   8   7          6.59          7.74         3.43 o
  11   8   7          4.41          9.33         4.92 o
  12   8   7         64.97         52.89         6.37 o
  13   8   7          6.47         15.72         6.82 o
  14   8   7         18.65         17.35         7.50 o
  15   8   7          0.14          5.24         7.78 o
   0   9   7         37.37         32.95         6.92 o
   1   9   7          0.15          4.62         2.48 o
   2   9   7         11.70         48.15        15.74 o
   3   9   7          0.00          1.66         2.30 o
   4   9   7          7.08          5.94         2.55 o
   5   9   7          0.73          4.58         2.45 o
   6   9   7          5.53          5.32         2.45 o
   7   9   7          0.00          1.16         2.40 o
   8   9   7         10.42         11.82         4.35 o
   9   9   7          4.62         12.16         5.59 o
  10   9   7          6.04          1.48         3.16 o
  11   9   7          2.26          0.92         3.93 o
  12   9   7         10.29          2.49         4.08 o
  13   9   7          2.02         -0.51         4.28 o
  14   9   7          1.86          6.11         5.33 o
  15   9   7          0.03          1.56         7.56 o
   1  10   7         16.85          6.27         4.06 o
   2  10   7         21.67         12.67         2.75 o
   3  10   7         73.40         70.29         5.62 o
   4  10   7         20.14         23.76         3.08 o
   5  10   7         77.69         69.80         5.15 o
   6  10   7         37.95         65.81         7.07 o
   7  10   7         23.66         53.28         3.94 o
   8  10   7          7.20         17.38         3.83 o
   9  10   7          5.41          4.22         2.95 o
  10  10   7          0.56          9.08         3.38 o
  11  10   7          1.00         11.76         4.16 o
  12  10   7         25.10         51.51        13.56 o
  13  10   7         22.64         14.16         9.60 o
  14  10   7          0.46         21.14        10.67 o
  15  10   7          1.23          9.63         8.68 o
   0  11   7         25.09         16.14         7.93 o
   1  11   7         47.53         37.20         5.05 o
   2  11   7          4.69         16.59         5.30 o
   3  11   7          0.76          3.09         2.56 o
   4  11   7          3.49          1.99         2.56 o
   5  11   7          0.06          2.92         2.55 o
   6  11   7          2.12          7.66         3.40 o
   7  11   7          4.56          4.60         3.39 o
   8  11   7          1.79          5.66         3.42 o
   9  11   7          7.41          9.76         3.27 o
  10  11   7          3.80          6.87         4.06 o
  11  11   7         10.98         24.71         5.72 o
  12  11   7          4.39          8.36         4.29 o
  13  11   7          4.79          5.86         4.42 o
  14  11   7          1.11          7.92        11.72 o
  15  11   7          0.96         -2.70         7.28 o
   1  12   7          4.50         10.25         3.35 o
   2  12   7         26.25         28.38         4.03 o
   3  12   7         17.97         21.83         3.30 o
   4  12   7        528.59        628.15        25.71 o
   5  12   7         19.68         35.55         3.69 o
   6  12   7        129.24        122.42         6.13 o
   7  12   7          2.22          0.48         2.47 o
   8  12   7          5.15          5.90         3.25 o
   9  12   7          3.43          3.92         3.19 o
  10  12   7         16.02         13.82         3.97 o
  11  12   7          0.89          4.50         4.01 o
  12  12   7         20.97         26.75         6.91 o
  13  12   7          0.81         13.40         5.24 o
  14  12   7          0.63         -6.91         7.67 o
  15  12   7          1.31          7.44         9.11 o
   0  13   7        696.69        914.75        80.57 o
   1  13   7         25.18         43.48         4.54 o
   2  13   7         61.87         70.13         4.72 o
   3  13   7         20.41         41.84         8.80 o
   4  13   7         13.72          7.75         2.99 o
   5  13   7          0.92          6.41         2.80 o
   6  13   7         70.62         54.21         5.12 o
   7  13   7          0.97          9.61         4.34 o
   8  13   7         26.02         33.73         5.83 o
   9  13   7         57.90         48.60         5.48 o
  10  13   7         12.36         23.73         5.06 o
  11  13   7          6.07          8.95         4.60 o
  12  13   7         76.62         72.35        13.92 o
  13  13   7         34.21         20.54         5.91 o
  14  13   7          5.74          5.73         8.74 o
   1  14   7          0.46          0.24         2.71 o
   2  14   7          1.75          3.39         2.79 o
   3  14   7          8.86         14.96         3.16 o
   4  14   7         13.49         12.41         3.15 o
   5  14   7         14.01         14.30         3.35 o
   6  14   7         14.83         16.22         3.89 o
   7  14   7          1.83          5.25         3.46 o
   8  14   7          1.41          0.15         3.33 o
   9  14   7          0.30          3.48         4.02 o
  10  14   7          0.92         -2.01         3.65 o
  11  14   7          0.12          6.71         3.96 o
  12  14   7          0.68          5.66         4.38 o
  13  14   7          1.51          8.39         5.75 o
   0  15   7         73.78         60.14         7.01 o
   1  15   7          0.35         10.90         2.86 o
   2  15   7          8.96          1.34         2.69 o
   3  15   7          1.48          1.30         2.58 o
   4  15   7          0.26          4.20         2.98 o
   5  15   7          0.40          4.86         3.47 o
   6  15   7          5.09          6.82         3.63 o
   7  15   7          2.61          3.37         3.45 o
   8  15   7          8.14         28.51         5.42 o
   9  15   7          0.99         13.69         8.32 o
  10  15   7          0.11          7.24         6.31 o
  11  15   7          0.11          4.72         4.18 o
  12  15   7          0.77         -0.33         4.48 o
   1  16   7          0.93          3.26         2.57 o
   2  16   7          3.82         -1.55         2.93 o
   3  16   7          0.18         -1.63         3.18 o
   4  16   7          7.90          8.42         3.41 o
   5  16   7          0.27          9.89         3.75 o
   6  16   7         19.65         28.18         6.25 o
   7  16   7          0.26          0.93         3.49 o
   8  16   7          0.91          3.72         4.35 o
   9  16   7          0.00          5.82         4.14 o
  10  16   7          0.03         -1.09         4.25 o
  11  16   7          0.06          5.76         4.15 o
   0  17   7         34.91         31.45         7.04 o
   1  17   7          1.55          5.45         2.93 o
   2  17   7          5.41          4.78         3.13 o
   3  17   7          1.80          0.68         3.16 o
   4  17   7          1.04          1.02         3.21 o
   5  17   7          0.52          2.64         3.23 o
   6  17   7          0.91         -2.48         3.57 o
   7  17   7          0.06         -1.22         4.02 o
   8  17   7          0.84          4.95         3.93 o
   9  17   7          0.59         18.17        14.31 o
   1  18   7          4.50          8.46         3.37 o
   2  18   7          0.93          7.78         3.52 o
   3  18   7          0.32          2.07         3.22 o
   4  18   7         86.38         74.56         8.27 o
   5  18   7         17.52         16.98         4.61 o
   6  18   7         22.59         23.95         5.24 o
   7  18   7          0.09         -2.34         4.23 o
   0  19   7          7.69          3.76         6.72 o
   1  19   7          0.87          1.08         4.19 o
   2  19   7          0.03          0.63         3.56 o
   3  19   7          0.01         -2.86         3.62 o
   4  19   7          1.09          0.77         4.53 o
   1   0   8       3123.59       3102.72       120.59 o
   2   0   8         78.07        161.74        10.67 o
   3   0   8         48.16        144.30        35.11 o
   4   0   8         50.41         75.55         8.39 o
   5   0   8         38.36         61.55         5.74 o
   6   0   8        121.14        126.10        12.67 o
   7   0   8         47.17        204.19        24.60 o
   8   0   8       2892.61       1939.50       340.96 o
   9   0   8        174.38        509.56        41.47 o
  10   0   8        660.18        859.74        52.81 o
  11   0   8        117.08        151.91        27.32 o
  12   0   8        146.75        152.88        15.68 o
  13   0   8         61.95         77.65        11.54 o
  14   0   8         56.89         87.11        16.28 o
  15   0   8          7.12         51.35        13.26 o
   1   1   8         14.92          5.64         2.42 o
   2   1   8          0.21          2.94         2.21 o
   3   1   8          1.46          9.86         6.19 o
   4   1   8          5.28         20.92         5.01 o
   5   1   8         27.65         26.39         3.34 o
   6   1   8          7.89          9.64         2.27 o
   7   1   8         74.83         98.32        13.06 o
   8   1   8          8.27         10.48         2.96 o
   9   1   8          8.19          7.81         4.94 o
  10   1   8          7.04          8.10         4.09 o
  11   1   8         12.25          9.57         4.22 o
  12   1   8          9.02          2.14         5.50 o
  13   1   8         26.06         24.41         7.88 o
  14   1   8          4.93          4.32         5.20 o
  15   1   8          0.17         14.61        12.52 o
   0   2   8        433.82        320.06        15.40 o
   1   2   8          8.17         15.10         2.51 o
   2   2   8         18.43         14.50         2.46 o
   3   2   8         32.42         23.84         4.70 o
   4   2   8          1.78          7.63         2.14 o
   5   2   8          0.93          0.90         1.94 o
   6   2   8          1.60          8.52         2.16 o
   7   2   8         15.02         13.23         2.60 o
   8   2   8        259.97        276.62        35.00 o
   9   2   8          3.29         22.56         3.81 o
  10   2   8         28.78         47.40         5.77 o
  11   2   8          1.38          2.17         3.87 o
  12   2   8         32.05         40.01         9.76 o
  13   2   8         10.18         -1.37         3.71 o
  14   2   8          2.95          7.41         5.39 o
  15   2   8          0.01         -0.91         8.34 o
   1   3   8         21.60         21.15         2.52 o
   2   3   8         12.65         16.56         2.53 o
   3   3   8         23.42         14.42         2.89 o
   4   3   8         11.34         17.55         3.31 o
   5   3   8          4.57         12.19         2.79 o
   6   3   8          4.57         23.64         4.21 o
   7   3   8        154.24        133.63         6.14 o
   8   3   8          2.71          7.58         2.58 o
   9   3   8          0.61          2.51         2.71 o
  10   3   8          1.15          2.07         3.64 o
  11   3   8         29.45         18.95         4.51 o
  12   3   8         14.77         13.59         4.27 o
  13   3   8         46.82         45.45         6.21 o
  14   3   8          0.05          1.86         4.48 o
  15   3   8          3.81          4.79         5.02 o
   0   4   8          1.22          5.08         2.92 o
   1   4   8          4.69         10.77         2.67 o
   2   4   8         11.80         16.34         3.37 o
   3   4   8          0.90         11.60         2.39 o
   4   4   8         10.04         18.04         2.70 o
   5   4   8          3.27          8.13         2.37 o
   6   4   8          8.56          5.00         2.21 o
   7   4   8         20.24         19.49         3.32 o
   8   4   8         51.31         56.11         4.80 o
   9   4   8         13.41         26.12         6.95 o
  10   4   8          0.55          6.13         3.87 o
  11   4   8          2.60         10.45         5.01 o
  12   4   8          5.17          9.07         4.27 o
  13   4   8          0.72          1.35         3.71 o
  14   4   8          7.30          6.07         5.02 o
  15   4   8          4.91         -1.03         5.13 o
   1   5   8          2.93         20.80         3.15 o
   2   5   8          8.44          4.98         2.70 o
   3   5   8          6.59          5.39         2.50 o
   4   5   8          9.16         10.51         3.56 o
   5   5   8         25.78         57.43        11.32 o
   6   5   8         14.48         42.84         8.29 o
   7   5   8        564.99        553.52        51.98 o
   8   5   8          6.72          7.86         2.88 o
   9   5   8         16.91          9.52         4.42 o
  10   5   8         11.14          9.67         5.03 o
  11   5   8         67.85         65.74         7.20 o
  12   5   8         30.68         41.49         5.78 o
  13   5   8         67.66        111.41        33.13 o
  14   5   8         23.32         21.59        22.49 o
  15   5   8          0.17          8.96         7.52 o
   0   6   8        180.47        170.90        12.16 o
   1   6   8         20.10         27.19         4.95 o
   2   6   8         17.27         19.38         2.72 o
   3   6   8          5.96          7.92         2.29 o
   4   6   8          3.25          0.73         2.15 o
   5   6   8          0.30          5.41         2.16 o
   6   6   8          3.10         -0.54         3.35 o
   7   6   8          9.02         17.96         5.65 o
   8   6   8        199.15        210.79        29.11 o
   9   6   8         37.98         46.72         5.63 o
  10   6   8         19.10         32.63         5.40 o
  11   6   8         12.35         14.99         4.66 o
  12   6   8         17.57         22.84         4.82 o
  13   6   8          0.27          9.27         4.27 o
  14   6   8          0.00          2.43         5.12 o
  15   6   8          3.32          5.31         5.40 o
   1   7   8         11.74         14.72         2.72 o
   2   7   8          6.59         41.61        10.44 o
   3   7   8          5.32         32.77         8.75 o
   4   7   8        377.13        379.24        14.47 o
   5   7   8         38.67         68.06         6.00 o
   6   7   8         63.74         62.65         6.33 o
   7   7   8          0.67          8.20         2.76 o
   8   7   8          3.03          9.83         3.07 o
   9   7   8          0.00          6.30         3.45 o
  10   7   8         14.03         16.55         5.11 o
  11   7   8          6.74          4.10         4.17 o
  12   7   8         58.18         78.44         7.56 o
  13   7   8          2.93         10.85         4.54 o
  14   7   8          1.42          7.77         5.69 o
  15   7   8          1.55          2.91         5.32 o
   0   8   8         48.86        127.28         8.21 o
   1   8   8       1638.25       1806.04       132.74 o
   2   8   8         13.56         15.32         2.85 o
   3   8   8         46.46         38.84         5.14 o
   4   8   8          8.64         10.70         2.64 o
   5   8   8         12.99          9.59         2.90 o
   6   8   8         39.74         47.25         3.80 o
   7   8   8          8.88         28.32         4.23 o
   8   8   8         79.01         84.94        20.69 o
   9   8   8        279.54        297.74        32.89 o
  10   8   8         11.65         28.51         6.66 o
  11   8   8         48.72         34.51         5.80 o
  12   8   8         50.72         34.14         5.65 o
  13   8   8          0.05          6.66         4.41 o
  14   8   8          0.66         15.12         7.48 o
  15   8   8          0.03         -1.04         7.15 o
   1   9   8          0.00          4.41         2.58 o
   2   9   8          3.98          3.22         2.53 o
   3   9   8          3.80         12.99         6.18 o
   4   9   8          4.94         26.42         9.95 o
   5   9   8          4.83         49.74        12.80 o
   6   9   8          8.41         15.63         3.07 o
   7   9   8          5.81          7.55         2.67 o
   8   9   8          9.83          7.42         2.92 o
   9   9   8          2.79          9.57         3.29 o
  10   9   8          0.17          2.01         3.59 o
  11   9   8          7.60          3.00         4.24 o
  12   9   8          0.00          0.45         3.93 o
  13   9   8          7.04          3.12         4.63 o
  14   9   8          2.26          8.10         5.57 o
  15   9   8          0.03         15.46         8.42 o
   0  10   8        145.11        204.43        11.54 o
   1  10   8        483.73        576.95        18.18 o
   2  10   8         10.28         17.13         3.60 o
   3  10   8          0.52          5.30         2.62 o
   4  10   8          4.85          7.84         2.81 o
   5  10   8          8.26          4.09         2.59 o
   6  10   8         10.52          7.13         2.68 o
   7  10   8          4.04         11.43         3.39 o
   8  10   8        163.16        141.73        19.58 o
   9  10   8        114.34        111.14         9.75 o
  10  10   8         90.85         81.33         9.03 o
  11  10   8         23.35         19.15         5.95 o
  12  10   8          7.82         11.73         4.62 o
  13  10   8          2.20          0.40         4.37 o
  14  10   8          4.28          4.99         5.64 o
  15  10   8          0.01         -2.35         6.89 o
   1  11   8          5.66          5.19         2.66 o
   2  11   8          6.27         11.77         2.84 o
   3  11   8         11.16         12.84         2.96 o
   4  11   8         66.45         60.02         6.03 o
   5  11   8         14.62         10.32         2.93 o
   6  11   8         11.49         13.79         3.65 o
   7  11   8         10.23         19.04         4.98 o
   8  11   8          1.91          9.51         2.89 o
   9  11   8          0.01          0.34         2.79 o
  10  11   8          0.20          0.69         3.18 o
  11  11   8          0.27          2.25         3.78 o
  12  11   8          7.20         15.37         4.82 o
  13  11   8          8.49         27.78         9.86 o
  14  11   8          1.40         -3.38         4.89 o
  15  11   8          0.10         35.06        11.17 o
   0  12   8        103.61         87.63         7.39 o
   1  12   8        134.72        130.65         6.44 o
   2  12   8          0.17          4.64         2.72 o
   3  12   8          9.67         12.43         2.93 o
   4  12   8          1.27          2.42         2.67 o
   5  12   8          0.11          5.62         2.80 o
   6  12   8          4.07          4.22         2.65 o
   7  12   8          7.22         10.19         3.30 o
   8  12   8         12.55          7.61         2.82 o
   9  12   8          4.71          7.24         3.08 o
  10  12   8          3.70          9.92         3.50 o
  11  12   8          2.32          5.42         6.41 o
  12  12   8          0.23          8.13         4.43 o
  13  12   8          0.07          0.09         4.34 o
  14  12   8          2.67          1.31         5.29 o
   1  13   8          6.21         10.06         2.75 o
   2  13   8          2.59          5.23         2.66 o
   3  13   8         16.11         21.26         5.02 o
   4  13   8        157.95        123.34         6.26 o
   5  13   8          7.80         31.64         6.98 o
   6  13   8          4.98         13.96         5.20 o
   7  13   8         64.41         68.55         9.11 o
   8  13   8          0.36          4.04         2.94 o
   9  13   8          0.12          5.71         3.02 o
  10  13   8          2.05         16.17         4.07 o
  11  13   8         16.88         18.36         5.02 o
  12  13   8         58.91         68.66         7.51 o
  13  13   8         50.04         57.18         8.73 o
   0  14   8         14.13         30.71         6.31 o
   1  14   8         18.48         19.34         3.39 o
   2  14   8          0.14          1.50         2.67 o
   3  14   8          0.05          3.82         2.68 o
   4  14   8          1.20         -2.00         2.56 o
   5  14   8          2.03          6.49         2.82 o
   6  14   8          3.76          2.05         2.70 o
   7  14   8          0.21          2.19         2.69 o
   8  14   8          4.17          7.18         3.27 o
   9  14   8         10.85         12.10         4.20 o
  10  14   8          2.05          0.46         3.15 o
  11  14   8          0.05         -1.61         3.44 o
  12  14   8          0.08          0.10         3.97 o
   1  15   8          2.70         -0.75         2.70 o
   2  15   8          0.91          0.64         2.73 o
   3  15   8          1.98         16.72         3.21 o
   4  15   8          9.17         21.01         3.25 o
   5  15   8         13.82         18.13         4.17 o
   6  15   8          3.72          6.24         2.69 o
   7  15   8          0.18          2.91         3.02 o
   8  15   8          0.06          1.38         3.17 o
   9  15   8          1.33          3.06         3.21 o
  10  15   8          2.55          8.06         3.52 o
  11  15   8          1.40          1.00         3.50 o
   0  16   8          0.46          4.68         3.96 o
   1  16   8          7.09          8.55         2.92 o
   2  16   8          2.05          2.23         2.74 o
   3  16   8          0.26          1.16         2.69 o
   4  16   8          0.74          2.29         2.76 o
   5  16   8          0.01          3.45         2.81 o
   6  16   8          0.28          3.25         2.95 o
   7  16   8          2.34          1.35         3.11 o
   8  16   8          1.53          0.31         3.27 o
   9  16   8          0.54          3.53         3.70 o
   1  17   8          2.17          0.88         2.57 o
   2  17   8          1.78          3.40         2.71 o
   3  17   8          0.43          0.83         2.69 o
   4  17   8          0.22          7.08         3.17 o
   5  17   8          8.30          6.60         3.11 o
   6  17   8          0.10         11.08         4.65 o
   7  17   8          1.28          1.33         3.47 o
   0  18   8          1.08          2.67         3.68 o
   1  18   8         46.41         33.25         4.02 o
   2  18   8          0.16         -2.07         2.63 o
   3  18   8          1.19          0.09         3.20 o
   4  18   8          0.13          1.31         3.73 o
   1   0   9        228.54        163.50        10.32 o
   2   0   9        497.17        198.05        15.18 o
   3   0   9         69.26        179.17        28.91 o
   4   0   9       1081.25       1234.50       104.71 o
   5   0   9       1368.32        811.50       126.42 o
   6   0   9        786.65        468.32        48.76 o
   7   0   9        123.95        131.86        10.47 o
   8   0   9         15.62         59.72        16.45 o
   9   0   9         28.01        130.02        13.64 o
  10   0   9         90.85        100.46        19.85 o
  12   0   9          0.58        216.01        30.20 o
  13   0   9         52.36        116.87        32.82 o
  14   0   9        103.90        234.94        27.76 o
  15   0   9         13.94        101.78        17.89 o
   0   1   9        348.38        331.28        19.45 o
   1   1   9         21.37         24.05         4.36 o
   2   1   9         20.35         34.62         5.38 o
   3   1   9          6.19          2.28         2.31 o
   4   1   9         12.64          6.42         2.88 o
   5   1   9          5.39         11.22         2.54 o
   6   1   9          1.09         16.84         5.00 o
   7   1   9          1.24         10.85         3.01 o
   8   1   9         60.30         53.64         5.37 o
   9   1   9          2.29         10.47         4.09 o
  10   1   9         53.27         54.68        12.52 o
  11   1   9          0.55          5.87         4.42 o
  12   1   9          2.93          2.90         4.13 o
  13   1   9          4.82          2.43         4.37 o
  14   1   9          1.83          5.03         8.76 o
  15   1   9          7.04         11.55         6.04 o
  16   1   9          7.28         -3.86         8.65 o
   1   2   9         10.12          9.38         2.42 o
   2   2   9         17.73         18.52         2.63 o
   3   2   9          2.02          5.13         2.59 o
   4   2   9        152.83        109.25         6.02 o
   5   2   9         23.09         33.20         3.51 o
   6   2   9         41.73         27.82         3.50 o
   7   2   9         41.37         40.64         4.28 o
   8   2   9          1.23          2.69         2.92 o
   9   2   9          1.86          8.15         4.02 o
  10   2   9          4.02          7.40         4.16 o
  11   2   9          1.52          3.83         3.98 o
  12   2   9         16.94          3.62         4.08 o
  13   2   9          2.19          3.14         3.94 o
  14   2   9          0.70         -0.99         4.50 o
  15   2   9          4.85          7.43         5.62 o
  16   2   9          0.53         11.20         9.43 o
   0   3   9         86.38        118.21         7.86 o
   1   3   9         44.20         44.07         5.71 o
   2   3   9         12.30         11.93         2.78 o
   3   3   9          6.15          6.51         2.66 o
   4   3   9          0.47          2.46         2.12 o
   5   3   9          6.13          4.82         2.48 o
   6   3   9          2.82          8.22         2.31 o
   7   3   9         17.76         16.72         3.15 o
   8   3   9         23.81         43.48         7.95 o
   9   3   9         59.07         41.70         7.98 o
  10   3   9         60.75         45.46         5.83 o
  11   3   9          2.86          7.72         3.83 o
  12   3   9         28.86         34.43         5.44 o
  13   3   9          2.81          2.19         3.74 o
  14   3   9          1.16          3.85         4.08 o
  15   3   9          0.00          9.15         5.21 o
  16   3   9          0.74          0.53         7.14 o
   1   4   9          6.72         11.32         2.52 o
   2   4   9         13.33         14.05         2.51 o
   3   4   9          2.15         12.75         2.92 o
   4   4   9          4.20          5.47         2.33 o
   5   4   9         10.02          6.71         2.42 o
   6   4   9         10.02         13.39         2.70 o
   7   4   9          0.66          5.78         2.94 o
   8   4   9          9.69          8.97         2.92 o
   9   4   9          2.28          9.08         5.19 o
  10   4   9          0.64          7.66         4.33 o
  11   4   9          3.14         10.25         4.32 o
  12   4   9          8.12         10.66         4.23 o
  13   4   9          0.11          2.10         4.55 o
  14   4   9          7.50          2.25         4.15 o
  15   4   9          1.29         -2.94         4.41 o
  16   4   9          0.54         -0.94         6.63 o
   1   5   9        258.51        223.91         8.77 o
   2   5   9         73.15         94.34         4.97 o
   3   5   9         18.32         23.72         3.32 o
   4   5   9         18.28         22.37         7.75 o
   5   5   9          1.61          8.16         2.49 o
   6   5   9         16.43         43.47        13.41 o
   7   5   9          2.26         26.49         5.32 o
   8   5   9        286.78        338.96        36.98 o
   9   5   9        123.08        170.20        19.03 o
  10   5   9        656.74        908.42        79.71 o
  11   5   9          0.19         29.67        13.44 o
  12   5   9         49.48         43.68         6.11 o
  13   5   9          9.61          9.00         4.40 o
  14   5   9         29.02         20.80         6.04 o
  15   5   9          4.30          4.29         5.41 o
  16   5   9         29.32         13.60        10.04 o
   1   6   9         11.92         15.21         2.77 o
   2   6   9          0.00         11.48         2.63 o
   3   6   9          6.14          9.57         2.86 o
   4   6   9         24.44         59.06        21.87 o
   5   6   9          0.81         26.74         5.12 o
   6   6   9         12.69         16.36         3.38 o
   7   6   9         29.17         35.34         6.59 o
   8   6   9         10.70         17.79         4.45 o
   9   6   9          6.13          8.77         3.46 o
  10   6   9          4.42          2.66         4.20 o
  11   6   9         10.78          7.16         4.28 o
  12   6   9          0.01          4.30         4.23 o
  13   6   9          2.33         19.48         5.13 o
  14   6   9         12.57         16.94         5.63 o
  15   6   9          7.58          1.67         5.20 o
  16   6   9          0.16         -0.17         7.36 o
   0   7   9         12.81          8.53         6.40 o
   1   7   9         21.00         23.74         3.10 o
   2   7   9          6.61         15.66         4.54 o
   3   7   9         14.75         13.58         2.67 o
   4   7   9          2.58          2.80         2.36 o
   5   7   9          0.36          4.30         2.40 o
   6   7   9          1.04         19.16         8.73 o
   7   7   9          2.45          6.95         3.48 o
   8   7   9         27.29         32.88         7.11 o
   9   7   9          0.77         15.11         7.73 o
  10   7   9          5.99          7.77         4.45 o
  11   7   9          0.38         11.37         4.54 o
  12   7   9          0.63          0.44         3.79 o
  13   7   9          0.11          1.56         4.00 o
  14   7   9          5.94          6.58         4.88 o
  15   7   9          0.18          8.65         5.69 o
  16   7   9          4.17         41.16        12.88 o
   1   8   9         11.63         22.75         4.87 o
   2   8   9        108.28        117.52         8.43 o
   3   8   9         34.63         33.35         4.50 o
   4   8   9         46.83         48.83         6.06 o
   5   8   9         95.99        128.41        14.55 o
   6   8   9        300.18        238.05        11.92 o
   7   8   9         35.14         35.71         4.07 o
   8   8   9          0.13          7.02         3.11 o
   9   8   9          3.40          4.60         3.99 o
  10   8   9          2.74          5.46         3.94 o
  11   8   9          8.14          0.29         4.06 o
  12   8   9        107.01        146.68        12.60 o
  13   8   9         23.83         33.42         7.40 o
  14   8   9         21.79         27.28         6.58 o
  15   8   9          0.60          2.87         5.46 o
   0   9   9          7.94         33.54         7.20 o
   1   9   9          1.04         26.30         6.40 o
   2   9   9          5.12          6.59         2.56 o
   3   9   9          8.70          6.90         2.72 o
   4   9   9          1.17          0.05         2.49 o
   5   9   9          0.15          4.80         2.72 o
   6   9   9          2.94          4.81         2.72 o
   7   9   9          0.25          0.34         2.63 o
   8   9   9          0.02          7.14         3.11 o
   9   9   9          0.05          9.81         3.69 o
  10   9   9         10.97         25.45         5.30 o
  11   9   9          1.84          2.38         3.86 o
  12   9   9          4.71         -0.04         3.89 o
  13   9   9          1.04         -0.35         3.85 o
  14   9   9          0.24          0.96         4.40 o
  15   9   9          0.36          5.73        11.01 o
   1  10   9         59.87         32.25         3.51 o
   2  10   9         60.78         42.84         4.50 o
   3  10   9          6.00         22.21         5.11 o
   4  10   9        190.72        220.63        11.31 o
   5  10   9        318.59        367.45        26.91 o
   6  10   9        154.57        128.09        12.91 o
   7  10   9          4.82         12.24         3.12 o
   8  10   9          1.55          2.82         2.96 o
   9  10   9         12.19         19.54        13.21 o
  10  10   9          3.71          3.23         4.11 o
  11  10   9          1.44         -1.85         3.86 o
  12  10   9          0.81          0.93         3.87 o
  13  10   9          3.38          3.68         4.29 o
  14  10   9          3.09          5.83         4.73 o
   0  11   9          0.62          3.44         3.82 o
   1  11   9         19.63          9.35         2.86 o
   2  11   9          4.67          7.26         3.88 o
   3  11   9          9.84          9.23         2.86 o
   4  11   9          2.99          3.17         2.77 o
   5  11   9          1.96          3.79         2.99 o
   6  11   9          2.08          0.96         2.54 o
   7  11   9          1.51          8.37         3.41 o
   8  11   9         21.29         35.09         5.80 o
   9  11   9         18.90         19.00         3.99 o
  10  11   9          0.98          5.07         4.03 o
  11  11   9          0.07         20.67         7.67 o
  12  11   9          7.36         11.95         4.37 o
  13  11   9          0.51          8.22         4.70 o
   1  12   9          0.99         -1.62         2.54 o
   2  12   9          4.02          7.42         2.81 o
   3  12   9          0.89          6.15         2.80 o
   4  12   9         45.28         41.65         4.17 o
   5  12   9          1.45          5.63         2.68 o
   6  12   9          2.28          7.40         2.75 o
   7  12   9          0.80          1.64         2.86 o
   8  12   9          4.53          5.69         2.88 o
   9  12   9          0.68          3.69         3.23 o
  10  12   9          1.88          8.46         3.46 o
  11  12   9          0.70          5.81         3.96 o
  12  12   9         50.09         28.57         6.43 o
   0  13   9          3.98         13.20         4.95 o
   1  13   9         49.21         32.23         3.76 o
   2  13   9          9.82         18.72         3.69 o
   3  13   9         15.82         24.52         5.52 o
   4  13   9          0.06          5.09         2.64 o
   5  13   9          7.09          7.75         2.75 o
   6  13   9          0.54          2.34         3.01 o
   7  13   9          7.99         14.86         3.25 o
   8  13   9         56.93         67.87         5.19 o
   9  13   9         51.69         64.27         6.20 o
  10  13   9         14.12         11.54         4.17 o
  11  13   9          7.57         17.39         4.90 o
   1  14   9          0.60          0.27         2.64 o
   2  14   9          0.20         -0.26         3.14 o
   3  14   9          0.11          3.11         2.52 o
   4  14   9         19.15         14.39         3.22 o
   5  14   9          0.58          4.44         3.10 o
   6  14   9          1.40          0.35         2.49 o
   7  14   9          1.95         -2.51         2.78 o
   8  14   9          0.97         -0.40         2.76 o
   9  14   9          0.12          1.28         3.34 o
  10  14   9          0.49         -2.24         3.27 o
   0  15   9         17.27         20.15         6.74 o
   1  15   9          0.23         -1.22         2.66 o
   2  15   9          0.00          3.90         2.89 o
   3  15   9          0.24          1.48         2.64 o
   4  15   9          4.14          2.46         2.71 o
   5  15   9          1.21          1.28         2.61 o
   6  15   9          8.13          6.50         2.95 o
   7  15   9          0.00          2.85         2.84 o
   8  15   9          0.71          1.33         2.83 o
   9  15   9          1.06          4.78         3.06 o
   1  16   9          0.27          3.57         2.69 o
   2  16   9          1.02         -0.15         2.94 o
   3  16   9          5.13          0.40         2.68 o
   4  16   9          0.01          4.94         2.86 o
   5  16   9          1.84          8.35         2.77 o
   6  16   9          6.49          5.16         2.87 o
   7  16   9          0.16          3.64         2.83 o
   0  17   9          5.81         14.70         4.77 o
   1  17   9          0.19          2.22         2.67 o
   2  17   9          0.05          2.94         3.12 o
   3  17   9          0.00          4.40         3.32 o
   4  17   9          1.50          2.74         2.98 o
   0   0  10         95.03         87.50        10.84 o
   1   0  10        467.41       1039.64        42.57 o
   2   0  10        133.95         86.34         7.53 o
   3   0  10         17.22         28.42         5.19 o
   4   0  10         29.40         35.31         5.49 o
   5   0  10         18.13         47.42         5.85 o
   6   0  10        111.30        110.99         8.47 o
   7   0  10         80.43         96.96        13.20 o
   8   0  10        214.77        123.58        10.91 o
   9   0  10          6.84         66.34        10.30 o
  10   0  10        210.41        115.82        14.23 o
  11   0  10         69.20         47.09        10.33 o
  12   0  10          0.05        150.63        15.28 o
  13   0  10         70.78        160.88        18.40 o
  14   0  10          9.77         47.78        10.13 o
   1   1  10         33.58         25.70         3.20 o
   2   1  10          4.55          8.09         2.64 o
   3   1  10         33.23         29.63         3.77 o
   4   1  10         20.15         30.00         4.29 o
   5   1  10        298.09        274.61        17.97 o
   6   1  10          0.00         14.85         2.95 o
   7   1  10          6.78         11.17         3.23 o
   8   1  10          0.63          1.24         3.25 o
   9   1  10          0.20          4.13         4.24 o
  10   1  10          0.96          2.59         4.01 o
  11   1  10          0.52          3.17         4.30 o
  12   1  10          9.10          6.62         4.63 o
  13   1  10         10.23         19.63         8.12 o
  14   1  10          0.37          1.35         4.25 o
  15   1  10          0.35          4.33         5.93 o
  16   1  10          0.53          2.82         5.68 o
   0   2  10        126.18        126.02         8.46 o
   1   2  10         67.23         49.21         3.83 o
   2   2  10          2.51          5.15         2.43 o
   3   2  10         11.38          9.38         2.70 o
   4   2  10          0.47          4.16         2.46 o
   5   2  10          0.03          2.56         2.42 o
   6   2  10          0.16          1.28         2.53 o
   7   2  10          4.40          6.80         2.87 o
   8   2  10         30.51         23.01         4.18 o
   9   2  10          6.94         15.67         4.50 o
  10   2  10         44.77         45.42         6.24 o
  11   2  10          3.51          2.02         4.14 o
  12   2  10          1.19          7.38         4.26 o
  13   2  10          6.12          2.99         4.44 o
  14   2  10          3.84          1.12         4.35 o
  15   2  10          0.01          0.00         8.71 o
  16   2  10          1.68         -4.52         4.82 o
   1   3  10         21.67         27.57         3.13 o
   2   3  10         12.68          8.35         2.55 o
   3   3  10          0.23          6.51         2.44 o
   4   3  10         30.51         30.80         3.23 o
   5   3  10        122.41        105.86         6.35 o
   6   3  10         13.89         29.65         3.43 o
   7   3  10         26.84         34.87        10.41 o
   8   3  10         20.37         15.61         3.60 o
   9   3  10          6.40          3.18         3.68 o
  10   3  10          0.97          1.39         3.72 o
  11   3  10          0.00         -3.44         3.44 o
  12   3  10          1.38          5.19         3.77 o
  13   3  10         18.79          7.82         3.93 o
  14   3  10          7.55          2.90         3.57 o
  15   3  10          1.04          2.84         4.97 o
  16   3  10          0.77         -1.52         4.83 o
   0   4  10         15.63         29.28         6.74 o
   1   4  10         18.38         28.10         4.47 o
   2   4  10          0.00          7.00         2.90 o
   3   4  10          3.22          6.20         2.44 o
   4   4  10          3.98          8.37         2.64 o
   5   4  10          0.74         21.96         3.16 o
   6   4  10          5.24          6.56         2.83 o
   7   4  10          0.56          2.26         2.93 o
   8   4  10         18.27         14.46         3.83 o
   9   4  10          8.83         13.05         4.49 o
  10   4  10          7.17          5.10         3.96 o
  11   4  10          9.81         12.24         4.21 o
  12   4  10          0.51          1.83         4.24 o
  13   4  10          0.63          4.75         3.83 o
  14   4  10          0.88         -0.47         3.50 o
  15   4  10          0.58          2.84         5.40 o
   1   5  10        317.07        229.22        35.94 o
   2   5  10         55.18         69.27         4.71 o
   3   5  10        112.65        145.25        23.82 o
   4   5  10        326.18        402.51        55.82 o
   5   5  10       1914.14       2653.95       179.91 o
   6   5  10         87.71        167.36        17.49 o
   7   5  10         34.39         30.71         6.92 o
   8   5  10         14.51         32.98         4.49 o
   9   5  10         19.08         21.98         5.21 o
  10   5  10          7.90         -0.64         4.15 o
  11   5  10          2.07         10.16         4.47 o
  12   5  10         35.64         14.78         4.74 o
  13   5  10          8.79          9.81         4.52 o
  14   5  10          0.70          6.89         4.30 o
  15   5  10          3.48          4.36         7.14 o
   0   6  10        126.96        122.41         8.90 o
   1   6  10          8.78         20.05         4.39 o
   2   6  10          1.78          6.39         2.76 o
   3   6  10          3.51         11.00         2.79 o
   4   6  10          0.38          9.79         2.85 o
   5   6  10          9.62          8.34         3.01 o
   6   6  10          2.41          6.71         2.76 o
   7   6  10          0.09          6.68         2.97 o
   8   6  10         44.85         29.61         4.80 o
   9   6  10          1.21         28.61         5.94 o
  10   6  10         29.02         27.44         5.36 o
  11   6  10          0.23          3.39         4.07 o
  12   6  10          0.94         -0.32         3.59 o
  13   6  10          1.70          4.89         4.17 o
  14   6  10          0.64          3.58         6.94 o
  15   6  10          2.96         -0.60        10.34 o
   1   7  10          2.27          5.36         2.48 o
   2   7  10          0.01          0.95         2.41 o
   3   7  10          2.20         12.99         3.34 o
   4   7  10        121.25        144.99        10.11 o
   5   7  10          3.72         29.33         3.96 o
   6   7  10          9.49         10.02         4.00 o
   7   7  10         10.46          8.81         3.36 o
   8   7  10          2.57          6.98         3.13 o
   9   7  10          0.00          6.09         4.01 o
  10   7  10          4.41          4.19         4.17 o
  11   7  10          0.10         68.29        19.12 o
  12   7  10         42.51         44.27         6.26 o
  13   7  10         11.07         16.73         6.37 o
  14   7  10          2.37         23.64         6.15 o
   0   8  10        171.06        117.34        10.85 o
   1   8  10         43.03         78.36         4.94 o
   2   8  10          9.50         14.71         2.96 o
   3   8  10          8.90          0.14         2.51 o
   4   8  10          3.68          7.94         2.89 o
   5   8  10         14.57         18.30         2.96 o
   6   8  10          8.35         18.04         3.54 o
   7   8  10        118.41        157.72        17.53 o
   8   8  10         39.99         65.13         5.95 o
   9   8  10         64.93         67.18         7.22 o
  10   8  10          8.14         10.74         4.49 o
  11   8  10        109.24        104.92        13.31 o
  12   8  10          2.52         15.09         6.98 o
  13   8  10         16.22          9.37         4.26 o
  14   8  10          0.32          6.95         5.14 o
   1   9  10          2.55          3.04         2.52 o
   2   9  10          2.03          0.77         2.39 o
   3   9  10          0.10         16.85         6.40 o
   4   9  10          0.04         26.62         7.36 o
   5   9  10         25.38         40.95         4.56 o
   6   9  10          2.82         10.92         2.94 o
   7   9  10          9.68          7.81         3.00 o
   8   9  10          3.09          1.15         2.90 o
   9   9  10          1.36         -2.30         3.20 o
  10   9  10          0.28         -2.63         3.57 o
  11   9  10          0.29          0.32         3.77 o
  12   9  10          0.55          6.15         4.07 o
  13   9  10          0.99          6.27         4.15 o
   0  10  10         62.09         73.35         6.72 o
   1  10  10         82.54         65.75         4.56 o
   2  10  10         24.20         40.93         3.73 o
   3  10  10          0.95          6.23         2.59 o
   4  10  10         17.05          5.06         2.74 o
   5  10  10          0.00          2.47         2.62 o
   6  10  10         35.71         17.78         3.16 o
   7  10  10          3.83          5.41         2.84 o
   8  10  10          0.44         14.63         6.97 o
   9  10  10          6.88          8.99         3.98 o
  10  10  10          3.14          7.65         4.61 o
  11  10  10         22.56         28.26         5.42 o
  12  10  10          0.04          1.87         5.04 o
  13  10  10          3.95          2.79         4.05 o
   1  11  10          0.14          9.09         2.86 o
   2  11  10          1.76          6.87         2.75 o
   3  11  10          0.51          9.95         3.33 o
   4  11  10          1.73         22.26         8.06 o
   5  11  10          5.35         17.12         4.68 o
   6  11  10          0.01         19.86         8.10 o
   7  11  10          5.38         74.89        34.29 o
   8  11  10          6.65          4.47         3.01 o
   9  11  10          1.33          3.68         3.45 o
  10  11  10          0.57          3.95         4.39 o
  11  11  10          0.44          6.66         4.25 o
  12  11  10          0.38          1.91         5.41 o
   0  12  10         68.62         57.28         8.06 o
   1  12  10          5.93         16.31         3.11 o
   2  12  10          2.20          5.08         2.70 o
   3  12  10          9.83         11.86         2.91 o
   4  12  10          1.42          0.73         2.52 o
   5  12  10          2.07          4.73         2.77 o
   6  12  10          0.10          3.84         2.61 o
   7  12  10         12.32         14.56         3.37 o
   8  12  10         13.72         14.04         4.15 o
   9  12  10         30.67         28.91         6.66 o
  10  12  10          0.29          2.25         4.00 o
  11  12  10          9.75          9.26         4.29 o
   1  13  10          6.78         11.24         3.46 o
   2  13  10          3.78          4.32         2.86 o
   3  13  10          0.03          7.69         2.88 o
   4  13  10          0.98         18.04         4.88 o
   5  13  10         66.42         61.94         7.68 o
   6  13  10          0.79         11.18         3.48 o
   7  13  10         24.83         31.35         4.06 o
   8  13  10          6.96          9.75         4.58 o
   9  13  10          4.82          0.94         3.28 o
   0  14  10          1.12          3.45         3.77 o
   1  14  10          0.04          2.44         2.74 o
   2  14  10          0.00          4.13         2.81 o
   3  14  10          0.62          0.21         2.56 o
   4  14  10          0.10         -0.54         2.57 o
   5  14  10          0.09         -1.67         2.69 o
   6  14  10          0.05          0.77         2.60 o
   7  14  10          0.35          1.66         2.81 o
   8  14  10          0.18         -0.51         3.05 o
   1  15  10          0.02         -0.86         2.52 o
   2  15  10          0.98          5.33         2.75 o
   3  15  10          0.61         10.50         3.06 o
   4  15  10          3.50          5.03         2.90 o
   5  15  10          0.66         -0.46         2.59 o
   6  15  10          1.70         11.51         3.33 o
   0  16  10          0.05          6.16         4.05 o
   1  16  10          0.09          3.01         3.39 o
   2  16  10          0.30          6.32         3.21 o
   3  16  10          0.24          1.69         3.03 o
   1   0  11        184.25        105.92        12.32 o
   2   0  11          2.14        202.03        30.67 o
   3   0  11        300.97        247.00        13.79 o
   4   0  11        104.72        297.17        37.29 o
   5   0  11       1056.24       1003.04       142.50 o
   6   0  11          7.89         62.13        15.27 o
   7   0  11          4.00         91.18        14.79 o
   8   0  11         25.45         88.32        11.86 o
   9   0  11         23.71         54.64        18.97 o
  10   0  11          0.01         62.77        20.01 o
  11   0  11         48.27         73.93        19.53 o
  12   0  11        160.50         78.82        12.40 o
  13   0  11        204.67        137.14        16.14 o
   0   1  11         71.46         45.66        10.67 o
   1   1  11          4.56         11.32         2.77 o
   2   1  11         18.45         14.60         2.90 o
   3   1  11          9.37          6.77         2.72 o
   4   1  11          5.58         20.15         6.69 o
   5   1  11          2.69          9.71         2.81 o
   6   1  11         16.64         13.76         3.43 o
   7   1  11          5.61          3.78         3.01 o
   8   1  11          0.10          7.54         4.40 o
   9   1  11          2.61         10.38         4.34 o
  10   1  11          1.86         69.36        29.81 o
  11   1  11          5.06          3.12         4.14 o
  12   1  11          1.05          5.76         4.22 o
  13   1  11          0.16          4.02         4.15 o
  14   1  11          0.51         -3.73         3.73 o
   1   2  11         26.57         27.57         4.60 o
   2   2  11          0.37          2.71         2.47 o
   3   2  11         42.08         29.91         7.31 o
   4   2  11         37.97         48.06         5.56 o
   5   2  11        131.07        124.45         8.91 o
   6   2  11          0.74          6.87         3.30 o
   7   2  11          3.14          8.13         3.50 o
   8   2  11          1.07          5.63         4.18 o
   9   2  11          0.07          5.95         4.07 o
  10   2  11          0.90          0.75         3.94 o
  11   2  11          0.06          6.83         5.76 o
  12   2  11         18.04         15.87         4.57 o
  13   2  11         18.96         15.22         7.25 o
  14   2  11          0.57          1.81         4.03 o
   0   3  11        233.00        147.89         9.91 o
   1   3  11         22.17         24.40         4.10 o
   2   3  11         51.44         38.53         3.71 o
   3   3  11         12.44         11.13         2.74 o
   4   3  11          7.37          6.43         2.62 o
   5   3  11          6.00          1.87         2.33 o
   6   3  11         13.33         15.48         3.33 o
   7   3  11          8.70          5.29         2.81 o
   8   3  11          0.22          4.77         3.70 o
   9   3  11          1.83          0.31         3.48 o
  10   3  11          0.06         -1.07         3.50 o
  11   3  11          0.09          0.46         3.45 o
  12   3  11          8.44          3.01         3.87 o
  13   3  11          2.93          1.10         3.70 o
  14   3  11          0.05          8.89         4.40 o
   1   4  11          3.83          4.16         2.63 o
   2   4  11          0.00          0.18         2.51 o
   3   4  11         10.95         10.10         2.82 o
   4   4  11         15.77         20.07         3.11 o
   5   4  11         34.33         38.97         4.05 o
   6   4  11          9.77          6.19         2.93 o
   7   4  11          0.59          6.14         3.77 o
   8   4  11          0.04          1.21         3.70 o
   9   4  11          0.47          5.99         3.68 o
  10   4  11          0.63         -1.87         3.31 o
  11   4  11          2.10          2.33         3.88 o
  12   4  11          0.06          4.51         3.82 o
  13   4  11          4.31          1.50         4.09 o
  14   4  11          3.49          0.77         3.72 o
   0   5  11        892.07       1014.82        62.15 o
   1   5  11         10.16         82.89         5.22 o
   2   5  11        239.34        154.43        16.80 o
   3   5  11         55.04         44.70         4.79 o
   4   5  11         58.38         46.33         9.04 o
   5   5  11          1.92          2.29         2.57 o
   6   5  11        114.19         75.61         5.21 o
   7   5  11          0.02         12.79         3.32 o
   8   5  11          2.76          3.66         3.40 o
   9   5  11          9.83         11.60         5.19 o
  10   5  11          4.69          9.33         4.41 o
  11   5  11          4.56          6.14         4.16 o
  12   5  11          4.51         11.44         4.40 o
  13   5  11          0.34          3.68         4.00 o
  14   5  11          1.49          7.85         3.98 o
   1   6  11         16.48         12.12         3.05 o
   2   6  11          0.80          2.72         2.60 o
   3   6  11         21.06         18.04         3.07 o
   4   6  11          2.77         29.02         6.65 o
   5   6  11        114.99         76.95        11.21 o
   6   6  11          2.63          7.08         3.03 o
   7   6  11          0.98          8.34         2.97 o
   8   6  11          0.81          4.22         3.42 o
   9   6  11          0.00          8.35         4.30 o
  10   6  11          2.12         -3.58         4.28 o
  11   6  11          4.07          3.40         3.90 o
  12   6  11          3.49          8.77         4.21 o
  13   6  11         12.56         24.14         8.76 o
   0   7  11         16.24         46.15         5.83 o
   1   7  11         56.82         52.20         4.39 o
   2   7  11          0.01         -1.24         2.45 o
   3   7  11         22.57         13.14         2.95 o
   4   7  11          1.69          3.74         2.55 o
   5   7  11          4.85          7.16         2.68 o
   6   7  11          0.22          3.72         2.65 o
   7   7  11          7.91         12.46         3.24 o
   8   7  11          0.04          6.64         3.35 o
   9   7  11         43.52         26.01         5.16 o
  10   7  11          0.07         16.01         6.95 o
  11   7  11         15.33         16.16         5.35 o
  12   7  11          3.64          9.09         4.32 o
  13   7  11          0.29          3.06         4.10 o
   1   8  11          0.06          1.69         2.50 o
   2   8  11          0.33         11.45         2.89 o
   3   8  11          1.89          3.94         2.51 o
   4   8  11          0.18          7.98         2.70 o
   5   8  11         10.23         13.38         2.98 o
   6   8  11         52.91         92.15        10.99 o
   7   8  11          0.77          7.75         3.11 o
   8   8  11         40.07         25.00         6.90 o
   9   8  11         16.09         21.12         5.24 o
  10   8  11          0.31          5.40         4.15 o
  11   8  11          0.81          4.30         4.04 o
  12   8  11         20.39         20.90         5.11 o
   0   9  11         50.93         71.16         8.18 o
   1   9  11          1.06          9.64         2.88 o
   2   9  11          9.12          7.28         2.77 o
   3   9  11          0.49          5.95         2.81 o
   4   9  11          1.88          5.83         2.96 o
   5   9  11          0.04          0.79         2.35 o
   6   9  11          0.02          5.27         3.90 o
   7   9  11          2.97          4.37         4.84 o
   8   9  11          8.01         20.55         4.25 o
   9   9  11          1.46          6.32         4.33 o
  10   9  11          7.50          3.38         4.36 o
  11   9  11          1.84          0.90         4.15 o
   1  10  11          4.98          3.50         3.33 o
   2  10  11          1.45         -1.51         2.37 o
   3  10  11          9.37         12.06         3.70 o
   4  10  11          4.84         19.33         3.44 o
   5  10  11         36.90         32.34         4.47 o
   6  10  11          0.04          7.95         3.04 o
   7  10  11          2.20          5.96         5.23 o
   8  10  11          2.08          7.14         3.74 o
   9  10  11          3.01          3.34         4.01 o
  10  10  11          0.72         -1.50         4.08 o
  11  10  11          6.10         24.29         9.18 o
   0  11  11         30.05         40.21         8.09 o
   1  11  11          0.19         14.82         3.19 o
   2  11  11          0.26          8.98         2.78 o
   3  11  11          0.08          3.25         2.69 o
   4  11  11          1.55          3.97         4.39 o
   5  11  11          0.56          0.14         2.63 o
   6  11  11          0.52          2.30         2.88 o
   7  11  11          2.32          2.68         3.00 o
   8  11  11          2.84          7.00         3.79 o
   9  11  11          1.35          6.97         4.48 o
  10  11  11          5.13          8.28         4.67 o
   1  12  11          1.58          0.73         2.64 o
   2  12  11          0.36          2.78         2.78 o
   3  12  11          7.00          3.12         2.76 o
   4  12  11          5.16         20.78         3.25 o
   5  12  11         11.34         12.50         3.06 o
   6  12  11         13.25         12.15         3.35 o
   7  12  11          0.05          0.85         2.85 o
   8  12  11          3.99          1.58         3.58 o
   0  13  11        190.40        146.24        16.95 o
   1  13  11         46.63         81.78         5.41 o
   2  13  11         14.56         14.61         3.21 o
   3  13  11          0.82          7.38         2.85 o
   4  13  11          3.13          0.97         2.78 o
   5  13  11          9.13          6.17         2.92 o
   6  13  11          9.76          9.10         3.19 o
   7  13  11         10.80         12.70         3.52 o
   1  14  11          0.31         -0.43         2.74 o
   2  14  11          0.27          5.05         2.94 o
   3  14  11          0.14          1.86         2.79 o
   4  14  11          1.38          3.20         3.07 o
   5  14  11          0.35          0.91         2.92 o
   0   0  12        205.66        152.60        24.78 o
   1   0  12         32.39        323.88        28.11 o
   2   0  12         21.42         64.63         8.08 o
   3   0  12         80.68         82.70         7.52 o
   4   0  12         72.66         50.93         6.16 o
   5   0  12         14.15         21.01         4.96 o
   6   0  12         30.05         72.42         8.24 o
   7   0  12         38.20         85.96        16.23 o
   9   0  12         56.22         79.67        11.90 o
  10   0  12          0.00         28.15         9.99 o
  11   0  12         80.58         50.10         9.94 o
  12   0  12         53.80         28.47         8.81 o
  13   0  12          0.25         54.18        10.55 o
   1   1  12          3.55          5.11         2.66 o
   2   1  12          0.68          6.95         2.72 o
   3   1  12          2.08         29.79         5.49 o
   4   1  12          4.76          7.50         3.29 o
   5   1  12          5.35         11.45         3.55 o
   6   1  12          7.43          9.43         4.88 o
   7   1  12          0.19          9.52         3.13 o
   8   1  12          1.29          6.21         4.09 o
   9   1  12          0.85          7.53         4.48 o
  10   1  12          0.00          0.82         4.37 o
  11   1  12          8.92          3.59         4.50 o
  12   1  12          0.44          7.13         4.54 o
  13   1  12          4.92         12.46         8.99 o
   0   2  12         18.89         12.74         3.88 o
   1   2  12          8.69         15.65         3.51 o
   2   2  12          0.67          3.46         2.50 o
   3   2  12         12.64          9.41         2.66 o
   4   2  12          4.96          5.97         2.64 o
   5   2  12          2.14          6.18         2.50 o
   6   2  12          6.96          7.44         2.90 o
   7   2  12          4.40          6.30         3.16 o
   8   2  12          8.41         12.99         7.48 o
   9   2  12         15.25         15.47         4.95 o
  10   2  12          0.02          3.28         4.24 o
  11   2  12         17.72         14.74         4.53 o
  12   2  12          6.79          5.22         6.38 o
   1   3  12          1.77          6.40         2.61 o
   2   3  12          7.84          5.13         2.49 o
   3   3  12          0.72          1.01         2.32 o
   4   3  12         18.75          9.84         2.68 o
   5   3  12          8.09          8.47         2.65 o
   6   3  12         12.82          5.03         2.92 o
   7   3  12          0.55          6.89         2.95 o
   8   3  12          0.00         -2.25         3.48 o
   9   3  12          1.65          4.33         3.79 o
  10   3  12          0.37         -1.78         3.61 o
  11   3  12          0.03          2.42         3.88 o
  12   3  12          0.02         -3.20         3.20 o
   0   4  12          4.17          8.60         3.74 o
   1   4  12         28.07         20.04         3.26 o
   2   4  12          2.34          3.49         2.49 o
   3   4  12          0.10          0.55         2.36 o
   4   4  12          0.10          4.27         2.46 o
   5   4  12          0.47          2.22         2.38 o
   6   4  12          0.13          0.60         2.65 o
   7   4  12          0.04         -0.35         2.60 o
   8   4  12          2.67          1.69         3.34 o
   9   4  12          3.60         -0.59         3.54 o
  10   4  12          0.60          1.59         3.75 o
  11   4  12          0.39          2.36         3.60 o
  12   4  12          0.22          3.25         4.00 o
   1   5  12         11.95         14.85         6.05 o
   2   5  12          8.21          7.57         3.28 o
   3   5  12         20.27         14.52         3.62 o
   4   5  12         70.85         47.30         4.83 o
   5   5  12          3.05         18.64         3.67 o
   6   5  12         51.44         34.24         4.34 o
   7   5  12          2.13         16.34         4.10 o
   8   5  12          0.09          2.20         3.67 o
   9   5  12          3.04          1.51         4.08 o
  10   5  12          0.13         -2.44         3.74 o
  11   5  12         20.57         15.02         4.78 o
  12   5  12          7.46          2.55         4.17 o
   0   6  12         16.66         19.62         8.66 o
   1   6  12         20.11         21.90         3.36 o
   2   6  12          2.12          0.04         2.96 o
   3   6  12          1.79          6.71         2.64 o
   4   6  12          3.72          5.94         2.66 o
   5   6  12          0.01          7.33         2.93 o
   6   6  12          2.46          6.72         3.04 o
   7   6  12          1.91          5.94         3.13 o
   8   6  12          0.74         15.05         4.77 o
   9   6  12          1.77         14.90         5.57 o
  10   6  12          0.19          7.47         4.31 o
  11   6  12          1.23          9.05         4.46 o
   1   7  12          3.72          6.46         2.74 o
   2   7  12          1.43          4.24         2.64 o
   3   7  12          3.43          7.56         3.87 o
   4   7  12          1.34          8.20         2.78 o
   5   7  12          5.01          6.30         2.64 o
   6   7  12          8.34          6.59         3.05 o
   7   7  12          1.27          3.10         4.38 o
   8   7  12          1.48          5.70         3.94 o
   9   7  12         11.92          6.84         4.24 o
  10   7  12          0.52          6.41         4.09 o
  11   7  12          0.48          1.78         3.90 o
   0   8  12         38.35         36.95         7.92 o
   1   8  12         99.07        135.36         8.73 o
   2   8  12          0.00          7.28         3.95 o
   3   8  12          4.56          0.68         2.48 o
   4   8  12          6.62          4.28         2.59 o
   5   8  12          2.99          3.41         2.56 o
   6   8  12          0.47          1.40         2.71 o
   7   8  12          0.09         12.14         3.40 o
   8   8  12         41.04         49.14        10.02 o
   9   8  12          4.83         14.73         5.00 o
  10   8  12          0.23         13.10         4.49 o
   1   9  12          0.34          0.45         2.58 o
   2   9  12          0.21         -0.15         2.51 o
   3   9  12          1.24          8.86         2.72 o
   4   9  12          0.33          5.23         2.57 o
   5   9  12          2.73          3.52         2.80 o
   6   9  12          4.80         -2.56         2.56 o
   7   9  12          3.27          5.54         3.08 o
   8   9  12          2.46          2.39         3.39 o
   9   9  12          0.02          1.75         4.07 o
   0  10  12         17.02         10.49         4.56 o
   1  10  12          2.18          5.20         2.79 o
   2  10  12          5.07          6.35         2.75 o
   3  10  12          7.29          8.79         2.78 o
   4  10  12          3.84          3.43         2.55 o
   5  10  12          0.62         -1.81         2.40 o
   6  10  12          2.17          3.69         2.78 o
   7  10  12          0.97          2.23         2.99 o
   8  10  12         15.59         13.95         4.41 o
   1  11  12          6.19          8.23         2.99 o
   2  11  12          0.29          0.69         2.53 o
   3  11  12          0.27          8.49         4.97 o
   4  11  12          5.58         11.56         3.01 o
   5  11  12         11.74         23.33         3.77 o
   6  11  12          1.88          8.60         4.58 o
   7  11  12          0.02          9.39         4.73 o
   0  12  12          0.07         14.23         4.67 o
   1  12  12         41.40         46.29         4.25 o
   2  12  12          1.39          1.81         2.71 o
   3  12  12          2.05          0.33         2.60 o
   4  12  12          0.12          6.31         3.03 o
   5  12  12          1.44          2.71         3.13 o
   1  13  12          6.48          3.11         2.89 o
   1   0  13         55.65         31.82         5.85 o
   2   0  13          1.23         86.36        17.31 o
   3   0  13          7.15         34.18         5.72 o
   4   0  13         53.58         77.64         7.51 o
   5   0  13         44.56         50.02         7.52 o
   6   0  13        133.29        139.15        29.19 o
   7   0  13         63.13         34.66         8.90 o
   8   0  13          9.12         35.45         9.11 o
   9   0  13          3.16        118.49        30.52 o
  10   0  13         10.22         34.00         9.23 o
   0   1  13          4.52          4.39         3.69 o
   1   1  13          3.82          8.80         2.89 o
   2   1  13          1.22         12.37         3.52 o
   3   1  13          0.03         -1.30         2.43 o
   4   1  13          1.05          3.69         2.67 o
   5   1  13          3.83          1.17         2.86 o
   6   1  13          0.08          3.43         2.97 o
   7   1  13          1.90         -1.06         4.05 o
   8   1  13          4.00         11.43         4.48 o
   9   1  13          4.94          6.89         4.20 o
  10   1  13          0.18          4.75         4.36 o
   1   2  13          3.46          4.49         2.52 o
   2   2  13          0.19         -0.97         2.39 o
   3   2  13          1.05          2.36         2.50 o
   4   2  13          1.84          3.84         2.58 o
   5   2  13          0.59          2.45         2.95 o
   6   2  13         12.29         10.74         3.44 o
   7   2  13          1.50          4.72         4.00 o
   8   2  13          0.83          1.87         3.98 o
   9   2  13          2.42          7.60         4.23 o
  10   2  13          2.40          5.08         4.14 o
   0   3  13          1.49          0.06         3.60 o
   1   3  13          8.96          8.31         2.77 o
   2   3  13          1.03         -1.06         2.33 o
   3   3  13          1.19          2.46         2.49 o
   4   3  13          0.05         -0.65         2.45 o
   5   3  13          0.06          0.76         2.58 o
   6   3  13          0.00          0.77         2.84 o
   7   3  13          6.96          8.97         3.81 o
   8   3  13         16.95         12.36         5.53 o
   9   3  13          0.47          2.40         3.87 o
  10   3  13          0.52          1.20         3.74 o
   1   4  13          4.13          5.00         2.56 o
   2   4  13          0.00          1.09         2.50 o
   3   4  13          0.44          1.19         2.53 o
   4   4  13          2.48         -0.21         2.37 o
   5   4  13         10.22          7.40         2.80 o
   6   4  13          1.15          4.37         2.82 o
   7   4  13          2.60          2.53         3.19 o
   8   4  13          0.18          4.28         3.90 o
   9   4  13          1.01          2.85         3.77 o
  10   4  13          0.05          8.21         5.00 o
   0   5  13         19.60         35.31         6.74 o
   1   5  13         77.22         78.19         7.34 o
   2   5  13          2.31          3.51         3.08 o
   3   5  13          7.09          8.31         2.78 o
   4   5  13          3.11          4.70         2.68 o
   5   5  13          8.50          8.18         2.90 o
   6   5  13          4.01          4.56         3.01 o
   7   5  13          1.23          6.26         3.52 o
   8   5  13         67.06         51.25        10.07 o
   9   5  13         26.51         21.02         5.36 o
   1   6  13          3.05          3.71         2.56 o
   2   6  13          0.91         -0.07         2.55 o
   3   6  13          3.88          0.60         2.56 o
   4   6  13         10.52         20.51         3.96 o
   5   6  13          6.38         14.76         4.13 o
   6   6  13          6.38          5.57         2.97 o
   7   6  13          0.20          7.46         3.63 o
   8   6  13          0.37          0.20         4.03 o
   0   7  13          0.44         22.78         4.90 o
   1   7  13         43.44         33.81         3.98 o
   2   7  13          1.14          6.48         2.79 o
   3   7  13          3.22          2.42         2.67 o
   4   7  13          0.60          4.40         2.83 o
   5   7  13          1.48          1.59         2.89 o
   6   7  13          4.74         -1.91         3.08 o
   7   7  13          8.04         10.14         3.91 o
   8   7  13          0.51          1.26         6.06 o
   1   8  13          1.27          4.89         2.91 o
   2   8  13          8.00          9.85         2.94 o
   3   8  13         10.76          7.64         2.82 o
   4   8  13         52.85         54.17         4.57 o
   5   8  13          3.02         13.09         4.05 o
   6   8  13         32.77         22.67         4.47 o
   7   8  13         42.71         34.15         6.12 o
   0   9  13          0.49         -0.19         3.86 o
   1   9  13          5.56          1.35         2.43 o
   2   9  13          1.89          4.09         2.54 o
   3   9  13          1.17          1.34         2.72 o
   4   9  13          2.03          2.08         2.62 o
   5   9  13          0.07          2.68         3.26 o
   1  10  13          3.93          0.68         3.07 o
   2  10  13          0.60          2.79         2.66 o
   3  10  13          0.54          4.65         3.11 o
   1   0  14        116.52         68.60         8.34 o
   2   0  14         60.86         33.99         5.86 o
   3   0  14          9.40         17.15         4.96 o
   4   0  14          0.08         17.26         4.83 o
   5   0  14          3.64         26.57         6.32 o
   6   0  14         27.47         39.34         9.76 o
   7   0  14         13.66         10.39         9.47 o
   1   1  14          3.06          3.84         2.80 o
   2   1  14          0.21          3.58         2.66 o
   3   1  14          1.06          1.58         2.72 o
   4   1  14          3.48          5.70         2.80 o
   5   1  14          3.60         -1.33         2.92 o
   6   1  14          0.00         -1.17         3.00 o
   7   1  14          1.60          7.65         5.83 o
   0   2  14         20.35         35.64         6.65 o
   1   2  14         27.06         19.75         3.47 o
   2   2  14          1.60          4.56         2.90 o
   3   2  14          3.95          2.89         2.61 o
   4   2  14          0.00          0.84         2.60 o
   5   2  14          0.08          2.56         3.16 o
   6   2  14          4.66          0.25         3.26 o
   7   2  14          2.17          7.82         6.47 o
   1   3  14          0.20          2.20         2.45 o
   2   3  14          1.97         -0.02         2.52 o
   3   3  14          7.19          0.54         2.66 o
   4   3  14         10.52          8.82         2.86 o
   5   3  14          4.94          3.65         3.19 o
   6   3  14          0.00         -3.59         3.87 o
   0   4  14         19.06         12.94         4.30 o
   1   4  14          0.31         -1.61         2.49 o
   2   4  14          2.42         -0.24         2.50 o
   3   4  14          1.48          0.15         2.38 o
   4   4  14          0.07          0.45         2.39 o
   5   4  14          0.51         -2.53         2.82 o
   6   4  14          0.16          1.20         3.37 o
   1   5  14         10.83          4.40         2.60 o
   2   5  14          6.63          2.67         2.73 o
   3   5  14          0.00          5.53         2.63 o
   4   5  14          0.66          4.18         2.93 o
   5   5  14          2.30          6.99         4.13 o
   0   6  14          8.17          9.93         4.06 o
   1   6  14          1.03          5.26         2.57 o
   2   6  14          0.04          6.36         2.62 o
   3   6  14          0.01          2.36         2.60 o
   4   6  14          0.09          5.10         3.06 o
   1   7  14          0.78         -2.05         2.61 o
   2   7  14          0.94          3.99         2.99 o
                                                
