# Supplementary material for: Improving data quality for three-dimensional electron diffraction by a post-column energy filter and a new crystal tracking method
Source: J Appl Crystallogr. 2022 Nov 29;55(Pt 6):1583–91. doi: 10.1107/S1600576722009633 (PMC9721325; doi:10.1107/S1600576722009633)
Supplement: Supplementary file 4 [file j-55-01583-sup4.zip › nb5321ZSM-5_crystal3_noEXTI_5evsup45.hkl]

#
# h,k,l, Fc-squared, Fo-squared, sigma(Fo-squared), status flag
#
data_5ev
_shelx_title ' '
_shelx_refln_list_code          4
_shelx_F_calc_maximum      264.68
_exptl_crystal_F_000       939.25
_reflns_d_resolution_high  0.9003

loop_
 _space_group_symop_operation_xyz
 'x, y, z'
 '-x, -y, -z'
 '-x+1/2, -y, z+1/2'
 'x+1/2, y, -z+1/2'
 '-x, y+1/2, -z'
 'x, -y+1/2, z'
 'x+1/2, -y+1/2, -z+1/2'
 '-x+1/2, y+1/2, z+1/2'

_cell_length_a    20.0220
_cell_length_b    19.8990
_cell_length_c    13.3830
_cell_angle_alpha  90.000
_cell_angle_beta   90.000
_cell_angle_gamma  90.000

_shelx_F_squared_multiplier     1.000

loop_
 _refln_index_h
 _refln_index_k
 _refln_index_l
 _refln_F_squared_calc
 _refln_F_squared_meas
 _refln_F_squared_sigma
 _refln_observed_status
   2   0   0      23809.08       2388.55       196.12 o
   4   0   0       7527.83       1331.78       110.91 o
   6   0   0       8727.25       2306.44       191.80 o
   8   0   0      11871.19       9639.07       791.65 o
  10   0   0      21602.67       7106.71       584.70 o
  12   0   0         74.82        754.55        96.26 o
   2   1   0        440.11        285.64        17.70 o
   4   1   0        656.60        429.33        26.51 o
   6   1   0        591.43        853.64        51.71 o
   8   1   0         13.79         31.01         4.63 o
  10   1   0         66.44         56.76         9.58 o
  12   1   0         27.55         53.14        24.42 o
   2   2   0        202.34        823.72        71.19 o
   4   2   0        276.53        236.38        16.30 o
   6   2   0         74.00         67.26         7.14 o
   8   2   0       1384.88       1375.52        82.66 o
  10   2   0        710.48        631.13        57.28 o
   4   3   0       3641.45       4276.33       355.78 o
   6   3   0       1838.07       1878.29       112.32 o
   8   3   0        335.43        406.63        27.59 o
  10   3   0        158.11        235.61        18.18 o
  12   3   0       2536.67       1994.14       283.15 o
   4   4   0         45.08         32.80        13.57 o
   6   4   0         11.13         20.56         4.92 o
   8   4   0         33.04         59.57        14.15 o
  10   4   0        236.89        280.58        30.34 o
  12   4   0          9.99         11.49         9.12 o
   6   5   0       1896.34       1402.26       123.05 o
   8   5   0         10.27         15.74         5.17 o
  10   5   0         39.27         32.83         7.85 o
  12   5   0        204.16        172.93        33.21 o
   6   6   0         56.65         46.48        11.27 o
   8   6   0        312.43        559.48        54.84 o
  10   6   0        269.21        351.20        32.93 o
  12   6   0         31.20         35.19        16.43 o
   8   7   0        125.84        104.98        32.86 o
  10   7   0         22.63         48.19        11.69 o
  12   7   0        897.25       1019.35       139.21 o
   8   8   0       1325.58        945.71       114.32 o
  10   8   0         10.90         44.83        18.16 o
  10   9   0         14.17          8.49        15.24 o
  10  10   0       1428.16       1817.45       230.95 o
   1   0   1      21270.84       2162.64       125.82 o
   2   0   1        206.00        209.63        18.51 o
   3   0   1      10578.47       2386.92       161.61 o
   4   0   1        147.99        166.19        18.80 o
   5   0   1      70054.00      12692.76       735.63 o
   6   0   1       1241.16       1210.42        95.30 o
   7   0   1        763.89        496.91        42.70 o
   8   0   1         59.16         77.41         7.28 o
   9   0   1        113.57         79.16         7.77 o
  10   0   1          5.18         43.59        15.18 o
  11   0   1        439.56        456.62        74.72 o
  12   0   1        232.77        205.35        34.77 o
   0   1   1      15577.13       1265.63        74.38 o
   1   1   1       3582.30        957.39        39.98 o
   2   1   1          1.91        181.31        11.26 o
   3   1   1         23.79        115.31         8.87 o
   4   1   1        103.70        202.31        17.29 o
   5   1   1         54.94         45.89         6.21 o
   6   1   1         45.01         83.77         7.79 o
   7   1   1         74.45        153.89         9.54 o
   8   1   1        693.68        761.75        33.27 o
   9   1   1        109.35        142.19        15.34 o
  10   1   1        143.96        302.75        21.09 o
  11   1   1         99.70         93.35        13.66 o
   1   2   1        368.58        792.66        39.24 o
   2   2   1         18.17         21.63         4.18 o
   3   2   1        773.84        891.34        53.99 o
   4   2   1       4235.03       2279.59       259.89 o
   5   2   1       1456.12       1423.81        71.96 o
   6   2   1        107.97        175.30        11.00 o
   7   2   1         34.83         42.44         5.07 o
   8   2   1        102.80        138.49        10.57 o
   9   2   1         34.35         38.46         4.43 o
  10   2   1         62.73         85.12         7.14 o
  11   2   1         16.88         36.48         7.62 o
  12   2   1        324.43        252.31        28.22 o
   0   3   1       5484.63        641.14        58.47 o
   1   3   1       3101.66        680.28        62.04 o
   2   3   1         18.16         58.01         9.70 o
   3   3   1        285.31        468.18        30.60 o
   4   3   1        132.48        187.94        14.63 o
   5   3   1        119.25         83.11        12.35 o
   6   3   1         29.85         35.01         7.32 o
   7   3   1       1537.83       1304.88        64.41 o
   8   3   1         61.68         65.31         6.17 o
   9   3   1        362.00        327.92        22.42 o
  10   3   1        150.53        166.66        11.72 o
  11   3   1       1056.03       1254.25        85.93 o
  12   3   1        177.40        162.35        45.21 o
   1   4   1        256.45        250.63        29.28 o
   2   4   1          1.35         23.24        13.65 o
   3   4   1         51.25         81.16        14.16 o
   4   4   1         39.88         65.47         8.40 o
   5   4   1        412.36        631.74        41.49 o
   6   4   1          3.56          5.35         3.80 o
   7   4   1          8.31          9.81         3.67 o
   8   4   1         12.75          9.30         4.80 o
   9   4   1         10.46         11.56         3.31 o
  10   4   1          7.36          7.31         3.25 o
  11   4   1          7.64         10.94         4.35 o
   4   5   1        432.01        538.23        64.67 o
   5   5   1         13.64         18.76         5.85 o
   6   5   1        247.77        263.05        21.25 o
   7   5   1        146.95        183.92        15.97 o
   8   5   1        135.12        205.82        17.67 o
   9   5   1        293.84        255.81        17.34 o
  10   5   1        839.08       1075.42        61.46 o
  11   5   1        670.05        755.92        50.05 o
  12   5   1        392.77        452.26        46.30 o
   3   6   1        145.64        158.54        45.04 o
   4   6   1          5.97         14.81         8.75 o
   5   6   1        470.47        507.77        58.00 o
   6   6   1         18.59         16.88         6.00 o
   7   6   1         28.12         24.95         6.63 o
   8   6   1         23.35         22.90         6.81 o
   9   6   1          1.40         17.22         7.13 o
  10   6   1          9.59          8.35         4.53 o
  11   6   1         12.55         47.39        20.65 o
  12   6   1         50.83         32.88        10.46 o
   4   7   1         46.71         38.13        18.43 o
   5   7   1          8.73         16.33         9.74 o
   6   7   1          9.20          8.22         6.94 o
   7   7   1        212.02        253.30        22.20 o
   8   7   1        120.12        117.25        21.64 o
   9   7   1        223.78        249.33        23.25 o
  10   7   1         18.86         43.59        17.40 o
  11   7   1         28.57         58.04        13.59 o
  12   7   1          9.81         10.28        11.87 o
   5   8   1        149.20        195.32        73.73 o
   6   8   1         25.63         34.91        15.71 o
   7   8   1        459.96        350.71        40.39 o
   8   8   1         60.99         51.69        10.26 o
   9   8   1         10.09          4.09         5.74 o
  10   8   1         78.70         58.52        13.27 o
  12   8   1        627.64        751.90       108.03 o
   6   9   1          1.03          4.45         7.96 o
   7   9   1          8.82         22.79        12.19 o
   8   9   1        158.05        130.95        22.53 o
   9   9   1        107.99        139.38        18.83 o
  10   9   1          6.61         15.29         7.59 o
  11   9   1         30.37         26.51        10.90 o
  12   9   1          0.38         -1.05        11.03 o
   8  10   1         54.09         75.34        19.19 o
   9  10   1          1.72         33.19        14.42 o
  10  10   1          0.36         -0.22         7.30 o
  11  10   1         53.08         68.15        39.97 o
  12  10   1          4.86         14.12        15.01 o
   7  11   1         38.54         38.70        23.52 o
   8  11   1         34.77         46.33        19.84 o
   9  11   1         63.81         49.36        17.34 o
  10  11   1          6.96         18.67        15.37 o
  11  11   1          0.09         10.50        13.22 o
  12  11   1          2.41         17.52        14.71 o
   8  12   1         10.97         18.08        17.52 o
   9  12   1          0.02         15.09        14.39 o
  10  12   1         52.90         59.56        25.54 o
  10  13   1         33.49         38.41        21.21 o
   0   0   2       7496.42       2924.61       242.05 o
   1   0   2       8732.97       1985.61       116.66 o
   2   0   2       4855.55       2291.03       177.03 o
   3   0   2         84.48        149.36        13.90 o
   4   0   2         32.11        653.57        40.21 o
   5   0   2         38.27         55.51        13.59 o
   6   0   2         87.35         83.12        10.01 o
   7   0   2        456.40        630.01        46.55 o
   8   0   2        819.48       2582.25       393.52 o
   9   0   2        341.70        217.66        26.26 o
  10   0   2        250.79       5513.32       372.80 o
  11   0   2        663.18        440.08        50.16 o
  12   0   2       2262.50       1241.37       157.77 o
  13   0   2         25.70         66.40        21.64 o
   1   1   2        363.02        625.96        42.93 o
   2   1   2        285.41        453.95        23.47 o
   3   1   2       2062.93       2177.42        90.43 o
   4   1   2        183.06        415.74        26.87 o
   5   1   2       1335.43       1105.89        47.14 o
   6   1   2        382.20        392.98        46.99 o
   7   1   2        243.45        249.30        23.42 o
   8   1   2         16.42         22.00         2.81 o
   9   1   2          5.19         10.01         2.91 o
  10   1   2         20.49         21.03         3.55 o
  11   1   2         37.47         49.97         7.68 o
   0   2   2       3333.53        766.89        46.95 o
   1   2   2       1050.46        132.67         9.30 o
   2   2   2         14.89        134.80         7.45 o
   3   2   2        110.46         85.56         8.28 o
   4   2   2          6.08          8.89         2.65 o
   5   2   2        213.54        131.55        14.70 o
   6   2   2         99.08         80.32         9.00 o
   7   2   2        114.91        106.61        16.85 o
   8   2   2         35.08         83.26        16.94 o
   9   2   2        381.72        338.31        21.02 o
  10   2   2          9.00         33.74        15.40 o
  11   2   2         29.56         58.01         9.94 o
  12   2   2         58.34         49.59        21.07 o
  13   2   2         18.92         25.32        14.90 o
   1   3   2         88.50        260.23        13.21 o
   2   3   2        923.38        940.16        41.00 o
   3   3   2       1144.17       1084.87        54.59 o
   4   3   2       5803.04       5342.77       443.02 o
   5   3   2        205.82        277.52        23.66 o
   6   3   2       3759.69       3472.50       205.16 o
   7   3   2        556.43        421.78        29.70 o
   8   3   2         19.11         10.81         4.08 o
   9   3   2         20.58         35.10         6.44 o
  10   3   2         19.43         30.60         6.11 o
  11   3   2         35.53         37.58        11.90 o
  12   3   2          1.00         35.75        10.70 o
  13   3   2        937.10       2426.52       298.86 o
   0   4   2          0.00        100.04        18.19 o
   1   4   2         34.59        228.95        23.91 o
   2   4   2        116.17         61.51         6.75 o
   3   4   2          5.63          8.21         4.03 o
   4   4   2          0.65          9.09         4.03 o
   5   4   2          8.93         26.19         8.51 o
   6   4   2          4.65         11.60         4.55 o
   7   4   2         10.88         21.69         6.50 o
   8   4   2        267.34        123.10        27.73 o
   9   4   2          7.86         15.93         5.29 o
  10   4   2         46.20         54.42        10.10 o
  11   4   2          5.36         12.94         6.39 o
  13   4   2         17.79         29.60        17.41 o
   1   5   2       1141.88       1378.18        87.22 o
   2   5   2       1243.01       1433.42        89.85 o
   3   5   2       6940.43       5446.39       320.98 o
   4   5   2        782.70        502.55        35.59 o
   5   5   2       4043.07       4648.48       275.72 o
   6   5   2       1851.35       2080.06       175.35 o
   7   5   2        429.77        451.75        32.76 o
   8   5   2         94.90         79.75        11.32 o
   9   5   2         54.23         33.83         8.11 o
  10   5   2          3.29         11.36         5.24 o
  11   5   2         63.36         67.87        13.45 o
  12   5   2        296.39        304.80        36.51 o
  13   5   2       2762.47       2743.07       336.88 o
   0   6   2        434.48        332.83        38.80 o
   1   6   2         44.51        206.51        37.81 o
   2   6   2         68.24         86.77        16.20 o
   3   6   2          0.22         13.00         5.71 o
   4   6   2          8.45          6.32         5.39 o
   5   6   2         18.49         28.83        13.51 o
   6   6   2          6.30         14.88        10.88 o
   7   6   2         34.22         37.89         7.81 o
   8   6   2          4.84         13.52         5.66 o
   9   6   2         10.05         19.68         6.97 o
  10   6   2          7.35          7.27         4.73 o
  11   6   2         30.84         35.98         9.74 o
  12   6   2          0.72          2.23         6.32 o
  13   6   2         57.19         33.40        17.56 o
   1   7   2         34.28        134.72        36.58 o
   2   7   2         70.52        143.23        43.27 o
   3   7   2        262.65        223.95        21.33 o
   4   7   2       1420.62       1574.00       120.95 o
   5   7   2        120.09        160.68        21.60 o
   6   7   2        228.20        242.59        25.98 o
   7   7   2          7.46         18.22         7.40 o
   8   7   2          8.89         21.12        13.65 o
   9   7   2         13.00         17.32         6.42 o
  10   7   2         24.01         22.50         6.97 o
  11   7   2         24.04         22.52         9.32 o
  12   7   2        161.82        152.05        33.70 o
  13   7   2         33.93         40.16        20.64 o
   2   8   2        330.32        253.37        33.43 o
   3   8   2         13.69          4.52         8.05 o
   4   8   2         65.02         87.69        26.87 o
   5   8   2         82.25         53.47        29.88 o
   6   8   2         35.58         48.61        12.21 o
   7   8   2        100.63        134.94        24.84 o
   8   8   2        110.93         93.39        20.18 o
   9   8   2         60.61        143.05        19.32 o
  10   8   2         33.60         29.17         9.91 o
  11   8   2        171.34        158.38        23.76 o
  12   8   2        344.88        483.54        52.93 o
  13   8   2        252.77        139.98        38.78 o
   3   9   2         33.55         48.12        14.79 o
   4   9   2          5.13          8.54         9.27 o
   5   9   2          6.37         19.01        10.77 o
   6   9   2         11.14         20.36        14.32 o
   7   9   2          0.11          3.90         5.85 o
   8   9   2          0.45         13.93         9.81 o
   9   9   2          8.47         10.15         6.31 o
  10   9   2          0.82          1.14         5.24 o
  11   9   2          0.51         13.70        11.71 o
  12   9   2          5.46         15.34         9.52 o
   4  10   2         21.39         29.90        39.05 o
   5  10   2          0.32          8.91         9.70 o
   7  10   2         13.28         13.77         9.29 o
   8  10   2        109.52        183.65        19.77 o
   9  10   2         29.46         21.18         8.06 o
  10  10   2         17.35         86.65        27.29 o
  11  10   2         25.92         10.25         9.77 o
  12  10   2        256.41        335.82        61.12 o
   4  11   2        106.69        158.38        42.19 o
   5  11   2         65.08         80.60        20.42 o
   6  11   2         42.12         38.63        15.61 o
   7  11   2         11.20         20.33        13.23 o
   8  11   2          0.01          3.16         6.48 o
   9  11   2         18.13         20.15         7.90 o
  10  11   2          1.84         -3.14         6.24 o
  11  11   2          5.19          8.23         8.90 o
  12  11   2         49.06         17.00        16.59 o
   5  12   2         73.20         90.29        33.24 o
   6  12   2         67.40         37.88        16.66 o
   7  12   2         64.35         53.75        26.24 o
   8  12   2         18.41         45.15        29.18 o
   9  12   2        274.35        266.15        55.85 o
  10  12   2         74.12         64.51        18.95 o
  11  12   2          2.05         10.35        17.21 o
  12  12   2         12.91          8.10        15.45 o
   6  13   2       1445.36       1219.21       168.10 o
   7  13   2        137.02        163.02        49.79 o
   8  13   2          1.70         31.40        44.13 o
   9  13   2         13.42         65.00        21.54 o
  10  13   2         41.09         36.01        21.70 o
  11  13   2          1.90          9.48        10.62 o
  12  13   2         95.35         95.84        31.79 o
   7  14   2         18.77          1.77        17.01 o
   8  14   2        319.12        358.78        50.21 o
   9  14   2         32.00         65.46        23.01 o
  10  14   2         81.10         97.34        31.79 o
  11  14   2          5.21          2.66        12.70 o
  12  14   2          6.43         -1.76        12.05 o
   8  15   2          9.26         -0.81        19.47 o
   9  15   2          7.58         11.75        13.77 o
  10  15   2          7.29         18.99        17.06 o
  10  16   2          1.82          8.54        16.60 o
   1   0   3       2310.87       2879.24       169.73 o
   2   0   3       2134.15       1870.40       111.24 o
   3   0   3      37298.59       4295.38       251.08 o
   4   0   3       2884.51       2057.83       122.31 o
   5   0   3      11777.12       6779.86       395.95 o
   6   0   3       2427.47       1821.47       109.59 o
   7   0   3       4607.62       4098.36       241.18 o
   8   0   3         38.50         48.19         5.26 o
   9   0   3         54.35         52.84         8.52 o
  10   0   3        204.42        157.26        23.35 o
  11   0   3        782.91        523.38        70.23 o
  12   0   3        317.20        801.80       109.62 o
  13   0   3      15599.43       7759.28       913.47 o
   0   1   3       3653.76       4245.47       248.63 o
   1   1   3        688.33       1278.55        54.48 o
   2   1   3        207.87        203.33        15.80 o
   3   1   3         13.45         19.04         3.05 o
   4   1   3          1.38         19.52         4.64 o
   5   1   3          4.10          9.80         1.95 o
   6   1   3         67.82         87.78         6.23 o
   7   1   3         67.42        124.54        11.68 o
   8   1   3        158.74        193.93        13.72 o
   9   1   3          0.11         10.37         4.48 o
  10   1   3         15.73         26.24         8.48 o
  11   1   3         76.35         71.40        10.57 o
  13   1   3          5.51         21.93        10.21 o
   1   2   3        415.97        741.54        32.86 o
   2   2   3         12.32         20.80         6.17 o
   3   2   3       1978.22       1860.53        95.13 o
   4   2   3        588.90        489.10        29.32 o
   5   2   3       1378.82       1249.62        72.14 o
   6   2   3         15.68         39.37         5.88 o
   7   2   3         92.42         98.52         8.49 o
   8   2   3         65.24         54.39         8.99 o
   9   2   3         11.30         19.66         6.13 o
  10   2   3         13.70         22.47         7.16 o
  11   2   3         16.35         39.96        11.04 o
  12   2   3         84.65        167.96        24.33 o
  13   2   3        555.07        473.81        67.72 o
   0   3   3       3556.60       1960.38       183.41 o
   1   3   3      15108.80       8140.72       334.27 o
   2   3   3        779.43        817.16        36.38 o
   3   3   3        692.21        509.31        23.93 o
   4   3   3          6.61         13.81         3.37 o
   5   3   3        115.11        118.89        11.25 o
   6   3   3         43.53         54.38         9.25 o
   7   3   3         24.16         41.39        10.20 o
   8   3   3       1243.70       1219.11       126.13 o
   9   3   3       2246.29       2094.57       127.67 o
  10   3   3         33.84         83.91        18.68 o
  11   3   3        113.55        221.99        23.71 o
  12   3   3        295.51        329.02        55.18 o
  13   3   3         26.70         50.17        13.91 o
   1   4   3         15.68         15.73         4.78 o
   2   4   3         17.30         19.15         3.76 o
   3   4   3        455.45        518.63        34.38 o
   4   4   3         64.41         83.22         8.31 o
   5   4   3         14.20         20.58         9.26 o
   6   4   3         35.41         23.03        12.03 o
   7   4   3          0.14         12.68         5.78 o
   8   4   3         12.57         13.14         9.00 o
   9   4   3         16.96         10.22         9.40 o
  10   4   3          1.00          5.20         4.45 o
  11   4   3         23.87         13.83         5.52 o
  12   4   3          5.37         13.22         9.15 o
  13   4   3        220.19        214.35        56.20 o
   0   5   3      12486.71       7279.96       426.69 o
   1   5   3       6548.35       3712.28       155.65 o
   2   5   3        684.59        446.04        24.83 o
   3   5   3         16.85         30.34         4.59 o
   4   5   3         60.23        123.41        20.08 o
   5   5   3         39.39         74.25        13.14 o
   6   5   3         49.63         72.48        11.34 o
   7   5   3        130.24        122.79        14.19 o
   8   5   3       1921.92       2038.85       186.27 o
   9   5   3         91.66         87.01        16.59 o
  10   5   3         24.20         46.08         8.02 o
  11   5   3        434.99        823.80        65.78 o
  12   5   3         61.94        168.01        51.80 o
  13   5   3          5.51         58.55        24.57 o
   1   6   3         50.48         78.37         7.59 o
   2   6   3         25.10         21.07         4.50 o
   3   6   3        452.62        511.06        32.97 o
   4   6   3         35.08         30.52         9.59 o
   5   6   3        145.06        260.19        31.95 o
   6   6   3         38.54         45.11        13.74 o
   7   6   3         30.06         23.16        13.64 o
   8   6   3         44.94         36.52         8.12 o
   9   6   3          0.75          6.54         4.87 o
  10   6   3          0.29         11.86         9.84 o
  11   6   3         21.51         27.19         8.11 o
  12   6   3         14.60         30.32        21.60 o
  13   6   3        331.72        249.86        47.34 o
   0   7   3         88.38         82.13        11.75 o
   1   7   3       1583.13       1708.33       101.21 o
   2   7   3         53.00        108.94        17.96 o
   3   7   3         37.39        124.43        14.94 o
   4   7   3          6.42          8.38         5.57 o
   5   7   3        107.52        142.93        15.73 o
   6   7   3         22.74          9.46         5.94 o
   7   7   3        113.50         86.37        12.51 o
   8   7   3         52.39         58.02        10.18 o
   9   7   3        551.26        397.16        36.28 o
  10   7   3         25.16         29.92         7.67 o
  11   7   3         14.82         17.25        12.28 o
  12   7   3         40.83         31.47        11.09 o
  13   7   3         34.22         41.79        19.34 o
   1   8   3         69.07         99.84        12.04 o
   2   8   3          1.63         14.72         9.78 o
   3   8   3        261.26        431.03        44.97 o
   4   8   3       3685.79       3420.20       207.49 o
   5   8   3        430.88        425.79        34.74 o
   6   8   3        325.16        443.37        35.68 o
   7   8   3        592.02        713.69        53.77 o
   8   8   3        580.70        363.53        30.10 o
   9   8   3          3.80         19.79         6.90 o
  10   8   3          1.50         12.52         6.07 o
  11   8   3          1.85         14.99         9.58 o
  12   8   3        395.77        518.08        55.61 o
  13   8   3        611.34        665.30        97.53 o
   0   9   3         20.80         29.57        12.96 o
   1   9   3         91.69        105.23        21.79 o
   2   9   3          9.90          2.25         6.81 o
   3   9   3         18.27         22.31         8.07 o
   4   9   3         17.84         14.48         6.85 o
   5   9   3          3.65          4.64         6.47 o
   6   9   3          1.63          3.31         6.86 o
   7   9   3         21.50         20.00         8.46 o
   8   9   3        167.68        210.15        21.29 o
   9   9   3         10.93         16.55         6.67 o
  10   9   3         19.99         19.83         7.03 o
  11   9   3         41.75         29.27         9.99 o
  12   9   3          6.32         22.32        13.93 o
  13   9   3         12.48         13.81        15.63 o
   1  10   3         83.03         51.70        15.46 o
   2  10   3         72.97         59.99        17.21 o
   3  10   3       2007.26       2107.88       188.88 o
   4  10   3        157.28        181.69        31.78 o
   5  10   3        269.27        308.12        30.62 o
   6  10   3          0.21         16.14        10.52 o
   7  10   3        178.35        187.94        20.63 o
   8  10   3         13.54         13.82         6.75 o
   9  10   3         10.26         18.51         8.16 o
  10  10   3         14.23          9.17         6.72 o
  11  10   3         31.74         22.31        12.84 o
  12  10   3        111.14        105.47        20.78 o
  13  10   3       1613.57       1813.23       233.37 o
   1  11   3         71.20         79.28        29.01 o
   2  11   3         14.00         33.32        17.44 o
   3  11   3         27.54         27.37        14.44 o
   4  11   3          1.31          4.69        10.77 o
   5  11   3          0.28          0.56         6.76 o
   6  11   3          2.55          6.47         6.39 o
   7  11   3          0.57          3.28         5.60 o
   8  11   3         17.09         19.42         8.16 o
   9  11   3         10.07         15.94        10.95 o
  10  11   3         16.17         21.73         8.70 o
  11  11   3          2.23         20.01         9.87 o
  12  11   3          2.59         13.16        11.00 o
  13  11   3          7.32         12.19        14.54 o
   2  12   3          0.00         -1.94        14.69 o
   3  12   3        101.56        130.91        26.78 o
   4  12   3        284.39        444.58        57.59 o
   5  12   3        508.71        708.14        79.94 o
   6  12   3          6.09         83.96        21.05 o
   7  12   3          4.79         23.86         9.33 o
   8  12   3        104.40         54.07        16.65 o
   9  12   3          2.64          6.40         7.56 o
  10  12   3          3.55         14.16         9.47 o
  11  12   3          0.00         -3.59         7.55 o
  12  12   3        217.61        223.96        50.29 o
  13  12   3          9.83         -0.75        14.07 o
   3  13   3        459.38        418.20        77.14 o
   4  13   3         48.48         14.05        26.41 o
   5  13   3        156.49        193.27        33.70 o
   6  13   3          6.29          5.04        11.04 o
   8  13   3        585.53        703.42        54.44 o
   9  13   3       2114.10       2033.37       131.74 o
  10  13   3         26.86         21.48        12.08 o
  11  13   3         10.14         18.33        11.43 o
  12  13   3        253.47        270.87        57.74 o
  13  13   3         41.12         34.59        23.65 o
   4  14   3          5.60         26.96        23.52 o
   5  14   3         45.47         53.49        20.37 o
   6  14   3          1.14         12.29        13.84 o
   7  14   3         74.41         96.41        25.77 o
   8  14   3          8.89         21.71        16.44 o
   9  14   3          3.81          1.51         8.36 o
  10  14   3          6.51          3.79         7.69 o
  11  14   3          0.37         -0.64         8.08 o
  12  14   3          1.06         21.17        18.92 o
  13  14   3         48.10         38.94        26.27 o
   5  15   3          9.46          4.72        22.57 o
   6  15   3         15.47         19.65        14.88 o
   7  15   3         76.78         46.97        20.14 o
   8  15   3        179.64        289.01        56.51 o
   9  15   3        278.77        314.13        45.34 o
  10  15   3          4.26          6.75         9.95 o
  11  15   3          1.71          1.71         8.88 o
  12  15   3         11.70          1.12        14.54 o
  13  15   3          2.53         15.74        19.05 o
   6  16   3        240.02        255.22        58.29 o
   7  16   3         66.12         38.07        34.49 o
   8  16   3          3.29          4.50        11.20 o
   9  16   3          1.11         17.47        18.47 o
  10  16   3          0.91          3.47        14.15 o
  11  16   3          9.58         16.01        16.75 o
  12  16   3          1.62         21.97        17.79 o
   7  17   3          0.48          7.03        18.48 o
   8  17   3         32.17         14.05        13.62 o
   9  17   3         20.35          2.55        13.62 o
  10  17   3          0.50         -0.55        13.75 o
  11  17   3          7.78         -2.76        20.74 o
   8  18   3         10.63         28.78        26.11 o
   9  18   3          3.37          4.68        13.88 o
  10  18   3          0.38          4.78        14.00 o
   8  19   3         12.92          2.88        19.43 o
  10  19   3          1.45          1.23        13.78 o
   0   0   4       1892.48        801.36        72.73 o
   1   0   4       9080.26       4842.62       283.81 o
   2   0   4       2125.83       1596.17        96.98 o
   3   0   4        157.66        342.79        26.18 o
   4   0   4        273.52       2203.56       132.38 o
   5   0   4        393.92        324.51        23.47 o
   6   0   4         50.31         29.18         5.38 o
   7   0   4        744.15        570.65        38.09 o
   8   0   4      12530.90       9185.95       535.27 o
   9   0   4         21.81        214.22        29.48 o
  10   0   4        399.17        662.09        66.95 o
  11   0   4        294.30        393.76        44.73 o
  12   0   4       1298.20       1170.06       110.27 o
  13   0   4        597.04        467.82        73.61 o
   1   1   4        704.03        609.68        35.37 o
   2   1   4        128.35        114.77         8.48 o
   3   1   4        938.89        973.95        42.77 o
   4   1   4         34.55         44.76         4.33 o
   5   1   4       1332.25       1336.05        57.70 o
   6   1   4         27.93         46.19        10.82 o
   7   1   4          5.42         11.93         2.77 o
   8   1   4         15.74         23.53         3.05 o
   9   1   4         53.88         67.93        14.60 o
  10   1   4          7.79         11.72         3.22 o
  11   1   4         42.28         31.25         8.92 o
  12   1   4        130.20         76.72        19.85 o
  13   1   4        135.04         92.72        27.21 o
   0   2   4         24.26         24.31         7.02 o
   1   2   4       1987.18       1140.37       102.78 o
   2   2   4          9.35         89.65         9.48 o
   3   2   4        155.76        209.21        13.37 o
   4   2   4         39.39         32.68         4.53 o
   5   2   4        196.21        180.42        17.64 o
   6   2   4         11.57         44.57         4.63 o
   7   2   4        356.34        385.40        19.25 o
   8   2   4        442.38        383.52        19.22 o
   9   2   4       1173.21       1175.16        86.94 o
  10   2   4         32.86         87.32         7.90 o
  11   2   4         39.81         66.40        11.97 o
  12   2   4         20.52         47.22        11.27 o
  13   2   4         13.04         27.61        10.45 o
  14   2   4          1.86         -0.42        11.29 o
   1   3   4        306.46        389.73        24.33 o
   2   3   4        261.81        346.28        20.58 o
   3   3   4        177.54        294.95        26.40 o
   4   3   4       1479.82       1210.42        56.81 o
   5   3   4        975.13        909.51        43.08 o
   6   3   4        298.29        374.62        18.99 o
   7   3   4        619.39        420.12        27.37 o
   8   3   4         38.85         45.12         7.99 o
   9   3   4         13.74         18.84         3.96 o
  10   3   4         25.19         17.94         9.27 o
  11   3   4         49.34         48.54         9.17 o
  12   3   4         22.07         98.04        23.97 o
  14   3   4          0.42        623.07        97.63 o
   0   4   4        554.63       1467.16        90.49 o
   1   4   4          7.69         17.15         5.02 o
   2   4   4         82.12         75.05         7.27 o
   3   4   4         25.23         31.37         4.28 o
   4   4   4         15.98         37.15         4.63 o
   5   4   4          4.95          7.73         2.88 o
   6   4   4         13.75         16.00         3.47 o
   7   4   4         27.52         14.42         3.57 o
   8   4   4        258.93        313.56        17.03 o
   9   4   4         34.77         30.72        14.01 o
  10   4   4         12.99         10.06         4.93 o
  11   4   4         11.01          6.48         5.74 o
  12   4   4         50.00         27.95        10.10 o
  13   4   4          6.50         28.22        17.25 o
  14   4   4         13.52        110.28        34.06 o
   1   5   4       1356.88       1045.77        46.99 o
   2   5   4        602.35        626.57        30.05 o
   3   5   4       2286.05       2176.46        97.26 o
   4   5   4          5.49         67.75        15.51 o
   5   5   4        233.69        452.61        29.09 o
   6   5   4        165.28        166.39        12.98 o
   7   5   4         14.82         14.33         6.21 o
   8   5   4         15.99         15.46         5.94 o
   9   5   4        309.84        227.34        20.79 o
  10   5   4         12.71         16.96         6.36 o
  11   5   4         15.15         19.40        11.82 o
  12   5   4        335.75        314.44        32.37 o
  13   5   4        876.85       1056.84       142.03 o
  14   5   4        345.17        502.94        80.97 o
   0   6   4        179.95        251.02        21.26 o
   1   6   4        278.14        228.95        16.96 o
   2   6   4         23.65         44.98         5.97 o
   3   6   4          6.57          4.07         3.29 o
   4   6   4          8.41         13.75         3.99 o
   5   6   4          4.55         10.99         4.01 o
   6   6   4          1.59         31.93         6.20 o
   7   6   4          3.12          6.86         5.40 o
   8   6   4        103.35         76.26        15.23 o
   9   6   4         45.69         50.49        10.56 o
  10   6   4         21.10         25.39        24.87 o
  11   6   4          0.55          5.66         5.47 o
  12   6   4          6.36         28.44        10.18 o
  13   6   4          0.53          7.23         8.39 o
  14   6   4         11.20          0.70        16.66 o
   1   7   4        111.37        121.45        10.65 o
   2   7   4         44.90         54.39        10.13 o
   3   7   4        348.28        387.48        21.79 o
   4   7   4         18.10         27.94         6.44 o
   5   7   4         95.21        133.08        19.75 o
   6   7   4         23.42         29.15         8.45 o
   7   7   4         47.30         80.83        12.49 o
   8   7   4         34.44         23.82         8.96 o
   9   7   4         24.94         12.93         6.25 o
  10   7   4          4.06          8.33         6.03 o
  11   7   4         15.66         25.05         9.51 o
  13   7   4        359.24        437.85        70.76 o
   0   8   4       5784.97       5101.17       305.07 o
   1   8   4       1944.70       1783.16        93.99 o
   2   8   4        789.57        880.77        42.43 o
   3   8   4       1336.15       1270.06        62.84 o
   4   8   4        180.77        143.02        21.99 o
   5   8   4         51.20         57.46        11.18 o
   6   8   4         64.44        121.10        23.08 o
   7   8   4        646.85        741.79        98.66 o
   8   8   4        276.69        378.40        31.10 o
   9   8   4       3686.41       3075.30       187.08 o
  10   8   4        308.60        256.84        26.31 o
  11   8   4         94.54        103.80        14.14 o
  12   8   4        280.64        316.93        39.33 o
  13   8   4        238.81        231.85        32.41 o
   1   9   4          0.36          4.17         4.37 o
   2   9   4          4.62          4.04         5.13 o
   3   9   4          9.81         26.81         6.90 o
   4   9   4         78.62         89.33        15.10 o
   5   9   4        200.78        449.65        79.41 o
   6   9   4         24.65         27.80        10.08 o
   7   9   4          7.54          2.51         5.70 o
   8   9   4          0.14          9.57         6.16 o
   9   9   4          8.44          6.47         5.87 o
  10   9   4          1.20         -0.09         5.11 o
  11   9   4          8.76          9.88         6.72 o
  12   9   4         17.14         10.34         8.62 o
  13   9   4         41.87         24.89        17.61 o
   0  10   4       1199.11       1086.43       110.95 o
   1  10   4         19.86         35.11         8.54 o
   2  10   4        234.49        148.28        14.76 o
   3  10   4        208.10        201.64        26.69 o
   4  10   4          0.88         19.39         8.26 o
   5  10   4         13.59         15.89         7.96 o
   6  10   4          7.59        118.30        15.95 o
   7  10   4         72.71        138.22        16.67 o
   8  10   4       1027.78       1006.43        67.95 o
   9  10   4        133.07        221.35        22.76 o
  10  10   4         15.41         59.33        15.39 o
  11  10   4         31.04         33.08        11.10 o
  12  10   4        154.81        176.07        28.27 o
  13  10   4        173.60        162.05        39.97 o
   1  11   4         42.71         40.60        10.29 o
   2  11   4          1.88          6.99         7.06 o
   3  11   4         75.01         52.14        11.66 o
   4  11   4          1.68         10.43         6.64 o
   5  11   4         63.76         64.51        12.29 o
   6  11   4         12.31          5.79         6.92 o
   7  11   4         19.52         27.82         8.89 o
   8  11   4          2.39          7.57         9.94 o
   9  11   4          2.10          4.04         6.29 o
  10  11   4          7.44         11.94        11.26 o
  11  11   4         27.40         19.66        10.36 o
  12  11   4          1.21          6.61         9.36 o
  13  11   4         31.32         54.99        25.79 o
   0  12   4        532.14        223.13        38.38 o
   1  12   4        428.68        578.74        77.79 o
   2  12   4         64.60         61.30        21.54 o
   3  12   4        229.18        253.27        32.18 o
   4  12   4         51.14         28.89         9.62 o
   5  12   4         90.78        133.66        23.92 o
   6  12   4          0.15         20.78         9.41 o
   7  12   4        467.13        434.79        37.43 o
   8  12   4          0.06         10.27         7.89 o
   9  12   4       1268.82       1078.01        75.99 o
  10  12   4         10.37          8.40         8.25 o
  11  12   4        159.81        139.19        26.10 o
  12  12   4         19.11         49.88        29.68 o
  13  12   4          2.10         14.12        15.86 o
   1  13   4         11.11         10.09        14.63 o
   2  13   4        134.94        160.90        31.75 o
   3  13   4          2.41         34.94        16.89 o
   4  13   4        489.76        620.78        57.45 o
   5  13   4        156.22        146.00        20.50 o
   6  13   4        183.72        278.12        55.52 o
   7  13   4        353.41        366.79        36.49 o
   8  13   4          4.12         21.03        11.04 o
   9  13   4          5.43         19.23         9.88 o
  10  13   4         14.23         25.97        10.33 o
  11  13   4         56.47         90.12        31.17 o
  12  13   4          0.09         26.19        34.63 o
  13  13   4         84.26         49.66        23.81 o
   1  14   4          0.95          7.65        22.63 o
   2  14   4          0.41         25.21        15.43 o
   3  14   4          0.03         12.08        13.56 o
   4  14   4          4.78          5.01        12.75 o
   5  14   4          1.63          3.52         9.05 o
   6  14   4          0.00         14.31         9.06 o
   7  14   4          0.07          8.76         8.76 o
   8  14   4          4.05         18.94         8.92 o
   9  14   4          4.60         23.52        10.42 o
  10  14   4         14.96         13.56         8.70 o
  11  14   4          0.50         -0.34         8.13 o
  12  14   4          0.05         -3.78         9.67 o
  13  14   4          5.31         -5.48        11.51 o
   2  15   4          4.27         23.94        24.71 o
   3  15   4         39.71         37.81        17.86 o
   4  15   4          9.63         11.19        14.18 o
   5  15   4        836.04       1021.11       108.66 o
   6  15   4         12.31         75.09        51.47 o
   7  15   4          8.45          2.72         8.38 o
   8  15   4         29.91         21.67        10.37 o
   9  15   4          0.57         12.71         8.83 o
  10  15   4          3.22          6.88         8.55 o
  11  15   4         14.41         23.25        12.20 o
  12  15   4          0.82         57.66        28.51 o
  13  15   4         30.73          9.62        17.04 o
   3  16   4          4.19         -1.76         8.78 o
   4  16   4          7.62         16.25        13.09 o
   5  16   4          2.08         10.10        12.45 o
   6  16   4          0.18          1.91        10.85 o
   7  16   4         66.25         79.20        23.90 o
   8  16   4        177.43        291.78        43.01 o
   9  16   4         12.84         27.31        10.66 o
  10  16   4         52.70        122.38        21.94 o
  11  16   4         41.42         36.98        13.09 o
  12  16   4         47.11         20.13        21.02 o
  13  16   4          0.99         16.75        19.98 o
   4  17   4          6.92         -2.36         8.52 o
   5  17   4         11.15         -2.53        10.26 o
   6  17   4          1.98         13.59        15.36 o
   7  17   4          1.95          6.55        13.26 o
   8  17   4          4.00         19.08        15.14 o
   9  17   4          1.32         -0.70         8.45 o
  10  17   4          0.00          6.87        10.64 o
  11  17   4          1.64         -3.54         8.26 o
  12  17   4          8.48         -0.10        15.55 o
   5  18   4         12.87          1.59         9.48 o
   6  18   4          3.17          9.72        13.39 o
   7  18   4         97.82         44.24        19.62 o
   8  18   4        115.49         99.63        27.76 o
   9  18   4        323.60        448.61        86.20 o
  10  18   4          1.24          5.49        16.19 o
  11  18   4         53.39         34.58        16.55 o
   5  19   4         25.21         49.74        30.92 o
   6  19   4          0.05         -0.97         9.95 o
   7  19   4          3.73          9.34        13.07 o
   8  19   4          0.19          5.96        12.88 o
   9  19   4          0.00          3.68        13.71 o
   6  20   4          0.53         -5.35        16.09 o
   7  20   4          1.73          8.98        12.79 o
   1   0   5       1402.34        892.43        57.63 o
   2   0   5       1227.56        503.02        49.61 o
   3   0   5       3889.70       2573.67       246.02 o
   4   0   5        231.21        280.01        28.44 o
   5   0   5        140.48       3917.45       232.03 o
   6   0   5       1406.28        880.59        56.16 o
   7   0   5         30.26         78.98        11.10 o
   8   0   5       1114.29        916.02        58.87 o
   9   0   5        480.25        681.63        69.53 o
  10   0   5         40.90         89.57        11.84 o
  11   0   5          1.88        213.94        30.23 o
  12   0   5       1046.20        718.82        73.51 o
  13   0   5       1362.70        902.39       125.22 o
  14   0   5       1469.35       1365.19       178.31 o
   0   1   5        998.83        551.04        43.63 o
   1   1   5        109.37        125.04        12.06 o
   2   1   5         44.04         42.95         4.82 o
   3   1   5         31.03         28.09         4.30 o
   4   1   5          1.26         12.36         4.20 o
   5   1   5          5.23          8.47         2.71 o
   6   1   5        133.22         95.16         7.78 o
   7   1   5         19.52         37.80         6.32 o
   8   1   5        197.21        209.72        15.96 o
   9   1   5         35.65         53.44         6.06 o
  10   1   5         27.94         34.01         9.20 o
  11   1   5         13.60         32.15         8.57 o
  12   1   5          4.68         11.50         6.72 o
  13   1   5         28.30         18.77        10.31 o
  14   1   5         29.42         22.87        12.06 o
   1   2   5         97.96         80.24        10.78 o
   2   2   5         41.97         58.74         5.73 o
   3   2   5        386.14        290.32        23.71 o
   4   2   5        310.97        252.14        31.71 o
   5   2   5         23.48         49.20         7.70 o
   6   2   5          8.12         62.19        10.93 o
   7   2   5          2.34         32.88         6.15 o
   8   2   5          8.95         29.25         6.52 o
   9   2   5         41.07         49.93         6.09 o
  10   2   5         22.13         12.15         3.65 o
  11   2   5         17.69         21.78        11.09 o
  12   2   5         72.60         70.99        16.02 o
  13   2   5        195.77        191.75        27.51 o
  14   2   5          0.23          3.64         7.80 o
   0   3   5       2598.49       2899.14       200.50 o
   1   3   5        533.56        367.16        26.15 o
   2   3   5        226.57        301.99        24.26 o
   3   3   5        195.74        139.22         9.58 o
   4   3   5          3.79         26.53         9.44 o
   5   3   5          4.45         14.61         3.30 o
   6   3   5         82.85        139.51        11.14 o
   7   3   5        146.55        202.34        14.79 o
   8   3   5        204.91        313.94        23.26 o
   9   3   5        673.77        834.73        70.58 o
  10   3   5        308.70        403.04        24.42 o
  11   3   5          2.72         29.99        15.41 o
  12   3   5         76.81         69.31        11.97 o
  14   3   5         81.80         60.56        17.15 o
   1   4   5         17.55         16.74         5.73 o
   2   4   5         21.70         25.30         6.55 o
   3   4   5          0.21         24.43         7.45 o
   4   4   5         57.50         67.76         7.86 o
   5   4   5        157.68        182.82        11.64 o
   6   4   5          7.43         19.55         3.81 o
   7   4   5         17.42         15.84         4.30 o
   8   4   5         14.62         18.52         4.26 o
   9   4   5         12.79         20.10         7.97 o
  10   4   5         13.91         13.63         4.58 o
  11   4   5         21.61         32.97         8.70 o
  12   4   5         19.03         21.12         8.39 o
  13   4   5         13.65         10.96         9.58 o
  14   4   5         82.41         65.02        17.34 o
   0   5   5        119.88       1501.84        93.44 o
   1   5   5        306.62        280.34        16.21 o
   2   5   5         45.02        119.27        10.81 o
   3   5   5        384.75        365.54        23.93 o
   4   5   5        106.88        122.41         9.38 o
   5   5   5         44.64         35.67         5.25 o
   6   5   5          0.01         41.49        11.92 o
   7   5   5        230.81        224.62        15.10 o
   8   5   5       1168.79       1469.65        65.71 o
   9   5   5        204.92        469.90        28.60 o
  10   5   5         15.80         16.06         4.96 o
  11   5   5         60.23         74.98        12.20 o
  12   5   5         57.04         41.44        10.01 o
  13   5   5        368.51        415.02        86.33 o
  14   5   5        310.73        459.91        76.72 o
   1   6   5         47.07         27.38         4.82 o
   2   6   5         21.30         34.39         6.40 o
   3   6   5         76.55        164.11        13.19 o
   4   6   5         15.69         31.56         6.70 o
   5   6   5         31.58         56.71        11.18 o
   6   6   5          6.83         22.53         7.06 o
   7   6   5         16.80         19.95         5.05 o
   8   6   5          7.57          9.28         4.02 o
   9   6   5         53.94         35.24         7.47 o
  10   6   5          4.49          9.54         6.22 o
  11   6   5          8.14         23.25        11.51 o
  12   6   5          0.54         10.13         8.09 o
  13   6   5         27.49         40.06        13.92 o
  14   6   5         11.11         28.96        19.93 o
   0   7   5         16.85         21.49         9.59 o
   1   7   5        280.75        224.36        16.19 o
   2   7   5         22.21         40.37         8.67 o
   3   7   5         44.17         52.21         7.82 o
   4   7   5          6.41         11.23         4.39 o
   5   7   5         56.06         56.72         7.46 o
   6   7   5         21.34         24.58         5.38 o
   7   7   5        374.73        411.16        23.12 o
   8   7   5        256.01        297.40        21.81 o
   9   7   5        701.57        747.63        48.41 o
  10   7   5          9.72         18.04         7.71 o
  11   7   5         55.60         95.89        14.65 o
  12   7   5          1.20          8.43         8.66 o
  13   7   5          5.00         12.89         9.79 o
  14   7   5          9.91         15.15        18.34 o
   1   8   5        172.52        202.43        14.14 o
   2   8   5          1.35         36.50         9.72 o
   3   8   5        414.51        360.51        24.32 o
   4   8   5        802.29       1141.43        56.07 o
   5   8   5       1795.16       1369.70        62.96 o
   6   8   5        235.61        145.88        14.37 o
   7   8   5        192.63        144.30        13.70 o
   8   8   5        590.77        498.34        38.86 o
   9   8   5         66.71         28.09         8.21 o
  10   8   5         20.25         17.15         9.28 o
  11   8   5         13.39         21.98         8.39 o
  12   8   5        401.87        247.76        54.68 o
  13   8   5         63.79         97.34        22.19 o
  14   8   5        403.94       2012.02       262.16 o
   0   9   5         58.25         83.46        13.55 o
   1   9   5          0.68          8.83         4.48 o
   2   9   5          4.52         13.76         4.90 o
   3   9   5         12.83         21.75         5.61 o
   4   9   5         17.46         21.62         5.49 o
   5   9   5          2.51          4.30         4.25 o
   6   9   5         24.65         27.86        11.16 o
   7   9   5          0.22          2.21         4.59 o
   8   9   5         15.71         14.80         6.51 o
   9   9   5          8.05          8.66         7.35 o
  10   9   5          1.47          4.50         5.91 o
  11   9   5          1.91         11.36         8.09 o
  12   9   5         24.81         20.57        10.57 o
  13   9   5          0.45          6.37         9.04 o
  14   9   5          3.17          0.86        13.87 o
   1  10   5        145.83        127.84        13.57 o
   2  10   5         72.00         78.60         9.69 o
   3  10   5        599.88        599.16        34.54 o
   4  10   5        308.93        331.95        24.04 o
   5  10   5         28.95         42.79        16.19 o
   6  10   5         32.87         37.02         9.31 o
   7  10   5          0.31         21.55        19.99 o
   8  10   5        176.83        175.84        19.81 o
   9  10   5          6.03          6.38         6.27 o
  10  10   5          0.62          6.81         6.03 o
  11  10   5         36.02         43.35        11.52 o
  12  10   5        210.45        302.10        34.54 o
  13  10   5        333.54        358.35        76.43 o
  14  10   5        306.45        319.45        61.17 o
   0  11   5         17.26         24.26        12.28 o
   1  11   5         60.46         62.11         8.98 o
   2  11   5          0.05          2.96         5.11 o
   3  11   5          6.67          2.76         6.52 o
   4  11   5          3.17          5.59         5.24 o
   5  11   5          1.88          2.30         5.42 o
   6  11   5         28.06         20.92         8.60 o
   7  11   5         28.42         18.92         8.43 o
   8  11   5         72.80         73.47        16.38 o
   9  11   5         98.53         74.71        13.69 o
  10  11   5         28.44         23.01         9.33 o
  11  11   5          7.76         23.90         9.25 o
  12  11   5          4.35         11.75         8.78 o
  13  11   5          1.39         -3.10         8.89 o
  14  11   5          0.00          5.56        14.69 o
   1  12   5         11.76         12.18         6.37 o
   2  12   5         10.00         16.02         9.66 o
   3  12   5        115.17        114.83        14.31 o
   4  12   5        339.07        369.26        30.49 o
   5  12   5         21.39         15.12         8.71 o
   6  12   5         47.33         66.47        13.63 o
   7  12   5         12.56          9.02         7.61 o
   8  12   5         35.16         69.72        13.55 o
   9  12   5         15.00         15.05         8.18 o
  10  12   5         16.21         26.10         9.88 o
  11  12   5          3.46          6.57         8.17 o
  12  12   5        260.56        217.88        37.27 o
  13  12   5        112.45        121.66        26.55 o
  14  12   5        107.82         54.86        27.25 o
   0  13   5        627.13        940.90       202.63 o
   1  13   5        765.98        753.76        47.98 o
   2  13   5        144.60        133.33        16.17 o
   3  13   5        197.83        249.14        26.72 o
   4  13   5          0.83         31.80        16.30 o
   5  13   5         20.42         31.11        10.63 o
   6  13   5         62.67        177.79        60.22 o
   7  13   5        296.71        315.83        31.73 o
   8  13   5          0.06         33.99        11.44 o
   9  13   5       1320.84       1249.32        86.88 o
  10  13   5        118.71        130.88        19.01 o
  11  13   5         18.72         29.71        12.00 o
  12  13   5         34.30         64.02        18.75 o
  13  13   5         30.87         90.13        32.74 o
  14  13   5         17.09         24.49        21.42 o
   1  14   5         27.10         23.79        12.52 o
   2  14   5         10.93          3.39         8.11 o
   3  14   5         97.28        166.98        34.20 o
   4  14   5         21.79         12.67         8.74 o
   5  14   5        554.47        543.79        45.24 o
   6  14   5         14.29         21.74        10.25 o
   7  14   5          0.12          4.39         7.94 o
   8  14   5          3.39         -1.37         7.27 o
   9  14   5          2.02          4.93         8.52 o
  10  14   5          1.13         -3.62         6.92 o
  11  14   5          0.87         24.07        24.81 o
  12  14   5          2.76         -2.05         7.31 o
  13  14   5         86.65         92.06        31.95 o
  14  14   5          3.80         -8.26        12.70 o
   0  15   5        567.38        607.80        74.78 o
   1  15   5         76.71         71.43        16.25 o
   2  15   5          0.54         19.59        15.99 o
   3  15   5         49.89         48.21        15.30 o
   4  15   5         46.70         26.78        10.56 o
   5  15   5          0.05          8.41         8.38 o
   6  15   5         38.05         24.52        10.48 o
   7  15   5          5.25         13.50        12.46 o
   8  15   5          4.30          9.99         9.15 o
   9  15   5         31.51         70.75        15.50 o
  10  15   5          2.74         14.12         9.09 o
  11  15   5          0.55          6.12        10.00 o
  12  15   5          1.06          7.97        11.18 o
  13  15   5          1.37         16.72        21.78 o
  14  15   5          0.02          9.09        16.71 o
   1  16   5          8.50          5.82        12.51 o
   2  16   5          6.76         -0.08        10.18 o
   3  16   5          8.82          5.01        12.50 o
   4  16   5          1.74          4.76        11.71 o
   5  16   5          5.45         19.51        13.66 o
   6  16   5         75.81         83.75        16.65 o
   7  16   5         33.20         18.44         9.67 o
   8  16   5         19.95         22.58        10.23 o
   9  16   5          4.19          6.45         7.94 o
  10  16   5          0.98         -0.01         7.66 o
  11  16   5         14.04          4.03         9.24 o
  12  16   5         65.61         39.57        17.72 o
  13  16   5         13.36         20.33        21.09 o
   1  17   5          1.88          7.95        14.04 o
   2  17   5          6.85         36.77        17.31 o
   3  17   5          3.33          4.55        11.48 o
   4  17   5          1.24         11.64        13.50 o
   5  17   5          0.54          1.75        10.68 o
   6  17   5          4.79          1.35         8.15 o
   7  17   5         18.19         10.79         9.40 o
   8  17   5          0.08         12.01         8.97 o
   9  17   5         48.20         24.00        11.13 o
  10  17   5          3.62         -3.71         7.78 o
  11  17   5          4.25          6.12         9.20 o
  12  17   5          0.07          3.01        11.07 o
   1  18   5          0.04          1.96        14.73 o
   2  18   5          0.00          4.34        10.02 o
   3  18   5          1.57          1.21        11.31 o
   4  18   5         69.92         50.33        20.53 o
   5  18   5         13.56          5.04        12.34 o
   6  18   5         31.83         40.48        29.88 o
   7  18   5         23.42         24.48        13.18 o
   8  18   5         52.05         39.95        20.93 o
   9  18   5          2.85          6.02         8.45 o
  10  18   5          5.03         -0.48         8.90 o
   2  19   5          0.62         -0.61        17.81 o
   3  19   5          0.56          4.82        10.46 o
   4  19   5          0.17          3.56        12.89 o
   5  19   5          0.00          6.45        12.45 o
   6  19   5          5.14         -0.42        11.36 o
   7  19   5          0.43          2.97        13.03 o
   8  19   5          4.35          5.67        14.40 o
   3  20   5          3.27          4.00        17.86 o
   4  20   5         27.75         40.56        19.57 o
   5  20   5        117.50         89.81        26.27 o
   0   0   6       1882.97       2666.28       301.37 o
   1   0   6        569.11        638.02        51.99 o
   2   0   6        126.64        405.11        39.86 o
   3   0   6        250.18        353.50        27.21 o
   4   0   6        207.01        579.84        60.60 o
   5   0   6        117.70        231.30        48.46 o
   6   0   6         26.98        987.27       116.83 o
   7   0   6       1060.56       1022.08        84.48 o
   8   0   6       6438.26       3357.66       290.88 o
   9   0   6       1102.48        654.48        99.32 o
  10   0   6         88.25        193.44        29.40 o
  11   0   6       1209.99       1514.18       139.08 o
  13   0   6        212.56        114.69        32.24 o
  14   0   6        794.09        420.31        69.01 o
   1   1   6          4.20         15.15         8.60 o
   2   1   6          5.78          6.23         3.00 o
   3   1   6        699.07        511.29        37.17 o
   4   1   6         14.25         12.65         3.84 o
   5   1   6         51.05         59.30        14.94 o
   6   1   6          6.34         15.29         6.73 o
   7   1   6         71.12        127.33        12.64 o
   8   1   6          7.19         36.78        10.00 o
   9   1   6          2.87         20.40         7.86 o
  10   1   6         12.39          7.54         6.20 o
  11   1   6         19.19         54.52        22.59 o
  12   1   6          1.23         23.10         8.74 o
  13   1   6        696.75        541.95       109.57 o
  14   1   6         26.04         27.55        15.06 o
   0   2   6        141.23        141.30        14.36 o
   1   2   6        302.61        417.32        21.61 o
   2   2   6         34.35         23.66         8.73 o
   3   2   6         17.09         35.99         6.38 o
   4   2   6          4.78         18.96         5.61 o
   5   2   6         60.59         42.69         5.19 o
   6   2   6          4.06          6.01         3.11 o
   7   2   6         27.00         38.61         4.99 o
   8   2   6        349.64        439.94        54.57 o
   9   2   6        328.33        291.90        19.41 o
  10   2   6          0.72         10.49         6.50 o
  11   2   6         15.99         12.32         6.44 o
  12   2   6          0.03          3.15         5.88 o
  13   2   6          4.02         15.59        10.62 o
  14   2   6         73.30         98.94        20.61 o
   1   3   6        301.77        221.30        20.83 o
   2   3   6          0.04         23.85         9.11 o
   3   3   6        110.61        115.90        13.38 o
   4   3   6       3650.81       2454.98       168.94 o
   5   3   6       1202.93       1103.14        83.90 o
   6   3   6        298.30        367.38        19.67 o
   7   3   6        109.51        107.29        10.02 o
   8   3   6        310.87        277.04        17.28 o
   9   3   6         10.20          7.90         3.93 o
  10   3   6         30.16         31.28         9.71 o
  11   3   6         47.11         34.02         9.58 o
  12   3   6        200.73        205.78        22.41 o
  13   3   6        237.77        333.89        42.70 o
  14   3   6        365.57        383.91       102.04 o
   0   4   6         83.87         86.54        11.20 o
   1   4   6          7.70         11.25         3.53 o
   2   4   6          7.83          8.10         3.40 o
   3   4   6          7.49         14.60         3.95 o
   4   4   6         27.27         24.16         4.52 o
   5   4   6          5.18          5.20         3.01 o
   6   4   6         36.84         51.86         6.05 o
   7   4   6          0.00         21.85         4.52 o
   8   4   6         14.82         28.71         9.22 o
   9   4   6         11.08         25.88         7.59 o
  10   4   6          5.48         22.30         6.90 o
  11   4   6          2.41         20.62         8.49 o
  12   4   6         25.60         10.07         7.75 o
  13   4   6         18.64         12.46        10.64 o
  14   4   6          0.35         12.56        11.07 o
   1   5   6          3.02         12.75         4.90 o
   2   5   6         52.98         57.13         8.18 o
   3   5   6       4455.73       3766.92       169.96 o
   4   5   6        584.56        536.56        30.33 o
   5   5   6         17.52         42.63         7.57 o
   6   5   6         93.04         68.33         7.12 o
   7   5   6        286.68        269.52        17.77 o
   8   5   6        446.21        463.72        28.18 o
   9   5   6         21.78         26.41        10.03 o
  10   5   6          8.04         31.24         7.17 o
  11   5   6         85.61         94.02        16.40 o
  12   5   6        122.71        170.32        40.71 o
  13   5   6       3974.10       3787.58       326.01 o
  14   5   6        461.78        410.07        49.38 o
   0   6   6         76.44        929.34        82.50 o
   1   6   6         10.58         46.48        13.71 o
   2   6   6         27.28        636.21        32.02 o
   3   6   6          2.61          7.21         3.77 o
   4   6   6         23.12         19.30         5.71 o
   5   6   6         19.84          7.74         3.53 o
   6   6   6          6.69          9.61         3.77 o
   7   6   6          0.80         18.31         8.06 o
   8   6   6         19.44         45.17         6.90 o
   9   6   6         13.00         15.69         5.38 o
  10   6   6         21.47         22.04        10.28 o
  11   6   6          9.78          7.68         6.94 o
  12   6   6          0.72         15.88         8.10 o
  13   6   6          1.11          0.56         9.08 o
  14   6   6         14.10         11.47         9.47 o
   1   7   6         69.51         65.48         7.71 o
   2   7   6         11.90         21.92         5.76 o
   3   7   6         42.89         90.56        11.13 o
   4   7   6        422.19        399.10        32.43 o
   5   7   6         61.12         70.64         7.59 o
   6   7   6          4.96         11.29         4.16 o
   7   7   6          8.32         29.37         8.73 o
   8   7   6          1.18         33.38         8.63 o
   9   7   6          4.18          8.28         5.01 o
  10   7   6          2.28         14.99         5.82 o
  11   7   6         12.25         17.56         8.18 o
  12   7   6        230.28        174.94        20.81 o
  13   7   6         17.63         22.37        11.51 o
  14   7   6         56.37         48.39        18.60 o
   0   8   6       1418.09       1202.96        99.31 o
   1   8   6       3253.16       2873.05       124.15 o
   2   8   6         28.58         34.11         5.99 o
   3   8   6         10.04         21.83         8.61 o
   4   8   6         34.24         41.12         6.55 o
   5   8   6          5.94         12.81         4.55 o
   6   8   6         58.39         40.69         9.45 o
   7   8   6          0.00         25.67        11.88 o
   8   8   6        216.31        311.94        23.95 o
   9   8   6        399.55        330.74        24.10 o
  10   8   6        280.38        341.36        27.17 o
  11   8   6        263.75        282.74        24.52 o
  12   8   6         24.13         13.21         8.34 o
  13   8   6         46.13         64.77        18.64 o
  14   8   6         11.22         13.04        10.24 o
   1   9   6          0.50         10.97         4.64 o
   2   9   6          7.81         18.19         4.98 o
   3   9   6         31.36         65.28         8.28 o
   4   9   6         36.41         29.90         5.90 o
   5   9   6          1.80         14.91         8.67 o
   6   9   6          7.90         13.69         5.05 o
   7   9   6          2.75          3.37         4.02 o
   8   9   6          5.26         13.66         4.83 o
   9   9   6          2.63          3.66         5.39 o
  10   9   6          2.32          5.33         5.70 o
  11   9   6          1.86         12.21         7.54 o
  12   9   6          5.60         30.34        22.02 o
  13   9   6         60.62         47.76        18.02 o
  14   9   6         12.91         21.87        19.75 o
   0  10   6        337.84        785.58        85.59 o
   1  10   6        188.42        181.32        13.84 o
   2  10   6         10.42         69.26        14.33 o
   3  10   6         11.92         24.42         5.69 o
   4  10   6         12.35         17.62         6.10 o
   5  10   6         22.36         17.52         5.23 o
   6  10   6          0.38         10.73         5.71 o
   7  10   6         53.10         76.71        10.18 o
   8  10   6       1219.92       1266.60        82.55 o
   9  10   6         21.53         20.33        11.06 o
  10  10   6        144.71        108.43        16.41 o
  11  10   6        264.84        315.71        30.79 o
  12  10   6         48.26         71.08        16.35 o
  13  10   6         18.44         32.82        14.34 o
  14  10   6         73.95         95.60        31.44 o
   1  11   6          3.65          8.06         4.99 o
   2  11   6          3.24          9.82         5.46 o
   3  11   6         52.87         70.24         9.69 o
   4  11   6         21.35         21.13         6.12 o
   5  11   6         22.73         25.13         6.38 o
   6  11   6         20.45         18.76         8.37 o
   7  11   6          7.68         22.97        10.60 o
   8  11   6         18.12         11.19         6.71 o
   9  11   6          0.44          1.21         6.38 o
  10  11   6          3.96          2.35         6.60 o
  11  11   6          1.42         13.07         8.29 o
  12  11   6         39.80         20.77        10.51 o
  13  11   6         27.11         21.63        12.48 o
  14  11   6          2.46         -9.65        16.94 o
   0  12   6        208.20        208.53        24.55 o
   1  12   6        690.82        877.55        57.08 o
   2  12   6          0.59         15.96         7.62 o
   3  12   6         12.98         10.69         5.99 o
   4  12   6          7.65          8.90         5.70 o
   5  12   6         11.41         27.37         8.55 o
   6  12   6          0.08         16.97         7.26 o
   7  12   6          0.29          2.33         7.10 o
   8  12   6         89.42        115.65        23.07 o
   9  12   6        233.75        191.88        23.38 o
  10  12   6         13.03         10.26         7.69 o
  11  12   6          9.30         21.59         9.74 o
  12  12   6          0.01          2.51         7.37 o
  13  12   6         11.26         14.82        12.13 o
  14  12   6          3.05         -1.49        12.83 o
   1  13   6        218.56        218.79        17.82 o
   2  13   6         25.50         32.62        13.62 o
   3  13   6          8.72         40.11        12.97 o
   4  13   6       2853.82       3070.22       157.99 o
   5  13   6        772.89       1089.87        78.20 o
   6  13   6        143.23        166.29        18.89 o
   7  13   6         80.79        131.67        19.11 o
   8  13   6        273.39        211.75        24.58 o
   9  13   6          5.47         12.84         8.63 o
  10  13   6         55.23         61.95        14.00 o
  11  13   6         26.32         35.06        13.53 o
  12  13   6        485.45        498.18        49.89 o
  13  13   6        112.48         80.90        23.22 o
  14  13   6        383.29        680.35       109.75 o
   0  14   6        545.60        605.19        49.58 o
   1  14   6         24.89         19.03         7.01 o
   2  14   6          2.44         19.11        13.44 o
   3  14   6          2.33         11.12         7.51 o
   4  14   6         35.09         29.16         9.30 o
   5  14   6          0.02          7.96         6.51 o
   6  14   6         45.12         54.54        21.70 o
   7  14   6          1.24         10.59         8.61 o
   8  14   6         42.12         43.27        12.15 o
   9  14   6          3.88          9.47         8.19 o
  10  14   6         46.98         51.19        13.48 o
  11  14   6          2.68          1.88         8.15 o
  12  14   6         16.99         15.43        10.69 o
  13  14   6          4.39         -0.58         9.15 o
  14  14   6          0.00         -0.05        16.40 o
   1  15   6          1.26          7.36         7.27 o
   2  15   6          0.94          2.52         6.18 o
   3  15   6         34.71         28.89         8.92 o
   4  15   6        269.32        135.86        15.56 o
   5  15   6         26.73         47.56        12.44 o
   6  15   6         13.36         13.44         8.89 o
   7  15   6         19.17         33.95        12.00 o
   8  15   6         18.68         25.16        11.50 o
   9  15   6          1.28          9.67         9.04 o
  10  15   6          0.08          6.97         7.94 o
  11  15   6          5.24         14.28         9.15 o
  12  15   6         57.91         44.24        14.46 o
  13  15   6          5.47        -12.41        15.20 o
   0  16   6          2.79          8.55        14.30 o
   1  16   6         17.05         20.04        10.19 o
   2  16   6          4.03         11.29         7.51 o
   3  16   6          0.47         13.84         8.00 o
   4  16   6          1.79          4.66         7.74 o
   5  16   6          1.79          8.26         8.17 o
   6  16   6          6.54          7.51         8.20 o
   7  16   6         42.20         32.13        11.76 o
   8  16   6          0.91         15.44         9.33 o
   9  16   6         18.39         21.46        10.89 o
  10  16   6         10.04         24.77        12.86 o
  11  16   6         25.57         30.86        13.38 o
  12  16   6          1.63          5.15         9.39 o
   1  17   6         14.39          2.93         9.19 o
   2  17   6          1.58          1.46         6.63 o
   3  17   6          1.70          7.53         7.70 o
   4  17   6         40.89         45.05        13.09 o
   5  17   6         12.19         10.18         9.18 o
   6  17   6          8.15         16.96        14.90 o
   7  17   6          8.96          7.36         8.29 o
   8  17   6          2.23          2.23         7.23 o
   9  17   6          0.01          5.92         8.89 o
  10  17   6          0.01          0.05         8.22 o
  11  17   6          5.59         15.95        11.23 o
   0  18   6          7.38         11.12        14.66 o
   1  18   6        240.29        209.28        34.60 o
   2  18   6          3.63         -0.44         9.93 o
   3  18   6          2.26          3.29        11.80 o
   4  18   6          0.92         -1.74         8.57 o
   5  18   6          0.18          3.97         8.35 o
   6  18   6          0.61          3.16         8.42 o
   7  18   6          0.65         10.30         8.82 o
   8  18   6          1.12          4.98         9.04 o
   9  18   6         33.53         32.75        11.78 o
   1  19   6          2.51         -1.20        10.10 o
   2  19   6          6.45          3.69        14.28 o
   3  19   6          1.71         -0.24        13.12 o
   4  19   6         11.92         11.51        15.89 o
   5  19   6         15.23          8.48        11.16 o
   6  19   6         14.98          2.73         9.06 o
   1  20   6          1.58         35.46        24.37 o
   2  20   6          2.17        -10.77        17.18 o
   3  20   6          2.09         10.77        18.82 o
   1   0   7         76.03        153.52        16.26 o
   2   0   7        569.55       1904.66       149.69 o
   3   0   7       1868.32       1264.42       113.59 o
   4   0   7        668.96        464.26        51.95 o
   5   0   7        262.47        220.09        54.17 o
   6   0   7        250.17        339.06        28.62 o
   7   0   7        181.09        348.46        27.71 o
   8   0   7        104.08        429.10        50.86 o
   9   0   7         80.39       1670.57       152.24 o
  10   0   7         27.99        198.38        34.92 o
  11   0   7        150.72        290.20        54.30 o
  12   0   7       1674.29       1427.09       133.97 o
  13   0   7        853.80       2245.24       368.16 o
  14   0   7        402.36        165.59        40.39 o
  15   0   7        120.74        145.02        37.96 o
   0   1   7        221.94        237.14        35.04 o
   1   1   7          0.21         11.61         5.17 o
   2   1   7        126.37        126.23        10.73 o
   3   1   7          6.04         12.08         4.08 o
   4   1   7          2.69         24.56         7.85 o
   5   1   7         22.26         11.53         3.82 o
   6   1   7          1.06         28.88        11.01 o
   7   1   7         23.07         21.67         5.09 o
   8   1   7       1080.20        827.84        83.18 o
   9   1   7          3.14         12.74         4.79 o
  10   1   7         53.01         89.06        14.09 o
  11   1   7          8.58         19.37         8.03 o
  12   1   7        183.10        150.35        18.50 o
  13   1   7         11.93         14.82         8.88 o
  14   1   7         13.23         50.73        17.19 o
  15   1   7          0.43         10.66        11.53 o
   1   2   7          7.96          7.65         3.26 o
   2   2   7         22.91         15.42         4.06 o
   3   2   7         95.23        176.04        12.01 o
   4   2   7       1293.50       1451.65        64.60 o
   5   2   7          9.14         29.34         9.27 o
   6   2   7        107.83        149.49        10.80 o
   7   2   7          1.45          8.59         3.33 o
   8   2   7         24.16         29.86         6.21 o
   9   2   7          0.00          8.25         4.26 o
  10   2   7         42.93         41.58         9.39 o
  11   2   7          5.75          7.08         6.36 o
  12   2   7        141.31         77.58        13.73 o
  13   2   7         86.41        153.90        19.56 o
  14   2   7         60.10        104.57        22.01 o
  15   2   7          2.96          1.67         9.44 o
   0   3   7       1154.63       1437.98       146.26 o
   1   3   7        721.53        576.03        38.72 o
   2   3   7        264.13        223.20        22.78 o
   3   3   7         65.31         64.73         6.89 o
   4   3   7         56.85         55.85         6.40 o
   5   3   7         31.64         33.97         5.94 o
   6   3   7        194.75        184.98        12.34 o
   7   3   7         16.70         20.53         4.68 o
   8   3   7        400.45        606.06        35.98 o
   9   3   7        440.87        432.75        30.52 o
  10   3   7          1.69         10.84         7.02 o
  11   3   7          3.16          6.86         7.04 o
  12   3   7        193.43        256.69        25.97 o
  13   3   7         42.98         30.68        10.64 o
  14   3   7          3.74          3.52         9.55 o
  15   3   7          0.44          9.16        10.84 o
   1   4   7         19.37         23.94         6.76 o
   2   4   7         48.80         34.81         5.42 o
   3   4   7        167.52         95.81         9.26 o
   4   4   7         72.57         47.51         8.53 o
   5   4   7          7.19         12.87         3.86 o
   6   4   7          8.53         12.47         4.19 o
   7   4   7         14.21         19.05         5.35 o
   8   4   7         12.23         23.75         6.10 o
   9   4   7          0.46         14.28         5.07 o
  10   4   7         12.60         11.60         6.84 o
  11   4   7          1.60          8.13         7.13 o
  12   4   7         78.75         85.32        14.38 o
  13   4   7        107.71        150.93        29.48 o
  14   4   7         41.24         36.13        27.27 o
  15   4   7          0.74         10.28        14.38 o
   0   5   7         72.94         71.61        10.46 o
   1   5   7          7.29         14.11         5.17 o
   2   5   7       1365.37       1063.22        57.10 o
   3   5   7         11.49         20.21         4.57 o
   4   5   7         21.16         28.21         5.10 o
   5   5   7         65.25         71.70         7.41 o
   6   5   7        210.26        187.24        18.96 o
   7   5   7         24.21         44.31         9.02 o
   8   5   7       5134.20       4183.47       255.62 o
   9   5   7        110.16        200.91        38.21 o
  10   5   7        123.55         71.90        14.73 o
  11   5   7        333.38        251.52        45.31 o
  12   5   7       1174.32        891.18       127.10 o
  13   5   7         23.95         21.85        13.84 o
  14   5   7         86.45         56.85        34.08 o
  15   5   7          0.49         12.20        15.84 o
   1   6   7         20.36         28.13         5.24 o
   2   6   7         16.35         23.16         5.19 o
   3   6   7        280.86        325.13        24.92 o
   4   6   7        285.86        285.65        23.37 o
   5   6   7        107.35        120.34        10.92 o
   6   6   7         95.47         82.80        14.96 o
   7   6   7         15.55         31.07         7.52 o
   8   6   7          2.74          7.80         4.69 o
   9   6   7         12.81          7.29         4.87 o
  10   6   7         11.78         11.10         6.32 o
  11   6   7          2.70          8.83         7.80 o
  12   6   7        105.59         96.69        29.51 o
  13   6   7        185.78        280.36        48.13 o
  14   6   7         57.61         51.06        16.81 o
  15   6   7          4.21          3.53        15.09 o
   0   7   7        843.20        212.33        35.35 o
   1   7   7        157.37        164.98        13.87 o
   2   7   7          3.33         15.44         4.86 o
   3   7   7         11.13          8.11         3.97 o
   4   7   7          6.19         13.13         4.41 o
   5   7   7          4.94         10.99         4.27 o
   6   7   7         14.06         26.07         6.31 o
   7   7   7         19.77         14.62         4.71 o
   8   7   7        103.98         93.04        17.75 o
   9   7   7        107.12        102.98        12.64 o
  10   7   7         42.97         62.74        16.14 o
  11   7   7          5.83          5.78         6.85 o
  12   7   7          0.05          2.47         6.56 o
  13   7   7          3.70          6.50         8.62 o
  14   7   7         31.23          9.95        10.09 o
  15   7   7          0.02          1.34        14.49 o
   1   8   7        156.36        148.64        19.65 o
   2   8   7        210.98        239.94        16.33 o
   3   8   7         89.76        123.49        15.95 o
   4   8   7       4400.59       3575.56       202.43 o
   5   8   7        187.57        237.62        18.18 o
   6   8   7       1667.84       1430.90        65.90 o
   7   8   7         21.62         22.54         7.15 o
   8   8   7         82.99         46.25         8.82 o
   9   8   7         10.01          7.95         5.98 o
  10   8   7         11.07         34.63         9.27 o
  11   8   7         14.88         27.11        10.69 o
  12   8   7        110.55        153.02        20.24 o
  13   8   7         62.76        104.73        19.70 o
  14   8   7         51.40         48.09        16.21 o
  15   8   7          8.64          9.74        13.68 o
   0   9   7         74.99         62.37        10.87 o
   1   9   7          0.58          6.68         3.90 o
   2   9   7         36.41         32.33         7.01 o
   3   9   7          3.20          5.94         4.15 o
   4   9   7          5.06         12.69         4.97 o
   5   9   7          7.57         10.05         4.85 o
   6   9   7          1.02          8.53         4.56 o
   7   9   7          6.59          6.54         4.40 o
   8   9   7         33.37         46.90        13.31 o
   9   9   7          9.79         12.92         8.30 o
  10   9   7          0.45         10.63         6.73 o
  11   9   7          1.96          9.77         8.18 o
  12   9   7         21.61         18.23         9.70 o
  13   9   7          1.06          0.20         7.15 o
  14   9   7          1.95         -6.13         8.02 o
  15   9   7          0.03         -3.71        13.81 o
   1  10   7          0.81         23.29         8.94 o
   2  10   7         55.15         71.31         9.10 o
   3  10   7        169.83        246.16        18.94 o
   4  10   7         33.70         50.91         8.65 o
   5  10   7         46.00         96.88        12.48 o
   6  10   7         94.30        121.43        12.54 o
   7  10   7         77.78        109.18        13.30 o
   8  10   7          5.34         17.18         6.37 o
   9  10   7          2.53          8.60         6.18 o
  10  10   7          2.88          3.34         6.90 o
  11  10   7         27.96         21.35         9.93 o
  12  10   7        124.79        202.34        28.19 o
  13  10   7         78.53        104.84        28.84 o
  14  10   7          0.73         15.65        12.10 o
  15  10   7          9.52         16.10        17.88 o
   0  11   7         87.65         76.98        13.82 o
   1  11   7         72.79         64.59         8.89 o
   2  11   7          4.22         17.44         9.20 o
   3  11   7          1.90          4.85         5.18 o
   4  11   7          8.52         11.00         5.28 o
   5  11   7          0.86          4.44         4.88 o
   6  11   7         13.01         15.60         5.74 o
   7  11   7          2.23         11.81         5.38 o
   8  11   7          9.56         20.29         9.64 o
   9  11   7          8.10         16.63         7.33 o
  10  11   7         10.13          7.91         7.06 o
  11  11   7         29.48         32.62        14.24 o
  12  11   7          1.60         13.12         8.17 o
  13  11   7          3.98         -0.36         7.61 o
  14  11   7          1.60          6.08        10.45 o
  15  11   7          3.89         -1.27        12.27 o
   1  12   7         10.43         11.12         5.73 o
   2  12   7         87.71         93.41        15.57 o
   3  12   7          9.80         13.81         6.19 o
   4  12   7       1338.19       1476.68        69.73 o
   5  12   7         35.26         25.05         6.83 o
   6  12   7        300.34        326.22        21.58 o
   7  12   7          1.63          5.16         4.94 o
   8  12   7         20.68         20.40         7.38 o
   9  12   7          2.50         10.87         6.30 o
  10  12   7         37.14         31.51         9.80 o
  11  12   7          4.08          4.48         6.80 o
  12  12   7         88.54         85.56        16.52 o
  13  12   7          1.14         13.56         9.88 o
  14  12   7          9.83         17.02        18.53 o
  15  12   7         14.12         28.88        22.49 o
   0  13   7       1128.55       1526.92       162.45 o
   1  13   7        117.61        210.26        25.53 o
   2  13   7         73.84        182.19        19.16 o
   3  13   7         47.26         58.71        17.38 o
   4  13   7         52.76         48.07         9.82 o
   5  13   7         11.61         18.76         6.28 o
   6  13   7        129.10        117.48        12.80 o
   7  13   7          0.01         23.88         9.44 o
   8  13   7         89.94        129.05        15.11 o
   9  13   7         95.18        126.81        16.56 o
  10  13   7         10.50         22.53        10.02 o
  11  13   7          4.46          6.55         7.32 o
  12  13   7        187.00        113.24        21.72 o
  13  13   7         25.04         15.00        11.19 o
  14  13   7         10.56         -4.31        13.61 o
   1  14   7          4.81          8.31         5.92 o
   2  14   7          0.33          6.81         5.68 o
   3  14   7         10.49         17.01         6.80 o
   4  14   7         66.48         66.52         9.88 o
   5  14   7         22.80         22.57         7.09 o
   6  14   7         53.10         39.24        10.80 o
   7  14   7          0.00         11.24         6.86 o
   8  14   7          0.83         -0.49         5.76 o
   9  14   7          3.43          5.65         7.78 o
  10  14   7          0.01         -1.80         7.33 o
  11  14   7          2.66          0.25         7.80 o
  12  14   7          0.05          4.10         8.58 o
  13  14   7          3.60         14.93        10.10 o
   0  15   7        248.71        246.97        27.58 o
   1  15   7          6.18         14.26         6.47 o
   2  15   7         22.51          9.04         6.10 o
   3  15   7          1.63          6.49         5.66 o
   4  15   7          4.08          5.62         6.16 o
   5  15   7          0.09          9.79         7.10 o
   6  15   7         15.45         11.22         7.66 o
   7  15   7          5.86          8.24         6.81 o
   8  15   7         42.84         45.16        14.77 o
   9  15   7          7.88          2.98         7.45 o
  10  15   7          3.14         25.74        12.49 o
  11  15   7          5.00         10.67         8.97 o
  12  15   7          0.70          1.26         8.80 o
   1  16   7          0.97          0.48         5.77 o
   2  16   7         16.82          3.96         6.25 o
   3  16   7         10.76          4.09         7.17 o
   4  16   7         14.62         19.95         8.39 o
   5  16   7          3.44         16.38         7.93 o
   6  16   7         51.98         67.52        12.96 o
   7  16   7          0.61          1.25         7.10 o
   8  16   7          9.99          9.66         9.04 o
   9  16   7          2.08         -2.34         7.04 o
  10  16   7          0.23          6.09         8.85 o
  11  16   7          7.75          6.94         9.18 o
   0  17   7        108.56         91.41        18.62 o
   1  17   7          0.11         10.67         7.35 o
   2  17   7          9.57          8.79         7.48 o
   3  17   7          0.99          4.55         7.34 o
   4  17   7          3.84          8.98         7.56 o
   5  17   7          0.01         -0.63         6.59 o
   6  17   7          4.83          0.32         6.73 o
   7  17   7          6.36         10.87         9.88 o
   8  17   7         10.63          4.90         9.29 o
   9  17   7          0.00          9.18        14.22 o
   1  18   7          6.26          4.40         7.72 o
   2  18   7         41.99         23.32         9.79 o
   3  18   7          6.95          7.92         7.62 o
   4  18   7        341.50        245.68        23.52 o
   5  18   7          5.79         14.53         9.03 o
   6  18   7        113.05         85.47        17.61 o
   7  18   7          0.02          1.67         8.17 o
   0  19   7         21.35         17.34        15.44 o
   1  19   7          2.82          6.37        11.04 o
   2  19   7          0.28          5.33         8.68 o
   3  19   7          1.06          2.00         8.74 o
   4  19   7          3.08         -1.50         9.47 o
   0   0   8       8554.43       3504.20       299.57 o
   1   0   8       1601.54       1451.39        99.27 o
   2   0   8         31.58        180.56        25.01 o
   3   0   8        103.18        156.14        32.24 o
   4   0   8          3.66        307.27        30.33 o
   5   0   8        143.43        135.03        30.26 o
   6   0   8          0.07        267.54        40.79 o
   7   0   8        573.68        566.77        62.08 o
   8   0   8       5093.09       3129.61       220.06 o
   9   0   8          3.61        480.27        73.66 o
  10   0   8       1966.37       1328.63       125.95 o
  11   0   8        102.10        234.62        52.79 o
  12   0   8        342.61        282.63        40.38 o
  13   0   8        162.42        164.68        29.55 o
  14   0   8        210.10        290.68        56.39 o
  15   0   8          6.13        143.04        38.70 o
   1   1   8          0.06          9.58         3.94 o
   2   1   8         11.08         11.48         4.05 o
   3   1   8          3.14         32.41         7.50 o
   4   1   8          9.11         19.95         4.79 o
   5   1   8         21.72         63.61         8.06 o
   6   1   8          4.13         11.15         4.26 o
   7   1   8        112.53        116.24        12.11 o
   8   1   8          8.70         25.08         6.13 o
   9   1   8         16.56         18.41         8.66 o
  10   1   8          0.40          9.29         7.49 o
  11   1   8         47.17         59.81        12.78 o
  12   1   8         17.75         29.49        13.51 o
  13   1   8         66.77         59.59        23.84 o
  14   1   8         14.49         -1.99        10.32 o
  15   1   8          0.24          4.56        10.82 o
   0   2   8        508.47        432.81        33.23 o
   1   2   8         54.44         54.36         6.55 o
   2   2   8         19.95         27.29         5.13 o
   3   2   8         56.97         68.81         7.67 o
   4   2   8          4.25         11.51         5.85 o
   5   2   8          2.67          7.57         3.52 o
   6   2   8         18.87         19.57         4.57 o
   7   2   8          4.51          9.90         4.30 o
   8   2   8        498.07        541.87        60.97 o
   9   2   8         49.84         51.97         9.28 o
  10   2   8         78.83        113.71        16.38 o
  11   2   8          0.17         -0.05         6.32 o
  12   2   8         45.12         81.31        15.23 o
  13   2   8          3.97         19.99         9.74 o
  14   2   8         17.95         27.27        13.71 o
  15   2   8          2.32          2.37         9.36 o
   1   3   8          9.16         22.81         5.15 o
   2   3   8         24.47         25.95         4.97 o
   3   3   8          2.96         21.11         4.98 o
   4   3   8         11.36         35.39         9.18 o
   5   3   8         13.97         19.12         7.95 o
   6   3   8         30.84         68.44         9.91 o
   7   3   8        233.77        177.24        13.87 o
   8   3   8         10.27         10.98         5.01 o
   9   3   8          0.33          3.57         4.75 o
  10   3   8          0.63          8.90         6.86 o
  11   3   8         21.28         29.33        10.26 o
  12   3   8         61.96         96.38        16.36 o
  13   3   8         72.07         78.79        15.34 o
  14   3   8         13.91         14.89        11.90 o
  15   3   8          5.48         17.35        12.12 o
   0   4   8          7.10          8.84         5.22 o
   1   4   8         13.48         28.88         5.77 o
   2   4   8         15.62         18.47         5.12 o
   3   4   8         24.22         21.38         4.90 o
   4   4   8         17.06         17.69         4.95 o
   5   4   8          3.44         22.27         6.76 o
   6   4   8          1.25         10.76         4.18 o
   7   4   8         56.17         60.67         8.33 o
   8   4   8        108.60         94.96        11.94 o
   9   4   8         28.39         63.51        19.08 o
  10   4   8          3.26          7.96         7.74 o
  11   4   8         17.21         12.85         8.85 o
  12   4   8         11.98         24.63         9.49 o
  13   4   8          6.81          1.59         7.51 o
  14   4   8         14.68          3.01         9.13 o
  15   4   8          0.01         -0.90         8.66 o
   1   5   8         76.45         55.64         7.50 o
   2   5   8         12.04         20.22         6.77 o
   3   5   8         29.49         21.05         6.90 o
   4   5   8         17.69         14.49         7.18 o
   5   5   8         25.90         53.57        10.21 o
   6   5   8         14.17         54.10        12.08 o
   7   5   8        899.61        740.62        40.00 o
   8   5   8         55.92         54.51         9.08 o
   9   5   8         19.00         29.46        13.21 o
  10   5   8          7.61          3.68         7.82 o
  11   5   8        304.38        290.98        29.08 o
  12   5   8         93.04         66.35        13.99 o
  13   5   8        185.89        190.83        65.64 o
  14   5   8         41.31         53.79        17.83 o
   0   6   8        191.18        215.96        54.97 o
   1   6   8         82.89         47.36         7.31 o
   2   6   8         32.51         44.79         7.29 o
   3   6   8         30.60         29.73         6.14 o
   4   6   8          0.09          5.65         4.33 o
   5   6   8          1.26          4.00         3.81 o
   6   6   8          9.17         11.34         7.19 o
   7   6   8         45.48         74.26        12.68 o
   8   6   8        226.31        215.09        22.43 o
   9   6   8        130.91        158.87        21.77 o
  10   6   8         13.04         27.36         9.82 o
  11   6   8          3.30         13.27         8.57 o
  12   6   8         40.16         84.82        15.78 o
  13   6   8         10.42         15.98         9.14 o
  14   6   8          5.34         19.20        18.76 o
  15   6   8          7.04          3.99        10.69 o
   1   7   8         25.91         33.73         7.06 o
   2   7   8         28.56         47.02        11.09 o
   3   7   8          0.75         33.79        11.77 o
   4   7   8        586.33        576.83        31.64 o
   5   7   8        178.02        269.76        26.64 o
   6   7   8         48.65         52.38         7.39 o
   7   7   8          0.30          3.13         4.10 o
   8   7   8          7.46         15.28         5.98 o
   9   7   8          6.07          6.35         5.50 o
  10   7   8         13.72         15.20         8.27 o
  11   7   8          0.63          4.07         7.21 o
  12   7   8        156.21        154.11        20.88 o
  13   7   8          1.85          5.41         7.92 o
  14   7   8          7.83         15.11        11.09 o
  15   7   8         15.24         15.11        12.45 o
   0   8   8        107.79        114.18        16.82 o
   1   8   8       2782.78       2558.52       112.50 o
   2   8   8         20.39         23.18         6.14 o
   3   8   8        133.71        104.47        13.75 o
   4   8   8         15.89         14.28         5.32 o
   5   8   8         25.23         32.86         6.57 o
   6   8   8         82.89         65.61        12.53 o
   7   8   8        116.97        110.71        10.71 o
   8   8   8        327.22        290.23        20.81 o
   9   8   8        378.17        494.68        49.15 o
  10   8   8         98.03        121.47        21.20 o
  11   8   8         88.27        129.40        19.02 o
  12   8   8         72.21         55.07        13.23 o
  13   8   8          0.02          7.84         8.84 o
  14   8   8          0.46         18.19        12.66 o
  15   8   8          0.77          0.50        11.62 o
   1   9   8          5.34          9.30         4.60 o
   2   9   8          5.34          3.62         4.16 o
   3   9   8         12.73         18.02        11.26 o
   4   9   8          1.30         14.87        10.44 o
   5   9   8         14.55         38.24         8.01 o
   6   9   8         10.03         18.38         6.28 o
   7   9   8          4.51          7.64         4.69 o
   8   9   8         10.63          7.38         5.15 o
   9   9   8         11.06          3.09         5.93 o
  10   9   8          0.15          2.05         6.62 o
  11   9   8         15.10         11.76         8.43 o
  12   9   8          0.05          5.58         7.12 o
  13   9   8         12.35         15.25        10.06 o
  14   9   8         11.85         18.51        12.15 o
  15   9   8          0.07         -1.83        11.89 o
   0  10   8        834.72        754.53        55.31 o
   1  10   8        674.79        884.29        44.83 o
   2  10   8          2.12         18.23         5.87 o
   3  10   8          3.12          4.40         4.70 o
   4  10   8          0.17          7.22         4.69 o
   5  10   8         20.65         10.69         5.08 o
   6  10   8          5.70          7.77         4.83 o
   7  10   8         18.84         16.00         8.39 o
   8  10   8        493.63        401.81        36.04 o
   9  10   8        162.49        125.86        22.85 o
  10  10   8        382.14        358.70        30.39 o
  11  10   8         43.71         38.21        11.49 o
  12  10   8         34.22         46.37        11.93 o
  13  10   8          3.93          3.71         8.61 o
  14  10   8         14.45          5.36        10.55 o
  15  10   8          0.00         -8.93        17.40 o
   1  11   8          6.35          9.63         5.26 o
   2  11   8          0.02         11.83         5.60 o
   3  11   8          6.68         20.30         9.31 o
   4  11   8        162.82        186.29        15.42 o
   5  11   8         78.11         66.09         9.15 o
   6  11   8         40.65         49.59         8.25 o
   7  11   8         20.16         13.69         6.01 o
   8  11   8          4.79         11.61         6.03 o
   9  11   8          0.13          2.33         5.71 o
  10  11   8          0.70         10.37         7.55 o
  11  11   8          1.73         11.82         8.77 o
  12  11   8         48.94         43.57        12.42 o
  13  11   8         20.06         57.96        15.65 o
  14  11   8         15.27          7.57        11.49 o
  15  11   8          2.68        136.54        41.24 o
   0  12   8         77.28         63.45        13.49 o
   1  12   8        414.19        396.35        25.57 o
   2  12   8          8.47         14.50         5.94 o
   3  12   8         29.41         36.79         8.05 o
   4  12   8          2.77          7.19         5.42 o
   5  12   8          6.42          6.00         5.40 o
   6  12   8          0.05          2.58         4.45 o
   7  12   8         13.28         34.86        10.97 o
   8  12   8         29.40         25.03         9.77 o
   9  12   8         28.14         27.23         8.25 o
  10  12   8          0.23          7.03         6.93 o
  11  12   8          7.54          4.97         7.53 o
  12  12   8          0.43         -0.51         6.72 o
  13  12   8          0.63          1.64         8.11 o
  14  12   8         13.65          7.80        11.33 o
   1  13   8         14.94         27.39         8.45 o
   2  13   8          3.00          8.00         5.69 o
   3  13   8          2.58         24.23        11.54 o
   4  13   8        475.91        316.86        21.94 o
   5  13   8         43.88         62.66        15.42 o
   6  13   8          3.93         16.06         7.54 o
   7  13   8        140.92        136.64        13.17 o
   8  13   8         18.76         21.87         7.07 o
   9  13   8          4.93          0.52         5.59 o
  10  13   8          5.40         33.02        11.41 o
  11  13   8         15.39         10.22         9.38 o
  12  13   8        321.50        281.46        31.46 o
  13  13   8        113.14        103.45        27.30 o
   0  14   8         83.48        107.50        21.25 o
   1  14   8         25.96         21.65         7.11 o
   2  14   8          6.04          7.51         5.77 o
   3  14   8         15.43          9.28         5.82 o
   4  14   8          0.57          6.46         5.36 o
   5  14   8          0.29          3.26         5.31 o
   6  14   8          4.22          5.83         5.44 o
   7  14   8          2.46         10.25         5.54 o
   8  14   8         20.32         18.10         7.56 o
   9  14   8         11.66         23.44         9.34 o
  10  14   8          3.42          3.60         7.28 o
  11  14   8          0.06         -2.13         6.87 o
  12  14   8          0.12         -1.48         7.32 o
   1  15   8          1.60         12.87         6.57 o
   2  15   8          0.90          9.76         6.78 o
   3  15   8         19.36         49.10        10.83 o
   4  15   8         37.83         30.54         7.72 o
   5  15   8         24.12         32.75         8.17 o
   6  15   8          2.93          7.56         5.89 o
   7  15   8          6.60         17.64         7.23 o
   8  15   8          3.45          2.57         6.48 o
   9  15   8          2.60          6.54         6.97 o
  10  15   8          6.66          8.97         7.58 o
  11  15   8          8.26          5.25         7.47 o
   0  16   8         27.02         54.51        14.64 o
   1  16   8          1.86         10.41         6.37 o
   2  16   8          6.41          5.21         6.11 o
   3  16   8          4.79          9.51         6.09 o
   4  16   8          0.40          3.57         6.07 o
   5  16   8          1.28          1.95         5.88 o
   6  16   8          0.48          1.72         5.82 o
   7  16   8         12.37         10.11         7.74 o
   8  16   8          1.94         13.79         7.72 o
   9  16   8         12.76         13.23         8.16 o
   1  17   8          3.70          3.22         5.80 o
   2  17   8          0.43          5.03         6.02 o
   3  17   8          1.75          6.01         6.45 o
   4  17   8          2.54          4.06         6.59 o
   5  17   8         14.68         16.73         8.32 o
   6  17   8          0.03         15.41        13.80 o
   7  17   8          5.21          6.52         7.56 o
   0  18   8          6.94          2.19         8.64 o
   1  18   8        115.60        114.96        20.26 o
   2  18   8          2.72          3.46         6.34 o
   3  18   8          9.28          9.30         8.29 o
   4  18   8          0.98         -1.85         8.04 o
   1   0   9        391.94        455.68        35.72 o
   2   0   9        314.99        215.26        21.21 o
   3   0   9        327.66        352.72        60.70 o
   4   0   9        502.63        972.96        66.86 o
   5   0   9       4035.43       2716.19       416.25 o
   6   0   9        714.21        397.46        40.93 o
   7   0   9        128.82        170.71        22.30 o
   8   0   9         95.58         95.73        16.18 o
   9   0   9         93.93        169.37        30.53 o
  10   0   9         81.12        149.84        29.18 o
  11   0   9         38.93        941.87       233.91 o
  12   0   9          0.26        392.40       126.46 o
  13   0   9        180.12        215.49        91.56 o
  14   0   9        298.67        402.93        88.71 o
  15   0   9         42.20        316.28        61.22 o
  16   0   9         21.46         65.92        29.73 o
   0   1   9       1004.33        645.10       114.03 o
   1   1   9         27.96         28.72         8.00 o
   2   1   9         48.49         64.34         9.83 o
   3   1   9         24.50         14.37         4.92 o
   4   1   9          0.01         25.09         9.30 o
   5   1   9          4.95         13.24         4.70 o
   6   1   9          2.03         23.82         8.65 o
   7   1   9         23.40         17.39         6.12 o
   8   1   9        137.83        103.58        11.58 o
   9   1   9          0.27          8.50         7.50 o
  10   1   9        221.79        146.30        19.93 o
  11   1   9         14.34          9.73         8.58 o
  12   1   9          0.15         12.32        16.10 o
  13   1   9          5.48         13.58         9.17 o
  14   1   9          1.44          6.55         8.81 o
  15   1   9         14.21          2.07        10.13 o
  16   1   9         13.89         18.98        13.63 o
   1   2   9         14.67         18.55         4.93 o
   2   2   9         19.50         24.43         5.29 o
   3   2   9         17.48         12.73         4.87 o
   4   2   9        143.40        159.71        12.47 o
   5   2   9         60.54         77.89         8.54 o
   6   2   9         61.73         47.43         6.73 o
   7   2   9         49.84         41.17         8.31 o
   8   2   9          1.43          5.68         4.78 o
   9   2   9          0.92          0.33         6.85 o
  10   2   9          2.53          6.69         8.09 o
  11   2   9         13.31          6.85         8.30 o
  12   2   9         22.60         17.30         9.56 o
  13   2   9         17.56         20.18         9.43 o
  14   2   9          1.01          1.03         7.93 o
  15   2   9         13.09          8.01        10.51 o
  16   2   9          2.11          7.13        16.21 o
   0   3   9        196.02        304.44        37.27 o
   1   3   9         57.50         87.47        13.05 o
   2   3   9         20.62         25.46         7.39 o
   3   3   9         11.41         21.04         5.54 o
   4   3   9          0.81         12.46         5.12 o
   5   3   9         21.04         13.38         4.72 o
   6   3   9          7.63         14.90         4.93 o
   7   3   9         44.25         55.61         8.96 o
   8   3   9          3.04         17.18         6.16 o
   9   3   9        116.09         92.89        15.65 o
  10   3   9         93.69         80.33        15.22 o
  11   3   9         44.14         64.64        14.19 o
  12   3   9         22.85         14.28         8.71 o
  13   3   9          3.93          7.93         8.40 o
  14   3   9          9.29          4.63         8.43 o
  15   3   9          5.27          7.19        10.28 o
  16   3   9          2.97         32.37        21.64 o
   1   4   9         10.44         21.05         5.27 o
   2   4   9          2.88         23.50         6.25 o
   3   4   9          2.08         25.22         6.62 o
   4   4   9          9.70         13.23         4.95 o
   5   4   9         23.00         15.22         5.07 o
   6   4   9         34.30         30.54         6.03 o
   7   4   9          3.48         13.67         5.90 o
   8   4   9          6.17          9.13         5.72 o
   9   4   9         17.53         16.48         9.20 o
  10   4   9          0.26          9.96         8.46 o
  11   4   9         11.30          9.96         8.97 o
  12   4   9         20.43         36.95        12.12 o
  13   4   9          0.03          6.08         8.35 o
  14   4   9         17.17          9.97         9.08 o
  15   4   9          0.01          8.76        11.17 o
  16   4   9          2.25          3.99        15.31 o
   0   5   9       6969.61       4743.34       500.34 o
   1   5   9         17.18         60.23         8.37 o
   2   5   9        174.42        237.33        22.13 o
   3   5   9         60.15         52.02         8.02 o
   4   5   9          2.75         14.85         5.82 o
   5   5   9         36.00         21.48         6.91 o
   6   5   9          3.11         22.94        10.75 o
   7   5   9         69.35         64.98        16.73 o
   8   5   9        794.27        691.99        62.49 o
   9   5   9          5.23         65.45        11.79 o
  10   5   9       1914.91       1849.40       122.22 o
  11   5   9         65.99         44.67        13.04 o
  12   5   9         29.65         36.53        11.80 o
  13   5   9         46.99         29.43        10.66 o
  14   5   9         47.85         33.90        12.95 o
  15   5   9          2.06          9.45        12.08 o
  16   5   9         59.07         66.35        30.73 o
   1   6   9          4.39         15.87         5.65 o
   2   6   9          1.43          8.36         4.77 o
   3   6   9         23.61         13.31         5.36 o
   4   6   9         84.64         88.91        12.41 o
   5   6   9          3.23         34.15        10.37 o
   6   6   9         12.64         20.76         6.24 o
   7   6   9         37.75         39.03         8.25 o
   8   6   9         16.86         17.21         6.65 o
   9   6   9          9.12         13.97         7.76 o
  10   6   9          8.69         17.37         9.61 o
  11   6   9         11.69          8.59         8.45 o
  12   6   9          0.40         26.26        10.53 o
  13   6   9          0.01         41.33        14.78 o
  14   6   9         27.24         47.86        15.75 o
  15   6   9         22.77         12.66        17.33 o
  16   6   9          1.99         12.61        18.08 o
   0   7   9          0.00         13.71         8.64 o
   1   7   9         42.27         51.95         8.42 o
   2   7   9         22.22         32.01         7.42 o
   3   7   9         14.84         28.02         6.53 o
   4   7   9          0.15          2.31         4.54 o
   5   7   9          0.14          6.51         4.78 o
   6   7   9         34.60         42.39         9.25 o
   7   7   9          5.63         14.44         5.38 o
   8   7   9         56.17         82.01        16.78 o
   9   7   9          9.94         10.75         8.49 o
  10   7   9         25.04         10.96         8.55 o
  11   7   9          1.62          5.71         7.21 o
  12   7   9          0.58          4.29         8.58 o
  13   7   9          2.87          7.66         8.28 o
  14   7   9          1.83          9.11        10.22 o
  15   7   9          7.42         30.18        15.82 o
  16   7   9         15.57        284.08        60.35 o
   1   8   9         32.30         39.60         7.29 o
   2   8   9        323.49        318.56        22.91 o
   3   8   9         72.09         59.60        11.99 o
   4   8   9         27.97         33.89        11.72 o
   5   8   9        475.55        407.50        38.35 o
   6   8   9        517.64        396.66        29.31 o
   7   8   9          9.29         18.21         5.99 o
   8   8   9          2.14          5.09         5.56 o
   9   8   9         11.31          4.08         6.42 o
  10   8   9          0.04          6.48         7.80 o
  11   8   9          0.17          1.11         7.13 o
  12   8   9        465.92        459.60        41.64 o
  13   8   9         26.84         24.14        10.35 o
  14   8   9        165.19        186.24        32.87 o
  15   8   9          5.43         14.57        12.08 o
   0   9   9         27.60         31.41        11.58 o
   1   9   9          5.40         34.44         8.89 o
   2   9   9          3.85         13.31         5.75 o
   3   9   9          0.23          7.05         4.90 o
   4   9   9          0.36          1.75         4.63 o
   5   9   9          4.90          5.75         4.85 o
   6   9   9          5.87          3.60         4.24 o
   7   9   9          1.98          3.06         4.92 o
   8   9   9          0.88         12.92         6.52 o
   9   9   9          0.13          6.27         6.99 o
  10   9   9         64.60         45.08        17.58 o
  11   9   9          2.46          2.14         7.55 o
  12   9   9          3.80          6.65         8.86 o
  13   9   9          5.33          1.48         7.20 o
  14   9   9          3.16          2.82         8.86 o
  15   9   9          0.05          1.35         9.71 o
   1  10   9         93.93         88.72        10.68 o
   2  10   9         76.47         74.84        10.86 o
   3  10   9         67.41         48.55        12.67 o
   4  10   9        177.12        220.61        25.17 o
   5  10   9       1304.67       1281.89        68.04 o
   6  10   9        168.67        132.12        12.68 o
   7  10   9          5.85          8.25         5.56 o
   8  10   9          0.53         14.61         6.63 o
   9  10   9          1.06          4.38         7.53 o
  10  10   9          9.29          7.93         8.45 o
  11  10   9          7.39         11.72         8.64 o
  12  10   9          0.08         -1.28         7.24 o
  13  10   9         25.95         10.82         9.40 o
  14  10   9         20.24          9.45         9.39 o
   0  11   9          0.01          4.19         6.51 o
   1  11   9         30.38         41.68        10.35 o
   2  11   9          9.79         14.92         6.01 o
   3  11   9         12.48         20.49         6.34 o
   4  11   9          8.81         12.08         5.46 o
   5  11   9          5.96          6.09         4.99 o
   6  11   9          0.05          4.78         4.91 o
   7  11   9          6.63         13.53         7.07 o
   8  11   9         53.05         47.11         8.87 o
   9  11   9         45.25         33.31         9.95 o
  10  11   9          0.00         15.11         8.97 o
  11  11   9          2.92         31.81        25.27 o
  12  11   9         23.54         36.21        11.70 o
  13  11   9          1.93          6.56         8.36 o
   1  12   9          0.01          2.73         4.50 o
   2  12   9         11.69         12.71         5.75 o
   3  12   9          7.77         14.36         5.70 o
   4  12   9        142.21        136.76        13.46 o
   5  12   9          2.41         12.91         5.66 o
   6  12   9          0.45          4.91         4.92 o
   7  12   9          7.80         18.28         6.70 o
   8  12   9          9.49          9.86         5.93 o
   9  12   9          0.50          0.81         5.83 o
  10  12   9          2.80         11.09         7.11 o
  11  12   9         13.25          2.69         7.96 o
  12  12   9        168.89        123.69        19.96 o
   0  13   9         60.81         51.74        12.77 o
   1  13   9        105.38        111.00        21.84 o
   2  13   9         42.32         39.28         8.00 o
   3  13   9         53.20         58.83        10.17 o
   4  13   9          1.40         14.52         5.92 o
   5  13   9         26.19         17.06         6.29 o
   6  13   9          0.89         16.66         6.44 o
   7  13   9         86.78         52.12         9.56 o
   8  13   9         89.77        102.37        13.31 o
   9  13   9        222.39        189.52        21.30 o
  10  13   9         21.29         15.14         8.33 o
  11  13   9         71.42         62.82        14.93 o
   1  14   9          4.94          8.07         6.15 o
   2  14   9          0.56          6.02         5.62 o
   3  14   9          8.31          6.40         5.92 o
   4  14   9         38.04         24.04         7.41 o
   5  14   9         17.29         20.15         7.06 o
   6  14   9          4.79          4.93         5.57 o
   7  14   9          1.48          1.26         5.22 o
   8  14   9          1.21          2.25         6.04 o
   9  14   9          0.25         -0.65         6.43 o
  10  14   9          0.93          1.16         6.65 o
   0  15   9         12.55         54.57        20.49 o
   1  15   9          7.83         12.87         6.54 o
   2  15   9          4.99          2.20         5.71 o
   3  15   9          0.22          5.11         5.75 o
   4  15   9          6.59          3.30         5.77 o
   5  15   9          5.33          3.21         5.66 o
   6  15   9         12.87         13.86         6.53 o
   7  15   9          3.97          6.57         6.41 o
   8  15   9          3.80         17.46         7.43 o
   9  15   9         10.35          8.56         7.47 o
   1  16   9          1.62          3.75         6.16 o
   2  16   9          6.61          7.26         6.50 o
   3  16   9          7.58          9.69         6.53 o
   4  16   9          6.85         11.90         7.25 o
   5  16   9          7.12         13.28         6.73 o
   6  16   9          6.58          9.47         6.67 o
   7  16   9          0.17          4.09         6.30 o
   0  17   9         14.29          3.29        10.01 o
   1  17   9          0.43          6.93         6.88 o
   2  17   9          7.00          5.95         7.54 o
   3  17   9          0.78          2.18         7.07 o
   4  17   9          0.34          5.45         7.24 o
   0   0  10         59.52        242.77        51.31 o
   1   0  10       1413.54       1915.99       121.70 o
   2   0  10        276.62        202.29        21.75 o
   3   0  10          8.69         61.16        11.87 o
   4   0  10          2.59        115.85        23.47 o
   5   0  10          9.38         89.75        13.91 o
   6   0  10        241.00        384.52        32.17 o
   7   0  10         58.56        152.78        21.44 o
   8   0  10        314.11        279.14        30.79 o
   9   0  10        163.19        249.96        38.51 o
  10   0  10        631.68        421.50        69.17 o
  11   0  10        260.10        165.94        41.65 o
  12   0  10         89.26        345.41        47.26 o
  13   0  10        178.18        301.93       102.90 o
  14   0  10          0.62        308.20        44.43 o
  15   0  10         16.14        583.73        95.97 o
  16   0  10         21.51       1809.01       238.53 o
   1   1  10         62.72         82.68        14.98 o
   2   1  10          6.11         10.82         4.80 o
   3   1  10         61.12         61.99         8.97 o
   4   1  10         21.58         38.08         6.98 o
   5   1  10        625.26        544.35        30.04 o
   6   1  10         51.87         47.63         7.67 o
   7   1  10          1.73         20.49        14.00 o
   8   1  10          4.02          7.10         5.55 o
   9   1  10          5.08          6.74         7.87 o
  10   1  10         26.04         13.32         9.05 o
  11   1  10          0.30         16.05         9.64 o
  12   1  10          8.57         22.83        10.52 o
  13   1  10         56.74         49.16        12.93 o
  14   1  10          0.41          2.45         8.30 o
  15   1  10          1.27         12.89        12.66 o
  16   1  10          0.65          2.84        10.88 o
   0   2  10        168.48        149.05        17.26 o
   1   2  10        176.38        174.88        25.83 o
   2   2  10          3.42         11.78         4.39 o
   3   2  10         32.21         31.33         6.26 o
   4   2  10          0.85          2.31         4.26 o
   5   2  10          4.11          6.07         4.34 o
   6   2  10          0.39          6.19         4.66 o
   7   2  10          0.99         11.47         5.91 o
   8   2  10         42.98         45.24         8.92 o
   9   2  10         58.37         68.36        14.51 o
  10   2  10        132.60         94.98        17.98 o
  11   2  10         10.97         21.74        10.04 o
  12   2  10          0.01          9.76         8.35 o
  13   2  10         15.72         16.56         9.73 o
  14   2  10          3.20          0.02         7.74 o
  15   2  10          0.27          3.82        10.17 o
  16   2  10          0.00          7.56        11.78 o
   1   3  10         42.55         53.19         7.70 o
   2   3  10          6.47         15.74         5.10 o
   3   3  10          0.47         20.57         5.51 o
   4   3  10         15.04         22.85         5.96 o
   5   3  10        264.56        234.16        18.96 o
   6   3  10          4.57         25.86         6.23 o
   7   3  10         21.38         42.34        10.21 o
   8   3  10         21.28         25.09         8.17 o
   9   3  10          7.87          5.68         7.74 o
  10   3  10          6.21          4.21         7.42 o
  11   3  10          3.00         12.12         8.57 o
  12   3  10         29.88         16.99         8.97 o
  13   3  10         12.69         10.03         8.30 o
  14   3  10          2.00          6.09         7.89 o
  15   3  10         11.58          5.07        12.40 o
  16   3  10          3.95          7.34        10.75 o
   0   4  10         21.59         41.22        19.54 o
   1   4  10        155.43        131.07        16.67 o
   2   4  10         27.50         12.73         5.40 o
   3   4  10          9.11         12.16         5.37 o
   4   4  10          2.02         14.08         5.82 o
   5   4  10         11.72         19.12         6.07 o
   6   4  10          2.09          5.57         5.21 o
   7   4  10          8.26         24.80         7.75 o
   8   4  10         15.37         18.97         7.88 o
   9   4  10         52.68         59.99        13.94 o
  10   4  10         12.38         13.00         8.93 o
  11   4  10         45.58         24.75         9.80 o
  12   4  10         13.27         12.08         8.90 o
  13   4  10          0.52          1.94         8.03 o
  14   4  10          0.33         -2.49         7.08 o
  15   4  10          3.68         -1.23         9.54 o
   1   5  10        507.56        613.50        33.57 o
   2   5  10         94.53        121.30        12.82 o
   3   5  10        250.71        226.85        23.87 o
   4   5  10         11.67        108.44        15.92 o
   5   5  10       4391.32       4124.31       176.02 o
   6   5  10         60.98         89.50        13.21 o
   7   5  10         12.35         48.87         9.48 o
   8   5  10         63.36         62.25        12.12 o
   9   5  10         16.37         66.32        14.69 o
  10   5  10         14.51         17.63         9.36 o
  11   5  10          7.09         25.46        10.36 o
  12   5  10         63.81         23.74        10.36 o
  13   5  10         52.96         22.97        10.67 o
  14   5  10          0.01          4.44         8.36 o
  15   5  10          8.97          7.98        12.87 o
   0   6  10        374.21        280.68        44.70 o
   1   6  10         25.76         44.98        10.24 o
   2   6  10          0.28          8.21         5.24 o
   3   6  10         27.88         26.25         6.57 o
   4   6  10          4.12         11.17         5.50 o
   5   6  10          3.81          5.35         5.11 o
   6   6  10          0.36         14.74         5.51 o
   7   6  10         18.33          7.45         5.78 o
   8   6  10        112.47         75.62        11.40 o
   9   6  10         12.54         70.93        14.56 o
  10   6  10         96.71        116.54        32.44 o
  11   6  10          0.44         18.00        12.89 o
  12   6  10          6.25         12.73         8.61 o
  13   6  10          6.74         12.23         8.59 o
  14   6  10          0.08          6.43         8.67 o
  15   6  10          2.17         13.16        12.08 o
   1   7  10          1.38         -0.35         4.70 o
   2   7  10          5.39          3.30         4.61 o
   3   7  10         66.32         67.11        10.17 o
   4   7  10        258.98        246.84        17.72 o
   5   7  10         52.63         68.28        11.83 o
   6   7  10         15.77         20.45         6.29 o
   7   7  10          7.74         20.14         6.87 o
   8   7  10          3.43          7.99         5.69 o
   9   7  10          2.54          6.59         7.24 o
  10   7  10         23.22          7.59         8.21 o
  11   7  10         29.30        114.39        21.75 o
  12   7  10         78.32         69.24        15.05 o
  13   7  10         96.63         90.42        17.00 o
  14   7  10          6.22         55.94        16.26 o
   0   8  10        477.26        309.15        42.10 o
   1   8  10         74.45         94.66        15.28 o
   2   8  10         40.11         43.63         8.38 o
   3   8  10          0.31          7.43         4.81 o
   4   8  10         34.95         23.03         9.59 o
   5   8  10         19.09         34.82         7.53 o
   6   8  10         47.49         85.01        11.81 o
   7   8  10        442.77        381.10        25.16 o
   8   8  10          5.38         40.83        23.21 o
   9   8  10        170.68        223.92        25.55 o
  10   8  10          0.31          1.95         8.44 o
  11   8  10        299.46        323.30        42.49 o
  12   8  10          0.10          7.50         8.08 o
  13   8  10         20.04         24.98        10.77 o
  14   8  10          2.39         10.60        14.61 o
   1   9  10          3.96          4.01         5.00 o
   2   9  10          1.47          5.00         5.27 o
   3   9  10          1.66         16.92         7.30 o
   4   9  10         23.87         25.57         6.80 o
   5   9  10         96.70         97.54        11.16 o
   6   9  10         19.85         24.87         6.40 o
   7   9  10          2.31         11.21         5.37 o
   8   9  10          1.17          4.80         5.42 o
   9   9  10          5.90          7.33         6.38 o
  10   9  10          0.98          0.15         7.54 o
  11   9  10          0.39          8.27         8.40 o
  12   9  10          0.03          5.57         7.91 o
  13   9  10          0.03          5.93         8.06 o
   0  10  10        288.76        313.50        30.56 o
   1  10  10        190.45        109.11        12.30 o
   2  10  10        128.51        111.97        12.37 o
   3  10  10          2.66         10.87         5.54 o
   4  10  10         35.32         20.28         6.42 o
   5  10  10          1.59          6.24         4.73 o
   6  10  10         75.81         65.66         9.31 o
   7  10  10          0.40          5.27         5.36 o
   8  10  10          9.22         18.88        13.74 o
   9  10  10         33.53         37.62        10.45 o
  10  10  10          4.99          0.29         7.90 o
  11  10  10         57.51         55.13        13.74 o
  12  10  10          4.97          7.42         8.57 o
  13  10  10         15.88          8.31         8.18 o
   1  11  10          0.74          6.69         5.06 o
   2  11  10          8.16          4.53         5.01 o
   3  11  10          3.12         16.95         6.17 o
   4  11  10          0.16         28.34        16.27 o
   5  11  10         12.40         20.96        12.07 o
   6  11  10          6.34         12.50         5.70 o
   7  11  10         27.75         40.01        16.54 o
   8  11  10          7.37          0.33         6.13 o
   9  11  10         15.59          8.62         7.45 o
  10  11  10          0.03          0.30         7.57 o
  11  11  10          0.62          3.59         8.09 o
  12  11  10          3.33          6.03         8.66 o
   0  12  10         72.84         76.00        15.23 o
   1  12  10         40.75         54.55         9.06 o
   2  12  10          0.82          1.94         5.21 o
   3  12  10         24.09         19.59         6.77 o
   4  12  10          1.24          4.66         5.27 o
   5  12  10          9.43          9.98         5.76 o
   6  12  10          7.22          5.17         5.29 o
   7  12  10         63.04         59.28        10.23 o
   8  12  10          1.09         12.31         6.88 o
   9  12  10        145.80        132.35        17.90 o
  10  12  10          0.67         14.18        11.09 o
  11  12  10         17.05         25.74        11.45 o
   1  13  10         22.38         27.28         7.35 o
   2  13  10          0.55          6.11         5.58 o
   3  13  10         13.27         20.53         6.72 o
   4  13  10         41.79         51.36         9.36 o
   5  13  10        119.34        116.01        12.92 o
   6  13  10         42.33         57.61        10.53 o
   7  13  10         55.71         42.53         9.48 o
   8  13  10          9.26         43.45        21.80 o
   9  13  10         14.84         12.30         8.10 o
   0  14  10          2.34          8.93         8.82 o
   1  14  10          0.64          3.86         5.52 o
   2  14  10          0.26         -1.69         4.92 o
   3  14  10          0.01          1.07         5.17 o
   4  14  10          0.34         -0.42         5.38 o
   5  14  10          1.35          2.45         5.47 o
   6  14  10          2.05          6.62         5.72 o
   7  14  10          0.60          8.15         6.76 o
   8  14  10          1.27          2.58         6.17 o
   1  15  10          0.07          4.54         5.82 o
   2  15  10          0.15          6.30         6.17 o
   3  15  10         29.60         32.22         8.44 o
   4  15  10          9.99         14.36         8.23 o
   5  15  10          0.02          7.76         6.03 o
   6  15  10          1.04          5.50         6.72 o
   0  16  10          1.25          1.35         8.63 o
   1  16  10          0.00          5.60         6.71 o
   2  16  10          4.57         -0.62         6.35 o
   3  16  10          0.60          2.19         6.44 o
   1   0  11        307.36        265.91        30.05 o
   2   0  11         54.62        439.19        36.10 o
   3   0  11        539.98        485.73        38.76 o
   4   0  11        170.01        646.24        48.81 o
   5   0  11       2250.13       2295.71       144.20 o
   6   0  11        259.44        239.65        29.24 o
   7   0  11        245.75        314.94        61.14 o
   8   0  11         31.83        131.73        26.33 o
   9   0  11         86.10        173.07        30.72 o
  10   0  11         78.48        289.11        42.43 o
  11   0  11        112.27        134.14        28.65 o
  12   0  11         52.46         95.59        24.90 o
  13   0  11       1023.18        522.05       145.47 o
   0   1  11        165.88        140.53        27.65 o
   1   1  11         45.23         51.85         7.92 o
   2   1  11         33.74         27.24         7.18 o
   3   1  11          0.29         13.92         5.43 o
   4   1  11          8.62         31.93         9.11 o
   5   1  11          0.19          9.88         5.34 o
   6   1  11         29.08         23.73         7.74 o
   7   1  11         22.60         19.77         7.04 o
   8   1  11         34.66         20.51         9.58 o
   9   1  11          0.73         33.08        11.11 o
  10   1  11          4.59         52.86        24.17 o
  11   1  11         20.87         20.52        11.02 o
  12   1  11          0.00         31.37        21.06 o
  13   1  11          2.18          5.64         9.26 o
  14   1  11          0.35         -2.43         8.91 o
   1   2  11         51.58         66.42        13.01 o
   2   2  11          1.35          4.85         4.83 o
   3   2  11        100.38        106.90        15.55 o
   4   2  11         13.12         25.66         6.42 o
   5   2  11        344.78        401.06        25.86 o
   6   2  11         11.59         22.59         7.84 o
   7   2  11         11.54         16.83        14.98 o
   8   2  11          0.00          3.82         6.94 o
   9   2  11         12.35         17.91         9.00 o
  10   2  11          1.20          2.51         7.70 o
  11   2  11          4.70          6.69         8.33 o
  12   2  11          7.95         10.16         8.74 o
  13   2  11         84.49         53.76        16.08 o
  14   2  11          0.74          1.54         7.44 o
   0   3  11        288.88        236.99        24.91 o
   1   3  11        100.82        117.68        16.84 o
   2   3  11         52.56         40.55         7.37 o
   3   3  11         13.77         20.74         6.31 o
   4   3  11         15.75         20.14         6.04 o
   5   3  11         13.89          9.02         5.20 o
   6   3  11         46.34         31.75         8.47 o
   7   3  11          0.14          4.80         5.46 o
   8   3  11          0.16         12.22         8.20 o
   9   3  11         14.30         10.19         7.70 o
  10   3  11          1.48          3.59         7.29 o
  11   3  11          1.29         -1.26         6.83 o
  12   3  11          7.87          6.44         7.92 o
  13   3  11          4.19         12.56         9.07 o
  14   3  11          2.57          1.08         7.78 o
   1   4  11          3.37         20.50         6.06 o
   2   4  11          0.89          5.72         5.04 o
   3   4  11          3.82         11.19         7.73 o
   4   4  11        108.34         91.05        10.43 o
   5   4  11         28.78         39.79         7.66 o
   6   4  11         50.02         44.93         8.86 o
   7   4  11          6.44         13.81         6.33 o
   8   4  11          2.00         -3.44         6.30 o
   9   4  11          0.63         -0.40         6.74 o
  10   4  11          2.54          5.10         7.33 o
  11   4  11          8.86          9.30         8.42 o
  12   4  11          0.55          8.62         8.12 o
  13   4  11          7.32         19.17        10.06 o
  14   4  11          4.70         10.45         8.63 o
   0   5  11       1461.85       2158.35       264.79 o
   1   5  11        269.19        219.34        17.37 o
   2   5  11        431.59        348.22        23.32 o
   3   5  11         57.90        103.73        11.99 o
   4   5  11        140.30        197.32        15.71 o
   5   5  11          2.79          4.43         4.96 o
   6   5  11        288.30        293.29        21.78 o
   7   5  11         23.94         29.71         8.20 o
   8   5  11         15.21         20.99         9.16 o
   9   5  11          1.21         12.20         8.35 o
  10   5  11          5.93         38.02        11.85 o
  11   5  11         24.15         16.38         9.65 o
  12   5  11         36.42         33.55        12.18 o
  13   5  11          2.15          8.48         8.90 o
  14   5  11         12.13         11.06         9.52 o
   1   6  11         33.18         33.28         7.35 o
   2   6  11          0.63          4.78         4.89 o
   3   6  11         33.79         37.20         8.76 o
   4   6  11         77.23         64.86         9.73 o
   5   6  11        193.69        197.18        25.67 o
   6   6  11         25.71         43.34         8.98 o
   7   6  11         11.82         28.11         7.73 o
   8   6  11          3.06          7.85         6.70 o
   9   6  11          3.00         19.16         9.90 o
  10   6  11          0.00          9.59         8.90 o
  11   6  11         11.30          8.94         9.25 o
  12   6  11          0.96          1.92         8.02 o
  13   6  11         72.01         63.50        14.89 o
   0   7  11          5.04         18.74         8.71 o
   1   7  11        125.43        147.69        13.33 o
   2   7  11          4.13          5.07         4.50 o
   3   7  11         31.96         35.95         7.40 o
   4   7  11          0.28          5.33         4.60 o
   5   7  11         40.83         18.61         5.86 o
   6   7  11          0.01          6.20         5.14 o
   7   7  11         21.27         23.41         8.45 o
   8   7  11         29.67         40.82        10.86 o
   9   7  11         87.11         72.34        15.53 o
  10   7  11          0.03         25.88        10.83 o
  11   7  11         37.17         25.10        10.52 o
  12   7  11          8.74          5.43         8.88 o
  13   7  11          8.51          7.70         8.96 o
   1   8  11          0.57          7.55         5.20 o
   2   8  11         20.23         29.43         6.85 o
   3   8  11          0.48          6.59         5.28 o
   4   8  11         21.70         26.99         6.55 o
   5   8  11         20.24         12.36         6.86 o
   6   8  11        198.32        248.61        20.37 o
   7   8  11         37.49         16.44         6.88 o
   8   8  11         13.26         17.85         8.41 o
   9   8  11         35.21         21.23        10.17 o
  10   8  11          0.01          8.70         8.97 o
  11   8  11          9.13          3.70         8.56 o
  12   8  11        115.78         86.83        17.14 o
   0   9  11        188.95        155.88        20.99 o
   1   9  11         25.53         21.20         6.65 o
   2   9  11         23.99         32.81         7.58 o
   3   9  11          0.76         10.73         5.58 o
   4   9  11          8.97          5.71         5.15 o
   5   9  11          0.39          3.46         4.50 o
   6   9  11          5.53         10.44         5.96 o
   7   9  11          1.00          9.13         6.55 o
   8   9  11         56.71         77.72        17.32 o
   9   9  11          2.41          1.50         7.48 o
  10   9  11         33.87         26.96        10.58 o
  11   9  11          6.61          1.20         8.25 o
   1  10  11         10.45         12.26         5.81 o
   2  10  11          1.51          4.74         5.03 o
   3  10  11          2.29         21.01        11.34 o
   4  10  11          3.59         10.87         5.72 o
   5  10  11         48.18         87.60        11.69 o
   6  10  11          3.59          4.40         5.45 o
   7  10  11          8.07          9.16         6.54 o
   8  10  11          0.39          6.22         7.13 o
   9  10  11          9.84          6.04         8.47 o
  10  10  11          4.14         -0.76         7.46 o
  11  10  11         17.31         36.69        35.78 o
   0  11  11         59.66        116.44        17.85 o
   1  11  11         16.60         57.34         9.44 o
   2  11  11          0.22         15.39         6.31 o
   3  11  11          0.36          9.72         5.78 o
   4  11  11          4.28          3.19         5.31 o
   5  11  11          0.42          4.56         5.35 o
   6  11  11          1.40          4.52         5.72 o
   7  11  11         14.39         10.78         6.37 o
   8  11  11          0.00          4.61         7.05 o
   9  11  11         21.64         14.86         8.80 o
  10  11  11         20.41          2.43         8.10 o
   1  12  11          7.67          7.95         5.83 o
   2  12  11          8.77          5.49         5.78 o
   3  12  11         17.63         10.35         6.10 o
   4  12  11          3.00         19.20         7.56 o
   5  12  11         47.80         64.88        10.04 o
   6  12  11         23.15         24.17         8.16 o
   7  12  11          1.15          1.23         5.58 o
   8  12  11          3.59         -0.74         7.25 o
   0  13  11        278.35        212.47        26.21 o
   1  13  11        334.92        353.39        24.41 o
   2  13  11         22.83         24.87         7.45 o
   3  13  11          4.07          3.50         5.80 o
   4  13  11         19.43         10.05         6.07 o
   5  13  11         44.78         25.99         7.43 o
   6  13  11         34.01         24.64         8.09 o
   7  13  11         21.86         18.87         8.66 o
   1  14  11          0.52          2.86         5.99 o
   2  14  11          1.92          1.57         5.47 o
   3  14  11          2.12          8.62         6.03 o
   4  14  11         11.33         11.25         7.50 o
   5  14  11          0.75          4.15         6.41 o
   0   0  12        507.35        312.06        41.31 o
   1   0  12        442.93       1123.20       112.99 o
   2   0  12          5.65         83.11        14.16 o
   3   0  12         98.31         93.56        17.49 o
   4   0  12        253.83        134.41        20.95 o
   5   0  12         20.98        107.46        20.24 o
   6   0  12        185.00        291.80        41.77 o
   7   0  12         11.22        128.26        20.93 o
   8   0  12        648.93        784.86        84.58 o
   9   0  12          0.75        119.22        30.72 o
  10   0  12          0.42         43.22        18.74 o
  11   0  12        118.62         74.59        22.37 o
  12   0  12        152.56        155.32        32.20 o
  13   0  12         24.64        101.66        26.31 o
   1   1  12          0.27         17.09         5.71 o
   2   1  12         11.47         12.26         5.25 o
   3   1  12         13.34         36.79         9.76 o
   4   1  12          1.73         17.66         5.80 o
   5   1  12         33.49         43.08        12.07 o
   6   1  12         12.54         21.42         7.51 o
   7   1  12          0.00          6.09         6.15 o
   8   1  12          2.20         11.25         8.72 o
   9   1  12          0.19         15.98        10.46 o
  10   1  12          6.79          0.63         7.95 o
  11   1  12         14.22         15.14        10.01 o
  12   1  12         13.10         17.38        10.11 o
  13   1  12         21.13         45.53        22.61 o
   0   2  12        109.70        119.29        16.70 o
   1   2  12          2.83         13.31         5.52 o
   2   2  12          4.29         14.29         7.28 o
   3   2  12         15.74         15.91         5.75 o
   4   2  12         12.20         14.49         5.51 o
   5   2  12          8.51         10.19         5.37 o
   6   2  12         13.30         21.30         7.54 o
   7   2  12         11.03         11.54         6.63 o
   8   2  12         43.38         33.36        11.19 o
   9   2  12          7.50         13.09         9.00 o
  10   2  12          0.03         17.92        10.62 o
  11   2  12         28.62         23.09        10.74 o
  12   2  12         19.75         18.70        10.71 o
   1   3  12          0.48          5.97         4.96 o
   2   3  12         10.85         11.13         5.31 o
   3   3  12          3.34          5.16         4.75 o
   4   3  12         50.36         34.04         7.08 o
   5   3  12         14.32          6.15         5.08 o
   6   3  12         25.17         12.72         6.61 o
   7   3  12          4.25          2.90         5.91 o
   8   3  12         10.54          3.97         7.76 o
   9   3  12          8.97          8.53         8.53 o
  10   3  12         17.85          4.81         8.26 o
  11   3  12          2.36          3.00         7.77 o
  12   3  12          3.94          3.64         8.41 o
   0   4  12          2.24          7.88         7.13 o
   1   4  12         74.01         89.68        10.64 o
   2   4  12          1.38          5.92         4.86 o
   3   4  12          6.09          4.24         5.14 o
   4   4  12          4.86          5.94         4.87 o
   5   4  12          1.09          4.29         4.66 o
   6   4  12          0.22         -0.14         5.83 o
   7   4  12          0.19          3.61         5.53 o
   8   4  12          6.42          1.99         7.27 o
   9   4  12         11.41         13.25         8.97 o
  10   4  12          1.50          7.18         8.22 o
  11   4  12          0.06         -0.85         8.12 o
  12   4  12          0.86          0.09         7.55 o
   1   5  12          5.88         19.33        10.53 o
   2   5  12         66.93         41.61         8.01 o
   3   5  12         89.42         41.93         8.70 o
   4   5  12         52.99         75.49         9.70 o
   5   5  12         44.95         94.38        11.72 o
   6   5  12        124.12        117.78        14.22 o
   7   5  12         14.21         20.73         9.24 o
   8   5  12          2.01          8.66         8.25 o
   9   5  12          0.29         10.12         8.39 o
  10   5  12         26.00         12.68         9.48 o
  11   5  12         60.62         80.55        16.50 o
  12   5  12         10.50         10.94         9.69 o
   0   6  12          0.26         12.90         9.62 o
   1   6  12         90.62         67.44         9.28 o
   2   6  12          1.82          3.75         4.97 o
   3   6  12          0.26          2.20         4.61 o
   4   6  12         10.27         11.38         5.43 o
   5   6  12          0.01          2.11         4.51 o
   6   6  12          7.23         10.29         6.44 o
   7   6  12          0.72         12.28         6.70 o
   8   6  12          6.47         21.98        10.63 o
   9   6  12         13.15         16.35        10.21 o
  10   6  12          5.02         10.16         9.30 o
  11   6  12          7.44          3.37         8.69 o
   1   7  12          6.76          6.11         5.21 o
   2   7  12          0.24          4.43         5.30 o
   3   7  12          5.48         13.45         5.92 o
   4   7  12          6.18         20.60         9.22 o
   5   7  12         31.17         25.11         7.18 o
   6   7  12         15.96         14.63         6.75 o
   7   7  12         11.99         13.62         6.57 o
   8   7  12          3.82         24.73        10.81 o
   9   7  12          0.52         12.51         9.59 o
  10   7  12          2.89          4.56         8.55 o
  11   7  12          0.74          5.00         8.92 o
   0   8  12         31.08         20.06         9.78 o
   1   8  12        331.83        425.45        35.45 o
   2   8  12         30.35         24.35         7.26 o
   3   8  12          0.09          6.00         5.54 o
   4   8  12         13.37         11.70         6.13 o
   5   8  12         12.66          6.91         5.41 o
   6   8  12          0.10         10.44         6.35 o
   7   8  12          0.03         10.35         6.39 o
   8   8  12         66.43         50.30        12.68 o
   9   8  12         80.92         83.05        17.24 o
  10   8  12         11.58         22.26        24.08 o
   1   9  12          8.41          2.10         5.14 o
   2   9  12          0.49         -0.28         4.92 o
   3   9  12          2.94          7.20         5.73 o
   4   9  12          2.45          3.48         5.10 o
   5   9  12          5.73          8.00         5.73 o
   6   9  12         10.32          5.73         5.78 o
   7   9  12         22.22         23.94         8.26 o
   8   9  12          0.09          2.64         6.96 o
   9   9  12          0.86         -2.30         8.66 o
   0  10  12          6.09         36.21        12.13 o
   1  10  12         26.84         12.11         6.25 o
   2  10  12          5.31         11.68         6.02 o
   3  10  12         15.04         19.51         6.77 o
   4  10  12         25.58         26.42         7.49 o
   5  10  12          0.30          4.34         5.31 o
   6  10  12         19.64         17.39         7.32 o
   7  10  12          0.12          6.82         7.00 o
   8  10  12         59.53         44.64        13.23 o
   1  11  12         19.93         28.78         8.95 o
   2  11  12          0.62          0.70         5.54 o
   3  11  12          0.02         15.35        13.41 o
   4  11  12         22.81         16.94         6.66 o
   5  11  12         28.32         33.14         8.05 o
   6  11  12          4.69         11.18        10.15 o
   7  11  12          1.74         13.62         9.25 o
   0  12  12         18.12          5.61         8.82 o
   1  12  12        164.79        139.39        14.45 o
   2  12  12         18.08         12.07         6.80 o
   3  12  12          4.54          8.89         6.80 o
   4  12  12          3.46          3.27         5.89 o
   5  12  12         14.02          8.06         6.67 o
   1  13  12          7.68          3.39         6.08 o
   1   0  13         28.36         71.50        14.18 o
   2   0  13         22.04        461.17        74.67 o
   3   0  13         37.57         62.75        13.41 o
   4   0  13         72.08         99.20        16.35 o
   5   0  13        154.60        144.23        22.70 o
   6   0  13        153.52        735.32        89.66 o
   7   0  13        211.44         88.78        45.61 o
   8   0  13         14.26         52.38        20.17 o
   9   0  13          8.30        370.10        51.47 o
  10   0  13          0.93         75.66        23.50 o
   0   1  13         27.55         20.12         9.08 o
   1   1  13         19.20         14.78         5.91 o
   2   1  13          3.25         33.81        11.71 o
   3   1  13          0.20          8.57         5.32 o
   4   1  13         10.69         13.29         6.87 o
   5   1  13          2.09          2.35         5.60 o
   6   1  13          6.94          6.07         6.51 o
   7   1  13          6.68          7.66         9.68 o
   8   1  13         30.48         29.26        11.61 o
   9   1  13          9.13         20.47        10.76 o
  10   1  13          1.97         10.34        11.17 o
   1   2  13          4.30         -0.48         4.83 o
   2   2  13          0.12          8.04         5.46 o
   3   2  13          7.65          4.73         5.02 o
   4   2  13          9.15         12.05         5.55 o
   5   2  13         18.06         20.70         8.17 o
   6   2  13         43.39         30.45         8.48 o
   7   2  13         15.88         10.41         9.87 o
   8   2  13          1.36          2.54         8.17 o
   9   2  13          1.34         -0.85         8.36 o
  10   2  13         11.41          4.54         8.79 o
   0   3  13          1.49         12.73         8.03 o
   1   3  13          0.14         16.23         6.22 o
   2   3  13          2.31          6.78         5.34 o
   3   3  13          0.67          2.44         4.67 o
   4   3  13          1.80         -0.41         4.51 o
   5   3  13          2.57          7.40         5.36 o
   6   3  13         17.73         11.72         6.61 o
   7   3  13          7.95         14.39         8.50 o
   8   3  13          2.91         23.49        11.55 o
   9   3  13         24.27         12.44         9.86 o
  10   3  13          3.05          1.22         7.80 o
   1   4  13          4.21         11.49         5.87 o
   2   4  13         13.66          6.62         5.32 o
   3   4  13          2.98          2.66         5.05 o
   4   4  13          2.22          6.40         5.47 o
   5   4  13         16.80         21.73         7.33 o
   6   4  13          4.36          6.52         6.04 o
   7   4  13          0.72          6.12         6.91 o
   8   4  13          1.84          2.04         7.67 o
   9   4  13          0.00          0.43         7.97 o
  10   4  13          0.74          1.21         9.28 o
   0   5  13         41.13        160.75        23.50 o
   1   5  13         82.38         78.03        10.82 o
   2   5  13         14.97          9.26         6.26 o
   3   5  13         12.10         14.01         5.60 o
   4   5  13         18.88          7.26         5.46 o
   5   5  13          9.62         16.85         6.70 o
   6   5  13         33.62         34.41         9.33 o
   7   5  13         31.62         28.29         9.93 o
   8   5  13        213.26        177.77        23.99 o
   9   5  13          3.00         14.75         9.66 o
   1   6  13          5.47         13.78         6.28 o
   2   6  13          0.64          5.43         5.22 o
   3   6  13         21.51         13.69         5.89 o
   4   6  13          8.08         24.52         7.17 o
   5   6  13         44.42         65.18        12.25 o
   6   6  13          8.08          2.82         6.25 o
   7   6  13          1.31          1.08         7.53 o
   8   6  13          1.13          5.25         8.48 o
   0   7  13         71.63         55.37        13.78 o
   1   7  13         96.99         59.73         9.52 o
   2   7  13         37.77         33.10         7.51 o
   3   7  13         26.66         21.11         6.66 o
   4   7  13          0.07          5.56         5.43 o
   5   7  13          7.51          4.14         5.71 o
   6   7  13          0.43         11.51         7.31 o
   7   7  13         53.68         21.05        10.47 o
   8   7  13         11.75          9.29        12.46 o
   1   8  13          8.11          5.70         5.69 o
   2   8  13         10.12         17.85         6.54 o
   3   8  13         14.26         14.31         6.22 o
   4   8  13        132.23        174.82        15.71 o
   5   8  13         29.24         45.98         9.62 o
   6   8  13         20.64         61.54        24.31 o
   7   8  13        142.20        100.02        25.52 o
   0   9  13          3.40          5.58         8.03 o
   1   9  13          2.92          4.92         5.71 o
   2   9  13         15.25          8.19         5.87 o
   3   9  13          0.16          0.96         5.29 o
   4   9  13          1.14          6.94         5.86 o
   5   9  13          1.17          0.37         5.85 o
   1  10  13          9.31         14.11         6.71 o
   2  10  13          0.78          3.92         5.91 o
   3  10  13          0.48         12.34         7.27 o
   0   0  14       1034.19       1209.02       238.14 o
   1   0  14        112.97         96.24        16.91 o
   2   0  14        221.09        128.48        27.13 o
   3   0  14         64.16         37.34        11.27 o
   4   0  14          6.15         61.48        13.94 o
   5   0  14          0.15         53.95        15.84 o
   6   0  14        115.54        177.12        26.50 o
   7   0  14          0.73        136.65        42.27 o
   1   1  14          0.07         12.41         6.29 o
   2   1  14          0.44          6.28         5.68 o
   3   1  14          0.51          6.14         5.40 o
   4   1  14         14.09         12.58         6.22 o
   5   1  14          2.40          8.76         7.00 o
   6   1  14          6.82         13.24         7.82 o
   7   1  14          0.48          6.27        12.36 o
   0   2  14        123.17        105.36        31.89 o
   1   2  14         33.69         27.85         7.45 o
   2   2  14         15.51         13.11         6.34 o
   3   2  14         14.97          4.86         5.23 o
   4   2  14          0.02          6.09         5.88 o
   5   2  14          0.11          2.97         6.16 o
   6   2  14          4.04          4.69         6.55 o
   7   2  14          3.35          4.63        13.67 o
   1   3  14          0.35         -0.87         5.07 o
   2   3  14          2.40          4.22         5.26 o
   3   3  14          0.14          0.14         5.44 o
   4   3  14         68.19         54.86         9.34 o
   5   3  14          0.05          3.43         6.18 o
   6   3  14          0.25         15.18         8.69 o
   0   4  14         29.83         12.15         8.96 o
   1   4  14          4.11          4.58         5.58 o
   2   4  14          9.38          1.97         5.42 o
   3   4  14          0.00          4.41         5.28 o
   4   4  14          3.10          1.40         4.93 o
   5   4  14          1.75          1.75         7.06 o
   6   4  14          0.69          2.98         7.48 o
   1   5  14         14.38         11.00         6.19 o
   2   5  14         21.34         18.46         6.74 o
   3   5  14         11.71         15.85         6.36 o
   4   5  14          0.19          5.53         5.35 o
   5   5  14          6.16         21.27        14.14 o
   0   6  14         59.09         69.15        17.50 o
   1   6  14          8.10          9.18         5.70 o
   2   6  14          1.27          7.22         5.83 o
   3   6  14          0.16         10.08         6.49 o
   4   6  14          1.27          2.16         5.71 o
   1   7  14          2.46         -1.64         5.28 o
   2   7  14          0.08         11.77         6.63 o
                                                
