# Supplementary material for: Improving data quality for three-dimensional electron diffraction by a post-column energy filter and a new crystal tracking method
Source: J Appl Crystallogr. 2022 Nov 29;55(Pt 6):1583–91. doi: 10.1107/S1600576722009633 (PMC9721325; doi:10.1107/S1600576722009633)
Supplement: Supplementary file 4 [file j-55-01583-sup4.zip › nb5321ZSM-5_crystal3_noEXTI_10evsup41.hkl]

#
# h,k,l, Fc-squared, Fo-squared, sigma(Fo-squared), status flag
#
data_10ev
_shelx_title ' '
_shelx_refln_list_code          4
_shelx_F_calc_maximum      264.21
_exptl_crystal_F_000       939.25
_reflns_d_resolution_high  0.9003

loop_
 _space_group_symop_operation_xyz
 'x, y, z'
 '-x, -y, -z'
 '-x+1/2, -y, z+1/2'
 'x+1/2, y, -z+1/2'
 '-x, y+1/2, -z'
 'x, -y+1/2, z'
 'x+1/2, -y+1/2, -z+1/2'
 '-x+1/2, y+1/2, z+1/2'

_cell_length_a    20.0220
_cell_length_b    19.8990
_cell_length_c    13.3830
_cell_angle_alpha  90.000
_cell_angle_beta   90.000
_cell_angle_gamma  90.000

_shelx_F_squared_multiplier     1.000

loop_
 _refln_index_h
 _refln_index_k
 _refln_index_l
 _refln_F_squared_calc
 _refln_F_squared_meas
 _refln_F_squared_sigma
 _refln_observed_status
   2   0   0      24944.15       2446.55       133.93 o
   4   0   0       7174.94       1437.90        79.79 o
   6   0   0       9199.21       2176.60       120.93 o
  10   0   0      22179.09       7063.59       388.73 o
  12   0   0         31.39        645.61        55.90 o
   2   1   0        525.80        317.39        13.04 o
   4   1   0        586.97        457.26        31.38 o
   6   1   0        670.35        774.54        55.49 o
   8   1   0         16.02         22.48         2.79 o
  10   1   0         63.81         68.53         8.84 o
  12   1   0         61.14         47.52        24.51 o
   2   2   0        257.18        557.78        39.03 o
   4   2   0        152.12        200.55         9.51 o
   6   2   0         62.34         90.98        13.85 o
   8   2   0       1118.93       1457.29       145.86 o
  10   2   0        660.54        916.41        54.06 o
  12   2   0         43.05         88.35        33.99 o
   4   3   0       3288.48       2501.66       139.77 o
   6   3   0       1869.45       1968.62       112.90 o
   8   3   0        311.66        388.03        21.00 o
  10   3   0        156.50        196.27        23.84 o
  12   3   0       2640.47       2018.63       521.01 o
   4   4   0         47.13         40.55         5.87 o
   6   4   0         20.17         27.62         3.56 o
   8   4   0         48.27         55.36         5.22 o
  10   4   0        276.57        300.76        30.17 o
  12   4   0          0.97          3.71         5.74 o
   6   5   0       1727.52       1403.38        82.17 o
   8   5   0          8.50         14.92         6.42 o
  10   5   0         31.28         39.93         5.80 o
  12   5   0        227.01        171.40        21.76 o
   6   6   0         71.87         55.69         8.29 o
  10   6   0        210.23        245.58        28.86 o
  12   6   0         29.45         28.22         9.36 o
   8   7   0         90.41         83.49        15.71 o
  10   7   0         31.35         50.58        22.31 o
  12   7   0        756.40        766.11        70.11 o
  10   8   0         35.18         63.29        13.43 o
   8   9   0         24.05         20.49        12.73 o
  10   9   0          0.01         -2.98         5.69 o
  10  10   0       1327.39       1640.39       140.31 o
   1   0   1      21315.99       2122.04       102.22 o
   2   0   1        116.40        158.37         6.82 o
   3   0   1      10131.25       1865.60       149.76 o
   4   0   1         37.14        136.32         8.49 o
   5   0   1      69804.59      12400.35       512.90 o
   6   0   1        973.28        819.95        65.66 o
   7   0   1        956.49        739.68        75.65 o
   8   0   1         25.32         37.57         8.65 o
   9   0   1        124.18        114.09         9.94 o
  10   0   1         58.12         74.44         7.71 o
  11   0   1        439.98        409.53        37.31 o
  12   0   1        172.52        138.94        17.61 o
   0   1   1      15793.90       1215.79        50.74 o
   1   1   1       3468.07       1102.41        59.99 o
   2   1   1          3.62        133.79         9.98 o
   3   1   1         26.23        110.48         5.98 o
   4   1   1        100.80        132.44        33.87 o
   5   1   1         52.98         44.45         2.97 o
   6   1   1         89.74         90.29         6.73 o
   7   1   1        126.14        156.53        10.82 o
   8   1   1        690.14        771.46        36.64 o
   9   1   1         67.04         70.63         9.52 o
  10   1   1        149.60        251.40        21.45 o
  11   1   1        110.56        133.03        46.74 o
  12   1   1         40.21        150.51        85.22 o
   1   2   1        334.50        713.95        65.74 o
   2   2   1         22.27         27.86         5.26 o
   3   2   1        683.52       1030.17        41.77 o
   4   2   1       4343.32       2199.15       533.47 o
   5   2   1       1213.45       1113.52       150.85 o
   6   2   1        116.77        170.69         7.33 o
   7   2   1         21.06         35.25         6.01 o
   8   2   1         81.71        131.74         8.18 o
   9   2   1         19.29         15.06         3.40 o
  10   2   1         96.20        119.56         8.27 o
  11   2   1         15.11         30.37         5.90 o
  12   2   1        278.92        286.26        30.91 o
   0   3   1       5625.66        594.21        35.49 o
   1   3   1       3374.01        803.69       271.70 o
   2   3   1         15.23         33.63         4.81 o
   3   3   1        390.18        524.85        22.90 o
   4   3   1        207.46        207.54        27.52 o
   5   3   1         87.48         85.19         5.95 o
   6   3   1         14.61         23.41         3.04 o
   7   3   1       1459.23       1421.76        72.16 o
   8   3   1         33.28         56.25         6.15 o
   9   3   1        295.07        284.66        20.55 o
  10   3   1        158.44        152.25         7.51 o
  11   3   1       1276.16       1252.76        76.73 o
  12   3   1        179.73        181.79        15.49 o
   1   4   1        246.74        219.90        16.20 o
   2   4   1          2.55         25.73         4.05 o
   3   4   1         41.89         72.82        10.95 o
   4   4   1         27.45         35.59         4.13 o
   5   4   1        401.48        588.97        26.25 o
   6   4   1         11.27         14.47         4.45 o
   8   4   1          5.31          3.42         2.36 o
   9   4   1          8.28         13.69         2.32 o
  10   4   1          6.65          5.76         2.03 o
  11   4   1          5.20          5.74         2.77 o
  12   4   1          5.86        196.06        37.87 o
   2   5   1          4.48         38.11        12.33 o
   3   5   1        370.06        438.42        29.52 o
   4   5   1        424.92        477.84        64.58 o
   5   5   1         20.61         16.38         3.47 o
   6   5   1        260.73        241.14        14.66 o
   7   5   1        150.37        188.29        19.26 o
   8   5   1         64.50        188.31        31.35 o
   9   5   1        227.12        229.38        30.09 o
  10   5   1        799.37        931.83        36.06 o
  11   5   1        776.36        777.93        44.52 o
  12   5   1        208.51        362.81        74.55 o
   4   6   1          1.45         12.45        11.91 o
   5   6   1        521.89        459.40        33.69 o
   6   6   1         18.78         11.02         3.43 o
   7   6   1         18.91         31.56         6.81 o
   8   6   1         14.54          8.75         5.53 o
   9   6   1          4.00          5.07         3.30 o
  10   6   1          0.61          7.02         3.01 o
  11   6   1         18.14         44.23        22.28 o
  12   6   1         43.01         30.79         7.31 o
   4   7   1         31.66         36.81         7.50 o
   5   7   1         20.33         39.57         7.88 o
   6   7   1          4.08          4.66         3.29 o
   7   7   1        177.03        192.02        17.83 o
   8   7   1         92.04        119.16         9.17 o
   9   7   1        161.77        185.07        29.63 o
  10   7   1          8.93         48.26        25.37 o
  11   7   1         29.28         47.47         8.50 o
  12   7   1          1.29         20.75         9.54 o
   5   8   1        181.17        241.41        47.27 o
   6   8   1         44.15         34.90         8.11 o
   7   8   1        454.57        401.01        75.55 o
   8   8   1         48.26         41.25         6.23 o
   9   8   1          9.91          5.72         3.59 o
  10   8   1         40.07         48.57        10.57 o
  11   8   1         34.22         99.27        66.39 o
  12   8   1        691.86        725.71        68.19 o
   5   9   1          3.19         -2.76         6.79 o
   6   9   1          7.08         12.79         8.92 o
   7   9   1         18.77         25.61         7.99 o
   8   9   1         92.11         66.48        11.31 o
   9   9   1         94.55         92.33        12.54 o
  10   9   1         15.69         18.75         5.69 o
  11   9   1         34.64         22.10        12.67 o
  12   9   1          5.51          0.85         6.67 o
   6  10   1          0.03         12.50        10.53 o
   8  10   1         40.60         66.42        11.77 o
   9  10   1          0.83         19.66         8.00 o
  10  10   1          3.26          8.92         5.70 o
  11  10   1         34.06         79.75        43.94 o
  12  10   1          1.12          1.43         7.39 o
   7  11   1         11.87         17.50        12.11 o
   8  11   1         30.61         56.64        15.80 o
   9  11   1         45.84         32.57        19.32 o
  10  11   1          3.41         18.93        10.00 o
  11  11   1          0.47          3.42         7.71 o
  12  11   1          4.39          2.10         7.60 o
   8  12   1          5.63          6.70        11.76 o
   9  12   1          2.92         20.58        10.50 o
  10  12   1         50.79         27.89        12.62 o
  10  13   1         41.64         41.22        15.34 o
   0   0   2       7066.21       2562.57       141.63 o
   1   0   2       8684.79       2041.29       126.78 o
   2   0   2       5263.81       2977.43       163.77 o
   3   0   2        115.84        183.27        53.02 o
   4   0   2          9.40        458.95        51.01 o
   5   0   2        106.84        162.34         7.73 o
   6   0   2         66.61        109.42        35.45 o
   7   0   2        293.62        391.18        19.99 o
   8   0   2        714.52       2267.43       542.61 o
   9   0   2        339.16        292.55        69.74 o
  10   0   2        358.87       5116.56       231.19 o
  11   0   2        564.56        424.08       117.61 o
  12   0   2       2168.42       1191.95        99.61 o
  13   0   2         65.85         77.26        14.00 o
   1   1   2        394.81        715.50        91.98 o
   2   1   2        259.73        365.44        15.47 o
   3   1   2       2123.87       2161.51        72.99 o
   4   1   2        129.02        300.69        13.49 o
   5   1   2       1457.75       1164.02        84.02 o
   6   1   2        424.29        439.98        35.94 o
   7   1   2        257.04        279.15        14.08 o
   8   1   2         19.48         28.98         7.56 o
   9   1   2          5.94          8.12         2.62 o
  10   1   2         12.76         16.24         2.10 o
  11   1   2         39.99         48.38        13.96 o
  12   1   2        189.32         89.07        49.17 o
  13   1   2        637.18        451.38       222.45 o
   0   2   2       3851.28        820.80        55.73 o
   1   2   2        930.51        196.94        21.73 o
   2   2   2          7.35        197.89         9.35 o
   3   2   2        111.49        117.94        15.16 o
   4   2   2          4.68          9.86         1.76 o
   5   2   2        175.65        170.97        25.78 o
   6   2   2         84.63         93.80        11.56 o
   7   2   2        118.66        225.89        22.41 o
   8   2   2         18.93        119.93        42.16 o
   9   2   2        414.03        344.59        25.18 o
  10   2   2          7.76         93.57        84.88 o
  11   2   2         26.15         94.18        28.61 o
  12   2   2         45.15         47.02         7.77 o
  13   2   2         20.48         43.37        11.36 o
   1   3   2        109.52        225.38         7.93 o
   2   3   2        945.88        960.44        59.37 o
   3   3   2       1190.45       1204.43        53.46 o
   4   3   2       5585.49       5658.38       313.33 o
   5   3   2        325.47        347.80        52.27 o
   6   3   2       3802.56       3801.38       212.98 o
   7   3   2        441.39        394.57        57.00 o
   8   3   2         31.36         20.21         5.15 o
   9   3   2         24.74         65.40        12.79 o
  10   3   2          9.98         41.25        11.03 o
  11   3   2         25.83         16.28         3.37 o
  12   3   2         10.25         25.42         6.13 o
  13   3   2        854.55       1317.58       111.66 o
   0   4   2          2.57        107.55        16.22 o
   1   4   2         34.35        204.59        15.20 o
   2   4   2        116.11         62.70         6.44 o
   3   4   2          1.00          7.88         2.71 o
   4   4   2          3.90          3.77         2.45 o
   5   4   2         20.20         21.84         3.73 o
   6   4   2          1.82         13.95         3.31 o
   7   4   2          6.86         11.09         3.94 o
   8   4   2        224.60        143.77        21.50 o
   9   4   2         10.96         19.15         4.01 o
  10   4   2         53.58         71.74         8.73 o
  11   4   2          2.39         13.57         4.37 o
  12   4   2          2.88         67.46        43.00 o
  13   4   2          9.66         29.20        10.95 o
   1   5   2       1192.29        919.17       138.82 o
   2   5   2       1091.59       1140.56        47.98 o
   3   5   2       6881.62       4764.27       625.03 o
   4   5   2        500.88        321.67        28.14 o
   5   5   2       4431.76       4423.41       175.28 o
   6   5   2       1848.71       2040.17       118.30 o
   7   5   2        290.99        379.97        37.27 o
   8   5   2        171.65        192.62        21.10 o
   9   5   2         42.95         34.49         4.91 o
  10   5   2          0.94         15.13         6.98 o
  11   5   2         37.58         46.84        15.72 o
  12   5   2        260.07        261.24        36.05 o
  13   5   2       2534.94       2289.08       188.59 o
   0   6   2        303.37        321.76        23.85 o
   1   6   2         52.24         96.08        11.27 o
   2   6   2         46.50        183.22        29.56 o
   3   6   2          6.97         13.99         5.84 o
   4   6   2          5.14          2.32         2.90 o
   5   6   2         37.26         45.10        20.26 o
   6   6   2          0.03         12.27         8.33 o
   7   6   2         16.32         24.35         4.84 o
   8   6   2         12.14         12.26         4.94 o
  10   6   2          5.49          7.72         3.62 o
  11   6   2         12.89         51.11        23.50 o
  12   6   2          1.17         -0.01         4.33 o
  13   6   2         41.20         16.88        10.55 o
   1   7   2         38.85        112.00        12.56 o
   2   7   2        136.50        174.97        38.25 o
   3   7   2        230.13        189.73        12.40 o
   4   7   2       1447.99       1471.19        87.99 o
   5   7   2         82.79        134.17        12.71 o
   6   7   2        237.63        233.40        20.48 o
   7   7   2         11.84         33.84         6.68 o
   8   7   2         13.37         18.54         6.51 o
   9   7   2         20.22         24.25         5.15 o
  10   7   2         24.15         21.54         4.89 o
  11   7   2         15.63         17.11         6.62 o
  12   7   2        133.26        168.52        49.98 o
  13   7   2         46.31         47.79        14.15 o
   2   8   2        373.76        262.48        22.41 o
   3   8   2          6.38          8.42         5.61 o
   4   8   2        101.05        118.41        48.16 o
   5   8   2         78.91         74.53        19.39 o
   6   8   2         38.13         47.15         6.34 o
   7   8   2         86.41         98.45        12.85 o
   8   8   2         65.51         89.22         8.83 o
   9   8   2         71.46        136.49        15.76 o
  10   8   2         21.46        103.85        29.97 o
  11   8   2        227.70        181.36        26.37 o
  12   8   2        443.12        554.51        39.83 o
  13   8   2        139.88        138.57        25.09 o
   2   9   2         15.88         21.91        10.04 o
   3   9   2         30.50         55.00        20.18 o
   4   9   2          8.71          3.02         5.24 o
   5   9   2          0.67         31.64        19.75 o
   6   9   2         10.13         24.85        13.96 o
   7   9   2          1.04          7.18         3.82 o
   8   9   2          0.65          9.73         4.29 o
   9   9   2          1.84          6.70         4.03 o
  10   9   2          1.16          0.63         4.28 o
  11   9   2          3.82         11.41         6.33 o
  12   9   2         14.76          7.92         5.77 o
   3  10   2          1.21         -3.88         7.37 o
   4  10   2         16.47         29.33         8.49 o
   5  10   2          0.30          9.11         6.49 o
   7  10   2          1.38         11.55         4.59 o
   8  10   2        129.24        206.47        20.69 o
   9  10   2          3.93         13.09         6.75 o
  10  10   2         51.77         68.32        28.47 o
  11  10   2          8.35         16.50        11.48 o
  12  10   2        236.89        403.94        44.74 o
   4  11   2         88.65         88.39        20.76 o
   5  11   2         73.07         77.20        13.00 o
   6  11   2         27.03         25.29         8.84 o
   7  11   2         14.98         12.19         7.26 o
   8  11   2          0.78          5.34         5.57 o
   9  11   2          8.33         24.11         7.15 o
  10  11   2          5.30          7.08         5.27 o
  11  11   2          0.16          1.08         5.34 o
  12  11   2         50.48         53.74        15.30 o
   5  12   2         62.26         92.71        15.15 o
   6  12   2         27.93         21.23         8.52 o
   7  12   2         55.49         73.82        13.42 o
   9  12   2        232.22        301.53        28.14 o
  10  12   2         82.12         70.63        19.49 o
  11  12   2          3.93         30.53        17.30 o
  12  12   2         37.88         41.69        14.64 o
   6  13   2       1466.76       1409.65        91.35 o
   7  13   2        139.91        173.12        49.71 o
   8  13   2          0.98         12.66        13.19 o
   9  13   2         27.03         23.28        11.64 o
  10  13   2         36.86         64.66        18.39 o
  11  13   2          9.42         23.38        30.66 o
  12  13   2        105.81         73.05        19.69 o
   7  14   2         11.91          3.13         7.50 o
   9  14   2         34.55         36.25        15.47 o
  10  14   2         70.32         40.60        15.65 o
  11  14   2         10.60          2.42         9.06 o
  12  14   2          8.00          6.23         8.97 o
   8  15   2          0.19          2.52         7.90 o
   9  15   2          7.83         13.68        11.18 o
  10  15   2          9.26          3.75        10.17 o
   8  16   2        132.85         88.93        26.78 o
   9  16   2        259.11        274.30        39.16 o
  10  16   2          1.33         42.86        15.69 o
  10  17   2          0.00          8.19        11.97 o
   1   0   3       2619.84       2587.25       101.79 o
   2   0   3       1707.25       1714.89        68.29 o
   3   0   3      36085.01       5603.52       307.88 o
   4   0   3       3636.02       2658.36       600.07 o
   5   0   3      11160.60       6094.22       900.73 o
   6   0   3       1919.57       1427.52       257.77 o
   7   0   3       5171.50       3843.62       540.98 o
   8   0   3        104.88        131.39        23.07 o
   9   0   3         74.30         51.78         3.51 o
  10   0   3        136.99         95.20        11.30 o
  11   0   3        426.10        418.74        31.00 o
  12   0   3        215.94        477.19        46.79 o
   0   1   3       3432.56       3804.79       149.02 o
   1   1   3        683.61       1295.15        44.01 o
   2   1   3        187.79        172.20         8.36 o
   3   1   3         11.62         16.04         2.36 o
   4   1   3          0.44          8.18         3.28 o
   5   1   3          4.38         11.17         1.92 o
   6   1   3         59.36         71.83         4.29 o
   7   1   3         73.43        122.43        15.65 o
   8   1   3        155.47        173.25        16.55 o
   9   1   3          6.10          8.86         1.74 o
  10   1   3         13.86         20.85         6.11 o
  11   1   3         70.68         80.88         8.48 o
  12   1   3         20.43         51.85        23.49 o
  13   1   3          1.03         12.22        10.07 o
   1   2   3        547.12        773.11        28.66 o
   2   2   3          5.28         30.34         8.04 o
   3   2   3       1690.78       1842.28       114.79 o
   4   2   3        718.37        582.29        45.75 o
   5   2   3       1456.84       1258.13       136.01 o
   6   2   3          5.19         52.86         8.01 o
   7   2   3         48.45         64.13         6.16 o
   8   2   3         71.62         53.46         5.56 o
   9   2   3         34.20         17.81         3.84 o
  10   2   3          4.84         13.20         8.74 o
  11   2   3          6.02         22.68         8.05 o
  12   2   3         71.33        128.92        27.91 o
  13   2   3        427.37        450.13       108.69 o
   0   3   3       2619.88       1754.36       233.21 o
   1   3   3      15844.97       7846.93       253.92 o
   2   3   3        719.33        781.94        30.77 o
   3   3   3        663.05        492.53        17.80 o
   4   3   3          3.82         11.21         3.15 o
   5   3   3        177.98        140.67        26.83 o
   6   3   3         30.43         64.80         8.73 o
   7   3   3          9.90         13.12         5.14 o
   8   3   3       1395.48       1016.67        75.82 o
   9   3   3       2374.86       2009.00       259.99 o
  10   3   3         17.57         10.87         5.06 o
  11   3   3        144.46        163.89        15.91 o
  12   3   3        269.82        286.71        70.10 o
  13   3   3         31.49         29.54         9.77 o
   1   4   3          7.76         17.76         4.34 o
   2   4   3         14.93         19.28         3.46 o
   3   4   3        494.84        470.56        26.94 o
   4   4   3         81.00        117.14        65.23 o
   5   4   3         23.60         28.93         5.29 o
   6   4   3         14.89         38.13         7.52 o
   7   4   3          4.66          5.08         3.14 o
   8   4   3          5.21          9.28         4.86 o
   9   4   3          5.86         10.04         3.72 o
  10   4   3          2.58          9.16         3.52 o
  11   4   3         20.34         19.87         4.92 o
  12   4   3          0.02          8.60         6.66 o
  13   4   3        180.93        181.21        17.29 o
   0   5   3      11099.81       6038.23       367.18 o
   1   5   3       5929.29       4103.25       196.54 o
   2   5   3        680.64        362.89        15.46 o
   3   5   3          6.86         36.61         8.44 o
   4   5   3         47.58        139.92        20.38 o
   5   5   3         45.83         67.28        10.55 o
   6   5   3         35.53         61.41        13.75 o
   7   5   3        158.71        152.06        19.56 o
   8   5   3       2051.66       2416.56       139.76 o
   9   5   3         59.14         65.51         7.50 o
  10   5   3         55.21         75.50         8.69 o
  11   5   3        485.44        666.97        49.80 o
  12   5   3        116.67        148.26        37.77 o
  13   5   3          7.00         36.44         8.79 o
   1   6   3         48.77         54.23         4.78 o
   2   6   3         22.53         18.45         3.23 o
   3   6   3        356.56        463.29        23.05 o
   4   6   3         40.99         45.47        11.42 o
   5   6   3        120.38        225.33        19.67 o
   6   6   3         19.27         26.01         4.86 o
   7   6   3         38.30         69.99        30.75 o
   8   6   3         51.96         49.33         7.01 o
   9   6   3          2.46          7.29         3.75 o
  10   6   3          3.23          3.57         5.10 o
  11   6   3         18.71         20.48         8.05 o
  12   6   3          1.91         24.63        20.10 o
  13   6   3        229.57        208.68        28.34 o
   0   7   3        197.05        116.72         9.16 o
   1   7   3       1683.44       1405.97        54.46 o
   2   7   3         25.57         60.21        15.68 o
   3   7   3         67.18         97.22         8.39 o
   4   7   3         12.96         17.23         4.27 o
   5   7   3         96.86        120.17        13.17 o
   6   7   3          5.77          3.38         3.19 o
   7   7   3         83.61         77.63         8.07 o
   8   7   3         37.59         34.99         8.40 o
  10   7   3         20.52         31.27         5.66 o
  11   7   3         11.75         29.13        17.40 o
  12   7   3         19.20         11.50         6.66 o
  13   7   3         40.37         38.68        12.44 o
   1   8   3         70.06         80.16        10.16 o
   2   8   3          0.18          3.91         3.87 o
   3   8   3        328.30        383.31        32.17 o
   4   8   3       3531.21       2907.66       169.33 o
   5   8   3        300.30        304.89        34.78 o
   6   8   3        504.15        429.35        27.13 o
   7   8   3        568.77        643.45        31.66 o
   8   8   3        356.91        277.99        21.79 o
   9   8   3         45.12         38.71        14.15 o
  10   8   3          0.04          3.22         4.11 o
  11   8   3         14.83         27.00         6.75 o
  12   8   3        452.23        458.88        84.89 o
  13   8   3        592.82        841.76        78.66 o
   0   9   3         30.14         34.00         8.69 o
   1   9   3         42.32         37.83         7.90 o
   2   9   3         13.17          5.99         5.53 o
   3   9   3         14.37         20.45         5.73 o
   4   9   3         11.75         10.19         4.89 o
   5   9   3          2.74          2.18         3.52 o
   6   9   3          2.56          0.14         3.46 o
   7   9   3         21.38         18.62         4.98 o
   8   9   3        107.33        146.61        12.06 o
   9   9   3         12.76         13.41         4.78 o
  10   9   3          5.98         25.66        10.29 o
  11   9   3         44.20         35.72         9.72 o
  12   9   3          9.23          8.58         6.63 o
  13   9   3         19.70         22.20        12.46 o
   1  10   3         68.91         50.09        10.57 o
   2  10   3         46.11         50.82        20.73 o
   4  10   3         99.76         98.54        13.86 o
   5  10   3        271.68        281.89        24.76 o
   6  10   3         18.56         13.91         9.21 o
   7  10   3        200.34        176.86        13.39 o
   8  10   3          2.10         13.74         4.92 o
   9  10   3          0.84         10.81         5.68 o
  10  10   3         12.49         12.83         4.96 o
  11  10   3         26.83         19.07         8.40 o
  12  10   3         59.55         74.31        12.67 o
  13  10   3       1424.69       1616.76       141.72 o
   1  11   3         51.50         41.34        10.68 o
   2  11   3         32.46         21.59        19.82 o
   3  11   3         14.79          5.83         6.52 o
   4  11   3          1.24          5.35         5.97 o
   5  11   3          0.48         -1.50         3.77 o
   6  11   3          0.28         18.08         7.89 o
   7  11   3          0.00          2.29         3.98 o
   8  11   3          5.07          9.68         6.96 o
   9  11   3          7.04          3.73         4.21 o
  10  11   3         10.98         19.85         6.27 o
  11  11   3          1.51         14.60         6.39 o
  12  11   3          2.20          6.69         7.48 o
  13  11   3          1.04         25.67        13.97 o
   2  12   3          0.12          2.68         6.30 o
   4  12   3        281.76        312.02        44.76 o
   5  12   3        403.90        436.44        35.73 o
   6  12   3          2.50         29.05        17.46 o
   7  12   3         19.96         28.34         7.28 o
   8  12   3         64.81         33.87        10.38 o
   9  12   3          4.59         11.61         5.49 o
  10  12   3          4.89         34.23        21.36 o
  11  12   3          6.20         13.56         6.79 o
  12  12   3        200.02        245.26       104.43 o
  13  12   3          3.58          2.93        10.07 o
   3  13   3        404.64        364.26        32.36 o
   4  13   3         14.02         14.97         9.23 o
   5  13   3        154.87        116.51        16.93 o
   6  13   3         15.71         39.59        11.39 o
   7  13   3         38.61         62.06        10.38 o
   8  13   3        700.66        904.04        64.11 o
   9  13   3       2009.90       1885.93       117.74 o
  10  13   3          1.97         17.57         7.05 o
  11  13   3         14.77          9.77         7.06 o
  12  13   3        172.25        214.98        31.77 o
  13  13   3         22.26         47.38        16.64 o
   4  14   3         10.35          7.68         7.19 o
   5  14   3         36.55         58.84        13.20 o
   6  14   3          1.85          9.75         8.71 o
   8  14   3         11.64          8.50         8.00 o
   9  14   3          2.19         -3.10         6.05 o
  10  14   3          2.26          1.72         5.45 o
  11  14   3          0.74          6.36         7.01 o
  12  14   3          3.87         -3.14         8.43 o
  13  14   3         61.89         22.69        14.37 o
   5  15   3          9.99         12.89         9.55 o
   6  15   3         10.03         11.79         8.01 o
   7  15   3         70.62         44.58        24.64 o
   8  15   3        173.76        192.81        23.82 o
   9  15   3        203.35        212.06        25.21 o
  10  15   3         18.98         10.66         7.75 o
  11  15   3          1.41         -0.32         5.98 o
  12  15   3          2.64         11.83        10.32 o
  13  15   3          0.02          1.01         9.60 o
   5  16   3         46.94         57.48        22.23 o
   6  16   3        255.45        174.26        23.33 o
   7  16   3         88.97         73.17        24.53 o
   8  16   3          2.09          0.84         7.59 o
   9  16   3          0.57          4.08         8.22 o
  10  16   3          0.89         20.61        13.09 o
  11  16   3          7.85         19.04         8.96 o
  12  16   3          6.83          0.54         8.66 o
   6  17   3          3.51         -4.97        12.37 o
   7  17   3          2.24         -5.75         7.58 o
   8  17   3         18.60         11.11         9.81 o
   9  17   3         35.57         21.81        12.95 o
  10  17   3          2.86          3.80         8.15 o
  11  17   3          6.72          9.01        10.43 o
   7  18   3         51.37         27.85        17.83 o
   8  18   3          1.93          4.11         8.35 o
   9  18   3          4.52         -0.74         9.71 o
  10  18   3          0.09          6.02        10.50 o
   8  19   3          7.26          9.14        15.56 o
   9  19   3         14.87         -2.40        10.24 o
  10  19   3          0.42         11.70        13.08 o
   0   0   4       2331.00        961.52        59.39 o
   1   0   4       9245.71       4387.78       372.05 o
   2   0   4       2791.82       1845.38       165.27 o
   3   0   4        234.14        326.62        15.62 o
   4   0   4        244.58       2279.56       174.42 o
   5   0   4        522.27        379.94        29.72 o
   6   0   4          3.44        100.23        91.08 o
   7   0   4        437.71        384.63        71.41 o
   9   0   4         67.79        236.33        29.55 o
  10   0   4        412.65        484.60        41.18 o
  11   0   4        288.21        282.23        23.67 o
  12   0   4       1880.36       1182.02       102.42 o
  13   0   4        878.03        610.01        59.02 o
   1   1   4        616.79        650.95        43.27 o
   2   1   4        113.19         80.38         9.70 o
   3   1   4       1007.97       1053.51        48.15 o
   4   1   4         16.31         33.18         3.40 o
   5   1   4       1180.12       1362.49        48.24 o
   6   1   4         40.10         56.21         6.90 o
   7   1   4         17.12         20.25         3.23 o
   8   1   4          9.18         14.41         2.43 o
   9   1   4         41.33         55.21         7.60 o
  10   1   4          9.47         18.63         5.28 o
  12   1   4         87.41         72.19        19.89 o
  13   1   4        118.05        158.80        24.68 o
   0   2   4          8.83        203.36       152.44 o
   1   2   4       2091.32       1217.22       170.59 o
   2   2   4         36.30         81.69         5.95 o
   3   2   4        150.74        165.21        10.18 o
   4   2   4         54.82         35.48         3.45 o
   5   2   4        156.38        214.98         9.45 o
   6   2   4         21.35         40.44         2.99 o
   7   2   4        378.07        365.97        12.90 o
   8   2   4        233.78        296.32        15.40 o
   9   2   4       1089.56       1092.67        78.97 o
  10   2   4         50.13         77.02         5.97 o
  11   2   4         44.75         66.09         7.49 o
  12   2   4         35.11         40.73         7.48 o
  13   2   4         33.71         44.75         9.31 o
  14   2   4          7.31         15.11        10.28 o
   1   3   4        222.91        362.12        19.69 o
   2   3   4        328.68        287.86        23.60 o
   3   3   4        172.29        230.04        21.67 o
   4   3   4       1597.92       1339.91        55.58 o
   5   3   4        792.06        881.11        68.48 o
   6   3   4        337.38        401.74        20.10 o
   7   3   4        448.41        395.95        24.89 o
   8   3   4         52.03         54.45        11.69 o
   9   3   4          6.65         12.86         4.13 o
  10   3   4         12.84         13.48         4.45 o
  11   3   4         29.07         43.55         6.30 o
  12   3   4          0.65         41.96        16.76 o
  13   3   4          1.11         80.03        96.10 o
  14   3   4          1.35        453.91        49.05 o
   0   4   4        376.91       1642.69        97.43 o
   1   4   4          7.54          6.83         2.44 o
   2   4   4         52.99         59.85         7.04 o
   3   4   4         26.79         29.89         3.26 o
   4   4   4         12.02         44.15         3.51 o
   5   4   4          6.11          4.41         1.84 o
   6   4   4         23.04         13.12         3.75 o
   7   4   4          8.51         11.94         3.04 o
   8   4   4        283.78        269.29        22.08 o
   9   4   4          8.16          9.69        14.46 o
  10   4   4         13.70          8.75         5.38 o
  11   4   4          4.76          9.44         9.79 o
  12   4   4         52.76         33.80         7.31 o
  13   4   4         13.76         32.84         8.09 o
  14   4   4          1.07        105.40        19.51 o
   1   5   4       1235.16       1102.73        48.28 o
   2   5   4        498.93        561.94        27.81 o
   3   5   4       2202.85       1975.65       105.92 o
   4   5   4          0.53        150.99        63.25 o
   5   5   4        128.51        283.58        20.10 o
   6   5   4        104.84        102.65         9.94 o
   7   5   4          5.04         12.93         5.05 o
   8   5   4         17.33         36.04         5.96 o
   9   5   4        147.06        194.98        15.71 o
  10   5   4          0.89          8.29         5.51 o
  11   5   4         21.30         12.80         6.50 o
  12   5   4        259.87        256.47        19.31 o
  13   5   4        615.68       1026.96        91.57 o
  14   5   4        245.00        229.56        31.42 o
   0   6   4        184.93        256.75        20.15 o
   1   6   4        254.75        217.00        16.28 o
   2   6   4         34.59         40.75         3.67 o
   3   6   4          2.52          4.56         2.09 o
   4   6   4          5.08         18.82         6.74 o
   5   6   4         10.39         11.52         2.56 o
   6   6   4          1.83         18.74         8.34 o
   7   6   4          1.59          3.47         3.48 o
   8   6   4        102.66        113.43        14.25 o
   9   6   4         55.13         58.78         8.53 o
  10   6   4         21.64         64.26        28.19 o
  11   6   4          1.00          1.07         3.88 o
  12   6   4          5.91         58.91        17.29 o
  13   6   4          0.10          2.23         6.63 o
  14   6   4          0.01         10.90        10.53 o
   1   7   4        127.59        115.02         8.20 o
   2   7   4         49.95        138.47        65.56 o
   3   7   4        379.62        335.59        17.18 o
   4   7   4          9.49         22.87         5.67 o
   5   7   4         96.69        123.60         8.98 o
   6   7   4         25.35         40.22         5.10 o
   7   7   4         47.19         56.24         7.05 o
   8   7   4         14.66         27.84        12.09 o
   9   7   4         33.51         26.21         5.67 o
  10   7   4          8.45         11.57         5.02 o
  11   7   4          0.65          8.42         4.43 o
  12   7   4         60.47         98.52        35.22 o
  13   7   4        314.33        416.19        61.27 o
   0   8   4       4750.98       3772.61       151.50 o
   1   8   4       2255.44       1789.47        85.33 o
   2   8   4        743.59        800.88        33.78 o
   3   8   4       1232.75       1125.61        57.89 o
   4   8   4         98.57         95.59         9.18 o
   5   8   4         54.87         48.34         6.14 o
   6   8   4        128.65        107.14        13.11 o
   7   8   4        579.90        613.78        43.80 o
   8   8   4        415.23        445.26        26.63 o
  10   8   4        192.36        182.78        23.82 o
  11   8   4         41.33         79.51        17.01 o
  12   8   4        330.16        396.93        78.53 o
  13   8   4        251.51        236.60        48.26 o
   1   9   4          3.97          2.60         2.59 o
   2   9   4          2.82          8.08         3.53 o
   3   9   4          5.45         11.26         4.65 o
   4   9   4        108.54         83.05        10.32 o
   5   9   4        164.77        334.14        86.75 o
   6   9   4         29.43         38.99        13.10 o
   7   9   4          3.77          9.22         4.34 o
   8   9   4          3.47          7.23         4.54 o
   9   9   4         14.65         18.21         5.57 o
  10   9   4          0.35         -1.50         3.87 o
  11   9   4          2.76          6.34         6.50 o
  12   9   4          1.68          2.80         6.27 o
  13   9   4         27.99         34.42        21.42 o
   0  10   4        877.89        872.72        43.23 o
   1  10   4          9.55         18.02         5.32 o
   2  10   4        234.95        155.78        29.26 o
   3  10   4        212.48        162.22        12.20 o
   4  10   4          0.79         27.52         5.60 o
   5  10   4         34.14         29.88         5.90 o
   6  10   4         14.99        102.48        15.86 o
   7  10   4         55.33         99.67        14.90 o
   8  10   4       1148.21       1068.36       131.78 o
   9  10   4        107.71        167.18        13.79 o
  10  10   4          0.25         46.30         7.56 o
  11  10   4         16.71         22.91         7.12 o
  12  10   4        210.63        184.28        20.74 o
  13  10   4        167.70        193.48        29.96 o
   1  11   4         32.33         32.30         5.79 o
   2  11   4          2.03          3.38         3.23 o
   3  11   4         58.14         45.66         7.24 o
   4  11   4          0.11          6.70         4.17 o
   5  11   4         87.22         74.35         8.80 o
   6  11   4         15.99         11.34         5.18 o
   7  11   4         22.42         24.37         6.04 o
   8  11   4          3.42         -2.95         6.47 o
   9  11   4          1.84         11.90         5.38 o
  10  11   4          2.79          3.99         6.79 o
  11  11   4         14.43         13.14         6.57 o
  12  11   4          0.51          2.10         6.42 o
  13  11   4         23.43         39.67        14.25 o
   1  12   4        355.40        415.09        30.38 o
   2  12   4         71.72         43.12        17.36 o
   3  12   4        187.04        201.05        27.62 o
   4  12   4         27.06         12.31         5.37 o
   5  12   4        121.66        168.45        18.96 o
   6  12   4          9.09         13.66         5.38 o
   7  12   4        362.14        383.87        23.25 o
   8  12   4          3.19         23.31         6.67 o
   9  12   4       1110.49       1012.03        61.16 o
  10  12   4         24.98         12.12         6.43 o
  11  12   4        142.10        118.10        23.95 o
  12  12   4         22.33         33.99        10.20 o
  13  12   4          0.00          5.17         9.11 o
   1  13   4         12.98         14.77         8.71 o
   2  13   4        134.18        107.69        30.26 o
   3  13   4          0.78         52.51        26.61 o
   4  13   4        535.41        425.16        29.09 o
   5  13   4        106.78        103.94        12.86 o
   6  13   4        185.22        204.98        30.68 o
   7  13   4        232.55        280.28        24.14 o
   8  13   4         15.14         16.09         7.98 o
   9  13   4         13.77         21.64         7.03 o
  10  13   4         14.03         17.91         6.86 o
  11  13   4         25.78         86.10        24.62 o
  12  13   4          5.82         12.30        12.28 o
  13  13   4         75.91         63.23        17.77 o
   1  14   4         15.72         12.98         8.72 o
   2  14   4          1.26         42.90        11.80 o
   3  14   4          2.82          3.05        10.77 o
   4  14   4          7.22          9.52        12.03 o
   5  14   4          4.77          3.56         5.84 o
   6  14   4          0.00          7.80         5.77 o
   7  14   4          1.93          9.41         6.02 o
   8  14   4          0.86          4.19        10.23 o
   9  14   4         22.37         44.53         8.46 o
  10  14   4         13.74          9.01         5.55 o
  11  14   4          0.17          0.83         5.39 o
  12  14   4          0.16         -5.43         5.43 o
  13  14   4         13.13          1.82         9.02 o
   2  15   4          1.36         -1.75         6.76 o
   3  15   4         35.67         43.21        11.32 o
   4  15   4          0.39          7.00         8.08 o
   5  15   4        686.28        760.10        56.56 o
   7  15   4          0.23          5.78         5.61 o
   8  15   4         19.17         20.58         7.12 o
   9  15   4          8.34          7.85         5.58 o
  10  15   4          4.02          6.75         7.71 o
  11  15   4          7.99          6.75         5.83 o
  12  15   4          3.36         24.97        13.92 o
  13  15   4         24.20         25.01        13.12 o
   2  16   4          2.68         -4.30         8.75 o
   3  16   4          0.19          3.49         7.71 o
   4  16   4          6.60          2.89        11.08 o
   5  16   4          1.69          3.37         8.18 o
   6  16   4          2.07         -3.01         7.38 o
   7  16   4         54.65         43.84        12.87 o
   8  16   4        167.49        235.38        32.13 o
   9  16   4          9.10         18.63         6.90 o
  10  16   4         45.06        110.07        24.91 o
  11  16   4         45.55         18.82         7.98 o
  12  16   4         41.33         59.46        18.77 o
  13  16   4          6.16         -3.74         9.09 o
   3  17   4         15.34          0.99        11.71 o
   4  17   4          1.28         -4.36         8.04 o
   5  17   4          0.80          1.35         7.79 o
   6  17   4          1.74          0.30         7.17 o
   7  17   4          1.34         13.40         9.37 o
   8  17   4          0.75         24.04        10.53 o
   9  17   4          0.00          8.57         6.76 o
  10  17   4          0.23          6.14         7.59 o
  11  17   4          0.02          4.35         6.57 o
  12  17   4          5.17         -1.87        10.50 o
   4  18   4          0.08          8.67        12.98 o
   5  18   4         11.20         13.58         9.19 o
   6  18   4          0.01          8.33         8.14 o
   7  18   4         69.88         84.44        17.04 o
   8  18   4         86.13         44.55        13.56 o
   9  18   4        320.29        290.73        32.30 o
  10  18   4          0.09         11.01         9.72 o
  11  18   4         21.38          9.38         8.45 o
   5  19   4         16.95         10.31        14.79 o
   6  19   4          0.30         -0.58         9.54 o
   7  19   4          4.45          3.78         8.35 o
   8  19   4          0.41         -1.63         7.89 o
   9  19   4          0.56         -5.41         9.20 o
   6  20   4          0.39         -5.24        14.23 o
   7  20   4          0.03         -2.42         8.12 o
   1   0   5       1193.16        883.31        40.57 o
   2   0   5       1196.07        517.36        23.54 o
   3   0   5       4290.73       2095.54       192.35 o
   4   0   5        323.97        371.48        46.49 o
   5   0   5        191.39       3908.09       345.22 o
   6   0   5       1296.13        922.19        39.39 o
   7   0   5         29.58        208.97       128.53 o
   8   0   5        992.74        880.87        67.44 o
   9   0   5        311.77        458.49        76.62 o
  10   0   5         45.95         62.17         6.38 o
  11   0   5          1.74        204.30        19.62 o
  12   0   5       1026.10        698.82        47.62 o
  13   0   5        902.00        619.60        60.49 o
  14   0   5       1516.01       1133.07       100.33 o
   1   1   5        101.32        116.39         9.10 o
   2   1   5         31.77         38.73         4.53 o
   3   1   5         30.67         35.10         3.63 o
   4   1   5          7.24         17.16         5.41 o
   5   1   5         19.64         15.54         2.21 o
   6   1   5         54.45         79.94         7.82 o
   7   1   5         59.82         42.15         6.20 o
   8   1   5        253.00        244.64        22.41 o
   9   1   5         34.80         51.48         4.59 o
  10   1   5         12.65         39.44         9.99 o
  11   1   5          3.89         23.46         7.25 o
  12   1   5          0.03         14.96         8.02 o
  13   1   5         43.09         23.08         7.57 o
  14   1   5         50.20         42.46         8.83 o
   1   2   5         84.48        109.20        15.83 o
   2   2   5         47.96         73.18         5.19 o
   3   2   5        460.26        320.11        29.25 o
   4   2   5        263.19        274.95        50.02 o
   5   2   5         28.52         58.17         7.56 o
   6   2   5          4.53         26.47         5.41 o
   7   2   5          1.83         34.62        13.83 o
   8   2   5          7.67         29.55         5.01 o
   9   2   5         51.71         66.88         5.06 o
  10   2   5         18.75         19.97         3.05 o
  11   2   5          9.31         19.47         7.29 o
  12   2   5         64.40         72.43        11.74 o
  13   2   5        211.82        165.49        41.66 o
  14   2   5          1.14         11.01         7.29 o
   0   3   5       3190.65       3152.70       250.75 o
   1   3   5        306.84        296.24        27.02 o
   2   3   5        253.01        315.47        13.51 o
   3   3   5        188.14        136.29         7.58 o
   4   3   5         11.07         51.99        16.34 o
   5   3   5          6.20         12.71         2.79 o
   6   3   5         64.17         65.28         9.91 o
   7   3   5        121.43        140.53        24.64 o
   8   3   5        268.55        340.26        23.05 o
   9   3   5        694.87        607.40        32.71 o
  10   3   5        374.88        426.89        37.36 o
  11   3   5          2.13          8.64         5.93 o
  12   3   5         46.67         71.24        14.19 o
  13   3   5         74.79        123.02        24.77 o
  14   3   5         44.77         32.12        10.87 o
   1   4   5          9.04         35.66        13.74 o
   2   4   5         31.10         30.77         5.27 o
   3   4   5          3.83         13.19         2.89 o
   4   4   5         45.80         47.86        11.20 o
   5   4   5        178.00        199.85        11.22 o
   6   4   5         12.70         20.46         4.88 o
   7   4   5          4.52         17.46         5.84 o
   8   4   5         28.47         16.78         2.60 o
   9   4   5         17.30         12.15         3.17 o
  10   4   5          9.22         16.97         4.57 o
  11   4   5         12.27         26.08         5.74 o
  12   4   5         11.62         10.46        11.66 o
  13   4   5         15.30         26.34         7.71 o
  14   4   5         52.75         44.75        11.03 o
   0   5   5        117.28       1761.52       103.57 o
   1   5   5        200.35        222.09        12.45 o
   2   5   5          5.36        143.17        32.37 o
   3   5   5        417.88        374.20        16.46 o
   4   5   5         73.84        108.54        12.18 o
   5   5   5         54.33         58.37         8.85 o
   6   5   5          0.63         34.94        20.86 o
   7   5   5        181.80        131.61         7.50 o
   8   5   5       1302.87       1353.47       119.51 o
   9   5   5        267.96        335.02        23.27 o
  10   5   5         25.81         26.89        11.75 o
  11   5   5         29.71         54.27         9.68 o
  12   5   5          3.85         10.63         5.23 o
  13   5   5        412.88        619.84        65.38 o
  14   5   5        312.47        336.31        90.32 o
   1   6   5         30.97         28.80         3.43 o
   2   6   5          3.09         34.51        10.50 o
   3   6   5         78.16        136.20        12.37 o
   4   6   5         22.24        308.04       253.11 o
   5   6   5         20.07         49.23        10.37 o
   6   6   5          0.98         33.89        15.93 o
   7   6   5         20.88         16.09         5.39 o
   8   6   5          2.65          6.26         2.54 o
   9   6   5         31.90         24.15         4.34 o
  10   6   5          8.03         13.99         4.06 o
  11   6   5          8.67          7.66         4.47 o
  12   6   5          2.47         15.09         8.68 o
  13   6   5         13.78         65.01        21.12 o
  14   6   5          5.72         33.96        13.97 o
   0   7   5          8.93         16.65         6.70 o
   1   7   5        220.81        167.51        19.33 o
   2   7   5         44.38         61.09        16.64 o
   3   7   5         70.85         47.70         7.86 o
   4   7   5          4.53         10.15         2.70 o
   5   7   5         43.62         54.62         6.29 o
   6   7   5         10.86         22.36         6.35 o
   7   7   5        346.43        335.44        19.23 o
   8   7   5        164.63        255.28        18.24 o
   9   7   5        664.93        611.53        60.91 o
  10   7   5         13.08          9.99         4.85 o
  11   7   5         55.79         83.02         9.36 o
  12   7   5          2.00          7.07         5.71 o
  13   7   5          6.07         25.57         9.25 o
  14   7   5          1.74         34.27        14.11 o
   1   8   5        174.81        159.59        10.54 o
   2   8   5         12.58         26.25         4.81 o
   3   8   5        257.64        315.34        39.69 o
   4   8   5       1117.55       1043.63        81.38 o
   5   8   5       1374.33       1106.11        64.79 o
   6   8   5        106.79         69.14        10.38 o
   7   8   5        184.29        187.82        13.89 o
   8   8   5        474.62        492.30        71.93 o
   9   8   5         63.92         44.77         9.59 o
  10   8   5          2.87         19.87         7.92 o
  11   8   5         11.85         16.55         5.47 o
  12   8   5        344.13        828.41        80.44 o
  13   8   5         12.37         89.75        35.34 o
   0   9   5         43.79         55.85         7.06 o
   1   9   5          4.44          8.73         2.73 o
   2   9   5         10.05         11.24         4.31 o
   3   9   5         13.70         20.32         3.65 o
   4   9   5         15.37         16.71         3.31 o
   5   9   5          0.39          4.33         2.97 o
   6   9   5         36.14         41.59         5.27 o
   7   9   5          2.32          1.20         3.42 o
   8   9   5         28.04         28.73         6.58 o
   9   9   5         18.19         14.33         7.24 o
  10   9   5          0.13          5.41         4.30 o
  11   9   5          1.19         30.81        20.14 o
  12   9   5         40.76         25.42         7.32 o
  13   9   5          8.08          6.94         6.70 o
  14   9   5         15.09         21.15        11.95 o
   1  10   5        117.84         99.61        10.86 o
   2  10   5         95.67         78.10         6.29 o
   3  10   5        464.45        450.71        38.79 o
   4  10   5        333.54        299.76        18.86 o
   5  10   5         11.94         54.64        26.52 o
   6  10   5         33.51         38.26         7.00 o
   7  10   5          0.04         36.02        12.20 o
   8  10   5        152.57        203.05        30.66 o
   9  10   5          1.32         13.00         9.96 o
  10  10   5         15.10          4.62         4.85 o
  11  10   5         30.65         39.24        12.84 o
  12  10   5        294.51        300.53        32.82 o
  13  10   5        201.02        365.33        51.83 o
  14  10   5        286.19        380.65        45.80 o
   0  11   5         15.34         21.61         7.94 o
   1  11   5         51.95         49.99         6.86 o
   2  11   5          4.92          1.85         2.74 o
   3  11   5          6.74          8.21         4.34 o
   4  11   5          0.15          7.47         3.79 o
   5  11   5         11.91          7.60         3.71 o
   6  11   5          9.15         26.12         9.11 o
   7  11   5         17.39         18.15         6.51 o
   8  11   5         59.70         67.75        14.30 o
   9  11   5         87.65         49.54         9.45 o
  10  11   5         27.96          7.64         5.45 o
  11  11   5         10.53         14.69         7.62 o
  12  11   5         11.34          2.16         5.74 o
  13  11   5          6.54          5.34         7.48 o
  14  11   5          0.04          8.98        10.49 o
   1  12   5         16.01         14.35         5.11 o
   2  12   5          5.56         50.00        26.52 o
   3  12   5        139.62        113.42        10.73 o
   4  12   5        264.38        280.35        15.27 o
   5  12   5         14.24         15.32         5.65 o
   6  12   5         45.89         60.06         8.74 o
   7  12   5         14.95          7.50         5.63 o
   8  12   5         35.12         70.55         9.85 o
   9  12   5         23.55         21.13         8.77 o
  10  12   5         34.68         28.61         7.28 o
  11  12   5          0.03         12.61         6.85 o
  12  12   5        182.86        163.20        16.95 o
  13  12   5        128.49        115.92        17.86 o
  14  12   5         77.96         24.51        14.70 o
   0  13   5        879.77        887.69        62.13 o
   1  13   5        525.87        459.12        71.89 o
   2  13   5        138.85        143.76        18.38 o
   3  13   5        171.79        180.70        12.42 o
   4  13   5          0.09         22.60         6.22 o
   5  13   5         28.64         25.47         6.55 o
   6  13   5         30.39        142.07        35.39 o
   7  13   5        237.83        282.97        19.58 o
   8  13   5         21.59         45.63         8.68 o
   9  13   5       1141.42       1049.41        50.85 o
  10  13   5        124.44        149.17        20.04 o
  11  13   5         16.53         23.77         8.26 o
  12  13   5         19.16         41.07         9.16 o
  13  13   5         31.91         75.58        19.80 o
  14  13   5         17.57         12.75        12.55 o
   1  14   5         41.45         23.87        11.90 o
   2  14   5         10.20          7.65         4.74 o
   3  14   5         82.36        134.11        43.33 o
   4  14   5          0.09         14.43         6.12 o
   5  14   5        468.79        682.21        50.22 o
   6  14   5          9.99         14.71         6.21 o
   7  14   5          0.01         -1.14         4.95 o
   8  14   5         15.47          5.30         5.42 o
   9  14   5          2.81          7.72         5.71 o
  10  14   5          0.18         -2.18         4.61 o
  11  14   5          0.00         23.39        13.36 o
  12  14   5          0.45          8.38         6.57 o
  13  14   5         55.98         44.16        16.57 o
  14  14   5          0.00         13.41        12.66 o
   0  15   5        425.02        418.97        36.19 o
   1  15   5        106.38         55.95        10.35 o
   2  15   5          7.87         16.46         7.49 o
   3  15   5         26.01         28.45         8.34 o
   4  15   5         19.06         14.72         7.79 o
   5  15   5          0.49          3.19         5.20 o
   6  15   5         37.54         36.24         7.76 o
   7  15   5          3.96          8.65         5.38 o
   8  15   5         14.50         20.73         6.70 o
   9  15   5         31.77         39.30        10.08 o
  10  15   5          0.45         22.36         6.82 o
  11  15   5          4.24         25.26         8.54 o
  12  15   5          1.05          8.33        22.80 o
  13  15   5          0.09         13.91        12.23 o
  14  15   5          0.00         -8.15         8.78 o
   1  16   5          8.56          2.87         6.51 o
   2  16   5          1.49          2.40         7.57 o
   3  16   5          3.10          4.94         8.15 o
   4  16   5          1.25         10.64         7.24 o
   5  16   5         13.33         29.43        12.37 o
   6  16   5         59.28         54.14        11.94 o
   7  16   5         23.36         16.95         6.75 o
   8  16   5         18.72         16.74         7.00 o
   9  16   5          7.32          8.94         6.07 o
  10  16   5          1.99          3.05         5.34 o
  11  16   5          9.89         11.15         6.82 o
  12  16   5         43.13         43.04        13.30 o
  13  16   5          9.24          3.29        10.16 o
   0  17   5         17.60          3.33        13.03 o
   1  17   5          0.00          2.54         7.97 o
   2  17   5          3.78          8.14         8.20 o
   3  17   5          7.97          4.95         7.84 o
   4  17   5          0.09         -1.02         9.27 o
   5  17   5          3.86         11.49         9.63 o
   6  17   5          0.12         -1.43         5.84 o
   7  17   5          8.22         11.93         7.06 o
   8  17   5          0.03         -1.88         5.56 o
   9  17   5         41.32         35.62        12.44 o
  10  17   5          3.62          1.00         5.44 o
  11  17   5          7.04          1.04         5.92 o
  12  17   5          5.02          3.69         7.74 o
   1  18   5          0.64         12.39        14.51 o
   2  18   5          1.51         13.12        10.88 o
   3  18   5          2.18          3.51         7.54 o
   4  18   5         88.96         70.57        18.83 o
   5  18   5          1.30         20.31        10.45 o
   6  18   5         12.31         34.03        26.68 o
   7  18   5         19.76          8.46         7.05 o
   8  18   5         45.87         32.73         8.78 o
   9  18   5          0.15         -1.94         5.25 o
  10  18   5          6.40         12.79        14.29 o
   2  19   5          3.36         -4.31        12.55 o
   3  19   5          0.18          1.86         9.23 o
   4  19   5          2.24          7.47         8.77 o
   5  19   5          0.02          9.00         8.80 o
   6  19   5          5.09         -3.87         8.71 o
   7  19   5          0.00         -5.32         7.88 o
   8  19   5          3.37          2.79         6.05 o
   3  20   5          1.86         12.33        17.84 o
   4  20   5         10.91         15.40        11.39 o
   5  20   5        105.43         83.93        18.08 o
   0   0   6       2215.32       2554.81       150.79 o
   1   0   6        658.44        568.75        33.45 o
   2   0   6        168.87        391.81        28.04 o
   3   0   6        289.17        306.34        17.46 o
   4   0   6        111.41        246.49        60.23 o
   5   0   6        279.49        322.75        28.11 o
   6   0   6         10.20        852.68       104.20 o
   7   0   6        957.47       1164.11        49.29 o
   8   0   6       5437.27       2525.35       146.45 o
   9   0   6        891.66        797.79       105.66 o
  10   0   6         85.30        158.19        20.42 o
  11   0   6       1332.90       1302.86        92.42 o
  13   0   6        103.97        111.94        20.89 o
  14   0   6        680.66        413.86        45.29 o
   1   1   6          1.91          2.09         2.81 o
   2   1   6          2.07         10.22         2.46 o
   3   1   6        756.70        557.30        26.16 o
   4   1   6         17.85         48.69        15.56 o
   5   1   6         45.76        104.40        34.40 o
   6   1   6          8.57         20.14         3.25 o
   7   1   6        100.77        115.82        16.62 o
   8   1   6         57.61         82.57        40.64 o
   9   1   6         11.69         34.45        11.25 o
  10   1   6          0.01         10.14         4.53 o
  11   1   6         26.95         98.67        26.79 o
  12   1   6         13.30         18.36         5.37 o
  13   1   6        579.80        408.69        31.80 o
  14   1   6         36.12         18.01        21.97 o
   0   2   6        127.85        124.03         9.02 o
   1   2   6        265.15        412.03        20.49 o
   2   2   6         68.61         37.32         7.36 o
   3   2   6         11.90         25.36         5.57 o
   4   2   6          0.01         26.00         6.51 o
   5   2   6         60.52         48.21         3.95 o
   6   2   6          6.32          9.28         2.53 o
   7   2   6         55.15         48.54         3.87 o
   8   2   6        276.27        285.34        40.90 o
   9   2   6        255.12        318.97        14.14 o
  10   2   6         10.59          8.84         3.69 o
  11   2   6         10.42          5.27         4.49 o
  12   2   6          5.55          6.89         4.85 o
  13   2   6          0.07         16.11         8.14 o
  14   2   6         43.07         82.89        16.59 o
   1   3   6        360.35        349.92        69.85 o
   2   3   6          0.17         44.18         6.44 o
   3   3   6         47.00         75.99         7.25 o
   4   3   6       3460.48       2198.76       269.54 o
   5   3   6       1413.09       1460.37       132.67 o
   6   3   6        181.97        244.99        24.12 o
   7   3   6         66.87         88.89         6.39 o
   8   3   6        247.06        259.19        18.32 o
   9   3   6          5.63          8.07         2.80 o
  10   3   6         28.32         41.40         7.18 o
  11   3   6         33.79         22.88         5.67 o
  12   3   6        230.77        194.66        14.33 o
  13   3   6        168.17        252.82        35.45 o
  14   3   6        418.28        405.91       101.67 o
   0   4   6         74.20         69.29         8.55 o
   1   4   6          5.50         10.99         2.52 o
   2   4   6          6.29         11.58         3.46 o
   3   4   6          1.68          9.90         3.48 o
   4   4   6         31.69         22.07         3.69 o
   5   4   6          1.20          2.71         2.25 o
   6   4   6         41.78         52.47         5.69 o
   7   4   6          6.16          8.78         2.94 o
   8   4   6         15.02         39.53        16.47 o
   9   4   6          5.28         17.62         3.78 o
  10   4   6          0.21         28.79        11.62 o
  11   4   6          5.96         25.99        16.10 o
  12   4   6         16.06         15.18         7.73 o
  13   4   6         19.84         27.99         8.88 o
  14   4   6          9.36          9.41         7.10 o
   1   5   6          5.67         11.65         3.79 o
   2   5   6         73.84         92.10        11.13 o
   3   5   6       4407.05       3415.40       186.17 o
   4   5   6        654.03        694.93        35.44 o
   5   5   6         19.95         46.49         6.41 o
   6   5   6         99.42         80.78         5.51 o
   7   5   6        160.38        170.13        19.53 o
   8   5   6        509.64        570.71        47.49 o
   9   5   6         16.02         33.26         6.36 o
  10   5   6          2.09         39.74        10.27 o
  11   5   6         57.91         73.01         9.21 o
  12   5   6        206.61        175.21        18.13 o
  13   5   6       3048.62       3162.06       183.89 o
  14   5   6        536.20        503.34        38.58 o
   0   6   6        129.31        882.47        39.75 o
   1   6   6          4.78         56.97        10.69 o
   2   6   6         33.54        678.48        22.71 o
   3   6   6          9.40          7.06         2.53 o
   4   6   6         45.06         29.18         5.42 o
   5   6   6          0.01          7.33         4.33 o
   6   6   6          1.13          6.31         2.48 o
   7   6   6         10.19         24.95         4.12 o
   8   6   6          9.31         43.72         5.90 o
   9   6   6         10.66         14.40         3.56 o
  10   6   6         30.23         33.73         5.46 o
  11   6   6          6.90          5.57         4.69 o
  12   6   6          7.50          4.18         4.52 o
  13   6   6          0.00         11.86         7.61 o
  14   6   6         13.67         14.38         7.38 o
   1   7   6         42.75         80.96         7.76 o
   2   7   6          0.51         13.39         5.12 o
   3   7   6         87.04        159.83        53.20 o
   4   7   6        423.95        458.64       104.21 o
   5   7   6         68.37         79.13         8.55 o
   6   7   6          4.28         14.05         4.25 o
   7   7   6         28.94         34.89         6.38 o
   8   7   6         19.46         25.68         4.46 o
   9   7   6          3.04          9.71         3.47 o
  10   7   6          7.84          5.16         3.39 o
  11   7   6          9.45          8.31         5.09 o
  12   7   6        176.65        135.75        12.73 o
  13   7   6         26.08         13.61        10.34 o
  14   7   6         46.43         50.09        11.96 o
   0   8   6       1615.83       1178.65        74.66 o
   1   8   6       2446.97       2412.70        70.38 o
   2   8   6         47.50         54.14         5.76 o
   3   8   6         18.26         25.83         6.61 o
   4   8   6         38.96         62.03         7.74 o
   5   8   6          4.44         13.72         3.18 o
   6   8   6         14.17         57.90        19.53 o
   7   8   6         31.86         36.18         8.46 o
   8   8   6        243.81        364.11        39.86 o
   9   8   6        322.01        276.21        16.82 o
  10   8   6        290.23        285.44        28.38 o
  11   8   6        212.24        249.40        25.82 o
  12   8   6         20.09         16.00         7.63 o
  13   8   6         61.87         79.99        13.82 o
  14   8   6          1.49         27.83         9.91 o
   1   9   6          0.46          9.17         3.05 o
   2   9   6          6.60          8.99         3.73 o
   3   9   6         36.89         43.33         5.14 o
   4   9   6         31.42         28.27         4.56 o
   5   9   6          2.93          7.63         3.59 o
   6   9   6          4.20          3.35         4.20 o
   7   9   6          5.77          2.96         2.73 o
   8   9   6          0.45         12.33         6.68 o
   9   9   6          1.11          2.07         3.72 o
  10   9   6          6.44          9.60         5.44 o
  11   9   6          0.47          7.69         5.17 o
  12   9   6          6.41         38.91        19.36 o
  13   9   6         33.10         29.72        12.42 o
  14   9   6          8.37         31.29        14.28 o
   0  10   6        234.83        599.65       107.48 o
   1  10   6        143.40        148.46         9.35 o
   2  10   6         47.11        101.01        15.54 o
   3  10   6          6.16         19.55         3.75 o
   4  10   6          0.09         13.18         4.99 o
   5  10   6         17.68         18.19         3.62 o
   6  10   6          1.34         11.79         4.51 o
   7  10   6        105.22        100.27        11.03 o
   8  10   6        945.49       1012.24       108.01 o
   9  10   6         18.75         14.94         5.80 o
  10  10   6        119.95        115.69        18.26 o
  11  10   6        287.55        289.24        33.16 o
  12  10   6         95.55         65.35        16.10 o
  13  10   6         19.09          6.28         7.34 o
  14  10   6         50.15         53.30        15.72 o
   1  11   6          0.06          5.63         3.11 o
   2  11   6          5.29          3.09         2.79 o
   3  11   6         49.85         71.57        14.46 o
   4  11   6         13.97         18.99         4.27 o
   5  11   6         29.13         37.17        13.63 o
   6  11   6         11.72         14.52         5.18 o
   7  11   6          4.27         11.75        12.31 o
   8  11   6          7.09          7.55         4.26 o
   9  11   6          0.15          2.27         4.70 o
  10  11   6          9.77         11.02         5.64 o
  11  11   6          3.61          7.21         6.29 o
  12  11   6          9.50          8.11         6.56 o
  13  11   6         22.32          9.18         7.90 o
  14  11   6          3.20          0.11         8.67 o
   0  12   6         96.32        103.05        10.85 o
   1  12   6        618.45        750.95        40.63 o
   2  12   6          8.76         20.94         5.05 o
   3  12   6         10.96          9.67         3.63 o
   4  12   6          5.43          3.28         3.31 o
   5  12   6         10.62         18.78         5.92 o
   6  12   6         13.28         19.45         5.14 o
   7  12   6          4.76         13.81         4.77 o
   8  12   6         51.22         94.64        11.05 o
   9  12   6        253.52        246.23        18.16 o
  10  12   6          8.50         15.63         6.37 o
  11  12   6         19.20         21.48         6.84 o
  12  12   6          6.60          4.25         6.25 o
  13  12   6         19.28         16.93         8.16 o
  14  12   6          0.32          2.24         7.98 o
   1  13   6        167.44        193.83        19.57 o
   2  13   6         14.94         37.09         6.70 o
   3  13   6          6.33        100.50        23.60 o
   4  13   6       2511.62       2394.74       146.65 o
   5  13   6        975.22       1091.82       138.75 o
   6  13   6        114.49        144.68        11.48 o
   7  13   6         77.39         67.40         9.90 o
   8  13   6        237.59        216.76        27.98 o
   9  13   6          7.58          9.02         8.55 o
  10  13   6         43.38         43.28        18.12 o
  11  13   6         19.63         17.86         9.63 o
  12  13   6        424.48        444.33        53.20 o
  13  13   6         53.22         63.94        16.91 o
   0  14   6        574.60        520.95        33.91 o
   1  14   6         12.77         17.77         4.51 o
   2  14   6          6.27          4.53         3.83 o
   3  14   6          5.00          4.04         5.90 o
   4  14   6         19.69         25.42         5.94 o
   5  14   6          1.00          8.31         4.73 o
   6  14   6         37.32         44.29         9.87 o
   7  14   6          6.09         20.70         6.81 o
   8  14   6         53.17         52.04         9.14 o
   9  14   6          1.10         13.13         6.29 o
  10  14   6         44.75         36.07         8.36 o
  11  14   6          1.77          4.29         5.22 o
  12  14   6         21.01         18.75         8.31 o
  13  14   6          4.80          2.62         6.79 o
  14  14   6          0.75         -1.96         9.35 o
   1  15   6          2.75          6.16         4.38 o
   2  15   6          0.51          4.44         4.47 o
   3  15   6         14.13         34.35        20.81 o
   4  15   6        178.01        118.68        14.21 o
   5  15   6         21.47         44.86         7.61 o
   6  15   6         14.68         34.41        17.46 o
   7  15   6         24.74         37.64         8.32 o
   8  15   6          9.74         12.16         6.59 o
   9  15   6          7.30          6.84         5.85 o
  10  15   6          2.00          0.80         5.26 o
  11  15   6          2.47          9.11         7.00 o
  12  15   6         53.68         44.74        10.17 o
  13  15   6          0.56          8.84        11.86 o
   0  16   6          3.57         14.57         9.42 o
   1  16   6         18.28          7.78         5.00 o
   2  16   6          2.31         10.05         4.80 o
   3  16   6          0.00         10.51        11.35 o
   4  16   6          2.04          5.36         4.76 o
   5  16   6          0.10          6.21         5.04 o
   6  16   6          0.64          2.45         5.19 o
   7  16   6         33.14         33.31         7.91 o
   8  16   6          1.98         11.37         6.05 o
   9  16   6         15.90         22.82         7.36 o
  10  16   6         12.71         30.24        17.84 o
  11  16   6         11.73         44.50        13.53 o
  12  16   6          0.00          2.69         6.74 o
   1  17   6          8.11          4.07         5.23 o
   2  17   6          0.02          3.61         4.48 o
   3  17   6          0.16         -0.19         4.91 o
   4  17   6         35.66         31.81         8.12 o
   5  17   6         11.81          8.56         7.30 o
   6  17   6          1.80          8.77        12.14 o
   7  17   6          6.94         13.69         6.00 o
   8  17   6          3.78          4.99         5.21 o
   9  17   6          2.33          6.16         6.30 o
  10  17   6          1.98          1.55         5.32 o
  11  17   6          2.35          9.79         7.63 o
   0  18   6         13.61          8.20         8.73 o
   1  18   6        145.68        117.90        15.37 o
   2  18   6          2.02          1.10         6.87 o
   3  18   6          0.25          5.84         8.96 o
   4  18   6          1.19          7.86         7.80 o
   5  18   6          0.00          1.44         5.52 o
   6  18   6          0.17          9.04         5.69 o
   7  18   6          0.00         17.07        14.45 o
   8  18   6          8.01          9.79         6.60 o
   9  18   6         21.05         14.76         6.89 o
   1  19   6          1.00          4.52         7.52 o
   2  19   6          2.02         20.17        11.43 o
   3  19   6          4.11          1.30         8.94 o
   4  19   6          9.11          4.85        11.80 o
   5  19   6         11.05          0.13         6.40 o
   6  19   6          8.70          2.83         6.12 o
   1  20   6          0.05          4.08        12.84 o
   2  20   6          3.46         11.10        11.73 o
   3  20   6          0.02          4.40        11.90 o
   1   0   7          0.00        142.03        17.76 o
   2   0   7        227.90       1594.90       179.16 o
   3   0   7       2326.83       1438.88       185.63 o
   4   0   7        302.85        630.39       159.20 o
   5   0   7         62.96        223.17        18.28 o
   6   0   7        338.41        329.71        20.07 o
   7   0   7        141.90        328.01        26.97 o
   8   0   7         13.98        326.61        66.57 o
   9   0   7         28.58        655.05       459.46 o
  10   0   7         47.50        148.01        17.80 o
  11   0   7         30.56        183.77        24.04 o
  12   0   7        988.22       1406.36       156.95 o
  14   0   7        298.54        138.60        24.65 o
  15   0   7        148.69        148.09        25.31 o
   0   1   7        205.13        170.94        12.27 o
   1   1   7          0.06         25.46         9.10 o
   2   1   7        102.18        107.48         8.59 o
   3   1   7          8.41          8.30         3.95 o
   4   1   7          0.66         19.70         9.58 o
   5   1   7         22.18         11.71         3.08 o
   6   1   7         10.62         26.53         7.01 o
   7   1   7         10.74         30.88         8.84 o
   8   1   7       1065.83        827.94        54.00 o
   9   1   7          1.26         20.62         3.68 o
  10   1   7         35.89        110.65        14.99 o
  11   1   7         17.44         24.84         7.12 o
  12   1   7        202.26        130.48        15.07 o
  13   1   7          3.73          5.29         5.17 o
  14   1   7         18.70         52.07        33.55 o
  15   1   7          0.30          9.83         7.02 o
   1   2   7          1.26         10.08         2.95 o
   2   2   7         24.28         16.71         2.91 o
   3   2   7        180.03        199.50        16.64 o
   4   2   7       1166.86       1145.39        88.39 o
   5   2   7         25.10         44.40         5.84 o
   6   2   7        128.39        147.58         8.83 o
   7   2   7          7.06         11.18         2.67 o
   8   2   7         21.59         33.75         4.39 o
   9   2   7          0.12          5.03         2.85 o
  10   2   7         91.72         65.49        14.12 o
  11   2   7          0.06          2.99         4.50 o
  12   2   7         81.89         70.69         9.16 o
  13   2   7         78.50        143.32        19.08 o
  14   2   7         39.92         74.99        12.97 o
  15   2   7          2.04          1.69         5.55 o
   0   3   7       1484.03       1510.89       114.16 o
   1   3   7        546.39        588.46        25.49 o
   2   3   7        298.53        272.74        28.67 o
   3   3   7         60.72         76.15         8.54 o
   4   3   7         50.55         56.69         6.58 o
   5   3   7         29.23         31.21         3.69 o
   6   3   7        258.82        209.14        13.49 o
   7   3   7         45.33         42.99         8.25 o
   8   3   7        343.57        437.63        34.49 o
   9   3   7        385.74        465.94        63.89 o
  10   3   7          6.22         23.42         5.84 o
  11   3   7          2.75          5.64         4.55 o
  12   3   7        261.90        179.18        14.16 o
  13   3   7         29.57         20.66         6.06 o
  14   3   7          5.41         -1.05        10.76 o
  15   3   7          2.35          1.69         5.60 o
   1   4   7          8.96         21.54         4.49 o
   2   4   7         30.10         34.65         3.81 o
   3   4   7        127.05        108.74        11.77 o
   4   4   7         42.86         54.38        11.72 o
   5   4   7          3.08          6.92         2.96 o
   6   4   7          5.47         17.13         7.42 o
   7   4   7         19.26         15.87         3.53 o
   8   4   7          1.29         27.16         6.48 o
   9   4   7          3.23         14.95         3.60 o
  10   4   7         10.79         20.37         5.54 o
  11   4   7          1.97         19.78         5.84 o
  12   4   7         38.56         61.63        11.32 o
  13   4   7         87.85        170.06        26.78 o
  14   4   7         27.92         20.20         8.29 o
  15   4   7          2.00          1.38        11.42 o
   0   5   7         68.84         73.11         9.46 o
   1   5   7          2.88         29.58         8.39 o
   2   5   7       1179.81       1049.52        32.95 o
   3   5   7         18.22         16.24         3.02 o
   4   5   7         21.89         26.90         4.13 o
   5   5   7         59.29         75.06         6.64 o
   6   5   7        299.92        201.93        49.21 o
   7   5   7         66.96        108.75         9.39 o
   8   5   7       4385.84       3158.22       471.28 o
   9   5   7        150.99        255.90        41.83 o
  10   5   7        115.66        113.24        17.87 o
  11   5   7        266.33        176.45        30.95 o
  12   5   7       1215.98       1340.92        85.75 o
  13   5   7         18.00         24.87         9.53 o
  14   5   7         30.01         33.44         9.49 o
  15   5   7          3.04          4.16         7.89 o
   1   6   7          8.83         25.24         3.65 o
   2   6   7          0.04         22.08         6.67 o
   3   6   7        287.24        363.53        33.24 o
   4   6   7        158.23        264.84        15.89 o
   5   6   7        114.18        127.00         9.21 o
   6   6   7         62.22         55.77         5.90 o
   7   6   7         18.45         19.48         3.60 o
   8   6   7          0.39         10.99         3.42 o
   9   6   7         13.64         13.20         3.76 o
  10   6   7          1.91         11.66         4.21 o
  11   6   7         11.75         24.95         6.83 o
  12   6   7         41.24         68.74        13.22 o
  13   6   7        188.82        287.07        37.48 o
  14   6   7         36.91         46.26        26.31 o
  15   6   7         22.68         16.39        11.15 o
   0   7   7        684.27        260.63        23.05 o
   1   7   7        155.29        184.98        16.29 o
   2   7   7          0.33          9.75         3.50 o
   3   7   7          0.62          9.17         2.94 o
   4   7   7          9.66         12.78         3.26 o
   5   7   7         12.99         10.90         3.19 o
   6   7   7         29.64         19.00         3.68 o
   7   7   7         26.54         18.84         4.27 o
   8   7   7         74.15         86.41        18.01 o
   9   7   7        100.89        110.74        11.01 o
  10   7   7         50.13         39.91         7.78 o
  11   7   7          0.00         12.79         5.85 o
  12   7   7          0.94          5.93         6.91 o
  13   7   7         13.72          5.38         5.72 o
  14   7   7         18.76          1.38         5.77 o
  15   7   7          0.55          6.24         9.41 o
   1   8   7        108.72        191.23        27.66 o
   2   8   7        282.33        224.88        10.66 o
   3   8   7         20.27         83.60        14.01 o
   4   8   7       3609.19       1302.96       193.41 o
   5   8   7        288.35        512.44        43.24 o
   6   8   7       1301.38       1189.65        44.83 o
   7   8   7          1.96         17.37         9.14 o
   8   8   7         52.91         50.24         6.72 o
   9   8   7         13.19         13.18         5.14 o
  10   8   7         14.97         20.00         5.39 o
  11   8   7          5.87         14.46         5.93 o
  12   8   7         74.28        112.35        17.51 o
  13   8   7         48.93         69.43        11.32 o
  14   8   7         29.24         74.51        36.32 o
  15   8   7          1.56         12.45        10.93 o
   0   9   7         56.97         58.80         7.69 o
   1   9   7          0.37          1.80         3.31 o
   2   9   7         14.12         67.42        21.98 o
   3   9   7          3.85          6.98         3.22 o
   4   9   7          2.65         12.29         3.82 o
   5   9   7          5.85          5.35         3.02 o
   6   9   7          7.51         11.05         3.26 o
   7   9   7          7.10          7.48         3.01 o
   8   9   7         24.31         89.00        31.17 o
   9   9   7          8.95         17.32         6.67 o
  10   9   7          4.26         11.58         4.97 o
  11   9   7          6.66          8.14         5.49 o
  12   9   7         14.79         19.70         6.66 o
  13   9   7          1.74          5.43         5.76 o
  14   9   7          2.89          2.67         6.70 o
  15   9   7          0.55          2.65         9.44 o
   1  10   7         11.00         15.56         4.32 o
   2  10   7         49.18         46.96         5.21 o
   3  10   7        160.74        181.70        13.65 o
   4  10   7         42.42         45.02         5.06 o
   5  10   7         78.95        107.55        19.44 o
   6  10   7         80.07        117.70        10.00 o
   7  10   7         63.81         94.56         9.49 o
   8  10   7          6.69         22.20         5.98 o
   9  10   7          0.28          4.34         3.75 o
  10  10   7          0.17         -0.57         3.97 o
  11  10   7         15.70         20.65         5.91 o
  12  10   7         53.82        161.75        46.16 o
  13  10   7         56.22         76.30        20.07 o
  14  10   7          0.58         26.92        11.99 o
  15  10   7         15.19          5.34         9.17 o
   0  11   7         64.51         30.87         9.70 o
   1  11   7         78.46         75.40         6.62 o
   2  11   7          2.75         13.97         5.78 o
   3  11   7          0.01          5.58         3.24 o
   4  11   7          6.04          4.91         3.27 o
   5  11   7          0.05         12.35         6.51 o
   6  11   7          2.07          8.82         4.40 o
   7  11   7          0.88          6.23         3.37 o
   8  11   7         10.40         19.24         5.28 o
   9  11   7         15.92         16.42         5.05 o
  10  11   7         11.08         10.48         5.56 o
  11  11   7         14.07         34.90         7.41 o
  12  11   7          0.01         19.47         7.36 o
  13  11   7          0.29          2.54         5.54 o
  14  11   7          1.82          4.15        13.43 o
  15  11   7          0.70         -1.66         9.31 o
   1  12   7          8.68         16.78         4.57 o
   2  12   7         77.09         68.90         8.12 o
   3  12   7          0.00         21.66         4.59 o
   4  12   7       1167.25       1190.36        41.87 o
   5  12   7         15.08         41.67         5.62 o
   6  12   7        271.74        304.98        19.68 o
   7  12   7          0.88          5.10         3.68 o
   8  12   7         18.67         22.54         5.44 o
   9  12   7          3.70         10.08         4.57 o
  10  12   7         43.79         32.99         6.78 o
  11  12   7          1.84          4.99         4.80 o
  12  12   7         73.22         81.01        27.74 o
  13  12   7          0.12          4.20         6.43 o
  14  12   7          9.41          6.87        11.45 o
  15  12   7         16.69          3.79        10.49 o
   0  13   7       1138.38       1610.04       162.36 o
   1  13   7        112.93        123.60        18.06 o
   2  13   7        117.49        163.82        15.29 o
   3  13   7         37.23         36.17         9.01 o
   4  13   7         34.92         33.92         6.80 o
   5  13   7          7.70         15.76         4.19 o
   6  13   7        136.30        120.47        10.17 o
   7  13   7          2.81         24.56         5.77 o
   8  13   7         86.50        116.14        23.72 o
   9  13   7        103.71         99.60         9.42 o
  10  13   7         18.02         33.41         9.83 o
  11  13   7          5.13         14.07         8.73 o
  12  13   7        191.65        132.78        18.72 o
  13  13   7         22.70         19.90         8.24 o
  14  13   7         19.95          9.22        10.65 o
   1  14   7          2.13          6.08         3.70 o
   2  14   7          0.37          7.08         3.69 o
   3  14   7         10.57         11.03         4.22 o
   4  14   7         53.16         50.18         6.00 o
   5  14   7         20.13         32.83         8.46 o
   6  14   7         48.45         26.87         7.57 o
   7  14   7          0.81          9.59         4.88 o
   8  14   7          2.04          0.52         3.94 o
   9  14   7          2.02          0.03         4.54 o
  10  14   7          2.29         -5.25         5.25 o
  11  14   7          1.02          1.05         6.78 o
  12  14   7          1.05          3.47         6.33 o
  13  14   7          2.51          1.96         6.05 o
   0  15   7        191.54        214.58        25.16 o
   1  15   7          9.19         12.07         4.08 o
   2  15   7         20.56         10.91         3.91 o
   3  15   7          1.06          0.54         3.52 o
   4  15   7          0.00          8.97         4.30 o
   5  15   7          0.40         -0.27         4.41 o
   6  15   7         22.73         21.29         5.55 o
   7  15   7          4.20         10.50         4.55 o
   8  15   7         39.89         50.35         8.25 o
   9  15   7          6.66          8.80         7.51 o
  10  15   7          0.00         29.42         7.65 o
  11  15   7          2.61          9.19         7.57 o
  12  15   7          0.34         -0.22         5.93 o
   1  16   7          0.06         -0.90         3.49 o
   2  16   7          6.61          1.89         3.91 o
   3  16   7          2.15          6.90         4.33 o
   4  16   7         22.42         20.20         5.84 o
   5  16   7          0.35          6.51         5.15 o
   6  16   7         50.13         45.34         8.16 o
   7  16   7          2.24          5.83         5.11 o
   8  16   7          8.33          1.88         5.61 o
   9  16   7          1.93          5.79         5.37 o
  10  16   7          0.02          3.84         6.04 o
  11  16   7          1.68         -1.36         5.44 o
   0  17   7         89.59         83.20        17.96 o
   1  17   7          0.01          0.91         5.09 o
   2  17   7          7.08          4.80         4.63 o
   3  17   7          3.88         10.51         5.02 o
   4  17   7          5.54          2.79         4.43 o
   5  17   7          0.10          1.56         4.39 o
   6  17   7          1.54          4.80         5.36 o
   7  17   7          3.49         -4.38         5.52 o
   8  17   7          2.89          5.25         5.55 o
   9  17   7          0.37          7.80         8.90 o
   1  18   7          9.10          9.73         5.63 o
   2  18   7         16.42         22.39         6.11 o
   3  18   7          3.81          8.17         4.99 o
   4  18   7        264.42        187.01        18.49 o
   5  18   7          8.73         31.42         9.74 o
   6  18   7         73.77         80.92        12.46 o
   7  18   7          0.74          3.85         6.01 o
   0  19   7         16.92         22.17        11.95 o
   1  19   7          4.89          6.93         6.58 o
   2  19   7          0.00          2.01         5.99 o
   3  19   7          1.04          0.41         6.20 o
   4  19   7          0.10          8.77         8.81 o
   1   0   8       2752.70       1663.23        98.20 o
   2   0   8         30.45        193.24        33.38 o
   4   0   8          8.45        222.90        20.29 o
   5   0   8         61.95        116.63        20.53 o
   6   0   8        108.87        180.93        28.86 o
   7   0   8        203.17        345.24        90.86 o
   8   0   8       5124.96       2427.67       287.87 o
   9   0   8         41.88        749.61        66.41 o
  10   0   8       1500.75       1185.75       140.52 o
  11   0   8        145.97        213.18        27.15 o
  12   0   8        346.71        241.69        24.23 o
  13   0   8        154.96        128.84        20.56 o
  14   0   8        136.37        230.11        31.93 o
  15   0   8          4.38        168.56        26.82 o
   1   1   8          1.29         14.07         3.43 o
   2   1   8          3.40         11.64         2.85 o
   3   1   8          0.43         21.24         8.18 o
   4   1   8          2.05         10.75         2.81 o
   5   1   8         25.56         73.55         6.88 o
   6   1   8          3.33          8.14         3.82 o
   7   1   8        112.92        116.90        13.76 o
   8   1   8         26.19         26.22         4.24 o
   9   1   8          0.01         21.49         8.89 o
  10   1   8          4.43          9.76         4.99 o
  11   1   8         45.85         25.41         8.05 o
  12   1   8          5.62         29.83        17.80 o
  13   1   8         58.30         52.44        10.97 o
  14   1   8         14.95         14.80         7.81 o
  15   1   8          2.88          6.54        12.34 o
   0   2   8        576.55        372.82        19.94 o
   1   2   8         17.40         32.90         4.71 o
   2   2   8         14.32         13.96         2.98 o
   3   2   8         52.23         57.12         5.59 o
   4   2   8          3.37         13.38         6.66 o
   5   2   8          3.78          4.77         2.44 o
   6   2   8          4.50         14.69         2.99 o
   7   2   8         11.52         19.28         3.45 o
   8   2   8        462.83        541.70        54.50 o
   9   2   8         21.75         47.62        10.18 o
  10   2   8         82.96        117.75        16.24 o
  11   2   8          3.39         12.48         8.51 o
  12   2   8         36.06         75.14         9.45 o
  13   2   8         11.94         10.80         6.13 o
  14   2   8         13.84         16.11         8.06 o
  15   2   8          0.10          2.59         5.81 o
   1   3   8         32.03         23.91         3.39 o
   2   3   8          5.55         22.27         3.33 o
   3   3   8         36.81         35.79         6.63 o
   4   3   8          5.49         28.11         5.01 o
   5   3   8         19.52         14.84         3.48 o
   6   3   8         29.16         27.32         4.32 o
   7   3   8        183.38        184.82        14.77 o
   8   3   8          2.54         12.84         3.58 o
   9   3   8          0.97          6.84         3.61 o
  10   3   8          3.30         -3.47         4.08 o
  11   3   8         29.16         27.56         6.70 o
  12   3   8         44.48         50.34         8.03 o
  13   3   8         93.76         73.17        22.17 o
  14   3   8          1.94          1.82         6.09 o
  15   3   8         13.41         18.28         8.17 o
   0   4   8          4.55          8.48         3.87 o
   1   4   8         22.78         16.71         3.78 o
   2   4   8         23.58         17.08         3.72 o
   3   4   8         10.79         21.99         4.49 o
   4   4   8         19.90         17.57         3.76 o
   5   4   8          0.80         13.22         3.61 o
   6   4   8         14.98          9.85         2.94 o
   7   4   8         58.82         44.40         6.49 o
   8   4   8         82.81         88.88        12.74 o
   9   4   8          9.11         24.93         6.13 o
  10   4   8          0.30         14.44         6.42 o
  11   4   8          7.44         10.84         5.45 o
  12   4   8          6.05         15.23         5.72 o
  13   4   8          5.51          1.61         4.33 o
  14   4   8         23.53          7.81         6.81 o
  15   4   8          0.30         -2.05         5.87 o
   1   5   8         50.11         41.09         6.69 o
   2   5   8          6.81         11.42         2.92 o
   3   5   8         23.45         23.57         4.06 o
   4   5   8         14.26         31.54        15.86 o
   5   5   8          1.91         24.60         6.89 o
   6   5   8          3.42         49.58        21.90 o
   7   5   8        652.42        741.89        39.16 o
   8   5   8         37.72         45.65         5.94 o
   9   5   8          1.35         72.24        25.64 o
  10   5   8         32.09         19.13         8.42 o
  11   5   8        247.44        198.36        22.10 o
  12   5   8         26.90         49.91        24.05 o
  13   5   8        127.05        110.48        25.64 o
  14   5   8         30.68         54.06        67.79 o
  15   5   8          0.12          0.71         8.35 o
   0   6   8        176.24        332.80        37.28 o
   1   6   8         49.62         52.61         5.14 o
   2   6   8         15.54         37.17         7.80 o
   3   6   8         15.66         18.45         3.53 o
   4   6   8          0.03          5.13         2.64 o
   5   6   8          2.81          4.62         2.71 o
   6   6   8          8.17         13.06         3.15 o
   7   6   8         36.22         47.86        13.39 o
   8   6   8        276.68        328.33       112.32 o
   9   6   8         70.38        149.69        26.86 o
  10   6   8         16.84         23.12         6.51 o
  11   6   8         10.80         23.59         9.93 o
  12   6   8         37.68         89.88        10.92 o
  13   6   8          0.06         14.02        10.11 o
  14   6   8          2.78         22.31        21.07 o
  15   6   8          1.25         14.42        11.91 o
   1   7   8         16.88         22.39         3.92 o
   2   7   8         25.13         50.40         7.90 o
   3   7   8          1.15         61.50        31.28 o
   4   7   8        526.55        578.27        49.41 o
   5   7   8         94.90        194.56         9.84 o
   6   7   8         64.28         62.23         6.61 o
   7   7   8          2.62          6.09         3.28 o
   8   7   8          4.99         15.25         4.25 o
   9   7   8         12.24          5.88         3.69 o
  10   7   8         36.99         29.12         9.79 o
  11   7   8          1.91          6.63         5.40 o
  12   7   8         85.11        119.25        17.56 o
  13   7   8          4.19         11.46         5.94 o
  14   7   8          2.12         14.95         8.14 o
  15   7   8         12.49          9.73         7.40 o
   0   8   8          8.06        147.23        15.60 o
   1   8   8       2527.66       2311.51       155.13 o
   2   8   8          3.13         19.73         3.76 o
   3   8   8        105.44         97.82        12.74 o
   4   8   8         10.99         13.06         3.53 o
   5   8   8         23.88         28.86         6.40 o
   6   8   8         42.77         75.04        10.24 o
   7   8   8         52.73         72.20         6.16 o
   8   8   8        260.83        246.67        19.44 o
   9   8   8        297.52        411.20        99.61 o
  10   8   8         63.60         77.47        10.82 o
  11   8   8         94.14         79.50        10.38 o
  12   8   8         88.54         70.38         9.90 o
  13   8   8          9.23          6.48         5.48 o
  14   8   8          0.33          8.74         7.41 o
  15   8   8          2.52          8.30        10.10 o
   1   9   8          8.92         19.70         4.11 o
   2   9   8          1.07          6.95         3.15 o
   3   9   8         12.75          9.45         3.79 o
   4   9   8          5.09         29.06        13.42 o
   5   9   8         27.73         41.80         8.20 o
   6   9   8          0.18         20.61         3.96 o
   7   9   8          0.13          6.09         3.27 o
   8   9   8         13.36          5.26         3.53 o
   9   9   8          3.47          5.44         3.87 o
  10   9   8          0.06          0.60         4.02 o
  11   9   8         15.18         13.65         6.19 o
  12   9   8          1.35          2.36         5.25 o
  13   9   8          8.15          1.11         6.65 o
  14   9   8         18.53          5.84         7.23 o
  15   9   8          1.11         -1.01         7.88 o
   0  10   8        462.72        549.02       101.98 o
   1  10   8        785.57        876.58        29.70 o
   2  10   8          5.01         22.38         4.10 o
   3  10   8          0.19          6.10         3.25 o
   4  10   8          4.54         14.95         3.70 o
   5  10   8         20.29         11.29         5.75 o
   6  10   8         18.77         10.25         3.58 o
   7  10   8          2.34         18.91         4.09 o
   8  10   8        411.28        309.47        43.62 o
   9  10   8        192.90        168.52        12.20 o
  10  10   8        307.87        255.01        30.22 o
  11  10   8         30.76         24.20         6.98 o
  12  10   8         21.99         45.43         8.62 o
  13  10   8          7.00          5.81         6.02 o
  14  10   8         11.93          2.62         6.85 o
  15  10   8          2.52         -5.53         9.03 o
   1  11   8         14.87         10.48         3.59 o
   2  11   8          8.59         10.95         4.04 o
   3  11   8         10.54         19.87         4.26 o
   4  11   8        136.54        163.04        10.35 o
   5  11   8         46.50         68.43         7.63 o
   6  11   8         34.62         50.22         6.25 o
   7  11   8         10.41         15.45         4.15 o
   8  11   8          3.13         10.24         4.25 o
   9  11   8          2.42          1.85         3.75 o
  10  11   8          0.24          2.00         4.28 o
  11  11   8          0.08          9.21         6.17 o
  12  11   8         15.80         34.69        12.42 o
  13  11   8         12.76         33.22        14.94 o
  14  11   8          9.74          5.63         6.45 o
  15  11   8          0.63         87.02        21.53 o
   0  12   8         71.34         74.08         9.55 o
   1  12   8        326.48        352.12        22.18 o
   2  12   8          3.71          7.46         3.60 o
   3  12   8         27.31         18.25         4.43 o
   4  12   8          0.00          3.05         3.45 o
   5  12   8          2.92          9.23         3.66 o
   6  12   8          3.37          5.17         4.20 o
   7  12   8         19.81         20.76         5.19 o
   8  12   8         10.18         21.79         4.89 o
   9  12   8         19.64         20.91         5.22 o
  10  12   8          0.70          8.14         5.04 o
  11  12   8          8.01          6.63         7.22 o
  12  12   8          2.37          2.43         6.05 o
  13  12   8          2.12          8.49         6.79 o
  14  12   8         13.88          6.38         7.04 o
   1  13   8         12.85         32.35         8.30 o
   2  13   8          1.01          4.98         3.58 o
   3  13   8         16.73         20.32         5.52 o
   4  13   8        278.68        302.21        14.40 o
   5  13   8         28.05         57.23        11.89 o
   6  13   8          0.11          8.27         7.26 o
   7  13   8        133.76        122.45        12.96 o
   8  13   8         13.52         15.47         4.83 o
   9  13   8          1.04          7.15         4.51 o
  10  13   8          5.79         26.82         9.85 o
  11  13   8         20.33         12.39         5.91 o
  12  13   8        176.34        212.72        18.69 o
  13  13   8        127.34        156.23        38.50 o
   0  14   8         49.77         63.37         9.49 o
   1  14   8         31.94         34.66         5.35 o
   2  14   8          0.96          9.62         3.90 o
   3  14   8         11.87         11.44         4.17 o
   4  14   8          0.05          2.09         3.54 o
   5  14   8          0.77          4.31         3.65 o
   6  14   8          8.49          2.16         3.40 o
   7  14   8          0.99          3.46         3.80 o
   8  14   8          9.70         15.68         4.88 o
   9  14   8         12.61         20.94         8.01 o
  10  14   8          2.51          0.30         4.83 o
  11  14   8          0.04          1.77         4.98 o
  12  14   8          0.83         -0.38         5.18 o
   1  15   8          0.00          4.62         3.78 o
   2  15   8          0.06         -0.41         3.31 o
   3  15   8         13.88         23.68         4.80 o
   4  15   8         24.45         22.65         6.16 o
   5  15   8         27.37         47.08         6.04 o
   6  15   8          2.95          9.19         3.92 o
   7  15   8          7.67         15.12         5.08 o
   8  15   8          0.01          4.57         4.97 o
   9  15   8          4.93          3.76         4.58 o
  10  15   8          5.58         11.78         5.78 o
  11  15   8          8.19          3.63         5.68 o
   0  16   8         25.29         35.95         8.10 o
   1  16   8         10.06         10.56         4.21 o
   2  16   8          8.32          2.53         3.93 o
   3  16   8          0.02          6.83         4.17 o
   4  16   8          0.00         -0.27         3.78 o
   5  16   8          0.37          6.48         4.01 o
   6  16   8          0.05         -0.21         4.10 o
   7  16   8          4.99          4.84         5.24 o
   8  16   8          6.25          5.71         5.10 o
   9  16   8          5.54          4.50         6.03 o
   1  17   8          2.40          1.18         3.52 o
   2  17   8          0.06          3.41         3.90 o
   3  17   8          2.07          5.65         4.02 o
   4  17   8          2.05          3.07         4.58 o
   5  17   8         12.75         18.05         5.51 o
   6  17   8          0.16         13.18         7.04 o
   7  17   8          1.02         -3.83         4.51 o
   0  18   8          1.61          3.71         6.02 o
   1  18   8        101.39        102.38         9.55 o
   2  18   8          0.40         -1.00         4.11 o
   3  18   8          3.11          2.48         5.04 o
   4  18   8          0.32          2.15         5.64 o
   1   0   9        286.09        344.34        19.24 o
   2   0   9        789.32        230.44        21.05 o
   3   0   9        179.38        233.86        20.10 o
   4   0   9        779.68       1121.20        63.97 o
   5   0   9       2808.76       2441.44       519.29 o
   6   0   9        775.85        376.53        30.64 o
   7   0   9        124.67        185.28        22.85 o
   8   0   9         48.26        104.99        24.00 o
   9   0   9          6.56        170.71        22.80 o
  10   0   9        169.98        164.64        20.76 o
  11   0   9         99.17        941.02        63.48 o
  12   0   9          4.87        381.71        32.64 o
  13   0   9        149.90        170.09        20.99 o
  14   0   9        223.93        325.77        31.77 o
  15   0   9         72.54        284.60        37.45 o
  16   0   9         38.65        143.57        27.19 o
   0   1   9        816.67        638.98        78.17 o
   1   1   9          6.75         23.75         3.77 o
   2   1   9         48.01         50.83         6.08 o
   3   1   9          7.58          8.95         2.97 o
   4   1   9         10.87         25.63         6.82 o
   5   1   9          0.01          6.55         2.88 o
   6   1   9          2.50         20.79         6.55 o
   7   1   9          8.97         12.44         4.57 o
   8   1   9        136.09        101.79        15.18 o
   9   1   9         12.12         15.72         6.99 o
  10   1   9        143.18         93.07        10.35 o
  11   1   9          8.66          6.77         4.68 o
  12   1   9          0.00         15.17         8.42 o
  13   1   9         12.11          9.55         5.72 o
  14   1   9          4.67          2.33         6.12 o
  15   1   9          0.44          0.01         6.56 o
  16   1   9         13.03          6.51         9.64 o
   1   2   9         10.41         17.10         3.59 o
   2   2   9         27.32         34.11         5.23 o
   3   2   9         11.67         11.22         3.65 o
   4   2   9        178.07        158.53         8.32 o
   5   2   9         31.83         56.14         8.40 o
   6   2   9         45.93         46.45         4.61 o
   7   2   9         58.68         59.98         8.17 o
   8   2   9          0.92          5.30         3.43 o
   9   2   9          1.82          0.35         4.24 o
  10   2   9          7.95         12.30         7.15 o
  11   2   9         10.12         14.80         5.95 o
  12   2   9         27.28         24.60         6.45 o
  13   2   9         17.24          9.84         5.68 o
  14   2   9          0.29          6.22         5.70 o
  15   2   9          9.53          8.38         7.25 o
  16   2   9          0.00         -3.16        10.45 o
   0   3   9        185.31        244.73        19.86 o
   1   3   9         63.03         88.29        11.85 o
   2   3   9         13.47         28.89         8.91 o
   3   3   9         24.81         26.99         5.72 o
   4   3   9          3.64          9.87         2.79 o
   5   3   9         11.21         15.56         3.36 o
   6   3   9          4.74          9.42         2.82 o
   7   3   9         63.56         50.87         5.82 o
   8   3   9         11.80         38.19         8.42 o
   9   3   9         79.99         94.58        14.88 o
  10   3   9        120.67         58.42        12.15 o
  11   3   9         33.23         35.50        20.30 o
  12   3   9         35.83         31.74         7.91 o
  13   3   9          4.00          1.68         4.41 o
  14   3   9          2.32          7.74         5.82 o
  15   3   9          0.00          2.30         6.54 o
  16   3   9          3.34         19.91        12.31 o
   1   4   9          3.12         15.14         3.86 o
   2   4   9         13.97         24.72         4.26 o
   3   4   9          7.70         13.42         5.98 o
   4   4   9          7.72          8.01         2.91 o
   5   4   9          5.45         14.48         4.48 o
   6   4   9         22.63         20.76         3.60 o
   7   4   9          2.45          5.95         3.49 o
   8   4   9          3.45          4.68         3.52 o
   9   4   9          4.21          6.04         5.22 o
  10   4   9          0.01          6.66         5.35 o
  11   4   9         16.14         19.61         7.49 o
  12   4   9         18.71         26.31         6.98 o
  13   4   9          1.85         12.62         5.59 o
  14   4   9         15.31          8.21         6.16 o
  15   4   9          5.22         12.71         7.43 o
  16   4   9          0.14         11.93        10.69 o
   0   5   9       5468.33       3409.94       196.18 o
   1   5   9        126.93        192.32        17.47 o
   2   5   9        130.44        220.31        22.07 o
   3   5   9         36.54         57.74        12.81 o
   4   5   9          0.46         40.41        29.03 o
   5   5   9         12.76         17.25         5.38 o
   6   5   9         22.09        131.04        70.49 o
   7   5   9          3.26         47.09        14.64 o
   8   5   9        702.80        606.97       108.22 o
   9   5   9         87.27        138.71        13.56 o
  10   5   9       1551.06       1471.07        93.58 o
  11   5   9         23.39         26.20         6.92 o
  12   5   9         41.51         40.98         8.02 o
  13   5   9         44.64         20.08         6.43 o
  14   5   9         71.72         32.76         8.90 o
  15   5   9          1.20          0.86         6.66 o
  16   5   9         49.29         16.35        11.80 o
   1   6   9          8.50         26.65         5.53 o
   2   6   9          1.73          8.49         3.01 o
   3   6   9         21.03         18.53         3.84 o
   4   6   9         62.02         72.61        19.49 o
   5   6   9          0.32         58.30        19.24 o
   6   6   9          9.44         21.42         4.98 o
   7   6   9         22.32         30.57         4.77 o
   8   6   9         26.42         23.35         4.99 o
   9   6   9          0.73          4.40         4.29 o
  10   6   9         17.31         11.46         5.70 o
  11   6   9         16.02         15.31         6.07 o
  12   6   9          9.22         10.67         5.67 o
  13   6   9          0.00         29.68        13.37 o
  14   6   9         28.64         24.71         8.32 o
  15   6   9         26.65         29.35         9.36 o
  16   6   9         10.80          5.79        11.89 o
   0   7   9          6.39         19.23         8.17 o
   1   7   9         47.40         52.49         7.18 o
   2   7   9         15.32         32.50         4.94 o
   3   7   9          7.45         16.28         4.25 o
   4   7   9          2.28          5.85         3.24 o
   5   7   9          2.91          7.33         3.34 o
   6   7   9         17.79         44.82        16.33 o
   7   7   9          2.93          8.69         3.74 o
   8   7   9         37.74         91.02        24.88 o
   9   7   9          3.04         12.29         7.81 o
  10   7   9         38.53         16.15         6.27 o
  11   7   9          0.55          3.94         5.31 o
  12   7   9          0.10          0.85         5.10 o
  13   7   9          5.80          8.37         5.99 o
  14   7   9          0.37          5.80         5.92 o
  15   7   9          5.38          1.09         6.34 o
  16   7   9         15.06        139.16        26.61 o
   1   8   9         43.21         35.21         4.66 o
   2   8   9        229.88        256.68        31.02 o
   3   8   9         54.26         55.71        10.60 o
   4   8   9         30.25         41.43         7.55 o
   5   8   9        295.81        334.85        38.31 o
   6   8   9        430.51        418.08        18.23 o
   7   8   9         18.72         27.88         4.97 o
   8   8   9          2.54          2.90         3.82 o
   9   8   9          6.25          8.44         4.58 o
  10   8   9          0.26          1.77         5.14 o
  11   8   9          0.11          2.19         5.67 o
  12   8   9        303.70        369.56        33.87 o
  13   8   9         47.36         32.90         7.57 o
  14   8   9        103.23         87.13        20.05 o
  15   8   9          0.02          9.15        14.57 o
   0   9   9         12.18         37.86        20.84 o
   1   9   9          2.24         49.36        11.54 o
   2   9   9          0.00         14.55         5.33 o
   3   9   9          2.66         11.78         3.73 o
   4   9   9          1.85          6.68         3.35 o
   5   9   9          1.40          8.87         3.54 o
   6   9   9          4.28          6.72         3.32 o
   7   9   9          4.09          5.72         3.60 o
   8   9   9          0.63          4.13         3.82 o
   9   9   9          5.37          1.79         4.45 o
  10   9   9         32.85         63.99        17.09 o
  11   9   9          3.12         -1.51         4.61 o
  12   9   9          7.02         -1.44         5.47 o
  13   9   9          1.61         10.04         6.05 o
  14   9   9          0.19          0.09         6.21 o
  15   9   9          0.03         -2.24         6.91 o
   1  10   9         89.09         65.01        10.67 o
   2  10   9        120.36         76.22        11.70 o
   3  10   9         15.46         55.31        21.98 o
   4  10   9        262.00        298.80        24.21 o
   5  10   9        803.20       1032.89       106.52 o
   6  10   9        183.82        183.05        15.22 o
   7  10   9          2.68         10.42         4.90 o
   8  10   9          3.47         13.20         4.44 o
   9  10   9          2.63         30.48        22.94 o
  10  10   9         13.84         11.70         6.11 o
  11  10   9          4.40          5.49         5.60 o
  12  10   9          0.78          1.35         5.05 o
  13  10   9          9.32          6.34         5.94 o
  14  10   9          9.27          2.54         6.46 o
   0  11   9          1.41          4.36         4.76 o
   1  11   9         17.36         23.77         6.49 o
   2  11   9          2.71          9.94         4.23 o
   3  11   9         18.12         16.63         5.44 o
   4  11   9         13.23          8.46         4.54 o
   5  11   9          3.13          5.86         3.42 o
   6  11   9          5.33          5.00         3.34 o
   7  11   9          0.44         22.23        13.67 o
   8  11   9         48.87         58.97         7.03 o
   9  11   9         24.18         30.08         6.42 o
  10  11   9          0.05          9.98         4.31 o
  11  11   9          0.19         46.39        27.58 o
  12  11   9         16.51         17.53         7.80 o
  13  11   9          0.05          5.96         6.37 o
   1  12   9          0.18          0.45         3.28 o
   2  12   9         12.74         12.79         3.87 o
   3  12   9          0.61         15.19         4.29 o
   4  12   9        157.75         98.57        11.05 o
   5  12   9          1.72          5.96         3.51 o
   6  12   9          0.12          6.92         3.53 o
   7  12   9          7.09          6.56         3.83 o
   8  12   9          8.17          7.09         3.92 o
   9  12   9          3.62          2.13         4.52 o
  10  12   9          8.29         11.72         5.86 o
  11  12   9          2.61          7.70         5.98 o
  12  12   9        130.90        112.45        12.95 o
   0  13   9         32.48         36.41         7.74 o
   1  13   9         74.46         67.93        10.32 o
   2  13   9         25.53         31.24         5.28 o
   3  13   9         68.60         45.04         6.74 o
   4  13   9          0.01          8.80         3.75 o
   5  13   9         25.55         16.35         4.18 o
   6  13   9          0.00         13.45         4.06 o
   7  13   9         38.28         42.13         6.15 o
   8  13   9         88.04        124.29        16.64 o
   9  13   9        133.20        178.66        16.25 o
  10  13   9         22.24         26.48        10.63 o
  11  13   9         69.78         56.08         9.93 o
   1  14   9          4.83          1.94         3.58 o
   2  14   9          0.77          0.71         3.67 o
   3  14   9          8.17          9.25         3.93 o
   4  14   9         41.81         27.03         5.10 o
   5  14   9         15.47         15.41         4.40 o
   6  14   9          7.31          3.58         3.76 o
   7  14   9          2.13          1.57         3.84 o
   8  14   9          0.00          0.32         3.90 o
   9  14   9          0.12          7.86         5.18 o
  10  14   9          4.53          7.24         5.41 o
   0  15   9         39.45         26.13        10.51 o
   1  15   9          5.26          6.82         3.87 o
   2  15   9          4.91          8.77         4.02 o
   3  15   9          2.45         -0.44         3.51 o
   4  15   9          6.16          2.62         3.86 o
   5  15   9          7.80          7.45         4.01 o
   6  15   9         22.55         16.58         4.69 o
   7  15   9          0.68          2.23         4.04 o
   8  15   9          2.40         17.75         5.25 o
   9  15   9          7.27          9.66         5.13 o
   1  16   9          0.22         -2.19         3.70 o
   2  16   9          1.27          3.39         3.96 o
   3  16   9         18.81          8.80         4.40 o
   4  16   9          2.76         11.99         5.80 o
   5  16   9         10.92         12.23         4.43 o
   6  16   9          9.50         14.84         4.77 o
   7  16   9          1.36          3.82         4.42 o
   0  17   9         11.13         10.15         6.46 o
   1  17   9          0.01          4.28         4.31 o
   2  17   9          3.55          1.39         4.48 o
   3  17   9          1.04          3.35         4.40 o
   4  17   9          0.02          0.83         4.37 o
   0   0  10        128.36        166.15        23.96 o
   1   0  10        799.25       1717.25        73.10 o
   2   0  10        220.42        184.27        13.23 o
   3   0  10         40.56         49.27         7.20 o
   4   0  10         33.33        102.86         9.79 o
   5   0  10         21.72         77.70         8.74 o
   6   0  10        198.51        301.70        20.44 o
   7   0  10         57.59        143.49        13.58 o
   8   0  10        357.41        243.08        20.02 o
   9   0  10         56.73        169.33        19.59 o
  10   0  10        500.75        313.89        28.77 o
  11   0  10        203.71        134.48        18.18 o
  12   0  10         39.49        348.84        46.72 o
  13   0  10        227.99        233.24        24.27 o
  14   0  10         20.38        197.92        23.16 o
  15   0  10          3.19        323.08        41.32 o
   1   1  10         61.13         89.82        11.59 o
   2   1  10          7.79         15.52         3.50 o
   3   1  10         58.03         64.10        10.13 o
   4   1  10          0.20         37.35         4.58 o
   5   1  10        650.59        532.30        65.52 o
   6   1  10         10.05         36.21         4.61 o
   7   1  10          1.10         14.12         6.76 o
   8   1  10          0.62          8.19         3.78 o
   9   1  10          0.17         10.71         5.37 o
  10   1  10         13.43          6.34         5.43 o
  11   1  10          1.11         10.39         7.62 o
  12   1  10         13.30         12.48         8.60 o
  13   1  10         28.41         33.87        10.93 o
  14   1  10          0.02          5.17         5.38 o
  15   1  10          8.42         15.55         7.91 o
  16   1  10          6.65         10.23         7.94 o
   0   2  10        190.45        180.58        20.70 o
   1   2  10        123.29        175.43        35.69 o
   2   2  10          5.85         13.64         3.47 o
   3   2  10         45.77         27.27         4.18 o
   4   2  10          5.16          7.28         3.09 o
   5   2  10          7.57          4.81         3.18 o
   6   2  10          0.63          8.26         3.40 o
   7   2  10          9.22          9.59         3.73 o
   8   2  10         40.90         39.32         6.82 o
   9   2  10         54.45         50.47        20.90 o
  10   2  10        112.22         98.45        11.01 o
  11   2  10          3.63         12.77         6.11 o
  12   2  10          0.20          9.93         5.69 o
  13   2  10         16.15         17.19         6.18 o
  14   2  10          2.75          2.52         5.21 o
  15   2  10          0.03          3.61         7.32 o
  16   2  10          0.78          4.65         6.54 o
   1   3  10         47.98         44.63         4.92 o
   2   3  10          9.98         16.56         4.57 o
   3   3  10          0.92         11.09         3.45 o
   4   3  10         32.39         28.06         5.10 o
   5   3  10        177.15        216.79        11.65 o
   6   3  10          0.19         26.68         4.53 o
   7   3  10         30.33         38.18         9.84 o
   8   3  10         27.66         28.26         5.69 o
   9   3  10         17.65         13.10         5.45 o
  10   3  10          0.01         -3.93         4.19 o
  11   3  10          0.45          1.34         4.87 o
  12   3  10          9.08         13.68        11.97 o
  13   3  10         14.20         14.19         6.22 o
  14   3  10         11.59          4.92         5.38 o
  15   3  10          5.93         13.76         8.33 o
  16   3  10          2.52          0.56         6.78 o
   0   4  10         35.14         32.11         7.51 o
   1   4  10         71.69         82.07        13.90 o
   2   4  10         12.14          9.58         3.66 o
   3   4  10          1.29          6.32         3.27 o
   4   4  10          1.79         13.26         3.82 o
   5   4  10          2.98         17.91         4.12 o
   6   4  10          1.89         12.19         3.83 o
   7   4  10          9.18         18.39         4.44 o
   8   4  10         17.18         16.24         4.94 o
   9   4  10         23.63         23.99         9.80 o
  10   4  10         11.77          5.55         4.78 o
  11   4  10         31.18         20.49         7.60 o
  12   4  10          6.69          9.81         7.83 o
  13   4  10          0.06          5.95         5.14 o
  14   4  10          7.08          4.19         4.69 o
  15   4  10          0.01         -1.00         6.41 o
   1   5  10        467.01        476.75        72.06 o
   2   5  10         92.80        114.14         7.53 o
   3   5  10        162.93        204.52        14.85 o
   4   5  10        136.92        319.89        21.82 o
   5   5  10       3555.91       2204.47       177.67 o
   6   5  10         12.74        158.31         9.93 o
   7   5  10         47.66         44.83         6.23 o
   8   5  10         46.63         56.76         6.77 o
   9   5  10         23.78         58.44         8.86 o
  10   5  10         22.75          9.07         5.23 o
  11   5  10         23.86         23.79         7.01 o
  12   5  10         39.01         29.27         7.43 o
  13   5  10         30.69         12.82         5.93 o
  14   5  10         13.65          9.90         7.65 o
  15   5  10         28.46         16.75         8.94 o
   0   6  10        277.96        223.88        22.72 o
   1   6  10          0.21         29.15         8.49 o
   2   6  10          5.65          8.72         3.46 o
   3   6  10         13.95         13.10         4.27 o
   4   6  10          5.67          8.97         3.63 o
   5   6  10         13.97         14.34         4.09 o
   6   6  10          4.39         11.65         3.87 o
   7   6  10          1.80         11.50         4.32 o
   8   6  10        107.68         71.23        10.42 o
   9   6  10          0.03         26.95        10.49 o
  10   6  10         68.15         87.71        30.15 o
  11   6  10          0.02         42.58         8.14 o
  12   6  10          0.59         -0.48         4.49 o
  13   6  10          6.29         -2.17         4.98 o
  14   6  10          2.55          7.14         6.18 o
  15   6  10          3.82          3.23         6.99 o
   1   7  10          2.11          5.75         3.24 o
   2   7  10          0.37          3.61         3.14 o
   3   7  10         31.40         85.44        23.87 o
   4   7  10        292.60        239.16        12.53 o
   5   7  10         19.77         56.86         6.96 o
   6   7  10         25.00         36.94         5.13 o
   7   7  10         14.22          9.89         4.55 o
   8   7  10          8.32         12.31         4.43 o
   9   7  10          0.04          8.01         5.65 o
  10   7  10         14.86         13.73         5.81 o
  11   7  10         21.44        182.27        73.11 o
  12   7  10         78.44         76.29        12.24 o
  13   7  10         73.53         59.12        18.67 o
  14   7  10         18.02         31.67         8.76 o
   0   8  10        269.13        261.62        29.01 o
   1   8  10         78.68        100.03        12.74 o
   2   8  10         15.75         33.42         7.10 o
   3   8  10          4.16          0.99         3.31 o
   4   8  10         15.27         16.77         4.80 o
   5   8  10         26.88         27.55         4.55 o
   6   8  10         50.55         75.29         9.79 o
   7   8  10        327.42        382.42        53.82 o
   8   8  10          2.39         98.81        15.99 o
   9   8  10        115.10        140.40        14.19 o
  10   8  10          3.00         12.09         5.67 o
  11   8  10        264.57        186.93        22.47 o
  12   8  10          0.01         18.59         6.57 o
  13   8  10         30.07         27.47         7.61 o
  14   8  10          5.61          7.36         9.90 o
   1   9  10          4.41          5.19         3.37 o
   2   9  10          3.03          1.98         3.19 o
   3   9  10          0.03         37.20        24.16 o
   4   9  10          1.48         20.52         8.60 o
   5   9  10         81.08         83.54         7.00 o
   6   9  10          4.26         19.49         6.05 o
   7   9  10          2.54         11.38         7.50 o
   8   9  10          3.57          3.14         3.72 o
   9   9  10          9.04          5.81         4.70 o
  10   9  10          0.22         -2.11         5.11 o
  11   9  10          1.29          5.61         5.59 o
  12   9  10          1.17         -0.25         5.08 o
  13   9  10          0.03         -0.37         5.48 o
   0  10  10        176.14        258.97        18.28 o
   1  10  10        119.72         94.96         7.67 o
   2  10  10         93.70         80.01         8.18 o
   3  10  10          9.59          8.26         3.56 o
   4  10  10         27.14         13.70         3.96 o
   5  10  10          1.56          0.66         3.11 o
   6  10  10         92.75         66.31         8.72 o
   7  10  10          3.55          8.58         3.83 o
   8  10  10          0.02         14.11         6.07 o
   9  10  10         17.81         26.65         6.49 o
  10  10  10          8.10          7.76         6.31 o
  11  10  10         51.45         67.01        16.31 o
  12  10  10          3.71          2.49         5.14 o
  13  10  10         14.45         12.68         6.52 o
   1  11  10          0.91         10.97         4.50 o
   2  11  10          4.76          5.39         3.48 o
   3  11  10          1.41         22.04        11.74 o
   4  11  10          2.52         22.17         8.97 o
   5  11  10          6.62         29.54        11.34 o
   6  11  10          3.83         12.18         3.93 o
   7  11  10         10.06         89.27        35.23 o
   8  11  10          6.50          5.79         4.27 o
   9  11  10          2.14          5.58         4.98 o
  10  11  10          0.22          6.24         5.71 o
  11  11  10          0.00          1.16         5.36 o
  12  11  10          4.53          4.35         5.69 o
   0  12  10         85.71         99.65        16.80 o
   1  12  10         43.38         37.28         6.57 o
   2  12  10          1.31          8.66         3.87 o
   3  12  10         20.99         20.31         4.59 o
   4  12  10          1.61          6.22         3.48 o
   5  12  10          9.58         13.36         4.09 o
   6  12  10          3.93          4.81         3.53 o
   7  12  10         41.95         35.73         5.89 o
   8  12  10          0.67         18.10         5.55 o
   9  12  10        122.12         89.89        11.60 o
  10  12  10          3.63         26.60         7.66 o
  11  12  10         27.49         23.64         7.34 o
   1  13  10         23.15         18.22         5.05 o
   2  13  10         10.58          9.82         3.99 o
   3  13  10          6.23         15.98         4.57 o
   4  13  10         32.65         52.09         6.15 o
   5  13  10        105.05        107.16        14.68 o
   6  13  10         29.26         38.34         6.72 o
   7  13  10         53.24         53.02         7.04 o
   8  13  10         12.88         24.14         5.86 o
   9  13  10         17.31         12.61         5.96 o
   0  14  10          0.91          5.17         5.71 o
   1  14  10          1.21          2.42         3.82 o
   2  14  10          0.15          2.97         3.60 o
   3  14  10          0.11          4.74         3.82 o
   4  14  10          1.06          0.76         3.70 o
   5  14  10          2.27          4.03         3.80 o
   6  14  10          0.09          3.36         3.77 o
   7  14  10          2.27          1.74         3.97 o
   8  14  10          1.56          5.19         4.58 o
   1  15  10          1.00          1.29         3.88 o
   2  15  10          2.48          3.86         3.98 o
   3  15  10         16.48         16.45         5.03 o
   4  15  10          0.44         27.38        16.72 o
   5  15  10          1.69          4.12         4.08 o
   6  15  10          4.88          5.75         4.53 o
   0  16  10          0.07         14.63        13.83 o
   1  16  10          0.01          4.18         4.33 o
   2  16  10          0.06         -0.98         4.17 o
   3  16  10          0.68         -1.13         4.36 o
   1   0  11        289.99        250.87        23.40 o
   2   0  11          9.08        481.41        25.58 o
   3   0  11        530.64        439.80        24.01 o
   5   0  11       2069.44       1689.44       103.90 o
   6   0  11         67.82        155.49        16.85 o
   7   0  11         75.81        194.96        43.14 o
   8   0  11         18.61        163.43        19.49 o
   9   0  11         39.97        145.43        25.47 o
  10   0  11         15.10        183.58        30.43 o
  11   0  11        121.81        127.22        18.26 o
  12   0  11        145.68        122.80        18.61 o
  13   0  11        793.93        374.69        33.39 o
  14   0  11         43.88        370.82        58.09 o
   0   1  11        169.91        137.21        11.62 o
   1   1  11         36.89         28.06         4.26 o
   2   1  11         30.85         27.45         4.18 o
   3   1  11          3.44          6.35         3.36 o
   4   1  11         35.95         28.24         5.47 o
   5   1  11          8.60         10.44         4.26 o
   6   1  11         43.60         28.86         8.21 o
   7   1  11         12.91         15.92         4.30 o
   8   1  11         12.44         23.39         6.82 o
   9   1  11          0.03         14.32         5.67 o
  10   1  11          5.53          7.03         7.54 o
  11   1  11         12.03         11.08         5.82 o
  12   1  11          1.21         16.70        11.25 o
  13   1  11          5.03          2.78         5.08 o
  14   1  11          1.92          1.81         5.07 o
   1   2  11         48.79         39.76         5.45 o
   2   2  11          6.52          5.29         3.11 o
   3   2  11         83.55         86.50         7.41 o
   4   2  11         13.44         36.01         4.69 o
   5   2  11        276.49        353.92        21.19 o
   6   2  11          0.10         15.46         4.44 o
   7   2  11         10.79         21.73        10.90 o
   8   2  11          0.09          8.69         5.25 o
   9   2  11          0.01         26.10         6.71 o
  10   2  11          0.11          2.74         5.12 o
  11   2  11          1.11         22.66        15.75 o
  12   2  11          9.79         10.38         5.24 o
  13   2  11         74.63         20.29        12.47 o
  14   2  11          0.48          0.20         4.92 o
   0   3  11        288.24        266.30        17.28 o
   1   3  11         59.49         71.43         9.22 o
   2   3  11         48.19         42.16         5.07 o
   3   3  11         10.50         16.57         4.77 o
   4   3  11          9.37         11.41         3.57 o
   5   3  11          5.86          6.29         3.54 o
   6   3  11         30.95         22.74         4.97 o
   7   3  11         12.60          5.71         3.54 o
   8   3  11          3.06          5.22         4.87 o
   9   3  11          2.39          3.69         5.32 o
  10   3  11          1.18         11.06         5.69 o
  11   3  11          0.50          2.05         5.70 o
  12   3  11         21.93          6.16         7.03 o
  13   3  11          3.44         12.59         6.21 o
  14   3  11          3.05          3.83         5.61 o
   1   4  11          5.96         12.06         3.64 o
   2   4  11          0.03          4.89         3.86 o
   3   4  11          1.35          2.52         3.76 o
   4   4  11         88.78         69.09         6.95 o
   5   4  11         42.19         73.11         7.47 o
   6   4  11         22.92         27.43         4.95 o
   7   4  11          0.07          2.07         3.56 o
   8   4  11          2.88          3.44         4.00 o
   9   4  11          0.18          7.42         5.02 o
  10   4  11          0.92          3.43         5.15 o
  11   4  11          5.66          6.15         5.07 o
  12   4  11          0.05         -0.66         5.12 o
  13   4  11          3.78         -0.46         5.06 o
  14   4  11          3.75         -0.30         5.44 o
   0   5  11       1308.70       1804.74        77.92 o
   1   5  11        113.25        184.59        18.21 o
   2   5  11        399.34        353.21        38.73 o
   3   5  11         80.37        111.23         9.80 o
   4   5  11        136.18        136.53        17.04 o
   5   5  11          2.88          5.71         3.25 o
   6   5  11        265.73        230.11        13.65 o
   7   5  11          0.22         13.19         4.36 o
   8   5  11          2.29         18.38         9.50 o
   9   5  11          7.66         10.26         5.68 o
  10   5  11          2.06         35.94        11.14 o
  11   5  11          7.61         16.30         6.53 o
  12   5  11         41.18         29.34         8.87 o
  13   5  11          1.40          7.16         5.57 o
  14   5  11         10.00          4.77         5.64 o
   1   6  11         25.20         33.77         7.01 o
   2   6  11          2.55          6.20         3.62 o
   3   6  11         42.66         27.88         4.59 o
   4   6  11         28.79         58.13         7.44 o
   5   6  11        201.42        164.85        18.55 o
   6   6  11          8.21         22.01         4.72 o
   7   6  11          0.45         19.86        10.55 o
   8   6  11          2.60          1.39         4.48 o
   9   6  11          0.03         15.88         6.13 o
  10   6  11          8.33          2.27         7.14 o
  11   6  11         14.99          8.23         5.68 o
  12   6  11          3.20          6.74         5.37 o
  13   6  11         43.01         56.01         9.77 o
   0   7  11         21.01         43.91         7.83 o
   1   7  11        107.05        131.73        10.16 o
   2   7  11          1.02          5.02         3.43 o
   3   7  11         39.41         21.15         4.28 o
   4   7  11          0.31          2.75         3.28 o
   5   7  11         21.89         13.39         3.85 o
   6   7  11          1.61          4.15         3.67 o
   7   7  11         10.75         27.70         7.64 o
   8   7  11         25.06         25.36         6.03 o
   9   7  11         90.36         81.57        14.52 o
  10   7  11          3.52         41.87        13.75 o
  11   7  11         35.64         40.35        17.64 o
  12   7  11          9.54         10.79         6.16 o
  13   7  11          5.07          8.08         5.91 o
   1   8  11          0.20         10.51         3.76 o
   2   8  11          5.88         14.63         4.13 o
   3   8  11          4.54          4.71         3.30 o
   4   8  11          4.18         19.40         6.25 o
   5   8  11          0.65          5.89         4.22 o
   6   8  11        182.61        157.69        27.95 o
   7   8  11          8.73         13.79         4.75 o
   8   8  11         25.82         26.31         6.58 o
   9   8  11         33.62         28.18         7.53 o
  10   8  11          7.52         14.16         6.63 o
  11   8  11          6.07         -2.05         5.32 o
  12   8  11         56.46         66.83        16.48 o
   0   9  11        144.17        129.47        12.70 o
   1   9  11         19.41         18.04         6.65 o
   2   9  11         26.64         23.47         5.27 o
   3   9  11          1.62          7.40         3.66 o
   4   9  11          9.55          1.09         3.42 o
   5   9  11          0.05          1.53         3.29 o
   6   9  11          0.22          4.51         3.71 o
   7   9  11          2.34         12.87         7.18 o
   8   9  11         52.85         47.41         7.75 o
   9   9  11          1.08          1.56         5.14 o
  10   9  11         27.52         14.57         6.62 o
  11   9  11          3.40         -0.36         6.57 o
   1  10  11          7.99         13.96         4.11 o
   2  10  11          3.50          2.97         3.30 o
   3  10  11          9.09         22.58        10.39 o
   4  10  11          8.28         15.99         4.03 o
   5  10  11         60.26         69.48         8.07 o
   6  10  11          0.24          7.66         4.05 o
   7  10  11          0.01          6.70         4.61 o
   8  10  11          1.50          4.34         4.97 o
   9  10  11          8.60          3.91         5.83 o
  10  10  11         11.76          3.88         6.34 o
  11  10  11         21.71         63.15        37.67 o
   0  11  11         51.73         97.53        14.56 o
   1  11  11         11.31         31.09         5.32 o
   2  11  11          0.98          7.36         3.84 o
   3  11  11          0.14         11.13         4.03 o
   4  11  11          0.24          6.59         3.72 o
   5  11  11          1.13          4.99         3.65 o
   6  11  11          0.73          1.01         4.02 o
   7  11  11         10.03          6.32         4.05 o
   8  11  11          3.72         -0.56         4.79 o
   9  11  11         11.89         15.04         6.21 o
  10  11  11         13.56          0.90         6.36 o
   1  12  11          2.94          6.71         4.02 o
   2  12  11          6.43          7.89         3.90 o
   3  12  11          6.46         14.46         4.60 o
   4  12  11          2.70         21.16         6.77 o
   5  12  11         14.03         48.80        13.29 o
   6  12  11         22.30         16.45         4.77 o
   7  12  11          0.00          0.86         4.27 o
   8  12  11          4.51          2.60         5.61 o
   0  13  11        305.03        312.13        22.02 o
   1  13  11        218.75        232.15        18.81 o
   2  13  11         20.02         22.72         5.44 o
   3  13  11          5.09          7.12         4.19 o
   4  13  11         14.54         11.69         4.23 o
   5  13  11         20.70         27.41         5.86 o
   6  13  11         34.67         20.39         5.40 o
   7  13  11         32.15         22.21         7.40 o
   1  14  11          0.18          3.34         4.15 o
   2  14  11          1.09         -1.41         3.55 o
   3  14  11          1.86          5.84         4.92 o
   4  14  11          5.07          9.54         4.60 o
   5  14  11          1.68          4.02         4.22 o
   0   0  12        429.37        304.70        27.35 o
   1   0  12        167.45        860.04        84.89 o
   2   0  12         21.98        105.19        10.79 o
   3   0  12         85.09        104.04        10.57 o
   4   0  12        175.97         81.94        14.32 o
   5   0  12         39.93         51.80        13.17 o
   6   0  12        176.23        187.36        51.29 o
   7   0  12         39.08        107.81        15.35 o
   9   0  12         53.34        139.01        22.44 o
  10   0  12          0.35         30.00        11.08 o
  11   0  12        114.64         63.09        18.69 o
  12   0  12        132.26         93.98        16.40 o
  13   0  12          4.12         91.31        16.05 o
   1   1  12          2.62         12.50         3.63 o
   2   1  12          3.14          7.03         3.48 o
   3   1  12          6.29         15.19         6.79 o
   4   1  12          4.24         11.66         3.63 o
   5   1  12         19.00         20.69         5.21 o
   6   1  12         20.45         14.27         4.42 o
   7   1  12          2.11          7.88         4.12 o
   8   1  12          0.54          9.79         5.53 o
   9   1  12          2.50         10.68         5.60 o
  10   1  12          0.41          8.52         6.39 o
  11   1  12         20.77         22.81         7.12 o
  12   1  12          0.89          6.72         5.65 o
  13   1  12         17.85         26.31        12.10 o
   0   2  12         78.29         64.43         8.39 o
   1   2  12         10.66         12.38         3.65 o
   2   2  12          2.14          9.68         5.06 o
   3   2  12         15.81         17.94         3.95 o
   4   2  12          3.15         13.16         3.64 o
   5   2  12          5.30          9.39         3.53 o
   6   2  12         15.79         18.84         4.56 o
   7   2  12          8.70         11.00         4.23 o
   8   2  12         30.73         19.40         6.66 o
   9   2  12         35.54         15.95         6.35 o
  10   2  12          0.07          9.09         5.72 o
  11   2  12         29.24         16.25         6.61 o
  12   2  12         14.76         15.83         6.84 o
   1   3  12          2.87          5.95         4.52 o
   2   3  12          6.37          8.96         3.55 o
   3   3  12          4.56          7.93         3.26 o
   4   3  12         49.94         28.21         5.17 o
   5   3  12          5.45          9.09         3.33 o
   6   3  12         15.46          9.70         3.90 o
   7   3  12          1.64          2.74         3.67 o
   8   3  12          1.34          1.90         4.81 o
   9   3  12          6.04          9.63         5.79 o
  10   3  12          1.97          2.47         5.07 o
  11   3  12          0.03         -0.54         5.07 o
  12   3  12          1.51          0.03         5.21 o
   0   4  12          2.94         13.96         5.43 o
   1   4  12         86.94         55.67         5.96 o
   2   4  12          3.18          3.11         3.32 o
   3   4  12          2.19         11.33         3.63 o
   4   4  12          4.07          9.66         3.58 o
   5   4  12          0.12          0.02         2.98 o
   6   4  12          3.59          6.17         3.69 o
   7   4  12          0.13         -0.75         3.30 o
   8   4  12          2.77         15.64         6.06 o
   9   4  12         14.75          6.91         5.43 o
  10   4  12          3.59          6.26         5.26 o
  11   4  12          0.24         -0.16         4.84 o
  12   4  12          0.97          6.00         5.74 o
   1   5  12          7.95         12.59         4.03 o
   2   5  12         27.13         25.62         5.05 o
   3   5  12         73.92         45.15         6.47 o
   4   5  12         87.57         88.87        10.19 o
   5   5  12         31.89         61.17         9.08 o
   6   5  12        112.07         97.05         8.65 o
   7   5  12          3.21         25.14        10.86 o
   8   5  12          0.42          4.59         5.88 o
   9   5  12          2.19          1.55         5.70 o
  10   5  12          1.71          0.56         5.10 o
  11   5  12         53.42         47.34         8.93 o
  12   5  12          0.01          7.09         6.14 o
   0   6  12          3.84          9.43         5.12 o
   1   6  12         51.77         51.25         8.71 o
   2   6  12          0.18          5.15         3.22 o
   3   6  12          1.11          2.39         3.28 o
   4   6  12         17.78          8.92         3.55 o
   5   6  12          0.18          4.83         3.33 o
   6   6  12          5.30          7.88         4.31 o
   7   6  12          1.63         13.80         4.76 o
   8   6  12          1.79         14.34         6.35 o
   9   6  12          7.20         14.98         6.18 o
  10   6  12          0.43         10.63         6.09 o
  11   6  12          2.83         11.09         6.46 o
   1   7  12          3.75          8.05         3.87 o
   2   7  12          2.20          8.03         4.52 o
   3   7  12          1.27          8.75         4.62 o
   4   7  12         11.98          9.64         6.73 o
   5   7  12         13.47         22.50         7.07 o
   6   7  12         21.69         12.66         7.23 o
   7   7  12          4.98         12.69         4.70 o
   8   7  12          0.84         18.70         6.65 o
   9   7  12         10.56         12.99         9.51 o
  10   7  12          3.47         -2.11         5.17 o
  11   7  12          1.93          1.04         5.64 o
   0   8  12          9.40         27.67         9.09 o
   1   8  12        314.58        287.06        21.95 o
   2   8  12          9.62         18.69         5.24 o
   3   8  12          2.33          2.21         3.37 o
   4   8  12          9.49          9.35         3.80 o
   5   8  12          1.41          9.20         3.73 o
   6   8  12          4.66          6.26         3.98 o
   7   8  12          5.16          9.35         4.26 o
   8   8  12         51.43         44.85         7.65 o
   9   8  12         33.95         57.87        11.21 o
  10   8  12          0.00         16.51         6.71 o
   1   9  12          1.62          5.57         3.79 o
   2   9  12          1.26          0.32         3.19 o
   3   9  12         11.02         13.09         4.05 o
   4   9  12          1.54          4.36         3.77 o
   5   9  12          7.55          6.92         3.73 o
   6   9  12         10.36          5.99         4.06 o
   7   9  12         12.50          9.39         4.89 o
   8   9  12          0.10          0.87         4.83 o
   9   9  12          0.17         -6.05         6.05 o
   0  10  12          9.54         22.77        13.66 o
   1  10  12          6.32         12.28         4.06 o
   2  10  12          7.42          9.54         4.05 o
   3  10  12         21.92         17.28         4.59 o
   4  10  12         12.62         15.56         4.35 o
   5  10  12          6.79          6.55         3.96 o
   6  10  12         25.83         12.69         4.93 o
   7  10  12          0.36          4.26         4.66 o
   8  10  12         36.98         21.75         7.23 o
   1  11  12         16.98         18.28         8.83 o
   2  11  12          0.35          1.71         3.77 o
   3  11  12          0.35          3.55         5.86 o
   4  11  12         12.40          9.24         4.06 o
   5  11  12         29.82         31.01         5.85 o
   6  11  12          0.93         20.82        14.42 o
   7  11  12          0.58         17.12        15.14 o
   0  12  12          1.93         16.89         6.92 o
   1  12  12        147.65        127.49        10.92 o
   2  12  12          3.98          9.21         4.35 o
   3  12  12          5.19          6.29         4.09 o
   4  12  12          2.13         -2.20         3.80 o
   5  12  12          8.99         13.80         4.99 o
   1  13  12         18.42          7.88         4.57 o
   1   0  13         71.98         68.09        10.25 o
   2   0  13          5.28        275.35        25.62 o
   3   0  13         14.78         67.39         8.94 o
   4   0  13         44.57        104.60        10.79 o
   5   0  13        120.42        105.41        13.08 o
   7   0  13        177.72         79.90        17.32 o
   8   0  13          0.11         31.20        21.48 o
  10   0  13         24.44         77.71        15.73 o
   0   1  13         13.43         13.26         7.38 o
   1   1  13          7.84         11.83         3.98 o
   2   1  13          3.45         23.97         4.90 o
   3   1  13          0.52          9.71         3.91 o
   4   1  13         17.59          9.65         4.06 o
   5   1  13          5.41          3.61         4.07 o
   6   1  13          2.79         10.43         4.38 o
   7   1  13          0.11          5.86         5.72 o
   8   1  13         25.82         21.50         6.91 o
   9   1  13          6.09          3.96         5.49 o
  10   1  13          2.20          5.82         5.81 o
   1   2  13          3.81          4.55         3.22 o
   2   2  13          1.12          2.55         3.17 o
   3   2  13          2.13          1.66         3.39 o
   4   2  13          2.25         10.22         4.47 o
   5   2  13          3.94         15.04         7.31 o
   6   2  13         27.67         11.98         4.25 o
   7   2  13          2.67          0.92         4.65 o
   8   2  13          1.78          0.45         4.90 o
   9   2  13          4.82         10.28         6.49 o
  10   2  13         13.49          2.22         5.08 o
   0   3  13          3.11          3.96         5.08 o
   1   3  13          4.77          6.78         3.58 o
   2   3  13          0.21          5.29         3.49 o
   3   3  13          2.11          3.01         3.20 o
   4   3  13          0.34          2.55         3.32 o
   5   3  13          0.11         -0.03         3.27 o
   6   3  13          2.46          1.44         3.54 o
   7   3  13         13.37         12.61         5.25 o
   8   3  13         12.83         17.38         6.48 o
   9   3  13          6.12          1.73         5.95 o
  10   3  13          0.79         -0.29         5.43 o
   1   4  13          8.06          6.79         3.53 o
   2   4  13          8.05          2.89         3.08 o
   3   4  13          1.03          5.44         3.13 o
   4   4  13          0.08          2.38         3.25 o
   5   4  13         20.81          9.45         4.11 o
   6   4  13          0.00          9.01         4.29 o
   7   4  13          3.02          2.40         3.96 o
   8   4  13          1.08          2.21         5.41 o
   9   4  13          2.32          2.07         5.60 o
  10   4  13          1.96          0.89         6.25 o
   0   5  13         40.42         88.25        19.96 o
   1   5  13        101.68         82.54         7.28 o
   2   5  13         15.96         13.69         4.65 o
   3   5  13         13.32         16.64         4.40 o
   4   5  13         12.62          6.63         3.83 o
   5   5  13          6.87          9.76         4.17 o
   6   5  13         29.17         19.70         5.33 o
   7   5  13          5.52         12.31         5.61 o
   8   5  13        191.66        158.36        15.24 o
   9   5  13         24.16         10.47         6.88 o
   1   6  13         10.09          6.80         3.68 o
   2   6  13          0.12          5.30         3.57 o
   3   6  13         17.05         13.90         4.23 o
   4   6  13          6.90         24.52         7.03 o
   5   6  13         34.23         64.21         8.73 o
   6   6  13         12.11          5.13         4.18 o
   7   6  13          0.51         14.93         8.56 o
   8   6  13          0.31          5.30         6.13 o
   0   7  13         24.55         67.21        15.80 o
   1   7  13        139.48         54.32         6.30 o
   2   7  13         20.72         27.11        10.13 o
   3   7  13         13.82         16.81         4.30 o
   4   7  13          2.56          9.67         3.98 o
   5   7  13          2.52          5.68         4.17 o
   6   7  13          3.74          8.68         4.61 o
   7   7  13         32.65         32.94         7.51 o
   8   7  13          0.96         16.64         9.17 o
   1   8  13          0.19          5.67         3.90 o
   2   8  13          6.87         11.83         4.26 o
   3   8  13          2.89         11.82         4.79 o
   4   8  13        133.25        137.87        23.26 o
   5   8  13          4.28         23.40         5.59 o
   6   8  13         33.50         97.74        34.48 o
   7   8  13        108.66         75.76        28.07 o
   0   9  13          0.01         12.70         9.21 o
   1   9  13          1.87          2.67         3.60 o
   2   9  13         11.11          3.70         3.74 o
   3   9  13          0.19          5.80         3.99 o
   4   9  13          0.03          2.71         3.84 o
   5   9  13          1.79          3.88         4.94 o
   1  10  13          8.17          6.46         4.73 o
   2  10  13          0.02          2.86         3.78 o
   3  10  13          0.39          6.17         4.55 o
   1   0  14        104.40        132.96        12.92 o
   2   0  14        137.35        126.55        27.61 o
   3   0  14         22.21         37.39         8.75 o
   4   0  14         19.78         46.56         8.39 o
   5   0  14          2.38         43.68         9.64 o
   6   0  14         98.15        129.86        14.95 o
   7   0  14          4.45         98.59        23.50 o
   1   1  14          4.50          9.80         4.29 o
   2   1  14          0.51         10.13         3.87 o
   3   1  14          0.72          4.22         4.27 o
   4   1  14         10.95          5.86         3.93 o
   5   1  14          0.01          5.77         5.00 o
   6   1  14          0.19          3.45         4.39 o
   7   1  14          7.68          8.66        13.98 o
   0   2  14         82.22         71.43        20.01 o
   1   2  14         52.85         31.37         5.79 o
   2   2  14          3.84         13.02         4.06 o
   3   2  14          4.39          4.39         3.60 o
   4   2  14          0.07          2.57         3.53 o
   5   2  14          0.22          3.20         4.30 o
   6   2  14         13.22          3.87         4.17 o
   7   2  14          7.63         -0.44         7.10 o
   1   3  14          0.15          4.02         3.51 o
   2   3  14          8.74          3.81         3.57 o
   3   3  14          2.03          0.48         3.67 o
   4   3  14         55.39         34.71         6.48 o
   5   3  14          1.96          5.12         4.32 o
   6   3  14          0.80          5.80         4.82 o
   0   4  14         16.37         15.34         6.07 o
   1   4  14         10.52          3.86         3.44 o
   2   4  14          8.63          2.94         3.44 o
   3   4  14          0.23          5.24         3.57 o
   4   4  14          4.41          1.56         3.38 o
   5   4  14          0.15          1.21         4.15 o
   6   4  14          1.36          0.09         4.63 o
   1   5  14         18.88          7.64         3.85 o
   2   5  14         22.37         18.70         4.71 o
   3   5  14          2.58          7.65         3.89 o
   4   5  14          0.32          1.59         3.97 o
   5   5  14          4.72         10.43         5.65 o
   0   6  14         30.67         46.70        10.57 o
   1   6  14          1.38          9.21         4.09 o
   2   6  14          0.90          7.28         4.00 o
   3   6  14          0.09          1.65         3.62 o
   4   6  14          0.65         11.78         5.11 o
   1   7  14          0.13         -1.04         3.64 o
   2   7  14          1.08          3.03         3.82 o
                                                
