# Supplementary material for: Improving data quality for three-dimensional electron diffraction by a post-column energy filter and a new crystal tracking method
Source: J Appl Crystallogr. 2022 Nov 29;55(Pt 6):1583–91. doi: 10.1107/S1600576722009633 (PMC9721325; doi:10.1107/S1600576722009633)
Supplement: Supplementary file 4 [file j-55-01583-sup4.zip › nb5321ZSM-5_crystal3_noEXTI_15evsup42.hkl]

#
# h,k,l, Fc-squared, Fo-squared, sigma(Fo-squared), status flag
#
data_15ev
_shelx_title ' '
_shelx_refln_list_code          4
_shelx_F_calc_maximum      266.35
_exptl_crystal_F_000       939.25
_reflns_d_resolution_high  0.9003

loop_
 _space_group_symop_operation_xyz
 'x, y, z'
 '-x, -y, -z'
 '-x+1/2, -y, z+1/2'
 'x+1/2, y, -z+1/2'
 '-x, y+1/2, -z'
 'x, -y+1/2, z'
 'x+1/2, -y+1/2, -z+1/2'
 '-x+1/2, y+1/2, z+1/2'

_cell_length_a    20.0220
_cell_length_b    19.8990
_cell_length_c    13.3830
_cell_angle_alpha  90.000
_cell_angle_beta   90.000
_cell_angle_gamma  90.000

_shelx_F_squared_multiplier     1.000

loop_
 _refln_index_h
 _refln_index_k
 _refln_index_l
 _refln_F_squared_calc
 _refln_F_squared_meas
 _refln_F_squared_sigma
 _refln_observed_status
   2   0   0      23648.38       2460.51       123.92 o
   4   0   0       7530.78       1462.55        74.75 o
   6   0   0       9797.31       2157.01       110.35 o
  10   0   0      21749.70       6685.41       338.91 o
  12   0   0          0.52        736.41        58.74 o
   2   1   0        496.53        339.64        12.85 o
   4   1   0        696.05        502.62        38.44 o
   6   1   0        620.58        750.13        39.99 o
   8   1   0         33.55         30.89         6.48 o
  10   1   0         77.34         67.00         5.06 o
  12   1   0         48.48         48.34        17.76 o
   2   2   0        267.47        538.78        39.50 o
   4   2   0        146.19        169.17         9.41 o
   6   2   0         97.79        141.25         7.09 o
   8   2   0       1221.71       1747.72       103.13 o
  10   2   0        631.81        713.98        39.99 o
  12   2   0         19.47        121.20        91.46 o
   4   3   0       3205.16       1992.64       364.57 o
   6   3   0       2074.25       1923.42       100.26 o
   8   3   0        417.01        418.38        18.49 o
  10   3   0         97.26        165.93         9.29 o
  12   3   0       2352.04       1889.19       431.83 o
   4   4   0         33.89         34.01         5.15 o
   6   4   0         36.00         28.95         5.35 o
   8   4   0         35.94         59.19         9.68 o
  10   4   0        238.49        214.93        22.03 o
  12   4   0          2.55          9.20         6.16 o
   6   5   0       2019.72       1387.55       129.97 o
   8   5   0          8.53         15.27         4.29 o
  10   5   0         32.14         45.58         5.84 o
  12   5   0        181.71        149.15        19.19 o
   6   6   0         93.38         54.00         7.64 o
   8   6   0        255.65        627.22        82.30 o
  10   6   0        219.05        253.49        15.68 o
  12   6   0         51.49         36.28         9.88 o
   8   7   0         49.32         62.65        16.43 o
  10   7   0         29.48         63.99        29.70 o
  12   7   0        873.27        691.77        61.07 o
  10   8   0         46.66         44.57        11.04 o
  10   9   0          1.69          5.47         6.62 o
  10  10   0       1553.01       1612.73       128.31 o
   1   0   1      21234.76       2111.51       142.94 o
   2   0   1         95.09        168.77         6.71 o
   3   0   1      10705.81       1991.55       185.16 o
   4   0   1          6.99        140.93         5.98 o
   5   0   1      70942.95      13132.25       588.04 o
   6   0   1        715.78        577.28        89.75 o
   7   0   1        804.44        609.24        32.01 o
   8   0   1         16.68         28.89         8.05 o
   9   0   1        201.98        127.29        10.59 o
  10   0   1         93.59        139.03         8.79 o
  11   0   1        325.74        351.99        35.28 o
  12   0   1        114.29        101.17        13.95 o
   0   1   1      15953.82       1376.20       222.42 o
   1   1   1       3182.97       1166.94        51.15 o
   2   1   1          0.98        133.49        11.78 o
   3   1   1         49.99        125.64         6.11 o
   4   1   1        148.08        156.41        10.52 o
   5   1   1         94.80         47.71         4.98 o
   6   1   1         89.65        105.27        13.46 o
   7   1   1        115.72        151.69         5.88 o
   8   1   1        671.60        702.53        36.23 o
   9   1   1         52.91         47.59         4.61 o
  10   1   1        196.61        270.09        13.88 o
  11   1   1        111.99        133.87        28.51 o
  12   1   1         90.19        202.92       225.70 o
   1   2   1        388.04        663.04        48.90 o
   2   2   1         15.86         33.78         6.77 o
   3   2   1        620.11        863.49        35.65 o
   4   2   1       4147.81       2298.56       654.33 o
   5   2   1       1185.39       1114.61       276.48 o
   6   2   1        144.31        176.13         8.21 o
   7   2   1         25.00         38.06         5.98 o
   8   2   1         57.92         95.20         5.89 o
   9   2   1         15.00         22.27         6.27 o
  10   2   1        117.85        123.22        10.26 o
  11   2   1         22.14         36.73         5.47 o
  12   2   1        303.51        324.22        21.71 o
   0   3   1       5522.70        703.12        38.37 o
   1   3   1       3187.27        837.77       286.57 o
   2   3   1         15.73         28.04         6.55 o
   3   3   1        416.77        493.87        20.06 o
   4   3   1        186.46        222.69        21.54 o
   5   3   1         79.52         81.17        16.34 o
   6   3   1         11.56         25.79         5.27 o
   7   3   1       1464.12       1371.62        73.59 o
   8   3   1         44.02         56.33         5.03 o
   9   3   1        329.49        257.34        19.53 o
  10   3   1        164.15        148.11         7.14 o
  11   3   1       1206.04       1265.79        74.39 o
  12   3   1        197.86        228.20        30.64 o
   1   4   1        254.40        193.72        18.39 o
   2   4   1          0.12         36.88         5.46 o
   3   4   1         67.66         60.96         5.95 o
   4   4   1         21.84         35.13         5.89 o
   5   4   1        428.09        617.64        36.00 o
   6   4   1          7.15         12.13         3.93 o
   7   4   1          3.80         11.08         3.90 o
   8   4   1          7.96         12.17         4.16 o
   9   4   1          5.47         11.53         2.59 o
  10   4   1          2.70          5.31         2.09 o
  11   4   1          5.19          9.30         2.80 o
  12   4   1          0.04        171.88        72.48 o
   2   5   1          0.02         50.47        13.40 o
   4   5   1        369.40        399.93        25.48 o
   5   5   1         31.81         19.77         3.38 o
   6   5   1        321.24        247.91        13.14 o
   7   5   1        204.08        226.77        21.50 o
   8   5   1        141.14        341.98        33.92 o
   9   5   1        196.32        204.74        22.58 o
  10   5   1        890.86        952.65        45.44 o
  11   5   1        841.19        870.38        35.02 o
  12   5   1        264.83        325.89        22.83 o
   4   6   1         12.82          8.62         4.26 o
   5   6   1        452.01        434.54        40.13 o
   6   6   1         17.32         14.84         3.48 o
   7   6   1         23.05         23.24         5.80 o
   8   6   1         12.33          7.55         5.53 o
   9   6   1          4.32          3.52         3.23 o
  10   6   1         12.58         17.20         3.50 o
  11   6   1          7.70         36.59        20.57 o
  12   6   1         34.15         21.77         6.06 o
   4   7   1         43.18         40.30        10.69 o
   5   7   1         20.77         24.56         6.51 o
   6   7   1          0.43         10.86         4.21 o
   7   7   1        175.59        212.55        17.78 o
   8   7   1        111.75        117.02         8.69 o
   9   7   1        158.37        197.97        17.63 o
  10   7   1         20.32         36.28        17.25 o
  11   7   1         34.95         41.98         7.77 o
  12   7   1          1.49          1.72         7.30 o
   6   8   1         59.47         37.42         7.96 o
   8   8   1         51.97         52.81         9.43 o
   9   8   1          5.04          3.02         3.50 o
  10   8   1         23.53         41.28         6.72 o
  11   8   1         11.57         58.80        21.77 o
  12   8   1        692.23        593.17        54.10 o
   6   9   1          2.67         20.17        12.44 o
   7   9   1          8.23         20.67         7.37 o
   8   9   1         72.77         81.24        11.58 o
   9   9   1         85.54        145.60        15.54 o
  10   9   1          3.88          9.12         4.62 o
  11   9   1         26.87         41.77        12.48 o
  12   9   1          2.21          0.35         6.22 o
   8  10   1         41.75         57.11        10.30 o
   9  10   1         12.43         19.14         7.10 o
  10  10   1          0.00         23.84         8.36 o
  11  10   1         40.40         67.43        33.99 o
  12  10   1          1.74         18.78         9.93 o
   8  11   1         21.59         40.08        10.36 o
   9  11   1         54.21         31.50        13.67 o
  10  11   1          0.76         30.07        11.73 o
  11  11   1          0.88         -1.51         4.58 o
  12  11   1         11.97          1.70         7.75 o
   9  12   1          2.11         10.03         9.44 o
  10  12   1         22.78         27.95        11.59 o
  10  13   1         26.78         32.21        12.00 o
   0   0   2       6309.20       2317.42       118.05 o
   1   0   2       9096.72       1917.69        88.97 o
   2   0   2       5268.33       2236.16       243.75 o
   3   0   2        237.73        321.08        19.26 o
   4   0   2         34.77        389.61        40.26 o
   5   0   2        167.60        303.83        17.81 o
   6   0   2         96.58        128.42        35.06 o
   7   0   2        208.70        338.59        16.54 o
   8   0   2        946.00       3434.31       177.52 o
   9   0   2        345.38        189.75        15.03 o
  10   0   2        320.40       4980.91       222.28 o
  11   0   2        346.17        334.11       101.02 o
  12   0   2       2000.50       1179.39        92.82 o
  13   0   2        190.54        101.50        16.76 o
   1   1   2        371.55        646.53        73.49 o
   2   1   2        239.71        409.49        19.31 o
   3   1   2       2074.93       2041.15        52.30 o
   4   1   2         91.85        289.63        10.11 o
   5   1   2       1540.67       1240.71        49.13 o
   6   1   2        421.45        442.13        26.87 o
   7   1   2        293.99        268.39        12.96 o
   8   1   2         21.61         22.81         3.50 o
   9   1   2          5.70         10.27         1.78 o
  10   1   2          6.82         11.94         2.70 o
  11   1   2         29.96         33.85         4.42 o
  12   1   2         87.12         86.93        40.83 o
  13   1   2        603.67        467.31       272.41 o
   0   2   2       3978.81        899.12       177.41 o
   1   2   2        944.57        210.61         9.88 o
   2   2   2          2.38        192.81        13.44 o
   3   2   2        127.10        139.89        18.52 o
   4   2   2          6.57         14.78         2.68 o
   5   2   2        163.13        217.95        17.38 o
   6   2   2        106.59         93.96         6.93 o
   7   2   2         81.36         97.20         9.75 o
   8   2   2         45.20        125.64        43.90 o
   9   2   2        412.57        358.15        44.48 o
  10   2   2         19.86         99.99        75.94 o
  11   2   2         27.08         78.80        23.95 o
  12   2   2         30.44         28.14         5.92 o
  13   2   2         23.08         24.67         8.86 o
   1   3   2        119.56        201.73         6.84 o
   2   3   2        899.77        821.04        67.22 o
   3   3   2       1250.06       1247.85        47.38 o
   4   3   2       5351.15       5594.35       342.28 o
   5   3   2        355.52        420.36        93.05 o
   6   3   2       3745.15       3679.02       134.24 o
   7   3   2        429.29        469.31        20.57 o
   8   3   2         46.82         28.83         4.01 o
   9   3   2         22.63         83.33        10.97 o
  10   3   2          0.44         54.37        14.32 o
  11   3   2         32.19         29.10         5.66 o
  12   3   2          1.78         41.44         7.23 o
  13   3   2        876.94       1593.74       123.43 o
   0   4   2          4.62        114.80        19.60 o
   1   4   2         39.41        177.19        19.65 o
   2   4   2        158.60         63.44         7.04 o
   3   4   2          2.02         11.65         2.78 o
   4   4   2          4.64          3.44         2.32 o
   5   4   2          4.38         18.89         8.60 o
   6   4   2          3.17          9.44         3.30 o
   7   4   2          7.67         12.11         3.19 o
   8   4   2        184.70        125.58        14.69 o
   9   4   2          3.72         13.84         3.39 o
  10   4   2         73.14         78.14         9.48 o
  11   4   2          0.26         12.01         4.18 o
  12   4   2          0.71         55.12        62.83 o
  13   4   2          0.45         19.63         8.90 o
   1   5   2       1227.43        927.62       133.76 o
   2   5   2       1114.82       1098.83        43.04 o
   3   5   2       6864.16       5351.01       235.04 o
   4   5   2        446.60        299.95        14.89 o
   5   5   2       4281.25       4491.91       164.03 o
   6   5   2       1874.88       2111.35       170.68 o
   7   5   2        305.91        338.76        23.01 o
   8   5   2        166.74        246.33        19.38 o
   9   5   2         35.29         41.23        10.60 o
  10   5   2         12.20         23.45         6.22 o
  11   5   2         48.93         37.47         8.06 o
  12   5   2        174.87        303.54        39.61 o
  13   5   2       2489.56       2020.45       155.76 o
   0   6   2        450.48        326.83        22.83 o
   1   6   2         72.55         98.20        11.84 o
   2   6   2         53.46        184.79        54.05 o
   3   6   2          6.18         13.83         5.97 o
   4   6   2          5.15         13.51         3.83 o
   5   6   2         40.63         48.86        21.76 o
   6   6   2          5.75         18.49         4.72 o
   7   6   2         13.23         26.96         4.48 o
   8   6   2          8.75         12.48         5.05 o
   9   6   2          5.92         14.58         7.23 o
  10   6   2          6.31          8.25         4.32 o
  11   6   2         15.32         41.25        12.68 o
  12   6   2          0.44         -3.38         4.16 o
  13   6   2         50.41         45.26        13.80 o
   1   7   2         40.01        102.70        11.38 o
   3   7   2        175.96        149.29         9.93 o
   4   7   2       1240.08       1441.41        56.50 o
   5   7   2        102.79        124.34         9.10 o
   6   7   2        240.62        237.35        17.23 o
   7   7   2         15.13         24.28         9.33 o
   8   7   2          0.55         20.99         6.41 o
   9   7   2         21.16         25.24         4.83 o
  10   7   2         27.94         24.06         5.13 o
  11   7   2          8.42         18.14         6.29 o
  12   7   2        177.33        146.32        15.00 o
  13   7   2         35.02         38.39        13.55 o
   2   8   2        373.22        244.44        19.73 o
   3   8   2          3.91          6.15         4.61 o
   4   8   2         78.80        104.91        20.20 o
   5   8   2         58.79         68.26        20.95 o
   6   8   2         29.88         38.49        13.51 o
   7   8   2        113.08        102.59        19.74 o
   9   8   2         65.03        199.68        31.41 o
  10   8   2         29.82         57.59        10.28 o
  11   8   2        197.85        184.24        17.65 o
  12   8   2        591.48        666.58        61.51 o
   3   9   2         30.87         34.62         8.12 o
   4   9   2          1.61          3.04         4.94 o
   5   9   2          4.20         16.11         7.42 o
   6   9   2         13.37         15.17         9.70 o
   7   9   2          0.81          7.62         3.97 o
   8   9   2          6.02          9.27         3.78 o
   9   9   2          6.04          5.55         3.57 o
  10   9   2          0.72          0.41         3.94 o
  11   9   2          4.12          3.32         4.76 o
  12   9   2          2.55          6.02         5.58 o
   4  10   2          6.39         26.36        11.16 o
   5  10   2          0.30          8.56         6.84 o
   7  10   2          2.86          9.59         4.29 o
   8  10   2         66.93        166.30        24.62 o
   9  10   2         11.00         19.63         8.97 o
  10  10   2         50.83        139.23        20.76 o
  11  10   2          6.81          9.73         7.19 o
  12  10   2        270.36        356.75        38.54 o
   5  11   2         35.72         62.21        12.70 o
   6  11   2         38.07         23.17         8.26 o
   7  11   2         10.75          9.49         7.03 o
   8  11   2          3.92          0.96         4.55 o
   9  11   2          7.82         19.15         5.56 o
  10  11   2          0.16         -2.18         4.68 o
  11  11   2          3.39          5.99         6.06 o
  12  11   2         37.35         65.38        16.44 o
   6  12   2         36.52         10.61         7.47 o
   7  12   2         73.77         76.13        13.39 o
   8  12   2         20.73         53.82        17.91 o
   9  12   2        196.54        387.79        91.23 o
  10  12   2         74.58         69.46        15.94 o
  11  12   2          2.35         20.90        14.96 o
  12  12   2         52.61         48.04        16.13 o
   8  13   2          2.77         21.30        17.86 o
   9  13   2         32.03         32.06        10.61 o
  10  13   2         24.89         29.03        12.28 o
  11  13   2         10.02          8.58         7.70 o
  12  13   2         69.49         42.31        14.52 o
   7  14   2         17.62         -3.21         9.44 o
   8  14   2        249.57        222.15        23.67 o
   9  14   2         26.39         29.67        19.98 o
  10  14   2         74.03         68.60        17.81 o
  11  14   2         17.84         12.04        10.70 o
  12  14   2          3.97          3.99         8.80 o
   8  15   2          2.62         -3.27        11.57 o
   9  15   2         10.48         30.61        13.03 o
  10  15   2          6.18          7.26        11.54 o
  10  16   2          8.68         11.05         9.51 o
   1   0   3       2371.95       2465.83        89.46 o
   2   0   3       1292.51       1511.86        55.79 o
   3   0   3      34815.04       3932.28       265.95 o
   4   0   3       5185.61       3204.93       719.10 o
   5   0   3       9424.51       5549.07      1054.64 o
   6   0   3       1789.68       1341.88       224.29 o
   7   0   3       5269.44       3716.27       402.27 o
   8   0   3        259.68        206.24         9.31 o
   9   0   3         98.30         50.55        11.31 o
  10   0   3        118.71        132.20        13.02 o
  11   0   3        473.84        465.13        46.81 o
  12   0   3        109.94        335.93        33.62 o
   0   1   3       3115.92       3474.74       195.03 o
   1   1   3        810.39       1279.50        35.28 o
   2   1   3        173.60        207.14        12.67 o
   3   1   3          0.06         37.82         8.08 o
   4   1   3          8.30         13.13         2.22 o
   5   1   3         10.77         13.94         1.96 o
   6   1   3         52.34         62.68         5.71 o
   7   1   3         85.17        101.45         9.11 o
   8   1   3        122.85        170.65        14.20 o
   9   1   3          0.73          1.25         2.68 o
  10   1   3          0.00         19.66         7.31 o
  11   1   3         59.85         76.75        12.77 o
  12   1   3         38.11         88.95        47.96 o
  13   1   3          5.29         19.14         9.75 o
   1   2   3        557.75        779.94        24.82 o
   2   2   3          0.40         25.29         5.49 o
   3   2   3       1727.39       1705.14       120.19 o
   4   2   3        711.77        680.22        34.52 o
   5   2   3       1551.03       1208.43       175.27 o
   7   2   3         45.90         68.75         4.52 o
   8   2   3         57.61         69.91        10.70 o
   9   2   3         45.80         30.93         4.72 o
  10   2   3          2.61         24.25         6.89 o
  11   2   3          1.89         28.32        11.01 o
  12   2   3        130.69        123.20        31.45 o
  13   2   3        432.71        353.34        41.62 o
   0   3   3       2059.19       1490.31       172.32 o
   1   3   3      15473.71       9108.08       559.30 o
   2   3   3        607.66        744.97        28.86 o
   3   3   3        674.91        507.32        20.00 o
   4   3   3          0.79         11.06         5.39 o
   5   3   3         96.15        115.15        18.85 o
   6   3   3         35.01         50.87         3.75 o
   7   3   3          5.25         20.34        13.97 o
   8   3   3       1461.07       1273.15       148.67 o
   9   3   3       1954.47       1840.93        99.48 o
  10   3   3         15.60         10.99         5.07 o
  11   3   3        144.43        190.18        12.55 o
  12   3   3        220.00        253.59        70.43 o
  13   3   3          7.99         32.38        14.28 o
   1   4   3         17.58         20.59         4.34 o
   2   4   3         13.47         12.71         2.37 o
   3   4   3        450.16        447.38        22.40 o
   4   4   3         46.20         50.47         5.30 o
   5   4   3          3.74         13.81         3.55 o
   6   4   3         33.45         43.37         9.30 o
   7   4   3          3.57          9.17         3.48 o
   8   4   3         11.16          3.76         3.92 o
   9   4   3          1.44          9.13         4.90 o
  10   4   3          0.10          6.70         5.94 o
  11   4   3         25.86         14.92         4.15 o
  12   4   3          4.01         11.71         5.61 o
  13   4   3        118.41        175.89        59.51 o
   0   5   3      10068.67       6445.53       367.80 o
   1   5   3       6377.42       4524.05       195.05 o
   2   5   3        581.82        411.17        15.64 o
   3   5   3         30.95         41.78         4.40 o
   4   5   3         86.23        126.71        21.93 o
   5   5   3         80.45         71.58         6.46 o
   6   5   3         41.55         61.22        20.24 o
   7   5   3        173.96        182.66        16.33 o
   8   5   3       1811.54       1031.82       488.45 o
   9   5   3         50.29         54.45         6.35 o
  10   5   3         69.70         74.10         7.23 o
  11   5   3        479.41        672.80        42.74 o
  12   5   3        130.30        136.84        48.25 o
  13   5   3          6.13         37.35        12.69 o
   1   6   3         64.84         76.29        10.93 o
   2   6   3         16.59         14.30         2.49 o
   3   6   3        340.25        392.44        22.90 o
   4   6   3         89.49         57.06         7.74 o
   5   6   3        140.77        222.76        24.69 o
   6   6   3         20.53         25.68         4.46 o
   7   6   3         22.02         66.68        27.82 o
   8   6   3         45.38         53.48         6.28 o
   9   6   3          2.55          3.91         6.69 o
  10   6   3          0.06         20.49         9.38 o
  11   6   3         10.49          9.53         8.91 o
  12   6   3          3.32         20.68        17.42 o
  13   6   3        190.29        215.44        27.42 o
   0   7   3        195.06        129.34         9.06 o
   1   7   3       1406.86       1451.50       139.72 o
   2   7   3         14.69         65.41        14.53 o
   3   7   3         71.20        101.93        20.29 o
   4   7   3         21.45         15.56         3.92 o
   5   7   3         88.77        113.53         8.93 o
   6   7   3         10.28          8.82         3.51 o
   7   7   3        100.76         91.12         8.13 o
   8   7   3         57.99         69.26        10.33 o
   9   7   3        437.90        458.83        51.72 o
  10   7   3         12.38         22.65         5.05 o
  11   7   3         25.56         36.71         7.84 o
  12   7   3          7.00          3.62         5.17 o
  13   7   3         60.73         71.80        15.86 o
   1   8   3         54.28         85.72        13.21 o
   2   8   3          3.45        172.31       131.68 o
   3   8   3        358.60        401.72        39.30 o
   4   8   3       3490.80       2950.52       111.01 o
   5   8   3        279.26        276.92        39.07 o
   6   8   3        424.18        466.13        22.67 o
   7   8   3        605.63        713.55        31.95 o
   8   8   3        316.99        278.11        16.75 o
   9   8   3         67.16         49.48         6.72 o
  10   8   3          1.12         13.25         4.42 o
  11   8   3          7.96         14.61         5.40 o
  12   8   3        370.63        494.55        34.56 o
  13   8   3        664.58        753.89        67.85 o
   0   9   3         15.01         24.74         7.02 o
   1   9   3         51.88         51.14         9.70 o
   2   9   3          5.91          5.14         3.88 o
   3   9   3          6.45         12.03         5.59 o
   4   9   3         21.50         13.49         4.79 o
   5   9   3          8.51          2.13         3.44 o
   6   9   3          0.03          2.40         3.77 o
   7   9   3         15.21          9.52         4.12 o
   8   9   3         80.65        138.45        10.86 o
   9   9   3          8.07         11.24         5.69 o
  10   9   3         18.21         23.51         5.58 o
  11   9   3         32.40         31.41        12.56 o
  12   9   3         30.19         14.97         7.11 o
  13   9   3         13.63         16.12        10.93 o
   2  10   3         37.19         27.87        10.66 o
   3  10   3       1808.42       1459.10       215.77 o
   4  10   3         79.58        106.43        32.64 o
   5  10   3        212.23        307.01        24.83 o
   6  10   3          8.25          4.01         5.95 o
   7  10   3        142.34        165.23        12.12 o
   8  10   3          0.18         31.01         5.93 o
   9  10   3          2.51         16.73         5.11 o
  10  10   3          8.24         13.21         4.86 o
  11  10   3         31.65         26.81         8.81 o
  12  10   3         55.80         66.71        11.66 o
  13  10   3       1238.75       1475.52       121.74 o
   2  11   3         25.94         25.65         8.51 o
   3  11   3         11.34         16.81         7.77 o
   4  11   3          5.51          4.20         6.60 o
   5  11   3          0.02          3.08         4.40 o
   6  11   3          1.77          6.94         5.86 o
   7  11   3          0.02          4.16         4.33 o
   8  11   3          7.51          9.57         4.86 o
   9  11   3          4.21          9.92         5.52 o
  10  11   3         18.90         27.44         6.18 o
  11  11   3          0.03          7.21         7.13 o
  12  11   3          0.02         16.20         7.91 o
  13  11   3         12.63         14.60        10.37 o
   3  12   3         88.14        113.96        17.28 o
   4  12   3        260.55        300.13        26.57 o
   5  12   3        497.97        453.61        34.90 o
   6  12   3          2.26         38.32        24.15 o
   7  12   3         32.88         34.90         6.72 o
   8  12   3         36.35         64.14        16.47 o
   9  12   3         23.92         22.88         6.34 o
  10  12   3          7.82         28.43        16.60 o
  11  12   3         11.15         12.49         6.58 o
  12  12   3        199.82        210.89        53.53 o
  13  12   3          1.80          2.53         8.49 o
   4  13   3          6.65         11.94         8.43 o
   5  13   3        112.19        108.32        16.73 o
   6  13   3         22.13         20.12         8.82 o
   7  13   3         31.55         68.39        16.57 o
   8  13   3        654.92        667.31        52.10 o
   9  13   3       1654.26       1697.29        70.18 o
  10  13   3          1.56         21.07        10.40 o
  11  13   3         12.45         12.01         6.93 o
  12  13   3        102.33        131.30        23.59 o
  13  13   3         13.22         14.18        11.65 o
   4  14   3          3.30         10.98        11.92 o
   5  14   3         40.13         34.76        10.63 o
   6  14   3          1.07         22.96         8.97 o
   7  14   3         47.54         54.05        24.70 o
   8  14   3          9.69          9.59         9.87 o
   9  14   3          0.00          0.14         4.61 o
  10  14   3         14.57          9.55         5.84 o
  11  14   3          1.25          1.05         5.86 o
  12  14   3          2.72         -3.58         8.84 o
  13  14   3         50.33         27.28        12.97 o
   5  15   3         16.77         17.97        13.52 o
   6  15   3          9.40         20.88        10.10 o
   7  15   3         53.64         35.84        12.02 o
   8  15   3        139.70        158.85        20.94 o
   9  15   3        204.00        188.73        25.42 o
  10  15   3         16.54         11.23         6.91 o
  11  15   3          2.28          4.52         6.08 o
  12  15   3          0.25          2.54         8.59 o
   6  16   3        231.14        116.70        27.67 o
   7  16   3        102.63         75.13        35.33 o
   8  16   3          5.77          0.31         7.95 o
   9  16   3          1.60         18.23        10.01 o
  10  16   3          0.01         14.65        11.11 o
  11  16   3          3.39          9.97         7.17 o
  12  16   3          1.64          5.59         9.29 o
   7  17   3          7.95         -0.13        13.14 o
   8  17   3         17.69         10.10         8.27 o
   9  17   3         16.91          8.30        11.12 o
  10  17   3          0.70          5.03        10.93 o
  11  17   3          1.92          0.53         8.85 o
  12  17   3          3.65         -0.01         8.07 o
   8  18   3          1.66          8.40        14.50 o
   9  18   3         13.76          1.79         8.84 o
  10  18   3          1.42         -5.63         7.45 o
  10  19   3          0.09          1.33         8.21 o
   0   0   4       2134.68       1124.08        78.86 o
   1   0   4       9139.09       4191.11       272.04 o
   2   0   4       2834.14       2127.53       164.75 o
   3   0   4        269.30        319.88        16.40 o
   4   0   4        376.55       2076.54       160.57 o
   5   0   4        662.57        459.44        23.47 o
   6   0   4          9.35         94.74        80.35 o
   7   0   4        307.23        286.89        42.17 o
   9   0   4         92.41        416.18        64.89 o
  10   0   4        497.38        445.22        79.58 o
  11   0   4        159.14        233.15        19.62 o
  12   0   4       2138.74       1233.68        99.18 o
  13   0   4       1032.15        610.35        55.61 o
   1   1   4        541.17        605.27        17.46 o
   2   1   4         91.55         65.94         4.91 o
   3   1   4       1007.16        912.19        71.16 o
   4   1   4         20.99         29.13         3.02 o
   5   1   4       1051.19       1298.40        49.99 o
   6   1   4         57.93         70.85         4.51 o
   7   1   4          8.47         15.01         2.38 o
   8   1   4          6.97         23.88         3.79 o
   9   1   4         55.47         59.49        14.78 o
  10   1   4          0.04         20.32         5.40 o
  12   1   4         61.60         62.85         9.86 o
  13   1   4        129.23        150.68        69.36 o
   0   2   4          0.20        193.80       112.77 o
   1   2   4       1881.81       1218.45       149.71 o
   2   2   4         52.24        107.41        18.55 o
   3   2   4        149.52        132.36        10.84 o
   4   2   4         39.21         34.07         2.66 o
   5   2   4        145.00        246.74         9.57 o
   6   2   4         23.42         35.38         2.66 o
   7   2   4        424.79        370.51        18.11 o
   8   2   4        193.72        281.63        28.31 o
   9   2   4       1115.63       1057.38        76.47 o
  10   2   4         37.79         62.96         7.33 o
  11   2   4         74.35         64.88         6.97 o
  12   2   4         22.61         36.63         7.83 o
  13   2   4         34.89         39.47        16.89 o
  14   2   4          0.91          2.90         8.45 o
   1   3   4        214.84        314.16        26.79 o
   2   3   4        338.24        363.96        24.13 o
   3   3   4        169.10        326.72        17.67 o
   4   3   4       1575.77       1488.36        57.99 o
   5   3   4        635.61        717.27        34.17 o
   6   3   4        446.07        404.55        16.93 o
   7   3   4        389.66        273.00        19.44 o
   8   3   4         70.04         61.22         4.41 o
   9   3   4          8.56         19.53         3.95 o
  10   3   4         15.59         14.59         7.77 o
  11   3   4         26.78         31.78         5.38 o
  12   3   4          0.22         29.96        23.09 o
  13   3   4          0.74         63.84        67.38 o
  14   3   4          0.02        281.83        34.17 o
   0   4   4        413.52       1879.66       100.44 o
   1   4   4         13.53         10.56         2.54 o
   2   4   4         51.55         70.21         6.76 o
   3   4   4         45.71         31.64         2.92 o
   4   4   4          2.27         49.52         3.79 o
   5   4   4          5.48          4.80         1.78 o
   6   4   4         21.01         21.24         4.52 o
   7   4   4         10.47         13.15         2.17 o
   8   4   4        244.41        280.65        13.08 o
   9   4   4         20.12         21.16         4.54 o
  10   4   4          4.71         10.93         8.97 o
  11   4   4          0.00         14.82         6.62 o
  12   4   4         59.71         18.86         7.25 o
  13   4   4         12.35         31.27         8.49 o
  14   4   4          0.51        120.56        21.66 o
   1   5   4       1123.01       1126.01        61.52 o
   2   5   4        416.70        501.75        18.24 o
   3   5   4       2303.83       2144.85        56.84 o
   4   5   4         43.05        183.27        56.49 o
   5   5   4         63.42        275.67        33.21 o
   6   5   4        114.56        115.31        12.02 o
   7   5   4          2.95         10.52         3.19 o
   8   5   4         66.58         45.41         9.37 o
   9   5   4        183.44        211.66        14.01 o
  10   5   4          3.34         24.00         5.33 o
  11   5   4          9.60         13.64        11.04 o
  12   5   4        148.64        181.07        26.42 o
  13   5   4        736.76       1040.52        61.94 o
  14   5   4        233.12        301.56        35.98 o
   0   6   4        156.63        262.62        28.96 o
   1   6   4        220.06        203.62        13.46 o
   2   6   4         26.14         43.85         3.67 o
   3   6   4          4.09          4.66         2.12 o
   4   6   4         12.53         14.98         2.70 o
   5   6   4          8.35         11.46         2.41 o
   6   6   4          6.01         22.19         5.57 o
   7   6   4          6.44          8.30         3.73 o
   8   6   4         81.71        184.22        38.57 o
   9   6   4         43.37         62.33         7.17 o
  10   6   4         21.03         53.62        20.44 o
  11   6   4          3.26          4.54         3.89 o
  12   6   4          1.72         45.38         9.22 o
  13   6   4          0.99         35.80        14.03 o
  14   6   4          2.79          4.17         8.87 o
   1   7   4        110.40         90.49         5.40 o
   2   7   4         33.41        143.61        60.52 o
   3   7   4        353.13        323.97        11.88 o
   4   7   4          0.11         32.39         8.98 o
   5   7   4         99.48        124.07         8.18 o
   6   7   4         21.73         28.09         5.13 o
   7   7   4         46.99         53.77         9.29 o
   8   7   4          8.05          8.79         5.67 o
   9   7   4         38.14         32.86         8.13 o
  10   7   4          4.83          5.49         3.98 o
  11   7   4          2.73          9.78         7.04 o
  12   7   4         51.14        115.93        64.00 o
  13   7   4        281.47        332.37        69.90 o
   0   8   4       3968.19       3599.82       159.30 o
   1   8   4       2264.32       1752.46        81.36 o
   2   8   4        657.21        696.10        43.68 o
   3   8   4       1283.76       1118.31        64.92 o
   4   8   4         82.85         87.23         8.41 o
   5   8   4         59.15         35.25         5.80 o
   6   8   4        100.27         90.12        14.25 o
   7   8   4        573.48        591.28        58.50 o
   8   8   4        515.41        554.85        37.34 o
  10   8   4        124.61        153.68        17.85 o
  11   8   4         62.14         87.20        15.82 o
  12   8   4        272.10        334.28        33.02 o
  13   8   4        234.84        251.35        22.42 o
   1   9   4          2.05          3.58         2.60 o
   2   9   4          5.35          9.67         3.30 o
   3   9   4          4.23          8.95         4.06 o
   4   9   4         52.65         87.95        15.33 o
   5   9   4        222.56        291.29        67.76 o
   6   9   4         32.44         41.38         8.90 o
   7   9   4          4.82          8.17         4.52 o
   8   9   4          5.48          2.73         3.88 o
   9   9   4         22.29         21.53         5.45 o
  10   9   4          8.95          4.64         4.34 o
  11   9   4          1.25         10.80         5.66 o
  12   9   4          0.11          3.73         5.76 o
  13   9   4         21.38         16.91         7.85 o
   0  10   4        847.50        867.57       138.87 o
   1  10   4         23.25         33.01         6.98 o
   2  10   4        239.20        173.34        12.44 o
   3  10   4        230.76        169.99        12.69 o
   4  10   4         11.41         26.09         5.66 o
   5  10   4         26.99         28.46         5.57 o
   6  10   4         15.41        100.70         9.59 o
   7  10   4         58.11         97.86        11.68 o
   8  10   4        910.83       1048.69        80.65 o
   9  10   4         86.32        145.81        19.36 o
  10  10   4          0.71         66.62         8.58 o
  11  10   4         23.43         25.12         7.92 o
  12  10   4        181.63        176.53        25.20 o
  13  10   4        195.09        261.75        34.11 o
   1  11   4         27.81         34.54         5.93 o
   2  11   4          4.74          4.86         3.98 o
   3  11   4         43.06         51.53         7.36 o
   4  11   4          2.42          4.42         4.72 o
   5  11   4         76.48         63.43         7.71 o
   6  11   4         16.59          8.20         4.25 o
   7  11   4         18.21         15.59         4.99 o
   8  11   4         12.92         26.67         9.67 o
   9  11   4          4.90          5.17         4.73 o
  10  11   4          8.46         18.82         5.97 o
  11  11   4         11.19          6.04         5.66 o
  12  11   4          0.00         -1.03         5.75 o
  13  11   4         18.46         14.97        12.17 o
   1  12   4        343.74        459.46        35.29 o
   2  12   4         45.71         24.77        18.28 o
   3  12   4        154.91        174.14        19.77 o
   4  12   4         25.03         11.70         8.33 o
   5  12   4         90.30        152.49        17.69 o
   6  12   4         14.59          6.28         5.00 o
   7  12   4        372.26        381.52        31.04 o
   8  12   4         15.61         26.11         6.42 o
   9  12   4        957.17        984.44        44.20 o
  10  12   4         12.59          9.15         5.56 o
  11  12   4        139.91         81.43        20.63 o
  12  12   4         20.90         41.51        10.31 o
  13  12   4          0.36          8.83         9.21 o
   1  13   4         18.02         18.07         8.67 o
   2  13   4        113.16         99.47        15.58 o
   3  13   4          3.47         55.45        24.56 o
   4  13   4        499.69        477.89        26.16 o
   5  13   4         62.10         78.55         9.69 o
   6  13   4        199.11        281.45        50.42 o
   7  13   4        198.31        259.16        25.23 o
   8  13   4         17.56         33.05         7.51 o
   9  13   4         18.03         20.24         6.28 o
  10  13   4         19.26          7.72         6.61 o
  11  13   4         44.80         67.20        18.94 o
  12  13   4         10.06         21.03         8.10 o
  13  13   4         69.13         57.33        16.19 o
   1  14   4          8.72         12.47        11.04 o
   2  14   4          0.94          8.35         8.30 o
   3  14   4          0.59          1.47         7.34 o
   4  14   4          4.03         -1.61         6.45 o
   5  14   4         10.57          2.96         6.39 o
   6  14   4          1.25         12.53         7.76 o
   7  14   4          2.77         14.74         5.96 o
   8  14   4          0.34         -0.95         7.00 o
   9  14   4          7.84         27.68         7.02 o
  10  14   4         13.58         13.77         5.98 o
  11  14   4          1.84          2.34         5.13 o
  12  14   4          0.21          2.34         6.05 o
  13  14   4         12.93         -2.59         6.39 o
   2  15   4         12.13          6.41        10.19 o
   3  15   4         48.64         43.17        11.85 o
   4  15   4          0.24          2.93         7.77 o
   5  15   4        770.29        751.14        53.15 o
   6  15   4         46.68         74.32        11.30 o
   7  15   4          0.04          9.82         5.41 o
   8  15   4         43.21         20.39         6.54 o
   9  15   4          2.33         10.78         6.67 o
  10  15   4          4.91         -2.23         5.72 o
  11  15   4          8.22          3.90         5.95 o
  12  15   4          2.29         15.67        12.25 o
  13  15   4         16.36         21.97        11.75 o
   3  16   4          0.87          6.91        11.65 o
   4  16   4         11.55         15.42         8.80 o
   5  16   4          0.33          1.54         8.60 o
   6  16   4          3.05          3.88         7.42 o
   7  16   4         36.46         77.38        27.46 o
   8  16   4        147.10        208.68        19.02 o
   9  16   4          1.46         14.21         6.48 o
  10  16   4         49.85         97.82        28.42 o
  11  16   4         30.74         15.78         6.81 o
  12  16   4         54.78         40.95        15.18 o
  13  16   4          1.19          1.04        11.17 o
   4  17   4          0.09         -2.11        11.32 o
   5  17   4          8.74          9.23         7.61 o
   6  17   4          1.21          8.51         8.16 o
   7  17   4          1.09          1.29         7.74 o
   8  17   4          6.63         15.30         9.65 o
   9  17   4          1.60         -3.86         5.14 o
  10  17   4          0.01          3.37         5.21 o
  11  17   4          0.17         -5.59         5.59 o
  12  17   4          1.10         -2.39         9.24 o
   5  18   4          6.86          4.64        13.09 o
   6  18   4          0.03          6.85         8.84 o
   7  18   4         36.05         17.74         9.83 o
   8  18   4         89.39         60.52        14.42 o
   9  18   4        220.40        256.24        40.15 o
  10  18   4          0.12         11.87        15.63 o
  11  18   4         11.40          3.15         6.72 o
   6  19   4          2.46          0.85        13.25 o
   7  19   4          1.49          1.89         7.31 o
   8  19   4          0.00         -6.60         8.18 o
   9  19   4          0.42          2.84         8.88 o
   7  20   4          0.41         16.94        15.79 o
   1   0   5        945.01       1017.10        50.49 o
   2   0   5       1335.70        520.73        22.20 o
   3   0   5       4131.78       2081.66       319.92 o
   4   0   5        505.89        418.34        59.98 o
   5   0   5         61.42       3834.92       494.76 o
   6   0   5       1277.20        898.89        35.67 o
   7   0   5         99.65        219.30       103.26 o
   8   0   5       1176.46        876.77        40.70 o
   9   0   5        467.96        487.11        24.83 o
  10   0   5         44.36         55.94         5.76 o
  11   0   5         90.34        203.65        20.16 o
  12   0   5       1000.51        635.33        41.30 o
  13   0   5        902.08        607.95        55.94 o
  14   0   5       1210.28        955.34        81.27 o
   0   1   5        933.34        755.62        35.63 o
   1   1   5        179.13        156.97        11.31 o
   2   1   5         22.20         43.82         5.33 o
   3   1   5         29.66         41.56         6.55 o
   4   1   5          6.16         11.40         3.50 o
   5   1   5         21.23         24.40         2.82 o
   6   1   5         43.25         77.84        10.64 o
   7   1   5         41.82         27.60         4.57 o
   8   1   5        211.13        239.26        22.21 o
   9   1   5         24.08         30.51         6.02 o
  10   1   5         36.78         37.96         5.64 o
  11   1   5          6.05         25.91         8.34 o
  12   1   5          6.30         22.06         7.52 o
  13   1   5         39.46         30.79         8.30 o
  14   1   5         17.50         24.87        12.50 o
   1   2   5         87.17        102.10         9.93 o
   2   2   5         40.57         73.29         7.46 o
   3   2   5        445.02        302.29        29.73 o
   4   2   5        234.24        235.27        38.93 o
   5   2   5         27.20         49.91         5.01 o
   6   2   5          0.96         30.53         7.03 o
   7   2   5          3.52         28.41         6.77 o
   8   2   5         20.40         23.40         3.20 o
   9   2   5         54.61         88.08         5.42 o
  10   2   5         16.49         15.71         2.68 o
  11   2   5          9.99         14.73         7.55 o
  12   2   5         54.41         47.28         8.93 o
  13   2   5        199.99        145.17        32.91 o
  14   2   5          0.00          5.44         8.62 o
   0   3   5       3525.56       3464.41       180.23 o
   1   3   5        244.59        215.12         8.97 o
   2   3   5        274.40        280.01        11.44 o
   3   3   5        119.10        124.42         9.20 o
   4   3   5         11.38         63.60         8.14 o
   5   3   5          2.95         15.55         2.88 o
   6   3   5         67.89        116.43        22.81 o
   7   3   5        172.21        131.35        14.52 o
   8   3   5        337.59        399.94        18.02 o
   9   3   5        536.39        497.72        21.90 o
  10   3   5        376.15        353.62        34.68 o
  11   3   5          0.00         13.43         9.03 o
  12   3   5         28.61         39.91         7.51 o
  13   3   5         76.94        180.68        22.33 o
  14   3   5         33.52         34.24         8.50 o
   1   4   5          3.67         37.03        11.64 o
   2   4   5         41.61         32.95         3.12 o
   3   4   5          4.42         13.53         3.64 o
   4   4   5         42.35         48.88         5.67 o
   5   4   5        190.38        197.34         7.98 o
   6   4   5          6.79         13.60         2.42 o
   7   4   5         11.52         26.36         6.64 o
   8   4   5         23.92         14.98         2.63 o
   9   4   5         16.10         13.83         3.92 o
  10   4   5          1.41         16.66         4.72 o
  11   4   5          1.80         18.40         7.41 o
  12   4   5         25.20         13.28         6.65 o
  13   4   5          4.65         -0.01         9.89 o
  14   4   5         28.68         24.90        12.84 o
   0   5   5        250.29       1738.27       103.13 o
   1   5   5        205.99        227.33         8.95 o
   2   5   5          5.72        107.14        21.76 o
   3   5   5        445.23        392.62        18.10 o
   4   5   5         30.79         81.65         5.35 o
   5   5   5         81.00         70.03         6.62 o
   6   5   5          9.74         21.89         8.61 o
   7   5   5        133.24        100.75         6.88 o
   8   5   5       1270.09       1304.62        91.55 o
   9   5   5        247.18        249.01        11.41 o
  10   5   5         34.65         21.83         7.03 o
  11   5   5          8.04         42.36        18.49 o
  12   5   5          0.48         17.07         6.33 o
  13   5   5        544.12        713.72       151.98 o
  14   5   5        201.72        311.99        33.38 o
   1   6   5         29.52         32.99         3.38 o
   2   6   5          3.37         27.62         7.85 o
   3   6   5         96.76        153.12        24.30 o
   4   6   5          1.76        254.42       215.07 o
   5   6   5         12.67         56.87        15.38 o
   6   6   5          5.75         42.92        10.49 o
   7   6   5         28.03         17.21         5.61 o
   8   6   5          0.85          6.33         4.03 o
   9   6   5         46.11         29.92         4.19 o
  10   6   5          0.06          7.74         4.64 o
  11   6   5          0.40         10.73         4.88 o
  12   6   5          8.70         14.68         6.94 o
  13   6   5         31.83         34.26         8.87 o
  14   6   5          4.58         22.51        11.79 o
   0   7   5          4.13         13.01         5.96 o
   1   7   5        154.35        170.67        11.15 o
   2   7   5         31.10         58.72        16.33 o
   3   7   5         43.39         46.26         4.55 o
   4   7   5          2.27         11.54         2.68 o
   5   7   5         37.53         60.99         4.94 o
   6   7   5          1.04         16.19         5.77 o
   7   7   5        368.42        316.58        15.82 o
   8   7   5        147.71        204.60        17.01 o
   9   7   5        636.68        740.41        48.44 o
  10   7   5          6.33         11.35         4.78 o
  11   7   5         64.55         65.84         8.23 o
  12   7   5          2.11         12.37         5.90 o
  13   7   5          8.96          8.20         6.73 o
  14   7   5         11.10          7.09        10.33 o
   1   8   5        158.35        157.74        14.35 o
   2   8   5         22.05         31.29         5.63 o
   3   8   5        251.58        277.19        16.36 o
   4   8   5       1119.71       1194.11        56.80 o
   5   8   5       1177.11       1119.71        58.86 o
   6   8   5        112.28         78.76        12.37 o
   7   8   5        207.07        148.70        16.57 o
   8   8   5        557.64        501.78        92.58 o
   9   8   5         79.81         49.55        10.51 o
  10   8   5          4.97         10.77         6.55 o
  11   8   5         17.79         18.18         5.39 o
  12   8   5        345.61        723.14        66.73 o
  13   8   5          8.77         59.76        11.49 o
   0   9   5         36.09         46.11         7.02 o
   1   9   5          5.07         10.29         2.82 o
   2   9   5          8.67         15.84         6.88 o
   3   9   5         16.79         20.81         3.54 o
   4   9   5         11.26         16.20         3.38 o
   5   9   5          0.03          4.50         2.65 o
   6   9   5         28.84         30.67         6.82 o
   7   9   5          1.53          2.45         3.90 o
   8   9   5          7.19         14.50         5.09 o
   9   9   5          8.70         14.90         5.51 o
  10   9   5          0.08          6.37         4.84 o
  11   9   5          3.05         14.18        12.16 o
  12   9   5         27.48         21.99         7.02 o
  13   9   5          3.97          5.87         6.26 o
  14   9   5          0.33         -2.17         8.68 o
   1  10   5         86.75        102.56         7.67 o
   2  10   5        112.76         77.70         5.65 o
   3  10   5        500.04        370.32        25.25 o
   4  10   5        363.64        368.49        41.33 o
   5  10   5          0.04         52.29        23.02 o
   6  10   5         44.15         39.18         7.13 o
   7  10   5          0.01         29.24        20.59 o
   8  10   5        187.76        209.87        21.42 o
   9  10   5          6.33          1.85         5.74 o
  10  10   5          5.48          2.65         4.58 o
  11  10   5          1.04         20.65        17.57 o
  12  10   5        274.99        275.97        36.06 o
  13  10   5        212.30        221.75        38.05 o
  14  10   5        240.70        249.18        33.17 o
   0  11   5         18.39         15.24        10.38 o
   1  11   5         45.25         44.09         9.25 o
   2  11   5          5.77          3.70         2.79 o
   3  11   5         11.26         10.04         3.73 o
   4  11   5          3.46          3.15         3.18 o
   5  11   5         12.66          6.18         4.13 o
   6  11   5          8.76         25.62         6.20 o
   7  11   5         13.35         23.26         6.10 o
   8  11   5         50.80         38.49        10.05 o
   9  11   5         98.60         53.19         8.22 o
  10  11   5         22.34         12.01         5.55 o
  11  11   5         13.63          5.84         5.06 o
  12  11   5         20.23         18.54         6.94 o
  13  11   5          2.96         10.28        12.17 o
  14  11   5          0.02          7.74         9.10 o
   1  12   5         15.38         11.16         3.85 o
   2  12   5         18.14         73.74        36.55 o
   3  12   5        122.98        111.25        11.93 o
   4  12   5        235.50        282.84        22.14 o
   5  12   5         18.14         21.43         6.42 o
   6  12   5         58.41         41.70        20.75 o
   7  12   5         20.85         14.88         5.84 o
   8  12   5         58.64         75.71         9.45 o
   9  12   5         20.59         27.71         6.93 o
  10  12   5         14.82         17.03         6.06 o
  11  12   5          1.85         12.97         8.40 o
  12  12   5        163.24        134.09        21.62 o
  13  12   5        127.61        125.50        31.33 o
  14  12   5         75.24         16.55        11.37 o
   0  13   5        977.42       1314.29       607.95 o
   1  13   5        410.55        356.94        39.76 o
   2  13   5        134.63        135.78        10.98 o
   3  13   5        131.01        165.40        12.36 o
   4  13   5          2.19         44.29        17.77 o
   5  13   5         17.86         10.18         5.91 o
   6  13   5         31.35        133.90        30.84 o
   7  13   5        263.17        244.67        17.08 o
   8  13   5         27.90         70.87        15.37 o
   9  13   5        906.33       1000.34        45.65 o
  10  13   5        147.22        174.82        20.82 o
  11  13   5         17.20         19.65         8.02 o
  12  13   5         17.59         53.91        18.08 o
  13  13   5         22.23        111.55        22.55 o
  14  13   5          5.43         12.51        11.59 o
   1  14   5         26.86         18.49         8.88 o
   2  14   5          3.40          8.90         4.66 o
   3  14   5         87.69        133.95        37.84 o
   4  14   5          1.40         10.89         5.50 o
   5  14   5        518.80        462.67        75.85 o
   6  14   5          1.65         10.22         5.85 o
   7  14   5          1.57          4.76         5.35 o
   8  14   5         10.84          2.69         4.97 o
   9  14   5          4.12          1.83         4.96 o
  10  14   5          0.50          7.94         5.79 o
  11  14   5          0.79         14.65         8.04 o
  12  14   5          2.71         14.22         7.30 o
  13  14   5         39.97         39.72        15.37 o
  14  14   5          0.06         10.11        11.31 o
   0  15   5        339.47        353.31        30.62 o
   1  15   5         96.91         76.12        11.66 o
   2  15   5          7.33         14.27         8.89 o
   3  15   5         18.58         10.46         6.38 o
   4  15   5         17.80          8.52         5.85 o
   5  15   5          0.06          6.51         5.66 o
   6  15   5         31.81         25.56         6.87 o
   7  15   5          6.68          9.03         5.34 o
   8  15   5         12.83         13.21         6.05 o
   9  15   5         32.20         45.58         7.96 o
  10  15   5          3.03         14.73         6.00 o
  11  15   5          5.16         22.43        11.06 o
  12  15   5          0.08         11.46        18.02 o
  13  15   5          0.27         -1.93         9.02 o
  14  15   5          1.44          3.73         9.41 o
   1  16   5          6.64          5.88         7.76 o
   2  16   5          0.23          8.29         8.17 o
   3  16   5         12.81          8.49         8.10 o
   4  16   5          3.28         28.76        12.61 o
   5  16   5         32.12         20.01        10.98 o
   6  16   5         76.51         71.24         9.89 o
   7  16   5         26.14         15.53         7.49 o
   8  16   5         13.60         14.34         6.48 o
   9  16   5          9.70          7.55         5.87 o
  10  16   5          0.35         -2.16         4.66 o
  11  16   5          6.99          2.88         5.24 o
  12  16   5         45.37         14.48         8.16 o
  13  16   5         18.79          8.26        10.25 o
   1  17   5          0.62          8.34        11.20 o
   2  17   5          8.00         22.22         9.90 o
   3  17   5         17.93         10.28         8.75 o
   4  17   5          0.01         -3.62         7.12 o
   5  17   5          1.12         -3.63         5.21 o
   6  17   5          0.01          0.29         5.03 o
   7  17   5          3.62          1.92         4.76 o
   8  17   5          0.89          3.55         5.31 o
   9  17   5         27.97         29.85         7.96 o
  10  17   5          6.03          6.39         5.92 o
  11  17   5          7.97          5.52         5.77 o
  12  17   5          4.16          5.41         7.56 o
   2  18   5          1.66         -7.17        10.52 o
   3  18   5          0.60         -2.49         7.30 o
   4  18   5         73.89         37.03        12.24 o
   5  18   5          1.40         -0.46         7.32 o
   6  18   5          8.63         52.50        22.12 o
   7  18   5         25.19         20.71         8.42 o
   8  18   5         52.29         29.27         7.73 o
   9  18   5          2.01          0.87         5.31 o
  10  18   5          3.63          7.50         6.94 o
   3  19   5          0.69         -1.49        13.65 o
   4  19   5          0.55          5.56        10.82 o
   5  19   5          0.00          4.28         7.83 o
   6  19   5          0.97          4.57        10.10 o
   7  19   5          1.55          4.63         8.46 o
   8  19   5          0.04          6.16         7.05 o
   4  20   5         15.18          0.11        16.50 o
   5  20   5         73.74         87.42        17.94 o
   1   0   6        440.80        586.16        30.62 o
   2   0   6        177.87        429.34        28.24 o
   3   0   6        244.29        294.27        14.63 o
   4   0   6         48.25        245.18        62.25 o
   5   0   6        280.37        371.00        22.28 o
   6   0   6         13.03        723.15        88.97 o
   7   0   6       1377.26       1281.91        53.84 o
   8   0   6       4389.19       1900.85       104.36 o
   9   0   6       1175.24        813.66       132.79 o
  10   0   6         87.70        192.67        19.59 o
  11   0   6       1530.59       1277.45        83.39 o
  13   0   6         38.14         86.67        17.81 o
  14   0   6        477.79        355.24        38.81 o
   1   1   6          2.99          7.21         2.95 o
   2   1   6          3.83         11.55         2.34 o
   3   1   6        670.92        393.02        67.76 o
   4   1   6         35.99         49.82         8.30 o
   5   1   6          0.26        106.14        44.73 o
   6   1   6         20.60         21.81         5.26 o
   7   1   6         64.21        102.75        10.86 o
   8   1   6         64.96         70.61        12.08 o
   9   1   6         15.43         25.76         4.70 o
  10   1   6          1.56          6.99         4.21 o
  11   1   6         64.31         69.18        26.76 o
  12   1   6         18.21         21.78         5.50 o
  13   1   6        474.37        344.63        26.79 o
  14   1   6         40.77         22.78        14.75 o
   0   2   6        102.20        103.45         7.77 o
   1   2   6        250.00        354.31        18.38 o
   2   2   6         57.02         45.73         8.33 o
   3   2   6         16.45         24.97         4.90 o
   4   2   6          2.18         18.43         3.18 o
   5   2   6         43.29         50.33         3.77 o
   6   2   6          4.56         14.65         4.84 o
   7   2   6         53.48         64.48         4.76 o
   8   2   6        228.40        284.61        79.03 o
   9   2   6        277.03        292.42        23.49 o
  10   2   6          2.11         10.52         3.28 o
  11   2   6          7.58         11.77         4.76 o
  12   2   6          3.89          8.37         4.53 o
  13   2   6          1.68          9.19         6.62 o
  14   2   6         63.13         58.31        16.33 o
   1   3   6        359.38        240.27        20.62 o
   2   3   6         19.01         46.06         4.29 o
   3   3   6         10.79        110.37        30.79 o
   4   3   6       2937.87       1899.83       263.38 o
   5   3   6       1971.61       1494.18       149.14 o
   6   3   6        133.29        252.07        12.63 o
   7   3   6         58.07         86.79         6.15 o
   8   3   6        283.08        262.89        16.79 o
   9   3   6          4.77         13.55         3.22 o
  10   3   6         14.01         27.63         4.37 o
  11   3   6         33.44         23.08         7.68 o
  12   3   6        203.54        176.23        13.04 o
  13   3   6        134.29        156.63        19.81 o
  14   3   6        400.23        365.63       106.00 o
   0   4   6         73.42         95.71         7.72 o
   1   4   6          9.08         18.50         2.76 o
   2   4   6          4.88         11.36         2.30 o
   3   4   6          5.39         16.98         3.24 o
   4   4   6         35.54         33.45         3.82 o
   5   4   6          6.55          6.24         2.26 o
   6   4   6         42.93         40.28         4.73 o
   7   4   6          3.82          6.38         2.81 o
   8   4   6          4.35         32.13        10.81 o
   9   4   6          0.09         15.36         4.21 o
  10   4   6          1.06         44.24        14.58 o
  11   4   6         22.35         24.65        10.31 o
  12   4   6         18.09         17.38         6.65 o
  13   4   6          0.02         12.45         7.36 o
  14   4   6          1.32          9.24         6.66 o
   1   5   6         11.57         17.46         4.12 o
   2   5   6        126.42        133.97        14.45 o
   3   5   6       3738.20       2965.21       178.24 o
   4   5   6        785.73        761.84        26.94 o
   5   5   6         23.27         38.13         6.91 o
   6   5   6        100.66         97.94         8.72 o
   7   5   6        134.48        163.28        15.98 o
   8   5   6        605.47        592.91        37.39 o
   9   5   6         19.64         45.03         6.89 o
  10   5   6          0.34         20.84         5.57 o
  11   5   6         85.56         71.75         9.95 o
  12   5   6        198.25        207.77        27.72 o
  13   5   6       2727.91       2843.45       154.07 o
  14   5   6        592.14        536.47        38.11 o
   0   6   6         83.83        932.15        38.91 o
   1   6   6         18.18         66.46        16.14 o
   2   6   6         43.57        790.35        27.62 o
   3   6   6          7.38          8.43         2.57 o
   4   6   6         23.26         19.54         4.55 o
   5   6   6          2.90          7.01         3.03 o
   6   6   6          6.52          8.28         2.58 o
   7   6   6          5.68         14.63         4.61 o
   8   6   6         12.30         30.80         3.85 o
   9   6   6         15.80         12.60         3.31 o
  10   6   6         18.09         19.25         4.20 o
  11   6   6          6.32          5.09         4.08 o
  12   6   6          6.87         -1.60         4.26 o
  13   6   6         10.58         46.16        10.92 o
  14   6   6         23.61         18.94         8.43 o
   1   7   6         57.56         57.97         5.48 o
   2   7   6          9.43         19.68         3.35 o
   3   7   6         80.45        166.17        37.63 o
   4   7   6        271.15        441.78        92.08 o
   5   7   6         86.86         92.26         5.83 o
   6   7   6         12.99         15.57         3.07 o
   7   7   6         21.33         39.89         9.24 o
   8   7   6         20.64         17.07         3.47 o
   9   7   6          7.33         15.10         3.69 o
  10   7   6         17.93         16.75         4.83 o
  11   7   6          4.42         10.62         4.96 o
  12   7   6        162.00        127.59        11.72 o
  13   7   6         15.94         28.24         8.92 o
  14   7   6         33.19         21.82        14.93 o
   0   8   6       2012.12       1636.40        92.49 o
   1   8   6       2345.03       2266.12       112.34 o
   2   8   6         44.90         60.93         5.91 o
   3   8   6         18.57         25.63         7.35 o
   4   8   6         72.70         79.63         7.25 o
   5   8   6          8.59          8.83         3.01 o
   6   8   6         17.66         47.26        15.89 o
   7   8   6         23.80         19.19         8.57 o
   8   8   6        240.96        337.90        29.07 o
   9   8   6        251.15        186.16        21.57 o
  10   8   6        304.76        277.92        32.30 o
  11   8   6        250.07        263.97        17.06 o
  12   8   6         20.43         19.35         6.30 o
  13   8   6         89.32         64.92        11.84 o
  14   8   6          0.04         19.66         7.85 o
   1   9   6          0.67          9.80         2.92 o
   2   9   6          6.53          8.81         3.01 o
   3   9   6         45.48         40.95         5.93 o
   4   9   6         18.38         19.63         4.19 o
   5   9   6         14.21          4.69         4.85 o
   6   9   6          4.18          6.09         3.89 o
   7   9   6          8.05          3.59         2.83 o
   8   9   6          0.70         15.08         7.45 o
   9   9   6          7.40          6.23         3.60 o
  10   9   6          3.51          1.94         3.59 o
  11   9   6          0.15          6.48         5.03 o
  12   9   6         16.90          8.79         9.54 o
  13   9   6         39.34         45.38        11.47 o
  14   9   6          8.28         12.46        10.87 o
   0  10   6        265.06        611.48        40.92 o
   1  10   6        129.33        127.08         9.02 o
   2  10   6         30.56        102.03        10.02 o
   3  10   6          8.58         18.63         3.81 o
   4  10   6          0.54         16.10         4.03 o
   5  10   6         15.93         20.42         3.59 o
   6  10   6          7.42         11.53         3.28 o
   7  10   6        118.72        113.92        10.75 o
   8  10   6        873.33        924.39       144.14 o
   9  10   6         44.92         70.36        14.72 o
  10  10   6         82.96         97.73        10.58 o
  11  10   6        312.71        302.59        23.22 o
  12  10   6         76.93         57.96         9.40 o
  13  10   6          9.23          5.83         6.89 o
  14  10   6         49.42         64.26        17.58 o
   1  11   6          4.68          4.56         3.04 o
   2  11   6          6.34          8.00         3.19 o
   3  11   6         51.27         70.99        10.25 o
   4  11   6         15.37         18.99         4.57 o
   5  11   6         12.23         27.77         6.67 o
   6  11   6         18.94         18.62         5.24 o
   7  11   6         17.86         14.07        10.87 o
   8  11   6          8.31          6.23         4.14 o
   9  11   6          1.20          3.75         4.61 o
  10  11   6          8.47          2.38         4.59 o
  11  11   6         14.13          7.73         4.89 o
  12  11   6         24.54          9.59         6.01 o
  13  11   6         16.13         21.10        10.11 o
  14  11   6          5.73          5.44         9.65 o
   0  12   6         38.54         95.06        16.00 o
   1  12   6        573.35        698.11        32.60 o
   2  12   6         10.89         18.34         4.50 o
   3  12   6         12.97         10.69         4.30 o
   4  12   6          1.63          4.83         3.29 o
   5  12   6         12.89         22.34         4.86 o
   6  12   6          4.30          6.87         5.57 o
   7  12   6          5.51          6.36         4.78 o
   8  12   6         52.91         81.96        11.44 o
   9  12   6        215.13        232.18        16.84 o
  10  12   6          1.99          5.52         5.32 o
  11  12   6         16.47         31.58         7.31 o
  12  12   6          5.34         -0.33         5.35 o
  13  12   6         30.63         10.93        13.66 o
  14  12   6          9.40         14.37        10.61 o
   1  13   6        162.53        168.94        13.71 o
   2  13   6          4.40         18.18         4.75 o
   3  13   6         20.81        134.43        35.24 o
   4  13   6       1951.58       2222.59        88.30 o
   5  13   6       1207.81       1198.29       117.33 o
   6  13   6         54.80        103.58        11.83 o
   7  13   6         63.88         68.48         9.65 o
   8  13   6        249.70        225.06        16.68 o
   9  13   6          8.47         10.38         5.70 o
  10  13   6         37.62         48.04        12.44 o
  11  13   6         14.68         23.87        10.35 o
  12  13   6        349.63        342.48        42.19 o
  13  13   6         36.00         38.53        10.70 o
   0  14   6        457.14        453.94        24.83 o
   1  14   6          5.27          8.31         3.87 o
   2  14   6          3.45          6.26         4.29 o
   3  14   6          5.19          3.86         4.13 o
   4  14   6         31.37         24.11         5.54 o
   5  14   6          0.11          5.63         4.58 o
   6  14   6         25.67         23.10         6.68 o
   7  14   6          3.56          7.39         5.10 o
   8  14   6         54.29         46.13         8.31 o
   9  14   6          1.90         -0.18         4.56 o
  10  14   6         58.46         43.04        10.56 o
  11  14   6          0.40          6.77         6.81 o
  12  14   6         25.10         12.15         7.39 o
  13  14   6          1.26          7.33         7.34 o
  14  14   6          2.02          0.09         9.73 o
   1  15   6          2.86          1.03         3.56 o
   2  15   6          0.01          7.10         4.03 o
   3  15   6         13.55         18.81         6.27 o
   4  15   6        160.85        106.99        12.07 o
   5  15   6         25.91         39.26         7.85 o
   6  15   6         13.71          8.97         5.30 o
   7  15   6         31.79         43.50         7.89 o
   8  15   6         11.90         11.43         5.45 o
   9  15   6          2.87          6.09         5.21 o
  10  15   6          0.36          2.72         5.39 o
  11  15   6          5.17         18.46         7.40 o
  12  15   6         27.08         24.98         7.89 o
  13  15   6          0.49         19.76        13.24 o
   0  16   6          0.72          3.35         7.61 o
   1  16   6         18.71         16.23         5.81 o
   2  16   6          0.12          3.60         4.41 o
   3  16   6          0.06         12.50         8.53 o
   4  16   6          0.84         -0.32         4.97 o
   5  16   6          0.13          0.53         5.09 o
   6  16   6          0.64          4.35         4.86 o
   7  16   6         39.05         32.70         7.43 o
   8  16   6          2.04          3.44         5.07 o
   9  16   6         11.39         11.44         5.88 o
  10  16   6         15.76         21.33        12.87 o
  11  16   6         21.66         42.28        16.85 o
  12  16   6          1.96         -4.07         5.72 o
   1  17   6          8.78          2.37         5.89 o
   2  17   6          0.68         -1.62         4.64 o
   3  17   6          0.65          7.63         5.65 o
   4  17   6         32.88         35.97         7.81 o
   5  17   6         17.36         10.41         5.64 o
   6  17   6          0.20         10.69         7.25 o
   7  17   6          8.22          8.63         5.33 o
   8  17   6          8.12         -3.03         4.93 o
   9  17   6          0.00          0.64         5.54 o
  10  17   6          0.78          1.80         5.19 o
  11  17   6          2.53         10.08         6.66 o
   0  18   6         25.73         21.51        11.66 o
   1  18   6        112.96        147.27        25.83 o
   2  18   6          0.87          7.74         8.33 o
   3  18   6          0.28          0.84         5.38 o
   4  18   6          0.20         -0.13         5.67 o
   5  18   6          0.18          2.93         5.68 o
   6  18   6          1.71          0.99         5.95 o
   7  18   6          0.34         15.25         9.35 o
   8  18   6          1.30          0.23         6.30 o
   9  18   6         12.03         18.28         7.39 o
   1  19   6          0.94         -4.84         8.54 o
   2  19   6          0.02          9.28         9.21 o
   3  19   6          0.56          3.32         7.94 o
   4  19   6          9.62          8.05         9.59 o
   5  19   6          9.24          8.69         7.07 o
   6  19   6          3.32          2.86         6.22 o
   2  20   6          3.21          1.41         9.92 o
   3  20   6          0.12         -0.65         9.74 o
   1   0   7         45.54        128.82        13.27 o
   2   0   7        105.71       1229.95       196.26 o
   3   0   7       2354.84       1350.56       212.02 o
   4   0   7        211.15        633.35       183.16 o
   5   0   7         15.23        226.25        25.16 o
   6   0   7        386.26        316.33        21.40 o
   7   0   7        108.83        277.24        21.73 o
   8   0   7          8.25        400.16        62.62 o
   9   0   7         30.75        678.48       449.79 o
  10   0   7         71.52        211.20        31.72 o
  11   0   7          0.50        170.11        18.37 o
  12   0   7        877.46       1366.09        79.94 o
  14   0   7        149.80        141.70        23.69 o
  15   0   7         93.16        131.36        23.04 o
   0   1   7        155.75        120.94        12.53 o
   1   1   7         18.82         22.13         7.58 o
   2   1   7         94.65        116.60        11.92 o
   3   1   7          7.76         12.03         3.94 o
   4   1   7          0.05         22.06         8.04 o
   5   1   7         22.15         20.84         3.83 o
   6   1   7         18.69         48.72        14.99 o
   7   1   7          2.51         25.39         5.05 o
   8   1   7       1038.11        696.21        80.33 o
   9   1   7         17.22         25.40         3.74 o
  10   1   7         25.11         92.35        25.42 o
  11   1   7         41.15         23.30         7.31 o
  12   1   7        143.80        105.81        14.21 o
  13   1   7          1.76          5.56         4.72 o
  14   1   7         18.74         24.13         8.53 o
  15   1   7          0.11         13.79         7.18 o
   1   2   7          0.41         16.28         4.34 o
   2   2   7         27.93         17.06         2.92 o
   3   2   7        265.47        216.66        17.57 o
   4   2   7       1066.25       1171.30        61.54 o
   5   2   7         38.80         81.17         6.55 o
   6   2   7         99.98        131.23         7.27 o
   7   2   7          0.48          6.45         2.55 o
   8   2   7         27.77         26.57         3.84 o
   9   2   7          2.51          6.65         2.90 o
  10   2   7         75.22         62.87         7.75 o
  11   2   7          2.81          1.93         4.07 o
  12   2   7         70.54         62.26         8.24 o
  13   2   7        101.91        145.68        17.62 o
  14   2   7         32.00         38.80         9.75 o
  15   2   7          0.21         -1.56         5.33 o
   0   3   7       1773.60       1700.60        93.26 o
   1   3   7        376.22        385.07        25.79 o
   2   3   7        367.72        304.40        28.68 o
   3   3   7         37.19         76.35         8.50 o
   4   3   7         52.24         55.58         6.81 o
   5   3   7         20.98         26.55         5.98 o
   6   3   7        276.81        211.97        12.71 o
   7   3   7         35.50         55.49         4.42 o
   8   3   7        251.86        376.27        24.78 o
   9   3   7        445.52        410.94        31.59 o
  10   3   7         20.08         25.61         7.44 o
  11   3   7          9.17         10.57         4.65 o
  12   3   7        238.90        225.43        19.47 o
  13   3   7         55.00         31.31         6.96 o
  14   3   7          6.12          4.28         5.76 o
  15   3   7          6.90          4.67         7.49 o
   1   4   7          8.80         22.73         5.86 o
   2   4   7         31.24         34.97         3.68 o
   3   4   7         99.28        106.51         9.13 o
   4   4   7         29.86         42.91         6.09 o
   5   4   7          0.78          9.61         2.98 o
   6   4   7          6.90         12.13         3.94 o
   7   4   7         24.33         18.80         4.05 o
   8   4   7          5.44         23.44         5.03 o
   9   4   7          9.07         22.04         3.81 o
  10   4   7          1.69         19.91         5.52 o
  11   4   7          0.47          9.06         4.99 o
  12   4   7         28.51         42.14         7.50 o
  13   4   7        100.60         92.80        17.38 o
  14   4   7          7.31          8.20         8.15 o
  15   4   7          3.43         10.22         9.79 o
   0   5   7         73.25         58.45        17.76 o
   1   5   7          4.64         10.20         3.99 o
   2   5   7       1289.80       1136.44        46.66 o
   3   5   7         11.81         18.87         4.64 o
   4   5   7         21.73         18.73         4.40 o
   5   5   7         65.29         73.25         7.56 o
   6   5   7        265.52        158.57        28.69 o
   7   5   7        172.36        163.85         7.89 o
   8   5   7       4099.89       2816.14       326.15 o
   9   5   7        313.79        307.95        36.15 o
  10   5   7         79.35         96.78        10.77 o
  11   5   7        324.48        276.44        52.52 o
  12   5   7       1089.90        690.09        46.84 o
  13   5   7         12.70         21.74        10.76 o
  14   5   7         45.51         32.60        22.12 o
  15   5   7          0.32          3.59         8.27 o
   1   6   7          1.15         19.69         3.27 o
   2   6   7          1.76         24.77         6.50 o
   3   6   7        260.75        494.02        73.99 o
   4   6   7        125.25        178.44        18.52 o
   5   6   7         71.15        132.80         9.04 o
   6   6   7         52.19         42.85         6.89 o
   7   6   7          8.58         14.72         3.66 o
   8   6   7          3.44         13.73         3.42 o
   9   6   7          0.01         12.87         3.78 o
  10   6   7          0.29         10.96         4.55 o
  11   6   7         25.48         21.51         6.12 o
  12   6   7         47.73         54.33         8.40 o
  13   6   7        188.47        247.73        32.27 o
  14   6   7         19.62         24.84        17.49 o
  15   6   7          4.76          1.21         9.33 o
   0   7   7        561.09        270.44        22.44 o
   1   7   7        186.34        232.37        16.81 o
   2   7   7          1.45         14.04         3.59 o
   3   7   7          6.53          8.17         2.81 o
   4   7   7          9.32         11.26         3.18 o
   5   7   7          5.37          8.10         2.80 o
   6   7   7         25.89         29.26         6.01 o
   7   7   7          5.90         13.87         3.65 o
   8   7   7         64.09         56.98         6.97 o
   9   7   7        123.30        116.72         9.84 o
  10   7   7         27.09         37.79         7.27 o
  11   7   7          9.39         11.17         5.40 o
  12   7   7          0.24          5.41         4.79 o
  13   7   7         14.05         16.84        11.87 o
  14   7   7         25.88         11.61         6.65 o
  15   7   7          0.99          0.04         8.76 o
   1   8   7        176.03        196.70        31.10 o
   2   8   7        186.73        161.51         9.78 o
   3   8   7          2.73         57.18         7.25 o
   4   8   7       3546.74       3088.64       164.07 o
   5   8   7        683.22        613.40        63.32 o
   6   8   7       1196.89       1138.81        48.07 o
   7   8   7          4.46         15.90         6.04 o
   8   8   7         50.16         52.69         8.19 o
   9   8   7         15.59         24.25         4.73 o
  10   8   7         19.78         21.46         6.11 o
  11   8   7          1.45         11.37         5.34 o
  12   8   7         77.39         70.46        28.11 o
  13   8   7         34.94         36.68         8.16 o
  14   8   7         35.66         73.61        42.49 o
  15   8   7          1.92         -4.21         7.64 o
   0   9   7         55.12         60.12        10.25 o
   1   9   7          0.07          4.60         3.56 o
   2   9   7         13.72         30.08         6.00 o
   3   9   7          0.04          5.15         2.97 o
   4   9   7         12.51          8.35         3.17 o
   5   9   7         12.30          9.27         3.22 o
   6   9   7          8.96          6.73         2.94 o
   7   9   7          0.31          3.29         2.81 o
   8   9   7         30.63         83.71        41.44 o
   9   9   7          1.65         11.13         6.94 o
  10   9   7          8.72          9.36         4.43 o
  11   9   7         14.37          5.25         5.18 o
  12   9   7         10.50         15.84         6.29 o
  13   9   7          0.53          4.28         5.61 o
  14   9   7          0.51         14.70         7.76 o
  15   9   7          1.17         -3.16         8.82 o
   1  10   7         12.85         21.70         6.11 o
   2  10   7         31.11         50.15         8.36 o
   3  10   7        125.59        154.30         9.93 o
   4  10   7         39.35         55.01         5.28 o
   5  10   7        121.99        107.63        13.66 o
   6  10   7         69.65        102.77         8.37 o
   7  10   7         78.07         98.11        10.71 o
   8  10   7         10.93         18.30         4.86 o
   9  10   7          6.05          3.91         3.64 o
  10  10   7          2.33          9.45         4.54 o
  11  10   7          6.53         12.15         5.65 o
  12  10   7         49.43         71.48        14.47 o
  13  10   7         51.71         88.39        19.82 o
  14  10   7          0.06         28.42        12.49 o
  15  10   7         15.27         10.48         9.60 o
   0  11   7         27.89         28.74         9.12 o
   1  11   7         83.55         84.78         7.06 o
   2  11   7          0.00          4.09         4.81 o
   3  11   7          0.02          3.72         3.08 o
   4  11   7          1.63          5.66         3.29 o
   5  11   7          3.74          3.75         3.26 o
   6  11   7          0.24         20.91         4.83 o
   7  11   7          1.35         11.58         3.72 o
   8  11   7         10.00         10.87         4.60 o
   9  11   7         11.33          6.43         3.89 o
  10  11   7          7.02         10.48         4.96 o
  11  11   7         14.20         53.59        13.29 o
  12  11   7          1.84         20.16         7.25 o
  13  11   7          0.68          4.41         6.23 o
  14  11   7          3.56          9.81        15.23 o
  15  11   7          0.71          7.60         9.01 o
   1  12   7         15.85         16.06         4.17 o
   2  12   7         35.69         69.13         9.63 o
   3  12   7          9.16         32.43         4.81 o
   4  12   7       1129.87       1169.24        56.48 o
   5  12   7         13.51         39.19         7.33 o
   6  12   7        208.95        279.10        17.56 o
   7  12   7          3.34          2.56         3.24 o
   8  12   7         17.55         18.48         5.18 o
   9  12   7          0.00         10.49         5.31 o
  10  12   7         42.89         29.59         6.25 o
  11  12   7          0.02         -2.32         5.12 o
  12  12   7         59.93         77.12        11.37 o
  13  12   7          0.30          9.33         8.04 o
  14  12   7          5.55          4.06         9.23 o
  15  12   7          2.34         21.21        13.48 o
   0  13   7       1218.24       1628.15       161.05 o
   1  13   7         61.87         82.09         7.85 o
   2  13   7        145.24        159.19        12.50 o
   3  13   7         28.31         63.28        13.85 o
   4  13   7         24.82         29.48         4.90 o
   5  13   7          6.76         11.81         3.79 o
   6  13   7        145.47        119.37        10.34 o
   7  13   7          0.49         23.02         5.89 o
   8  13   7         46.74         91.44        20.90 o
   9  13   7        107.09        107.63        10.23 o
  10  13   7         29.75         29.19        12.61 o
  11  13   7         14.71         44.73        16.31 o
  12  13   7        165.48        123.78        30.40 o
  13  13   7         52.21         33.29         8.92 o
  14  13   7         19.14         30.82        14.20 o
   1  14   7          3.83          7.55         3.67 o
   2  14   7          0.71         15.10         4.10 o
   3  14   7          9.75         23.01         6.59 o
   4  14   7         37.43         27.75         4.80 o
   5  14   7         19.38         20.86         6.91 o
   6  14   7         55.79         35.25         8.58 o
   7  14   7          7.96          7.66         5.16 o
   8  14   7          0.00         -1.01         4.10 o
   9  14   7          6.24          4.64         5.25 o
  10  14   7          1.17         -0.80         5.14 o
  11  14   7          3.25          5.78         5.31 o
  12  14   7          3.32         17.04         7.41 o
  13  14   7          6.93         12.62        15.14 o
   0  15   7        193.86        178.38        30.72 o
   1  15   7          0.18          9.26         4.23 o
   2  15   7         22.59          9.35         4.14 o
   3  15   7          1.41          0.55         3.45 o
   4  15   7          1.81          8.14         4.28 o
   5  15   7          0.04         10.37         4.83 o
   6  15   7         18.27         13.01         4.96 o
   7  15   7          0.76          7.79         4.75 o
   8  15   7         30.44         62.75        16.00 o
   9  15   7          4.66          6.97         7.64 o
  10  15   7          0.26         18.69        12.56 o
  11  15   7          3.28         10.24         6.44 o
  12  15   7          0.30          9.72         6.72 o
   1  16   7          0.00         -2.43         3.39 o
   2  16   7          7.61          1.22         3.41 o
   3  16   7          0.03          4.01         3.79 o
   4  16   7          9.89         16.75         5.57 o
   5  16   7          2.71          7.40         4.33 o
   6  16   7         47.04         41.82         7.58 o
   7  16   7          0.03          0.63         4.88 o
   8  16   7         13.55          9.08         5.69 o
   9  16   7          2.26         -1.56         4.94 o
  10  16   7          0.01          0.94         5.41 o
  11  16   7          2.72         12.16         6.56 o
   0  17   7         69.52         64.66        10.02 o
   1  17   7          1.27         13.16         4.56 o
   2  17   7          5.81          6.00         4.05 o
   3  17   7          0.41          5.23         4.82 o
   4  17   7          2.13          7.63         4.55 o
   5  17   7          0.06         -0.35         4.81 o
   6  17   7          1.87          0.31         5.11 o
   7  17   7          0.21         -3.78         5.32 o
   8  17   7          0.95          1.07         5.50 o
   9  17   7          0.84          7.56         7.92 o
   1  18   7         14.86          6.03         4.96 o
   2  18   7          8.77         10.32         5.38 o
   3  18   7          1.26          4.30         5.08 o
   4  18   7        204.97        156.05        13.67 o
   5  18   7         34.89         32.92        10.20 o
   6  18   7         61.79         44.85         9.31 o
   7  18   7          0.54          0.17         5.20 o
   0  19   7         23.79          7.72        10.04 o
   1  19   7          3.61          4.92         5.45 o
   2  19   7          0.91         -1.59         5.83 o
   3  19   7          0.68         -2.91         6.07 o
   4  19   7          1.05          2.84         9.65 o
   0   0   8       4593.50       2751.41       352.22 o
   1   0   8       3124.29       1795.21        80.04 o
   2   0   8         50.92        246.30        17.09 o
   3   0   8        110.68        185.93        20.51 o
   4   0   8         52.87        206.55        20.37 o
   5   0   8         65.81        119.17        17.79 o
   6   0   8        165.91        236.07        20.86 o
   7   0   8         84.57        286.98        73.88 o
   8   0   8       5112.85       2186.82       281.24 o
   9   0   8        142.06        766.33        97.26 o
  10   0   8       1134.29       1215.95       118.82 o
  11   0   8        141.96        219.58        53.16 o
  12   0   8        323.91        284.09        25.36 o
  13   0   8        144.78        179.71        20.20 o
  14   0   8        101.19        208.89        28.53 o
  15   0   8          1.03        116.16        22.01 o
   1   1   8          6.49          9.84         2.64 o
   2   1   8          2.37         11.14         2.73 o
   3   1   8          0.23         25.89         7.13 o
   4   1   8          5.18         10.33         3.28 o
   5   1   8         34.06         37.23         5.46 o
   6   1   8          0.11         26.07         7.57 o
   7   1   8        127.82        143.79        25.39 o
   8   1   8         23.49         21.36         3.84 o
   9   1   8         11.08          9.55         4.03 o
  10   1   8          6.30          3.30         4.71 o
  11   1   8         20.73         33.11        11.17 o
  12   1   8         19.65         32.67        12.24 o
  13   1   8         48.38         35.80         6.78 o
  14   1   8          5.40          2.76         9.26 o
  15   1   8          3.60          2.69         6.48 o
   0   2   8        536.78        401.45        20.43 o
   1   2   8         11.58         23.21         3.81 o
   2   2   8         21.77         19.79         3.07 o
   3   2   8         65.86         53.52         5.28 o
   4   2   8          1.54         12.92         3.93 o
   5   2   8          5.16          5.42         2.39 o
   6   2   8          5.76          7.70         2.47 o
   7   2   8         16.95         20.94         3.52 o
   8   2   8        455.58        493.49        39.72 o
   9   2   8          6.24         35.90         6.69 o
  10   2   8         71.80         74.50         8.94 o
  11   2   8         10.20          3.14         4.84 o
  12   2   8         50.29         59.28         8.49 o
  13   2   8         24.12         15.41         5.50 o
  14   2   8         12.95         14.95         7.60 o
  15   2   8          2.70          0.51         5.62 o
   1   3   8         19.51         23.71         3.33 o
   2   3   8         11.94         18.65         3.05 o
   3   3   8         24.00         22.10         4.02 o
   4   3   8         13.31         19.86         3.74 o
   5   3   8          4.10          8.79         5.46 o
   6   3   8          8.82         36.17         9.10 o
   7   3   8        220.37        207.31        16.04 o
   8   3   8          0.15         14.82         3.53 o
   9   3   8          0.99         10.96         3.73 o
  10   3   8          7.17          3.48         4.91 o
  11   3   8         40.55         39.52         7.01 o
  12   3   8         38.13         47.52         7.65 o
  13   3   8         68.17         65.79         8.59 o
  14   3   8          0.31          6.86         6.07 o
  15   3   8          3.44          4.66         5.52 o
   0   4   8          0.65          6.17         3.62 o
   1   4   8         14.73         10.17         3.12 o
   2   4   8         22.89         22.20         3.90 o
   3   4   8         13.60         28.43         3.59 o
   4   4   8          5.11         19.76         5.04 o
   5   4   8          7.12          9.40         2.88 o
   6   4   8          8.12         12.83         2.87 o
   7   4   8         39.32         44.99         5.26 o
   8   4   8        102.93         92.54         8.34 o
   9   4   8         19.72         48.27        19.60 o
  10   4   8          5.61          5.17         5.85 o
  11   4   8          1.54          8.26         5.18 o
  12   4   8         10.70         15.93         6.97 o
  13   4   8          8.58          8.92         4.96 o
  14   4   8          1.00         -0.93         5.95 o
  15   4   8          0.37          3.73         5.65 o
   1   5   8          8.17         40.90         7.87 o
   2   5   8          9.94         14.37         3.39 o
   3   5   8         14.83         16.81         4.64 o
   4   5   8          7.40         10.88         4.62 o
   5   5   8         13.60        117.31        70.56 o
   6   5   8          7.93         58.52        16.01 o
   7   5   8        727.62        774.83        34.99 o
   8   5   8         34.60         52.66         5.57 o
   9   5   8         11.77         24.80         6.46 o
  10   5   8         31.34         25.79         6.97 o
  11   5   8        129.73        163.58        18.31 o
  12   5   8         73.53         68.27         8.88 o
  13   5   8         92.09        110.46        18.29 o
  14   5   8         18.51         77.72        66.58 o
  15   5   8          5.57          4.73         7.90 o
   0   6   8        150.71        329.50        53.23 o
   1   6   8         34.80         38.14         5.35 o
   2   6   8         12.63         32.88         5.51 o
   3   6   8         10.14         18.53         4.29 o
   4   6   8          0.19          5.61         2.55 o
   5   6   8          2.83          6.69         2.74 o
   6   6   8         11.91          8.48         4.51 o
   7   6   8         28.20         32.78         5.63 o
   8   6   8        339.40        303.27        79.69 o
   9   6   8         58.87         98.53        20.02 o
  10   6   8         10.42         26.56         8.02 o
  11   6   8         15.50         10.68         5.93 o
  12   6   8         43.36         45.39         7.95 o
  13   6   8          0.00         10.15         5.89 o
  14   6   8          5.44          4.75         6.41 o
  15   6   8          1.80          4.08         6.48 o
   1   7   8         19.92         16.03         3.60 o
   2   7   8         29.35         30.04         4.66 o
   3   7   8          2.40         68.42        29.08 o
   4   7   8        602.79        563.09        39.52 o
   5   7   8         92.04        132.84        10.33 o
   6   7   8         78.68         82.81         7.74 o
   7   7   8          1.91          5.51         3.04 o
   8   7   8         18.07         11.65         6.17 o
   9   7   8          7.86          5.58         3.77 o
  10   7   8         24.29         24.87         6.72 o
  11   7   8          5.17         -0.23         4.66 o
  12   7   8         70.10        107.64        11.63 o
  13   7   8          0.86         10.68         6.19 o
  14   7   8          5.10          4.04         6.96 o
  15   7   8          7.67          9.75         7.16 o
   0   8   8         20.23        199.90        19.98 o
   1   8   8       2424.11       2259.89       123.51 o
   2   8   8          6.24         33.04         5.35 o
   3   8   8         58.41         77.70        10.23 o
   4   8   8         31.97         22.02         4.60 o
   5   8   8         14.57         20.16         3.72 o
   6   8   8         73.01         80.92         8.42 o
   7   8   8         26.89         57.12         7.21 o
   8   8   8        167.56        191.62        17.25 o
   9   8   8        400.03        423.55        87.53 o
  10   8   8         39.68         91.56        12.01 o
  11   8   8         66.01         75.09        10.39 o
  12   8   8         72.81         60.97         9.09 o
  13   8   8          0.06          9.82         5.84 o
  14   8   8          0.13         23.26         8.68 o
  15   8   8          0.17          0.44         7.69 o
   1   9   8         16.40         17.86         3.76 o
   2   9   8          0.85          4.20         3.00 o
   3   9   8         17.93         16.25         9.41 o
   4   9   8          1.52         31.11        13.30 o
   5   9   8         11.89         28.35         8.89 o
   6   9   8          7.43         15.10         3.90 o
   7   9   8          1.49          6.73         3.42 o
   8   9   8          5.36          5.28         3.39 o
   9   9   8          2.43          8.37         4.01 o
  10   9   8          0.00          2.10         3.75 o
  11   9   8         17.44         11.95         5.77 o
  12   9   8          0.84         -0.27         4.44 o
  13   9   8          5.10          7.91         5.87 o
  14   9   8          6.35          7.41         7.17 o
  15   9   8          2.45          3.11         8.68 o
   0  10   8        342.49        495.29        44.35 o
   1  10   8        820.49        848.31        47.12 o
   2  10   8         11.31         19.11         4.90 o
   3  10   8          0.14          6.90         3.18 o
   4  10   8          5.08          6.94         3.52 o
   5  10   8         14.53          9.97         4.10 o
   6  10   8         27.55         17.52         4.00 o
   7  10   8          0.59         24.91         6.75 o
   8  10   8        342.30        318.40        53.01 o
   9  10   8        237.11        185.91        11.67 o
  10  10   8        257.18        235.27        29.37 o
  11  10   8         29.49         32.10         8.32 o
  12  10   8         14.21         31.09        12.73 o
  13  10   8          4.26          4.22         5.86 o
  14  10   8          4.18          8.51         6.96 o
  15  10   8          0.07          3.98         9.96 o
   1  11   8          9.79          8.71         3.35 o
   2  11   8         13.21         10.27         3.83 o
   3  11   8          9.30         18.45         4.12 o
   4  11   8        106.96        114.49         8.70 o
   5  11   8         34.05         36.09         4.76 o
   6  11   8         39.79         49.04         6.60 o
   7  11   8          9.18         16.70         3.93 o
   8  11   8          1.95          5.17         3.66 o
   9  11   8          5.10          3.28         3.86 o
  10  11   8          0.69          4.67         4.37 o
  11  11   8          0.13         15.02         6.92 o
  12  11   8         17.95         32.85        15.49 o
  13  11   8         20.99         60.02        12.66 o
  14  11   8          7.36         12.81         7.65 o
  15  11   8          0.56         89.99        21.85 o
   0  12   8        178.89        107.14        10.94 o
   1  12   8        313.46        319.69        15.12 o
   2  12   8          1.39          3.02         3.49 o
   3  12   8         18.77         18.14         4.19 o
   4  12   8          3.84          5.00         3.36 o
   5  12   8          3.35          5.62         3.30 o
   6  12   8          6.62          9.36         3.53 o
   7  12   8         14.76         14.44         4.58 o
   8  12   8         16.09         26.35         7.87 o
   9  12   8         23.06         22.02         5.08 o
  10  12   8         11.39          6.95         4.75 o
  11  12   8          1.95         12.44         8.39 o
  12  12   8          3.46         15.70         5.98 o
  13  12   8          1.39         -3.90         5.91 o
  14  12   8          9.95          8.40         7.14 o
   1  13   8          8.56         32.06        10.23 o
   2  13   8          0.12          2.04         3.19 o
   3  13   8         17.13         20.09         6.75 o
   4  13   8        274.61        301.53        15.90 o
   5  13   8         15.17         64.41        13.56 o
   6  13   8          2.19         22.84         9.47 o
   7  13   8        163.23        144.53        12.98 o
   8  13   8          5.67         16.89         4.39 o
   9  13   8          3.77          1.83         3.67 o
  10  13   8          1.30         20.79         8.70 o
  11  13   8         39.03         27.48         6.58 o
  12  13   8        154.45        164.32        19.60 o
  13  13   8        121.52        133.05        20.84 o
   0  14   8         40.09         55.80         9.63 o
   1  14   8         22.79         37.99         5.70 o
   2  14   8          6.73          5.86         3.56 o
   3  14   8          6.97         10.90         3.75 o
   4  14   8          0.47          1.16         3.49 o
   5  14   8          0.49          3.94         3.49 o
   6  14   8          1.91          2.98         3.53 o
   7  14   8          0.55          3.94         3.29 o
   8  14   8          5.94          7.76         4.10 o
   9  14   8         12.55          8.62         5.67 o
  10  14   8          2.33          0.03         4.19 o
  11  14   8          0.51         -2.79         4.24 o
  12  14   8          2.63          3.12         6.15 o
   1  15   8          1.20          3.27         3.56 o
   2  15   8          2.81          5.88         3.63 o
   3  15   8          3.33         32.21         5.21 o
   4  15   8         34.24         27.43         4.96 o
   5  15   8         23.63         29.16         5.51 o
   6  15   8          1.19          6.63         3.88 o
   7  15   8          4.56          4.02         3.68 o
   8  15   8          0.00          2.39         4.30 o
   9  15   8          0.01         -2.24         4.17 o
  10  15   8          2.04          9.40         5.14 o
  11  15   8          4.88          6.49         5.65 o
   0  16   8         20.73         28.55         7.03 o
   1  16   8          5.74         12.25         4.36 o
   2  16   8          2.25         -1.15         3.44 o
   3  16   8          0.02          8.37         5.43 o
   4  16   8          0.02          3.79         3.79 o
   5  16   8          2.05          3.89         3.90 o
   6  16   8          0.45          3.40         4.03 o
   7  16   8          6.36          9.93         4.99 o
   8  16   8          4.23         12.30         5.58 o
   9  16   8          7.06          8.10         6.13 o
   1  17   8          1.51          4.10         3.78 o
   2  17   8          0.29          1.65         3.81 o
   3  17   8          1.94          4.06         4.18 o
   4  17   8          1.18          4.32         3.75 o
   5  17   8          8.14         10.03         4.91 o
   6  17   8          0.00         14.30         6.18 o
   7  17   8          0.75          1.95         4.90 o
   0  18   8          1.43         10.49         6.27 o
   1  18   8         95.14         92.15         8.66 o
   2  18   8          0.00          2.96         4.15 o
   3  18   8          2.35         -0.97         4.94 o
   4  18   8          0.80          5.25         4.71 o
   1   0   9        272.51        328.45        19.64 o
   2   0   9        694.12        231.67        26.55 o
   3   0   9        205.36        287.96        24.96 o
   4   0   9       1143.71       1284.20        52.02 o
   5   0   9       2536.11       1676.35       394.00 o
   6   0   9       1101.81        371.58        29.03 o
   7   0   9        176.24        201.61        27.52 o
   8   0   9         51.16         93.75        21.26 o
   9   0   9          5.46        194.25        20.30 o
  10   0   9        113.58        188.29        22.09 o
  12   0   9          2.21        423.51        33.58 o
  13   0   9        144.64        181.37        20.81 o
  14   0   9        149.21        370.29        31.93 o
  15   0   9         75.14        237.47        31.87 o
  16   0   9          9.79        152.20        27.63 o
   0   1   9        541.35        571.60        84.74 o
   1   1   9          8.11         38.90         7.02 o
   2   1   9         36.64         43.35         7.54 o
   3   1   9          5.95          6.19         2.65 o
   4   1   9         11.88         21.12         7.88 o
   5   1   9          1.61          8.39         2.75 o
   6   1   9          0.00         25.10        11.80 o
   7   1   9          5.02          5.22         3.38 o
   8   1   9        101.07         85.01        11.86 o
   9   1   9          5.29         15.67         5.53 o
  10   1   9        104.47         79.04        13.54 o
  11   1   9          8.49          9.19         8.09 o
  12   1   9          6.46         -2.00         6.11 o
  13   1   9          7.56         16.87         5.56 o
  14   1   9          2.28          2.47         5.38 o
  15   1   9          0.12          6.07         6.45 o
  16   1   9         10.36          9.85         8.04 o
   1   2   9         15.47         17.35         3.32 o
   2   2   9         21.76         26.49         4.07 o
   3   2   9          2.68         11.54         6.03 o
   4   2   9        131.17        170.57        14.85 o
   5   2   9         25.51         39.95         5.04 o
   6   2   9         40.02         48.69         4.43 o
   7   2   9         78.30         67.25         6.38 o
   8   2   9          0.04         14.39         7.85 o
   9   2   9          0.20          3.21         4.40 o
  10   2   9          4.59          0.51         4.59 o
  11   2   9          2.85          1.17         4.23 o
  12   2   9         27.44         22.80         6.32 o
  13   2   9         12.53         13.13         5.47 o
  14   2   9          1.01          3.85         6.15 o
  15   2   9          7.65          7.74         6.60 o
  16   2   9          0.69          7.65        10.33 o
   0   3   9        111.18        227.55        19.96 o
   1   3   9         70.88         59.63        12.25 o
   2   3   9         12.52         25.28         6.59 o
   3   3   9         17.55         14.13         3.60 o
   4   3   9          2.97          9.34         2.77 o
   5   3   9          0.60          8.89         2.78 o
   6   3   9          7.95          7.56         2.70 o
   7   3   9         52.32         43.07         5.44 o
   8   3   9         21.71         49.11         7.12 o
   9   3   9        102.63        105.53        12.00 o
  10   3   9        102.41         97.03        14.45 o
  11   3   9         13.85         40.76         7.29 o
  12   3   9         50.68         38.60         7.36 o
  13   3   9          6.28          8.40         5.15 o
  14   3   9          6.28         10.26         5.59 o
  15   3   9          3.97          1.38         5.57 o
  16   3   9          0.25         16.58        12.26 o
   1   4   9          1.50         14.45         3.14 o
   2   4   9         10.50         18.62         3.47 o
   3   4   9          0.38         15.26         4.40 o
   4   4   9          6.31          4.06         2.59 o
   5   4   9         14.01         15.80         3.21 o
   6   4   9         24.78         27.21         3.81 o
   7   4   9          2.51         10.59         3.70 o
   8   4   9         20.18         10.24         3.68 o
   9   4   9          0.46          7.68         6.26 o
  10   4   9          0.00          7.42         5.21 o
  11   4   9          9.26         10.35         5.17 o
  12   4   9          8.78         17.57         5.93 o
  13   4   9          0.06          4.08         5.05 o
  14   4   9         20.34          8.65         5.34 o
  15   4   9          1.91          5.75         6.40 o
  16   4   9          0.40         10.76        11.78 o
   0   5   9       4310.65       2977.71       159.59 o
   1   5   9        214.78        307.71        14.49 o
   2   5   9         97.77        175.32        10.56 o
   3   5   9         22.29         41.06         7.71 o
   4   5   9         12.03         34.70        12.72 o
   5   5   9         12.03         13.16         3.92 o
   6   5   9          9.88         68.36        40.08 o
   7   5   9          4.38         61.28        20.82 o
   8   5   9        532.82        428.75        58.81 o
   9   5   9        118.50        203.84        17.39 o
  10   5   9       1322.14       1411.56        84.62 o
  11   5   9          6.03         14.15         8.49 o
  12   5   9         83.93         53.62         8.67 o
  13   5   9         19.80         13.38         6.06 o
  14   5   9         50.70         44.16         9.22 o
  15   5   9          0.00          2.04         7.83 o
  16   5   9         52.54         34.86        14.00 o
   1   6   9          6.23         20.77         5.62 o
   2   6   9          4.39         10.21         3.28 o
   3   6   9          8.98          8.57         3.05 o
   4   6   9         41.31         40.85         5.95 o
   5   6   9          0.16         48.99         7.96 o
   6   6   9          5.13         12.04         4.24 o
   7   6   9         27.78         49.42         9.02 o
   8   6   9         24.27         29.42         6.16 o
   9   6   9          2.12          6.48         4.31 o
  10   6   9         18.32         14.02         5.93 o
  11   6   9          9.25         10.09         5.49 o
  12   6   9          2.05         15.42         6.53 o
  13   6   9          0.83         44.81        29.99 o
  14   6   9         17.51         17.96         6.94 o
  15   6   9         33.52         19.95         8.71 o
  16   6   9          3.26         15.08        10.99 o
   0   7   9          3.15         11.67        10.69 o
   1   7   9         60.09         43.23         4.94 o
   2   7   9         11.39         19.61         3.82 o
   3   7   9         13.88         18.22         4.51 o
   4   7   9          0.29          5.47         3.05 o
   5   7   9          5.08         14.56         4.02 o
   6   7   9         28.20         43.10        18.76 o
   7   7   9          7.00         11.59         3.75 o
   8   7   9         37.68         78.21        14.38 o
   9   7   9          3.87         13.66         4.87 o
  10   7   9         14.93         13.39         5.91 o
  11   7   9          0.49          1.04         4.66 o
  12   7   9          1.56          1.75         5.18 o
  13   7   9          0.12          2.18         5.29 o
  14   7   9          4.81         11.28         6.66 o
  15   7   9          1.10          3.68         6.66 o
  16   7   9         16.03         77.38        20.42 o
   1   8   9         27.65         22.37         5.25 o
   2   8   9        143.09        229.51        12.46 o
   3   8   9         53.01         50.68         8.65 o
   4   8   9         50.22         58.04         7.08 o
   5   8   9        244.64        268.28        25.41 o
   6   8   9        455.92        462.24        22.05 o
   7   8   9         36.85         43.10         5.28 o
   8   8   9          0.99          4.97         3.76 o
   9   8   9          5.65          8.40         4.40 o
  10   8   9          2.37          2.52         4.85 o
  11   8   9          3.47         -0.20         4.62 o
  12   8   9        216.25        282.22        28.97 o
  13   8   9         46.57         66.94        13.63 o
  14   8   9         62.03         76.54        28.27 o
  15   8   9          0.59          0.10         7.09 o
   0   9   9         25.03         31.74         9.19 o
   1   9   9          1.60         45.09         9.97 o
   2   9   9          0.23          9.34         3.42 o
   3   9   9          0.10          7.95         3.35 o
   4   9   9          1.35          6.33         3.27 o
   5   9   9          7.08          6.07         3.50 o
   6   9   9          0.95          7.66         3.31 o
   7   9   9          0.34          4.18         3.43 o
   8   9   9          0.00          6.37         4.11 o
   9   9   9          0.03          4.48         4.59 o
  10   9   9         31.66         37.36        16.67 o
  11   9   9          5.30          9.89         5.29 o
  12   9   9          5.28          3.47         5.16 o
  13   9   9          0.69         -0.16         4.81 o
  14   9   9          0.71          1.41         5.50 o
  15   9   9          0.01          1.72         6.86 o
   1  10   9         79.93         59.54         7.53 o
   2  10   9        107.17         70.08        14.54 o
   3  10   9         20.70         45.35        16.78 o
   4  10   9        327.82        373.98        28.93 o
   5  10   9        751.13        769.29        86.02 o
   6  10   9        235.16        236.81        18.41 o
   7  10   9          5.50         15.04         4.89 o
   8  10   9          5.71         12.42         4.37 o
   9  10   9         10.62         43.44        35.40 o
  10  10   9          9.66          9.38         7.13 o
  11  10   9          2.00          7.12         6.06 o
  12  10   9          0.08         -3.23         4.68 o
  13  10   9         10.23          5.00         5.38 o
  14  10   9          2.49          5.67         6.12 o
   0  11   9          5.55         12.18         5.28 o
   1  11   9         26.67         29.60         5.45 o
   2  11   9          2.65          8.86         4.52 o
   3  11   9         18.61         22.84         6.00 o
   4  11   9          9.90          5.86         3.79 o
   5  11   9          5.42          9.55         3.59 o
   6  11   9          3.86          4.73         3.41 o
   7  11   9          0.13         17.95        11.30 o
   8  11   9         49.48         53.07         6.91 o
   9  11   9         24.52         30.43         6.79 o
  10  11   9          0.01         17.97         5.91 o
  11  11   9          0.20         36.89        26.07 o
  12  11   9         13.14         15.73         6.29 o
  13  11   9          0.19          2.16         5.36 o
   1  12   9          1.77         -0.23         3.28 o
   2  12   9         11.46          8.54         3.59 o
   3  12   9          3.72         14.15         4.09 o
   4  12   9         89.54        100.85        11.77 o
   5  12   9          0.37         10.75         3.81 o
   6  12   9          7.17          8.42         3.50 o
   7  12   9          5.29          8.23         3.67 o
   8  12   9          3.20         11.26         3.90 o
   9  12   9          0.39          4.48         4.28 o
  10  12   9          5.57         11.83         5.05 o
  11  12   9          1.11          5.17         5.33 o
  12  12   9        118.63        109.78        20.61 o
   0  13   9          9.93         26.97         9.00 o
   1  13   9         73.29         79.50        10.03 o
   2  13   9         21.56         33.77         6.00 o
   3  13   9         59.00         44.37         8.66 o
   4  13   9          1.69          6.25         3.44 o
   5  13   9         11.18         15.41         4.13 o
   6  13   9          0.23          7.49         3.54 o
   7  13   9         22.23         39.66         6.53 o
   8  13   9        122.28        146.18        16.42 o
   9  13   9        119.34        133.15        11.47 o
  10  13   9         27.58         21.82         9.82 o
  11  13   9         49.84         46.52        17.31 o
   1  14   9          6.54          4.26         3.56 o
   2  14   9          0.38          0.80         3.49 o
   3  14   9          1.26          2.34         3.59 o
   4  14   9         35.06         17.32         4.97 o
   5  14   9         13.91         12.82         4.02 o
   6  14   9          4.39          6.77         3.69 o
   7  14   9          0.93         -0.15         3.45 o
   8  14   9          0.65          5.30         4.02 o
   9  14   9          0.14          6.15         4.43 o
  10  14   9          1.93          3.16         4.95 o
   0  15   9         17.08         31.11        10.48 o
   1  15   9          5.10          3.43         3.63 o
   2  15   9          6.12          5.01         4.02 o
   3  15   9          0.34          1.93         3.73 o
   4  15   9          1.48          1.51         3.53 o
   5  15   9          5.10          4.22         3.63 o
   6  15   9         13.94         16.95         4.58 o
   7  15   9          0.02          2.08         3.72 o
   8  15   9          7.10         25.00         5.76 o
   9  15   9          5.20         -1.38         4.29 o
   1  16   9          0.01          1.69         3.76 o
   2  16   9          2.26          5.40         3.94 o
   3  16   9         11.70          5.55         3.98 o
   4  16   9          1.34          4.50         4.07 o
   5  16   9          5.53          9.23         4.02 o
   6  16   9          7.75         17.11         4.96 o
   7  16   9          3.02          4.87         4.23 o
   0  17   9          5.56          2.79         5.74 o
   1  17   9          1.36          6.01         3.84 o
   2  17   9          2.22          3.02         4.27 o
   3  17   9          0.00          0.76         4.54 o
   4  17   9          0.04          1.14         4.81 o
   0   0  10        116.52        172.21        17.77 o
   1   0  10        761.32       1747.46        68.84 o
   2   0  10        192.95        159.21        11.70 o
   3   0  10         35.10         54.44         7.15 o
   4   0  10         39.70         70.73         8.10 o
   5   0  10         21.85         76.09         9.79 o
   6   0  10        134.44        282.40        16.43 o
   7   0  10        103.78        190.47        15.15 o
   8   0  10        276.17        226.55        18.03 o
   9   0  10         31.81        167.63        18.78 o
  10   0  10        479.50        281.15        27.61 o
  11   0  10        205.35        130.10        17.09 o
  14   0  10         12.41        141.27        18.42 o
   1   1  10         46.34         74.73        12.82 o
   2   1  10         11.17         13.29         3.26 o
   3   1  10         63.10         53.38         5.92 o
   4   1  10         17.86         35.91         7.08 o
   5   1  10        537.88        482.66        68.12 o
   6   1  10          2.58         20.61         4.63 o
   7   1  10          2.74         17.06         5.43 o
   8   1  10          4.74          8.51         3.87 o
   9   1  10          2.35          7.87         4.72 o
  10   1  10          6.55         11.10         5.59 o
  11   1  10          0.19         14.66        12.70 o
  12   1  10         16.82         14.42        12.01 o
  13   1  10         17.86         40.71        11.65 o
  14   1  10          0.61          3.08         4.97 o
  15   1  10          3.45         -1.91         6.66 o
  16   1  10          3.79          2.51         5.83 o
   0   2  10        269.39        188.80        18.64 o
   1   2  10        108.68        132.49        10.90 o
   2   2  10          0.18         10.27         3.79 o
   3   2  10         24.62         23.86         4.54 o
   4   2  10          0.25          4.43         2.97 o
   5   2  10          9.10          5.74         3.08 o
   6   2  10          2.93          5.99         3.18 o
   7   2  10          7.89          6.48         3.58 o
   8   2  10         49.99         43.40         5.50 o
   9   2  10         18.76         25.25         8.10 o
  10   2  10         98.85         84.82        14.32 o
  11   2  10          1.60          6.94         5.06 o
  12   2  10          1.36          5.72         5.16 o
  13   2  10         13.65          4.24         4.87 o
  14   2  10          6.01          2.22         4.96 o
  15   2  10          0.08          8.72         6.69 o
  16   2  10          4.18         17.24         8.41 o
   1   3  10         35.55         44.51         4.65 o
   2   3  10         19.11         12.82         4.31 o
   3   3  10          0.33          6.12         4.25 o
   4   3  10         34.41         38.03         4.51 o
   5   3  10        174.50        167.99        16.58 o
   6   3  10          8.24         31.83         4.66 o
   7   3  10         39.26         75.64        38.93 o
   8   3  10         38.48         24.81         5.90 o
   9   3  10          9.56          1.81         4.09 o
  10   3  10          2.80          4.05         4.30 o
  11   3  10          3.37         11.22         5.11 o
  12   3  10          9.25         14.40         5.28 o
  13   3  10         16.14         11.30         5.65 o
  14   3  10         12.56          7.93         5.06 o
  15   3  10          6.36          6.23         6.68 o
  16   3  10          5.50          7.75         9.00 o
   0   4  10         45.32         41.58        11.19 o
   1   4  10         32.05         61.83         6.48 o
   2   4  10         12.04          6.60         3.09 o
   3   4  10          2.47          9.87         3.31 o
   4   4  10          0.00          8.02         4.61 o
   5   4  10          3.93         17.88         4.05 o
   6   4  10          2.69         15.33         4.22 o
   7   4  10          4.98         12.27         4.01 o
   8   4  10         15.12         21.47         5.16 o
   9   4  10         14.28         31.27         6.70 o
  10   4  10         17.55         20.28         5.74 o
  11   4  10         29.15         12.88         6.30 o
  12   4  10          1.13          8.85         8.95 o
  13   4  10          0.81          2.15         4.78 o
  14   4  10          0.33         -2.48         4.03 o
  15   4  10          0.02          5.26         7.37 o
   1   5  10        441.84        311.80        73.77 o
   2   5  10        147.27        129.37         8.00 o
   3   5  10        170.60        176.36        20.61 o
   4   5  10        246.53        476.93        32.10 o
   5   5  10       3293.27       2464.53       303.60 o
   6   5  10         85.12        224.37        11.67 o
   7   5  10         48.68         43.63         5.85 o
   8   5  10         36.65         60.57         7.69 o
   9   5  10         40.43         46.55         7.87 o
  10   5  10         12.00          7.29         5.08 o
  11   5  10          6.72         14.48         5.76 o
  12   5  10         47.24         35.80         7.34 o
  13   5  10         17.90         12.62         5.78 o
  14   5  10          4.72          9.91         5.75 o
  15   5  10         20.60          6.43         6.96 o
   0   6  10        235.06        187.24        19.41 o
   1   6  10          0.13         40.34        10.81 o
   2   6  10          1.88          9.86         3.30 o
   3   6  10          7.90         17.92         4.43 o
   4   6  10          0.22          8.95         3.59 o
   5   6  10         15.19          8.35         3.74 o
   6   6  10          0.30          3.88         3.98 o
   7   6  10          0.33          9.36         3.99 o
   8   6  10        101.21         67.74        10.35 o
   9   6  10          0.14         17.46         8.23 o
  10   6  10         84.96         58.73         8.46 o
  11   6  10          1.12         24.04         7.77 o
  12   6  10          0.17          6.91         5.78 o
  13   6  10          9.67          5.11         5.11 o
  14   6  10          0.03          9.37         5.85 o
  15   6  10          3.93          5.86         7.19 o
   1   7  10          0.22          7.54         3.28 o
   2   7  10          0.07          4.53         3.10 o
   3   7  10          8.76         32.18         7.26 o
   4   7  10        217.89        236.60        17.16 o
   5   7  10          1.77         44.69         5.19 o
   6   7  10         16.60         26.60         4.31 o
   7   7  10         13.59         13.28         4.40 o
   8   7  10          1.46         17.12         4.71 o
   9   7  10          0.58          0.79         4.96 o
  10   7  10         11.18          7.11         5.13 o
  11   7  10          9.66        161.21        62.69 o
  12   7  10         78.31         75.15        13.70 o
  13   7  10         45.35         34.76        10.21 o
  14   7  10          5.39         25.69        12.69 o
   0   8  10        265.53        242.93        26.98 o
   1   8  10         84.47        147.23        14.57 o
   2   8  10         17.25         33.82         4.72 o
   3   8  10         12.60          5.53         3.08 o
   4   8  10         14.23         19.84         3.94 o
   5   8  10         20.48         27.13         4.81 o
   6   8  10         42.15         55.93        11.00 o
   7   8  10        212.14        360.70        52.23 o
   8   8  10         38.89        116.78        19.54 o
   9   8  10        113.95        126.57        10.84 o
  10   8  10          9.47          7.94         5.39 o
  11   8  10        226.34        210.46        16.04 o
  12   8  10          2.85         15.66         6.22 o
  13   8  10         33.54         15.47         6.53 o
  14   8  10          2.66         11.88        11.41 o
   1   9  10          2.58          2.32         3.27 o
   2   9  10          4.34          0.90         3.11 o
   3   9  10          2.37         38.52        16.04 o
   4   9  10          0.45         22.67         6.86 o
   5   9  10         68.20         61.09         5.83 o
   6   9  10          1.10         26.08         5.55 o
   7   9  10          5.77         11.19         4.58 o
   8   9  10          0.10          4.60         3.73 o
   9   9  10          5.31         -0.69         4.11 o
  10   9  10          0.11         -2.26         4.27 o
  11   9  10          0.10          5.93         4.95 o
  12   9  10          2.37         -1.04         4.35 o
  13   9  10          0.44         -1.59         4.97 o
   0  10  10        157.94        181.83        14.03 o
   1  10  10        137.90        105.20         9.76 o
   2  10  10         84.11         55.61         5.91 o
   3  10  10          7.88          9.49         3.56 o
   4  10  10         28.34         14.93         3.99 o
   5  10  10          0.02          9.52         3.49 o
   6  10  10         70.94         52.78        10.29 o
   7  10  10          5.04          6.27         3.61 o
   8  10  10          3.54         12.18         5.69 o
   9  10  10         23.11         21.91         8.25 o
  10  10  10          9.69          8.88         5.26 o
  11  10  10         45.57         47.72        13.00 o
  12  10  10          1.68          2.95         5.26 o
  13  10  10          7.44          0.96         4.91 o
   1  11  10          0.18          8.42         3.65 o
   2  11  10          8.89          1.94         3.87 o
   3  11  10          0.90         17.04         8.73 o
   4  11  10          0.00         33.09        14.10 o
   5  11  10          5.99         32.28        15.32 o
   6  11  10          1.08         16.84         7.25 o
   7  11  10         10.26         89.95        43.17 o
   8  11  10          2.36          3.18         4.41 o
   9  11  10          0.22          5.47         4.95 o
  10  11  10          0.50          1.74         5.21 o
  11  11  10          0.02         -1.29         4.84 o
  12  11  10          2.65          0.15         5.30 o
   0  12  10        123.42         95.64        10.65 o
   1  12  10         27.61         33.58         5.08 o
   2  12  10          0.73         -1.12         3.40 o
   3  12  10         16.43         13.78         3.90 o
   4  12  10          0.01          0.75         3.36 o
   5  12  10          7.55          8.60         3.65 o
   6  12  10          1.27          5.28         3.58 o
   7  12  10         41.05         37.44         6.78 o
   8  12  10         15.97         13.97         4.90 o
   9  12  10         75.15         65.85         8.76 o
  10  12  10          0.52         20.48         8.69 o
  11  12  10         34.59         15.86         8.87 o
   1  13  10         12.30         22.66         5.55 o
   2  13  10         17.09         13.63         4.49 o
   3  13  10          1.60          9.85         4.14 o
   4  13  10         15.86         34.42         5.88 o
   5  13  10        106.10         97.23         8.03 o
   6  13  10          5.70         19.65         5.39 o
   7  13  10         58.09         48.69         6.31 o
   8  13  10         26.68         28.59        16.57 o
   9  13  10         14.03         -3.86         4.57 o
   0  14  10          5.23         11.25         5.74 o
   1  14  10          1.10          1.62         3.75 o
   2  14  10          1.02          5.34         3.80 o
   3  14  10          0.08          4.55         3.61 o
   4  14  10          4.58          3.56         3.70 o
   5  14  10          2.67          2.98         3.74 o
   6  14  10          4.27          3.14         3.44 o
   7  14  10          0.26          3.01         3.77 o
   8  14  10          5.39          3.74         4.32 o
   1  15  10          0.01         -1.85         3.65 o
   2  15  10          2.69          5.48         4.03 o
   3  15  10         10.90         18.31         5.23 o
   4  15  10          5.04          9.48         8.85 o
   5  15  10          0.49          2.16         3.71 o
   6  15  10          4.31         10.56         4.57 o
   0  16  10          1.54         12.86         9.19 o
   1  16  10          0.16          6.46         4.51 o
   2  16  10          0.23          6.78         4.50 o
   3  16  10          0.42          4.93         4.20 o
   1   0  11        285.45        199.19        19.55 o
   3   0  11        473.87        436.76        32.75 o
   4   0  11         58.90        533.32        63.94 o
   5   0  11       1914.84       1590.80        91.58 o
   6   0  11         23.33        148.04        14.04 o
   7   0  11         30.66        179.99        35.25 o
   8   0  11         34.24        181.43        19.84 o
   9   0  11         64.66        138.74        17.60 o
  10   0  11          0.75        168.71        27.76 o
  11   0  11         96.60        135.13        17.93 o
  12   0  11        229.32        128.26        25.52 o
  13   0  11        496.72        344.05        30.00 o
   0   1  11        161.71        129.49        10.97 o
   1   1  11         11.95         19.84         3.94 o
   2   1  11         28.90         26.08         4.13 o
   3   1  11         13.96         17.75         3.70 o
   4   1  11         15.86         32.23        10.18 o
   5   1  11          3.59          8.31         3.32 o
   6   1  11         19.13         21.54         6.02 o
   7   1  11          7.58         13.53         3.92 o
   8   1  11          3.34         23.18         6.30 o
   9   1  11         10.88         15.02         5.45 o
  10   1  11          4.28         68.57        39.49 o
  11   1  11          4.20          6.22         6.49 o
  12   1  11          7.04         20.80        11.12 o
  13   1  11          0.24          8.00         5.88 o
  14   1  11          0.03          6.10         6.06 o
   1   2  11         43.95         39.63         6.58 o
   2   2  11          5.25          5.51         3.16 o
   3   2  11         87.18         74.61         7.61 o
   4   2  11         18.09         56.41         5.38 o
   5   2  11        293.99        265.59        14.07 o
   6   2  11          0.29         15.60         5.60 o
   7   2  11          1.64         21.02        13.53 o
   8   2  11          0.30          5.00         4.68 o
   9   2  11          0.06         11.84         5.26 o
  10   2  11          0.00          5.25         5.14 o
  11   2  11          1.31         20.81         6.06 o
  12   2  11         17.79         13.88         5.63 o
  13   2  11         60.50         33.81        13.27 o
  14   2  11          0.30          5.61         5.15 o
   0   3  11        290.88        193.43        14.31 o
   1   3  11         34.99         50.05         7.50 o
   2   3  11         67.08         63.16         6.83 o
   3   3  11         15.71         17.09         3.66 o
   4   3  11         14.58         12.11         3.40 o
   5   3  11          6.53          2.62         2.79 o
   6   3  11         18.90         15.53         4.26 o
   7   3  11         13.39         12.65         4.02 o
   8   3  11          2.17          4.54         9.87 o
   9   3  11          5.23         10.39         5.18 o
  10   3  11          2.60          1.31         4.46 o
  11   3  11          0.16         -3.52         3.91 o
  12   3  11         18.84         12.11         6.79 o
  13   3  11          4.33          6.40         5.41 o
  14   3  11          0.01          0.45         4.87 o
   1   4  11         13.13         14.93         3.55 o
   2   4  11          1.67          5.78         3.20 o
   3   4  11          5.82          7.35         4.07 o
   4   4  11         48.59         43.07         7.30 o
   5   4  11         73.66         66.10         5.84 o
   6   4  11         13.72         23.30         4.49 o
   7   4  11          0.49          5.08         3.62 o
   8   4  11          3.58          4.60         3.72 o
   9   4  11          4.38          7.72         4.77 o
  10   4  11          0.02          1.45         4.58 o
  11   4  11          0.75         -0.43         4.39 o
  12   4  11          0.00          6.62         4.84 o
  13   4  11          2.20          9.08         5.57 o
  14   4  11          7.17         -4.49         4.54 o
   0   5  11       1236.21       1690.56        95.93 o
   1   5  11         36.49        140.01        12.95 o
   2   5  11        409.74        309.43        28.47 o
   3   5  11         90.82         85.74         6.94 o
   4   5  11        103.32        103.91         7.09 o
   5   5  11          2.31          5.88         3.27 o
   6   5  11        192.15        166.82         9.77 o
   7   5  11          2.49         16.06         4.38 o
   8   5  11          3.35          9.56         4.32 o
   9   5  11         13.21          8.64         5.07 o
  10   5  11          0.40         22.39         9.42 o
  11   5  11          0.91         15.32         6.12 o
  12   5  11          5.32         13.46         5.82 o
  13   5  11          1.87          5.68         5.57 o
  14   5  11          1.52          4.67         5.57 o
   1   6  11         32.33         27.20         5.39 o
   2   6  11          1.09         -0.75         3.07 o
   3   6  11         35.27         27.23         6.11 o
   4   6  11         15.94         35.56         6.12 o
   5   6  11        209.52        151.81        11.88 o
   6   6  11         12.77         21.70         5.66 o
   7   6  11          2.48         12.39         4.23 o
   8   6  11          3.50          6.36         4.44 o
   9   6  11          4.64         18.51         5.98 o
  10   6  11          4.13          1.99         4.82 o
  11   6  11          4.33         10.33         5.68 o
  12   6  11          7.38         10.39         6.37 o
  13   6  11         32.98         36.33         8.26 o
   0   7  11         35.66         89.87        13.98 o
   1   7  11        113.21        111.27         7.75 o
   2   7  11          0.05          1.89         3.12 o
   3   7  11         31.95         32.68         6.83 o
   4   7  11          0.46          0.49         2.92 o
   5   7  11         22.07         14.41         4.01 o
   6   7  11          0.94          3.79         3.44 o
   7   7  11         10.64         29.80         7.96 o
   8   7  11          8.60         17.03         5.29 o
   9   7  11         67.77         75.07        16.49 o
  10   7  11          0.78         29.26        11.08 o
  11   7  11         37.19         27.66         7.13 o
  12   7  11         11.90          0.36         5.17 o
  13   7  11          4.12          7.12         5.52 o
   1   8  11          0.87          8.75         3.37 o
   2   8  11          0.00         15.02         3.81 o
   3   8  11          0.34         11.71         3.76 o
   4   8  11          2.46         21.51         5.60 o
   5   8  11          5.20         17.21         4.91 o
   6   8  11        109.29        145.62        11.28 o
   7   8  11          0.08          1.99         3.69 o
   8   8  11         63.86         38.18         6.88 o
   9   8  11         36.58         54.57        11.88 o
  10   8  11          1.92          2.73         5.14 o
  11   8  11          3.24          3.54         5.54 o
  12   8  11         43.65         60.98        15.12 o
   0   9  11         99.94        130.77        12.29 o
   1   9  11          7.69         12.60         4.15 o
   2   9  11         32.84         23.99         4.57 o
   3   9  11          3.07          3.60         3.28 o
   4   9  11          1.18          7.11         3.33 o
   5   9  11          0.37          3.08         3.18 o
   6   9  11          2.38          3.68         3.48 o
   7   9  11          3.61         11.91         7.34 o
   8   9  11         39.94         48.20         7.14 o
   9   9  11          0.75          8.72         5.15 o
  10   9  11         16.73         27.54         7.45 o
  11   9  11          1.35          0.88         4.90 o
   1  10  11          9.00          8.39         3.43 o
   2  10  11          4.54          5.25         3.39 o
   3  10  11          5.62         19.43         9.13 o
   4  10  11         10.81         19.76         5.18 o
   5  10  11         53.78         55.42        12.94 o
   6  10  11          1.45         11.55         4.17 o
   7  10  11          2.03          5.32         4.58 o
   8  10  11          1.47          6.51         4.54 o
   9  10  11         13.14         15.13         6.03 o
  10  10  11          1.88          1.06         5.59 o
  11  10  11         13.85          4.07         7.76 o
   0  11  11         43.17        102.78        15.99 o
   1  11  11          3.42         29.65         5.69 o
   2  11  11          1.53         16.23         4.25 o
   3  11  11          0.10          6.59         3.60 o
   4  11  11          0.67          3.00         3.41 o
   5  11  11          2.29          3.06         3.68 o
   6  11  11          0.11          0.74         3.82 o
   7  11  11          4.36          5.05         4.03 o
   8  11  11          6.32          5.89         4.85 o
   9  11  11          8.98         12.88         5.41 o
  10  11  11         12.42         11.04         6.62 o
   1  12  11          2.65          2.29         3.52 o
   2  12  11          0.93          7.66         3.96 o
   3  12  11         15.29          8.10         3.98 o
   4  12  11          4.12         18.32         6.29 o
   5  12  11         26.47         34.75         9.28 o
   6  12  11         22.42         22.12         5.24 o
   7  12  11          0.20          0.88         3.93 o
   8  12  11         12.95          6.46         5.16 o
   0  13  11        336.80        287.46        19.76 o
   1  13  11        144.82        211.40        31.16 o
   2  13  11         35.33         31.13         5.17 o
   3  13  11          0.53          4.51         3.66 o
   4  13  11         10.16          6.12         4.00 o
   5  13  11         18.87         27.74         5.12 o
   6  13  11         20.13         11.38         4.63 o
   7  13  11         29.07         16.89         5.81 o
   1  14  11          0.54          6.79         3.88 o
   2  14  11          1.05         -3.08         3.49 o
   3  14  11          2.74          4.75         4.39 o
   4  14  11          2.37          4.77         4.45 o
   5  14  11          1.91          4.96         4.47 o
   0   0  12        408.92        280.43        25.59 o
   2   0  12         32.37        121.55        10.99 o
   3   0  12        112.26        102.56        16.03 o
   4   0  12        158.22         75.97        13.36 o
   5   0  12         24.52         49.60         7.60 o
   6   0  12         66.08        184.88        60.77 o
   7   0  12         53.93        120.70        13.48 o
   9   0  12         96.08        120.65        16.77 o
  10   0  12          0.70         53.19        12.83 o
  11   0  12        123.63         69.62        14.53 o
  12   0  12        184.30         93.73        16.26 o
  13   0  12          0.23         99.25        16.35 o
   1   1  12          2.24          7.45         3.35 o
   2   1  12          0.93          4.97         3.23 o
   3   1  12          2.19         26.96         6.66 o
   4   1  12          6.90         15.71         4.14 o
   5   1  12          7.54         20.99         4.98 o
   6   1  12         16.50         15.82         4.31 o
   7   1  12          0.40          3.28         3.65 o
   8   1  12          2.04          3.00         4.80 o
   9   1  12          1.38         10.25         6.85 o
  10   1  12          0.00          6.97         5.62 o
  11   1  12         17.96          6.51         5.63 o
  12   1  12          0.29          5.96         5.45 o
  13   1  12          5.69         25.75        13.89 o
   0   2  12         59.37         52.70         7.63 o
   1   2  12          6.48         15.81         3.78 o
   2   2  12          3.28          9.16         3.68 o
   3   2  12          9.15          9.54         3.27 o
   4   2  12          8.59          9.86         3.27 o
   5   2  12          7.91         10.73         3.32 o
   6   2  12         19.86         12.54         3.97 o
   7   2  12          7.20          8.99         6.83 o
   8   2  12         25.41         17.88         5.71 o
   9   2  12         14.98          5.02         5.23 o
  10   2  12          0.03          5.18         4.99 o
  11   2  12         32.07         22.71         6.39 o
  12   2  12         10.48         12.36         6.08 o
   1   3  12          0.43          4.75         3.39 o
   2   3  12          9.63          9.48         3.28 o
   3   3  12          0.28          1.31         2.77 o
   4   3  12         40.90         16.93         4.43 o
   5   3  12          8.22          9.59         3.36 o
   6   3  12         22.96         14.37         4.17 o
   7   3  12          0.03          6.53         3.64 o
   8   3  12          0.59          2.79         4.75 o
   9   3  12          4.18          0.85         4.21 o
  10   3  12          0.30          5.38         4.57 o
  11   3  12          2.14          4.11         5.09 o
  12   3  12          1.63         -2.12         4.87 o
   0   4  12          2.95          5.10         4.94 o
   1   4  12         74.16         47.48         5.34 o
   2   4  12          3.93          6.88         3.08 o
   3   4  12          1.02          2.43         3.02 o
   4   4  12          2.82          2.65         2.97 o
   5   4  12          1.78          1.61         2.98 o
   6   4  12          0.11          8.06         3.79 o
   7   4  12          2.06          5.07         3.90 o
   8   4  12          2.66          6.86         7.04 o
   9   4  12          6.96         -0.71         4.55 o
  10   4  12          0.07          8.13         5.00 o
  11   4  12          0.79         -0.55         4.57 o
  12   4  12          2.06         -1.34         4.74 o
   1   5  12         17.21         13.88         3.90 o
   2   5  12         30.19         20.03         4.32 o
   3   5  12         48.69         25.39         5.10 o
   4   5  12         94.13         68.08         6.18 o
   5   5  12         22.08         31.81         5.46 o
   6   5  12        106.63         75.24         7.44 o
   7   5  12          2.05         33.35        13.86 o
   8   5  12          0.08          4.17         4.72 o
   9   5  12          5.57          8.18         5.35 o
  10   5  12          0.04          3.84         5.73 o
  11   5  12         38.77         37.26        12.18 o
  12   5  12          6.43          4.61         5.68 o
   0   6  12         10.89         36.63         8.23 o
   1   6  12         45.46         33.50         4.89 o
   2   6  12          0.12          1.48         3.16 o
   3   6  12          1.13          2.62         3.18 o
   4   6  12          9.94          7.56         3.63 o
   5   6  12          0.03          6.42         3.43 o
   6   6  12          2.40          8.93         4.09 o
   7   6  12          2.89          9.00         4.11 o
   8   6  12          1.41         18.03         7.06 o
   9   6  12          3.90         18.61         6.83 o
  10   6  12          0.00          2.95         5.62 o
  11   6  12          7.42          2.19         5.47 o
   1   7  12          1.31          5.89         3.65 o
   2   7  12          4.39          7.23         4.67 o
   3   7  12          6.92          8.30         3.41 o
   4   7  12          2.24          9.54         4.42 o
   5   7  12         11.47         10.58         3.85 o
   6   7  12         11.55         16.79         4.55 o
   7   7  12         14.12          7.08         4.13 o
   8   7  12          0.25          7.31         5.06 o
   9   7  12         15.66          6.75         5.42 o
  10   7  12          1.77         10.25         5.74 o
  11   7  12          0.00          2.78         6.39 o
   0   8  12         23.56         27.34         6.69 o
   1   8  12        221.38        232.12        15.48 o
   2   8  12          2.47          7.91         3.78 o
   3   8  12          6.16          1.90         3.08 o
   4   8  12         16.90         11.79         4.53 o
   5   8  12          3.62          5.02         3.34 o
   6   8  12          4.47          2.56         3.66 o
   7   8  12          3.44          6.85         4.11 o
   8   8  12         69.26         68.31        10.57 o
   9   8  12         13.82         45.84        12.12 o
  10   8  12          0.06         15.82        12.32 o
   1   9  12          0.00          3.15         3.59 o
   2   9  12          1.32          3.28         3.54 o
   3   9  12         10.83         18.10         4.47 o
   4   9  12          3.05          8.45         3.72 o
   5   9  12          5.92          3.61         3.35 o
   6   9  12          7.35          4.91         3.92 o
   7   9  12          6.56         13.40         4.90 o
   8   9  12          2.10         -2.11         4.31 o
   9   9  12          0.01          0.97         5.65 o
   0  10  12         13.11         16.87         6.48 o
   1  10  12          0.39         13.80         4.17 o
   2  10  12         12.69         13.11         4.24 o
   3  10  12         19.79         12.96         4.18 o
   4  10  12         10.60         15.14         4.24 o
   5  10  12          2.38          6.35         3.65 o
   6  10  12         12.91          5.29         4.08 o
   7  10  12          0.21          9.74         4.83 o
   8  10  12         27.84         15.02         6.20 o
   1  11  12         11.76         17.35         5.81 o
   2  11  12          0.27          4.40         3.79 o
   3  11  12          0.00          1.43         5.24 o
   4  11  12          8.71          9.37         4.00 o
   5  11  12         22.21         29.94         5.21 o
   6  11  12          0.12         20.00        14.50 o
   7  11  12          0.22         14.77        15.90 o
   0  12  12          0.29         23.46         7.42 o
   1  12  12        109.29         85.35         9.39 o
   2  12  12          2.82          7.35         4.02 o
   3  12  12          0.46         -0.89         3.71 o
   4  12  12          0.10          0.96         4.31 o
   5  12  12         11.69          3.63         4.18 o
   1  13  12         11.14          9.09         4.37 o
   1   0  13         78.28         58.77         8.70 o
   2   0  13          9.94        258.26        23.18 o
   3   0  13          8.37         61.51         8.36 o
   4   0  13         57.80        160.86        13.03 o
   5   0  13         92.08         92.63        11.92 o
   7   0  13        184.99         55.85        30.85 o
   8   0  13          2.68         57.84        13.01 o
  10   0  13         50.87         78.01        15.47 o
   0   1  13          6.46          9.00         5.09 o
   1   1  13         17.09         17.24         5.11 o
   2   1  13          1.86         12.24         4.40 o
   3   1  13          1.34         12.61         3.72 o
   4   1  13          4.75          9.84         4.32 o
   5   1  13          2.55          2.10         3.91 o
   6   1  13          0.45          6.91         4.02 o
   7   1  13          0.88          1.66         5.12 o
   8   1  13         10.83          5.73         5.39 o
   9   1  13         11.07          6.53         6.10 o
  10   1  13          0.01          1.52         5.96 o
   1   2  13          4.45          4.27         3.09 o
   2   2  13          0.09         -0.13         2.85 o
   3   2  13          5.34          5.01         3.25 o
   4   2  13          3.52         13.57         3.67 o
   5   2  13          3.12         12.17         4.39 o
   6   2  13         32.89         16.81         4.76 o
   7   2  13          4.64          7.00         4.72 o
   8   2  13          0.22          5.34         5.83 o
   9   2  13          2.96         -1.41         5.46 o
  10   2  13         11.71          4.69         5.28 o
   0   3  13          1.26          7.90         5.23 o
   1   3  13         10.71          7.32         3.31 o
   2   3  13          1.44          6.58         3.36 o
   3   3  13          3.27          2.70         3.19 o
   4   3  13          0.07          1.03         2.97 o
   5   3  13          0.02         -2.30         3.09 o
   6   3  13          2.46          5.12         3.83 o
   7   3  13         14.98          5.73         4.46 o
   8   3  13         25.26         11.65         5.99 o
   9   3  13          0.84          1.09         4.90 o
  10   3  13          0.94         -2.23         5.50 o
   1   4  13          6.42          7.93         3.66 o
   2   4  13          9.92          5.18         3.26 o
   3   4  13          1.14          1.68         3.25 o
   4   4  13          5.22          6.00         3.36 o
   5   4  13         17.20         11.15         3.96 o
   6   4  13          0.91          8.04         4.33 o
   7   4  13          2.22         -0.31         4.16 o
   8   4  13          0.21         -3.10         5.02 o
   9   4  13          0.22          0.54         4.64 o
  10   4  13          1.32         -3.98         5.34 o
   0   5  13         26.91         61.66        12.33 o
   1   5  13        111.21        118.52         8.49 o
   2   5  13         10.57          4.70         4.12 o
   3   5  13         15.26         11.90         3.63 o
   4   5  13          9.56          6.77         3.69 o
   5   5  13          9.67          6.17         3.85 o
   6   5  13          6.22         11.03         4.50 o
   7   5  13          0.80          3.39         4.72 o
   8   5  13        167.51        146.13        14.24 o
   9   5  13         30.89         27.19         7.78 o
   1   6  13         10.28         12.68         4.18 o
   2   6  13          0.07          4.40         3.40 o
   3   6  13          6.25          8.25         3.54 o
   4   6  13         18.74         58.55        19.62 o
   5   6  13         33.36         27.09         6.73 o
   6   6  13         17.17          9.77         4.81 o
   7   6  13          0.45          7.01         8.35 o
   8   6  13          0.00          6.18         5.69 o
   0   7  13          6.75         26.38         8.40 o
   1   7  13         90.37         49.82         6.01 o
   2   7  13         15.93         14.35         5.83 o
   3   7  13          4.58         11.68         3.91 o
   4   7  13          2.61          4.18         4.07 o
   5   7  13          6.20          1.55         3.55 o
   6   7  13          6.51         10.58         4.52 o
   7   7  13         26.69         15.35         6.84 o
   8   7  13          0.38          8.13         9.17 o
   1   8  13          0.60          7.74         3.87 o
   2   8  13         14.88         20.09         4.34 o
   3   8  13          6.48         10.19         3.83 o
   4   8  13         89.95        119.85         9.57 o
   5   8  13          0.02         20.38         4.98 o
   6   8  13         46.83         70.69        13.34 o
   7   8  13        101.01         80.74        29.26 o
   0   9  13          0.40         11.69         6.00 o
   1   9  13          3.29          2.30         3.52 o
   2   9  13          5.15          3.51         3.52 o
   3   9  13          0.20          4.11         3.59 o
   4   9  13          0.17          0.76         3.45 o
   5   9  13          1.00          2.55         4.09 o
   1  10  13          7.14          5.16         4.13 o
   2  10  13          0.81          0.61         3.68 o
   3  10  13          0.37          9.31         4.62 o
   1   0  14        188.63        120.06        12.02 o
   2   0  14        117.58         70.13        15.62 o
   3   0  14         24.82         29.97         7.10 o
   4   0  14          2.69         26.39         7.00 o
   5   0  14          0.94         51.34        21.86 o
   6   0  14         49.01        108.86        18.64 o
   7   0  14         20.79        100.39        22.99 o
   1   1  14          4.02          4.28         3.65 o
   2   1  14          0.29          3.52         3.50 o
   3   1  14          0.37          7.75         4.40 o
   4   1  14         14.98         11.12         3.81 o
   5   1  14          3.76          2.74         4.05 o
   6   1  14          2.19          5.91         4.54 o
   7   1  14          4.23          8.19         7.84 o
   0   2  14         58.88         46.14        17.01 o
   1   2  14         48.69         34.31         5.19 o
   2   2  14          4.88          8.50         3.93 o
   3   2  14          1.69          5.53         3.52 o
   4   2  14          0.00          1.97         3.20 o
   5   2  14          0.02         -1.62         3.68 o
   6   2  14         13.17          4.96         4.88 o
   7   2  14          6.10          0.74         7.41 o
   1   3  14          0.52          3.09         3.45 o
   2   3  14          4.49          1.31         3.19 o
   3   3  14          9.53          8.31         3.56 o
   4   3  14         24.09         23.12         4.56 o
   5   3  14          9.63          6.89         4.50 o
   6   3  14          0.09         -0.42         4.34 o
   0   4  14         28.77         14.61         6.00 o
   1   4  14          0.33          1.15         3.51 o
   2   4  14          4.29          3.70         3.38 o
   3   4  14          0.11          3.75         3.26 o
   4   4  14          2.05          1.25         3.26 o
   5   4  14          0.23         -4.05         4.05 o
   6   4  14          0.01          5.04         4.43 o
   1   5  14         25.04          7.48         3.59 o
   2   5  14          8.15          7.91         3.77 o
   3   5  14          0.51          8.45         3.81 o
   4   5  14          0.01          1.52         4.20 o
   5   5  14          7.23         17.73         5.66 o
   0   6  14         34.65         32.44         7.47 o
   1   6  14          5.61          6.62         3.87 o
   2   6  14          0.19          7.28         3.87 o
   3   6  14          0.36          7.13         3.82 o
   4   6  14          1.23          8.53         4.18 o
   1   7  14          0.63          0.14         3.43 o
   2   7  14          1.60          5.52         4.10 o
                                                
