# Supplementary material for: Improving data quality for three-dimensional electron diffraction by a post-column energy filter and a new crystal tracking method
Source: J Appl Crystallogr. 2022 Nov 29;55(Pt 6):1583–91. doi: 10.1107/S1600576722009633 (PMC9721325; doi:10.1107/S1600576722009633)
Supplement: Supplementary file 4 [file j-55-01583-sup4.zip › nb5321ZSM-5_crystal3_noEXTI_25evsup43.hkl]

#
# h,k,l, Fc-squared, Fo-squared, sigma(Fo-squared), status flag
#
data_25ev
_shelx_title ' '
_shelx_refln_list_code          4
_shelx_F_calc_maximum      264.04
_exptl_crystal_F_000       939.25
_reflns_d_resolution_high  0.9003

loop_
 _space_group_symop_operation_xyz
 'x, y, z'
 '-x, -y, -z'
 '-x+1/2, -y, z+1/2'
 'x+1/2, y, -z+1/2'
 '-x, y+1/2, -z'
 'x, -y+1/2, z'
 'x+1/2, -y+1/2, -z+1/2'
 '-x+1/2, y+1/2, z+1/2'

_cell_length_a    20.0220
_cell_length_b    19.8990
_cell_length_c    13.3830
_cell_angle_alpha  90.000
_cell_angle_beta   90.000
_cell_angle_gamma  90.000

_shelx_F_squared_multiplier     1.000

loop_
 _refln_index_h
 _refln_index_k
 _refln_index_l
 _refln_F_squared_calc
 _refln_F_squared_meas
 _refln_F_squared_sigma
 _refln_observed_status
   2   0   0      24322.62       2427.38       129.95 o
   4   0   0       7806.42       1331.00        72.14 o
   6   0   0       8536.92       2185.33       118.39 o
  10   0   0      22351.24       6139.51       364.38 o
  12   0   0         54.34        455.34        40.06 o
   2   1   0        437.99        374.72        14.85 o
   4   1   0        745.64        464.90        35.76 o
   6   1   0        616.92        859.04        47.89 o
   8   1   0         18.07         23.17         3.49 o
  10   1   0         44.20         56.14         9.40 o
  12   1   0         39.06         39.51        14.10 o
   2   2   0        248.67        579.65        40.76 o
   4   2   0        230.94        172.78         8.11 o
   6   2   0        102.85        140.49         9.61 o
   8   2   0       1112.94       1680.04        92.56 o
  10   2   0        832.51        760.73        71.44 o
  12   2   0         32.85        142.88       120.42 o
   4   3   0       3032.05       2656.18       144.28 o
   6   3   0       2085.23       2117.67       113.62 o
   8   3   0        339.68        400.82        23.42 o
  10   3   0        113.73        173.36         9.71 o
  12   3   0       2225.98       1869.38       210.37 o
   4   4   0         40.20         32.75         5.03 o
   6   4   0         17.63         34.52         4.21 o
   8   4   0         27.09         65.59         7.58 o
  10   4   0        164.16        183.87        20.29 o
  12   4   0          0.10         -1.85         5.31 o
   6   5   0       1712.81       1572.70        88.82 o
   8   5   0          7.28          4.12         4.12 o
  10   5   0         33.35         45.69         6.78 o
  12   5   0        213.30        147.96        19.22 o
   6   6   0         90.51         65.06         8.22 o
   8   6   0        247.46        527.43        54.99 o
  10   6   0        225.19        233.73        32.02 o
  12   6   0         13.36         22.03         9.02 o
   8   7   0         98.13         79.61        13.79 o
  10   7   0         42.97         43.55         8.36 o
  12   7   0        944.55        683.14        62.49 o
   8   8   0       1231.80        845.15        82.05 o
  10   8   0         67.39         72.19        13.40 o
  10   9   0          8.64          3.94         6.90 o
  10  10   0       1330.99       1643.10       135.47 o
   1   0   1      21039.16       1978.27       144.20 o
   2   0   1        106.71        155.31         6.47 o
   3   0   1      10426.75       2039.90       158.38 o
   4   0   1          5.79        131.65         8.35 o
   5   0   1      69715.35      12985.22       489.86 o
   6   0   1        606.14        621.51       107.15 o
   7   0   1        951.59        705.13        95.46 o
   8   0   1         14.49         39.90         7.12 o
   9   0   1        161.60        146.24        10.27 o
  10   0   1        111.84        150.43         9.46 o
  11   0   1        245.10        352.14        41.41 o
  12   0   1        118.26         92.67        13.75 o
   0   1   1      15939.40       1565.69       222.33 o
   1   1   1       3262.98       1203.03        45.16 o
   2   1   1          3.02        123.08        11.77 o
   3   1   1         40.21        125.88         6.27 o
   4   1   1        100.20        155.11        10.73 o
   5   1   1         68.08         41.90         2.87 o
   6   1   1         89.33         96.76         6.45 o
   7   1   1         86.65        138.42        13.33 o
   8   1   1        694.70        694.67        69.76 o
  10   1   1        175.40        273.94        25.14 o
  11   1   1        109.81         97.51        11.12 o
  12   1   1         37.40        159.37       136.85 o
   1   2   1        365.25        668.63        60.94 o
   2   2   1         14.89         42.08        11.06 o
   3   2   1        562.49        932.39        36.92 o
   4   2   1       4232.32       2704.53       533.80 o
   5   2   1       1315.78       1244.75       103.49 o
   6   2   1        104.59        193.11         9.47 o
   7   2   1         10.28         30.82         7.58 o
   8   2   1         77.34         90.65         5.76 o
   9   2   1         26.81         26.98         3.91 o
  10   2   1        110.25        104.78         6.92 o
  11   2   1         13.84         40.23         9.02 o
  12   2   1        317.24        285.78        23.60 o
   0   3   1       5554.69        761.65        43.18 o
   1   3   1       3218.16        822.67       276.82 o
   2   3   1         13.09         21.66         3.15 o
   3   3   1        375.70        518.37        21.77 o
   4   3   1        236.38        258.51        12.20 o
   5   3   1        100.74         92.77         7.84 o
   6   3   1         16.92         20.64         4.14 o
   7   3   1       1255.07       1336.84        68.30 o
   8   3   1         16.29         48.48         9.43 o
   9   3   1        187.17        200.83        15.25 o
  10   3   1        171.20        153.53         7.23 o
  11   3   1       1321.20       1295.97        52.10 o
  12   3   1        182.98        203.23        16.12 o
   1   4   1        285.47        200.00        14.37 o
   2   4   1          7.01         22.11         4.11 o
   3   4   1         56.49         66.91        10.27 o
   4   4   1         25.79         36.70         4.32 o
   5   4   1        409.68        488.65        55.77 o
   6   4   1          3.21          0.32         3.14 o
   7   4   1         11.66         11.79         5.17 o
   8   4   1         17.31         12.11         4.66 o
   9   4   1         15.31         18.02         2.46 o
  10   4   1          8.13          7.63         2.35 o
  11   4   1          4.22          8.47         2.89 o
  12   4   1          0.44        200.47        52.43 o
   2   5   1          0.04         57.45        10.42 o
   3   5   1        350.73        453.99        73.53 o
   4   5   1        476.24        400.12        26.40 o
   5   5   1         43.18         20.58         5.94 o
   6   5   1        315.41        250.28        20.09 o
   7   5   1        178.80        219.07        18.95 o
   8   5   1        140.30        215.53        31.98 o
   9   5   1        185.20        196.62        29.67 o
  10   5   1       1127.79       1063.11        61.75 o
  11   5   1        755.81        846.54        35.83 o
  12   5   1        200.32        372.98        85.46 o
   3   6   1        169.71        103.25        10.68 o
   4   6   1         14.93         13.86        10.90 o
   5   6   1        404.40        430.36        25.99 o
   6   6   1          8.57          8.41         2.97 o
   7   6   1         21.68         18.33         3.83 o
   8   6   1         13.95         11.65         5.19 o
   9   6   1          8.03         19.72         9.00 o
  10   6   1          5.67          5.68         3.09 o
  11   6   1          0.00         29.45        15.23 o
  12   6   1         24.96         26.95         6.72 o
   4   7   1         29.32         36.77         6.96 o
   5   7   1         23.41         27.28        15.20 o
   6   7   1          3.58         14.28         4.22 o
   7   7   1        214.05        189.10        16.64 o
   8   7   1         97.31        103.50        10.59 o
   9   7   1        215.89        193.44        22.27 o
  10   7   1         19.96         45.23        22.49 o
  11   7   1         31.60         54.52        11.86 o
  12   7   1          3.67         19.51         9.31 o
   6   8   1         34.75         20.23         8.07 o
   7   8   1        420.11        369.21        65.67 o
   8   8   1         51.83         49.57         6.41 o
   9   8   1          4.03          5.41         5.37 o
  10   8   1         61.29         35.67        16.10 o
  11   8   1         53.44         52.79        32.02 o
  12   8   1        672.94        542.63        52.24 o
   6   9   1          0.95         19.43         6.60 o
   7   9   1          0.95         21.43         7.18 o
   8   9   1         71.15         62.97        10.36 o
   9   9   1         68.48         90.36        11.00 o
  10   9   1         11.63         12.59         4.84 o
  11   9   1         28.45         18.09         6.54 o
  12   9   1          6.43         -5.89         6.68 o
   8  10   1         31.67         39.23        10.42 o
   9  10   1          7.67         19.66         7.35 o
  10  10   1          6.96         10.54         6.29 o
  11  10   1         32.19         50.16        17.77 o
  12  10   1          0.69         12.51        10.90 o
   8  11   1         38.72         51.85         9.86 o
   9  11   1         43.72         33.31         9.34 o
  10  11   1         19.54          7.22         8.58 o
  11  11   1          0.03         11.87         9.43 o
  12  11   1          4.03          8.08         9.87 o
   9  12   1          8.19         20.70        10.38 o
  10  12   1         54.87         44.54        13.63 o
  10  13   1         16.49         61.24        16.09 o
   0   0   2       6171.26       1922.21       170.40 o
   1   0   2       8996.25       1972.32       124.98 o
   2   0   2       5251.27       2915.65       379.19 o
   3   0   2        177.47        182.34        54.38 o
   4   0   2         16.67        352.62        31.03 o
   5   0   2        187.92        314.96        17.10 o
   6   0   2         66.39        150.15        27.93 o
   7   0   2        228.94        313.84        15.87 o
   8   0   2        705.76       2125.95       457.56 o
   9   0   2        208.08        199.08        28.50 o
  10   0   2        253.20       5318.80       287.32 o
  11   0   2        337.67        363.83       103.67 o
  12   0   2       1828.86       1131.40        93.14 o
  13   0   2         89.17        126.90        18.42 o
   1   1   2        389.18        610.91       134.25 o
   2   1   2        222.26        492.37        20.08 o
   3   1   2       2112.40       1979.79        53.69 o
   4   1   2         86.37        251.92        19.19 o
   5   1   2       1482.34       1121.86        59.65 o
   6   1   2        335.62        451.80        50.59 o
   7   1   2        212.21        294.88        20.02 o
   8   1   2         18.44         21.41         2.93 o
   9   1   2          4.58         12.02         2.56 o
  10   1   2          7.18          9.56         1.73 o
  11   1   2         31.93         34.41         2.89 o
  12   1   2         72.02         83.30        55.23 o
  13   1   2        539.01        458.85        62.26 o
   0   2   2       3999.53       1013.84       171.89 o
   1   2   2        868.13        217.62         7.08 o
   2   2   2          2.90        195.96         8.33 o
   3   2   2         87.30         88.59         5.51 o
   4   2   2         12.32         15.35         2.43 o
   5   2   2        228.46        205.52        15.95 o
   6   2   2        116.84         80.92        10.36 o
   7   2   2        113.82         95.84         9.75 o
   8   2   2         54.62        112.30         8.52 o
   9   2   2        446.16        282.07        20.20 o
  10   2   2         22.21         34.93        10.93 o
  11   2   2         33.05         50.77         7.29 o
  12   2   2         34.13         21.57         5.51 o
  13   2   2         28.17         28.49         9.31 o
   1   3   2        116.29        201.65         6.96 o
   2   3   2        863.77        784.58        95.27 o
   3   3   2       1195.53       1239.28        49.50 o
   4   3   2       5303.42       3637.31       906.57 o
   5   3   2        383.12        441.17        68.18 o
   6   3   2       3854.42       3698.19       173.49 o
   7   3   2        421.79        438.61        26.67 o
   8   3   2         67.53         35.02         7.19 o
   9   3   2         35.67         84.11         6.90 o
  10   3   2          8.47         40.25         8.47 o
  11   3   2         25.39         20.45         4.53 o
  12   3   2          4.07         49.94        24.01 o
  13   3   2        775.31       1682.16       135.74 o
   0   4   2          1.96        110.35        31.88 o
   1   4   2         43.04        164.33         9.99 o
   2   4   2        131.88         83.44        13.34 o
   3   4   2          0.15          4.66         3.16 o
   4   4   2          3.23          3.66         2.43 o
   5   4   2          7.11         14.93         4.76 o
   6   4   2          8.22         13.06         3.24 o
   7   4   2         10.62         13.06         3.55 o
   8   4   2        160.85        131.16        15.91 o
   9   4   2          5.78         22.40         7.50 o
  10   4   2         40.02         63.71        10.75 o
  11   4   2          4.15         12.61         4.30 o
  12   4   2          0.99         73.79        55.91 o
  13   4   2         18.03          3.34         7.31 o
   1   5   2       1333.14        978.26       113.10 o
   2   5   2       1180.05       1036.25        67.80 o
   3   5   2       6406.30       5099.84       201.67 o
   4   5   2        435.43        297.61        18.27 o
   5   5   2       4749.08       5042.74       193.79 o
   6   5   2       1819.64       2037.52       114.48 o
   7   5   2        225.40        332.00        26.18 o
   8   5   2        155.50        163.32        10.42 o
   9   5   2         33.74         35.78         4.94 o
  10   5   2          8.91         16.40         7.24 o
  11   5   2         40.70         30.86        11.87 o
  12   5   2        161.25        301.02        72.68 o
  13   5   2       2679.19       1932.78       156.40 o
   0   6   2        382.83        361.49        43.91 o
   1   6   2         78.58         74.75         9.55 o
   2   6   2         69.40        223.45        58.35 o
   3   6   2          2.02          8.47         3.42 o
   4   6   2          7.01          6.00         3.09 o
   5   6   2         23.35         57.62        23.67 o
   6   6   2          5.94         17.82        10.50 o
   7   6   2         26.08         28.87         5.32 o
   8   6   2          1.75          9.82         3.98 o
   9   6   2          6.04         19.05        13.22 o
  10   6   2          3.02          5.48         6.90 o
  11   6   2         22.93         42.71        18.09 o
  12   6   2          3.45          1.16         4.56 o
  13   6   2         41.08         39.56        12.63 o
   1   7   2         22.66         73.66         9.60 o
   3   7   2        143.06        168.68        14.49 o
   4   7   2       1127.83       1415.04        69.01 o
   5   7   2         78.96         78.06        12.01 o
   6   7   2        195.37        256.30        14.48 o
   7   7   2          6.40         20.07         5.14 o
   8   7   2         16.59         33.59         7.90 o
   9   7   2         22.72         22.97         5.51 o
  10   7   2         35.25         26.17         6.78 o
  11   7   2          0.38         16.03         5.97 o
  12   7   2        132.83        154.52        44.39 o
  13   7   2         37.15         46.48        14.81 o
   2   8   2        307.40        205.26        17.98 o
   3   8   2         11.30          6.27         5.69 o
   4   8   2         94.24        109.61        25.10 o
   5   8   2         85.74         56.65        16.27 o
   6   8   2         40.60         56.54         9.27 o
   7   8   2        101.39         83.92        16.13 o
   8   8   2         63.92         67.00        10.35 o
   9   8   2         21.13        169.09        31.43 o
  10   8   2         18.81         44.23        15.13 o
  11   8   2        238.97        195.67        18.04 o
  12   8   2        424.06        648.03        52.03 o
   3   9   2         32.15         32.33         9.92 o
   4   9   2          2.52          4.06         8.88 o
   5   9   2          5.47         37.63        14.13 o
   6   9   2         13.11         16.63        12.71 o
   7   9   2          5.21          8.15         3.96 o
   8   9   2          5.44          3.96         3.95 o
   9   9   2          0.16          3.30         3.74 o
  10   9   2          1.13          7.78         5.81 o
  11   9   2          0.25         13.35         8.76 o
  12   9   2         12.44          8.45         6.43 o
   4  10   2          3.60         18.56         6.86 o
   5  10   2          8.57          2.31         4.53 o
   7  10   2          6.33         12.92         4.47 o
   8  10   2         53.91        147.65        11.55 o
   9  10   2         10.82         20.15         7.56 o
  10  10   2         14.35         81.83        60.57 o
  11  10   2          3.64          9.69         6.35 o
  12  10   2        188.78        307.50        35.57 o
   5  11   2         68.70         65.80        11.13 o
   6  11   2         42.37         38.43         9.03 o
   7  11   2          4.56          5.30         6.47 o
   8  11   2          5.82          3.91         4.46 o
   9  11   2         17.66         19.56         5.93 o
  10  11   2          1.83         -0.69         4.97 o
  11  11   2          0.39         10.01         6.48 o
  12  11   2         24.61         21.44        10.62 o
   6  12   2         69.52         26.68        12.98 o
   7  12   2         41.79         39.41        10.20 o
   8  12   2         16.51         44.66        14.77 o
   9  12   2        257.58        268.70        20.25 o
  10  12   2         96.73         76.63        18.11 o
  11  12   2          1.70         23.03        12.29 o
  12  12   2         42.91         61.11        16.69 o
   8  13   2          1.67         18.78         8.47 o
   9  13   2         50.63         45.47        11.96 o
  10  13   2         28.95         35.28        14.17 o
  11  13   2          2.71         14.65         7.89 o
  12  13   2         70.20         36.36        14.81 o
   7  14   2         24.69         13.45        12.69 o
   8  14   2        241.49        305.50        28.09 o
   9  14   2         21.10         30.55        13.06 o
  10  14   2         60.86         86.74        20.74 o
  11  14   2          6.08         12.50        13.55 o
  12  14   2          5.40         -4.33         9.79 o
   8  15   2          2.32         16.29        12.60 o
   9  15   2          5.44         27.13        12.45 o
  10  15   2          4.06          3.04        10.31 o
  10  16   2         23.23         20.40        10.78 o
   1   0   3       2295.92       2133.47       173.22 o
   2   0   3       1329.55       1423.98        63.91 o
   3   0   3      33069.29       3776.81       204.59 o
   4   0   3       4931.04       3077.83       776.56 o
   5   0   3       9346.12       5600.50      1079.11 o
   6   0   3       1648.57       1234.34       207.72 o
   7   0   3       4858.09       3589.13       617.50 o
   8   0   3        179.21        216.54        17.09 o
   9   0   3         60.62         43.98        11.53 o
  10   0   3        167.85        121.26        12.56 o
  11   0   3        488.57        500.21        25.30 o
  12   0   3        201.45        354.41        35.47 o
   0   1   3       3209.26       3525.24       157.56 o
   1   1   3        773.90       1267.54        35.19 o
   2   1   3        195.61        218.68         7.36 o
   3   1   3         18.50         35.14         5.08 o
   4   1   3          3.42         16.01         2.20 o
   5   1   3          2.87         15.04         2.11 o
   6   1   3         53.67         92.01        19.58 o
   7   1   3         66.64        142.60        21.56 o
   8   1   3        120.29        102.23         8.42 o
   9   1   3          2.61          8.39         3.24 o
  10   1   3          8.78         24.85         6.85 o
  11   1   3         58.64         72.93         7.55 o
  12   1   3         48.59        109.85        76.22 o
  13   1   3          0.29         12.10         8.65 o
   1   2   3        529.38        782.49        26.12 o
   2   2   3          2.51         22.49         4.09 o
   3   2   3       1526.84       1647.06        86.99 o
   4   2   3        680.26        781.84        44.43 o
   5   2   3       1489.37       1215.76       157.26 o
   6   2   3          7.64        691.89        65.27 o
   7   2   3         48.32         86.59         4.88 o
   8   2   3         58.91         59.44         5.90 o
   9   2   3         47.66         26.02         4.35 o
  10   2   3          2.50         43.64        20.46 o
  11   2   3          7.27         28.02         6.57 o
  12   2   3         87.93        161.78        16.38 o
  13   2   3        498.87        321.18        42.60 o
   0   3   3       1992.08       1552.66       207.35 o
   1   3   3      15625.71       9816.57       263.27 o
   2   3   3        603.07        711.30        20.94 o
   3   3   3        752.28        564.89        19.29 o
   4   3   3          5.65         16.97         3.87 o
   5   3   3         77.10        120.73        24.47 o
   6   3   3         16.28         44.14         3.51 o
   7   3   3          2.76         36.37         6.81 o
   8   3   3       1339.41       1201.62        69.87 o
   9   3   3       1969.84       2157.82        89.63 o
  10   3   3         20.56         19.85         6.93 o
  11   3   3        131.87        208.96        18.78 o
  12   3   3        233.23        224.56        56.91 o
  13   3   3         10.95         33.69         7.41 o
   1   4   3         10.31         19.99         4.26 o
   2   4   3          0.55         17.89         3.71 o
   3   4   3        499.88        428.77        18.04 o
   4   4   3         26.59        139.43        95.80 o
   5   4   3         12.65         16.69         3.38 o
   6   4   3         41.16         51.12        19.02 o
   7   4   3          4.65         13.56         3.75 o
   8   4   3         11.10         11.50         4.98 o
   9   4   3          8.86          6.36         9.16 o
  10   4   3          3.56          2.28         4.43 o
  11   4   3         21.02         15.61         4.29 o
  12   4   3          7.10         21.62         6.33 o
  13   4   3        139.13        189.27        53.08 o
   0   5   3       9762.38       6982.59       432.85 o
   1   5   3       5913.33       4583.06       145.08 o
   2   5   3        604.46        379.11        41.44 o
   3   5   3         28.13         40.62         5.82 o
   4   5   3        117.12        122.40        18.91 o
   5   5   3         52.76         73.88        10.05 o
   6   5   3         41.48         66.61        13.83 o
   7   5   3        197.33        173.78        10.97 o
   8   5   3       1792.30       2094.96       118.84 o
   9   5   3         63.06         60.67         9.54 o
  10   5   3         46.95         55.53         9.40 o
  11   5   3        433.62        549.57        37.41 o
  12   5   3        125.31        104.78        12.35 o
  13   5   3          5.51         30.04         7.69 o
   1   6   3         58.41         84.52        12.53 o
   2   6   3         15.60         20.35         3.45 o
   3   6   3        368.60        387.40        18.97 o
   4   6   3         60.27         70.18         6.68 o
   5   6   3        118.24        218.90        30.46 o
   6   6   3         29.55         35.07        10.12 o
   7   6   3         10.87         58.97        15.11 o
   8   6   3         37.69         39.77         6.97 o
   9   6   3          3.58          8.32         3.77 o
  10   6   3          8.97         14.62         7.59 o
  11   6   3         14.48         37.74        10.06 o
  12   6   3          5.60         17.17         6.48 o
  13   6   3        193.71        180.64        24.73 o
   0   7   3        148.15        139.65         9.99 o
   1   7   3       1703.96       1371.73       106.25 o
   2   7   3         46.23         54.80        14.38 o
   3   7   3         75.78         96.48         8.85 o
   4   7   3          9.13         11.31         3.99 o
   5   7   3         98.58        112.60        15.01 o
   6   7   3          3.44          8.68         3.93 o
   7   7   3         60.71         69.37         7.06 o
   8   7   3         84.86         85.77        15.65 o
   9   7   3        540.14        484.30        55.84 o
  10   7   3         16.47         32.99         8.86 o
  11   7   3         17.54         25.01         8.45 o
  12   7   3          7.88         16.38         6.48 o
  13   7   3         41.88         48.97        14.07 o
   1   8   3         35.47         98.58        17.53 o
   2   8   3          7.47        162.48       128.47 o
   3   8   3        294.51        429.53        65.76 o
   4   8   3       3152.53       2574.42       102.54 o
   5   8   3        254.09        252.76        22.87 o
   6   8   3        506.24        472.99        23.35 o
   7   8   3        664.71        710.41        32.82 o
   8   8   3        252.15        281.63        16.55 o
   9   8   3         67.24         51.96         7.73 o
  10   8   3          9.20         13.68         4.53 o
  11   8   3         10.68         11.31         6.64 o
  12   8   3        452.29        453.85        32.83 o
  13   8   3        658.71        946.33        84.75 o
   0   9   3         19.04         26.17         7.22 o
   1   9   3         35.79         51.42        10.88 o
   2   9   3          7.83          4.25         3.93 o
   3   9   3         23.56         14.61         4.79 o
   4   9   3         22.63         14.73         4.71 o
   5   9   3          4.22          1.86         3.77 o
   6   9   3          6.39          6.98         3.88 o
   7   9   3         12.59          9.94         4.27 o
   8   9   3         72.42        131.68        15.07 o
   9   9   3         10.00         11.98         6.45 o
  10   9   3         19.65         18.16         5.07 o
  11   9   3         32.89         30.62         7.00 o
  12   9   3          9.27          8.71         6.29 o
  13   9   3          8.14         14.44        10.50 o
   1  10   3         69.24         53.97        17.43 o
   2  10   3         12.41         25.65         8.24 o
   3  10   3       1547.96       1844.30       414.81 o
   4  10   3         55.30         89.45        13.43 o
   5  10   3        194.72        293.56        24.54 o
   6  10   3         15.10          6.35         5.87 o
   7  10   3        171.32        139.06        11.77 o
   8  10   3          4.68         24.42         5.54 o
   9  10   3          0.00         24.52        11.08 o
  10  10   3          8.99         14.65         5.16 o
  11  10   3         21.17         12.45         9.12 o
  12  10   3         35.58         28.69        11.08 o
  13  10   3       1161.39       1866.97       155.84 o
   2  11   3         29.53         13.07         6.83 o
   3  11   3          7.06         13.78         7.12 o
   4  11   3          0.28          1.60         6.05 o
   5  11   3          1.90         -0.50         3.71 o
   6  11   3          4.40          7.56         6.22 o
   7  11   3          2.09          3.97         4.35 o
   8  11   3          8.66          6.21         5.49 o
   9  11   3          0.66         -2.51         4.59 o
  10  11   3         27.77         20.83         5.99 o
  11  11   3          1.34          7.75         6.02 o
  12  11   3          2.44         14.47         7.36 o
  13  11   3          7.59          9.62        11.61 o
   4  12   3        304.18        333.60        36.96 o
   5  12   3        443.06        342.80        50.33 o
   6  12   3          1.86         44.68        24.44 o
   7  12   3         10.00         26.88         6.16 o
   8  12   3         50.17         80.18        26.85 o
   9  12   3         17.75         32.85         7.18 o
  10  12   3          5.53         30.96        20.78 o
  11  12   3         10.45          2.05         5.98 o
  12  12   3        192.28        207.43        29.49 o
  13  12   3          2.49         -0.87         8.98 o
   3  13   3        337.95        525.06        59.22 o
   4  13   3          6.78         25.13         8.62 o
   5  13   3        105.31        104.66        28.55 o
   6  13   3          7.19         16.11        22.80 o
   7  13   3         27.15         59.01        16.48 o
   8  13   3        587.28        711.82        58.87 o
   9  13   3       1712.57       1701.06       129.59 o
  10  13   3          1.44         15.14        15.65 o
  11  13   3         14.39         14.53         6.97 o
  12  13   3        139.62        188.47        27.24 o
  13  13   3         18.11         36.20        14.62 o
   4  14   3         13.19         10.25        10.62 o
   5  14   3         40.88         59.02        12.15 o
   6  14   3          4.07          6.73         7.58 o
   8  14   3          1.06         17.95         9.76 o
   9  14   3          8.10          8.80         5.42 o
  10  14   3          8.87          1.42         5.79 o
  11  14   3          0.23         -1.50         6.20 o
  12  14   3          8.32         -7.92         8.38 o
  13  14   3         59.51         35.57        15.14 o
   5  15   3         20.69         12.07        11.52 o
   6  15   3         14.04         25.35        22.20 o
   7  15   3         54.23         37.65        11.45 o
   8  15   3        160.26        203.18        45.04 o
   9  15   3        190.70        167.16        20.94 o
  10  15   3         13.19         21.11         8.64 o
  11  15   3          3.94         -1.24         6.24 o
  12  15   3          0.19          2.85         9.95 o
   6  16   3        262.77        165.80        30.83 o
   7  16   3         79.99         90.38        15.41 o
   8  16   3          3.67          2.13         8.17 o
   9  16   3          4.23          1.58         8.43 o
  10  16   3          0.00          1.47         8.57 o
  11  16   3         15.19         12.87         9.49 o
  12  16   3          0.77         23.33        13.05 o
   7  17   3          0.34         10.28        13.14 o
   8  17   3          6.79         11.84         8.25 o
   9  17   3         27.40         10.40        15.15 o
  10  17   3          1.22          2.44         9.43 o
  12  17   3          9.05         -0.07         9.60 o
   8  18   3          0.53         11.81        14.48 o
   9  18   3         11.92          4.25         8.33 o
  10  18   3          3.70          4.07         8.97 o
  10  19   3          0.33          4.48         9.88 o
   0   0   4       2323.33       1131.61        95.56 o
   1   0   4       9302.80       3806.02       169.89 o
   2   0   4       2623.20       2065.12       256.57 o
   3   0   4        262.52        343.00        22.66 o
   4   0   4        446.64       2132.53       267.13 o
   5   0   4        720.32        442.73        37.76 o
   6   0   4         32.79         21.48         3.73 o
   7   0   4        256.67        287.24        57.70 o
   8   0   4      10641.49       6805.78       368.76 o
   9   0   4         89.30        438.75        41.26 o
  10   0   4        286.57        485.42        78.05 o
  11   0   4        160.22        255.41        20.85 o
  12   0   4       1968.70       1285.80       106.93 o
  13   0   4       1148.20        438.56        43.75 o
   1   1   4        525.24        563.66        34.92 o
   2   1   4         72.57         78.35         4.81 o
   3   1   4       1038.45       1058.51        50.32 o
   4   1   4         26.42         33.89         4.39 o
   5   1   4        961.37       1296.20        46.82 o
   6   1   4         66.92         59.32         4.74 o
   7   1   4         11.70         14.43         3.69 o
   8   1   4          7.08         24.46         2.36 o
   9   1   4         65.96         62.46         7.97 o
  10   1   4         25.56         17.95         3.56 o
  11   1   4          9.51         18.44         9.90 o
  12   1   4         67.25         47.42         8.40 o
  13   1   4         90.79        143.10        43.30 o
   0   2   4          6.13         58.62         7.18 o
   1   2   4       1887.44       1305.75       171.12 o
   2   2   4         18.36        114.16        17.14 o
   3   2   4        119.01        148.18        20.88 o
   4   2   4         60.96         29.24         3.11 o
   5   2   4        181.36        241.39        10.54 o
   6   2   4         23.69         46.83         3.03 o
   7   2   4        385.39        373.27        13.60 o
   8   2   4        158.28        236.30        14.13 o
   9   2   4       1055.11       1018.33        41.46 o
  10   2   4         51.76         63.67         4.80 o
  11   2   4         53.05         60.73         8.09 o
  12   2   4         29.92         37.33         6.87 o
  13   2   4         29.35         48.90         8.63 o
  14   2   4          1.43         19.48        10.35 o
   1   3   4        202.81        322.83        24.52 o
   2   3   4        380.20        368.51        17.36 o
   3   3   4        131.13        296.47        16.55 o
   4   3   4       1692.22       1353.74        57.73 o
   5   3   4        662.14        826.19        36.49 o
   6   3   4        377.52        421.78        19.69 o
   7   3   4        408.17        309.94        21.90 o
   8   3   4        106.07         73.69         5.85 o
   9   3   4          2.81         23.91         5.22 o
  10   3   4         36.07         31.19         8.11 o
  11   3   4         42.02         43.58         8.17 o
  12   3   4         12.33         35.37        18.11 o
  13   3   4          1.41         72.71        84.33 o
  14   3   4          0.00        407.37        44.09 o
   0   4   4        342.12       1371.83       169.17 o
   1   4   4         23.88         32.33         9.38 o
   2   4   4         48.49        108.29        25.53 o
   3   4   4         28.57         34.63         3.49 o
   4   4   4         12.03         56.57         5.67 o
   5   4   4          8.30          8.62         2.03 o
   6   4   4         17.32         16.76         4.14 o
   7   4   4         11.81         12.13         2.16 o
   8   4   4        300.74        318.52        13.05 o
   9   4   4         32.04         42.05         7.18 o
  10   4   4         15.13         18.63         6.97 o
  11   4   4         14.40         11.56         4.20 o
  12   4   4         64.72         33.16         6.71 o
  13   4   4          8.59         25.54         7.19 o
  14   4   4          4.66        132.83        22.06 o
   1   5   4       1091.66       1075.16        66.48 o
   2   5   4        357.60        471.28        19.21 o
   3   5   4       2178.38       2076.59        62.32 o
   4   5   4         73.34        166.42        38.71 o
   5   5   4        100.55        182.04        17.14 o
   6   5   4        144.75        107.83         8.52 o
   7   5   4          5.18          7.37         3.70 o
   8   5   4         40.47         42.19         9.56 o
   9   5   4        188.69        208.94        18.51 o
  10   5   4          8.00         15.20         4.31 o
  11   5   4         14.64         12.68         6.06 o
  12   5   4        233.10        174.62        33.67 o
  13   5   4        625.18        961.81        71.96 o
  14   5   4        269.17        330.03        39.27 o
   0   6   4        183.10        260.65        22.37 o
   1   6   4        265.01        202.22        10.11 o
   2   6   4         32.34         51.04         3.93 o
   3   6   4          3.94          4.47         2.23 o
   4   6   4         10.73         15.20         2.68 o
   5   6   4          5.62          9.68         2.86 o
   6   6   4         15.83         21.22         6.34 o
   7   6   4          3.77          3.32         3.12 o
   8   6   4         77.99        168.62        26.27 o
   9   6   4          6.99         73.86        16.63 o
  10   6   4         11.13         33.84        17.89 o
  11   6   4          3.34          1.66         3.69 o
  12   6   4          2.81         50.83        18.76 o
  13   6   4          9.08         21.49        26.85 o
  14   6   4          0.07         13.64        11.26 o
   1   7   4         75.67         90.57         6.33 o
   2   7   4         60.11        143.10        56.76 o
   3   7   4        343.53        313.83        11.81 o
   4   7   4          0.08         45.70        12.81 o
   5   7   4         90.08        117.87         8.96 o
   6   7   4         39.07         37.84         5.68 o
   7   7   4         49.10         72.47        12.42 o
   8   7   4         14.90         37.41        12.30 o
   9   7   4         47.36         28.22         5.64 o
  10   7   4          4.71          8.61         7.65 o
  11   7   4          3.92          9.82         5.73 o
  12   7   4         58.34        125.27        94.66 o
  13   7   4        329.94        249.13        67.12 o
   0   8   4       3860.21       3269.91       182.82 o
   1   8   4       2260.21       1885.43        64.20 o
   2   8   4        729.19        696.94        46.25 o
   3   8   4       1191.42       1126.71        36.40 o
   4   8   4         81.79         81.30         8.09 o
   5   8   4         26.56         24.82         4.90 o
   6   8   4         86.78         74.18        11.05 o
   7   8   4        564.62        635.61        30.31 o
   8   8   4        555.44        527.43        55.70 o
   9   8   4       3083.81       3064.90       319.82 o
  10   8   4        117.67        144.38        11.53 o
  11   8   4         53.68         90.43         9.36 o
  12   8   4        358.46        346.10        27.73 o
  13   8   4        169.59        275.06        35.22 o
   1   9   4          5.82          4.00         2.66 o
   2   9   4          6.14         11.11         4.41 o
   3   9   4          0.52          4.67         4.12 o
   4   9   4         41.55         78.69         8.03 o
   5   9   4        139.06        297.07        79.46 o
   6   9   4          8.06         29.07         9.09 o
   7   9   4          9.42         10.96         5.07 o
   8   9   4          7.71          5.61         4.65 o
   9   9   4          7.09         10.95         4.68 o
  10   9   4          1.45          1.83         4.33 o
  11   9   4          0.02          7.58         7.24 o
  12   9   4          2.44         -0.93         6.06 o
  13   9   4         19.81          3.49        11.52 o
   0  10   4        791.91        884.47        39.89 o
   1  10   4         13.49         24.62         7.41 o
   2  10   4        216.19        120.74        15.14 o
   3  10   4        260.56        154.47        11.82 o
   4  10   4         20.61         32.65         6.02 o
   5  10   4         29.70         30.71         5.98 o
   6  10   4         29.90        142.34        11.31 o
   7  10   4         28.45         67.27         9.05 o
   8  10   4        930.87        988.41        64.59 o
   9  10   4         87.95        149.59        22.07 o
  10  10   4          0.42         59.16         8.88 o
  11  10   4         13.67          9.44         5.69 o
  12  10   4        224.31        194.05        42.27 o
  13  10   4        192.55        261.01        34.50 o
   1  11   4         26.33         26.45         5.13 o
   2  11   4          0.98          0.72         3.92 o
   3  11   4         46.70         47.36         6.94 o
   4  11   4          1.29          4.65         4.50 o
   5  11   4         53.72         57.93         9.44 o
   6  11   4          9.30          0.63         4.11 o
   7  11   4         12.13         18.03         5.62 o
   8  11   4          4.02         13.60         5.46 o
   9  11   4          3.21          8.76         5.18 o
  10  11   4          5.23         23.04         6.14 o
  11  11   4         15.56         10.24         6.10 o
  12  11   4          0.10         -2.34         6.15 o
  13  11   4         17.55         28.44        13.58 o
   0  12   4        261.43        151.85        20.07 o
   1  12   4        399.92        481.27        84.58 o
   2  12   4         46.72         41.97        10.36 o
   3  12   4        168.66        172.09        18.24 o
   4  12   4         27.04         20.14         5.89 o
   5  12   4         96.47        122.39        19.12 o
   6  12   4         16.61         18.18         5.72 o
   7  12   4        325.54        322.11        19.63 o
   8  12   4         17.14         32.95         6.99 o
   9  12   4        990.94        970.01        44.99 o
  10  12   4          6.80          3.46         4.89 o
  11  12   4        135.43         90.20        11.58 o
  12  12   4          9.52         31.09        31.58 o
  13  12   4          0.12         -0.54         7.94 o
   1  13   4         11.36         21.86        13.15 o
   4  13   4        575.45        468.44        50.12 o
   5  13   4        100.04         63.56         9.00 o
   6  13   4        203.00        310.52        32.37 o
   7  13   4        214.18        213.48        16.07 o
   8  13   4         20.61         23.06         6.83 o
   9  13   4         20.76         29.59         7.20 o
  10  13   4         20.94         19.63         7.43 o
  11  13   4         36.39         46.37        14.86 o
  12  13   4         20.16         13.82         7.43 o
  13  13   4         66.27         64.91        16.98 o
   1  14   4         21.44          6.68        10.21 o
   2  14   4          6.92         22.75         9.50 o
   3  14   4          4.22          2.29         6.25 o
   4  14   4         11.05          5.22         7.12 o
   5  14   4          9.06          1.60         5.87 o
   6  14   4          0.01          1.16         5.17 o
   7  14   4         12.53         11.39         7.96 o
   8  14   4          2.71          2.60         7.80 o
   9  14   4         12.76         21.42         6.84 o
  10  14   4         19.87          6.47         5.81 o
  11  14   4          0.55          2.90         5.79 o
  12  14   4          1.01          9.22        20.60 o
  13  14   4          8.32          3.14         9.04 o
   2  15   4          0.15          1.45        11.55 o
   3  15   4         39.60         44.55        11.47 o
   4  15   4          0.35         10.84         8.02 o
   5  15   4        632.02        616.75        67.64 o
   6  15   4         33.37         63.75        17.94 o
   7  15   4          2.06          4.22         5.23 o
   8  15   4         18.42         14.24         9.47 o
   9  15   4         10.86         17.91         6.56 o
  10  15   4          9.68          1.70         5.76 o
  11  15   4         11.86          2.10         5.85 o
  12  15   4          2.54         36.12        13.55 o
  13  15   4         25.07         12.65        10.98 o
   3  16   4          9.35          3.25        11.48 o
   4  16   4          8.96         15.47         8.98 o
   5  16   4          2.24         -1.99         7.51 o
   6  16   4          1.68          6.14         8.34 o
   7  16   4         37.32         30.10        11.48 o
   8  16   4        123.83        166.69        27.14 o
   9  16   4          1.05         14.26         7.01 o
  10  16   4         40.82         83.91        27.06 o
  11  16   4         53.92         35.00        13.93 o
  12  16   4         38.24         17.14        12.75 o
  13  16   4          1.43         -7.67         7.67 o
   4  17   4          1.57         -3.97         8.74 o
   5  17   4          6.47         10.63         8.24 o
   6  17   4          4.71          9.43         9.15 o
   7  17   4          3.92          7.49        10.74 o
   8  17   4          0.37         16.40         9.39 o
   9  17   4          0.06          3.95         6.22 o
  10  17   4          0.06         -2.17         5.57 o
  11  17   4          0.17          0.96         5.92 o
  12  17   4          4.31          2.63        10.34 o
   5  18   4          6.19         15.99        14.53 o
   6  18   4          6.07          9.47         9.21 o
   7  18   4         56.82         32.59        11.86 o
   8  18   4         71.52         43.99        25.31 o
   9  18   4        222.71        209.11        25.26 o
  10  18   4          3.34         14.47         9.23 o
  11  18   4         22.11         13.58         9.02 o
   6  19   4          0.08         22.43        16.01 o
   7  19   4         13.28         13.59         9.14 o
   8  19   4          2.11         -3.45         6.99 o
   9  19   4          0.01          0.49         8.83 o
   7  20   4          2.06         15.75        14.46 o
   1   0   5       1095.31        923.90        60.65 o
   2   0   5       1359.32        492.01        21.72 o
   3   0   5       3998.77       1682.26       375.80 o
   4   0   5        560.38        461.17        76.43 o
   5   0   5        153.19       3238.29       568.27 o
   6   0   5       1076.53        892.70        36.89 o
   7   0   5         85.22        222.80        66.22 o
   8   0   5       1087.70        904.09        98.68 o
   9   0   5        663.14        548.85        28.20 o
  10   0   5         59.05         69.85         9.89 o
  11   0   5         12.35        188.00        17.54 o
  12   0   5        912.93        624.67        41.63 o
  13   0   5        759.55        517.99        50.65 o
  14   0   5        987.20        853.01        76.02 o
   0   1   5        722.69        765.84        45.86 o
   1   1   5        193.98        160.85         7.63 o
   2   1   5         18.89         32.18         2.92 o
   3   1   5         23.15         32.86         3.44 o
   4   1   5          7.75         11.36         2.63 o
   5   1   5         29.67         27.22         2.69 o
   6   1   5         82.94         68.90         5.00 o
   7   1   5         45.42         27.13         2.63 o
   8   1   5        208.23        166.62        37.28 o
   9   1   5         30.54         36.02         3.51 o
  10   1   5         14.53         48.07        27.69 o
  11   1   5          0.23         20.39         5.06 o
  12   1   5          0.64          7.96         5.37 o
  13   1   5         56.87         25.73         7.45 o
  14   1   5         73.53         28.80        15.52 o
   1   2   5         85.84         79.25         7.05 o
   2   2   5         53.90         68.87         9.84 o
   3   2   5        429.83        324.50        32.93 o
   4   2   5        238.20        215.74        34.21 o
   5   2   5         25.25         43.69         3.95 o
   6   2   5          1.53         39.33         9.90 o
   7   2   5         10.02         25.57         5.36 o
   8   2   5          7.94         17.59         2.97 o
   9   2   5         67.40         98.04         8.35 o
  10   2   5         10.84         10.48         2.55 o
  11   2   5         11.86         17.07         5.48 o
  12   2   5         44.66         40.39         8.10 o
  13   2   5        232.17        160.56        49.44 o
  14   2   5          0.60          4.13         5.44 o
   0   3   5       3828.33       3231.48       166.10 o
   1   3   5        215.36        244.36        14.09 o
   2   3   5        306.64        314.93        12.09 o
   3   3   5        131.15        134.55         9.69 o
   4   3   5         25.03         58.45         3.86 o
   5   3   5          5.01         17.25         4.89 o
   6   3   5         50.10         66.96        13.07 o
   7   3   5        185.44        112.43        16.21 o
   8   3   5        362.41        399.22        30.21 o
   9   3   5        428.58        523.87        41.66 o
  10   3   5        390.77        372.67        30.08 o
  11   3   5          1.60          7.20         8.25 o
  12   3   5         21.85         42.06         9.57 o
  13   3   5         51.15        134.62        41.89 o
  14   3   5         32.50         41.44        11.13 o
   1   4   5         16.08         14.12         2.78 o
   2   4   5         38.11         26.89         4.20 o
   3   4   5          0.06         12.88         4.05 o
   4   4   5         48.91         49.38         5.30 o
   5   4   5        165.46        173.27         8.73 o
   6   4   5          6.11         13.92         2.48 o
   7   4   5         24.07         26.35         7.82 o
   8   4   5         21.72         15.43         2.60 o
   9   4   5         13.95         10.53         3.13 o
  10   4   5          7.13         11.74         3.55 o
  11   4   5          6.03         13.56         4.54 o
  12   4   5         20.02         21.19         6.32 o
  13   4   5         15.52          9.38         6.64 o
  14   4   5         41.37         28.75        12.09 o
   0   5   5        277.96       1406.69        76.81 o
   1   5   5        235.20        240.74        10.83 o
   2   5   5         17.42         98.18        27.95 o
   3   5   5        385.57        377.61        13.21 o
   4   5   5         35.97         78.13         7.24 o
   5   5   5         94.50         75.14         5.72 o
   6   5   5          2.40         32.80        13.11 o
   7   5   5        162.35        116.59        10.17 o
   8   5   5       1174.59       1205.30       136.21 o
   9   5   5        231.42        235.33        14.79 o
  10   5   5         42.43         20.82         9.11 o
  11   5   5          4.55         40.64         6.38 o
  12   5   5          5.08         14.80         7.82 o
  13   5   5        472.27        647.46        43.68 o
  14   5   5        226.39        277.87        33.66 o
   1   6   5         35.82         30.30         5.20 o
   2   6   5          2.60         68.99        22.95 o
   3   6   5        102.61        132.98        22.97 o
   4   6   5          0.24        158.00       101.90 o
   5   6   5         16.51         51.62        11.75 o
   6   6   5         13.80         28.90         8.39 o
   7   6   5         17.37         14.61         4.44 o
   8   6   5          0.01          7.15         3.34 o
   9   6   5         68.33         34.72         4.43 o
  10   6   5          5.73          9.42         5.32 o
  11   6   5          7.72         16.38         7.08 o
  12   6   5          0.07         12.30         5.51 o
  13   6   5         24.08         35.77        12.02 o
  14   6   5         12.61         23.44        12.88 o
   0   7   5          0.24         79.12        34.55 o
   1   7   5        161.29        194.26        16.47 o
   2   7   5         26.61         57.26        15.58 o
   3   7   5         44.18         38.96         3.99 o
   4   7   5          5.67         10.05         2.82 o
   5   7   5         47.20         60.84         4.66 o
   6   7   5          1.17         14.88         5.04 o
   7   7   5        260.58        328.10        16.18 o
   8   7   5        124.88        206.69         9.92 o
   9   7   5        643.43        703.41        49.24 o
  10   7   5          5.54          3.63         4.15 o
  11   7   5         55.34         65.57         8.28 o
  12   7   5          4.40         12.65         6.09 o
  13   7   5          3.23          8.38         6.96 o
  14   7   5          7.55          5.02        11.54 o
   1   8   5        159.21        142.27         8.66 o
   2   8   5         29.18         30.32         5.54 o
   3   8   5        197.74        243.79        29.22 o
   4   8   5       1127.28       1166.40        44.18 o
   5   8   5       1225.50       1112.55        34.13 o
   6   8   5        124.51         65.73         7.82 o
   7   8   5        240.14        161.27        12.19 o
   8   8   5        551.11        477.73        53.24 o
   9   8   5         50.84         64.50         8.05 o
  10   8   5          4.83         14.21        12.76 o
  11   8   5         19.90         15.61         5.30 o
  12   8   5        311.56        642.25        62.86 o
  13   8   5          1.72         39.87        10.04 o
  14   8   5        400.46        666.62        65.38 o
   0   9   5         59.32         56.53        10.78 o
   1   9   5          3.50          8.43         3.03 o
   2   9   5         12.32          6.07         2.71 o
   3   9   5         16.40         17.41         3.44 o
   4   9   5         17.10         18.77         5.31 o
   5   9   5          0.08          2.56         2.82 o
   6   9   5         21.89         26.59         6.46 o
   7   9   5          1.42         -1.33         3.77 o
   8   9   5         26.29         22.34         5.57 o
   9   9   5          6.80         15.00         8.47 o
  10   9   5          1.00          1.93         6.10 o
  11   9   5          1.68         20.09         9.36 o
  12   9   5         27.20         14.74         7.17 o
  13   9   5          3.51          1.16         6.83 o
  14   9   5          4.92          5.54        10.42 o
   1  10   5        127.41        103.08         7.58 o
   2  10   5        109.53         74.31         5.64 o
   3  10   5        452.55        357.86        21.94 o
   4  10   5        316.25        369.23        37.77 o
   5  10   5         27.10         54.01        13.73 o
   6  10   5         33.15         53.53         9.29 o
   7  10   5         10.57         49.88        10.65 o
   8  10   5        156.65        210.59        14.90 o
   9  10   5         14.96         17.59         5.53 o
  10  10   5          4.52          5.24         5.11 o
  11  10   5         29.63         29.44        13.38 o
  12  10   5        219.62        262.93        20.51 o
  13  10   5        162.52        201.90        21.09 o
  14  10   5        207.20        183.11        28.34 o
   0  11   5         26.01         20.50         6.24 o
   1  11   5         41.12         47.06        11.32 o
   2  11   5          3.73          0.17         2.63 o
   3  11   5          6.98          2.60         3.15 o
   4  11   5          1.63          9.44         3.73 o
   5  11   5         14.91         12.20         4.49 o
   6  11   5         10.12         20.60         5.90 o
   7  11   5         14.63         17.63         5.91 o
   8  11   5         24.30         37.17        20.09 o
   9  11   5         52.04         60.47         8.62 o
  10  11   5         21.53         13.91         5.53 o
  11  11   5         19.16         20.33         7.89 o
  12  11   5          9.35          4.18         5.96 o
  13  11   5          0.02         -0.05         6.39 o
  14  11   5          0.65         23.55        12.20 o
   1  12   5         11.26         17.64         4.23 o
   2  12   5          6.85         87.70        42.29 o
   3  12   5         98.06         90.21         8.61 o
   4  12   5        262.89        203.28        29.07 o
   5  12   5         14.63         13.85         5.28 o
   6  12   5         37.16         41.56         7.54 o
   7  12   5         18.28         15.03         5.75 o
   8  12   5         41.95         69.07        11.01 o
   9  12   5         28.12         25.72         6.70 o
  10  12   5         24.61         13.13         5.72 o
  11  12   5          6.64          1.43         5.58 o
  12  12   5        126.68        153.24        29.03 o
  13  12   5        140.02        126.48        22.62 o
  14  12   5         67.19         23.25        12.77 o
   0  13   5       1090.21       1087.79       295.51 o
   1  13   5        388.47        352.00        28.91 o
   2  13   5        143.77        118.87         9.35 o
   3  13   5        139.10        156.32        12.72 o
   4  13   5          3.50         40.06        15.73 o
   5  13   5         14.26         16.37         6.06 o
   6  13   5         23.57        118.28        29.41 o
   7  13   5        257.01        209.35        15.78 o
   8  13   5         29.27         95.80        10.66 o
   9  13   5        864.61        945.03        74.27 o
  10  13   5        154.55        167.31        19.97 o
  11  13   5         28.65         33.22         8.27 o
  12  13   5         16.32         20.25         9.99 o
  13  13   5         10.87         73.48        19.25 o
  14  13   5          3.88         -2.13         9.94 o
   1  14   5         23.66         21.92        11.16 o
   2  14   5          0.70          4.15         4.45 o
   3  14   5         81.42        133.21        28.64 o
   4  14   5          2.27         12.46         6.20 o
   5  14   5        460.46        410.41        42.11 o
   6  14   5          1.17         12.42         5.72 o
   7  14   5          0.00         -1.75         5.24 o
   8  14   5          3.43          9.57         6.02 o
   9  14   5          0.62          7.33         5.64 o
  10  14   5          2.05          2.96         5.31 o
  11  14   5          0.15         21.30         7.82 o
  12  14   5          1.17          3.36         5.49 o
  13  14   5         47.84         50.28        15.69 o
  14  14   5          0.00          5.71        10.54 o
   0  15   5        346.65        383.59        32.23 o
   1  15   5        101.62         62.79        10.64 o
   2  15   5          5.77          8.02         8.67 o
   3  15   5         25.03         19.50         7.04 o
   4  15   5         14.95         20.58         6.57 o
   5  15   5          0.16         10.69         5.74 o
   6  15   5         22.77         36.93         7.57 o
   7  15   5          4.86          4.13         5.23 o
   8  15   5          6.26          9.24         6.06 o
   9  15   5         34.68         27.98         7.26 o
  10  15   5          1.24          5.67         5.64 o
  11  15   5          2.49          5.87         6.19 o
  12  15   5          0.95          8.53         7.82 o
  13  15   5          0.03         -7.73         8.93 o
  14  15   5          0.05         -5.12         8.93 o
   1  16   5         15.97         -1.14        10.15 o
   2  16   5          9.29         17.17         9.37 o
   3  16   5          4.91          5.11         7.41 o
   4  16   5          7.52         22.64         8.57 o
   5  16   5         23.74         18.78         6.41 o
   6  16   5         94.84         77.04        10.10 o
   7  16   5         17.14         16.76         6.52 o
   8  16   5         12.58         11.45         6.24 o
   9  16   5          9.34          9.07         5.79 o
  10  16   5          1.82         -2.73         5.51 o
  11  16   5          5.91         -2.08         5.87 o
  12  16   5         27.53         24.19         9.29 o
  13  16   5         12.46          3.89        11.54 o
   1  17   5          0.02         -5.50        10.25 o
   2  17   5          5.92          3.43         8.37 o
   3  17   5          3.25          9.51         9.67 o
   4  17   5          0.05          2.74         7.70 o
   5  17   5          1.08         -2.10         7.17 o
   6  17   5          0.17         -0.78         5.73 o
   7  17   5          7.08          3.01         5.57 o
   8  17   5          0.70          5.37         5.50 o
   9  17   5         40.44         25.76        10.70 o
  10  17   5          7.16          4.64         5.88 o
  11  17   5          4.05          0.59         5.57 o
  12  17   5          1.16         -5.02         6.77 o
   2  18   5          0.56          3.70        11.68 o
   3  18   5          5.56          3.63        10.05 o
   4  18   5         70.50         36.49        12.32 o
   5  18   5          1.54          2.45         7.72 o
   6  18   5         15.99         36.10        26.83 o
   7  18   5         31.05         30.20         9.19 o
   8  18   5         43.75         30.39         8.16 o
   9  18   5          1.00          5.65         6.39 o
  10  18   5         11.36          8.72         7.11 o
   3  19   5          0.01          4.77        14.31 o
   4  19   5          2.03         10.64         9.68 o
   5  19   5          2.82         10.06        11.57 o
   6  19   5          7.15          6.06         7.81 o
   7  19   5          0.51         -0.56         8.11 o
   8  19   5          0.35          1.22         6.03 o
   4  20   5          4.46         -2.49        13.38 o
   5  20   5         81.53         78.58        16.90 o
   0   0   6       2359.33       2348.40       130.36 o
   1   0   6        464.77        499.06        57.25 o
   2   0   6        193.43        313.83        18.00 o
   3   0   6        292.65        276.58        14.22 o
   4   0   6         38.88        208.17        34.17 o
   5   0   6        277.06        355.86        33.79 o
   6   0   6         32.72        686.34       104.16 o
   7   0   6       1327.95       1356.53        54.99 o
   8   0   6       3913.80       2035.46       116.08 o
   9   0   6        945.86        801.73       149.67 o
  10   0   6         99.67        164.91        18.57 o
  11   0   6       1523.89       1217.38        73.55 o
  12   0   6        337.96        600.39        62.39 o
  13   0   6         46.44         56.20        14.97 o
  14   0   6        485.48        340.26        37.70 o
   1   1   6          2.91          5.16         2.95 o
   2   1   6          8.97         21.26         2.75 o
   3   1   6        748.82        436.94        37.58 o
   4   1   6         37.32         46.47         5.37 o
   5   1   6         13.53        134.39        67.76 o
   6   1   6          8.58         19.14         3.17 o
   7   1   6         48.34         83.98        11.23 o
   8   1   6         51.09         68.20        12.55 o
   9   1   6          1.07         20.91        12.41 o
  10   1   6          4.47          8.28         4.19 o
  11   1   6         65.19        102.58        51.10 o
  12   1   6         35.70         25.29         5.83 o
  13   1   6        403.99        287.15        43.99 o
  14   1   6         27.56         14.76         9.29 o
   0   2   6         91.16         93.51         7.30 o
   1   2   6        248.63        353.36        15.91 o
   2   2   6         61.71         45.05        10.58 o
   3   2   6          0.75         29.68         5.16 o
   4   2   6          3.13         19.56         3.43 o
   5   2   6         88.45         55.06         4.52 o
   6   2   6         10.69         11.37         3.49 o
   7   2   6         45.83         61.64         4.89 o
   8   2   6        203.70        330.65        33.22 o
   9   2   6        280.75        281.43        46.31 o
  10   2   6          5.69         15.83         4.79 o
  11   2   6          5.43          9.81         4.50 o
  12   2   6         21.27         12.59         5.12 o
  13   2   6          6.12         10.24         7.65 o
  14   2   6         35.61         72.16        13.30 o
   1   3   6        368.40        236.85        31.09 o
   2   3   6         10.43         39.83         5.38 o
   3   3   6          1.11        116.81        31.36 o
   4   3   6       2605.85       1812.56       333.35 o
   5   3   6       1992.43       1444.15       152.87 o
   6   3   6         87.75        232.92        17.89 o
   7   3   6         61.28         83.09         5.28 o
   8   3   6        314.12        278.49        19.85 o
   9   3   6          2.17         17.04         3.61 o
  10   3   6          5.16         15.22         3.98 o
  11   3   6         33.32         30.37         6.04 o
  12   3   6        209.89        192.39        31.29 o
  13   3   6        135.16        147.11        16.25 o
  14   3   6        324.49        330.27       128.32 o
   0   4   6         89.13         95.25         7.72 o
   1   4   6          6.11         16.85         2.72 o
   2   4   6          3.68          8.73         2.26 o
   3   4   6          7.64          9.68         2.49 o
   4   4   6         18.64         22.93         3.03 o
   5   4   6          4.08          6.60         2.78 o
   6   4   6         30.24         32.81         3.25 o
   7   4   6          1.09          9.17         2.92 o
   8   4   6          4.60         32.30         9.84 o
   9   4   6          4.65         21.69         5.42 o
  10   4   6          1.23         39.78        17.83 o
  11   4   6         16.48         26.74         7.92 o
  12   4   6         19.53         20.40         5.51 o
  13   4   6         16.42         31.83         8.87 o
  14   4   6          1.98         15.18         7.83 o
   1   5   6         10.32         12.75         5.37 o
   2   5   6        119.22        141.78        19.08 o
   3   5   6       3620.09       2985.16       172.04 o
   4   5   6        653.57        693.74        54.93 o
   5   5   6         13.36         21.11         3.82 o
   6   5   6        128.94         95.06         6.66 o
   7   5   6        100.52        164.70        14.53 o
   8   5   6        642.55        652.74        26.25 o
   9   5   6          7.82         43.14         6.53 o
  10   5   6          8.90         22.96         7.69 o
  11   5   6         89.62         73.71         8.51 o
  12   5   6        244.63        226.96        26.61 o
  13   5   6       2520.20       2962.02       168.15 o
  14   5   6        497.16        517.81        37.84 o
   0   6   6        111.74        874.35        73.14 o
   1   6   6         28.44         64.49        12.67 o
   2   6   6         81.55        818.11        34.61 o
   3   6   6          2.11          5.18         2.50 o
   4   6   6         26.41         19.93         3.53 o
   5   6   6          4.52          4.63         2.81 o
   6   6   6          9.34         10.02         2.70 o
   7   6   6         11.90         18.86         5.09 o
   8   6   6          3.92         30.27         3.76 o
   9   6   6         14.36         12.14         3.37 o
  10   6   6         27.05         25.56         5.63 o
  11   6   6          5.28          4.71         4.64 o
  12   6   6          7.07          8.24         5.08 o
  13   6   6         11.95         39.44        13.40 o
  14   6   6         29.93         11.43         7.48 o
   1   7   6         59.34         67.19         5.06 o
   2   7   6          5.87         16.65         4.23 o
   3   7   6         65.67        170.82        39.43 o
   4   7   6        406.60        416.56       106.69 o
   5   7   6         94.79         96.65         5.98 o
   6   7   6          6.18         12.31         2.84 o
   7   7   6         17.45         38.65         6.28 o
   8   7   6         23.66         22.27         3.84 o
   9   7   6          9.37         14.68         3.88 o
  10   7   6          7.78         15.53         4.33 o
  11   7   6          0.56         10.17         5.23 o
  12   7   6        120.89        116.25        14.60 o
  13   7   6         25.48         14.36         7.90 o
  14   7   6         52.32         35.57         9.72 o
   0   8   6       2052.88       1885.35        89.48 o
   1   8   6       2393.85       2277.01        95.90 o
   2   8   6         49.11         73.67         8.70 o
   3   8   6         15.65         21.92         5.56 o
   4   8   6         59.67         61.75         5.61 o
   5   8   6          0.06          9.02         4.46 o
   6   8   6         17.82         47.45        13.22 o
   7   8   6         19.07         14.21         4.86 o
   8   8   6        247.23        347.75        23.23 o
   9   8   6        214.11        221.09        25.54 o
  10   8   6        279.58        252.38        34.34 o
  11   8   6        215.53        247.52        19.23 o
  12   8   6         17.23         24.60         8.21 o
  13   8   6         85.68         70.06        12.52 o
  14   8   6          0.01         22.35         8.82 o
   1   9   6          3.19          5.38         2.96 o
   2   9   6         11.60         11.08         3.08 o
   3   9   6         28.74         35.03         4.13 o
   4   9   6         21.56         16.47         3.98 o
   5   9   6          4.51          4.90         3.08 o
   6   9   6          2.31          5.27         3.16 o
   7   9   6          4.67          1.09         2.66 o
   8   9   6          0.03         18.53         9.48 o
   9   9   6          4.39         10.52         3.77 o
  10   9   6          4.52          4.04         3.86 o
  11   9   6          0.03          2.92         5.11 o
  12   9   6          6.31         20.69        10.56 o
  13   9   6         11.28         42.70        17.42 o
  14   9   6         11.88         16.75        11.79 o
   0  10   6        325.08        741.74        59.59 o
   1  10   6         78.94        130.50         8.78 o
   2  10   6         38.99        128.20         9.06 o
   3  10   6          5.07         18.81         3.64 o
   4  10   6          2.32         15.00         5.00 o
   5  10   6          8.63         16.09         3.52 o
   6  10   6          4.29         11.91         3.81 o
   7  10   6        137.41        143.37         8.91 o
   8  10   6        681.61        860.69        92.74 o
   9  10   6         38.13         67.64         9.79 o
  10  10   6        109.50         72.18         9.39 o
  11  10   6        254.64        241.09        17.10 o
  12  10   6         91.63         63.28        10.48 o
  13  10   6         11.16         10.79         7.48 o
  14  10   6         31.97         60.58        16.25 o
   1  11   6          2.40          2.58         2.83 o
   2  11   6          4.96          8.28         3.04 o
   3  11   6         69.33         61.64         5.48 o
   4  11   6          9.48         16.64         3.69 o
   5  11   6         13.42         29.21         5.92 o
   6  11   6         20.40         22.41         6.55 o
   7  11   6         15.71         19.52         7.56 o
   8  11   6          6.34          5.95         4.33 o
   9  11   6          2.57          5.35         4.69 o
  10  11   6         19.00          6.42         5.42 o
  11  11   6          9.40         12.09         5.34 o
  12  11   6          8.85          6.72         5.86 o
  13  11   6         24.40         28.96         9.79 o
  14  11   6          2.70         12.62        11.59 o
   0  12   6         16.42         31.04        11.36 o
   1  12   6        668.06        643.33        33.14 o
   2  12   6         17.13         24.61         5.02 o
   3  12   6          6.53         13.29         3.72 o
   4  12   6          5.51          2.25         3.18 o
   5  12   6          9.28         19.07         6.04 o
   6  12   6         13.91         11.82         4.64 o
   7  12   6          6.31          6.71         4.54 o
   8  12   6         34.61         96.76        15.72 o
   9  12   6        245.22        246.51        17.39 o
  10  12   6          2.07          8.37         6.76 o
  11  12   6         17.77         31.69        10.19 o
  12  12   6          5.43          3.60         5.73 o
  13  12   6         26.45         21.46         8.85 o
  14  12   6          7.42         -1.01         9.02 o
   1  13   6        166.90        184.31        20.66 o
   2  13   6          4.68         13.99         4.69 o
   3  13   6         38.73         76.89        12.94 o
   4  13   6       1887.13       2049.67        88.65 o
   5  13   6       1198.68       1598.68       136.89 o
   6  13   6         41.80         90.17         9.30 o
   7  13   6         74.97         59.86        10.74 o
   8  13   6        269.12        192.24        15.16 o
   9  13   6          4.47          7.49         6.12 o
  10  13   6         31.36         31.49         7.37 o
  11  13   6          8.27         22.14         6.38 o
  12  13   6        355.11        318.08        23.73 o
  13  13   6         30.92         38.13        10.59 o
  14  13   6        318.38        281.28        37.59 o
   0  14   6        549.56        470.55        26.11 o
   1  14   6          7.25         15.13         4.10 o
   2  14   6          8.75         15.58         4.34 o
   3  14   6          0.02          7.21         5.28 o
   4  14   6         17.43         27.34         5.81 o
   5  14   6          0.72          8.68         4.98 o
   6  14   6         22.93         24.63         6.97 o
   7  14   6         13.55         17.99         6.26 o
   8  14   6         49.28         38.07         7.57 o
   9  14   6          0.58          4.29         5.53 o
  10  14   6         39.73         36.63         7.89 o
  11  14   6          2.08          3.46         5.80 o
  12  14   6         17.16          6.23         6.28 o
  13  14   6          5.08          1.48         7.28 o
  14  14   6          0.26         -8.28         9.45 o
   1  15   6          0.32          4.71         4.22 o
   2  15   6          1.18          4.73         4.12 o
   3  15   6          0.51         20.99         9.39 o
   4  15   6        132.03         83.82         9.07 o
   5  15   6         38.79         48.04        12.70 o
   6  15   6         11.14          9.17         5.47 o
   7  15   6         28.48         37.02         7.70 o
   8  15   6         23.52         18.30         6.10 o
   9  15   6          6.45         12.59         6.27 o
  10  15   6          0.15          5.37         5.58 o
  11  15   6          5.03          3.26         6.50 o
  12  15   6         18.80         12.28         7.05 o
  13  15   6          0.57         -0.71        10.83 o
   0  16   6          1.28          4.44         7.05 o
   1  16   6         20.61         13.96         5.80 o
   2  16   6          6.93          8.02         4.25 o
   3  16   6          0.18         10.01         9.71 o
   4  16   6          8.43          3.26         4.92 o
   5  16   6          0.39          4.16         5.34 o
   6  16   6          1.48          3.20         5.07 o
   7  16   6         21.83         27.06         9.00 o
   8  16   6          0.86          3.01         4.87 o
   9  16   6          9.85         12.48         6.40 o
  10  16   6          8.09         20.56        11.37 o
  11  16   6         13.49         30.29        14.24 o
  12  16   6          0.39          2.45         6.77 o
   1  17   6          8.96         -4.65         5.32 o
   2  17   6          0.70          2.92         5.31 o
   3  17   6          0.10          4.14         5.38 o
   4  17   6         50.09         48.16         9.37 o
   5  17   6         20.88          4.70         5.20 o
   6  17   6          0.99         17.27         8.89 o
   7  17   6          4.33          0.22         4.94 o
   8  17   6          6.56         12.33         6.16 o
   9  17   6          0.82          5.15         5.53 o
  10  17   6          4.07         -4.85         5.33 o
  11  17   6          0.39          4.75         6.18 o
   0  18   6         28.00         28.96        11.01 o
   1  18   6        115.25        113.90        15.17 o
   2  18   6          8.82          4.11         8.54 o
   3  18   6          0.84         11.14         7.29 o
   4  18   6          0.58         -0.85         5.88 o
   5  18   6          0.03          0.15         6.43 o
   6  18   6          0.59         -2.53         5.40 o
   7  18   6          0.61         13.75         9.95 o
   8  18   6          6.21         -2.07         5.60 o
   9  18   6         10.94         15.80         7.10 o
   1  19   6          0.19          2.00         8.08 o
   2  19   6          2.16         12.36        11.77 o
   3  19   6          2.02         -0.74         7.73 o
   4  19   6          3.59          3.57         9.67 o
   5  19   6         12.78          3.37         7.20 o
   6  19   6         12.42         10.78         6.23 o
   2  20   6          0.25          3.08        11.10 o
   3  20   6          0.04         -8.20         9.61 o
   1   0   7         53.02        101.67         9.64 o
   2   0   7        115.05       1148.10       100.31 o
   3   0   7       2297.18       1320.80       154.87 o
   4   0   7        167.37        522.50       184.76 o
   5   0   7         34.54        229.47        24.59 o
   6   0   7        497.08        329.53        26.71 o
   7   0   7        152.54        265.21        22.16 o
   8   0   7          7.91        366.60        68.74 o
   9   0   7         12.03        570.05       369.23 o
  10   0   7         29.35        177.00        17.99 o
  11   0   7         52.64        148.25        19.97 o
  12   0   7        966.15       1286.44        92.01 o
  13   0   7       1052.56       1551.24       120.45 o
  14   0   7        181.46        122.32        22.00 o
  15   0   7         54.15        132.49        22.58 o
   0   1   7        148.95        170.07        16.44 o
   1   1   7         13.82         25.26         4.99 o
   2   1   7        111.01        106.59        10.29 o
   3   1   7          7.06         10.34         3.88 o
   4   1   7          1.63         15.00         4.34 o
   5   1   7         12.64         10.56         3.23 o
   6   1   7         32.26         60.58        10.77 o
   7   1   7         14.50         17.35         3.43 o
   8   1   7        955.38        627.50        67.15 o
   9   1   7         12.39         30.74         3.82 o
  10   1   7         25.11         65.36        15.10 o
  11   1   7         28.25         25.18         5.74 o
  12   1   7        144.29        106.97        11.28 o
  13   1   7         11.66          9.59         5.08 o
  14   1   7          2.64         42.72         9.91 o
  15   1   7          2.60          4.47         5.73 o
   1   2   7          6.55         16.22         5.35 o
   2   2   7         26.38         20.40         3.02 o
   3   2   7        182.17        241.40        12.02 o
   4   2   7        987.88       1109.02        47.59 o
   5   2   7         21.27         98.82        22.53 o
   6   2   7        137.57        133.81         6.54 o
   7   2   7          3.34          8.69         2.33 o
   8   2   7          7.67         30.60         3.98 o
   9   2   7          7.83          9.30         2.87 o
  10   2   7         73.90         40.65         9.02 o
  11   2   7          6.39          0.80         4.30 o
  12   2   7         60.03         76.56        12.08 o
  13   2   7        101.42        128.70        11.81 o
  14   2   7         28.22         28.70         8.65 o
  15   2   7          4.66          7.19         6.59 o
   0   3   7       1786.07       1831.10       104.70 o
   1   3   7        328.02        440.31        29.11 o
   2   3   7        322.80        275.96        44.23 o
   3   3   7         47.60         64.41         7.00 o
   4   3   7         51.23         55.56         5.48 o
   5   3   7         20.69         21.68         4.01 o
   6   3   7        217.49        183.36        10.49 o
   7   3   7         37.04         63.37         6.58 o
   8   3   7        196.08        388.48        26.92 o
   9   3   7        369.93        393.41        29.70 o
  10   3   7         32.00         27.45         8.43 o
  11   3   7         10.46         19.08         5.44 o
  12   3   7        276.64        237.13        16.14 o
  13   3   7         41.96         49.11        10.28 o
  14   3   7          6.67          8.12         5.96 o
  15   3   7          5.16          1.16         7.44 o
   1   4   7          6.37         31.09         9.60 o
   2   4   7         27.51         37.23         3.84 o
   3   4   7        156.10        121.47        11.50 o
   4   4   7         36.50         48.79         7.08 o
   5   4   7          2.29          7.48         4.51 o
   6   4   7          1.91          9.32         2.91 o
   7   4   7         22.00         21.62         3.94 o
   8   4   7          3.59         31.22         6.37 o
   9   4   7          5.37         12.36         3.25 o
  10   4   7          5.82         18.64         7.50 o
  11   4   7          1.67         11.14         5.11 o
  12   4   7         36.13         43.32         7.49 o
  13   4   7         69.86         84.99        16.29 o
  14   4   7         14.03          9.51         6.28 o
  15   4   7          1.10         -0.33        10.07 o
   0   5   7         52.44         58.06         9.23 o
   1   5   7         10.82         24.73         5.73 o
   2   5   7       1106.95       1144.33        34.31 o
   3   5   7         10.58          9.85         2.66 o
   4   5   7         12.50         20.90         6.36 o
   5   5   7         54.72         65.97         6.06 o
   6   5   7        218.03        160.28        24.39 o
   7   5   7        204.37        201.62        11.41 o
   8   5   7       3865.44       2687.28       180.09 o
   9   5   7        318.76        284.89        34.39 o
  10   5   7        100.42        101.67        28.13 o
  11   5   7        297.59        236.19        54.29 o
  12   5   7       1128.94        955.88        62.91 o
  13   5   7         13.39         36.29         8.54 o
  14   5   7         18.01         43.96        14.54 o
  15   5   7          3.44         17.51        10.99 o
   1   6   7          0.26         21.48         5.13 o
   2   6   7         10.86         21.84         6.52 o
   3   6   7        366.88        353.99        74.89 o
   4   6   7        161.80        192.28        23.05 o
   5   6   7         89.93        140.16        12.99 o
   6   6   7         58.19         81.22        19.46 o
   7   6   7          7.87         23.71         5.03 o
   8   6   7          9.52         13.24         3.48 o
   9   6   7          2.82          8.76         3.64 o
  10   6   7          1.30          3.63         4.17 o
  11   6   7         23.76         19.68         6.28 o
  12   6   7         56.72         53.93         8.45 o
  13   6   7        159.85        242.04        19.34 o
  14   6   7         28.99         49.49        23.63 o
  15   6   7          8.78         16.42        10.78 o
   0   7   7        750.85        250.09        21.47 o
   1   7   7        128.83        247.48        16.33 o
   2   7   7         10.29         17.16         4.60 o
   3   7   7          1.60          6.20         2.80 o
   4   7   7         14.96         15.06         3.25 o
   5   7   7         11.16         11.19         3.63 o
   6   7   7         30.21         22.44         4.28 o
   7   7   7         13.13         15.91         3.59 o
   8   7   7         65.31         98.12        22.95 o
   9   7   7         97.06        129.93         8.50 o
  10   7   7         37.57         53.69         9.88 o
  11   7   7          0.14          8.59         5.93 o
  12   7   7          0.52          7.23         5.10 o
  13   7   7         26.29         16.02         6.69 o
  14   7   7         26.68         19.62        16.58 o
  15   7   7          0.16         -2.57         8.79 o
   1   8   7        139.99        162.94         9.71 o
   2   8   7        162.22        164.91         8.59 o
   3   8   7          7.26         86.33        13.47 o
   4   8   7       3511.26       1551.37       564.83 o
   5   8   7        705.03        729.36        32.33 o
   6   8   7       1269.65       1050.98        89.14 o
   7   8   7          1.09         14.94         4.97 o
   8   8   7         48.30         43.98         6.31 o
   9   8   7         15.52         10.39         5.60 o
  10   8   7          9.00         19.22         5.17 o
  11   8   7          0.49          7.32         5.43 o
  12   8   7         66.08         97.99        28.36 o
  13   8   7         29.07         53.19         9.41 o
  14   8   7         22.25         32.83        14.12 o
  15   8   7          1.16         15.64        10.45 o
   0   9   7         55.62         52.67         7.01 o
   1   9   7          0.00         10.04         5.28 o
   2   9   7         24.98         77.31        25.31 o
   3   9   7          0.45          3.32         2.98 o
   4   9   7          0.46         10.94         3.46 o
   5   9   7          4.68          4.80         2.92 o
   6   9   7          5.16          9.59         3.22 o
   7   9   7          3.09          5.19         3.02 o
   8   9   7         16.74         34.86         7.65 o
   9   9   7          0.35         15.92         7.17 o
  10   9   7          6.74         10.01         4.26 o
  11   9   7          3.19          2.82         5.04 o
  12   9   7         12.24          9.96         5.42 o
  13   9   7          0.12          6.68         6.12 o
  14   9   7          0.33          0.33         5.82 o
  15   9   7          0.66          3.28         9.69 o
   1  10   7         17.68         26.30         6.12 o
   2  10   7         28.99         28.14         4.18 o
   3  10   7        110.95        140.06         9.42 o
   4  10   7         51.27         41.34         7.84 o
   5  10   7        177.96        101.90         8.23 o
   6  10   7        107.42        112.35        12.98 o
   7  10   7         67.81         85.39         6.99 o
   8  10   7          8.36         20.68         5.37 o
   9  10   7          5.10         12.36         4.19 o
  10  10   7          0.02          3.53         4.18 o
  11  10   7          0.08         11.94         5.85 o
  12  10   7         66.05         94.04        15.15 o
  13  10   7         67.04         52.24        15.48 o
  14  10   7          0.24         26.11         8.64 o
  15  10   7          5.65          6.53        10.44 o
   0  11   7         57.11         57.12         9.74 o
   1  11   7         87.06         74.93         6.62 o
   2  11   7          1.29          8.91         4.64 o
   3  11   7          0.55          7.26         3.28 o
   4  11   7          5.58          2.71         3.16 o
   5  11   7          1.53          0.32         3.02 o
   6  11   7          2.57         19.10         4.02 o
   7  11   7          0.43          9.39         4.08 o
   8  11   7          9.61          7.36         4.51 o
   9  11   7         10.49          3.31         4.76 o
  10  11   7         11.43          9.58         4.85 o
  11  11   7         14.95         47.70        17.60 o
  12  11   7          1.52         16.49         7.43 o
  13  11   7          5.19          6.89         6.14 o
  14  11   7          1.53          9.79         8.51 o
  15  11   7          0.59          5.62         9.04 o
   1  12   7          7.00         16.44         5.61 o
   2  12   7         50.13         63.54         8.88 o
   3  12   7         15.10         34.50         4.86 o
   4  12   7       1201.86       1014.54        40.87 o
   5  12   7          9.38         45.47         6.06 o
   6  12   7        261.52        246.13        13.30 o
   7  12   7          6.80          3.46         3.34 o
   8  12   7         21.24         17.62         4.97 o
   9  12   7          5.77          6.01         4.24 o
  10  12   7         41.75         18.44         5.55 o
  11  12   7          1.54          5.26         5.52 o
  12  12   7         53.10         82.60        19.23 o
  13  12   7          0.06         16.42         8.22 o
  14  12   7          9.24          4.21         9.19 o
  15  12   7         12.98          1.74         9.98 o
   0  13   7       1234.73       1523.83       212.04 o
   1  13   7         58.99         85.80         7.92 o
   2  13   7        117.81        143.41        15.31 o
   3  13   7         38.50         61.54        15.47 o
   4  13   7         39.44         30.15         5.63 o
   5  13   7          2.03          5.23         3.55 o
   6  13   7        137.13        122.59        10.10 o
   7  13   7          1.36         25.34         5.81 o
   8  13   7         49.36         90.37        15.30 o
   9  13   7         85.57        111.81        10.22 o
  10  13   7         29.93         40.74         9.23 o
  11  13   7          9.72         27.86         7.15 o
  12  13   7        159.62        114.51        17.94 o
  13  13   7         48.93         44.34         9.92 o
  14  13   7         20.04         14.41        12.74 o
   1  14   7          4.38          2.36         3.45 o
   2  14   7          0.00         -0.13         3.21 o
   3  14   7         11.45         19.68         5.95 o
   4  14   7         33.00         37.68         5.16 o
   5  14   7         18.73         32.03         7.84 o
   6  14   7         33.48         31.00         6.65 o
   7  14   7          0.03          7.33         4.11 o
   8  14   7          0.70          2.20         4.42 o
   9  14   7          4.76         -0.59         5.04 o
  10  14   7          4.26          4.18         5.15 o
  11  14   7          2.94          5.86         5.40 o
  12  14   7          0.34          6.12         6.79 o
  13  14   7          2.22          9.87         6.48 o
   0  15   7        158.76        152.88        23.34 o
   1  15   7          4.09          8.55         3.77 o
   2  15   7         16.34          6.15         3.72 o
   3  15   7          3.26          6.98         3.61 o
   4  15   7          0.09          9.67         4.08 o
   5  15   7          1.01          8.21         4.53 o
   6  15   7         18.78         18.59         5.17 o
   7  15   7          4.90          8.72         5.09 o
   8  15   7         44.11         60.67         9.09 o
   9  15   7          5.97         18.53         7.84 o
  10  15   7          0.01          5.44         7.79 o
  11  15   7          0.06         14.28         6.36 o
  12  15   7          0.10          8.05         6.74 o
   1  16   7          1.05          2.89         3.42 o
   2  16   7          4.02          1.00         3.49 o
   3  16   7          2.41          2.66         3.56 o
   4  16   7         10.99         17.23         6.37 o
   5  16   7          1.88         15.98         4.92 o
   6  16   7         33.21         49.06         8.33 o
   7  16   7          0.07         -2.71         6.25 o
   8  16   7          8.45         12.57         5.87 o
   9  16   7          2.09          0.25         5.41 o
  10  16   7          0.56          2.52         5.38 o
  11  16   7          0.00          8.15         7.76 o
   0  17   7         80.81         80.24        10.78 o
   1  17   7          3.69          6.59         4.57 o
   2  17   7          8.60          3.66         4.84 o
   3  17   7          1.80          5.91         4.74 o
   4  17   7          3.83          5.54         4.50 o
   5  17   7          1.09          5.79         5.20 o
   6  17   7          4.11          6.04         5.84 o
   7  17   7          0.05         -3.02         5.45 o
   8  17   7          3.29          0.46         5.69 o
   9  17   7          3.97         59.50        40.29 o
   1  18   7          3.72          7.65         5.03 o
   2  18   7          4.69         12.17         5.77 o
   3  18   7          1.12          3.80         4.97 o
   4  18   7        224.15        184.73        30.08 o
   5  18   7         31.87         44.46         9.28 o
   6  18   7         54.85         47.04         9.30 o
   7  18   7          0.97          1.37         5.60 o
   0  19   7         29.67         18.01        10.89 o
   1  19   7          9.58          5.01         5.45 o
   2  19   7          0.09          0.30         5.33 o
   3  19   7          0.00          5.60         7.88 o
   4  19   7          0.99          3.58        17.05 o
   0   0   8       4270.17       2327.16       130.98 o
   1   0   8       3339.30       1848.07        74.37 o
   2   0   8         32.08        234.68        29.23 o
   3   0   8         85.19        224.09        65.78 o
   4   0   8         42.87        148.72        10.18 o
   5   0   8         82.84         91.07        16.03 o
   6   0   8        169.85        193.72        35.58 o
   7   0   8         94.95        327.30        58.79 o
   8   0   8       4839.18       2072.03       431.85 o
   9   0   8        183.07        744.34        90.96 o
  10   0   8       1062.21       1153.61       110.10 o
  11   0   8        134.80        242.47        22.48 o
  12   0   8        307.40        267.75        46.56 o
  13   0   8        147.12        131.79        16.67 o
  14   0   8         75.59        126.38        21.70 o
  15   0   8          0.10         95.97        18.91 o
   1   1   8         14.22         12.34         2.81 o
   2   1   8          0.01          8.83         2.85 o
   3   1   8          3.27         20.85         7.65 o
   4   1   8          1.70         27.21         8.12 o
   5   1   8         27.50         28.10         7.26 o
   6   1   8         14.98         13.32         3.33 o
   7   1   8        124.93        115.58         9.43 o
   8   1   8         18.33         22.12         6.26 o
   9   1   8          5.21          2.74         6.20 o
  10   1   8          4.24         11.86         5.17 o
  11   1   8         39.20         21.50         5.63 o
  12   1   8         40.71         26.21        13.35 o
  13   1   8         50.01         38.73         6.95 o
  14   1   8          1.98         13.03         6.75 o
  15   1   8          1.23          2.78         5.91 o
   0   2   8        573.44        443.51        21.94 o
   1   2   8         16.60         32.27         4.91 o
   2   2   8         19.44         24.78         3.31 o
   3   2   8         41.22         42.18         5.36 o
   4   2   8          8.40         11.62         4.04 o
   5   2   8          1.19          7.92         3.62 o
   6   2   8          0.00          7.46         2.58 o
   7   2   8         14.26         25.21         3.64 o
   8   2   8        421.38        421.30        50.01 o
   9   2   8          2.88         32.01         6.42 o
  10   2   8         53.68         72.15         8.81 o
  11   2   8          1.70         12.70         5.24 o
  12   2   8         53.53         60.01         8.57 o
  13   2   8          9.85          9.48         5.24 o
  14   2   8         12.57         29.54        12.53 o
  15   2   8          4.41         -1.17         4.79 o
   1   3   8         27.82         28.12         3.59 o
   2   3   8         20.11         28.22         4.08 o
   3   3   8         39.56         36.89         5.18 o
   4   3   8         18.13         25.46         4.00 o
   5   3   8         11.70          7.85         4.04 o
   6   3   8         12.64         42.58         5.25 o
   7   3   8        241.94        202.71        15.84 o
   8   3   8          0.50          5.29         3.19 o
   9   3   8          3.81          4.08         3.46 o
  10   3   8          2.06          9.30         5.38 o
  11   3   8         27.20         28.14         6.45 o
  12   3   8         23.21         29.86         6.63 o
  13   3   8         48.96         67.67         8.74 o
  14   3   8          0.19          4.98         6.04 o
  15   3   8          2.04          6.53         8.52 o
   0   4   8          2.00          6.16         3.45 o
   1   4   8         27.79         13.23         3.38 o
   2   4   8         19.65         27.49         6.34 o
   3   4   8         15.24         24.21         3.52 o
   4   4   8         24.60         20.80         4.22 o
   5   4   8          0.72         13.55         4.47 o
   6   4   8          4.91         10.33         2.75 o
   7   4   8         46.51         43.32         4.65 o
   8   4   8         83.44         89.29        10.86 o
   9   4   8         10.25         19.48         5.75 o
  10   4   8          0.95          5.21         4.76 o
  11   4   8         16.93         14.77         5.54 o
  12   4   8          6.32         17.83         5.73 o
  13   4   8          4.58          2.98         7.42 o
  14   4   8          7.45         -2.48         5.14 o
  15   4   8          5.10          4.47         5.91 o
   1   5   8         16.32         41.46         4.91 o
   2   5   8          4.80         16.64         3.26 o
   3   5   8         12.23         16.02         4.29 o
   4   5   8         10.48         20.23         6.36 o
   5   5   8         15.81         90.88        25.37 o
   6   5   8         30.13         47.55         6.03 o
   7   5   8        751.70        764.32        44.83 o
   8   5   8         23.95         38.90         5.37 o
   9   5   8         13.68         31.76         9.70 o
  10   5   8         13.32         13.05         6.93 o
  11   5   8        113.51        159.63        13.03 o
  12   5   8        116.72         79.72         9.78 o
  13   5   8         99.23        238.32        51.26 o
  14   5   8          5.23         53.35        44.95 o
  15   5   8          1.34          2.35         7.21 o
   0   6   8        243.02        295.86        24.42 o
   1   6   8         32.25         30.53         5.24 o
   2   6   8          6.48         31.80         5.60 o
   3   6   8          3.85         16.27         4.22 o
   4   6   8          1.50          8.16         2.82 o
   5   6   8          3.12          7.61         2.71 o
   6   6   8         11.89         14.63         3.11 o
   7   6   8         30.39         42.93        10.71 o
   8   6   8        317.42        330.96        42.81 o
   9   6   8         73.60         84.42         8.04 o
  10   6   8         30.07         28.51         6.46 o
  11   6   8         19.35         14.82         6.07 o
  12   6   8         28.44         58.76         9.04 o
  13   6   8          1.11         13.62         6.25 o
  14   6   8          1.24         11.93        11.87 o
  15   6   8          2.49         12.86         7.29 o
   1   7   8          8.16         16.01         3.76 o
   2   7   8         30.22         28.83         4.62 o
   3   7   8          0.71         59.72        22.16 o
   4   7   8        534.83        505.11        41.71 o
   5   7   8         97.47        140.70        17.99 o
   6   7   8         92.32         67.80         9.94 o
   7   7   8          0.02          7.57         3.38 o
   8   7   8          5.44          9.58         4.79 o
   9   7   8          4.23         10.69         4.58 o
  10   7   8         27.19         12.25         5.49 o
  11   7   8         10.85          5.14         4.99 o
  12   7   8         73.17        141.25        33.13 o
  13   7   8          5.16          8.89         5.66 o
  14   7   8          4.76         11.96         7.20 o
  15   7   8          6.11          1.99         7.02 o
   0   8   8         43.68        213.58        16.66 o
   1   8   8       2491.86       2228.27       117.18 o
   2   8   8         15.37         37.57         4.57 o
   3   8   8         66.83         75.28         5.83 o
   4   8   8         21.42         17.63         3.59 o
   5   8   8         11.51         20.58         3.82 o
   6   8   8         42.12         86.03         7.39 o
   7   8   8         22.85         59.39         7.31 o
   8   8   8        122.22        185.92        15.38 o
   9   8   8        359.74        433.53        96.55 o
  10   8   8         21.37         51.13        10.69 o
  11   8   8         90.33         64.16         9.28 o
  12   8   8         88.82         73.32         9.51 o
  13   8   8          2.30          7.36         5.81 o
  14   8   8          1.70         15.22        11.06 o
  15   8   8          0.39         -8.52         9.13 o
   1   9   8          6.31         14.87         3.64 o
   2   9   8          0.01          2.17         2.89 o
   3   9   8          0.81          0.57         2.97 o
   4   9   8          3.69         33.50        16.82 o
   5   9   8          6.04         34.35        10.45 o
   6   9   8          1.66         23.83         5.14 o
   7   9   8          3.91          6.57         3.42 o
   8   9   8          7.25          9.09         3.71 o
   9   9   8          4.13          2.45         3.80 o
  10   9   8          0.01          2.77         3.94 o
  11   9   8         12.93         12.62         5.81 o
  12   9   8          0.43          2.78         4.83 o
  13   9   8          3.47          2.42         5.83 o
  14   9   8          5.21         14.12         7.38 o
  15   9   8          3.37          5.44         9.86 o
   0  10   8        272.46        496.17        79.23 o
   1  10   8        826.33        868.51        28.40 o
   2  10   8         11.74         18.04         4.30 o
   3  10   8          0.68          5.45         3.39 o
   4  10   8          5.14         11.44         3.57 o
   5  10   8         16.18          7.58         3.33 o
   6  10   8         19.56         11.24         3.56 o
   7  10   8         12.09         23.11         6.23 o
   8  10   8        322.98        268.21        44.04 o
   9  10   8        214.28        179.77        17.74 o
  10  10   8        224.96        202.22        17.66 o
  11  10   8         44.39         31.51         7.03 o
  12  10   8         12.85         18.03         6.31 o
  13  10   8          3.31          0.06         5.87 o
  14  10   8          8.18          3.41         7.30 o
  15  10   8          0.14         -8.58        10.48 o
   1  11   8          8.29          3.85         3.37 o
   2  11   8          3.97         12.26         3.47 o
   3  11   8          8.02         23.07         5.38 o
   4  11   8        131.31        134.78        11.16 o
   5  11   8         47.62         35.57         4.96 o
   6  11   8         28.97         42.17         5.18 o
   7  11   8         18.72         18.98         4.13 o
   8  11   8          4.65          9.79         6.40 o
   9  11   8          7.92          5.02         3.79 o
  10  11   8          0.69          2.96         4.16 o
  11  11   8          2.37         10.48         6.05 o
  12  11   8         15.39         25.39         6.91 o
  13  11   8         12.55         46.71        15.24 o
  14  11   8         10.75         15.76         8.77 o
  15  11   8          0.17         48.52        17.63 o
   0  12   8        166.69        172.82        13.62 o
   1  12   8        358.77        291.98        13.08 o
   2  12   8          0.10          5.25         3.29 o
   3  12   8         22.72         24.98         4.31 o
   4  12   8          2.55          1.12         3.07 o
   5  12   8          4.35          9.52         3.61 o
   6  12   8          8.30          9.55         3.50 o
   7  12   8         14.72         16.49         4.47 o
   8  12   8         15.84         33.91         5.72 o
   9  12   8         27.87         20.22         5.04 o
  10  12   8          2.23          4.26         4.34 o
  11  12   8          2.86          4.74         5.68 o
  12  12   8          5.77          2.89         5.01 o
  13  12   8          0.94         -3.56         5.63 o
  14  12   8         16.88         12.21        13.59 o
   1  13   8         18.59         27.95         5.42 o
   2  13   8          0.18          5.95         3.42 o
   3  13   8         38.82         29.78         5.40 o
   4  13   8        305.14        259.25        12.21 o
   5  13   8         24.02         31.72         8.99 o
   6  13   8          4.08         28.41        10.02 o
   7  13   8        126.88        125.00        14.30 o
   8  13   8          7.19          9.27         3.87 o
   9  13   8          1.59          7.76         5.54 o
  10  13   8         10.01         22.91         7.65 o
  11  13   8         42.41         26.10         7.21 o
  12  13   8        120.39        166.75        14.99 o
  13  13   8        115.13        110.94        14.18 o
   0  14   8         46.91         47.80        13.01 o
   1  14   8         36.31         39.65         5.20 o
   2  14   8          1.03          4.46         3.52 o
   3  14   8          1.35          7.60         3.91 o
   4  14   8          0.16          1.22         3.19 o
   5  14   8          0.02          2.32         3.22 o
   6  14   8          4.60          4.85         3.46 o
   7  14   8          2.36          4.66         3.42 o
   8  14   8         10.15          6.62         3.83 o
   9  14   8          7.06         23.55         6.98 o
  10  14   8          1.46          4.10         4.81 o
  11  14   8          0.10          2.63         4.99 o
  12  14   8          0.25          4.34         5.67 o
   1  15   8          0.05          6.32         3.56 o
   2  15   8          3.89          7.32         3.65 o
   3  15   8          7.64         33.78         6.96 o
   4  15   8         24.17         24.05         5.23 o
   5  15   8         26.62         38.47         5.44 o
   6  15   8          2.30          2.69         3.69 o
   7  15   8          4.46          8.13         4.10 o
   8  15   8          0.38         -0.73         4.30 o
   9  15   8          0.72          3.66         4.47 o
  10  15   8          3.87          7.84         5.21 o
  11  15   8          3.63          3.32         5.94 o
   0  16   8         10.91          8.03         5.58 o
   1  16   8          4.56         10.17         4.01 o
   2  16   8          6.42          4.06         3.78 o
   3  16   8          0.01          4.58         3.85 o
   4  16   8          0.00          0.02         3.50 o
   5  16   8          0.40          0.91         3.46 o
   6  16   8          0.44          1.65         4.16 o
   7  16   8          6.76          6.93         4.87 o
   8  16   8          6.01         14.44         5.18 o
   9  16   8          3.26         11.42         5.42 o
   1  17   8          3.92          8.03         4.20 o
   2  17   8          0.04         -1.13         3.53 o
   3  17   8          3.61          5.58         4.07 o
   4  17   8          0.96          9.65         4.34 o
   5  17   8          9.89          9.20         4.60 o
   6  17   8          3.34         12.01         5.31 o
   7  17   8          2.31          1.53         4.66 o
   0  18   8          3.31          7.22         6.31 o
   1  18   8         99.63         83.42         7.87 o
   2  18   8          1.02          2.56         4.23 o
   3  18   8          4.58          5.97         4.92 o
   4  18   8          0.24          3.31         5.20 o
   1   0   9        241.93        309.50        17.01 o
   2   0   9        698.91        243.89        14.41 o
   3   0   9        137.21        301.89        52.83 o
   4   0   9       1237.95       1253.16        52.77 o
   5   0   9       2305.96       1514.87       452.72 o
   6   0   9        954.01        412.30        30.78 o
   7   0   9        226.12        233.98        16.54 o
   8   0   9         46.78        108.97        28.73 o
   9   0   9         13.20        199.90        19.71 o
  10   0   9        148.97        140.31        16.70 o
  12   0   9          1.99        393.80        61.47 o
  13   0   9        157.08        169.34        19.34 o
  15   0   9         41.85        272.62        33.74 o
  16   0   9         23.56         77.12        20.23 o
   0   1   9        616.13        528.51        68.67 o
   1   1   9         20.46         37.24         7.02 o
   2   1   9         63.65         55.20         5.77 o
   3   1   9         11.24          8.72         2.89 o
   4   1   9         23.12         18.71         6.29 o
   5   1   9          2.00         10.17         3.47 o
   6   1   9          2.97         24.61         9.68 o
   7   1   9          5.73         12.14         3.62 o
   8   1   9         97.07         75.44         7.21 o
   9   1   9          2.38         11.10         4.93 o
  10   1   9        128.42        102.25        10.18 o
  11   1   9          5.88         11.11         6.18 o
  12   1   9          2.01         13.81         6.94 o
  13   1   9          5.38          5.96         4.62 o
  14   1   9          1.86          2.32         5.19 o
  15   1   9          0.28          2.05         5.67 o
  16   1   9          5.92          6.41        10.37 o
   1   2   9         10.89         10.55         2.99 o
   2   2   9         29.88         27.72         3.75 o
   3   2   9          3.95          9.30         3.26 o
   4   2   9        149.29        165.36         8.81 o
   5   2   9         31.42         43.29         5.25 o
   6   2   9         48.52         40.62         4.23 o
   7   2   9         89.19         68.99         6.20 o
   8   2   9          0.58          8.78         4.39 o
   9   2   9          1.03         -3.95         3.95 o
  10   2   9          2.16          8.75         4.93 o
  11   2   9          0.19          4.63         4.58 o
  12   2   9         27.74         20.10         6.05 o
  13   2   9         11.20          9.33         4.92 o
  14   2   9          0.01         -1.10         4.57 o
  15   2   9          5.28          8.79         6.22 o
  16   2   9          0.86         15.61        11.49 o
   0   3   9        123.70        196.48        13.03 o
   1   3   9         69.79         66.98         9.41 o
   2   3   9         18.83         23.46         4.06 o
   3   3   9         12.85         10.91         3.38 o
   4   3   9          0.21         10.87         2.87 o
   5   3   9          9.68          7.64         3.37 o
   6   3   9          2.10         10.41         2.97 o
   7   3   9         38.33         43.48         5.21 o
   8   3   9         16.49         38.46         7.29 o
   9   3   9         97.22         80.15        12.32 o
  10   3   9        111.09         84.97        10.91 o
  11   3   9         16.88         31.55         6.77 o
  12   3   9         43.38         35.86         7.09 o
  13   3   9          7.51          5.65         5.12 o
  14   3   9          1.23          4.48         5.08 o
  15   3   9          0.90          3.48         7.12 o
  16   3   9          1.87          3.08        10.98 o
   1   4   9          1.75         12.80         3.23 o
   2   4   9          5.23         19.29         4.13 o
   3   4   9          8.73         19.47         5.58 o
   4   4   9         13.79         10.12         2.98 o
   5   4   9          7.63         14.38         3.24 o
   6   4   9         22.22         20.05         4.17 o
   7   4   9          2.73          9.20         3.79 o
   8   4   9          7.11         11.95         4.38 o
   9   4   9          2.69         15.82         6.07 o
  10   4   9          5.44          8.30         5.20 o
  11   4   9         11.10         10.11         5.05 o
  12   4   9          4.56         18.24         5.97 o
  13   4   9          0.03          1.83         4.93 o
  14   4   9         10.18          2.51         7.18 o
  15   4   9          1.22         -1.35         6.38 o
  16   4   9          0.39         32.24        14.26 o
   0   5   9       4284.72       3058.34       359.14 o
   1   5   9        241.04        255.37        17.51 o
   2   5   9        116.24        200.76        12.84 o
   3   5   9         39.13         34.40         4.82 o
   4   5   9          4.21         46.21        22.18 o
   5   5   9          4.48         18.48         3.53 o
   6   5   9          7.75         91.04        34.94 o
   7   5   9          6.85         62.20        21.16 o
   8   5   9        460.59        545.55        36.21 o
   9   5   9        123.55        203.42        16.71 o
  10   5   9       1219.87       1433.18        88.72 o
  11   5   9          5.26         23.55        15.00 o
  12   5   9         63.96         57.78         8.56 o
  13   5   9         24.42         12.25         5.77 o
  14   5   9         35.56         26.55        11.67 o
  15   5   9          1.27          1.31         6.17 o
  16   5   9         54.33         32.72        13.57 o
   1   6   9         15.97         18.48         4.26 o
   2   6   9          1.31         15.93         3.35 o
   3   6   9         10.89          5.74         3.62 o
   4   6   9         32.47         48.12         6.66 o
   5   6   9          1.70         59.35        15.49 o
   6   6   9         13.61         18.61         4.53 o
   7   6   9         23.43         58.45        17.83 o
   8   6   9         18.17         22.42         4.62 o
   9   6   9          5.72         14.18         5.02 o
  10   6   9         18.12          8.94         5.35 o
  11   6   9         17.88          6.71         6.25 o
  12   6   9          1.31         15.87         6.75 o
  13   6   9          3.75         39.57        14.24 o
  14   6   9         18.60         35.99         8.39 o
  15   6   9         16.96          8.60         6.63 o
  16   6   9         10.56         -8.17         8.17 o
   0   7   9          8.12         15.08         5.01 o
   1   7   9         60.76         40.32         4.62 o
   2   7   9         12.32         25.29         8.16 o
   3   7   9          6.84         19.22         3.70 o
   4   7   9          4.20         11.40         3.40 o
   5   7   9          0.02          6.35         3.24 o
   6   7   9          6.51         44.82        16.97 o
   7   7   9          0.50          8.90         4.29 o
   8   7   9         41.04         70.76        11.11 o
   9   7   9          5.51         11.45         6.92 o
  10   7   9         17.34          8.75         5.79 o
  11   7   9          2.36          8.62         5.31 o
  12   7   9          0.17         11.29         7.16 o
  13   7   9          1.00          2.68         5.32 o
  14   7   9          1.24          1.07         6.21 o
  15   7   9          0.30         12.75        13.63 o
  16   7   9         18.28        129.71        25.24 o
   1   8   9         33.61         24.39         6.43 o
   2   8   9        180.96        219.87        10.50 o
   3   8   9         52.77         51.43         6.05 o
   4   8   9         56.54         67.86         6.62 o
   5   8   9        192.53        261.94        30.01 o
   6   8   9        466.68        381.22        23.12 o
   7   8   9         41.75         46.66         5.84 o
   8   8   9          5.36          9.05         4.01 o
   9   8   9          8.74         12.86         5.12 o
  10   8   9          3.75         13.43         5.67 o
  11   8   9          2.07          3.40         5.14 o
  12   8   9        182.46        252.09        32.76 o
  13   8   9         31.36         38.05         7.92 o
  14   8   9         63.49         79.10        26.97 o
  15   8   9          2.24         13.41         9.78 o
   0   9   9         24.93         37.63         9.47 o
   1   9   9         24.96         39.87         6.20 o
   2   9   9          2.04         11.29         4.78 o
   3   9   9          0.53          9.02         3.42 o
   4   9   9          0.23          3.40         3.11 o
   5   9   9          0.41          6.57         3.46 o
   6   9   9          4.68          9.73         3.59 o
   7   9   9          2.51          5.73         3.39 o
   8   9   9          0.26          3.19         3.84 o
   9   9   9          7.26          5.50         4.08 o
  10   9   9         34.24         29.35         7.19 o
  11   9   9          0.00          4.73         5.00 o
  12   9   9          7.28          5.24         5.55 o
  13   9   9          5.92          0.96         5.45 o
  14   9   9          2.76          3.04         5.78 o
  15   9   9          2.11          7.68         7.05 o
   1  10   9         75.93         58.35         5.71 o
   2  10   9        123.50         82.64        12.40 o
   3  10   9          9.74         47.88        16.13 o
   4  10   9        335.92        377.35        23.16 o
   5  10   9        645.28        759.17        73.18 o
   6  10   9        223.93        247.34        16.16 o
   7  10   9         11.87         28.07         6.99 o
   8  10   9          4.93          9.44         4.05 o
   9  10   9          6.58         34.09        27.45 o
  10  10   9         10.36          3.74         6.57 o
  11  10   9          1.84          2.30         4.81 o
  12  10   9          0.02         10.37         5.77 o
  13  10   9         14.19          9.71         5.59 o
  14  10   9          1.33          3.07         6.38 o
   0  11   9          0.64         11.82         5.31 o
   1  11   9         24.63         17.26         5.36 o
   2  11   9          9.63         12.60         3.61 o
   3  11   9         15.53         20.38         6.61 o
   4  11   9         13.15          9.31         3.66 o
   5  11   9          6.05          5.49         3.43 o
   6  11   9          0.33          4.93         3.27 o
   7  11   9          0.12         22.38        11.33 o
   8  11   9         36.90         60.14        10.58 o
   9  11   9         44.99         21.25         5.63 o
  10  11   9          0.13          6.55         4.99 o
  11  11   9          0.02         20.19        20.41 o
  12  11   9         19.83         18.84         6.89 o
  13  11   9          1.78          2.72         6.12 o
   1  12   9          1.15         -1.20         3.10 o
   2  12   9         11.11          9.09         3.54 o
   3  12   9          6.12         13.46         3.80 o
   4  12   9         96.61         95.94         9.01 o
   5  12   9          0.87         10.25         3.72 o
   6  12   9          2.02          4.09         3.53 o
   7  12   9          0.81         10.18         4.13 o
   8  12   9          5.85          5.86         3.92 o
   9  12   9          0.91         -0.35         4.19 o
  10  12   9          2.77          9.46         5.01 o
  11  12   9          1.97          1.79         6.63 o
  12  12   9        118.50         90.40        16.44 o
   0  13   9          7.13         25.46         6.28 o
   1  13   9         89.57         61.88         8.64 o
   2  13   9         12.80         34.16         5.02 o
   3  13   9         64.21         39.11        12.37 o
   4  13   9          0.14          8.61         3.70 o
   5  13   9         15.33          7.40         3.53 o
   6  13   9          3.49         10.83         3.68 o
   7  13   9         12.29         25.34         4.97 o
   8  13   9        131.63        142.46         9.71 o
   9  13   9        128.75        124.18        11.20 o
  10  13   9         22.61         24.54         6.47 o
  11  13   9         34.60         47.24        10.87 o
   1  14   9          6.50          4.18         3.45 o
   2  14   9          1.03          4.55         3.53 o
   3  14   9          8.06          9.50         3.77 o
   4  14   9         42.59         29.36         4.87 o
   5  14   9         15.38         11.84         4.12 o
   6  14   9          7.30         -2.06         3.21 o
   7  14   9          0.21          4.38         3.81 o
   8  14   9          0.28         -0.29         3.62 o
   9  14   9          0.76          5.07         4.95 o
  10  14   9          4.25          3.46         4.56 o
   0  15   9         52.57         55.63        17.63 o
   1  15   9          4.53          6.13         3.87 o
   2  15   9         10.19          4.71         3.70 o
   3  15   9          0.97          1.83         3.84 o
   4  15   9          3.73          0.77         3.19 o
   5  15   9          0.83          4.79         3.79 o
   6  15   9         12.44          7.12         4.52 o
   7  15   9          0.36         -2.03         3.96 o
   8  15   9          8.75         17.66         4.84 o
   9  15   9          3.30          5.01         4.81 o
   1  16   9          1.61          2.59         3.74 o
   2  16   9          2.77          5.30         3.89 o
   3  16   9         12.42          6.94         4.17 o
   4  16   9          2.43          4.52         3.91 o
   5  16   9          3.50          7.42         4.58 o
   6  16   9         12.41          7.02         4.25 o
   7  16   9          0.24          2.10         3.91 o
   0  17   9          4.30          8.53         6.76 o
   1  17   9          2.70         -0.15         3.81 o
   2  17   9          0.31          3.06         3.95 o
   3  17   9          0.17         -0.61         4.41 o
   4  17   9          0.12         -1.33         3.98 o
   0   0  10        111.75        144.38        15.52 o
   1   0  10        730.49       1595.90        65.89 o
   2   0  10        162.28        166.01        11.64 o
   3   0  10         38.44         42.56         6.10 o
   4   0  10         34.35         47.43         9.17 o
   5   0  10         36.14         71.43        14.09 o
   6   0  10        149.64        227.80        21.06 o
   7   0  10        101.99        170.58        14.07 o
   8   0  10        257.19        223.04        16.79 o
   9   0  10         39.84        148.16        17.16 o
  10   0  10        403.97        240.46        22.68 o
  11   0  10        197.80        131.60        22.19 o
  12   0  10          0.01        243.24        23.37 o
  13   0  10        138.24        225.99        22.66 o
  14   0  10          3.15        135.92        17.50 o
   1   1  10         42.08         50.86        10.36 o
   2   1  10          7.95          9.58         3.16 o
   3   1  10         60.82         61.00         5.97 o
   4   1  10         15.14         48.33         7.39 o
   5   1  10        604.60        407.19        31.81 o
   6   1  10          6.44         22.17         3.87 o
   7   1  10         11.99         15.95         4.50 o
   8   1  10          1.50          7.71         3.57 o
   9   1  10          1.85         -1.08         4.61 o
  10   1  10          8.23          9.97         4.96 o
  11   1  10          0.63          7.23         5.14 o
  12   1  10         20.55         19.57         5.60 o
  13   1  10         19.04         19.61         5.81 o
  14   1  10          0.07         -0.45         4.52 o
  15   1  10          2.90          7.82         6.27 o
  16   1  10          2.06          3.56         5.63 o
   0   2  10        225.90        230.50        20.86 o
   1   2  10         77.71         95.80        11.00 o
   2   2  10          1.31         10.88         5.01 o
   3   2  10         37.11         27.35         4.86 o
   4   2  10          0.89          2.72         2.77 o
   5   2  10          0.70          6.73         3.10 o
   6   2  10          1.67          8.81         3.23 o
   7   2  10          7.01         11.57         4.30 o
   8   2  10         42.75         37.95         7.32 o
   9   2  10         15.68         33.19        13.88 o
  10   2  10         68.76         65.93         8.61 o
  11   2  10          4.15         11.13         5.57 o
  12   2  10          3.72         11.17         4.99 o
  13   2  10         11.90          9.34         5.01 o
  14   2  10          5.22          4.00         4.63 o
  15   2  10          0.05          5.49         5.75 o
  16   2  10          4.30         -0.32         6.44 o
   1   3  10         29.49         34.72         5.03 o
   2   3  10         20.11         14.95         3.40 o
   3   3  10          0.72          4.41         3.50 o
   4   3  10         50.40         52.30         6.94 o
   5   3  10        193.14        164.55        16.89 o
   6   3  10          9.30         40.55         4.97 o
   7   3  10         33.33         68.15        27.61 o
   8   3  10         35.09         26.06         8.05 o
   9   3  10         10.81          2.99         4.73 o
  10   3  10          1.55          3.50         4.44 o
  11   3  10          0.04          5.47         4.83 o
  12   3  10          5.80          6.74         5.24 o
  13   3  10         22.29         16.55         5.94 o
  14   3  10         12.24          4.20         5.04 o
  15   3  10          2.10         10.53         7.29 o
  16   3  10          4.82          1.15         7.02 o
   0   4  10         49.58         43.14        10.30 o
   1   4  10         33.38         65.00         6.36 o
   2   4  10         10.72         13.02         3.31 o
   3   4  10          2.82          5.51         3.43 o
   4   4  10          0.08          9.16         3.29 o
   5   4  10          3.08         16.98         4.09 o
   6   4  10          1.79         15.05         4.53 o
   7   4  10          6.37         15.83         4.22 o
   8   4  10         23.39         26.30         5.99 o
   9   4  10          9.88         19.31         5.96 o
  10   4  10         14.92         20.15         6.07 o
  11   4  10         24.93         11.70         5.53 o
  12   4  10          5.37          5.43         4.65 o
  13   4  10          0.02          7.82         5.62 o
  14   4  10          0.56          6.42         5.02 o
  15   4  10          0.15          1.03         6.13 o
   1   5  10        369.56        402.17        79.43 o
   2   5  10         99.42        122.28        11.03 o
   3   5  10        181.18        186.06        20.49 o
   4   5  10        319.98        456.08        41.92 o
   6   5  10         77.83        230.95        22.76 o
   7   5  10         68.32         55.76         8.60 o
   8   5  10         43.82         60.45        11.93 o
   9   5  10         39.61         33.86         6.87 o
  10   5  10          7.69          7.44         5.19 o
  11   5  10          6.49         18.14         6.04 o
  12   5  10         56.85         26.01         7.59 o
  13   5  10         18.35          8.41         5.76 o
  14   5  10         14.04         11.16         5.66 o
  15   5  10          7.68          1.10         5.85 o
   0   6  10        207.34        203.40        17.58 o
   1   6  10          0.42         32.30         7.40 o
   2   6  10          1.50          7.59         3.31 o
   3   6  10         12.70         20.49         4.04 o
   4   6  10          2.84         19.48         3.99 o
   5   6  10         19.35         16.81         3.98 o
   6   6  10          2.71          8.48         3.69 o
   7   6  10          0.21          9.75         4.08 o
   8   6  10         76.51         50.02         6.81 o
   9   6  10          0.09         34.73         9.26 o
  10   6  10         66.99         64.53        13.07 o
  11   6  10          0.15         16.94         7.95 o
  12   6  10          0.49         13.52         5.97 o
  13   6  10          2.71         10.32         5.55 o
  14   6  10          3.36         11.70         6.05 o
  15   6  10          4.07          6.87         6.72 o
   1   7  10          3.40          8.67         3.31 o
   2   7  10          2.46          5.36         3.06 o
   3   7  10         23.30         36.82         6.79 o
   4   7  10        237.51        248.97        11.44 o
   5   7  10         23.40         49.38         7.14 o
   6   7  10         14.66         19.04         4.01 o
   7   7  10         14.27         11.98         4.37 o
   8   7  10          5.55          7.54         3.87 o
   9   7  10          0.27          0.90         4.84 o
  10   7  10         18.91         13.88         5.61 o
  11   7  10          2.75        149.32        42.62 o
  12   7  10         57.58         58.20        11.68 o
  13   7  10         51.60         46.57        10.65 o
  14   7  10          2.86         15.46        12.09 o
   0   8  10        325.99        193.49        15.79 o
   1   8  10         82.88        129.49        12.20 o
   2   8  10         18.15         26.03         4.21 o
   3   8  10          4.64          0.21         2.93 o
   4   8  10         14.63         11.65         6.18 o
   5   8  10         21.97         15.92         3.77 o
   6   8  10         19.05         38.40         4.84 o
   7   8  10        214.00        288.79        21.95 o
   8   8  10         33.05        124.53        19.50 o
   9   8  10        110.26        161.49        12.01 o
  10   8  10          9.53          8.37         5.79 o
  11   8  10        201.43        230.22        28.29 o
  12   8  10          1.33         13.59         6.35 o
  13   8  10         32.83         20.09         6.91 o
  14   8  10          6.43          7.55         6.68 o
   1   9  10          1.51         -1.20         3.16 o
   2   9  10          1.07          0.87         3.15 o
   3   9  10          0.03         31.25        11.28 o
   4   9  10          1.08         15.48         5.38 o
   5   9  10         74.18         63.23         5.77 o
   6   9  10          0.05         31.98         8.83 o
   7   9  10          3.21          7.73         5.43 o
   8   9  10          3.13          1.56         3.60 o
   9   9  10          6.89          3.06         4.18 o
  10   9  10          3.24          3.14         4.87 o
  11   9  10          1.16         12.79         5.82 o
  12   9  10          2.24          1.85         6.29 o
  13   9  10          1.85          1.95         5.56 o
   0  10  10        138.15        186.29        16.94 o
   1  10  10         96.24        124.02        10.39 o
   2  10  10         75.67         63.48         6.01 o
   3  10  10         14.84         11.46         3.62 o
   4  10  10         20.49          9.77         3.69 o
   5  10  10          1.77          7.24         3.41 o
   6  10  10         69.29         36.73         4.96 o
   7  10  10          6.36          4.71         3.66 o
   8  10  10          2.85          6.47         4.31 o
   9  10  10         15.80         14.85         5.29 o
  10  10  10          6.29         12.22         5.86 o
  11  10  10         27.74         57.47        12.66 o
  12  10  10          0.06          8.71         5.64 o
  13  10  10          5.93         -0.09         5.27 o
   1  11  10          1.78         11.20         4.93 o
   2  11  10          5.21          6.25         3.50 o
   3  11  10          0.35         17.37         7.69 o
   4  11  10          0.10         34.64        12.56 o
   5  11  10          4.49         18.90         7.44 o
   6  11  10          0.95         21.63        10.08 o
   7  11  10          8.03        109.48        58.27 o
   8  11  10          8.23         10.57         4.51 o
   9  11  10          2.00          1.79         4.43 o
  10  11  10          0.03          2.19         5.19 o
  11  11  10          0.02         10.29         5.67 o
  12  11  10          0.89          6.52         5.69 o
   0  12  10        104.84        108.05        18.79 o
   1  12  10         21.74         29.68         4.80 o
   2  12  10          0.36          4.42         3.55 o
   3  12  10         23.83         20.61         4.52 o
   4  12  10          0.00          1.14         3.50 o
   5  12  10          4.52          7.92         5.21 o
   6  12  10          0.38          9.36         3.94 o
   7  12  10         42.73         36.80         8.09 o
   8  12  10         25.79         30.37         6.01 o
   9  12  10        104.68         78.44         9.23 o
  10  12  10          0.42          9.66        11.08 o
  11  12  10         23.99         23.90         7.32 o
   1  13  10         20.38         27.02         4.79 o
   2  13  10         21.49         13.83         4.11 o
   3  13  10          1.40         18.73         5.58 o
   4  13  10         13.20         41.02         6.65 o
   5  13  10        102.32        110.55         9.73 o
   6  13  10          4.03         34.33         6.72 o
   7  13  10         51.58         46.37         6.24 o
   8  13  10         25.61         26.71        15.07 o
   9  13  10          9.92          6.68         5.42 o
   0  14  10          3.77          7.85         5.70 o
   1  14  10          4.97          5.87         3.62 o
   2  14  10          0.38          0.52         3.37 o
   3  14  10          1.23          0.09         3.36 o
   4  14  10          0.61          0.26         3.57 o
   5  14  10          0.70          2.46         3.78 o
   6  14  10          1.68         -0.94         3.41 o
   7  14  10          0.49          9.15         4.51 o
   8  14  10          1.62          6.13         4.29 o
   1  15  10          0.63          0.24         3.76 o
   2  15  10          3.25         -1.56         3.51 o
   3  15  10          9.62         23.04         5.06 o
   4  15  10          6.07         17.43         7.20 o
   5  15  10          0.93          5.18         3.76 o
   6  15  10          6.18          8.81         4.56 o
   0  16  10          0.69         18.14         7.43 o
   1  16  10          0.48          4.77         4.35 o
   2  16  10          0.52         -1.04         3.99 o
   3  16  10          0.37          8.35         4.64 o
   1   0  11        202.48        204.53        13.67 o
   2   0  11          2.36        412.35        39.58 o
   3   0  11        463.87        359.90        29.63 o
   4   0  11         41.83        520.19        73.44 o
   5   0  11       1907.75       1270.11       175.89 o
   6   0  11         74.40        136.57        13.10 o
   7   0  11         21.69        205.36        46.41 o
   8   0  11         46.28        201.41        20.33 o
   9   0  11         65.63        132.54        16.28 o
  10   0  11          0.00        132.40        24.46 o
  11   0  11        114.87        131.86        16.87 o
  12   0  11        279.69         90.68        14.67 o
  13   0  11        496.60        262.21        25.39 o
   0   1  11        215.69        125.81        16.67 o
   1   1  11         21.85         27.08         3.97 o
   2   1  11         50.86         21.64         6.98 o
   3   1  11         13.65         10.94         3.47 o
   4   1  11         19.14         41.32        14.04 o
   5   1  11         11.90         12.07         3.55 o
   6   1  11         30.64         14.40         4.09 o
   7   1  11         10.07          8.55         3.86 o
   8   1  11          8.16         21.67        12.50 o
   9   1  11          5.28         17.01         5.69 o
  10   1  11          4.89        194.03        20.71 o
  11   1  11          8.93          3.07         4.89 o
  12   1  11          3.20         11.26         5.87 o
  13   1  11          1.23          1.69         5.23 o
  14   1  11          0.14          3.09         5.79 o
   1   2  11         36.99         43.60         5.56 o
   2   2  11          1.96          3.45         3.07 o
   3   2  11         79.96         66.20        10.29 o
   4   2  11         31.33         73.59         8.63 o
   5   2  11        266.20        224.70        25.26 o
   6   2  11          0.41         17.20         4.37 o
   7   2  11          9.78         14.76         7.76 o
   8   2  11          0.68          5.21         4.88 o
   9   2  11          1.02          8.11         4.94 o
  10   2  11          0.43         -1.67         4.43 o
  11   2  11          0.03          7.23         5.09 o
  12   2  11         15.43          6.84         5.49 o
  13   2  11         50.61         32.54         9.77 o
  14   2  11          0.01          5.86         5.00 o
   0   3  11        316.77        265.38        16.78 o
   1   3  11         24.77         55.16         7.80 o
   2   3  11         51.77         54.40         5.27 o
   3   3  11         19.45         16.17         4.37 o
   4   3  11          8.94         17.30         3.88 o
   5   3  11          9.21          5.83         3.19 o
   6   3  11         20.93         23.02         4.82 o
   7   3  11         12.65         11.63         3.89 o
   8   3  11          0.08          5.63         4.45 o
   9   3  11          2.16          4.41         4.59 o
  10   3  11          0.51          2.09         4.24 o
  11   3  11          1.02          3.70         4.50 o
  12   3  11         14.26         10.09         5.35 o
  13   3  11          5.80          9.62         5.55 o
  14   3  11          1.36          5.58         5.59 o
   1   4  11         10.03          9.78         3.45 o
   2   4  11          0.79          7.68         3.38 o
   3   4  11          3.78         10.60         4.10 o
   4   4  11         50.32         63.11         5.64 o
   5   4  11         71.17         61.33         8.29 o
   6   4  11         15.28         18.31         4.13 o
   7   4  11          0.23          3.97         3.33 o
   8   4  11          2.80          3.97         3.92 o
   9   4  11          1.50         -2.07         3.99 o
  10   4  11          0.04         -1.74         4.43 o
  11   4  11          3.60          0.59         4.99 o
  12   4  11          0.94         -2.34         4.58 o
  13   4  11          3.09          7.11         7.95 o
  14   4  11          1.55          2.56         4.99 o
   0   5  11       1330.18       1419.69        86.41 o
   1   5  11         38.62        168.25        10.49 o
   2   5  11        441.60        289.45        58.01 o
   3   5  11         85.81         96.07        11.10 o
   4   5  11         99.91        149.90        11.31 o
   5   5  11          2.42         10.69         3.89 o
   6   5  11        170.84        165.21         9.70 o
   7   5  11          0.17         18.04         4.67 o
   8   5  11          7.36          8.74         4.60 o
   9   5  11         20.21          9.73         5.53 o
  10   5  11          7.44         19.11        10.56 o
  11   5  11          1.19          8.48         4.98 o
  12   5  11         13.56          5.71         5.19 o
  13   5  11          0.10         10.34         5.94 o
  14   5  11          1.58          7.28         5.80 o
   1   6  11         26.74         27.09         5.02 o
   2   6  11          3.48         13.30         3.80 o
   3   6  11         37.51         36.97         4.83 o
   4   6  11         15.54         33.21         5.49 o
   5   6  11        187.13        172.11        22.27 o
   6   6  11         12.35         18.26         4.14 o
   7   6  11          3.37          9.73         4.27 o
   8   6  11          4.18          9.33         4.62 o
   9   6  11          0.13         16.52         6.20 o
  10   6  11          4.65          4.82         5.06 o
  11   6  11          9.79         10.25         5.69 o
  12   6  11          3.26          6.55         5.46 o
  13   6  11         45.68         50.52        20.47 o
   0   7  11         26.69         43.29         7.59 o
   1   7  11        106.55        111.11         8.16 o
   2   7  11          0.42          4.08         3.00 o
   3   7  11         30.62         32.60         4.55 o
   4   7  11          0.26          3.50         2.87 o
   5   7  11         22.81         17.30         3.84 o
   6   7  11          0.31          6.10         3.67 o
   7   7  11          9.96         29.40        11.87 o
   8   7  11          8.51         19.14         5.54 o
   9   7  11         69.09         74.26        18.49 o
  10   7  11          0.98         35.12        13.53 o
  11   7  11         36.12         26.57         9.79 o
  12   7  11         10.02          0.80         5.51 o
  13   7  11          3.68          5.47         5.51 o
   1   8  11          1.21         12.90         3.64 o
   2   8  11          0.13         14.95         4.12 o
   3   8  11          0.64          3.51         3.17 o
   4   8  11          3.15         27.93         6.63 o
   5   8  11          1.75         16.47         4.36 o
   6   8  11        122.45        140.67        11.11 o
   7   8  11          4.05         19.19         4.78 o
   8   8  11         53.01         24.01         5.76 o
   9   8  11         41.28         31.81         9.09 o
  10   8  11          1.30         10.65         5.59 o
  11   8  11          0.15          7.24         5.63 o
  12   8  11         50.22         51.69        13.82 o
   0   9  11        115.90        119.21        11.51 o
   1   9  11          7.69         16.88         5.41 o
   2   9  11         22.01         13.46         3.73 o
   3   9  11          3.97          8.01         3.35 o
   4   9  11          9.52          3.73         3.20 o
   5   9  11          0.05          1.77         3.17 o
   6   9  11          2.80          5.57         3.84 o
   7   9  11          2.46         13.89         6.14 o
   8   9  11         24.85         26.80         5.88 o
   9   9  11          0.87          2.49         5.54 o
  10   9  11         13.44         14.18         6.52 o
  11   9  11          0.95         -5.48         5.48 o
   1  10  11          7.53         11.59         3.77 o
   2  10  11          2.28          8.17         3.76 o
   3  10  11          4.64         15.14         7.89 o
   4  10  11          4.79         13.99         4.77 o
   5  10  11         58.03         52.06        12.46 o
   6  10  11          0.11         13.26         4.79 o
   7  10  11          0.07          1.63         3.98 o
   8  10  11          2.82          9.95         4.87 o
   9  10  11         10.66         15.83         6.43 o
  10  10  11          0.60         -1.35         5.34 o
  11  10  11          9.54          4.53        13.32 o
   0  11  11         43.69         95.35        15.10 o
   1  11  11          2.25         25.21         5.49 o
   2  11  11          0.14          8.55         4.10 o
   3  11  11          0.03          3.93         3.64 o
   4  11  11          2.44          9.19         3.95 o
   5  11  11          0.60          5.50         3.74 o
   6  11  11          0.00         -1.07         3.69 o
   7  11  11          4.13          0.50         3.60 o
   8  11  11          0.42          4.76         4.98 o
   9  11  11          6.30          6.69         5.24 o
  10  11  11         17.27         18.35         6.93 o
   1  12  11          1.19          0.82         3.90 o
   2  12  11          3.34          7.63         4.09 o
   3  12  11         14.24          6.51         3.79 o
   4  12  11          2.59         26.71         6.15 o
   5  12  11         15.27         31.30         8.75 o
   6  12  11         27.18         23.92         5.45 o
   7  12  11          3.49         10.38         4.41 o
   8  12  11         16.42          7.81         5.16 o
   0  13  11        368.30        270.34        27.17 o
   1  13  11        141.58        188.45        11.06 o
   2  13  11         26.32         31.11         6.25 o
   3  13  11          0.27          2.33         3.76 o
   4  13  11          8.29          1.45         3.79 o
   5  13  11         17.65         17.96         4.43 o
   6  13  11         25.14         21.59         5.20 o
   7  13  11         29.01         22.15         8.65 o
   1  14  11          2.08         -1.20         3.68 o
   2  14  11          3.53          3.38         3.82 o
   3  14  11          0.82          4.07         4.20 o
   4  14  11          2.10          9.77         4.59 o
   5  14  11          1.81          2.90         4.43 o
   0   0  12        384.16        219.46        21.52 o
   1   0  12        105.49        692.37        34.09 o
   2   0  12         44.07        109.78        10.06 o
   3   0  12        145.18        132.65        19.50 o
   4   0  12        151.82         84.88        24.80 o
   5   0  12         29.57         39.62         6.85 o
   6   0  12         47.14        169.83        36.71 o
   7   0  12         70.85        147.61        15.25 o
   9   0  12         77.18        131.26        25.80 o
  10   0  12          1.42         68.17        12.86 o
  11   0  12        143.26        117.11        16.55 o
  12   0  12        129.47         71.75        19.28 o
  13   0  12          0.01         80.36        15.01 o
   1   1  12          2.96          4.53         3.36 o
   2   1  12          0.00          7.41         3.28 o
   3   1  12          0.00         23.83        10.86 o
   4   1  12          6.27         20.61         6.60 o
   5   1  12          2.17         29.34         7.54 o
   6   1  12         13.74         17.53         5.88 o
   7   1  12          1.87         11.67         6.05 o
   8   1  12          0.06         13.91         5.56 o
   9   1  12          6.74         10.63         5.47 o
  10   1  12          0.03          2.42         5.04 o
  11   1  12         23.22         13.19         8.76 o
  12   1  12          0.03          5.65         5.47 o
  13   1  12          8.11         23.14         9.58 o
   0   2  12         57.68         79.26        30.67 o
   1   2  12         13.58         22.86         4.19 o
   2   2  12          2.68          4.71         3.16 o
   3   2  12         13.44         12.65         3.56 o
   4   2  12          3.00          5.27         3.20 o
   5   2  12          3.09          9.66         3.29 o
   6   2  12         14.92          7.47         3.82 o
   7   2  12         11.42         17.16         4.47 o
   8   2  12         23.96         20.82         6.40 o
   9   2  12         23.51         14.37         6.02 o
  10   2  12          1.06         12.98         5.64 o
  11   2  12         32.54         23.16         6.67 o
  12   2  12         15.76          4.70         7.06 o
   1   3  12          5.45          8.99         3.26 o
   2   3  12         11.34         11.19         3.77 o
   3   3  12          2.60          3.08         3.10 o
   4   3  12         38.81         17.61         5.79 o
   5   3  12         10.20          9.16         3.39 o
   6   3  12         18.44          6.86         3.83 o
   7   3  12          1.46          9.60         6.26 o
   8   3  12          0.26         -1.46         4.46 o
   9   3  12          6.21          1.66         4.97 o
  10   3  12          2.80          8.87         5.31 o
  11   3  12          0.02          1.04         4.69 o
  12   3  12          0.85         -1.93         4.97 o
   0   4  12          1.76         12.11         5.45 o
   1   4  12         67.12         55.19         5.55 o
   2   4  12          4.88          4.79         3.13 o
   3   4  12          5.35          3.41         3.25 o
   4   4  12          4.25          4.20         3.11 o
   5   4  12          0.46          2.42         2.87 o
   6   4  12          3.20          4.11         3.55 o
   7   4  12          1.63          2.41         3.74 o
   8   4  12          4.53          3.90         4.71 o
   9   4  12         10.02          0.37         5.02 o
  10   4  12          0.85         -1.65         4.57 o
  11   4  12          2.07          4.84         5.21 o
  12   4  12          0.13         -3.86         4.59 o
   1   5  12         12.07         24.59         6.59 o
   2   5  12         22.37         16.74         4.54 o
   3   5  12         24.66         34.15         5.30 o
   4   5  12         96.43         82.11         6.45 o
   5   5  12          8.76         45.42        12.22 o
   6   5  12         92.08         81.22        11.27 o
   7   5  12          8.96         29.29         8.89 o
   8   5  12          0.02         -2.31         4.78 o
   9   5  12          5.91         11.13         5.61 o
  10   5  12          0.06          1.02         4.80 o
  11   5  12         37.76         32.59         9.06 o
  12   5  12          5.58          2.04         5.46 o
   0   6  12          6.27         22.15         9.33 o
   1   6  12         53.11         44.94         5.17 o
   2   6  12          3.20          8.20         3.57 o
   3   6  12          3.40          1.82         3.13 o
   4   6  12          7.42         16.78         3.77 o
   5   6  12          0.25          6.26         4.15 o
   6   6  12          0.47         10.52         5.49 o
   7   6  12          0.40         11.66         4.50 o
   8   6  12          6.63         22.66         8.43 o
   9   6  12          3.32         18.79         6.92 o
  10   6  12          0.05          2.02         5.10 o
  11   6  12          3.83          4.99         5.88 o
   1   7  12          0.98          5.83         3.46 o
   2   7  12          1.35          7.37         3.37 o
   3   7  12          1.77         11.67         4.89 o
   4   7  12          6.79         10.99         4.17 o
   5   7  12         10.36         21.27         4.11 o
   6   7  12         16.94         12.19         4.28 o
   7   7  12          2.23          9.64         4.43 o
   8   7  12          0.19          9.13         6.05 o
   9   7  12         17.17          9.96         6.49 o
  10   7  12          4.01          2.12         5.49 o
  11   7  12          0.98          2.87         5.60 o
   0   8  12         26.27         46.28         7.84 o
   1   8  12        224.88        250.53        16.56 o
   2   8  12          7.96         18.16         4.10 o
   3   8  12          8.61          6.03         3.42 o
   4   8  12         15.32         12.35         4.48 o
   5   8  12          4.10          6.76         3.69 o
   6   8  12          2.96          5.59         5.09 o
   7   8  12          0.53         12.61         5.94 o
   8   8  12         62.50         61.44        14.10 o
   9   8  12         11.29         42.59         8.61 o
  10   8  12          0.47         16.51        10.47 o
   1   9  12          4.35          5.29         3.44 o
   2   9  12          2.42          1.31         3.33 o
   3   9  12          6.00         16.55         6.93 o
   4   9  12          4.28         10.12         3.92 o
   5   9  12          7.80          7.22         3.73 o
   6   9  12          9.33          8.62         4.21 o
   7   9  12         10.28          9.41         4.44 o
   8   9  12          0.02         -2.03         4.47 o
   9   9  12          0.02          1.62         6.14 o
   0  10  12         14.79         20.12         6.53 o
   1  10  12          5.30          8.30         3.78 o
   2  10  12         10.15          9.77         3.82 o
   3  10  12         23.29         11.39         3.96 o
   4  10  12         13.45         11.72         4.02 o
   5  10  12          3.05          0.21         3.56 o
   6  10  12         14.34          7.13         4.10 o
   7  10  12          0.62          4.99         4.38 o
   8  10  12         33.31         24.99         6.95 o
   1  11  12         25.23         24.72        10.36 o
   2  11  12          0.29          1.81         3.61 o
   3  11  12          0.40         10.34         6.68 o
   4  11  12          6.83         13.68         4.19 o
   5  11  12         19.74         45.54        10.49 o
   6  11  12          3.05         25.63        17.69 o
   7  11  12          0.43         12.98        13.14 o
   0  12  12          2.81         19.28        10.26 o
   1  12  12        121.56        105.52        13.35 o
   2  12  12          2.02          8.76         4.19 o
   3  12  12          1.66          5.60         3.99 o
   4  12  12          4.62          0.47         4.09 o
   5  12  12          8.81          7.05         4.34 o
   1  13  12         14.22          9.80         4.68 o
   1   0  13         70.34         45.93         7.43 o
   2   0  13          0.74        278.96        31.13 o
   3   0  13          1.92         49.98         7.51 o
   4   0  13         85.35        115.12        10.56 o
   5   0  13         81.05         87.05        20.03 o
   6   0  13        247.54        328.98        37.41 o
   7   0  13        155.97         73.35        17.69 o
   8   0  13          7.35         40.29        11.37 o
  10   0  13         31.93         35.42        10.65 o
   0   1  13          0.60         16.30         5.64 o
   1   1  13         15.16         13.89         3.63 o
   2   1  13          2.51         27.88         9.29 o
   3   1  13          0.46          5.01         3.38 o
   4   1  13          8.80          4.53         3.72 o
   5   1  13          8.52          5.43         3.83 o
   6   1  13          0.05          9.48         5.01 o
   7   1  13          0.05          4.27         4.97 o
   8   1  13          8.02         24.32         6.65 o
   9   1  13          6.95          8.65         5.21 o
  10   1  13          0.16         13.63         6.69 o
   1   2  13          2.22         -1.13         3.13 o
   2   2  13          0.00          2.20         3.03 o
   3   2  13          2.91          3.11         3.26 o
   4   2  13          4.95         16.43         4.01 o
   5   2  13          2.27         11.78         3.98 o
   6   2  13         29.72         24.54         5.02 o
   7   2  13          0.51          8.59         5.48 o
   8   2  13          1.66          7.44         5.40 o
   9   2  13          7.93          1.12         4.99 o
  10   2  13          9.06          0.32         5.65 o
   0   3  13          1.86          6.30         4.80 o
   1   3  13         13.49         10.25         3.71 o
   2   3  13          0.99          4.89         3.19 o
   3   3  13          5.28          2.84         3.15 o
   4   3  13          0.23          4.55         3.39 o
   5   3  13          0.07          0.31         3.52 o
   6   3  13          0.54          2.67         4.04 o
   7   3  13         12.87          8.58         4.70 o
   8   3  13         32.01         21.09         6.69 o
   9   3  13          0.79          9.22         5.80 o
  10   3  13          0.55         -3.42         4.60 o
   1   4  13          6.57          6.14         3.44 o
   2   4  13          5.38          4.60         3.59 o
   3   4  13          0.18          1.03         3.17 o
   4   4  13          2.36          0.44         3.16 o
   5   4  13         14.56         10.12         3.90 o
   6   4  13          0.03          7.66         4.31 o
   7   4  13          2.20         -0.93         4.16 o
   8   4  13          2.19         -1.88         4.85 o
   9   4  13          3.00          1.45         5.74 o
  10   4  13          1.32          4.80         6.12 o
   0   5  13         17.16         52.02        14.62 o
   1   5  13        132.71        109.18         9.67 o
   2   5  13         11.39          5.89         5.31 o
   3   5  13         14.58         12.37         4.43 o
   4   5  13         10.56          8.87         3.56 o
   5   5  13          8.62          5.20         3.66 o
   6   5  13          6.65         11.53         4.73 o
   7   5  13          0.00          7.07         4.60 o
   8   5  13        165.82        138.10        22.79 o
   9   5  13         29.98         19.32         7.15 o
   1   6  13         19.75         14.43         4.03 o
   2   6  13          1.89          8.30         3.59 o
   3   6  13          3.38          5.14         3.68 o
   4   6  13         19.42         55.73        18.52 o
   5   6  13         19.85         37.26         9.07 o
   6   6  13         16.10          5.17         4.15 o
   7   6  13          0.52          5.10         5.55 o
   8   6  13          2.74         -5.38         5.38 o
   0   7  13          7.63         52.49         9.10 o
   1   7  13        105.52         75.17         9.41 o
   2   7  13         14.77         18.33         4.95 o
   3   7  13         10.71         15.53         4.18 o
   4   7  13          1.76          9.67         3.95 o
   5   7  13          2.04          4.47         3.72 o
   6   7  13          4.16          7.85         4.22 o
   7   7  13         26.11         19.19         6.57 o
   8   7  13          0.52          1.62         7.30 o
   1   8  13          0.52          5.99         3.59 o
   2   8  13         15.42         15.08         4.28 o
   3   8  13          8.88          6.91         3.76 o
   4   8  13         90.46        107.79        22.48 o
   5   8  13          0.01         28.15         6.78 o
   6   8  13         56.64         46.95         9.58 o
   7   8  13        103.13         74.82        22.39 o
   0   9  13          1.61         11.72         5.71 o
   1   9  13          7.84          5.44         3.67 o
   2   9  13         10.08         12.01         4.11 o
   3   9  13          1.01          1.33         3.36 o
   4   9  13          0.09          0.35         3.41 o
   5   9  13          1.58          1.57         4.49 o
   1  10  13          5.70          2.53         4.12 o
   2  10  13          1.02          6.42         3.83 o
   3  10  13          0.94          7.48         4.06 o
   1   0  14        210.46         95.60        10.48 o
   2   0  14        139.32         85.78         9.84 o
   3   0  14         22.55         23.78         6.43 o
   4   0  14          2.55         16.69         6.28 o
   5   0  14          4.07         36.02         8.38 o
   6   0  14         60.98        114.87        21.66 o
   7   0  14         21.69         49.10        16.19 o
   1   1  14          8.06          9.58         3.78 o
   2   1  14          3.41         10.00         3.74 o
   3   1  14          0.37          0.42         3.50 o
   4   1  14         14.32          5.49         3.59 o
   5   1  14          2.84          0.88         3.79 o
   6   1  14          0.66          1.10         4.19 o
   7   1  14          8.94          0.63         6.69 o
   0   2  14         51.53         38.11        15.09 o
   1   2  14         49.50         34.98         5.21 o
   2   2  14          2.20          8.48         3.76 o
   3   2  14          3.86          5.71         3.59 o
   4   2  14          0.01         -0.04         3.29 o
   5   2  14          0.02          1.39         3.79 o
   6   2  14         10.44          1.23         3.97 o
   7   2  14          7.80          0.68         7.09 o
   1   3  14          0.08          1.06         3.44 o
   2   3  14          5.60          1.01         3.28 o
   3   3  14          9.12          9.83         3.88 o
   4   3  14         18.61         17.97         4.18 o
   5   3  14          3.00          2.60         4.43 o
   6   3  14          0.40          2.19         4.27 o
   0   4  14         18.55         15.38         6.03 o
   1   4  14          0.67          5.28         3.73 o
   2   4  14          5.70          1.52         3.31 o
   3   4  14          0.00          0.64         3.22 o
   4   4  14          2.52         -1.57         3.29 o
   5   4  14          0.12          5.17         4.55 o
   6   4  14          1.20         -1.68         4.39 o
   1   5  14         21.81          7.15         3.82 o
   2   5  14         13.22         10.22         3.86 o
   3   5  14          0.12          6.85         3.70 o
   4   5  14          1.00          6.17         4.26 o
   5   5  14          8.76         18.95        11.59 o
   0   6  14         18.51         17.01         8.08 o
   1   6  14          4.08         12.02         4.05 o
   2   6  14          0.10          3.86         3.83 o
   3   6  14          1.34          3.33         3.88 o
   4   6  14          0.10          3.36         5.30 o
   1   7  14          0.07          5.97         4.06 o
   2   7  14          0.85          5.63         4.18 o
                                                
