# Supplementary material for: Improving data quality for three-dimensional electron diffraction by a post-column energy filter and a new crystal tracking method
Source: J Appl Crystallogr. 2022 Nov 29;55(Pt 6):1583–91. doi: 10.1107/S1600576722009633 (PMC9721325; doi:10.1107/S1600576722009633)
Supplement: Supplementary file 4 [file j-55-01583-sup4.zip › nb5321ZSM-5_crystal3_noEXTI_50evsup44.hkl]

#
# h,k,l, Fc-squared, Fo-squared, sigma(Fo-squared), status flag
#
data_50ev
_shelx_title ' '
_shelx_refln_list_code          4
_shelx_F_calc_maximum      265.30
_exptl_crystal_F_000       939.25
_reflns_d_resolution_high  0.9003

loop_
 _space_group_symop_operation_xyz
 'x, y, z'
 '-x, -y, -z'
 '-x+1/2, -y, z+1/2'
 'x+1/2, y, -z+1/2'
 '-x, y+1/2, -z'
 'x, -y+1/2, z'
 'x+1/2, -y+1/2, -z+1/2'
 '-x+1/2, y+1/2, z+1/2'

_cell_length_a    20.0220
_cell_length_b    19.8990
_cell_length_c    13.3830
_cell_angle_alpha  90.000
_cell_angle_beta   90.000
_cell_angle_gamma  90.000

_shelx_F_squared_multiplier     1.000

loop_
 _refln_index_h
 _refln_index_k
 _refln_index_l
 _refln_F_squared_calc
 _refln_F_squared_meas
 _refln_F_squared_sigma
 _refln_observed_status
   2   0   0      24739.01       2334.92       139.87 o
   4   0   0       7900.06       1405.70        88.49 o
   6   0   0       8721.97       2123.01       128.16 o
  10   0   0      19640.24       5851.36       351.49 o
  12   0   0        106.43        409.53        39.02 o
   2   1   0        441.94        372.08        16.29 o
   4   1   0        804.54        500.69        37.54 o
   6   1   0        577.96        472.74       124.86 o
   8   1   0         18.14         23.73         3.49 o
  10   1   0         58.10         62.17         9.19 o
  12   1   0          7.97         55.31        31.70 o
   2   2   0        289.57        607.41        70.05 o
   4   2   0        183.01        169.06         9.26 o
   6   2   0         64.19        130.13        11.57 o
   8   2   0       1302.00       1575.32        96.29 o
  10   2   0        703.10        648.33        41.49 o
  12   2   0         30.43         97.58       104.55 o
   4   3   0       3167.84       2668.50       161.25 o
   6   3   0       2140.72       2029.93        87.17 o
   8   3   0        388.82        398.76        18.93 o
  10   3   0        132.14        173.47        15.14 o
  12   3   0       2007.09       1807.66       383.27 o
   4   4   0         31.16         37.71         5.62 o
   6   4   0         39.44         43.16         6.92 o
   8   4   0         49.78         62.44         7.52 o
  10   4   0        233.38        248.28        30.40 o
  12   4   0         15.47          5.04         5.80 o
   6   5   0       1932.27       1593.92        98.83 o
   8   5   0          5.65          9.16         4.62 o
  10   5   0         39.50         50.15         9.67 o
  12   5   0        185.23        132.41        18.27 o
   6   6   0         55.61         66.46        11.36 o
   8   6   0        348.65        523.04        35.78 o
  10   6   0        211.20        230.91        15.29 o
  12   6   0          3.17         13.29         6.92 o
   8   7   0         70.06         78.72        18.63 o
  10   7   0         38.32         48.17        12.08 o
  12   7   0        665.91        674.76        66.50 o
   8   8   0       1285.60        931.50       130.98 o
  10   8   0         32.40         50.83        10.85 o
  10   9   0          4.27          1.92         6.26 o
  10  10   0       1444.92       1766.54       159.38 o
   1   0   1      21270.15       1465.14       182.00 o
   2   0   1         74.44        137.37         6.33 o
   3   0   1      10411.87       2082.59       117.82 o
   4   0   1          9.34        144.90        10.78 o
   5   0   1      70383.63      12476.95       955.54 o
   6   0   1        751.43        503.01        69.63 o
   7   0   1       1128.45        700.33        77.58 o
   8   0   1          7.33         13.10         2.53 o
   9   0   1        193.39        142.06         7.77 o
  10   0   1        138.94        157.49        10.26 o
  11   0   1        268.96        303.81        60.35 o
  12   0   1        167.67        100.16        14.25 o
   0   1   1      16021.75       1703.09        72.36 o
   1   1   1       3181.76       1271.55        56.21 o
   2   1   1         10.62        106.24        15.42 o
   3   1   1         37.42        104.84         5.91 o
   4   1   1        113.13        112.10        11.64 o
   5   1   1         54.75         39.99         2.04 o
   6   1   1         91.61        104.68         7.57 o
   7   1   1         95.69        136.80        11.51 o
   8   1   1        533.38        652.15        42.70 o
   9   1   1         52.94         52.86         4.28 o
  10   1   1        110.85        214.39        45.48 o
  11   1   1        113.87         97.26        11.83 o
  12   1   1         18.46        164.79       160.37 o
   1   2   1        368.36        626.36        52.14 o
   2   2   1         18.13         38.25         6.17 o
   3   2   1        572.78        847.31        37.00 o
   4   2   1       4224.55       2662.31       503.72 o
   5   2   1       1195.48       1274.85       115.06 o
   6   2   1        117.39        185.07         9.22 o
   7   2   1         23.12         33.97         5.97 o
   8   2   1         46.13         76.05        11.28 o
   9   2   1         25.14         27.79         6.29 o
  10   2   1         78.25        104.44         5.56 o
  11   2   1          9.55         23.06         3.12 o
  12   2   1        231.08        228.84        17.66 o
   0   3   1       5433.31        864.14        53.74 o
   1   3   1       2979.05        943.48       243.59 o
   2   3   1          8.02         29.51         7.15 o
   3   3   1        428.62        465.18        21.29 o
   4   3   1        249.14        219.11        12.94 o
   5   3   1         65.09         76.13         7.61 o
   6   3   1          8.20         22.36         4.40 o
   7   3   1       1420.57       1270.09        81.57 o
   8   3   1         22.32         46.90         4.07 o
   9   3   1        268.33        268.67        14.48 o
  10   3   1        144.41        138.90         6.81 o
  11   3   1       1187.43        774.47       326.76 o
  12   3   1        203.40        131.33        72.59 o
   1   4   1        333.30        178.25        13.64 o
   2   4   1          7.73         14.49         3.44 o
   3   4   1         56.43         71.77         9.50 o
   4   4   1         17.78         31.18         3.59 o
   5   4   1        488.32        573.90        37.52 o
   6   4   1          4.62          4.33         3.05 o
   7   4   1          2.61         42.08        18.54 o
   8   4   1         12.88         12.55         6.56 o
   9   4   1          6.69         14.41         2.34 o
  10   4   1          2.05          6.77         2.16 o
  11   4   1          7.74         13.23         3.21 o
  12   4   1         17.12        207.02        16.80 o
   2   5   1         22.20         53.66         8.88 o
   4   5   1        467.12        400.65        28.00 o
   5   5   1         29.38         19.97         4.29 o
   6   5   1        257.18        210.95        11.82 o
   7   5   1        189.52        219.88        12.30 o
   8   5   1        166.11        211.70        33.21 o
   9   5   1        182.69        169.59        21.96 o
  10   5   1        947.61        943.22        49.39 o
  11   5   1        771.11        809.93        37.18 o
  12   5   1        140.70        364.86        26.39 o
   4   6   1         19.92         17.99         5.09 o
   5   6   1        542.31        468.03        23.08 o
   6   6   1         12.27         10.18         3.32 o
   7   6   1         19.21         20.65         4.54 o
   8   6   1         15.83         10.39         3.97 o
   9   6   1         11.67         17.50         7.11 o
  10   6   1         10.48          8.26         2.98 o
  11   6   1          6.72         43.36        26.59 o
  12   6   1         43.93         24.35         5.92 o
   4   7   1         55.26         41.63        11.83 o
   5   7   1         30.48         24.80         6.00 o
   6   7   1          2.00          6.78         4.66 o
   8   7   1        130.69        120.37        12.43 o
   9   7   1        193.56        208.12        18.15 o
  10   7   1         38.50         52.17        16.10 o
  11   7   1         31.84         47.02        11.35 o
  12   7   1          0.50         12.90         7.93 o
   6   8   1         23.82         24.01         6.74 o
   8   8   1         46.64         52.49        13.30 o
   9   8   1          6.05          8.31         5.37 o
  10   8   1         57.35         50.92         7.50 o
  11   8   1         44.79         54.99        17.20 o
  12   8   1        533.49        450.86        47.16 o
   6   9   1          4.19         11.80         9.21 o
   7   9   1          3.74         20.54        12.44 o
   8   9   1         66.99         69.45        10.81 o
   9   9   1         89.46         98.18        16.50 o
  10   9   1         11.67         19.54         5.39 o
  11   9   1         33.82         32.50         8.98 o
  12   9   1          8.81         -0.17         6.51 o
   8  10   1         41.39         62.19        10.59 o
   9  10   1          9.31         40.82         8.67 o
  10  10   1          6.49         15.27         6.71 o
  11  10   1         55.78         42.79         8.81 o
  12  10   1          0.32         16.46         9.31 o
   7  11   1         11.83         13.70        10.91 o
   8  11   1         29.88         47.53         9.98 o
   9  11   1         49.89         35.52         9.02 o
  10  11   1          2.66         27.01        10.56 o
  11  11   1          7.71          7.36         8.25 o
  12  11   1          4.30          4.06         8.43 o
   8  12   1          0.02         10.61        11.56 o
   9  12   1          7.32         12.17        10.25 o
  10  12   1         25.98         42.77        13.47 o
  10  13   1         13.27         33.76        13.44 o
   0   0   2       5449.53       2022.17       121.89 o
   1   0   2       9263.07       1815.37       130.66 o
   3   0   2        210.31        305.71        42.73 o
   4   0   2         44.37        274.50        13.88 o
   5   0   2        209.07        295.22        19.11 o
   6   0   2         63.28        116.60         7.32 o
   7   0   2        302.80        284.05        43.57 o
   8   0   2        899.16       1539.61       444.04 o
   9   0   2        244.11        186.61        17.79 o
  10   0   2        393.56       4855.18       340.96 o
  11   0   2        400.77        487.28        43.10 o
  12   0   2       1702.33        656.78        60.85 o
  13   0   2        153.54        108.55        16.09 o
   1   1   2        409.16        630.82       124.64 o
   2   1   2        177.38        297.88        28.49 o
   3   1   2       1955.76        843.64       354.15 o
   4   1   2         87.63        228.87        11.14 o
   5   1   2       1387.39       1285.62        45.75 o
   6   1   2        531.70        405.68        19.36 o
   7   1   2        170.72        283.37        20.47 o
   8   1   2         22.52         19.46         1.68 o
   9   1   2          9.37          8.97         1.92 o
  10   1   2          5.80          7.90         1.63 o
  11   1   2         17.83         29.72         2.65 o
  12   1   2         84.46         68.09        35.36 o
  13   1   2        395.65        378.52       105.53 o
   0   2   2       3976.90       1194.63       102.21 o
   1   2   2        842.19        227.56        10.72 o
   2   2   2          6.68        199.13         9.84 o
   3   2   2         84.35         80.32        21.53 o
   4   2   2          9.52         13.29         1.99 o
   5   2   2        253.86        161.10        25.92 o
   6   2   2         95.98         93.70        13.86 o
   7   2   2        113.16         70.91        13.11 o
   8   2   2         65.33        168.97        38.72 o
   9   2   2        361.53        263.93        19.99 o
  10   2   2         12.64         39.79         9.59 o
  11   2   2         29.45         46.35         9.88 o
  12   2   2         24.94         26.86         9.02 o
  13   2   2         25.61         37.73         9.24 o
   1   3   2        107.13        182.39         6.66 o
   2   3   2       1052.01        819.40        56.13 o
   3   3   2       1186.21       1218.79        53.43 o
   4   3   2       4908.96       3659.15       909.58 o
   5   3   2        387.90        467.82        55.17 o
   6   3   2       3555.65       3750.16       160.67 o
   7   3   2        474.91        506.82        34.10 o
   8   3   2         63.89         19.25         7.40 o
   9   3   2         69.78         59.42         9.13 o
  10   3   2         19.44         32.80         9.80 o
  11   3   2         17.26         16.85         3.18 o
  12   3   2         10.20         19.22         8.55 o
  13   3   2        640.04        911.53        84.57 o
   0   4   2          3.91         99.94        14.01 o
   1   4   2         45.53        145.39        10.71 o
   2   4   2        110.55         68.97         7.31 o
   3   4   2          1.62          7.98         2.79 o
   4   4   2          4.81          3.70         2.47 o
   5   4   2          0.18          4.39         3.79 o
   6   4   2          5.13         12.20         3.17 o
   7   4   2         28.42         14.90         4.63 o
   9   4   2          9.23         10.94         4.34 o
  10   4   2         54.90         52.43         5.47 o
  11   4   2          4.06         10.37         4.04 o
  12   4   2          1.80         13.53         9.52 o
  13   4   2          0.57          5.01         7.16 o
   1   5   2       1256.71        943.84       109.46 o
   2   5   2       1042.76       1050.28        47.02 o
   3   5   2       6445.97       4970.76       212.17 o
   4   5   2        396.04        245.95        22.35 o
   5   5   2       4526.36       4710.15       201.82 o
   6   5   2       1852.60       1467.46       202.37 o
   7   5   2        203.85        330.48        17.19 o
   8   5   2        193.44        206.49        17.35 o
   9   5   2         28.84         37.13         4.74 o
  10   5   2          7.91         27.88         7.92 o
  11   5   2         20.32         20.21         4.77 o
  12   5   2        180.42        272.84        38.99 o
  13   5   2       2166.79       1784.05       158.66 o
   0   6   2        356.36        328.07        24.15 o
   1   6   2         41.16        112.98        11.35 o
   2   6   2         50.93        228.49        38.45 o
   3   6   2          1.49         12.37         6.34 o
   4   6   2          5.46          4.28         3.22 o
   5   6   2         12.40         70.42        30.86 o
   6   6   2         14.18         18.62         4.69 o
   7   6   2         18.31         28.44         5.44 o
   8   6   2          9.56          8.46         4.04 o
   9   6   2         10.77         31.02         9.80 o
  10   6   2          4.55          8.62        10.55 o
  11   6   2         23.55         28.33         7.88 o
  12   6   2          0.56          6.73         5.09 o
  13   6   2         20.44         50.13        13.48 o
   1   7   2         27.96         87.01        22.10 o
   3   7   2        152.28        154.64        10.47 o
   4   7   2       1246.75       1328.75        60.07 o
   5   7   2        101.39        143.69         9.99 o
   6   7   2        261.12        205.74        28.22 o
   7   7   2         21.18         33.00         9.56 o
   8   7   2          2.85         18.95         4.39 o
   9   7   2         30.36         30.44         6.14 o
  10   7   2         24.81         18.59         4.62 o
  11   7   2          0.35          7.96         5.70 o
  12   7   2        160.36        142.64        14.57 o
  13   7   2         48.06         57.95        15.14 o
   2   8   2        243.51        230.01        19.66 o
   3   8   2          6.92          4.38         5.06 o
   4   8   2        101.52        151.17        52.09 o
   5   8   2         79.45         59.05        13.08 o
   6   8   2         42.90         42.72        14.04 o
   7   8   2        105.63        124.59        21.91 o
   8   8   2         67.57         67.63        11.06 o
   9   8   2         10.07        168.99        50.19 o
  10   8   2         21.54         26.38         6.20 o
  11   8   2        159.17        169.81        16.60 o
  12   8   2        444.83        733.23        50.63 o
   3   9   2         52.21         41.85         8.50 o
   4   9   2          1.58         -1.44         4.83 o
   5   9   2          0.01         17.92        15.35 o
   6   9   2         25.32         22.50        12.81 o
   7   9   2          2.03          7.25         4.17 o
   8   9   2         27.21         16.31         4.63 o
   9   9   2          1.22          8.30         3.99 o
  10   9   2          3.15          2.94         4.09 o
  11   9   2          2.63          9.27         5.65 o
  12   9   2          0.00          6.72         6.30 o
   4  10   2          7.12         32.55         8.26 o
   5  10   2          3.51          5.89         5.47 o
   7  10   2         14.02         19.73         5.02 o
   8  10   2         63.81        144.30        11.66 o
   9  10   2          1.52         17.80         7.12 o
  10  10   2         64.36         77.12        45.01 o
  11  10   2          4.91          7.48         5.53 o
  12  10   2        180.68        219.64        28.67 o
   4  11   2         84.71         65.40        17.05 o
   5  11   2         81.42         62.85        10.61 o
   6  11   2         44.27         22.46         7.92 o
   7  11   2         23.23          8.44        11.12 o
   8  11   2          8.82         10.19         5.60 o
   9  11   2         11.63         15.42         5.32 o
  10  11   2          1.10          2.33         5.09 o
  11  11   2          0.40         -3.80         5.95 o
  12  11   2         31.60         27.04        12.62 o
   5  12   2         28.25         54.73        16.77 o
   6  12   2         26.87         16.61         7.35 o
   7  12   2         99.87         60.24        18.74 o
   8  12   2         15.40         45.09        10.39 o
   9  12   2        173.51        276.82        25.52 o
  10  12   2         65.01         58.19        10.46 o
  11  12   2          4.75         25.05        18.30 o
  12  12   2         41.56         65.31        16.62 o
   6  13   2       1370.39       1681.55       157.32 o
   8  13   2          0.15         18.32        22.30 o
   9  13   2         34.91         45.49        11.45 o
  10  13   2         19.40         46.81        15.53 o
  11  13   2          2.38         31.39        29.17 o
  12  13   2         42.99         31.85        13.86 o
   7  14   2         30.04         21.06        14.19 o
   8  14   2        241.86        219.42        23.34 o
   9  14   2         10.69         34.39        13.59 o
  10  14   2         70.03         75.23        18.31 o
  11  14   2          1.93          8.95         9.08 o
  12  14   2          5.40          4.91         9.10 o
   8  15   2          0.01          8.36        13.18 o
   9  15   2         16.16         12.52         9.68 o
  10  15   2         11.57         21.84        11.51 o
  10  16   2          8.54         15.32        11.53 o
   1   0   3       2351.31       2046.45        87.47 o
   2   0   3       1320.95       1288.08        55.50 o
   4   0   3       5739.63       2958.44       758.77 o
   5   0   3       7857.96       4967.04      1133.01 o
   6   0   3       1743.77        965.65       204.63 o
   7   0   3       5328.88       3241.22       629.16 o
   8   0   3        268.07        223.35        17.07 o
   9   0   3        110.65         47.58         4.79 o
  10   0   3         99.91        112.41        19.43 o
  11   0   3        287.19        349.49        19.87 o
  12   0   3         97.05        283.91        32.01 o
   0   1   3       2994.09       3400.93       207.93 o
   1   1   3        855.70       1247.49        38.16 o
   2   1   3        208.33        200.90        11.00 o
   3   1   3         14.16         31.79         5.43 o
   4   1   3          4.01         14.50         3.00 o
   5   1   3          7.99         18.64         2.24 o
   6   1   3         78.57         50.01         4.21 o
   7   1   3         70.68         92.43         5.65 o
   8   1   3        111.18         91.26         7.30 o
   9   1   3          3.07          9.30         3.14 o
  10   1   3          5.81         15.80         5.19 o
  11   1   3         75.22         75.21         8.18 o
  12   1   3         28.87         80.09        47.71 o
  13   1   3          1.48          9.76         7.62 o
   1   2   3        540.42        677.65        73.83 o
   2   2   3          6.08         16.43         3.57 o
   3   2   3       1658.02       1387.05       145.85 o
   4   2   3        684.18        714.10        35.38 o
   5   2   3       1514.84       1157.42       164.66 o
   6   2   3         16.56         31.13         3.02 o
   7   2   3         32.75         67.65         6.50 o
   8   2   3         56.36         38.72         6.45 o
   9   2   3         41.57         31.38         4.43 o
  10   2   3          0.21         18.67         5.53 o
  11   2   3          0.03         31.01        10.26 o
  12   2   3         90.19        150.00        13.98 o
  13   2   3        432.23        358.16        26.90 o
   0   3   3       1798.46       1321.14       267.25 o
   1   3   3      15425.15       9729.15       290.92 o
   2   3   3        643.07        601.74        23.77 o
   3   3   3        710.08        521.21        34.81 o
   4   3   3          0.31          5.40         3.24 o
   5   3   3        109.73         85.16        12.14 o
   6   3   3         21.68         41.55         8.56 o
   7   3   3          4.97         15.58         3.87 o
   8   3   3       1257.92       1136.56        76.94 o
   9   3   3       1581.20       1623.54       166.41 o
  10   3   3         18.23         21.81         5.18 o
  11   3   3        161.37        199.84        18.88 o
  12   3   3        275.41        201.74       105.16 o
  13   3   3         13.83         31.31         6.86 o
   1   4   3         19.73         18.71         3.84 o
   2   4   3          9.29         16.94         2.20 o
   3   4   3        442.61        374.44        23.55 o
   4   4   3         17.36        111.89        65.55 o
   5   4   3         10.39         12.38         2.73 o
   6   4   3         32.61         44.50        14.36 o
   7   4   3          5.61          4.94         3.38 o
   8   4   3          7.15         13.46         3.81 o
   9   4   3          1.92          1.51         4.82 o
  10   4   3         10.34          2.12         3.19 o
  11   4   3          7.62          9.95         3.89 o
  12   4   3          2.31          5.64         5.04 o
  13   4   3        117.04         98.31        19.32 o
   0   5   3      10067.70       6257.57       266.69 o
   1   5   3       6737.68       4345.16       143.40 o
   2   5   3        700.84        397.55        16.04 o
   3   5   3         20.51         36.40         4.77 o
   4   5   3         74.52        107.83        15.09 o
   5   5   3         73.03         76.13         6.62 o
   6   5   3         40.15         64.56        16.48 o
   7   5   3        175.64        197.27        14.53 o
   8   5   3       1499.95       2176.61       135.49 o
   9   5   3         59.46         54.13         5.99 o
  10   5   3         51.55         63.64         6.54 o
  11   5   3        511.32        575.03        34.54 o
  12   5   3        167.98        113.59        25.51 o
  13   5   3          2.43         23.61        14.91 o
   1   6   3         61.99         76.05        10.87 o
   2   6   3         12.98         15.88         2.66 o
   3   6   3        341.05        344.11        18.54 o
   4   6   3         80.83         59.75        10.65 o
   5   6   3        129.02        174.49        15.77 o
   6   6   3         18.27         28.51         4.90 o
   7   6   3         32.36         50.61        16.30 o
   8   6   3         24.23         31.80         6.84 o
   9   6   3          6.55         17.73         4.39 o
  10   6   3          0.09         11.61         7.26 o
  11   6   3          4.86         12.50         6.64 o
  12   6   3          1.65         15.14        12.82 o
  13   6   3        160.66        156.15        22.40 o
   0   7   3        251.99        145.81        13.46 o
   1   7   3       1124.81       1276.88        98.92 o
   2   7   3         19.26         62.85        14.26 o
   3   7   3         91.00         87.65        19.10 o
   4   7   3         11.21         10.71         3.94 o
   5   7   3         98.13        125.28        15.95 o
   6   7   3          9.57         11.10         3.74 o
   7   7   3         74.12         75.29         7.33 o
   8   7   3         79.23         63.32         9.67 o
   9   7   3        413.76        427.39        31.21 o
  10   7   3         14.48         30.32         5.38 o
  11   7   3         22.69         24.64         8.94 o
  12   7   3          9.77         27.29         7.50 o
  13   7   3         46.50         55.83        14.05 o
   1   8   3         53.39         88.70        11.24 o
   2   8   3          9.09        164.22       118.30 o
   3   8   3        336.24        402.72        79.97 o
   4   8   3       3278.39       2530.67       111.44 o
   5   8   3        176.24        283.87        23.28 o
   6   8   3        486.66        436.14        36.26 o
   7   8   3        560.72        698.27        37.10 o
   8   8   3        233.06        217.98        26.57 o
   9   8   3        101.89         63.00        11.98 o
  10   8   3          2.11          7.90         4.44 o
  11   8   3         20.05         18.85         8.13 o
  12   8   3        329.41        441.65        33.39 o
  13   8   3        531.80        944.21        90.36 o
   0   9   3         30.22         33.61         8.21 o
   1   9   3         57.66         41.03         8.84 o
   2   9   3          3.80         -1.10         3.99 o
   3   9   3         18.22         17.38         4.75 o
   4   9   3          1.63         11.42         4.39 o
   5   9   3          6.73          0.62         3.51 o
   6   9   3          6.82          6.10         3.86 o
   7   9   3         10.60          6.25         4.13 o
   8   9   3         76.37        130.38        10.39 o
   9   9   3          0.47         23.03         8.84 o
  10   9   3         14.15         21.62         5.19 o
  11   9   3         16.22         34.45         7.05 o
  12   9   3          7.53         11.71         6.43 o
  13   9   3          8.14         13.36        10.04 o
   1  10   3         42.52         43.96         9.53 o
   2  10   3         53.56         31.71         9.81 o
   3  10   3       1853.20       1201.77       145.57 o
   4  10   3         35.19         83.12         8.47 o
   5  10   3        208.00        276.56        24.01 o
   6  10   3         13.80         13.09         6.67 o
   7  10   3        180.16        178.90        12.75 o
   8  10   3          7.65         20.56         4.93 o
   9  10   3          3.85         14.61         8.61 o
  10  10   3         12.23          7.19         4.43 o
  11  10   3         18.54         13.95         9.85 o
  12  10   3         58.16         31.89         8.69 o
  13  10   3       1056.68       1212.25       114.80 o
   1  11   3         38.56         54.78        16.03 o
   2  11   3         33.54         18.89         9.84 o
   3  11   3          0.84         17.36        10.31 o
   4  11   3          0.42          9.98         6.92 o
   5  11   3          0.24         -3.60         4.04 o
   6  11   3          7.44         19.98         5.86 o
   7  11   3          4.07          1.07         3.96 o
   8  11   3         18.36         12.95         7.23 o
   9  11   3          6.49          9.24         4.66 o
  10  11   3         23.29         11.13         4.85 o
  11  11   3          1.14          7.22         5.23 o
  12  11   3         11.76         23.54         8.26 o
  13  11   3          8.18         24.82        12.27 o
   2  12   3          0.19          9.65        11.20 o
   3  12   3         61.24        104.99        14.28 o
   4  12   3        301.13        335.15        45.64 o
   5  12   3        451.15        380.65        31.50 o
   6  12   3          1.08         31.03        23.22 o
   7  12   3         31.51         22.12         6.31 o
   8  12   3         23.00         66.30        21.63 o
   9  12   3         15.14         25.63         6.20 o
  10  12   3         20.37         23.55        12.42 o
  11  12   3         14.61          6.58         5.93 o
  12  12   3        175.77        125.82        22.94 o
  13  12   3          7.54          0.82         7.56 o
   3  13   3        441.74        425.65        51.20 o
   4  13   3          5.42         25.02        11.70 o
   5  13   3        118.72        108.43        15.21 o
   6  13   3         12.68         36.04        10.44 o
   7  13   3         16.47         27.92        13.54 o
   8  13   3        583.31        722.46        79.77 o
   9  13   3       1586.82       1493.39        70.21 o
  10  13   3          7.74         19.61         9.32 o
  11  13   3         20.17         18.87         7.82 o
  12  13   3        132.42        125.68        22.88 o
  13  13   3         14.47         37.26        14.00 o
   4  14   3          8.55          4.27        11.91 o
   5  14   3        108.47         66.92        12.47 o
   6  14   3          2.57         20.44         9.33 o
   7  14   3         55.43         38.38        24.10 o
   8  14   3          6.77         23.17         9.60 o
   9  14   3          0.03          4.36         6.74 o
  10  14   3         13.92          0.41         6.09 o
  11  14   3          0.81          9.33         7.92 o
  12  14   3          2.15          2.11         9.91 o
  13  14   3         38.91         65.91        19.05 o
   5  15   3         12.51          8.06        12.94 o
   6  15   3         14.04         19.42         8.88 o
   7  15   3         33.53         31.70        12.61 o
   8  15   3        149.41        190.55        43.44 o
   9  15   3        168.93        207.60        30.01 o
  10  15   3         20.51         24.37        10.87 o
  11  15   3          0.38          8.47         7.61 o
  12  15   3          6.84         -0.88         8.03 o
   6  16   3        200.51        191.42        32.55 o
   7  16   3         79.55         62.12        13.31 o
   8  16   3          7.77          9.63         7.74 o
   9  16   3          0.18          9.63         8.26 o
  10  16   3          0.25         13.00        10.83 o
  11  16   3          1.23          7.36         6.96 o
  12  16   3          0.44          9.06        10.61 o
   7  17   3          0.65         -3.06        11.86 o
   8  17   3         12.29          6.13         7.37 o
   9  17   3         13.87          8.61         9.21 o
  10  17   3          1.38          7.20         9.15 o
  11  17   3          2.14          5.12        11.12 o
   8  18   3          1.89         10.56        12.62 o
   9  18   3          7.71          3.06        11.25 o
  10  18   3          0.50         -0.17         9.21 o
   8  19   3         17.21         -8.04        13.56 o
  10  19   3          0.43          8.82        11.26 o
   0   0   4       3402.97       1012.82        63.10 o
   1   0   4       9100.12       3406.11       248.04 o
   2   0   4       3489.74       1847.39       215.72 o
   3   0   4        196.61        275.74        13.79 o
   4   0   4        307.39       2002.43       173.07 o
   5   0   4        661.49        424.53        39.63 o
   6   0   4         28.61         19.87         3.59 o
   7   0   4        160.52        254.21        43.19 o
   8   0   4       9677.33       6260.79       381.75 o
   9   0   4        165.72        411.72        30.91 o
  10   0   4        219.09        287.19        25.52 o
  11   0   4        147.43        220.51        29.02 o
  12   0   4       2177.08        972.00        90.22 o
  13   0   4       1013.88        544.72        55.01 o
   1   1   4        453.40        526.72        21.00 o
   2   1   4         72.32         76.32         4.62 o
   3   1   4       1139.64        972.00        39.02 o
   4   1   4         32.40         40.93         2.84 o
   5   1   4       1078.30       1216.24        42.26 o
   6   1   4         84.71         75.48        10.24 o
   7   1   4         14.15         19.73         2.50 o
   8   1   4          8.79         27.75         2.84 o
   9   1   4         44.38         59.87        14.92 o
  10   1   4         12.99         13.92         2.99 o
  11   1   4         17.19         31.62         7.15 o
  12   1   4         75.59         42.59         8.27 o
  13   1   4         86.23        111.06        24.49 o
   0   2   4         10.97        165.48        93.59 o
   1   2   4       1827.60       1111.71       186.24 o
   2   2   4         56.22        114.13        17.54 o
   3   2   4        161.01        121.59        16.04 o
   4   2   4         57.25         28.07         2.78 o
   5   2   4        132.46        188.42        12.62 o
   6   2   4         19.19         29.18         4.19 o
   7   2   4        429.71        342.24        16.67 o
   8   2   4        104.00        216.82        13.01 o
   9   2   4        895.91        938.87        34.86 o
  10   2   4         28.07         71.71         6.86 o
  11   2   4         61.45         69.16        10.22 o
  12   2   4         30.75         40.90         7.68 o
  13   2   4         34.44         40.76         7.95 o
  14   2   4          5.62          5.85         8.05 o
   1   3   4        201.06        230.42        63.63 o
   2   3   4        311.44        323.71        30.40 o
   3   3   4         78.41        191.24        24.06 o
   4   3   4       1648.11       1315.05        75.28 o
   5   3   4        539.56        623.27        70.68 o
   6   3   4        477.89        404.34        22.05 o
   7   3   4        421.07        237.51        22.47 o
   8   3   4         90.05         80.44         5.99 o
   9   3   4          9.38         22.95         7.90 o
  10   3   4          7.21         17.74         8.26 o
  11   3   4         37.02         32.65         7.05 o
  12   3   4          5.01         27.85        22.43 o
  13   3   4          8.39         92.08       114.25 o
  14   3   4         10.83        362.83        41.51 o
   0   4   4        530.39       1776.81       109.93 o
   1   4   4          4.50         24.33         7.08 o
   2   4   4         43.22        109.29        32.53 o
   3   4   4         22.72         30.59         2.85 o
   4   4   4         16.03         51.85         6.20 o
   5   4   4          8.07          5.82         1.97 o
   6   4   4          6.67         13.87         3.38 o
   7   4   4         13.59         10.33         2.14 o
   8   4   4        254.53        234.27        22.26 o
   9   4   4         12.84          5.38         5.01 o
  10   4   4          1.38          3.87         3.50 o
  11   4   4          0.57          7.50         4.01 o
  12   4   4         50.06         22.97         6.91 o
  13   4   4         25.93         30.25        18.44 o
  14   4   4          0.08         36.73        12.83 o
   1   5   4       1040.36        973.95        50.14 o
   2   5   4        388.07        388.25        14.16 o
   3   5   4       2282.36       2058.48        75.51 o
   4   5   4        139.39        176.27        46.73 o
   5   5   4        111.82        264.11        34.11 o
   6   5   4        216.78         99.74        13.89 o
   7   5   4          7.73         17.95         5.10 o
   8   5   4         35.12         42.50         8.61 o
   9   5   4        176.38        201.99        21.17 o
  10   5   4          0.60          9.63         5.96 o
  11   5   4         11.32         14.13         4.39 o
  12   5   4        179.20        113.30       112.56 o
  13   5   4        601.30        701.17       187.72 o
  14   5   4        150.12         68.90        17.68 o
   0   6   4        172.82        235.32        37.75 o
   1   6   4        239.17        171.51        14.38 o
   2   6   4         44.47         54.40         4.91 o
   3   6   4          0.76          2.81         2.07 o
   4   6   4          8.81         18.78         2.75 o
   5   6   4         11.07         11.07         2.46 o
   6   6   4         11.65         22.37         4.88 o
   7   6   4          5.53         11.38         4.08 o
   8   6   4         91.41        171.65        33.04 o
   9   6   4         31.59         65.64        10.27 o
  10   6   4         11.72         47.85        18.38 o
  11   6   4          2.94          4.67         3.72 o
  12   6   4          7.44         43.75         8.89 o
  13   6   4          5.40         14.76         8.16 o
  14   6   4          0.09          7.72        10.08 o
   1   7   4        123.57         85.13         5.22 o
   2   7   4         59.29        137.26        52.92 o
   3   7   4        286.20        307.14        11.93 o
   4   7   4          6.05         46.12        18.07 o
   5   7   4        112.27        116.40        16.73 o
   6   7   4         21.33         30.54         5.03 o
   7   7   4         43.98         47.16         6.09 o
   8   7   4          6.76         21.71        13.21 o
   9   7   4         43.86         31.53         5.67 o
  10   7   4          3.99          8.49         4.05 o
  11   7   4          1.26         12.00         6.49 o
  12   7   4         42.96        103.37        53.93 o
  13   7   4        264.08        286.66        54.16 o
   0   8   4       3250.61       3420.46       150.31 o
   1   8   4       2334.00       1745.66        55.13 o
   2   8   4        567.84        642.99        34.92 o
   3   8   4       1222.19       1058.24        45.82 o
   4   8   4         65.26         66.58         6.60 o
   5   8   4         30.79         34.30         5.81 o
   6   8   4        122.54         73.40        10.94 o
   7   8   4        494.67        516.15        26.88 o
   8   8   4        572.18        506.96        26.65 o
  10   8   4         78.47        155.48        16.77 o
  11   8   4         32.63         74.52        10.71 o
  12   8   4        302.68        314.11        62.34 o
  13   8   4        184.38        263.07        23.45 o
   1   9   4          6.98          4.31         2.86 o
   2   9   4          3.74          6.26         3.55 o
   3   9   4          4.41         22.42        10.10 o
   4   9   4         78.69         74.25        11.09 o
   5   9   4        187.87        217.25        39.70 o
   6   9   4         30.83         55.22        10.39 o
   7   9   4          8.52         10.48         4.70 o
   8   9   4          0.77          5.88         4.53 o
   9   9   4         11.37         18.99         5.18 o
  10   9   4          5.30          5.82         4.34 o
  11   9   4          1.49          7.40         5.30 o
  12   9   4         12.63          2.83         6.08 o
  13   9   4         27.09         10.66         7.52 o
   0  10   4        840.72        730.33        36.06 o
   1  10   4          4.29         14.65         4.87 o
   2  10   4        282.57        133.65        15.40 o
   3  10   4        170.49        159.27        10.70 o
   4  10   4          1.03         23.10         6.29 o
   5  10   4         37.04         29.55         8.74 o
   6  10   4         11.29        139.50        31.76 o
   7  10   4         33.03         59.89        18.19 o
   8  10   4        936.64        826.90        40.57 o
   9  10   4         53.14        114.58        10.29 o
  10  10   4          0.03         71.87         8.26 o
  11  10   4         13.81          7.25         5.93 o
  12  10   4        250.46        174.50        18.65 o
  13  10   4        155.98        264.77        34.58 o
   1  11   4         27.48         33.14         5.34 o
   2  11   4          5.82          4.43         3.77 o
   3  11   4         31.46         44.69         6.89 o
   4  11   4          0.76          8.15         4.22 o
   5  11   4         60.40         53.46         7.13 o
   6  11   4         11.35          5.83         4.60 o
   7  11   4         17.70         19.93         5.53 o
   8  11   4         10.74         29.36        10.32 o
   9  11   4          4.82          5.38         4.83 o
  10  11   4         10.08         10.34         5.31 o
  11  11   4          8.29          2.07         5.41 o
  12  11   4          0.54          2.87         6.74 o
  13  11   4         13.21         13.22        10.51 o
   0  12   4        159.55        145.58        36.54 o
   1  12   4        363.00        443.86        29.19 o
   2  12   4         26.83         32.06         9.64 o
   3  12   4        232.70        141.16        17.01 o
   4  12   4         28.26         18.78         5.77 o
   5  12   4        124.84        168.72        18.98 o
   6  12   4         17.06         18.61         5.74 o
   7  12   4        293.62        355.95        21.79 o
   8  12   4         25.98         21.76         6.18 o
   9  12   4        862.42        784.91        39.92 o
  10  12   4         15.63          8.17         5.13 o
  11  12   4        146.70         67.49         9.92 o
  12  12   4         12.48         37.49        24.29 o
  13  12   4          0.60         10.06         9.29 o
   1  13   4         13.17         26.75         9.09 o
   2  13   4        105.37        109.27        15.15 o
   4  13   4        587.39        447.29        29.55 o
   5  13   4        101.21         73.34        13.13 o
   6  13   4        219.41        243.97        43.86 o
   7  13   4        167.32        208.89        16.95 o
   8  13   4         29.66         32.29         7.19 o
   9  13   4         37.73         38.31         7.68 o
  10  13   4         11.35          4.99         7.19 o
  11  13   4         32.76         19.92        11.84 o
  12  13   4         12.20         27.09        15.75 o
  13  13   4         75.02         71.54        17.61 o
   1  14   4         16.43         16.12        13.74 o
   2  14   4          5.85         30.99         9.41 o
   3  14   4          0.08          8.68         7.12 o
   4  14   4          4.15          1.80         7.33 o
   5  14   4         12.49          1.36         5.54 o
   6  14   4          0.45         11.78         5.91 o
   7  14   4          7.09         13.91         6.91 o
   8  14   4          1.66         23.87         8.53 o
   9  14   4         13.90         29.89         7.15 o
  10  14   4          5.43          8.02         5.09 o
  11  14   4          2.14          6.90         5.93 o
  12  14   4          2.15         -3.77         5.74 o
  13  14   4          6.43         -0.36         7.78 o
   2  15   4         12.61          0.64        11.01 o
   3  15   4         32.25         36.49        20.67 o
   4  15   4          2.51          5.93         8.24 o
   5  15   4        619.75        691.85        52.29 o
   6  15   4         30.99         78.06        21.69 o
   7  15   4          2.30          9.62         6.16 o
   8  15   4         42.82         23.83         7.47 o
   9  15   4          6.79         12.70         6.00 o
  10  15   4          1.60          6.57         6.19 o
  11  15   4          3.15          6.57         5.63 o
  12  15   4          0.20         26.99        12.82 o
  13  15   4         10.89         27.01        13.14 o
   3  16   4         10.26          7.30        13.15 o
   4  16   4          7.38         26.41         9.43 o
   5  16   4          3.02          4.61         7.21 o
   6  16   4          1.06          4.01         7.92 o
   7  16   4         42.16         33.13        11.02 o
   8  16   4        138.63        172.06        22.34 o
   9  16   4          1.98         19.88         6.57 o
  10  16   4         35.26         90.43        12.08 o
  11  16   4         37.82         10.62         6.99 o
  12  16   4         39.84         24.17        12.34 o
  13  16   4          1.85         -1.96         9.54 o
   4  17   4          1.29         -8.46        13.16 o
   5  17   4          1.80          1.67         6.54 o
   6  17   4          0.80         -2.81         6.13 o
   7  17   4          0.87         -2.05         6.32 o
   8  17   4          0.40          4.05         7.82 o
   9  17   4          0.75          3.01         5.57 o
  10  17   4          0.41         -1.22         6.13 o
  11  17   4          3.34          1.35         6.35 o
  12  17   4          2.84          2.98        10.45 o
   5  18   4          9.72         15.64        12.44 o
   6  18   4          2.28         17.06         8.77 o
   7  18   4         38.66         26.85        10.01 o
   8  18   4         77.79         77.32        15.10 o
   9  18   4        259.81        202.60        23.50 o
  10  18   4          0.03          5.95        10.76 o
  11  18   4         12.19         13.13         7.82 o
   5  19   4         11.68         -2.23        11.81 o
   6  19   4          2.05         -5.17        10.50 o
   7  19   4          8.30          9.14         8.16 o
   8  19   4          0.52          4.12         8.43 o
   9  19   4          0.36         -2.60         8.90 o
   6  20   4          0.32         -2.77        11.12 o
   7  20   4          0.17          4.86        12.80 o
   1   0   5       1182.70        827.36        37.27 o
   2   0   5       1128.92        485.05        30.64 o
   3   0   5       4073.28       1679.52       298.39 o
   4   0   5        494.38        386.97        57.39 o
   5   0   5        359.46       3386.58       431.37 o
   6   0   5       1133.43        777.07        35.32 o
   7   0   5        194.88        141.20        11.09 o
   8   0   5       1048.16        765.09       112.96 o
   9   0   5        645.43        470.12        42.90 o
  10   0   5         30.12         60.82        27.27 o
  12   0   5        704.10        588.66        41.88 o
  13   0   5        485.81        570.17        57.20 o
  14   0   5       1073.39        646.06        63.95 o
   0   1   5        747.71        708.53        32.53 o
   1   1   5        200.86        154.05         8.18 o
   2   1   5         22.13         27.69         2.69 o
   3   1   5         25.06         30.34         3.25 o
   4   1   5          3.57         14.58         3.11 o
   5   1   5         32.66         25.25         2.48 o
   6   1   5         38.13         55.77         5.82 o
   7   1   5         59.51         23.39         3.20 o
   8   1   5        162.90        152.89        40.74 o
   9   1   5         30.99         32.16         3.43 o
  10   1   5         11.06         33.74        11.37 o
  11   1   5          7.70         24.37         4.98 o
  12   1   5          6.87         13.75         4.47 o
  13   1   5         74.71         37.63         8.33 o
  14   1   5         15.01         27.34         7.30 o
   1   2   5         97.34         97.43        11.67 o
   2   2   5         62.82         71.80         7.28 o
   3   2   5        510.03        366.91        17.21 o
   4   2   5        164.20        212.66        50.44 o
   5   2   5         27.73         43.99         4.20 o
   6   2   5          2.28         27.13         6.63 o
   7   2   5         16.87         28.46         5.44 o
   8   2   5          7.11         13.11         3.49 o
   9   2   5         70.15         77.37         9.62 o
  10   2   5         12.79         11.49         2.48 o
  11   2   5         10.15         18.93         4.61 o
  12   2   5         26.71         26.43         8.68 o
  13   2   5        192.53        164.60        22.94 o
  14   2   5          1.50         13.31        10.19 o
   0   3   5       3303.01       2929.99       260.84 o
   1   3   5        132.55        128.03        32.68 o
   2   3   5        249.24        246.81        24.25 o
   3   3   5        138.44        100.19        10.32 o
   4   3   5         26.67         59.25         6.71 o
   5   3   5          5.25         18.37         4.76 o
   6   3   5         66.77        104.04        24.63 o
   7   3   5        115.41        106.62        13.08 o
   8   3   5        197.21        387.27        34.99 o
   9   3   5        387.29        492.10        37.41 o
  10   3   5        361.05        387.46        20.05 o
  11   3   5          0.01          6.71         4.90 o
  12   3   5         28.64         21.24         4.90 o
  13   3   5         41.63        136.54        45.17 o
  14   3   5         17.84         19.03        17.42 o
   1   4   5         21.82         10.91         2.33 o
   2   4   5         43.11         25.28         3.19 o
   3   4   5          1.09          1.72         3.34 o
   4   4   5         40.48         25.26         9.22 o
   5   4   5        104.60        155.72        18.30 o
   6   4   5          4.33          9.85         3.01 o
   7   4   5         17.59         22.84         6.18 o
   8   4   5         25.77         17.26         2.65 o
   9   4   5          4.89         11.35         4.25 o
  10   4   5          6.09         12.39         2.90 o
  11   4   5         13.12         15.35         4.52 o
  12   4   5         10.53         15.88         4.73 o
  13   4   5         13.94         18.44         6.47 o
  14   4   5         34.88         29.59         7.90 o
   0   5   5         70.03       1339.70       172.17 o
   1   5   5        207.67        230.51         9.88 o
   2   5   5          4.47         87.51        19.53 o
   3   5   5        405.72        380.01        13.85 o
   4   5   5         46.31         67.72         7.40 o
   5   5   5         74.78         68.99         5.01 o
   6   5   5          0.51         20.17         7.24 o
   7   5   5        105.88         66.32        15.00 o
   8   5   5        983.93        946.02       135.11 o
   9   5   5        137.07        236.26        28.34 o
  10   5   5         29.29         34.51        12.69 o
  11   5   5         19.13         38.20         7.20 o
  12   5   5         15.26         16.50         5.98 o
  13   5   5        478.16        609.09        75.65 o
  14   5   5        168.62        161.18        24.91 o
   1   6   5         23.94         27.50         3.42 o
   2   6   5          3.42         69.30        22.06 o
   3   6   5        117.99        130.06        24.11 o
   4   6   5          1.12        136.56        80.82 o
   5   6   5          0.24         69.86        23.40 o
   6   6   5         12.74         30.54         8.26 o
   7   6   5         19.46         13.61         2.74 o
   8   6   5          2.81          7.04         2.62 o
   9   6   5         46.92         27.15         4.05 o
  10   6   5          3.14          9.17         4.31 o
  11   6   5         11.93         12.90         7.87 o
  12   6   5          8.13          2.53         4.86 o
  13   6   5         22.90         11.60         7.45 o
  14   6   5          9.13         18.78        11.12 o
   0   7   5         10.25         97.94        36.70 o
   1   7   5        186.62        173.11         8.01 o
   2   7   5         62.32         55.24        11.60 o
   3   7   5         32.49         39.97         3.72 o
   4   7   5          4.14         11.71         3.14 o
   5   7   5         66.38         45.26         4.29 o
   6   7   5         13.60         18.30         3.50 o
   7   7   5        309.04        313.52        21.24 o
   8   7   5         56.51        170.16        19.47 o
   9   7   5        610.21        812.12        56.02 o
  10   7   5          4.16         17.66         5.63 o
  11   7   5         48.04         65.44         9.10 o
  12   7   5          7.26         13.14         5.81 o
  13   7   5         11.53         25.26        14.06 o
  14   7   5          3.90          1.79         9.93 o
   1   8   5        134.95        139.21         8.89 o
   2   8   5         18.40         25.75         5.79 o
   3   8   5        212.23        260.99        12.75 o
   4   8   5       1169.52       1178.39        48.49 o
   5   8   5       1229.44       1035.97        34.19 o
   6   8   5         46.94         64.59        12.35 o
   7   8   5        239.49        164.12        15.55 o
   8   8   5        547.89        472.16        55.28 o
   9   8   5         68.97         49.85         6.81 o
  10   8   5          0.20         14.60         6.68 o
  11   8   5          9.14         17.95         5.07 o
  12   8   5        322.77        269.84       141.39 o
  13   8   5          0.07         41.96        11.44 o
   0   9   5         38.06         57.18         6.71 o
   1   9   5          5.64          7.96         3.52 o
   2   9   5         10.30         14.19         3.59 o
   3   9   5          5.78         18.31         3.45 o
   4   9   5         29.79         13.06         3.07 o
   5   9   5          6.46          4.79         2.94 o
   6   9   5         36.36         28.93         6.31 o
   7   9   5          1.00         -3.12         3.13 o
   8   9   5         10.52         11.80         5.04 o
   9   9   5         15.00         14.45         5.20 o
  10   9   5          6.19          9.17         4.88 o
  11   9   5          3.19         23.54        13.85 o
  12   9   5         12.15         19.90         6.62 o
  13   9   5          5.12          0.59         6.49 o
  14   9   5          0.50          4.11         8.84 o
   1  10   5         82.81         83.87         7.33 o
   2  10   5         67.34         72.40         5.88 o
   3  10   5        448.71        511.83       143.63 o
   4  10   5        291.21        361.24        16.96 o
   5  10   5         16.22         43.01         9.80 o
   6  10   5         39.71         51.26         6.84 o
   7  10   5          9.06         50.51        18.48 o
   8  10   5        175.13        225.14        15.89 o
   9  10   5          4.94         23.70         8.38 o
  10  10   5          4.44          3.76         4.46 o
  11  10   5         14.40         27.50         8.04 o
  12  10   5        169.67        229.86        18.84 o
  13  10   5        103.06        170.00        35.04 o
  14  10   5        170.96        231.59        31.36 o
   0  11   5         14.70         11.51         5.00 o
   1  11   5         37.36         57.59        10.68 o
   2  11   5          4.56          0.89         2.81 o
   3  11   5          4.82          2.99         3.32 o
   4  11   5          1.89          4.40         4.00 o
   5  11   5         17.32          9.62         4.00 o
   6  11   5          8.87         15.25         5.49 o
   7  11   5         11.42         20.42         5.77 o
   8  11   5         20.96         36.60         9.72 o
   9  11   5         74.01         54.87         7.84 o
  10  11   5         21.48         15.75         5.64 o
  11  11   5         17.43         18.53         6.33 o
  12  11   5          6.88          3.71         5.66 o
  13  11   5          2.96          0.52         6.49 o
  14  11   5          0.31          2.95         8.47 o
   1  12   5         15.21          9.19         3.81 o
   2  12   5          0.10         80.97        42.60 o
   3  12   5        104.19        100.59         8.16 o
   4  12   5        243.59        232.07        23.27 o
   5  12   5         17.70         14.40         5.56 o
   6  12   5         49.83         40.16         8.62 o
   7  12   5         30.30         20.09         5.97 o
   8  12   5         54.59         39.16         7.25 o
   9  12   5         15.17         36.31         8.29 o
  10  12   5         18.91         18.96         6.28 o
  11  12   5          0.14          4.01         5.65 o
  12  12   5        117.73        125.77        21.88 o
  13  12   5        110.94         87.04        19.07 o
  14  12   5         35.81         23.75        12.47 o
   0  13   5       1077.08       1108.78        75.81 o
   1  13   5        341.59        343.55        27.33 o
   2  13   5        102.69        123.41        10.54 o
   3  13   5        112.01        133.55        15.12 o
   4  13   5         11.69         33.50        12.77 o
   5  13   5         22.62         19.02         6.09 o
   6  13   5         29.16        107.35        22.89 o
   7  13   5        259.95        223.47        16.30 o
   8  13   5         43.45         91.55        13.42 o
   9  13   5        824.09        825.30        42.18 o
  10  13   5        174.07        187.75        16.44 o
  11  13   5         16.22         18.96         6.56 o
  12  13   5         10.71         17.97        11.03 o
  13  13   5         15.16         60.10        17.01 o
  14  13   5          5.05          3.36        11.29 o
   1  14   5         14.47          9.52         5.60 o
   2  14   5          2.38          1.82         4.97 o
   3  14   5         83.06        120.77        30.11 o
   4  14   5         13.49         10.11         6.07 o
   5  14   5        444.88        362.42        25.70 o
   6  14   5          7.16         22.30         9.57 o
   7  14   5          0.84          2.39         5.30 o
   8  14   5          3.24          5.30         5.13 o
   9  14   5          0.00          4.41         5.12 o
  10  14   5          0.01          0.66         4.49 o
  11  14   5          0.00         14.88        12.91 o
  12  14   5          0.00          1.07        11.80 o
  13  14   5         44.67         48.49        15.69 o
  14  14   5          0.78          1.53         8.71 o
   0  15   5        391.39        340.30        47.51 o
   1  15   5        108.75         81.53        18.09 o
   2  15   5          7.91         15.65         8.33 o
   3  15   5         16.58         22.55         7.10 o
   4  15   5         15.42          9.97         5.55 o
   5  15   5          0.49          8.80         5.81 o
   6  15   5         35.38         21.56         6.66 o
   7  15   5          4.97          5.80         5.36 o
   8  15   5          7.73         14.65         5.81 o
   9  15   5         22.90         29.32         7.03 o
  10  15   5          0.02         15.82         5.85 o
  11  15   5          2.43          4.99         6.22 o
  12  15   5          1.29          0.13        12.50 o
  13  15   5          2.32          8.34        10.14 o
  14  15   5          0.01         -3.17        10.65 o
   1  16   5          2.97         -0.19         7.49 o
   2  16   5         12.09         12.63         8.15 o
   3  16   5         17.43         18.53        14.44 o
   4  16   5          1.72          3.66         7.99 o
   5  16   5         17.35         14.73         5.61 o
   6  16   5        101.72         67.49         9.15 o
   7  16   5         26.46         29.97         7.47 o
   8  16   5         15.11          8.43         5.50 o
   9  16   5          6.97          2.38         4.81 o
  10  16   5          2.80          9.64         5.38 o
  11  16   5          0.20          6.25         6.23 o
  12  16   5         39.35         12.66        20.52 o
  13  16   5         24.71          6.96         8.98 o
   1  17   5          3.21          1.48         6.25 o
   2  17   5          3.65         15.53         8.08 o
   3  17   5          3.10         12.99         7.36 o
   4  17   5          0.00         -5.57         7.13 o
   5  17   5          1.32         -0.40         6.62 o
   6  17   5          0.01          7.69         5.73 o
   7  17   5          5.02          5.47         5.15 o
   8  17   5          0.57          3.84         5.94 o
   9  17   5         33.92         37.43        13.54 o
  10  17   5          0.71         -1.22         5.32 o
  11  17   5          2.16          1.92         5.72 o
  12  17   5          6.27         -0.39        11.51 o
   2  18   5          4.41         -0.99         6.46 o
   3  18   5          0.29         -0.14         7.38 o
   4  18   5         86.85         43.07        11.54 o
   5  18   5          6.01         12.76        11.14 o
   6  18   5          2.15         17.80         9.99 o
   7  18   5         14.41         18.92         7.33 o
   8  18   5         45.54         26.49         7.29 o
   9  18   5          0.55         -1.45         5.23 o
  10  18   5          3.90         15.09        13.19 o
   2  19   5          2.57          4.03        13.51 o
   3  19   5          1.29         -1.97         8.20 o
   4  19   5          0.07          3.60         7.35 o
   5  19   5          0.00         -2.32         6.64 o
   6  19   5          3.58          0.56         7.81 o
   7  19   5          2.98          9.85         8.43 o
   8  19   5          0.38          0.76         5.95 o
   3  20   5          5.87         -4.75        12.31 o
   4  20   5          8.98         19.56        10.94 o
   5  20   5         65.64         56.29        13.70 o
   0   0   6       2318.96       1906.30       117.41 o
   1   0   6        430.76        460.46        22.35 o
   2   0   6        211.25        321.00        24.21 o
   3   0   6        351.70        260.10        14.06 o
   4   0   6         74.25        223.14        39.39 o
   5   0   6        270.07        337.63        22.01 o
   6   0   6          2.16        626.23        93.96 o
   7   0   6       1389.17       1155.64        78.82 o
   8   0   6       3119.54       1760.12       110.74 o
   9   0   6       1167.12       1100.87        96.99 o
  10   0   6         73.94        150.73        24.52 o
  11   0   6       1298.73       1128.57       155.85 o
  13   0   6         32.24         86.51        17.68 o
  14   0   6        379.38        212.13        28.04 o
   1   1   6          5.77         38.57        18.31 o
   2   1   6          7.87         20.80         2.94 o
   3   1   6        535.67        353.24        48.88 o
   4   1   6         41.09         41.32         4.91 o
   5   1   6         35.50        138.32        79.20 o
   6   1   6         31.74         24.49         4.12 o
   7   1   6         53.04         80.50         8.99 o
   8   1   6         98.96         51.90         6.45 o
   9   1   6          3.67         18.09         8.11 o
  10   1   6          6.85          7.50         4.13 o
  11   1   6         11.00         73.20        29.16 o
  12   1   6         17.75         33.81         8.14 o
  13   1   6        369.76        260.75        28.50 o
  14   1   6         46.29         23.84        14.30 o
   0   2   6         79.29         80.83        10.94 o
   1   2   6        234.68        333.65        14.95 o
   2   2   6         58.84         47.94        11.48 o
   3   2   6          9.69         21.34         3.40 o
   4   2   6          5.73         17.52         2.98 o
   5   2   6         65.23         48.62         3.60 o
   6   2   6          5.44         11.44         2.79 o
   7   2   6         59.62         61.67         6.46 o
   8   2   6        259.63        245.10        30.54 o
   9   2   6        285.61        290.39        32.32 o
  10   2   6          4.22          8.10         5.17 o
  11   2   6         15.63          8.51         4.15 o
  12   2   6         10.24          5.28         4.23 o
  13   2   6          0.00         12.68         7.20 o
  14   2   6         42.84         56.34        11.39 o
   1   3   6        399.31        244.13        34.16 o
   2   3   6          6.90         42.39         5.83 o
   3   3   6         14.18        117.21        27.90 o
   4   3   6       2342.16       1307.23       279.92 o
   5   3   6       1764.61       1461.65       136.10 o
   6   3   6         83.71        222.08        35.04 o
   7   3   6         45.76         62.73        10.01 o
   8   3   6        240.12        198.26        38.96 o
   9   3   6          1.49         13.85         2.98 o
  10   3   6         13.22         14.08         4.48 o
  11   3   6         53.12         31.18         5.56 o
  12   3   6        155.70        194.15        33.07 o
  13   3   6        136.56        116.82        24.32 o
  14   3   6        261.41        306.06       150.63 o
   0   4   6        100.04         52.75        17.82 o
   1   4   6         23.16         19.84         2.89 o
   2   4   6          3.36          5.40         2.39 o
   3   4   6         10.13          9.85         2.59 o
   4   4   6         13.77         11.83         2.88 o
   5   4   6          3.49          4.25         2.12 o
   6   4   6         23.42         34.11         3.34 o
   7   4   6          8.84          6.78         4.19 o
   8   4   6          0.17         29.05         7.06 o
   9   4   6          2.49         14.48         2.92 o
  10   4   6          0.08         23.76        18.05 o
  11   4   6          3.98         16.74        12.02 o
  12   4   6          1.29         12.35         6.70 o
  13   4   6          1.01         12.94         6.51 o
  14   4   6          0.09         11.83         6.67 o
   1   5   6          4.95          8.81         2.89 o
   2   5   6        142.16        113.43        11.44 o
   3   5   6       3714.14       2663.89       154.58 o
   4   5   6        913.67        744.63        35.51 o
   5   5   6         13.51         21.30         4.07 o
   6   5   6        115.53         94.13         5.76 o
   7   5   6         50.57        119.83        39.07 o
   8   5   6        661.78        618.71        32.44 o
   9   5   6         20.20         43.56        11.50 o
  10   5   6         19.04         23.16         4.95 o
  11   5   6         37.04         52.19         7.25 o
  12   5   6        240.25        200.76        27.64 o
  13   5   6       2055.61       2311.20       512.73 o
  14   5   6        476.55        663.78        48.41 o
   0   6   6         59.65       1020.82        86.73 o
   1   6   6         28.83         69.47        14.46 o
   2   6   6         43.91        860.08        28.50 o
   3   6   6          4.69          7.18         2.61 o
   4   6   6         18.20         19.64         3.15 o
   5   6   6          4.97          6.79         2.60 o
   6   6   6          3.27          6.24         2.45 o
   7   6   6          3.85         12.20         5.31 o
   8   6   6         12.33         22.40         5.56 o
   9   6   6         12.35         10.84         3.09 o
  10   6   6          8.08          9.86         4.68 o
  11   6   6          7.51          4.97         4.91 o
  12   6   6          8.52         11.73         5.26 o
  13   6   6         15.12         19.42        13.49 o
  14   6   6         13.93         13.98         7.39 o
   1   7   6         45.41         62.95         4.72 o
   2   7   6          4.62         24.75         6.73 o
   3   7   6        110.19        138.65        30.80 o
   4   7   6        147.42        384.35        79.23 o
   5   7   6        126.57        106.11         6.18 o
   6   7   6         14.51         11.42         2.78 o
   7   7   6         25.09         41.76         7.50 o
   8   7   6         25.99         19.11         4.86 o
   9   7   6         13.39         12.83         4.87 o
  10   7   6         12.24         18.66         4.43 o
  11   7   6          0.93          5.11         4.77 o
  12   7   6        102.43         60.90        26.22 o
  13   7   6         42.33         14.81        18.83 o
  14   7   6         23.15         14.63        15.84 o
   0   8   6       2369.86       1846.35        82.79 o
   1   8   6       1720.67       1983.39        78.12 o
   2   8   6         92.77         70.34         7.35 o
   3   8   6         12.61         17.87         5.83 o
   4   8   6         73.74         72.62         5.25 o
   5   8   6         12.54         13.99         3.13 o
   6   8   6          5.68         50.35        15.98 o
   7   8   6         15.60         22.22         5.81 o
   8   8   6        268.33        315.15        26.50 o
   9   8   6        179.96        190.97        22.85 o
  10   8   6        340.63        271.96        28.32 o
  11   8   6        204.64        220.43        16.27 o
  12   8   6          5.59         25.48         6.45 o
  13   8   6        107.63         86.05        13.22 o
  14   8   6          0.38          6.43         8.93 o
   1   9   6          0.66          9.63         3.05 o
   2   9   6          7.08         13.64         3.33 o
   3   9   6         38.36         40.43         4.31 o
   4   9   6         15.31         28.83         4.05 o
   5   9   6          9.43          4.50         4.20 o
   6   9   6          4.74         10.74         4.37 o
   7   9   6          5.76          5.71         3.06 o
   8   9   6          4.66         17.06         7.60 o
   9   9   6          0.26          9.01         3.82 o
  10   9   6          0.04          8.78         3.95 o
  11   9   6          0.07          7.73         4.90 o
  12   9   6          5.76          5.96         9.49 o
  13   9   6         35.76         33.90        32.67 o
  14   9   6          2.02         17.73        11.19 o
   0  10   6        324.31        625.22        86.85 o
   1  10   6        114.48        115.05         8.00 o
   2  10   6         24.29        131.12        13.37 o
   3  10   6         11.87         16.86         3.53 o
   4  10   6          0.06         19.29         4.78 o
   5  10   6         14.14         15.19         3.37 o
   6  10   6          5.73         21.62         5.07 o
   7  10   6        142.79        113.58         9.75 o
   8  10   6        660.57        749.87        58.40 o
   9  10   6         49.82         67.29        13.13 o
  10  10   6        106.05         70.53         8.45 o
  11  10   6        275.69        252.65        23.96 o
  12  10   6         74.96         68.64        10.61 o
  13  10   6         11.84          9.17         7.32 o
  14  10   6         19.92         28.53        12.15 o
   1  11   6          1.86          7.39         3.17 o
   2  11   6          3.42          2.55         2.96 o
   3  11   6         67.17         61.73         7.68 o
   4  11   6         11.96         17.61         5.10 o
   5  11   6         27.55         29.69         7.98 o
   6  11   6         22.79         19.34         6.21 o
   7  11   6         10.28         15.56         8.91 o
   8  11   6          3.97          0.73         4.32 o
   9  11   6          6.14          4.43         4.66 o
  10  11   6         10.40          2.49         4.79 o
  11  11   6          6.71         10.77         5.45 o
  12  11   6         23.16         15.16         6.46 o
  13  11   6         21.77         21.54        16.25 o
  14  11   6          4.89          3.99         8.29 o
   0  12   6         31.54         71.26         9.17 o
   1  12   6        598.40        686.95        25.02 o
   2  12   6          8.38         21.71         4.27 o
   3  12   6          4.30         16.17         3.92 o
   4  12   6          2.47          4.09         3.44 o
   5  12   6         11.48         15.39         4.65 o
   6  12   6         10.50          3.63         6.42 o
   7  12   6          8.11         10.39         4.74 o
   8  12   6         29.29         41.57         7.57 o
   9  12   6        240.02        193.46        15.03 o
  10  12   6          8.86          4.64         5.08 o
  11  12   6         19.78         28.26         6.78 o
  12  12   6          6.58          0.96         5.70 o
  13  12   6         13.97         11.39         7.37 o
  14  12   6          2.22          0.23         8.72 o
   1  13   6        202.99        166.85         9.50 o
   2  13   6         10.90         25.95         5.44 o
   3  13   6         36.69        156.22        43.39 o
   4  13   6       1668.74       1842.41       100.59 o
   5  13   6       1170.57       1335.28       114.31 o
   6  13   6         32.74         67.44        10.23 o
   7  13   6         36.03         37.52         7.55 o
   8  13   6        246.08        205.86        18.49 o
   9  13   6          3.31         20.57         6.46 o
  10  13   6         30.84         29.40         6.75 o
  11  13   6         13.76         13.09         6.34 o
  12  13   6        291.19        304.83        42.40 o
  13  13   6         13.81         27.88         9.34 o
  14  13   6        261.25        267.81        36.63 o
   0  14   6        516.14        455.91        26.30 o
   1  14   6          9.56         14.24         4.06 o
   2  14   6          9.66         11.62         5.27 o
   3  14   6          7.70          6.62         4.07 o
   4  14   6         23.62         17.25         6.25 o
   5  14   6          0.29          2.49         4.62 o
   6  14   6         29.32         28.38         9.50 o
   7  14   6          0.38         13.40         5.55 o
   8  14   6         47.14         36.92         7.33 o
   9  14   6          3.51         15.62         5.96 o
  10  14   6         43.00         48.09         8.64 o
  11  14   6          0.31          1.45         4.69 o
  12  14   6          9.39          9.33         6.63 o
  13  14   6          0.00         10.65         7.45 o
  14  14   6          0.48          1.13        10.06 o
   1  15   6          4.01          2.14         4.25 o
   2  15   6          0.00          1.97         3.88 o
   3  15   6         12.53         31.39         6.15 o
   4  15   6        111.10         70.76         8.43 o
   5  15   6         24.17         34.65         9.18 o
   6  15   6          6.78          9.78         7.11 o
   7  15   6         22.03         23.26         6.61 o
   8  15   6          9.49          3.86         5.27 o
   9  15   6          0.21          9.35         5.40 o
  10  15   6          0.52          7.54         5.35 o
  11  15   6          3.61          5.62         5.74 o
  12  15   6         33.49         20.22         7.57 o
  13  15   6          0.00         -5.29         8.50 o
   0  16   6          0.14          3.29         7.14 o
   1  16   6         14.68         10.97         5.16 o
   2  16   6          1.57          0.97         3.92 o
   3  16   6          0.05         11.69         6.87 o
   4  16   6          3.11          5.93         5.21 o
   5  16   6          0.47         -0.68         4.38 o
   6  16   6          1.24          2.15         4.71 o
   7  16   6         27.99         23.14         6.38 o
   8  16   6          1.88          6.77         5.23 o
   9  16   6         10.75         14.11         5.53 o
  10  16   6          6.62          0.69         6.95 o
  11  16   6         18.06         23.92        12.85 o
  12  16   6          0.91         10.61         6.29 o
   1  17   6         14.52          3.15         5.11 o
   2  17   6          1.62          0.71         4.22 o
   3  17   6          1.34         10.27         5.56 o
   4  17   6         16.26         32.67         7.26 o
   5  17   6         19.08          8.21         6.14 o
   6  17   6          0.28         10.71         7.43 o
   7  17   6          5.68          9.64         6.01 o
   8  17   6          4.58          4.41         5.02 o
   9  17   6          0.20         -1.72         5.57 o
  10  17   6          0.90          2.51         4.92 o
  11  17   6          5.89         14.56         9.42 o
   0  18   6         27.34         30.93        10.69 o
   1  18   6         91.52        115.72        15.50 o
   2  18   6          0.30         -2.99         5.91 o
   3  18   6          0.06          2.59         6.51 o
   4  18   6          0.10          6.40         6.59 o
   5  18   6          0.14          6.77         5.99 o
   6  18   6          3.45          5.10         5.94 o
   7  18   6          4.87         28.11        13.60 o
   8  18   6          5.15          0.65         6.56 o
   9  18   6         25.62         12.80         7.91 o
   1  19   6          1.70          3.92         7.05 o
   2  19   6          2.17         14.99         9.04 o
   3  19   6          0.00          3.25         8.60 o
   4  19   6          0.32         19.87        16.91 o
   5  19   6         15.95          8.81         6.23 o
   6  19   6          3.13         -0.20         5.45 o
   1  20   6          2.45         19.14        13.88 o
   2  20   6          1.51          2.64        11.47 o
   3  20   6          0.34         -0.55         9.26 o
   1   0   7         17.98        102.18        10.06 o
   2   0   7        125.04        963.38        62.42 o
   3   0   7       2454.48       1170.69       166.31 o
   4   0   7        244.99        534.70       122.84 o
   5   0   7         35.53        169.19        10.66 o
   6   0   7        362.69        260.68        24.89 o
   7   0   7        124.50        276.83        17.04 o
   8   0   7          3.23        408.87        39.20 o
   9   0   7         10.84        607.76       318.70 o
  10   0   7         67.97        156.22        16.62 o
  11   0   7          6.53        146.48        27.19 o
  12   0   7        966.06       1181.90       162.62 o
  14   0   7        193.08        133.41        22.86 o
  15   0   7        100.94         79.78        18.82 o
   0   1   7        290.81        116.54        17.99 o
   1   1   7         24.60         20.81         4.70 o
   2   1   7        104.94        100.81         8.81 o
   3   1   7          8.12         12.78         2.57 o
   4   1   7          6.05         25.48         3.43 o
   5   1   7         18.42         10.95         2.33 o
   6   1   7         10.28         57.77         8.54 o
   7   1   7          9.15         13.81         3.12 o
   8   1   7        868.33        541.76        69.73 o
   9   1   7         16.62         27.53         5.06 o
  10   1   7         56.88         71.81        18.30 o
  11   1   7         17.63         19.85         5.28 o
  12   1   7        126.49        107.51         9.70 o
  13   1   7          3.36         10.63         4.92 o
  14   1   7          9.75          6.66         8.93 o
  15   1   7          2.35          1.33         5.90 o
   1   2   7          3.37         10.91         2.48 o
   2   2   7         22.94         20.77         3.66 o
   3   2   7        238.43        252.03        14.02 o
   4   2   7       1047.63        963.59        54.78 o
   5   2   7         62.29         88.22         9.76 o
   6   2   7        126.69        117.33         7.44 o
   7   2   7          8.98          5.33         2.27 o
   8   2   7         14.14         26.46         3.70 o
   9   2   7          0.84          8.56         3.00 o
  10   2   7         40.70         32.54         5.94 o
  11   2   7          3.64          2.95         4.22 o
  12   2   7         58.61         62.99         7.86 o
  13   2   7         70.34        115.15        10.97 o
  14   2   7         25.71         47.62        16.32 o
  15   2   7          0.05         -0.38         4.94 o
   0   3   7       2088.80       1654.53       197.64 o
   1   3   7        273.08        342.44        25.55 o
   2   3   7        375.64        275.53        19.62 o
   3   3   7         43.75         49.84         4.93 o
   4   3   7         48.53         52.79         4.00 o
   5   3   7          7.96         16.82         6.83 o
   6   3   7        242.71        177.84        11.59 o
   7   3   7         33.69         55.52         4.95 o
   8   3   7        161.64        285.78        37.45 o
   9   3   7        338.41        344.27        21.25 o
  10   3   7         28.17         32.85         7.62 o
  11   3   7         12.21         19.87         5.26 o
  12   3   7        221.55        196.18        21.40 o
  13   3   7         52.86         46.48        15.23 o
  14   3   7         11.57         10.70         6.46 o
  15   3   7          3.89          3.39         6.58 o
   1   4   7          5.71         17.98         4.37 o
   2   4   7         61.04         29.15         4.38 o
   3   4   7        141.42         87.69         6.97 o
   4   4   7          9.31         31.23         7.70 o
   5   4   7          1.54          4.50         2.81 o
   6   4   7          2.48          7.17         4.52 o
   7   4   7          8.24         15.13         2.83 o
   8   4   7         24.42         29.09         6.03 o
   9   4   7          5.13         13.73         3.28 o
  10   4   7          3.64          9.51         7.22 o
  11   4   7          0.32          2.99         4.24 o
  12   4   7         31.62         55.20         8.12 o
  13   4   7         68.65        111.55        11.90 o
  14   4   7          9.50         15.96         7.51 o
  15   4   7          0.13         19.89        11.38 o
   0   5   7         39.73         46.61        11.11 o
   1   5   7          8.03          5.60         3.10 o
   2   5   7       1189.13        592.87       204.23 o
   3   5   7         23.02         16.16         3.36 o
   4   5   7         18.38         17.00         4.39 o
   5   5   7         50.04         65.03         9.18 o
   6   5   7        211.05        127.18        21.98 o
   7   5   7        262.12        220.91         9.63 o
   8   5   7       3258.13       3379.43       168.17 o
   9   5   7        380.81        334.09        15.52 o
  10   5   7        104.31         87.67        11.42 o
  11   5   7        275.97        305.57        49.14 o
  12   5   7       1004.98        963.36       201.63 o
  13   5   7         11.30         36.96        12.86 o
  14   5   7         12.56         18.53         7.12 o
  15   5   7          0.45          7.77         9.17 o
   1   6   7          1.71         19.21         4.41 o
   2   6   7          0.25         26.99        13.05 o
   3   6   7        258.39        219.75        60.28 o
   4   6   7         72.93        117.55        33.27 o
   5   6   7         94.61        133.11        10.85 o
   6   6   7         32.60         77.19        18.34 o
   7   6   7         18.85         30.16         7.30 o
   8   6   7          9.93         14.05         3.54 o
   9   6   7          6.61          6.68         4.19 o
  10   6   7          0.78         14.26         5.50 o
  11   6   7         21.81          9.97         5.32 o
  12   6   7         30.42         15.62         5.73 o
  13   6   7        123.80        169.35        36.92 o
  14   6   7          2.17         19.86        23.89 o
  15   6   7          8.10         -2.75         8.36 o
   0   7   7        351.30        244.83        17.68 o
   1   7   7        199.35        250.04        25.34 o
   2   7   7          4.22          9.73         3.07 o
   3   7   7          2.66          7.96         2.85 o
   4   7   7         11.48         11.13         3.11 o
   5   7   7          5.28         15.67         3.27 o
   6   7   7         32.04         24.15         4.31 o
   7   7   7         22.61         19.91         5.47 o
   8   7   7         32.60         33.92        14.17 o
   9   7   7        149.98         88.26        25.95 o
  10   7   7         22.82         11.16         6.40 o
  11   7   7          1.59          6.87         5.32 o
  12   7   7          3.63          0.41         5.06 o
  13   7   7          4.48          6.48         5.93 o
  14   7   7         16.18          9.57         6.74 o
  15   7   7          0.98         -1.37         7.62 o
   1   8   7        131.39        162.29         9.56 o
   2   8   7        192.21        150.94         9.20 o
   3   8   7         22.03         57.61         7.12 o
   4   8   7       2668.76       1286.47       456.78 o
   5   8   7        929.97        798.96        35.02 o
   6   8   7        881.63        934.29        48.46 o
   7   8   7          2.48         13.89         3.32 o
   8   8   7         34.97         66.98        11.42 o
   9   8   7         14.77         13.64         5.10 o
  10   8   7         23.35         12.54         4.61 o
  11   8   7          0.35         16.42         8.80 o
  12   8   7         55.03        126.46        36.46 o
  13   8   7          5.42         20.29        16.76 o
  14   8   7         12.23         17.70        22.06 o
  15   8   7          2.69         -2.17         9.11 o
   0   9   7         43.98         57.81         7.24 o
   1   9   7         11.54         12.52         3.90 o
   2   9   7         25.93         70.33        21.96 o
   3   9   7          1.41          2.16         3.65 o
   4   9   7         17.64         13.10         3.31 o
   5   9   7          5.06          4.53         2.97 o
   6   9   7          6.72          7.15         3.19 o
   7   9   7          1.08          2.71         2.86 o
   8   9   7         37.66        114.89        73.26 o
   9   9   7          8.89         14.60         8.49 o
  10   9   7          4.99         15.08         4.55 o
  11   9   7          7.08          4.59         4.98 o
  12   9   7         16.28         15.04         6.98 o
  13   9   7          5.72         -0.63         4.90 o
  14   9   7          0.66         -1.94         6.13 o
  15   9   7          0.12         -2.45         9.27 o
   1  10   7         15.75         15.53         5.56 o
   2  10   7         46.97         30.75         4.19 o
   3  10   7        132.56        128.89        12.78 o
   4  10   7         13.47         46.55         4.81 o
   5  10   7         91.05        108.63         9.12 o
   6  10   7         64.45        112.58         8.08 o
   7  10   7         49.06         78.33         6.16 o
   8  10   7         14.94         22.95         5.79 o
   9  10   7          8.07         10.34         3.90 o
  10  10   7          5.99          7.68         4.29 o
  11  10   7          1.37         10.31         5.27 o
  12  10   7         61.86        107.74        28.94 o
  13  10   7         57.85        101.05        21.50 o
  14  10   7          1.37         40.55        10.36 o
  15  10   7         12.60          7.79        10.43 o
   0  11   7         57.91         47.80        11.38 o
   1  11   7         84.42         67.94         7.61 o
   2  11   7          0.32         28.80        12.05 o
   3  11   7          1.39          1.00         3.12 o
   4  11   7          6.15          3.22         3.13 o
   5  11   7          0.10          5.88         3.23 o
   6  11   7          0.90         10.69         4.42 o
   7  11   7          8.61         12.63         4.25 o
   8  11   7         13.60         10.36         4.30 o
   9  11   7          6.77         16.54         4.89 o
  10  11   7          8.10          6.89         4.66 o
  11  11   7         16.87         46.92        10.99 o
  12  11   7          2.24         21.92         8.26 o
  13  11   7          2.14         -0.60         5.34 o
  14  11   7          2.43         14.08        12.04 o
  15  11   7          2.51          3.28         8.89 o
   1  12   7         12.03         15.51         4.01 o
   2  12   7         54.73         63.92         8.38 o
   3  12   7         22.87         29.64         5.10 o
   4  12   7       1052.94       1009.90        44.07 o
   5  12   7         26.14         46.69         5.44 o
   6  12   7        220.14        253.81        20.28 o
   7  12   7          5.53          3.63         3.50 o
   8  12   7         14.36         18.23         4.81 o
   9  12   7          6.21         12.43         4.73 o
  10  12   7         33.45         25.97         5.86 o
  11  12   7          0.28          4.50         4.58 o
  12  12   7         43.10         69.08        19.26 o
  13  12   7          1.15         10.69         6.43 o
  14  12   7          2.72         18.50        12.23 o
  15  12   7          5.97         15.81        12.24 o
   0  13   7       1177.98       1457.42        68.08 o
   1  13   7         58.16         95.04         8.17 o
   2  13   7         96.68        104.54        17.35 o
   3  13   7         38.44         65.87        14.98 o
   4  13   7         34.04         30.13         5.52 o
   5  13   7          2.23          4.29         3.64 o
   6  13   7        132.41        134.60        13.69 o
   7  13   7          0.06         17.79         6.23 o
   8  13   7         36.18         69.92        15.00 o
   9  13   7         74.96         83.82         8.65 o
  10  13   7         25.68         30.48         7.67 o
  11  13   7         19.17         32.11        12.11 o
  12  13   7        133.75        132.28        14.36 o
  13  13   7         55.01         42.00         9.34 o
  14  13   7         14.55         17.96        11.17 o
   1  14   7          4.17          4.44         3.53 o
   2  14   7          2.20          7.90         3.64 o
   3  14   7         20.00         20.14         8.03 o
   4  14   7         26.85         33.85         4.86 o
   5  14   7         32.54         31.93         6.45 o
   6  14   7         38.31         17.49         6.73 o
   7  14   7          0.39          7.29         4.13 o
   8  14   7          2.45          3.27         3.94 o
   9  14   7          2.88         -0.22         4.96 o
  10  14   7          0.29         -1.51         4.38 o
  11  14   7          1.88          7.74         5.15 o
  12  14   7          0.49          0.34         5.55 o
  13  14   7          3.75          8.64         7.50 o
   0  15   7        175.22        148.62        17.91 o
   1  15   7          4.87         17.66         4.12 o
   2  15   7         15.03          6.21         3.61 o
   3  15   7          0.45          4.42         3.34 o
   4  15   7          3.03         12.49         4.12 o
   5  15   7          1.20          6.62         4.37 o
   6  15   7         20.69         17.01         4.74 o
   7  15   7          0.50          7.13         4.66 o
   8  15   7         21.20         47.96         8.20 o
   9  15   7          0.25         18.94        10.15 o
  10  15   7          0.04         28.29        15.87 o
  11  15   7          2.83          2.76         5.48 o
  12  15   7          0.08          8.22         6.19 o
   1  16   7          0.06         -0.67         3.38 o
   2  16   7          1.24          3.38         3.59 o
   3  16   7          1.67          9.41         4.53 o
   4  16   7         11.96         12.17         4.85 o
   5  16   7          0.94         19.08         5.12 o
   6  16   7         32.02         43.06         6.49 o
   7  16   7          1.51          9.56         4.91 o
   8  16   7          6.01          8.16         5.41 o
   9  16   7          2.16          0.92         4.96 o
  10  16   7          0.04         12.65         6.22 o
  11  16   7          0.90          5.29         5.47 o
   0  17   7         70.47         74.26         9.93 o
   1  17   7          0.00          7.15         4.19 o
   2  17   7          3.35         -1.46         4.14 o
   3  17   7          0.39          9.25         4.64 o
   4  17   7          8.77         11.24         4.82 o
   5  17   7          1.20          2.86         4.09 o
   6  17   7          9.56          4.03         5.28 o
   7  17   7          1.40          3.17         4.83 o
   8  17   7          6.53          5.29         5.12 o
   9  17   7          0.71         64.48        39.67 o
   1  18   7         11.77          2.35         4.56 o
   2  18   7          7.74          8.31         4.92 o
   3  18   7          0.67          8.90         4.93 o
   4  18   7        207.94        163.92        12.56 o
   5  18   7         53.24         44.46         7.94 o
   6  18   7         43.15         49.75         9.43 o
   7  18   7          0.53          0.61         5.79 o
   0  19   7         17.18          9.57        10.37 o
   1  19   7          0.47          2.55         5.01 o
   2  19   7          0.01          3.31         5.18 o
   3  19   7          0.16          1.00         5.39 o
   4  19   7          4.10         -2.52         6.37 o
   0   0   8       4897.19       2243.82       248.43 o
   1   0   8       3009.60       1665.69        81.25 o
   2   0   8         52.26        206.65        30.08 o
   3   0   8         62.27        279.85        22.61 o
   4   0   8         41.22        156.93        10.50 o
   5   0   8         61.52        113.94        18.99 o
   6   0   8        130.52        238.30        25.99 o
   7   0   8         80.60        281.36        40.54 o
   8   0   8       4265.19       1746.41       353.57 o
   9   0   8        141.71        718.47        50.39 o
  10   0   8       1129.68       1005.29       144.76 o
  12   0   8        255.86        255.21        30.46 o
  13   0   8        137.38        139.49        16.96 o
  14   0   8         53.78        219.03        28.93 o
  15   0   8          2.87         62.76        15.96 o
   1   1   8         10.58         12.62         2.79 o
   2   1   8          2.26          9.19         3.07 o
   3   1   8          0.60         28.32         7.12 o
   4   1   8          8.72         10.98         3.01 o
   5   1   8         11.47         34.41         5.84 o
   6   1   8          6.40         17.71         3.82 o
   7   1   8        132.31        130.46        22.46 o
   8   1   8         16.20         16.08         3.57 o
   9   1   8         11.00         15.03         4.73 o
  10   1   8          8.23         12.23         5.15 o
  11   1   8         25.89         23.86         7.69 o
  12   1   8         33.45         17.45        10.15 o
  13   1   8         43.40         28.49         7.80 o
  14   1   8          5.25          9.94         6.02 o
  15   1   8          0.84          5.15         6.07 o
   0   2   8        511.33        373.30        19.97 o
   1   2   8          9.32         19.68         3.60 o
   2   2   8         23.06         18.40         2.97 o
   3   2   8         49.36         47.30         4.62 o
   4   2   8          4.24          7.76         4.44 o
   5   2   8          0.38          4.26         2.26 o
   6   2   8          6.68         10.23         2.41 o
   7   2   8         24.90         23.09         3.44 o
   8   2   8        386.58        383.70        37.05 o
   9   2   8          3.45         34.47         6.31 o
  10   2   8         44.57         85.15         9.13 o
  11   2   8          4.81          4.79         4.60 o
  12   2   8         38.49         43.60         7.00 o
  13   2   8         15.33          5.19         4.77 o
  14   2   8          6.73         13.36         6.75 o
  15   2   8          2.80          1.27         5.68 o
   1   3   8         27.81         20.51         3.01 o
   2   3   8         15.43         24.81         3.78 o
   3   3   8         22.74         22.00         3.59 o
   4   3   8         20.41         21.92         4.55 o
   5   3   8         16.08         14.39         4.52 o
   6   3   8          9.96         37.01         5.83 o
   7   3   8        198.88        223.13        14.77 o
   8   3   8          1.91         17.09         3.58 o
   9   3   8          5.09          6.88         3.27 o
  10   3   8          0.03         10.64         4.77 o
  11   3   8         33.60         26.47         7.42 o
  12   3   8         30.58         26.06         6.02 o
  13   3   8         76.85         81.79         9.97 o
  14   3   8          0.46          9.66         7.95 o
  15   3   8          6.13          3.76         5.69 o
   0   4   8          4.63          0.29         3.17 o
   1   4   8          6.50         21.43         3.54 o
   2   4   8         32.59         17.81         4.33 o
   3   4   8          4.08         25.16         3.31 o
   4   4   8          9.77         24.41         3.25 o
   5   4   8          0.93         12.70         3.10 o
   6   4   8          2.64          9.44         2.64 o
   7   4   8         29.97         43.76         5.99 o
   8   4   8         63.40         71.62         6.08 o
   9   4   8         14.68         18.71         5.26 o
  10   4   8          4.94          4.86         4.27 o
  11   4   8          4.24         12.14         6.04 o
  12   4   8          8.82          8.68         5.12 o
  13   4   8          2.54          0.93         5.02 o
  14   4   8          8.22          8.36         6.36 o
  15   4   8          2.45          2.04         7.78 o
   1   5   8         12.33         23.83         4.07 o
   2   5   8          4.60          8.13         3.77 o
   3   5   8         13.00         10.97         3.15 o
   4   5   8         10.95          8.24         3.03 o
   5   5   8          0.01         68.05        24.75 o
   6   5   8         20.55         50.95        17.86 o
   7   5   8        678.69        738.35        59.08 o
   8   5   8         15.64         31.01         4.56 o
   9   5   8         22.11         31.65         8.12 o
  10   5   8         22.32         25.12         8.08 o
  11   5   8        132.16        126.36        13.99 o
  12   5   8        100.35         56.16         7.58 o
  13   5   8        127.96         90.38        21.34 o
  14   5   8          2.85         55.91        38.95 o
  15   5   8          1.23          5.59         8.92 o
   0   6   8        247.67        210.20        46.34 o
   1   6   8         13.15         19.68         6.86 o
   2   6   8          9.39         15.42         5.94 o
   3   6   8          9.23         13.43         3.57 o
   4   6   8          3.51          3.98         2.55 o
   5   6   8          5.48          3.15         2.68 o
   6   6   8         14.85          9.31         4.65 o
   7   6   8         16.90         36.02        12.78 o
   8   6   8        285.23        283.11        39.52 o
   9   6   8         32.03         60.10        18.64 o
  10   6   8         23.04         32.76         7.02 o
  11   6   8          9.17         10.31         5.46 o
  12   6   8         28.46         48.30        13.34 o
  13   6   8          0.02          8.57         5.86 o
  14   6   8          0.48          2.80         6.83 o
  15   6   8          0.10          9.44         6.81 o
   1   7   8         13.61         18.09         3.57 o
   2   7   8         31.57         27.79         4.92 o
   3   7   8         17.94         56.50        20.08 o
   4   7   8        527.88        430.23       102.38 o
   5   7   8         35.40         97.06        16.78 o
   6   7   8         92.71         72.77        11.63 o
   7   7   8          3.00          5.74         3.15 o
   8   7   8         10.52         11.27         4.41 o
   9   7   8          0.00         10.32         4.05 o
  10   7   8         19.58         20.57         6.43 o
  11   7   8          7.85         -2.40         4.80 o
  12   7   8         53.47         45.14        11.38 o
  13   7   8         10.18         22.27         6.65 o
  14   7   8          7.83         -0.48         5.77 o
  15   7   8          6.74         -2.26         6.34 o
   0   8   8         77.58        256.63        16.13 o
   1   8   8       2038.17       2123.19       148.15 o
   2   8   8         18.98         32.30         6.44 o
   3   8   8         69.53         72.24         6.37 o
   4   8   8         22.13         21.86         3.72 o
   5   8   8          8.75         16.40         4.68 o
   6   8   8         52.33         98.45         6.55 o
   7   8   8         30.04         49.44         6.46 o
   8   8   8        115.12        202.48        23.46 o
   9   8   8        301.69        385.12       115.16 o
  10   8   8         19.82         31.38        26.29 o
  11   8   8         47.91         31.82        16.13 o
  12   8   8         70.01         55.90        11.17 o
  13   8   8          1.07          1.79         4.98 o
  14   8   8          2.99          2.54         6.94 o
  15   8   8          0.51         -2.62         9.22 o
   1   9   8         10.40         18.37         3.79 o
   2   9   8          2.91          4.29         2.98 o
   3   9   8         13.92         21.88        11.91 o
   4   9   8          0.66         36.64        14.94 o
   5   9   8          3.81         64.64        22.68 o
   6   9   8          4.45         33.48         5.11 o
   7   9   8          4.77         13.05         3.45 o
   8   9   8         22.84          9.48         3.63 o
   9   9   8          1.98          8.92         3.84 o
  10   9   8          1.52         -0.36         4.17 o
  11   9   8         18.83          6.80         5.74 o
  12   9   8          0.19          2.88         4.84 o
  13   9   8          7.69          2.53         6.03 o
  14   9   8          5.84          4.63         9.22 o
  15   9   8          0.74         -1.32         8.65 o
   0  10   8        290.40        420.39        23.87 o
   1  10   8        600.47        843.89        29.46 o
   2  10   8         16.04         17.76         3.90 o
   3  10   8          4.61          8.07         3.38 o
   4  10   8          7.19          9.08         5.13 o
   5  10   8          6.99          6.50         3.21 o
   6  10   8         23.24         13.12         3.54 o
   7  10   8          7.51         24.81         4.09 o
   8  10   8        308.70        230.94        30.09 o
   9  10   8        155.58        207.82        20.42 o
  10  10   8        221.17        173.21        23.04 o
  11  10   8         30.88         26.07         6.56 o
  12  10   8         14.71         22.45         6.16 o
  13  10   8          2.38         -0.22         5.70 o
  14  10   8          1.68          0.41         6.18 o
  15  10   8          2.37         -0.69         8.93 o
   1  11   8         13.49          7.97         3.65 o
   2  11   8          5.95         13.50         3.80 o
   3  11   8         17.28         26.56         4.64 o
   4  11   8        102.10        124.21        16.00 o
   5  11   8         22.99         26.41         4.31 o
   6  11   8         21.42         31.16         4.54 o
   7  11   8         16.38         17.71         5.46 o
   8  11   8          6.36         11.16         4.25 o
   9  11   8          2.42          3.87         3.73 o
  10  11   8          0.02         -2.35         3.65 o
  11  11   8          0.26          6.12         6.51 o
  12  11   8         13.20         23.61         6.48 o
  13  11   8         25.25         51.45         9.78 o
  14  11   8          3.60         12.24         7.28 o
  15  11   8          1.96         45.81        15.43 o
   0  12   8        144.25        146.09        12.21 o
   1  12   8        252.06        274.86        21.68 o
   2  12   8          4.33          6.45         3.47 o
   3  12   8         15.32         23.13         4.22 o
   4  12   8          7.08          6.77         3.45 o
   5  12   8          5.04          7.84         3.57 o
   6  12   8          7.51          7.41         3.50 o
   7  12   8         11.66         13.86         4.39 o
   8  12   8         13.92         11.86         3.79 o
   9  12   8          4.96          9.71         4.19 o
  10  12   8          4.01          0.39         4.12 o
  11  12   8          0.02         12.89         5.75 o
  12  12   8          1.34          2.45         5.24 o
  13  12   8          1.48         15.15         7.11 o
  14  12   8         10.24          8.63         6.81 o
   1  13   8          8.35         19.80         6.25 o
   2  13   8          1.33          6.98         3.45 o
   3  13   8         29.39         28.85         5.44 o
   4  13   8        275.50        216.77        11.04 o
   5  13   8          9.72         51.44        11.81 o
   6  13   8         10.10         26.58        10.32 o
   7  13   8        120.17        112.40        10.55 o
   8  13   8          0.18         11.84         3.85 o
   9  13   8          0.63          2.31         3.69 o
  10  13   8          4.65         30.26         6.82 o
  11  13   8         21.50         19.23         5.89 o
  12  13   8        117.97        125.87        17.72 o
  13  13   8        133.46         86.84        17.96 o
   0  14   8         18.19         36.91         7.17 o
   1  14   8         66.77         37.65         5.24 o
   2  14   8          2.47          1.47         3.20 o
   3  14   8          0.03          6.59         3.57 o
   4  14   8          0.03          2.94         3.50 o
   5  14   8          2.34          6.05         3.60 o
   6  14   8          2.96          2.98         3.35 o
   7  14   8          0.20          0.54         3.56 o
   8  14   8          6.90          9.03         4.01 o
   9  14   8         21.81         24.55         9.48 o
  10  14   8          0.71          2.98         4.56 o
  11  14   8          0.90          5.04         4.55 o
  12  14   8          0.08          8.67         5.75 o
   1  15   8          0.46          6.90         3.55 o
   2  15   8          2.12          0.24         3.27 o
   3  15   8          4.44         27.00         6.57 o
   4  15   8         37.70         27.00         4.66 o
   5  15   8         17.33         31.76         7.14 o
   6  15   8          2.36          5.75         3.59 o
   7  15   8         10.12          7.70         4.32 o
   8  15   8          0.39          4.78         4.22 o
   9  15   8          0.00          0.21         4.28 o
  10  15   8          6.54          9.64         4.90 o
  11  15   8          3.33          0.99         4.45 o
   0  16   8         10.99         24.58         8.29 o
   1  16   8          5.34         10.53         3.89 o
   2  16   8          4.05          5.70         3.99 o
   3  16   8          1.07          1.00         3.58 o
   4  16   8          0.00         -0.96         3.58 o
   5  16   8          0.02          4.26         3.60 o
   6  16   8          0.24          0.55         3.73 o
   7  16   8          7.03          6.53         5.03 o
   8  16   8          0.83         10.57         4.86 o
   9  16   8          6.45          8.06         4.98 o
   1  17   8          5.47          7.43         3.83 o
   2  17   8          0.62         -1.06         3.59 o
   3  17   8          3.81          4.08         3.63 o
   4  17   8          3.70          6.27         3.83 o
   5  17   8         12.45          5.80         4.01 o
   6  17   8          2.38         12.53         5.21 o
   7  17   8          0.54          0.84         4.56 o
   0  18   8          6.86         11.19         5.93 o
   1  18   8         64.16         68.17         7.37 o
   2  18   8          0.38          3.77         4.17 o
   3  18   8          6.83         13.35         5.28 o
   4  18   8          0.93          4.30         6.98 o
   1   0   9        215.76        246.37        14.82 o
   2   0   9        662.83        224.05        13.83 o
   3   0   9        182.08        297.79        24.45 o
   4   0   9       1147.87       1114.56        80.58 o
   5   0   9       1765.51       1299.18       349.03 o
   6   0   9        954.76        311.96        25.70 o
   7   0   9        193.76        193.69        32.35 o
   8   0   9         45.01         85.00        14.77 o
   9   0   9         28.86        178.30        18.44 o
  10   0   9        156.07        123.20        18.76 o
  12   0   9          0.14        264.12        25.22 o
  15   0   9         36.38        295.83        36.40 o
  16   0   9         16.90         92.46        20.13 o
   0   1   9        601.50        623.38        50.44 o
   1   1   9         18.20         41.02         8.04 o
   2   1   9         37.48         44.19         4.11 o
   3   1   9         18.86          9.05         2.82 o
   4   1   9         14.10         22.62         5.38 o
   5   1   9          3.01          7.78         2.71 o
   6   1   9          0.26         31.74        11.55 o
   7   1   9          4.88         10.58         3.39 o
   8   1   9         61.98         69.12        10.94 o
   9   1   9          1.28         12.39         4.84 o
  10   1   9         91.32         75.06         8.44 o
  11   1   9          1.58          3.59         8.51 o
  12   1   9          2.54          5.56         4.80 o
  13   1   9          9.71          2.03         4.59 o
  14   1   9          4.14          3.11         5.38 o
  15   1   9          2.56          4.93         6.60 o
  16   1   9          5.05          7.07         9.96 o
   1   2   9         10.21          8.95         2.77 o
   2   2   9         41.10         29.56         4.05 o
   3   2   9          2.33          1.58         2.77 o
   4   2   9        142.32        152.17        10.88 o
   5   2   9         16.04         42.10         4.70 o
   6   2   9         33.81         40.37         4.33 o
   7   2   9         73.81         58.47         5.58 o
   8   2   9          2.58         11.61         4.20 o
   9   2   9          2.77          2.81         4.52 o
  10   2   9          4.18          8.44         4.59 o
  11   2   9          7.04          0.32         4.51 o
  12   2   9         25.39         24.74         6.05 o
  13   2   9         10.00         15.84         5.62 o
  14   2   9          3.00          0.93         5.00 o
  15   2   9         11.19          4.81         6.39 o
  16   2   9          0.16          4.19         9.47 o
   0   3   9        107.42        202.61        13.34 o
   1   3   9         46.75         57.00         6.28 o
   2   3   9         21.10         18.12         3.56 o
   3   3   9         11.50         15.61         3.67 o
   4   3   9          2.84          6.63         2.61 o
   5   3   9          8.38          7.54         2.59 o
   6   3   9          3.42          3.72         3.08 o
   7   3   9         30.33         30.22         5.19 o
   8   3   9         22.30         44.48         5.10 o
   9   3   9         70.77         59.97         8.88 o
  10   3   9         88.16         70.85         9.50 o
  11   3   9         21.71         25.40         5.97 o
  12   3   9         57.10         35.92         6.64 o
  13   3   9          0.56          2.75         4.24 o
  14   3   9          2.17         15.91         6.34 o
  15   3   9          0.65         -2.58         5.16 o
  16   3   9          0.36         -8.76         8.76 o
   1   4   9          2.06         14.83         3.14 o
   2   4   9         20.94         23.22         4.26 o
   3   4   9          7.44         15.64         3.50 o
   4   4   9          4.31          8.09         2.75 o
   5   4   9          4.20         14.81         4.20 o
   6   4   9         25.85         23.05         5.05 o
   7   4   9          0.72         11.33         3.83 o
   8   4   9         10.89          6.75         3.41 o
   9   4   9          0.39          7.95         4.83 o
  10   4   9          2.14          8.56         4.91 o
  11   4   9          6.86          6.02         4.98 o
  12   4   9         10.80          9.42         4.77 o
  13   4   9          0.11          6.03         4.77 o
  14   4   9         11.17          9.49         5.85 o
  15   4   9          0.45          0.30         5.76 o
  16   4   9          0.05          7.90         9.27 o
   0   5   9       3663.07       2008.69       127.87 o
   1   5   9        311.00        344.26        26.52 o
   2   5   9         63.96        155.59        14.24 o
   3   5   9         30.11         36.52         4.70 o
   4   5   9          8.83         46.91        26.16 o
   5   5   9          5.64         12.58         3.23 o
   6   5   9          8.56         64.11        26.17 o
   7   5   9          0.42         63.56        18.28 o
   8   5   9        336.30        304.21        61.53 o
   9   5   9        149.30        241.10        50.26 o
  10   5   9       1082.38       1345.60        89.83 o
  11   5   9          2.26         27.43        13.70 o
  12   5   9         83.63         51.62         7.84 o
  13   5   9         11.87         11.14         5.12 o
  14   5   9         40.00         30.43         7.57 o
  15   5   9          0.27         -1.60         6.33 o
  16   5   9         37.62         22.51        13.10 o
   1   6   9          5.61         14.31         4.92 o
   2   6   9          2.06          4.07         2.97 o
   3   6   9          0.70          4.35         2.90 o
   4   6   9         18.23         48.75        13.19 o
   5   6   9          0.53         20.78         4.86 o
   6   6   9         12.68         11.62         4.04 o
   7   6   9         28.53         32.23         7.07 o
   8   6   9         19.70         28.17         4.93 o
   9   6   9          7.37          4.21         4.83 o
  10   6   9         15.09         15.65         5.85 o
  11   6   9         16.27          4.42         4.58 o
  12   6   9          1.83          2.80         4.67 o
  13   6   9          6.84         38.99        20.91 o
  14   6   9         12.03          8.22         5.75 o
  15   6   9         11.92         12.14         9.60 o
  16   6   9          2.53          9.74         9.82 o
   0   7   9          2.67          2.62         4.08 o
   1   7   9         22.14         28.36        11.08 o
   2   7   9          8.52         12.72         3.46 o
   3   7   9         11.38         13.62         3.51 o
   4   7   9          2.08          4.48         3.00 o
   5   7   9          0.77          6.80         3.22 o
   6   7   9          8.84         25.47        12.82 o
   7   7   9          7.18          4.50         3.95 o
   8   7   9         41.20         69.86        21.34 o
   9   7   9          1.08         11.02         4.89 o
  10   7   9         18.73         13.18         5.75 o
  11   7   9          1.74         -0.80         4.63 o
  12   7   9          2.14          1.53         4.95 o
  13   7   9          0.14          5.53         5.43 o
  14   7   9         10.23         12.29         7.36 o
  15   7   9          4.41          8.06         7.02 o
  16   7   9         24.58         15.32        13.00 o
   1   8   9         22.03         49.95         6.73 o
   2   8   9        158.29        206.20        11.72 o
   3   8   9         57.19         64.42         6.41 o
   4   8   9         66.81         82.17         8.88 o
   5   8   9        171.53        156.76        70.44 o
   6   8   9        435.48        392.50        31.20 o
   7   8   9         43.61         51.62         5.64 o
   8   8   9          0.10         10.94         4.37 o
   9   8   9          6.84          7.22         4.44 o
  10   8   9          4.96          7.20         4.85 o
  11   8   9          2.98          3.69         4.91 o
  12   8   9        170.19        209.59        57.58 o
  13   8   9         64.28         37.96         7.77 o
  14   8   9         58.40         64.47        11.71 o
  15   8   9          0.01          4.19         7.43 o
   0   9   9         21.82         25.83        10.50 o
   1   9   9          9.40         43.97         8.44 o
   2   9   9          1.15         12.75         3.47 o
   3   9   9          8.36         10.49         3.48 o
   4   9   9          0.66          1.83         3.15 o
   5   9   9          0.22          3.54         3.32 o
   6   9   9          0.13          9.15         3.49 o
   7   9   9          0.40          0.25         3.35 o
   8   9   9          0.42          2.84         3.75 o
   9   9   9          0.00         -0.43         4.20 o
  10   9   9         28.99         18.38         6.44 o
  11   9   9          5.95          3.77         4.92 o
  12   9   9          2.72          6.53         5.32 o
  13   9   9          0.53         -3.63         5.00 o
  14   9   9          0.15         -3.98         6.18 o
  15   9   9          0.18          3.85         6.84 o
   1  10   9         73.87         49.62         6.57 o
   2  10   9        138.40         88.16         7.54 o
   3  10   9         18.86         40.93        11.87 o
   4  10   9        306.14        389.64        26.92 o
   5  10   9        564.26        650.55        94.78 o
   6  10   9        235.00        230.61        11.07 o
   7  10   9          5.96         21.54         6.46 o
   8  10   9          9.73         11.81         4.18 o
   9  10   9         16.98         26.89        20.03 o
  10  10   9          6.49          3.22         4.80 o
  11  10   9          4.69          7.21         4.92 o
  12  10   9          2.89          5.06         4.78 o
  13  10   9         15.14          4.99         5.45 o
  14  10   9          2.69          7.66         7.75 o
   0  11   9          1.82          3.39         4.62 o
   1  11   9         21.39         18.95         4.30 o
   2  11   9          0.21         11.79         4.19 o
   3  11   9         13.22         13.02         3.72 o
   4  11   9          7.45          4.36         3.39 o
   5  11   9          1.32          3.47         3.11 o
   6  11   9          7.41          6.36         3.10 o
   7  11   9          0.75         21.84        10.56 o
   8  11   9         73.57         51.64         8.48 o
   9  11   9         27.48         28.13         7.19 o
  10  11   9          0.69          6.51         4.41 o
  11  11   9          0.11         27.88        20.30 o
  12  11   9         14.05         18.39         5.86 o
  13  11   9          0.24         -0.14         5.46 o
   1  12   9          3.08          5.22         3.17 o
   2  12   9          3.22          3.42         3.36 o
   3  12   9          8.75         18.70         4.10 o
   4  12   9         92.36         85.91        10.03 o
   5  12   9          0.00          7.92         3.43 o
   6  12   9          0.44          5.60         3.41 o
   7  12   9          4.98          8.09         3.65 o
   8  12   9         12.96          8.40         3.77 o
   9  12   9          0.95         -1.63         3.66 o
  10  12   9          0.89         11.07         4.81 o
  11  12   9          0.00          4.93         5.08 o
  12  12   9         81.43         88.43        16.10 o
   0  13   9          0.12         27.37         6.35 o
   1  13   9         70.61         53.41         5.66 o
   2  13   9         15.25         28.54         4.46 o
   3  13   9         35.34         29.34         5.39 o
   4  13   9          0.41          5.70         3.35 o
   5  13   9         11.96          8.22         3.56 o
   6  13   9          0.02          6.57         3.50 o
   7  13   9         10.23         18.00         4.34 o
   8  13   9        131.69        119.09         8.79 o
   9  13   9         69.95        112.03        10.39 o
  10  13   9         13.82         23.86         5.78 o
  11  13   9         44.00         34.36        10.51 o
   1  14   9          4.76          2.75         3.40 o
   2  14   9          4.75          2.86         3.24 o
   3  14   9          1.32          4.09         3.55 o
   4  14   9         48.72         22.07         4.44 o
   5  14   9          4.25          9.13         3.73 o
   6  14   9          2.33          5.08         3.63 o
   7  14   9          3.69          1.55         3.74 o
   8  14   9          0.55          1.87         3.56 o
   9  14   9          0.00          4.13         4.56 o
  10  14   9          0.83          1.55         4.77 o
   0  15   9         24.93         40.34        14.33 o
   1  15   9          1.08          4.49         3.48 o
   2  15   9          9.71          6.14         3.66 o
   3  15   9          0.01          3.62         3.39 o
   4  15   9          0.20          3.83         3.44 o
   5  15   9          4.43          5.61         3.61 o
   6  15   9         16.08          5.76         3.81 o
   7  15   9          1.10          4.59         3.81 o
   8  15   9          3.44         13.58         4.53 o
   9  15   9          4.34          6.68         4.30 o
   1  16   9          0.44          1.86         3.55 o
   2  16   9          5.36          7.17         3.93 o
   3  16   9         11.38          4.33         3.55 o
   4  16   9          3.06          8.62         3.93 o
   5  16   9          7.55         12.77         4.05 o
   6  16   9          6.48          9.41         4.24 o
   7  16   9          0.58         11.31         4.54 o
   0  17   9         12.28          8.34         6.17 o
   1  17   9          1.20          0.64         3.85 o
   2  17   9          0.26          3.49         3.89 o
   3  17   9          0.85          0.42         4.06 o
   4  17   9          1.64          0.52         4.34 o
   0   0  10        143.99        136.66        15.50 o
   1   0  10        809.14       1314.01        59.92 o
   2   0  10        196.44        161.45        11.60 o
   3   0  10         17.93         37.21         6.14 o
   4   0  10         34.52         61.24         7.13 o
   5   0  10         28.46         65.03         7.32 o
   6   0  10         97.42        201.79        19.25 o
   7   0  10        118.45        157.38        13.38 o
   8   0  10        212.79        177.90        21.72 o
   9   0  10         19.81        126.99        15.53 o
  10   0  10        344.07        179.73        21.35 o
  11   0  10        160.90        120.50        18.94 o
  13   0  10        141.35        249.45        55.78 o
  14   0  10         12.29        125.50        29.68 o
   1   1  10         40.86         52.27         9.27 o
   2   1  10          9.39          6.28         2.77 o
   3   1  10         73.52         44.92         4.91 o
   4   1  10         16.72         42.58         7.49 o
   5   1  10        487.90        343.27        32.65 o
   6   1  10          3.02         18.05         4.38 o
   7   1  10         11.44         17.51         5.34 o
   8   1  10          4.72          8.71         3.52 o
   9   1  10          0.00         15.60         5.58 o
  10   1  10          3.51         14.29         5.37 o
  11   1  10          0.02         18.46         8.04 o
  12   1  10         17.32         19.22         6.68 o
  13   1  10         16.49         18.96         7.71 o
  14   1  10          0.87          2.72         4.87 o
  15   1  10          2.47          4.76         6.99 o
  16   1  10          7.92          2.13         6.09 o
   0   2  10        214.43        207.73        19.64 o
   1   2  10        114.60         93.60         9.70 o
   2   2  10          0.61         12.16         3.86 o
   3   2  10         24.78         13.68         3.43 o
   4   2  10          1.31          7.24         2.83 o
   5   2  10          2.20          3.90         2.98 o
   6   2  10          1.72          3.06         2.97 o
   7   2  10          2.85          4.23         3.28 o
   8   2  10         37.21         32.35         6.25 o
   9   2  10         19.92         25.12         7.98 o
  10   2  10         78.05         62.07         8.37 o
  11   2  10          4.92         12.20         5.04 o
  12   2  10          6.54         18.00         5.43 o
  13   2  10          6.65         11.64         4.72 o
  14   2  10          7.70          1.80         4.54 o
  15   2  10          0.70         -1.19         5.85 o
  16   2  10          4.23         -0.90         5.64 o
   1   3  10         32.63         31.37         4.57 o
   2   3  10         20.10         14.44         3.32 o
   3   3  10          6.09         16.20         3.34 o
   4   3  10         19.16         41.66         4.80 o
   5   3  10        105.53        155.19        14.78 o
   6   3  10          5.28         38.72         4.69 o
   7   3  10         34.44         62.84        19.95 o
   8   3  10         28.31         15.12         6.78 o
   9   3  10         11.97          8.01         4.76 o
  10   3  10          1.50         -0.66         4.18 o
  11   3  10          0.09          2.78         4.19 o
  12   3  10          2.27          8.38         4.87 o
  13   3  10         25.53         12.87         5.50 o
  14   3  10          8.79          3.00         5.18 o
  15   3  10          6.95         10.12         8.65 o
  16   3  10          0.92         -0.57         5.58 o
   0   4  10         34.86         45.13         7.28 o
   1   4  10         34.37         57.82         9.37 o
   2   4  10          1.93          3.97         3.47 o
   3   4  10          1.77          7.99         3.41 o
   4   4  10          4.63         13.75         3.49 o
   5   4  10          0.07         25.04         4.15 o
   6   4  10          5.04         11.05         3.82 o
   7   4  10          1.34         11.17         3.80 o
   8   4  10         19.12         15.82         4.57 o
   9   4  10         11.60         18.53         5.65 o
  10   4  10         11.36          7.37         4.81 o
  11   4  10         21.28         12.14         5.28 o
  12   4  10          5.85          8.35         5.06 o
  13   4  10          0.23          1.50         4.49 o
  14   4  10          0.39          0.73         4.56 o
  15   4  10          0.64          1.05        10.67 o
   1   5  10        404.60        274.75        66.68 o
   2   5  10        105.95        127.71         7.59 o
   3   5  10         86.03        198.79        22.67 o
   4   5  10        359.91        555.83        31.92 o
   5   5  10       2294.64       2085.27       181.74 o
   6   5  10        112.84        258.33        37.93 o
   7   5  10         44.33         43.74         8.72 o
   8   5  10         26.52         54.83         8.67 o
   9   5  10         47.44         37.69         6.96 o
  10   5  10         20.54          7.74         4.59 o
  11   5  10          4.12         18.43         5.57 o
  12   5  10         45.63         30.11         7.95 o
  13   5  10         11.13          2.64         4.67 o
  14   5  10          8.22          9.10         5.39 o
  15   5  10         12.68          1.27         7.16 o
   0   6  10        215.30         95.93        15.11 o
   1   6  10          9.00         33.38         5.26 o
   2   6  10          2.01          8.64         3.87 o
   3   6  10         11.82         13.74         3.63 o
   4   6  10          0.32          7.69         3.44 o
   5   6  10         14.17         10.79         3.74 o
   6   6  10          1.35          9.12         3.62 o
   7   6  10          1.53         12.07         3.99 o
   8   6  10         46.38         53.23        12.44 o
   9   6  10          0.05         52.12         9.29 o
  10   6  10         39.03         50.52        10.71 o
  11   6  10          0.96         11.00         9.03 o
  12   6  10          0.43         10.47         6.60 o
  13   6  10          7.76          6.66         5.04 o
  14   6  10          0.13          8.54         8.88 o
  15   6  10          3.40         -1.12         5.74 o
   1   7  10          0.05          7.40         3.32 o
   2   7  10          3.81          2.21         2.92 o
   3   7  10          2.35          9.64         5.23 o
   4   7  10        218.19        170.02        31.69 o
   5   7  10          4.85         23.11         4.28 o
   6   7  10         27.34         21.88         4.49 o
   7   7  10         18.73          9.55         4.17 o
   8   7  10          7.29         11.05         4.24 o
   9   7  10          1.12          5.67         5.16 o
  10   7  10          7.84          0.36         4.64 o
  11   7  10          5.15        104.02        41.03 o
  12   7  10         46.17         59.27         8.64 o
  13   7  10         22.96         23.00        13.74 o
  14   7  10         20.45         36.69         8.65 o
   0   8  10        261.61        238.82        22.86 o
   1   8  10        136.30         84.24         9.42 o
   2   8  10         10.29         13.51         3.74 o
   3   8  10          4.36         -0.41         3.16 o
   4   8  10         14.03         11.53         5.70 o
   5   8  10         22.10          7.51         4.71 o
   6   8  10         16.43         36.56         7.66 o
   7   8  10        162.43        209.00        46.98 o
   8   8  10         66.05        121.87         9.55 o
   9   8  10         63.72        143.67        14.07 o
  10   8  10          2.15          2.25         4.54 o
  11   8  10        228.18        188.49        36.52 o
  12   8  10          8.08          8.98         5.52 o
  13   8  10         26.27         14.14         5.66 o
  14   8  10          5.47          5.40         6.52 o
   1   9  10          8.75          1.47         3.31 o
   2   9  10          5.53          4.28         3.20 o
   3   9  10          0.09          9.93         4.79 o
   4   9  10          1.27         35.74         9.96 o
   5   9  10         53.17         68.54         6.60 o
   6   9  10          6.69         19.48         3.95 o
   7   9  10          4.34         13.46         3.87 o
   8   9  10          1.58          2.65         3.70 o
   9   9  10          3.02          4.26         4.17 o
  10   9  10          0.10         -3.03         4.64 o
  11   9  10          0.11          4.14         5.33 o
  12   9  10          0.28          3.16         5.08 o
  13   9  10          0.30          0.11         5.14 o
   0  10  10        126.07        163.50        12.84 o
   1  10  10        206.25        118.83         8.82 o
   2  10  10         65.99         67.33         5.76 o
   3  10  10         13.27          7.93         3.23 o
   4  10  10         27.13         14.69         3.70 o
   5  10  10          0.22          5.47         3.29 o
   6  10  10         76.37         44.10         5.11 o
   7  10  10         10.79          8.28         3.69 o
   8  10  10          0.01         10.48         5.67 o
   9  10  10         22.68         20.55         5.93 o
  10  10  10          6.22          4.06         5.37 o
  11  10  10         52.39         69.12        13.31 o
  12  10  10          0.09          0.60         5.06 o
  13  10  10          4.93          5.29         5.42 o
   1  11  10          0.06          9.35         3.63 o
   2  11  10          3.64          4.27         3.18 o
   3  11  10          3.63          5.61         3.82 o
   4  11  10          0.04         25.84        11.54 o
   5  11  10          0.17         18.93         7.08 o
   6  11  10          0.00         25.00        11.78 o
   7  11  10          5.07        110.48        59.07 o
   8  11  10          3.36          2.33         3.87 o
   9  11  10          1.43          3.06         4.74 o
  10  11  10          0.05         -1.28         4.96 o
  11  11  10          0.73          4.53         5.53 o
  12  11  10          2.82          6.06         5.07 o
   0  12  10        119.57        111.16        11.87 o
   1  12  10         19.90         23.69         4.44 o
   2  12  10          5.12          4.03         3.25 o
   3  12  10         11.63         12.18         3.83 o
   4  12  10          5.08         -0.36         3.10 o
   5  12  10          5.90          6.74         3.46 o
   6  12  10          0.10          5.96         3.51 o
   7  12  10         32.34         31.19         4.96 o
   8  12  10         26.74         35.44         6.16 o
   9  12  10         60.92         68.93         8.23 o
  10  12  10          1.22         12.94         6.97 o
  11  12  10         31.02          7.20         6.49 o
   1  13  10         12.12         17.74         5.04 o
   2  13  10         11.70          7.61         3.57 o
   3  13  10          2.48         16.63         4.04 o
   4  13  10         25.49         38.74         8.91 o
   5  13  10         81.26        108.97        11.10 o
   6  13  10          7.79         19.89         5.53 o
   7  13  10         53.48         53.84         6.34 o
   8  13  10         16.36         30.00         9.57 o
   9  13  10          9.52          6.99         4.73 o
   0  14  10          0.43         11.15         5.04 o
   1  14  10          0.63         -1.99         3.43 o
   2  14  10          2.10          3.03         3.47 o
   3  14  10          0.53          4.27         3.53 o
   4  14  10          0.49          0.57         3.23 o
   5  14  10          0.71          6.56         3.65 o
   6  14  10          0.21          3.65         3.42 o
   7  14  10          2.94          4.73         4.02 o
   8  14  10          0.75          5.46         4.11 o
   1  15  10          0.17          1.93         3.38 o
   2  15  10          2.88          4.00         3.66 o
   3  15  10          9.03         18.43         4.57 o
   4  15  10          9.95         11.68         6.03 o
   5  15  10          0.05          6.02         3.66 o
   6  15  10          4.20          6.43         4.35 o
   0  16  10          0.00         11.70         6.35 o
   1  16  10          0.89          3.97         4.20 o
   2  16  10          0.25         -0.29         3.75 o
   3  16  10          1.06          4.48         4.21 o
   1   0  11        273.12        174.45        18.88 o
   2   0  11          3.04        411.37        22.32 o
   3   0  11        376.62        360.09        20.29 o
   4   0  11         74.59        449.94        64.84 o
   5   0  11       1305.13       1286.36       144.47 o
   6   0  11         32.88         86.98        10.27 o
   7   0  11         30.90        151.72        18.96 o
   8   0  11         36.16        205.28        20.03 o
   9   0  11         56.14        120.00        15.15 o
  10   0  11          4.67        126.93        15.70 o
  11   0  11         88.64        109.99        14.89 o
  12   0  11        215.92        103.92        14.67 o
  13   0  11        437.50        291.72        41.33 o
   0   1  11        135.25         90.55        20.14 o
   1   1  11         10.12         13.19         3.38 o
   2   1  11         33.45         22.37         3.70 o
   3   1  11         22.06          9.23         3.61 o
   4   1  11          8.96         37.22         8.92 o
   5   1  11          0.53         10.78         3.17 o
   6   1  11         25.42         19.18         4.11 o
   7   1  11          8.31         14.53         3.69 o
   8   1  11          2.74         18.88         5.54 o
   9   1  11          5.15         14.34         5.57 o
  10   1  11          3.86         67.99        40.63 o
  11   1  11         14.14         11.50         5.09 o
  12   1  11          0.39          7.40         4.98 o
  13   1  11          0.11          3.28         4.20 o
  14   1  11          0.05         -4.22         4.22 o
   1   2  11         41.67         39.04         7.07 o
   2   2  11          2.01         11.36         3.90 o
   3   2  11         63.82         45.38        11.58 o
   4   2  11         40.13         80.35         7.84 o
   5   2  11        225.83        204.13        31.20 o
   6   2  11          6.48         24.50         4.62 o
   7   2  11          1.45          9.12         4.74 o
   8   2  11          0.14          5.10         4.69 o
   9   2  11          0.48         13.46         5.05 o
  10   2  11          2.02          2.13         4.50 o
  11   2  11          0.16          6.37         4.68 o
  12   2  11         13.23         14.87         5.38 o
  13   2  11         35.91         26.00         7.79 o
  14   2  11          4.24          1.92         4.79 o
   0   3  11        281.53        236.18        15.55 o
   1   3  11         52.91         41.39         5.20 o
   2   3  11         56.11         61.28         6.80 o
   3   3  11         15.64         15.73         5.18 o
   4   3  11         13.40          9.37         3.19 o
   5   3  11          6.94          2.48         2.90 o
   6   3  11         17.71         25.31         6.16 o
   7   3  11         18.00         10.50         3.61 o
   8   3  11          0.22          1.99         4.08 o
   9   3  11         11.19         11.07         5.05 o
  10   3  11          0.46         -1.19         3.98 o
  11   3  11          1.40         -2.00         4.43 o
  12   3  11         12.78          9.68         4.82 o
  13   3  11          5.12          7.79         5.28 o
  14   3  11          0.98          5.31         4.79 o
   1   4  11          2.51         12.24         3.55 o
   2   4  11          0.66          7.08         3.20 o
   3   4  11         12.03          4.65         3.60 o
   4   4  11         39.17         40.00         5.33 o
   5   4  11         25.52         62.24         7.28 o
   6   4  11         25.38         11.75         4.38 o
   7   4  11          0.12          3.19         3.14 o
   8   4  11          0.33          2.45         3.80 o
   9   4  11          0.83         -2.28         4.29 o
  10   4  11          0.15          6.92         4.58 o
  11   4  11          2.26          8.44         4.57 o
  12   4  11          0.22          2.34         5.27 o
  13   4  11          4.98          4.22         5.26 o
  14   4  11          6.51          6.17         5.12 o
   0   5  11       1176.77       1265.83        83.82 o
   1   5  11         14.26        145.86        11.42 o
   2   5  11        368.58        257.83        50.45 o
   3   5  11         72.39         81.96         6.02 o
   4   5  11        108.34        125.48        11.55 o
   5   5  11          2.12          7.55         3.21 o
   6   5  11        175.00        135.62        13.82 o
   7   5  11          7.28         18.42         4.34 o
   8   5  11          0.82         12.94         4.51 o
   9   5  11          7.69          7.89         4.93 o
  10   5  11          7.80         18.05         5.94 o
  11   5  11          4.39          9.64         4.97 o
  12   5  11         16.05         11.30         5.60 o
  13   5  11          0.00          0.75         4.96 o
  14   5  11          1.45         -0.25         4.65 o
   1   6  11         27.55         24.77         4.52 o
   2   6  11          1.85          5.15         3.23 o
   3   6  11         27.73         24.85         4.67 o
   4   6  11          8.51         30.16         5.03 o
   5   6  11        153.92        146.50        20.72 o
   6   6  11         12.17         18.70         4.12 o
   7   6  11          0.15         11.76         6.55 o
   8   6  11          7.55          4.77         4.19 o
   9   6  11          2.77          9.60         5.83 o
  10   6  11          4.70          7.13         4.93 o
  11   6  11          6.73          5.94         4.86 o
  12   6  11          8.03         12.83         5.63 o
  13   6  11         18.92         35.23        13.54 o
   0   7  11         61.29         61.31         8.40 o
   1   7  11         71.40         83.77         8.69 o
   2   7  11          1.00          4.18         3.44 o
   3   7  11         28.44         18.57         3.86 o
   4   7  11          3.74          2.64         3.12 o
   5   7  11         13.91         12.87         3.64 o
   6   7  11          0.01          8.46         3.58 o
   7   7  11          4.14         21.48         7.62 o
   8   7  11          0.78         13.23         5.20 o
   9   7  11         51.23         47.07         7.88 o
  10   7  11          2.09         29.78        12.66 o
  11   7  11         24.59         24.28        10.30 o
  12   7  11          9.45         12.63         5.72 o
  13   7  11          0.25          4.46         4.88 o
   1   8  11          0.03          4.46         3.42 o
   2   8  11          1.05          6.54         3.39 o
   3   8  11          2.27          3.19         2.92 o
   4   8  11          8.06         11.14         3.68 o
   5   8  11          7.27         12.90         3.81 o
   6   8  11        134.57        133.04        27.80 o
   7   8  11          1.05         11.08         4.28 o
   8   8  11         53.56         46.89         7.76 o
   9   8  11         23.04         15.03         5.71 o
  10   8  11          2.04          5.16         5.40 o
  11   8  11          0.51          3.26         5.68 o
  12   8  11         43.06         33.29         7.54 o
   0   9  11         87.32        109.11        31.99 o
   1   9  11          0.62         15.35         4.07 o
   2   9  11         18.15         13.37         3.79 o
   3   9  11          3.39          2.89         3.15 o
   4   9  11          8.31          3.80         3.21 o
   5   9  11          0.03          4.99         3.17 o
   6   9  11          0.40          3.31         3.27 o
   7   9  11          0.33          7.67         4.80 o
   8   9  11         17.21         29.57        11.12 o
   9   9  11          0.58          5.92         5.26 o
  10   9  11          8.21          3.49         5.77 o
  11   9  11          2.12         -3.90         5.10 o
   1  10  11          5.53          9.83         3.70 o
   2  10  11          2.79          4.69         3.17 o
   3  10  11         11.31         15.62         6.72 o
   4  10  11          1.34         19.87         6.40 o
   5  10  11         27.68         44.33         7.91 o
   6  10  11          0.58         10.85         3.96 o
   7  10  11          0.80          9.17         5.41 o
   8  10  11          1.21          7.51         4.70 o
   9  10  11          7.61         13.69         6.32 o
  10  10  11          5.90         14.94         8.84 o
  11  10  11         15.61         12.36         6.46 o
   0  11  11         37.53         52.61        11.64 o
   1  11  11          1.12         30.15         4.64 o
   2  11  11          0.09          6.57         3.41 o
   3  11  11          2.56         10.22         3.78 o
   4  11  11          5.84         11.41         3.70 o
   5  11  11          0.20          1.15         3.20 o
   6  11  11          0.57          4.11         3.72 o
   7  11  11          5.23          2.63         3.91 o
   8  11  11          1.02          7.30         4.71 o
   9  11  11          5.58          4.09         4.82 o
  10  11  11          8.62          0.02         5.39 o
   1  12  11          0.66          1.88         3.20 o
   2  12  11          5.23          6.08         3.53 o
   3  12  11         13.95          9.79         3.74 o
   4  12  11         11.20         13.27         4.47 o
   5  12  11         12.23         29.39         5.04 o
   6  12  11         44.29         30.95         7.16 o
   7  12  11          0.07         -1.25         3.53 o
   8  12  11          9.68          6.82         5.27 o
   0  13  11        318.62        263.56        22.64 o
   1  13  11        152.25        136.47        13.02 o
   2  13  11         21.46         29.19         4.98 o
   3  13  11          0.10          4.86         3.52 o
   4  13  11          8.65          1.53         3.43 o
   5  13  11         14.43         21.08         4.53 o
   6  13  11         23.93         18.29         4.55 o
   7  13  11         28.64         27.68         9.24 o
   1  14  11          0.11         -0.61         3.46 o
   2  14  11          2.86         -2.10         3.35 o
   3  14  11          0.36          7.96         4.16 o
   4  14  11          4.49          2.17         3.92 o
   5  14  11          0.01          5.02         4.03 o
   0   0  12        272.93        196.28        19.78 o
   1   0  12         66.63        746.33        52.39 o
   2   0  12         11.28         87.83        11.81 o
   3   0  12        109.94        113.46        10.13 o
   4   0  12        170.23         60.54        11.10 o
   5   0  12         23.99         38.58         6.50 o
   6   0  12         57.83        137.37        17.19 o
   7   0  12         40.82        126.20        12.33 o
   8   0  12        208.99        327.81        28.16 o
   9   0  12         68.68        114.26        25.26 o
  10   0  12          1.81         74.36        18.26 o
  11   0  12        152.65         87.56        26.27 o
  12   0  12        129.35         75.49        13.49 o
  13   0  12          2.73         73.53        19.83 o
   1   1  12          3.25          5.58         3.41 o
   2   1  12          1.54          8.35         3.09 o
   3   1  12          1.92         14.43        11.61 o
   4   1  12         10.60         13.77         4.54 o
   5   1  12          0.34         18.15         6.23 o
   6   1  12         14.62         12.58         3.71 o
   7   1  12          0.86          5.30         3.55 o
   8   1  12          5.36          7.26         4.86 o
   9   1  12          3.63          3.87         4.57 o
  10   1  12          2.83         -1.32         4.57 o
  11   1  12         12.35          8.93         5.43 o
  12   1  12          0.00         11.17         5.67 o
  13   1  12         13.48         23.16        10.47 o
   0   2  12         47.14         54.74         8.29 o
   1   2  12         14.99         24.71         3.88 o
   2   2  12          2.29          6.59         2.97 o
   3   2  12          7.06         12.85         3.20 o
   4   2  12          6.02          8.79         2.95 o
   5   2  12          7.94          9.95         3.05 o
   6   2  12         19.33         11.44         3.56 o
   7   2  12          9.10          9.28         3.68 o
   8   2  12          6.29         10.50         5.08 o
   9   2  12         22.53         12.04         4.86 o
  10   2  12          0.13         13.28         5.35 o
  11   2  12         22.29         21.31         6.05 o
  12   2  12          9.26          3.84         4.99 o
   1   3  12          4.20          5.54         3.59 o
   2   3  12         10.68          7.74         3.09 o
   3   3  12          1.51          1.44         2.74 o
   4   3  12         33.40         19.11         4.09 o
   5   3  12         13.00          6.25         3.08 o
   6   3  12         17.19         11.36         3.66 o
   7   3  12          0.06          9.39         5.13 o
   8   3  12          0.24          6.31         5.41 o
   9   3  12          2.05          7.00         5.24 o
  10   3  12          1.11          8.85         5.09 o
  11   3  12          0.02         -3.05         4.51 o
  12   3  12          0.43         -0.23         4.36 o
   0   4  12          0.42         17.71         5.27 o
   1   4  12         51.68         39.18         5.37 o
   2   4  12          5.40          5.48         2.93 o
   3   4  12          0.43          2.50         2.89 o
   4   4  12          0.71          2.82         2.76 o
   5   4  12          0.03          2.89         2.71 o
   6   4  12          0.15          7.38         3.59 o
   7   4  12          3.40          1.54         3.19 o
   8   4  12          4.13          6.71         4.89 o
   9   4  12          9.40          1.05         4.44 o
  10   4  12          3.02          8.13         4.92 o
  11   4  12          0.67          6.50         4.82 o
  12   4  12          0.10          0.55         4.84 o
   1   5  12          7.00         11.72         5.12 o
   2   5  12         19.52         18.59         4.15 o
   3   5  12         21.15         23.84         4.68 o
   4   5  12        101.42         72.74         6.58 o
   5   5  12         12.31         27.00         4.89 o
   6   5  12         77.56         71.27         6.78 o
   7   5  12         13.35         32.67        12.33 o
   8   5  12          0.06          2.07         4.59 o
   9   5  12          5.11          6.66         5.05 o
  10   5  12          1.70          3.12         5.01 o
  11   5  12         33.75         12.56         5.53 o
  12   5  12          4.49         15.84         6.06 o
   0   6  12         23.65         23.90         5.87 o
   1   6  12         51.37         26.04         5.59 o
   2   6  12          1.38          5.53         2.99 o
   3   6  12          6.47         10.02         3.42 o
   4   6  12         11.08         10.57         3.45 o
   5   6  12          1.57         11.70         3.50 o
   6   6  12          1.46          8.50         3.83 o
   7   6  12          3.90         16.96         4.73 o
   8   6  12          2.05         14.14         6.07 o
   9   6  12          1.89         16.85         6.84 o
  10   6  12          0.42          5.41         5.13 o
  11   6  12          8.30         11.40         5.61 o
   1   7  12          1.11          1.43         3.28 o
   2   7  12          0.10          0.86         3.18 o
   3   7  12          4.08          6.11         3.84 o
   4   7  12          8.21          8.21         4.47 o
   5   7  12          5.88          7.99         3.45 o
   6   7  12         25.70         15.40         4.29 o
   7   7  12          9.36          3.31         3.81 o
   8   7  12          0.61          5.91         4.85 o
   9   7  12         28.47         15.93         6.22 o
  10   7  12          2.61          4.27         4.97 o
  11   7  12          0.34          9.23         5.58 o
   0   8  12         41.43         46.87         7.81 o
   1   8  12        197.76        144.54        32.26 o
   2   8  12          0.52          9.03         3.60 o
   3   8  12          6.67          0.84         3.19 o
   4   8  12          7.77          9.17         3.63 o
   5   8  12          3.34          6.09         3.41 o
   6   8  12          3.16          3.22         3.67 o
   7   8  12          0.19          3.96         3.91 o
   8   8  12         55.21         52.39         7.43 o
   9   8  12          6.26         20.97         7.57 o
  10   8  12          1.00          3.24         7.11 o
   1   9  12          1.05         -0.06         3.39 o
   2   9  12          0.99         -1.36         3.19 o
   3   9  12          0.84          6.29         3.45 o
   4   9  12          0.03          4.84         3.37 o
   5   9  12          7.46          5.31         3.54 o
   6   9  12          5.97          1.47         3.54 o
   7   9  12          4.40         10.81         4.29 o
   8   9  12          5.34         -3.53         4.15 o
   9   9  12          0.14         -0.99         5.44 o
   0  10  12          9.29         16.76         7.36 o
   1  10  12          0.83          6.19         3.70 o
   2  10  12          8.10          7.17         3.82 o
   3  10  12         16.50         11.10         4.05 o
   4  10  12          7.52          5.04         3.55 o
   5  10  12          3.27          3.10         3.28 o
   6  10  12         10.18          8.70         4.77 o
   7  10  12          0.17          3.48         3.88 o
   8  10  12         18.85         12.97         5.54 o
   1  11  12         10.99          7.73         4.13 o
   2  11  12          2.36          2.23         3.39 o
   3  11  12          0.31         17.11         8.24 o
   4  11  12          4.21         12.72         3.85 o
   5  11  12         24.49         43.72         9.28 o
   6  11  12          2.04          7.14         6.02 o
   7  11  12          0.25         12.05         9.85 o
   0  12  12          1.62         21.19         6.33 o
   1  12  12         93.87         87.79         7.97 o
   2  12  12          3.93          3.56         3.60 o
   3  12  12          2.96         -1.18         3.35 o
   4  12  12          1.73          0.39         3.81 o
   5  12  12          7.39          8.16         4.12 o
   1  13  12         14.54         10.76         4.39 o
   1   0  13         57.67         43.41         9.16 o
   2   0  13         10.25        180.16        17.08 o
   3   0  13         14.76         53.67         8.10 o
   4   0  13         81.36        106.49         9.84 o
   5   0  13         30.68         73.84        13.87 o
   6   0  13        248.34        311.11        31.12 o
   7   0  13        112.66         71.79        17.60 o
   8   0  13         10.36         33.06         9.99 o
   9   0  13          6.58        256.95        24.64 o
  10   0  13         13.33         44.68        11.51 o
   0   1  13          2.12          6.56         4.59 o
   1   1  13         10.12         12.06         3.52 o
   2   1  13          0.33         17.46         5.71 o
   3   1  13          0.03          8.50         3.27 o
   4   1  13          4.78          6.37         3.32 o
   5   1  13          8.15          3.24         3.32 o
   6   1  13          0.00          4.13         3.38 o
   7   1  13          0.00          3.88         4.90 o
   8   1  13         10.44         18.43         6.07 o
   9   1  13          6.55          4.33         4.88 o
  10   1  13          0.11          9.45         5.68 o
   1   2  13          5.17          4.24         2.80 o
   2   2  13          4.60          3.55         2.75 o
   3   2  13          0.82          0.82         2.69 o
   4   2  13          0.39          7.85         3.17 o
   5   2  13          0.01          3.88         3.42 o
   6   2  13         26.86         18.67         4.25 o
   7   2  13          0.31          4.75         4.88 o
   8   2  13          0.03          9.66         4.77 o
   9   2  13          1.19          2.61         5.39 o
  10   2  13          9.21         -2.29         4.47 o
   0   3  13          0.16          3.66         4.32 o
   1   3  13         10.69         14.91         3.63 o
   2   3  13          0.53          5.69         2.99 o
   3   3  13          1.50          0.24         2.81 o
   4   3  13          0.72          2.18         2.80 o
   5   3  13          0.28          0.81         2.96 o
   6   3  13          0.04         -0.47         3.18 o
   7   3  13          8.33          2.43         3.96 o
   8   3  13         19.03         12.16         5.71 o
   9   3  13          2.09          3.21         5.25 o
  10   3  13          0.93         -1.51         5.06 o
   1   4  13          5.44          7.19         3.47 o
   2   4  13          0.69          4.84         2.97 o
   3   4  13          1.82          5.10         3.03 o
   4   4  13          9.93          3.37         3.01 o
   5   4  13          9.77         10.83         3.66 o
   6   4  13          2.08          3.72         3.50 o
   7   4  13          2.70          1.38         3.56 o
   8   4  13          2.08         -0.47         4.71 o
   9   4  13          1.40         -0.35         4.72 o
  10   4  13          1.13          2.13         5.63 o
   0   5  13          7.06         50.68         8.58 o
   1   5  13        104.03        101.11         9.74 o
   2   5  13          0.23          8.82         4.26 o
   3   5  13         14.63         13.12         4.35 o
   4   5  13          7.30          5.02         3.19 o
   5   5  13          9.42         10.03         6.10 o
   6   5  13          5.38          6.70         3.83 o
   7   5  13          1.88          8.22         4.66 o
   8   5  13         66.60         74.40         9.67 o
   9   5  13         33.45         31.40         7.00 o
   1   6  13          2.90          2.36         3.18 o
   2   6  13          1.87          6.99         3.49 o
   3   6  13          8.65         10.84         3.53 o
   4   6  13         33.21         40.51         8.38 o
   5   6  13          7.14         12.00         6.22 o
   6   6  13         20.50         11.64         4.20 o
   7   6  13          0.03          6.99         4.28 o
   8   6  13          2.42          6.35         5.24 o
   0   7  13          1.93         24.61        10.30 o
   1   7  13         78.04         54.75         5.68 o
   2   7  13          5.84         15.50         4.13 o
   3   7  13          5.27          6.14         3.65 o
   4   7  13          4.58          7.06         3.56 o
   5   7  13          2.58          1.79         3.67 o
   6   7  13          6.68          4.31         4.38 o
   7   7  13         12.29         12.31         5.06 o
   8   7  13          7.74         14.75         7.92 o
   1   8  13          0.55          4.23         3.51 o
   2   8  13         12.16          9.79         3.91 o
   3   8  13         11.06         10.32         3.89 o
   4   8  13         56.99        101.46        20.46 o
   5   8  13          1.45         20.27         4.79 o
   6   8  13         48.12         44.03         7.07 o
   7   8  13         70.57         56.10        19.21 o
   0   9  13          0.01          7.63         6.10 o
   1   9  13          6.77          1.35         3.48 o
   2   9  13         10.06          2.06         3.43 o
   3   9  13          0.22          0.20         3.42 o
   4   9  13          3.12          3.16         3.62 o
   5   9  13          0.00         -0.68         4.30 o
   1  10  13          5.18          7.42         3.77 o
   2  10  13          1.14         -0.52         3.60 o
   3  10  13          0.41          1.10         3.89 o
   1   0  14        235.80        103.72        10.32 o
   2   0  14         77.08         42.60        10.01 o
   3   0  14         21.99         30.55         6.58 o
   4   0  14          0.93         33.36         7.84 o
   5   0  14          4.94         42.73        17.81 o
   6   0  14         44.72         70.48        10.92 o
   7   0  14          1.96         64.68        17.00 o
   1   1  14          3.31          5.27         3.28 o
   2   1  14          0.73          3.90         3.68 o
   3   1  14          3.04         11.81         3.83 o
   4   1  14          5.53          6.27         3.15 o
   5   1  14          2.90          2.11         3.60 o
   6   1  14          1.14          7.90         3.90 o
   7   1  14          5.92         15.39         7.25 o
   0   2  14         29.67         32.42        12.63 o
   1   2  14         56.58         29.50         4.57 o
   2   2  14          0.56          5.06         4.57 o
   3   2  14          4.85          4.42         3.08 o
   4   2  14          0.87          4.86         3.14 o
   5   2  14          0.16          2.61         3.64 o
   6   2  14          4.94          0.68         3.98 o
   7   2  14          1.27          1.50         6.79 o
   1   3  14          0.76          1.14         3.00 o
   2   3  14          3.36          1.85         3.16 o
   3   3  14         11.04          7.16         3.36 o
   4   3  14         28.26         18.14         4.92 o
   5   3  14          6.01          2.83         3.79 o
   6   3  14          0.57          9.92         4.53 o
   0   4  14         16.07         14.57         6.17 o
   1   4  14          0.50          5.79         3.32 o
   2   4  14          4.32          2.08         3.23 o
   3   4  14          2.71          0.42         3.37 o
   4   4  14          0.54         -1.13         2.99 o
   5   4  14          0.87          1.80         3.75 o
   6   4  14          0.29          1.11         4.28 o
   1   5  14         19.00          6.16         3.40 o
   2   5  14         12.56          7.28         3.45 o
   3   5  14          7.90          8.65         3.46 o
   4   5  14          2.06          3.74         3.73 o
   5   5  14         14.72         14.05         9.00 o
   0   6  14          9.33         18.90         6.07 o
   1   6  14          9.32          8.57         3.48 o
   2   6  14          0.07          5.64         3.30 o
   3   6  14          0.01          3.53         3.29 o
   4   6  14          0.10          5.88         3.86 o
   1   7  14          2.20          0.73         3.38 o
   2   7  14          1.59          9.98         4.05 o
                                                
