# Supplementary material for: Improving data quality for three-dimensional electron diffraction by a post-column energy filter and a new crystal tracking method
Source: J Appl Crystallogr. 2022 Nov 29;55(Pt 6):1583–91. doi: 10.1107/S1600576722009633 (PMC9721325; doi:10.1107/S1600576722009633)
Supplement: Supplementary file 4 [file j-55-01583-sup4.zip › nb5321ZSM-5_crystal3_noEXTI_100evsup40.hkl]

#
# h,k,l, Fc-squared, Fo-squared, sigma(Fo-squared), status flag
#
data_100ev
_shelx_title ' '
_shelx_refln_list_code          4
_shelx_F_calc_maximum      265.01
_exptl_crystal_F_000       939.25
_reflns_d_resolution_high  0.9003

loop_
 _space_group_symop_operation_xyz
 'x, y, z'
 '-x, -y, -z'
 '-x+1/2, -y, z+1/2'
 'x+1/2, y, -z+1/2'
 '-x, y+1/2, -z'
 'x, -y+1/2, z'
 'x+1/2, -y+1/2, -z+1/2'
 '-x+1/2, y+1/2, z+1/2'

_cell_length_a    20.0220
_cell_length_b    19.8990
_cell_length_c    13.3830
_cell_angle_alpha  90.000
_cell_angle_beta   90.000
_cell_angle_gamma  90.000

_shelx_F_squared_multiplier     1.000

loop_
 _refln_index_h
 _refln_index_k
 _refln_index_l
 _refln_F_squared_calc
 _refln_F_squared_meas
 _refln_F_squared_sigma
 _refln_observed_status
   2   0   0      24300.07       2440.65       139.00 o
   4   0   0       8024.54       1431.38        97.47 o
   6   0   0       8570.16       2476.53       184.21 o
  10   0   0      21390.31       6038.17       344.95 o
  12   0   0         19.00        826.80        70.69 o
   2   1   0        476.84        371.54        25.02 o
   4   1   0        560.48        461.34        22.84 o
   6   1   0        506.96        748.20        30.90 o
   8   1   0         18.76         23.75         2.77 o
  10   1   0         62.60         58.30         4.58 o
  12   1   0         83.74         81.64        49.82 o
   2   2   0        276.10        540.00        34.16 o
   4   2   0        172.64        161.78         7.79 o
   6   2   0         92.64        145.49        17.92 o
   8   2   0       1107.00       1505.52        87.29 o
  10   2   0        757.00        555.54        48.61 o
  12   2   0         38.72        106.34        67.18 o
   4   3   0       2903.60       2453.57       153.95 o
   6   3   0       2162.95       1984.20       148.85 o
   8   3   0        305.65        391.32        17.48 o
  10   3   0         82.47        147.34         8.31 o
  12   3   0       1557.93       1530.79       127.58 o
   4   4   0         55.00         40.55        10.26 o
   6   4   0         14.26         38.82        10.02 o
   8   4   0         29.80         63.21         7.06 o
  10   4   0        218.83        261.70        44.89 o
  12   4   0          0.19          3.49         6.42 o
   6   5   0       1858.15       1795.64       105.03 o
   8   5   0         10.76          9.71         4.71 o
  10   5   0         36.91         49.04         9.64 o
  12   5   0        129.31        130.73        17.13 o
   6   6   0        117.61         71.39        12.77 o
   8   6   0        416.01        403.97        52.49 o
  10   6   0        197.63        225.31        33.25 o
  12   6   0         40.63         38.95        10.30 o
   8   7   0         81.33         65.80         8.62 o
  10   7   0         43.22         49.03        16.71 o
   8   8   0       1356.40        919.58        94.27 o
  10   8   0         55.08         71.82        12.71 o
  10   9   0          6.54         -0.11         7.43 o
  10  10   0       1474.76       1558.12       134.12 o
   1   0   1      20266.45       1793.19       146.18 o
   2   0   1         76.61        133.34         5.90 o
   3   0   1      10544.38       2089.49       109.35 o
   4   0   1         21.82        123.79         5.67 o
   5   0   1      70229.53      12416.46       960.45 o
   6   0   1        755.28        620.53       124.73 o
   7   0   1        924.49        708.74        70.68 o
   8   0   1         25.18         40.65         6.76 o
   9   0   1        150.62        145.76         9.01 o
  10   0   1         90.47        141.81         8.94 o
  11   0   1        300.96        307.74        42.55 o
  12   0   1        188.84        125.99        15.83 o
   0   1   1      15879.68       2076.14        83.87 o
   1   1   1       3133.10       1307.56        43.81 o
   2   1   1          6.90        129.49         5.87 o
   3   1   1         37.13        107.74         7.12 o
   4   1   1         96.13        128.19        10.03 o
   5   1   1         42.23         39.96         3.14 o
   6   1   1         92.32        107.05         5.02 o
   7   1   1         87.62        134.39        10.85 o
   8   1   1        651.94        627.57        39.87 o
   9   1   1         43.44         45.18         4.33 o
  10   1   1        162.64        259.38        42.87 o
  11   1   1         96.89        121.86        37.06 o
  12   1   1         39.19        149.12       129.16 o
   1   2   1        312.95        671.94        49.36 o
   2   2   1         24.57         46.31        10.43 o
   3   2   1        654.52        833.36        56.60 o
   4   2   1       3915.33       2945.59       519.05 o
   5   2   1       1290.03       1286.49       128.45 o
   6   2   1        116.57        177.88         7.00 o
   7   2   1         17.96         21.32         3.90 o
   8   2   1         66.28         77.34         3.79 o
   9   2   1         18.27         20.75         3.32 o
  10   2   1        106.44        107.03         5.23 o
  11   2   1         15.12         21.38         3.04 o
  12   2   1        312.64        339.62        33.30 o
   0   3   1       5583.53        792.61        46.80 o
   1   3   1       2990.70        926.53       244.00 o
   2   3   1         10.98         21.74         3.22 o
   3   3   1        353.65        510.17        22.00 o
   4   3   1        264.16        251.48        26.74 o
   5   3   1         62.95         82.00         9.00 o
   6   3   1         10.81         32.58         8.56 o
   7   3   1       1465.76       1294.57        53.97 o
   8   3   1         27.92         55.19         7.85 o
   9   3   1        210.67        231.50        11.91 o
  10   3   1        191.90        149.59         6.83 o
  11   3   1       1188.13       1253.85        65.06 o
  12   3   1        201.33        223.38        16.69 o
   1   4   1        266.63        223.27        29.75 o
   2   4   1          2.23         26.56        10.31 o
   3   4   1         53.64         67.88         5.15 o
   4   4   1         30.12         27.41         3.69 o
   5   4   1        421.82        566.78        34.86 o
   6   4   1          1.90          2.84         3.53 o
   7   4   1          7.93          7.73         4.43 o
   8   4   1          6.64         14.58         6.24 o
   9   4   1          8.51         15.39         2.39 o
  10   4   1          6.36         10.16         2.88 o
  11   4   1          6.34          9.36         3.07 o
  12   4   1          8.76        123.44        32.99 o
   2   5   1          5.51         50.61         6.53 o
   3   5   1        393.48        582.91        36.16 o
   4   5   1        513.15        400.36        26.34 o
   5   5   1         25.50         20.43         4.51 o
   6   5   1        191.64        273.05        13.56 o
   7   5   1        164.14        185.25        14.56 o
   8   5   1        170.88        194.37        37.68 o
   9   5   1        180.23        173.35        24.00 o
  10   5   1       1174.83        962.07        36.96 o
  11   5   1        765.25        827.40        35.82 o
  12   5   1        260.15        343.78        62.18 o
   3   6   1        117.09        114.63        21.59 o
   4   6   1         13.45         17.12         9.04 o
   5   6   1        430.68        464.55        31.18 o
   6   6   1         14.34          9.36         3.75 o
   7   6   1         34.40         17.33        12.88 o
   8   6   1         15.71         14.13        10.47 o
   9   6   1          4.63         17.11         6.33 o
  10   6   1         18.88         15.18         3.53 o
  11   6   1         12.04         32.23        25.79 o
  12   6   1         36.17         22.32        10.23 o
   4   7   1         50.40         57.18         8.06 o
   5   7   1         19.79         42.32         7.18 o
   6   7   1          4.77         12.79         4.78 o
   7   7   1        191.60        222.77        24.05 o
   8   7   1         97.49        109.85        11.14 o
   9   7   1        205.04        207.61        27.52 o
  10   7   1         37.33         36.54        13.70 o
  11   7   1         37.38         38.71        21.27 o
  12   7   1          5.00         15.28         9.42 o
   5   8   1        139.75        224.66        18.03 o
   6   8   1         38.43         24.79        11.24 o
   7   8   1        494.04        422.06        69.10 o
   8   8   1         47.14         50.74         9.75 o
   9   8   1          2.11          6.51         3.88 o
  10   8   1         49.70         27.72        11.78 o
  11   8   1         41.29         38.21         7.50 o
  12   8   1        444.32        460.45        46.13 o
   6   9   1          0.18         20.82        13.07 o
   7   9   1          3.24         11.56        16.84 o
   8   9   1         74.19         93.14        11.77 o
   9   9   1         69.06         90.47         8.23 o
  10   9   1          1.00         12.57         5.22 o
  11   9   1         23.09         15.54         9.96 o
  12   9   1         14.57          5.27         9.18 o
   8  10   1         46.14         61.63        10.24 o
   9  10   1          0.02         36.42        11.59 o
  10  10   1          0.35          7.56         5.88 o
  11  10   1         43.51         41.23         8.80 o
  12  10   1         12.04         11.92         9.16 o
   8  11   1         27.79         74.06        13.21 o
   9  11   1         28.52         16.81         8.35 o
  10  11   1         12.10         24.82        10.48 o
  11  11   1          4.52         -3.38         7.94 o
  12  11   1          5.41         16.04        11.23 o
   9  12   1          7.72         20.17        10.40 o
  10  12   1         33.15         23.94        12.10 o
  10  13   1         37.21         56.03        14.72 o
   0   0   2       5995.02       1975.46       113.04 o
   1   0   2       9346.95       1811.66       143.78 o
   2   0   2       5164.22       2702.67       358.05 o
   3   0   2        221.99        143.31        52.32 o
   4   0   2         59.83        220.72         9.84 o
   5   0   2        170.57        330.13        40.84 o
   6   0   2         73.46        153.83        14.38 o
   7   0   2        166.01        261.09        13.99 o
   8   0   2        707.22       1530.10       149.97 o
   9   0   2        385.29        201.74        16.35 o
  10   0   2        282.16       5646.74       263.50 o
  11   0   2        385.68        557.65        46.81 o
  12   0   2       1890.02       1064.11        90.60 o
  13   0   2        131.25        116.60        16.82 o
   1   1   2        376.76        616.38        58.23 o
   2   1   2        227.55        364.79        12.28 o
   3   1   2       1906.06       1904.77        84.37 o
   4   1   2         81.24        194.24        17.31 o
   5   1   2       1451.42       1274.57        57.76 o
   6   1   2        411.65        402.28        31.64 o
   7   1   2        206.45        254.71        17.78 o
   8   1   2         20.64         18.98         2.45 o
   9   1   2          6.08         12.91         1.63 o
  10   1   2         10.13         11.04         1.96 o
  11   1   2         27.23         34.05         5.66 o
  12   1   2        118.94         84.22        44.93 o
  13   1   2        493.35        408.28       262.83 o
   0   2   2       4171.13       1300.98        90.95 o
   1   2   2        774.44        250.35        10.71 o
   2   2   2          7.71        197.55         7.79 o
   3   2   2        108.76        120.69        13.96 o
   4   2   2          4.41         14.91         2.12 o
   5   2   2        181.91        184.97         9.48 o
   6   2   2         70.06         78.28         5.40 o
   7   2   2         99.27         82.90        15.72 o
   8   2   2         38.52        114.17        33.00 o
   9   2   2        312.60        277.26        38.48 o
  10   2   2         21.63         30.18         8.35 o
  11   2   2         29.25         63.23        18.81 o
  12   2   2         25.76         35.83        19.02 o
  13   2   2         33.16         58.71        12.25 o
   1   3   2        100.84        188.40         6.56 o
   2   3   2       1105.09        774.31        57.86 o
   3   3   2       1170.69       1214.13        50.37 o
   4   3   2       5322.70       3698.65       635.14 o
   5   3   2        405.33        460.11        74.38 o
   6   3   2       3875.55       3560.40       144.75 o
   7   3   2        449.62        391.97        18.13 o
   8   3   2         78.01         36.43         4.15 o
   9   3   2         67.20         87.66        10.32 o
  10   3   2          2.24         67.03        27.24 o
  11   3   2         22.97         20.56         3.08 o
  12   3   2         13.18         41.12        11.59 o
  13   3   2        690.31       1358.34       115.87 o
   0   4   2          1.80         94.85        19.06 o
   1   4   2         41.99        162.57         8.29 o
   2   4   2        116.80         74.31        10.26 o
   3   4   2          6.26         11.93         3.31 o
   4   4   2          3.78          6.59         2.98 o
   5   4   2         12.71          9.91         3.13 o
   6   4   2          4.28         13.55         3.19 o
   7   4   2          7.09         14.71         6.56 o
   8   4   2        209.72        147.11        25.08 o
   9   4   2          7.66         11.30         4.51 o
  10   4   2         50.78         45.82         4.99 o
  11   4   2         11.27          8.14         4.00 o
  12   4   2          7.68         74.29        61.46 o
  13   4   2          0.23         20.84         8.20 o
   1   5   2        942.70        911.66       161.95 o
   2   5   2       1077.87       1090.07        46.02 o
   3   5   2       6494.85       5215.63       211.67 o
   4   5   2        514.37        255.63        24.62 o
   5   5   2       4567.59       4595.62       208.22 o
   6   5   2       1837.02       1924.85       112.86 o
   7   5   2        276.62        314.24        27.20 o
   8   5   2        180.76        196.92        37.36 o
   9   5   2         35.18         34.68         4.54 o
  10   5   2          3.18         34.88         9.38 o
  11   5   2         29.53         25.00         5.16 o
  12   5   2        355.61        261.74        64.60 o
  13   5   2       2485.67       2103.32       176.60 o
   0   6   2        377.59        320.16        33.13 o
   1   6   2         39.70         79.20         9.07 o
   2   6   2         73.84        130.46        11.97 o
   3   6   2         13.84         14.63         3.78 o
   4   6   2          6.02          2.72         3.82 o
   5   6   2         22.04         53.56        25.79 o
   6   6   2          9.71         16.04         3.87 o
   7   6   2         16.70         18.53         4.30 o
   8   6   2          6.90          6.71         5.05 o
   9   6   2         20.40         38.49        17.28 o
  10   6   2          0.29          2.93         4.64 o
  11   6   2         14.24         45.76        28.76 o
  12   6   2          1.01          6.84         5.70 o
  13   6   2         57.41         44.83        13.51 o
   1   7   2         11.18        112.05        10.90 o
   2   7   2        144.74        279.79        49.56 o
   3   7   2        190.70        164.93        21.97 o
   4   7   2       1104.90       1343.47        61.36 o
   5   7   2         81.88        109.31        16.00 o
   6   7   2        218.04        247.41        23.04 o
   7   7   2         26.81         23.78         4.84 o
   8   7   2          7.31         14.39         4.35 o
   9   7   2         23.04         14.68         4.40 o
  10   7   2         24.42         24.56         5.09 o
  11   7   2         14.83         19.22         6.12 o
  12   7   2        170.47        141.96        36.31 o
   2   8   2        262.15        256.67        19.63 o
   3   8   2          7.97          1.32         5.04 o
   4   8   2         94.96        136.64        44.16 o
   5   8   2         89.44         59.66        10.41 o
   6   8   2         58.04         55.17        11.61 o
   7   8   2         69.62        118.53        15.12 o
   8   8   2        112.97         75.03         7.34 o
   9   8   2         32.61        160.33        32.19 o
  10   8   2         27.81         50.85         9.78 o
  11   8   2        199.52        154.14        15.12 o
  12   8   2        540.81        699.39        45.86 o
   3   9   2         65.37         49.38         8.69 o
   4   9   2          0.06         -1.40         5.57 o
   5   9   2         20.93         27.88        12.14 o
   6   9   2          1.57         21.59        13.12 o
   7   9   2         10.54          6.57         4.03 o
   8   9   2          4.66         13.40         4.73 o
   9   9   2          3.20          8.78         4.44 o
  10   9   2          3.68         -0.07         4.70 o
  11   9   2          0.94          7.79         6.73 o
  12   9   2          4.79          7.93         5.81 o
   4  10   2         24.69         32.29         8.12 o
   5  10   2          0.02          0.99         5.50 o
   7  10   2          9.03         11.91         4.61 o
   8  10   2         77.87        151.66        11.06 o
   9  10   2         14.64         23.00         6.62 o
  10  10   2          2.09         72.07        41.97 o
  11  10   2          4.84          9.64         8.76 o
  12  10   2        221.23        272.77        32.50 o
   5  11   2         74.01         63.38        11.04 o
   6  11   2         25.41         22.76         7.70 o
   7  11   2         22.47          7.68         6.65 o
   8  11   2          4.21          9.44         5.32 o
   9  11   2         10.29          9.10         8.11 o
  10  11   2          0.04         -4.39         4.39 o
  11  11   2          0.58         -5.80         6.73 o
  12  11   2         38.22         31.38        13.43 o
   6  12   2         43.07         27.27        13.25 o
   8  12   2         10.46         46.27         9.98 o
   9  12   2        250.21        297.46        25.32 o
  10  12   2        103.13         97.53        19.13 o
  11  12   2          0.35         18.33        18.50 o
  12  12   2         32.49         24.37        13.49 o
   8  13   2          6.40         33.19        26.44 o
   9  13   2         56.22         75.93        13.12 o
  10  13   2         22.44         56.08        15.50 o
  11  13   2          8.59         40.09        34.43 o
  12  13   2         48.46         53.45        15.53 o
   7  14   2          2.56        -10.95        10.95 o
   9  14   2         11.86         31.02        10.66 o
  10  14   2         91.40         45.44        15.31 o
  11  14   2          1.98         -4.43        11.55 o
  12  14   2          5.52          2.04         9.92 o
   8  15   2          0.25         -4.69        10.17 o
   9  15   2          5.80         10.24        10.96 o
  10  15   2          3.93         15.59        12.28 o
  10  16   2         12.90         56.37        14.98 o
   1   0   3       1890.88       2037.18        99.12 o
   2   0   3       1038.99       1257.12        51.52 o
   3   0   3      31617.14       3902.10       524.79 o
   4   0   3       5673.61       3172.79       868.32 o
   5   0   3       8379.20       4977.02      1014.12 o
   6   0   3       1914.56       1015.89       134.89 o
   7   0   3       5540.44       3138.30       573.97 o
   8   0   3        234.92        261.31        13.98 o
   9   0   3         84.88         45.06         4.41 o
  10   0   3        114.15         87.87        10.39 o
  11   0   3        395.46        427.11        26.49 o
  12   0   3         15.29        265.68        29.13 o
   0   1   3       3020.99       3569.06       298.60 o
   1   1   3        851.51       1277.43        37.17 o
   2   1   3        176.45        179.28        12.75 o
   3   1   3          6.12         18.50         3.48 o
   4   1   3          2.83         20.62         2.31 o
   5   1   3          5.26         17.71         2.23 o
   6   1   3         45.98         48.82         4.78 o
   7   1   3         41.14        147.43        14.57 o
   8   1   3        112.13        123.96         9.24 o
   9   1   3          4.96          7.03         1.92 o
  10   1   3          6.54         14.19         4.89 o
  11   1   3         64.69         77.34        19.31 o
  12   1   3         19.89         68.95        42.26 o
  13   1   3          0.86         13.33         7.31 o
   1   2   3        451.84        709.19        26.32 o
   2   2   3          3.53         21.19         5.10 o
   3   2   3       1603.91       1468.90       118.90 o
   4   2   3        789.35        706.28        37.41 o
   5   2   3       1311.17       1111.63       159.09 o
   6   2   3         25.79         38.56         6.00 o
   7   2   3         70.67         84.31        10.48 o
   8   2   3         73.00         54.81         6.80 o
   9   2   3         49.17         23.00         4.05 o
  10   2   3         13.27         21.15         6.51 o
  11   2   3          5.74         36.47        14.26 o
  12   2   3        126.91        124.82        13.92 o
  13   2   3        350.68        281.00        21.32 o
   0   3   3       1577.65       1321.91       184.72 o
   1   3   3      15224.64       9543.82       271.38 o
   2   3   3        560.41        641.23        20.94 o
   3   3   3        746.10        572.95        21.84 o
   4   3   3         11.93         19.87         4.27 o
   5   3   3        136.06        119.58        22.33 o
   6   3   3         37.52         41.64         3.25 o
   7   3   3          6.12         21.06         6.82 o
   8   3   3       1207.39       1133.50        86.40 o
   9   3   3       1530.04       1617.68        95.67 o
  10   3   3         11.21         11.61         4.70 o
  11   3   3        198.35        176.56        15.99 o
  12   3   3        276.68        212.74        61.53 o
  13   3   3          6.37         29.28         9.31 o
   1   4   3         24.58         22.34         3.03 o
   2   4   3         15.54         17.36         3.90 o
   3   4   3        457.08        388.79        18.07 o
   4   4   3         42.25        103.57        59.21 o
   5   4   3          5.19         15.05         5.13 o
   6   4   3         31.39         49.49        12.42 o
   7   4   3          6.72         12.18         3.68 o
   8   4   3          6.17         35.87        13.57 o
   9   4   3          5.12         17.30         5.17 o
  10   4   3          2.14          4.46         3.83 o
  11   4   3         10.83         13.65         4.05 o
  12   4   3          4.37         11.53         5.40 o
  13   4   3        178.07        161.33        60.63 o
   0   5   3       9852.21       7013.84       287.61 o
   1   5   3       6629.26       5093.60       145.90 o
   2   5   3        449.77        346.50        45.08 o
   3   5   3         30.21         43.22         5.25 o
   4   5   3        140.77        130.18        18.28 o
   5   5   3         84.82         78.34         6.51 o
   6   5   3         25.76         53.85         9.39 o
   7   5   3        167.29        186.30        17.46 o
   8   5   3       1701.50        869.27       373.60 o
   9   5   3         48.94         49.25         8.07 o
  10   5   3         39.46         66.13         6.53 o
  11   5   3        436.56        573.11        49.56 o
  12   5   3        114.31         96.51        11.08 o
  13   5   3          8.60         25.17        13.99 o
   1   6   3         65.15         85.10        14.41 o
   2   6   3         21.50         15.73         3.26 o
   3   6   3        278.42        411.62        19.75 o
   4   6   3         89.95         60.48         6.04 o
   5   6   3        132.12        199.36        16.11 o
   6   6   3         18.53         26.73         4.41 o
   7   6   3         73.95         63.40        23.91 o
   8   6   3         44.49         52.43        19.44 o
   9   6   3          0.11         17.08         4.16 o
  10   6   3          8.30         16.42         4.32 o
  11   6   3          5.19         13.09         9.89 o
  12   6   3          0.40         17.21         6.08 o
  13   6   3        220.99        188.54        23.73 o
   0   7   3        228.44        129.52        18.73 o
   1   7   3       1383.38       1295.56        47.09 o
   2   7   3         50.15         62.33        11.59 o
   3   7   3         70.47         76.43        10.35 o
   4   7   3         14.81         12.99         4.18 o
   5   7   3         69.12        103.32        11.06 o
   6   7   3          9.44          8.18         4.45 o
   7   7   3         74.57         77.72         7.01 o
   8   7   3         36.52         56.93         9.10 o
   9   7   3        515.64        465.82        23.59 o
  10   7   3         21.52         31.20         5.50 o
  11   7   3         21.82         31.66        14.68 o
  12   7   3         14.77         19.29        10.74 o
  13   7   3         36.34         39.00        11.43 o
   1   8   3         98.02         86.22         9.55 o
   2   8   3         26.48        192.10       130.18 o
   3   8   3        385.97        408.73        69.25 o
   4   8   3       3120.96       2657.39       123.83 o
   5   8   3        258.78        213.98        33.16 o
   6   8   3        406.58        422.38        31.93 o
   7   8   3        619.50        718.17        60.14 o
   8   8   3        284.82        243.57        14.30 o
   9   8   3         77.15         61.24         9.03 o
  10   8   3         12.26         11.90         4.44 o
  11   8   3         18.79         17.17         5.96 o
  12   8   3        332.80        424.76        30.44 o
  13   8   3        616.21        845.47        77.63 o
   0   9   3         37.13         43.21         8.20 o
   1   9   3         67.17         49.02         9.42 o
   2   9   3         14.35         11.65         5.36 o
   3   9   3         20.98         25.23         6.44 o
   4   9   3         16.39          8.42         4.42 o
   5   9   3         12.40          2.27         3.92 o
   6   9   3          0.05          4.68         4.49 o
   7   9   3          8.54         11.69         4.77 o
   8   9   3        130.33        123.55        10.58 o
   9   9   3          4.85          7.33         4.55 o
  10   9   3         16.49         32.90         5.81 o
  11   9   3         23.22         25.59         6.28 o
  12   9   3          7.56          6.83         6.17 o
  13   9   3         17.47         38.66        12.57 o
   1  10   3         43.22         32.11         7.87 o
   2  10   3         29.24         31.81         8.14 o
   3  10   3       1877.38       1217.27       103.26 o
   4  10   3         50.69        105.27         9.10 o
   5  10   3        240.97        279.45        45.77 o
   6  10   3          6.53         11.05         7.35 o
   7  10   3        179.07        151.40        15.71 o
   8  10   3          3.25         32.74         6.06 o
   9  10   3          0.06         14.00         9.83 o
  10  10   3         13.51         16.07         5.19 o
  11  10   3         23.86         22.29         7.06 o
  12  10   3         33.43         31.61        12.03 o
  13  10   3       1206.31       1578.01       138.31 o
   2  11   3         23.46         20.87         7.83 o
   3  11   3         20.03         23.91        14.44 o
   4  11   3          1.30          3.35         7.93 o
   5  11   3          0.53          2.68         4.46 o
   6  11   3          0.19         31.62        13.23 o
   7  11   3          0.74          2.11         4.53 o
   8  11   3          5.36          4.09         4.76 o
   9  11   3          0.57          2.05         4.79 o
  10  11   3         17.54         10.02         5.58 o
  11  11   3         15.60          8.81         6.42 o
  12  11   3          5.28          4.96        11.93 o
  13  11   3         18.18         25.08        13.09 o
   3  12   3         61.64        156.48        34.25 o
   4  12   3        303.83        378.09        58.63 o
   5  12   3        419.75        429.87        61.84 o
   6  12   3          1.11         57.46        18.14 o
   7  12   3         21.30         34.46         6.70 o
   8  12   3         41.22         69.09        19.68 o
   9  12   3          6.59         35.29         6.96 o
  10  12   3          9.05         31.33        12.93 o
  11  12   3         13.68          9.12         6.71 o
  12  12   3        175.93        199.44        28.83 o
  13  12   3          1.66         14.65        11.78 o
   4  13   3          7.71         22.49         8.64 o
   5  13   3        125.96         95.86        14.11 o
   6  13   3         15.06         31.96        10.22 o
   7  13   3         16.06         54.17        13.60 o
   8  13   3        556.56        632.59        73.30 o
   9  13   3       1594.55       1532.17       121.74 o
  10  13   3          6.31         16.47         6.74 o
  11  13   3         15.15         12.43        14.50 o
  12  13   3        153.51        170.41        27.05 o
  13  13   3          8.40         12.56        11.66 o
   4  14   3          0.35         10.73        11.35 o
   5  14   3         77.87         89.46        13.41 o
   6  14   3          0.19         22.50         9.07 o
   8  14   3         12.98         17.62         9.69 o
   9  14   3          0.08         -3.67         6.60 o
  10  14   3          7.73          0.07         8.94 o
  11  14   3          4.13          4.73         6.87 o
  12  14   3          0.13          6.02        10.01 o
   5  15   3          8.74         10.36        11.62 o
   6  15   3         27.66         15.68        10.03 o
   7  15   3         48.33         37.63        11.09 o
   8  15   3        176.75        227.52        22.96 o
   9  15   3        143.81        190.72        20.68 o
  10  15   3          9.40         -1.34         7.07 o
  11  15   3          0.33          5.67         6.94 o
  12  15   3          2.57          3.86         9.90 o
   6  16   3        201.24        126.01        25.48 o
   7  16   3         76.57         85.70        31.25 o
   8  16   3          4.24         -1.27         9.88 o
   9  16   3          1.13         -6.14         7.62 o
  10  16   3          0.73         11.92        11.54 o
  11  16   3          2.38          0.93         6.49 o
  12  16   3          0.24         10.22        11.33 o
   7  17   3          0.61         -1.12         9.55 o
   8  17   3          9.79         13.39        11.23 o
   9  17   3         17.75          7.95         8.41 o
  10  17   3          2.44          9.46        10.96 o
  11  17   3          4.09         20.81        12.03 o
   8  18   3          0.02          1.50        11.24 o
   9  18   3         17.17          0.37         9.87 o
  10  18   3          0.10         11.98        10.07 o
  10  19   3          0.73         -1.24         9.08 o
   0   0   4       3083.63        986.33        58.10 o
   1   0   4       8858.09       3263.95       321.31 o
   2   0   4       3157.66       1999.79       263.87 o
   3   0   4        228.25        274.98        17.14 o
   4   0   4        839.10       2115.31       216.71 o
   5   0   4        656.83        423.30        29.91 o
   6   0   4         16.65        106.48        68.82 o
   7   0   4        230.45        204.70        21.61 o
   8   0   4      10176.83       6455.49       370.08 o
   9   0   4        160.52        487.92        25.53 o
  10   0   4        212.43        228.49        19.53 o
  11   0   4        154.06        193.28        17.31 o
  12   0   4       2038.67       1279.97       109.97 o
  13   0   4       1068.75        396.28        40.34 o
   1   1   4        477.98        559.61        43.67 o
   2   1   4         59.89         89.45         6.62 o
   3   1   4        861.29        900.80        84.63 o
   4   1   4         25.00         45.04         4.68 o
   5   1   4       1079.63       1251.15        57.33 o
   6   1   4         61.69         76.58         9.62 o
   7   1   4         16.84         19.57         2.91 o
   8   1   4          6.22         22.63         3.85 o
   9   1   4         34.57         67.14        10.98 o
  10   1   4         12.83         17.65         3.05 o
  11   1   4         23.31         34.87        18.36 o
  12   1   4         62.02         62.97         9.30 o
  13   1   4         70.91        114.66        38.81 o
   0   2   4         19.06         85.31        10.97 o
   1   2   4       1814.66       1127.50       167.28 o
   2   2   4         46.70        102.69         9.63 o
   3   2   4        167.20        144.77        10.28 o
   4   2   4         72.40         36.01         4.12 o
   5   2   4        210.57        233.82         9.62 o
   6   2   4         25.63         39.20         2.71 o
   7   2   4        300.23        333.62        13.11 o
   8   2   4        177.90        213.34         9.09 o
   9   2   4       1004.78        982.53        90.82 o
  10   2   4         18.54         69.73         8.71 o
  11   2   4         75.21         60.01         6.65 o
  12   2   4         38.69         45.57         7.16 o
  13   2   4         35.44         41.42         7.92 o
   1   3   4        152.09        289.49        21.62 o
   2   3   4        349.14        336.84        16.69 o
   3   3   4        176.66        256.48        12.20 o
   4   3   4       1482.24       1406.51        50.44 o
   5   3   4        603.81        648.87        24.63 o
   6   3   4        392.45        411.65        27.57 o
   7   3   4        450.49        279.58        30.16 o
   8   3   4         95.21         73.90         6.15 o
   9   3   4          5.22         20.15         4.22 o
  10   3   4         17.75         15.05         4.16 o
  11   3   4         20.10         42.76         8.69 o
  12   3   4          0.45         38.47        15.71 o
  13   3   4          8.13        101.48        87.77 o
   0   4   4        370.82       1129.92       180.20 o
   1   4   4         14.69          9.95         3.98 o
   2   4   4         59.04         55.06         5.44 o
   3   4   4         46.16         34.44         2.89 o
   4   4   4         21.48         58.06         4.56 o
   5   4   4         11.09          7.05         2.09 o
   6   4   4         13.63         21.70         4.93 o
   7   4   4         11.85         13.42         2.24 o
   8   4   4        278.56        275.27        14.88 o
   9   4   4         24.83         21.20         4.51 o
  10   4   4         12.81         16.53         4.21 o
  11   4   4          5.38         10.05         6.17 o
  12   4   4         78.46         36.60         7.43 o
  13   4   4         11.53         16.30         6.74 o
   1   5   4        822.39        990.48        50.83 o
   2   5   4        409.44        450.45        27.12 o
   3   5   4       2311.31       1991.55        84.14 o
   4   5   4         28.56        164.12        41.57 o
   5   5   4        166.40        174.78         9.91 o
   6   5   4        126.96         77.02         6.98 o
   7   5   4         16.77         16.81         5.17 o
   8   5   4         31.58         40.14        13.49 o
   9   5   4        179.39        157.95        10.94 o
  10   5   4         11.84         14.23         5.43 o
  11   5   4         15.55         15.73         6.24 o
  12   5   4        122.43        152.82        21.01 o
  13   5   4        705.79        930.37       153.52 o
   0   6   4        221.07        229.93        15.66 o
   1   6   4        266.28        183.29        14.61 o
   2   6   4         35.02         47.92         3.92 o
   3   6   4          3.84          4.26         2.40 o
   4   6   4         15.84         17.00         4.58 o
   5   6   4         12.24         12.77         2.55 o
   6   6   4          4.52         24.75         4.45 o
   7   6   4          2.60          8.60         3.81 o
   8   6   4         45.41        143.88        11.85 o
   9   6   4         47.06         69.27         6.89 o
  10   6   4         12.26         19.78         6.49 o
  11   6   4          3.16          7.57         4.00 o
  12   6   4         10.66         53.52         9.06 o
  13   6   4         28.05         20.31        13.89 o
   1   7   4         99.56         89.92         5.24 o
   2   7   4         12.62        139.82        55.35 o
   3   7   4        276.46        319.11        14.43 o
   4   7   4          1.49         35.20        12.15 o
   5   7   4         74.39        104.47        10.66 o
   6   7   4         38.00         39.75         5.38 o
   7   7   4         48.75         55.30         9.05 o
   8   7   4          7.93         38.36        15.94 o
   9   7   4         36.20         36.68         5.82 o
  10   7   4          6.05          4.81         3.86 o
  11   7   4          0.57         11.91         4.65 o
  12   7   4         62.64        105.30        52.12 o
  13   7   4        181.34        238.12        56.30 o
   0   8   4       3346.78       3257.15       134.67 o
   1   8   4       2370.08       1846.75        69.77 o
   2   8   4        615.16        649.69        53.00 o
   3   8   4       1288.38       1112.55        50.10 o
   4   8   4         63.54         77.33         9.85 o
   5   8   4         36.97         42.78         6.05 o
   6   8   4        100.65         79.57         7.55 o
   7   8   4        489.87        515.88        25.32 o
   8   8   4        452.25        465.13        23.58 o
   9   8   4       2998.44       2699.12       188.54 o
  10   8   4        134.03        125.72         9.96 o
  11   8   4         47.99         77.78        12.60 o
  12   8   4        308.28        289.96        23.14 o
  13   8   4        300.94        231.57        38.32 o
   1   9   4          3.70          5.54         3.13 o
   2   9   4          7.63          8.34         3.82 o
   3   9   4          1.85         19.56         6.36 o
   4   9   4         62.48         80.66        10.28 o
   5   9   4        137.96        155.11        17.89 o
   6   9   4         20.95         29.74        11.14 o
   7   9   4          3.92          8.94         4.83 o
   8   9   4          0.53         13.62         4.96 o
   9   9   4          1.53         15.26         5.44 o
  10   9   4         10.65          4.39         4.60 o
  11   9   4          1.42          7.00         6.57 o
  12   9   4          9.74          8.11         6.65 o
  13   9   4         23.78         27.68        12.45 o
   0  10   4       1045.95        802.49        36.80 o
   1  10   4         16.21         26.75         4.55 o
   2  10   4        264.74        156.67        24.23 o
   3  10   4        215.91        165.87        16.42 o
   4  10   4         21.04         35.01         6.19 o
   5  10   4         34.89         33.08         6.12 o
   7  10   4         42.17         62.38        11.26 o
   8  10   4        874.88        912.94        62.09 o
   9  10   4         66.83        112.49        10.36 o
  10  10   4         12.16         56.34         7.27 o
  11  10   4          6.53         14.36         6.27 o
  12  10   4        216.86        163.40        43.47 o
  13  10   4        230.87        263.44        32.78 o
   1  11   4         30.83         33.73         5.24 o
   2  11   4          5.39          5.35         4.61 o
   3  11   4         45.56         54.05         7.27 o
   4  11   4          4.18         11.04         4.94 o
   5  11   4         80.88         63.30         7.63 o
   6  11   4          0.26         -0.13         5.14 o
   7  11   4         10.94         15.07         5.36 o
   8  11   4          9.69         18.13         7.19 o
   9  11   4          0.23         10.19         5.35 o
  10  11   4          8.06         10.93         5.66 o
  11  11   4          6.27         -5.15         5.81 o
  12  11   4          1.65          3.01        15.34 o
  13  11   4         20.47         45.30        14.31 o
   0  12   4        152.44        185.39        26.06 o
   1  12   4        518.97        494.51        36.32 o
   2  12   4         56.90         54.83        10.79 o
   3  12   4        164.43        216.17        18.47 o
   4  12   4         33.88         25.04         5.84 o
   5  12   4         87.48        177.93        18.23 o
   6  12   4         21.77         23.98         6.16 o
   7  12   4        325.47        329.59        26.66 o
   8  12   4         35.72         56.60         9.03 o
   9  12   4        920.46        793.77        38.31 o
  10  12   4          1.72          1.93         7.41 o
  11  12   4        121.32         81.41        10.84 o
  12  12   4         18.30         70.48        29.45 o
  13  12   4          0.05         -6.16         7.35 o
   1  13   4          3.36         24.23        10.72 o
   2  13   4        107.49        119.49        15.42 o
   4  13   4        550.11        478.80        60.18 o
   5  13   4         73.68        106.56        13.01 o
   6  13   4        155.94        163.41        18.50 o
   7  13   4        264.02        267.40        17.68 o
   8  13   4         31.94         26.82         7.13 o
   9  13   4          7.34         34.65         9.09 o
  10  13   4         22.38         11.70         7.22 o
  11  13   4         19.73         11.26        12.28 o
  12  13   4          9.11          9.60        10.46 o
  13  13   4         23.01         60.26        15.54 o
   1  14   4         11.45          0.61        11.45 o
   2  14   4          1.12         39.91        10.62 o
   3  14   4          6.56         -1.35         7.90 o
   4  14   4          3.70          1.92         8.04 o
   5  14   4          0.35         -0.22         6.26 o
   6  14   4          6.47          6.71         5.80 o
   7  14   4          0.73         15.02         6.26 o
   8  14   4          3.73          2.03         7.97 o
   9  14   4         24.35         29.30         7.25 o
  10  14   4          7.51          3.25         5.88 o
  11  14   4          5.82          5.72         6.63 o
  12  14   4          0.20          7.04        11.69 o
  13  14   4         20.32          7.89        11.05 o
   2  15   4          8.26         -4.27        10.20 o
   3  15   4         35.44         46.24        11.28 o
   4  15   4          8.52         12.27         9.12 o
   5  15   4        693.64        780.35        54.28 o
   7  15   4          3.71          2.56         5.26 o
   8  15   4         31.84         19.72         6.43 o
   9  15   4         15.07          9.58         6.12 o
  10  15   4          7.41          0.63         6.08 o
  11  15   4          3.87          1.45         5.91 o
  12  15   4          0.34         47.07        16.61 o
  13  15   4         12.26         17.44        11.64 o
   3  16   4         11.17         15.43        12.33 o
   4  16   4         11.49         20.41         9.42 o
   5  16   4          0.34         -5.04         7.76 o
   6  16   4          0.17         -2.44         8.37 o
   7  16   4         34.62         37.49        11.13 o
   8  16   4        160.22        160.47        15.51 o
   9  16   4          0.68         24.51         8.14 o
  10  16   4         46.97         99.90        12.14 o
  11  16   4         37.65         18.07         7.06 o
  12  16   4         41.51         29.18        15.47 o
  13  16   4          0.00         -4.02        10.03 o
   4  17   4          0.23         20.55        13.58 o
   5  17   4         16.37         -2.02        15.56 o
   6  17   4          1.80          7.72         7.60 o
   7  17   4          0.02         -5.57         7.49 o
   8  17   4          0.09          3.26         7.98 o
   9  17   4          1.34         10.33         6.96 o
  10  17   4          0.23         -4.41         5.90 o
  11  17   4          0.19          7.58         6.47 o
  12  17   4         11.75          1.91        12.07 o
   5  18   4         11.85         12.35        13.29 o
   6  18   4          0.32         15.11         8.93 o
   7  18   4         53.07         39.47        15.57 o
   8  18   4         75.48         73.01        21.79 o
   9  18   4        239.23        285.30        27.04 o
  10  18   4          0.72         18.80         8.48 o
  11  18   4         19.07         -4.38         8.70 o
   6  19   4          0.01          7.81        12.77 o
   7  19   4          3.46         22.17         9.47 o
   8  19   4          0.00          2.46         7.98 o
   9  19   4          2.35          6.45         8.70 o
   7  20   4          0.06         -1.30        11.61 o
   1   0   5       1011.88        789.73        33.64 o
   2   0   5       1258.01        444.77        26.32 o
   3   0   5       3142.91       1659.10       367.03 o
   4   0   5        382.25        395.62        50.86 o
   5   0   5        151.38       3422.99       512.30 o
   6   0   5       1175.08        743.63        32.07 o
   7   0   5        114.88        216.43        42.44 o
   8   0   5       1058.25        767.36       134.67 o
   9   0   5        867.13        483.19        25.70 o
  10   0   5         40.64         57.80         5.96 o
  11   0   5         55.60        209.75        18.29 o
  12   0   5       1025.67        559.74        37.90 o
  13   0   5        480.71        410.63        41.34 o
  14   0   5       1018.12        662.47        61.75 o
   0   1   5        672.60        682.69        86.31 o
   1   1   5        200.16        154.41         8.25 o
   2   1   5         18.35         33.98         2.85 o
   3   1   5         42.53         42.31         5.53 o
   4   1   5          9.81          8.56         2.67 o
   5   1   5         25.65         27.72         3.23 o
   6   1   5         60.60         61.71         6.66 o
   7   1   5         27.17         27.81         2.50 o
   8   1   5        148.32        197.92        25.19 o
   9   1   5         17.35         29.64         3.81 o
  10   1   5         28.42         39.34         8.13 o
  11   1   5         11.97         19.92         9.29 o
  12   1   5          1.47         10.59         4.61 o
  13   1   5         56.45         41.64        10.38 o
  14   1   5         10.34         20.09         7.09 o
   1   2   5         78.09         95.79        10.50 o
   2   2   5         72.62         75.11         6.69 o
   3   2   5        451.48        331.89        21.48 o
   4   2   5        189.70        207.70        47.40 o
   5   2   5         20.37         41.22         5.67 o
   6   2   5          7.12         25.35         6.29 o
   7   2   5          8.90         25.58         6.56 o
   8   2   5          4.61          9.28         4.01 o
   9   2   5         56.36         98.86         7.59 o
  10   2   5         15.38         12.13         2.54 o
  11   2   5         13.90         20.42         4.97 o
  12   2   5         27.16         26.52         7.17 o
  13   2   5        151.17        159.21        17.52 o
  14   2   5          0.12         11.84         6.16 o
   0   3   5       3839.53       3311.85       135.27 o
   1   3   5        176.58        142.23         7.09 o
   2   3   5        274.15        271.57        12.96 o
   3   3   5        129.68        102.78         5.64 o
   4   3   5         42.97         66.83         5.81 o
   5   3   5          2.46         16.63         3.43 o
   6   3   5         66.51        111.25        38.85 o
   7   3   5        136.81        110.04        13.65 o
   8   3   5        317.84        348.80        45.30 o
   9   3   5        361.74        403.22        47.43 o
  10   3   5        383.01        383.59        22.44 o
  11   3   5          1.19         -0.22         4.77 o
  12   3   5         32.82         39.02         8.66 o
  13   3   5         53.03        100.43        12.07 o
  14   3   5         24.98         34.19         8.47 o
   1   4   5          5.24         11.95         2.51 o
   2   4   5         32.38         33.88         3.50 o
   3   4   5          0.66         15.19         2.99 o
   4   4   5         28.93         31.35         4.67 o
   5   4   5        178.97        170.92         8.19 o
   6   4   5          9.03         11.66         2.67 o
   7   4   5         19.36         22.75         5.00 o
   8   4   5         18.42         21.34         3.57 o
   9   4   5         14.94          8.99         3.26 o
  10   4   5          3.52          8.72         2.72 o
  11   4   5         14.35         24.35         4.69 o
  12   4   5         27.87         20.25         4.77 o
  13   4   5         17.10         12.49         5.88 o
  14   4   5         32.39         24.75        10.19 o
   0   5   5        298.89       1096.14       185.35 o
   1   5   5        225.27        218.26         9.63 o
   2   5   5         32.21         84.07        11.74 o
   3   5   5        550.03        361.54        17.44 o
   4   5   5         13.83         74.71         5.36 o
   5   5   5        114.80         89.15         6.57 o
   6   5   5          5.32         41.46         9.18 o
   7   5   5        117.05         85.42         4.80 o
   8   5   5       1139.87       1180.99        67.89 o
   9   5   5        129.92        216.37        12.67 o
  10   5   5         56.74         48.71        18.78 o
  11   5   5         20.45         34.00         5.56 o
  12   5   5         15.19         14.99         5.93 o
  13   5   5        641.68        792.33        51.87 o
  14   5   5        119.51        308.58        35.22 o
   1   6   5         20.10         22.66         3.12 o
   2   6   5          5.00         64.09        18.84 o
   3   6   5        104.48        126.74        22.85 o
   4   6   5          8.10        177.25       110.98 o
   5   6   5          2.45         59.96        16.02 o
   6   6   5          0.48         44.02        10.22 o
   7   6   5         16.05         13.59         4.32 o
   8   6   5          6.13         10.87         4.32 o
   9   6   5         59.24         32.13         4.31 o
  10   6   5          0.00          6.00         7.21 o
  11   6   5          5.72         10.67         4.41 o
  12   6   5          5.11         13.55         5.25 o
  13   6   5         15.41         23.74         7.31 o
  14   6   5          9.60          9.58         9.80 o
   0   7   5          2.77         15.39         6.54 o
   1   7   5        143.80        186.14        11.62 o
   2   7   5         19.75         54.33        11.33 o
   3   7   5         50.54         46.82         5.41 o
   4   7   5         10.98          9.95         4.03 o
   5   7   5         43.47         55.65         6.11 o
   6   7   5         14.30         21.88         4.29 o
   7   7   5        298.89        311.48        17.19 o
   8   7   5         71.89        166.81        18.56 o
   9   7   5        542.76        572.22        39.40 o
  10   7   5          0.65          3.74         4.32 o
  11   7   5         75.61         61.54         7.33 o
  12   7   5         11.36         11.50         5.84 o
  13   7   5          9.20         23.31         7.69 o
  14   7   5          0.03          6.81         9.98 o
   1   8   5        111.95        136.10         6.82 o
   2   8   5         29.82         26.17         6.66 o
   3   8   5        217.67        235.06        13.56 o
   4   8   5       1165.80       1135.77        51.06 o
   5   8   5       1054.44       1157.83        35.70 o
   6   8   5         69.50         83.93         7.41 o
   7   8   5        187.25        165.22        12.39 o
   8   8   5        649.55        481.69        76.12 o
   9   8   5         53.54         50.83         6.85 o
  10   8   5          1.92         31.30         9.91 o
  11   8   5          6.63         10.22         4.75 o
  12   8   5        304.78        296.95       153.40 o
  13   8   5         23.41         60.77        10.68 o
   0   9   5         31.80         39.31         5.83 o
   1   9   5          3.55          7.03         2.90 o
   2   9   5         10.28          7.45         3.28 o
   3   9   5         22.04         26.50         3.73 o
   4   9   5         13.23         16.29         3.31 o
   5   9   5          6.17          5.11         3.26 o
   6   9   5         27.74         34.93         5.74 o
   7   9   5          1.83          7.03         4.82 o
   8   9   5         16.90         22.32         5.70 o
   9   9   5          7.86         19.33         6.11 o
  10   9   5          5.66         11.16         4.87 o
  11   9   5         22.21         14.37        13.29 o
  12   9   5         26.10         24.47         7.73 o
  13   9   5          0.24         -0.16         6.17 o
  14   9   5          1.35         13.34         9.07 o
   1  10   5         92.16         91.97        11.16 o
   2  10   5         80.15         79.79         9.06 o
   3  10   5        439.16        483.25        70.51 o
   4  10   5        302.46        375.67        16.47 o
   5  10   5         14.22         44.89        11.18 o
   6  10   5         25.84         47.70        13.02 o
   7  10   5         12.11         48.13        15.76 o
   8  10   5        211.44        236.80        23.87 o
   9  10   5         12.89          9.59         7.40 o
  10  10   5          8.80          2.92         4.86 o
  11  10   5         46.61          3.59         8.29 o
  12  10   5        215.03        210.66        16.90 o
  13  10   5        146.72        181.05        18.40 o
  14  10   5        214.03        271.05        33.45 o
   0  11   5         15.57         22.86         5.44 o
   1  11   5         57.86         55.42        11.66 o
   2  11   5          2.73          3.06         3.03 o
   3  11   5          9.97          9.79         4.15 o
   4  11   5          3.53          6.85         4.00 o
   5  11   5          1.06          9.63         5.02 o
   6  11   5         19.91         16.76         5.52 o
   7  11   5          4.33         13.76         5.57 o
   8  11   5         39.11         35.36         9.78 o
   9  11   5         74.80         61.45         8.66 o
  10  11   5         20.45         11.52         6.08 o
  11  11   5         17.31         27.39         7.28 o
  12  11   5          9.44          8.51         6.15 o
  13  11   5          1.54          4.64         6.74 o
  14  11   5          0.13          0.61         9.29 o
   1  12   5         10.57         19.14         4.23 o
   2  12   5          9.38         80.69        38.22 o
   3  12   5        136.28        126.57         8.79 o
   4  12   5        221.81        233.40        13.56 o
   5  12   5         15.92         17.84         5.93 o
   6  12   5         54.84         55.17        10.07 o
   7  12   5         23.87          9.41         8.40 o
   8  12   5         33.08         50.53         7.79 o
   9  12   5         17.16         30.41        12.56 o
  10  12   5         14.65         14.23         5.99 o
  11  12   5          2.38          6.41         6.27 o
  12  12   5        121.59        115.16        13.13 o
  13  12   5        105.96        137.23        23.06 o
  14  12   5         49.64         42.74        14.95 o
   0  13   5       1126.81       1132.73        73.08 o
   1  13   5        422.51        389.00        36.53 o
   2  13   5        157.69        154.01        13.30 o
   3  13   5        112.05        168.42        11.48 o
   4  13   5          1.76         39.96        19.66 o
   5  13   5         26.99         23.63         6.70 o
   6  13   5         12.72        101.81        19.99 o
   7  13   5        197.60        205.16        14.86 o
   8  13   5         39.95        112.84        11.91 o
   9  13   5        814.33        870.24        42.34 o
  10  13   5        166.99        161.80        18.97 o
  11  13   5          5.26         16.04         9.31 o
  12  13   5         23.36         35.18         8.12 o
  13  13   5         20.38         66.02        16.00 o
  14  13   5          8.93         18.61        12.78 o
   1  14   5         29.66         21.68         6.41 o
   2  14   5          9.21          6.06         5.81 o
   3  14   5         81.89        119.26        30.12 o
   4  14   5         21.09         13.50         6.28 o
   5  14   5        498.63        433.77        70.78 o
   6  14   5          1.23          7.07         6.04 o
   7  14   5          0.01          4.76         5.83 o
   8  14   5         26.31         15.86         6.34 o
   9  14   5          0.30          1.11         5.50 o
  10  14   5          0.95         -2.55         4.83 o
  11  14   5          0.37         14.33         7.46 o
  12  14   5          0.64          8.53        10.61 o
  13  14   5         57.50         31.34        12.51 o
   0  15   5        317.89        412.19        36.50 o
   1  15   5        118.25         78.07        10.92 o
   2  15   5          0.97         16.08         9.14 o
   3  15   5         28.85         22.02         7.68 o
   4  15   5         12.91         19.10         6.32 o
   5  15   5          0.17          2.00         5.41 o
   6  15   5         27.98         28.11         6.86 o
   7  15   5          9.12          9.85         5.83 o
   8  15   5          6.17          9.72         5.92 o
   9  15   5         22.33         23.31         6.83 o
  10  15   5          0.14         -0.51         5.00 o
  11  15   5          3.66         15.60         7.61 o
  12  15   5          0.00         11.28        10.42 o
  13  15   5          0.76         -4.91         9.24 o
   1  16   5          9.18          4.78         7.73 o
   2  16   5          6.27         20.82         9.49 o
   3  16   5         17.93         13.97         9.38 o
   4  16   5          0.00         28.39        10.77 o
   5  16   5         30.95         29.31         7.70 o
   6  16   5         61.56         72.20         9.28 o
   7  16   5         22.65         24.06         7.00 o
   8  16   5          7.66          7.28         5.67 o
   9  16   5          7.53         11.04         7.46 o
  10  16   5          0.01          9.60         5.70 o
  11  16   5          0.91         -1.59         6.30 o
  12  16   5         39.02         12.65         9.96 o
  13  16   5         20.34         -4.41        10.05 o
   1  17   5          0.14          1.31        11.00 o
   2  17   5          0.12         15.50         9.15 o
   3  17   5          7.53          1.18         8.31 o
   4  17   5          0.64         -3.19         7.16 o
   5  17   5          1.10          0.66         7.82 o
   6  17   5          2.23         -4.59         5.95 o
   7  17   5          7.19          9.82         5.57 o
   8  17   5          0.00          6.12         5.54 o
   9  17   5         36.76         34.93         7.43 o
  10  17   5         10.68          0.91         5.42 o
  11  17   5          5.50          6.20         6.67 o
  12  17   5          1.33         11.61         8.73 o
   2  18   5          0.92          3.84        12.62 o
   3  18   5          1.55          7.10         7.92 o
   4  18   5         83.81         41.68        11.88 o
   5  18   5          1.85          7.58         9.33 o
   7  18   5         16.51         30.77        10.86 o
   8  18   5         51.12         27.27         7.53 o
   9  18   5          1.16          5.31         6.00 o
  10  18   5          5.05         11.19        12.96 o
   3  19   5          0.66         -3.91        11.64 o
   4  19   5          2.82         -2.61         7.59 o
   5  19   5          2.19          6.85         8.08 o
   6  19   5          3.27          2.54        13.54 o
   7  19   5          0.05         11.45         9.26 o
   8  19   5          5.07         12.05         6.89 o
   4  20   5         11.63          7.10        14.32 o
   5  20   5         66.47         57.69        13.51 o
   0   0   6       1953.76       1781.85       104.73 o
   1   0   6        381.88        451.74        27.44 o
   2   0   6        183.63        277.20        17.15 o
   3   0   6        186.04        255.05        12.95 o
   4   0   6         11.24        190.92        42.16 o
   5   0   6        264.11        327.76        27.54 o
   6   0   6         76.99        606.15        97.64 o
   7   0   6       1343.11       1276.25        53.88 o
   8   0   6       3109.23       1645.97        98.48 o
   9   0   6       1148.87        705.18       166.66 o
  10   0   6         68.30        136.71        24.26 o
  11   0   6       1307.04       1026.37        64.31 o
  12   0   6        155.50        577.29        39.20 o
  13   0   6         34.22         73.56        15.89 o
  14   0   6        325.02        227.45        27.45 o
   1   1   6          2.20         -0.25         2.86 o
   2   1   6          8.45         21.96         2.83 o
   3   1   6        503.01        354.67        60.11 o
   4   1   6         46.58         48.79         3.73 o
   5   1   6         24.49        131.61        52.40 o
   6   1   6         23.80         28.07         3.38 o
   7   1   6         65.96         69.52         5.38 o
   8   1   6         93.85         73.86        18.85 o
   9   1   6          3.72         22.69         8.78 o
  10   1   6          6.31          8.85         4.51 o
  11   1   6         18.85         27.65         7.38 o
  12   1   6         34.54         27.30         5.69 o
  13   1   6        363.78        253.69        20.76 o
  14   1   6         38.96         27.32         7.97 o
   0   2   6         54.05         92.79        18.61 o
   1   2   6        239.78        359.27        17.44 o
   2   2   6         62.93         44.10         8.10 o
   3   2   6          6.29         29.47         5.53 o
   4   2   6          7.37         17.10         4.21 o
   5   2   6         55.34         55.10         3.75 o
   6   2   6          6.04         12.75         2.61 o
   7   2   6         37.72         59.65         3.87 o
   8   2   6        174.84        258.33        21.39 o
   9   2   6        310.06        294.67        28.70 o
  10   2   6          6.55         13.40         5.06 o
  11   2   6         10.46         12.74         4.50 o
  12   2   6         16.04         13.13         4.75 o
  13   2   6          5.17         20.35         7.11 o
  14   2   6         33.84         47.19        13.18 o
   1   3   6        437.25        194.16        29.20 o
   2   3   6          3.87         43.71         6.55 o
   3   3   6          5.82        113.98        35.85 o
   4   3   6       2284.77       1698.34       160.80 o
   5   3   6       2061.47       1550.76       126.01 o
   6   3   6         89.98        187.75         7.64 o
   7   3   6         46.35         68.54         5.20 o
   8   3   6        206.01        273.77        15.40 o
   9   3   6          4.61         14.52         2.97 o
  10   3   6         11.41         24.33         6.42 o
  11   3   6         30.39         19.80         5.40 o
  12   3   6        197.77        177.83        25.71 o
  13   3   6        144.48        151.70        64.42 o
  14   3   6        292.95        324.62        74.29 o
   0   4   6         91.03         87.38         6.90 o
   1   4   6         11.33         14.54         3.09 o
   2   4   6          6.43         10.62         2.57 o
   3   4   6          5.62         11.18         2.96 o
   4   4   6         12.21         22.56         2.98 o
   5   4   6          3.20          5.16         2.31 o
   6   4   6         20.03         34.90         3.22 o
   7   4   6          8.08          8.20         3.04 o
   8   4   6          1.79         19.48         6.37 o
   9   4   6          0.27         15.14         4.74 o
  10   4   6         11.26         30.57        11.04 o
  11   4   6          7.31         19.90         6.80 o
  12   4   6         19.90         15.77         5.04 o
  13   4   6          8.85         27.02         7.96 o
  14   4   6          0.00         19.85         7.23 o
   1   5   6          9.27         11.74         2.94 o
   2   5   6        146.89        168.34        13.96 o
   3   5   6       3226.29       2457.36       172.89 o
   4   5   6        812.82        779.80        28.45 o
   5   5   6         25.82         38.92         7.44 o
   6   5   6        120.05         96.47         5.34 o
   7   5   6         92.22        135.69        18.28 o
   8   5   6        802.62        712.82        27.18 o
   9   5   6         43.49         48.45         7.08 o
  10   5   6         27.98         28.90         7.46 o
  11   5   6         59.42         66.14         7.56 o
  12   5   6        317.17        198.09        13.54 o
  13   5   6       2163.20       2124.30       204.97 o
  14   5   6        505.20        430.70        32.09 o
   0   6   6         89.22        856.95        53.74 o
   1   6   6         20.50         49.59         7.28 o
   2   6   6         21.45        918.09        32.27 o
   3   6   6          5.82          6.85         2.65 o
   4   6   6          6.58         16.32         3.28 o
   5   6   6          4.34          4.17         3.03 o
   6   6   6          9.00          7.22         2.67 o
   7   6   6         10.58         16.95         4.11 o
   8   6   6         13.55         23.60         3.54 o
   9   6   6         16.72         12.97         3.50 o
  10   6   6         11.04         17.33         4.10 o
  11   6   6          3.28          7.07         4.50 o
  12   6   6         14.31          4.87         6.06 o
  13   6   6         17.95         38.13        12.28 o
  14   6   6          9.06         12.95         7.11 o
   1   7   6         33.17         64.38         6.87 o
   2   7   6          7.33         15.62         3.49 o
   3   7   6        139.24        147.29        38.09 o
   4   7   6        271.38        354.99        60.42 o
   5   7   6        120.19        112.22         8.54 o
   6   7   6          4.54          7.99         2.87 o
   7   7   6         37.52         38.33         3.80 o
   8   7   6         23.97         24.63         4.15 o
   9   7   6         10.02         15.21         3.80 o
  10   7   6         10.99         12.52         3.65 o
  11   7   6          0.10         13.50         5.11 o
  12   7   6        124.79         93.15         9.53 o
  13   7   6         31.02         24.47         8.50 o
  14   7   6         39.16         21.75         8.06 o
   0   8   6       2217.16       1823.24        93.70 o
   1   8   6       2004.18       1967.99        79.19 o
   2   8   6         42.92         68.06         6.97 o
   3   8   6         14.61         23.54         6.61 o
   4   8   6        106.26         85.18         5.49 o
   5   8   6         12.07         13.63         3.15 o
   6   8   6          6.31         39.51         9.59 o
   7   8   6         12.66         19.50         6.07 o
   8   8   6        287.66        364.18        33.06 o
   9   8   6        160.77        185.15        14.72 o
  10   8   6        271.62        286.26        31.79 o
  11   8   6        246.62        225.74        24.34 o
  12   8   6         28.80         38.13         9.57 o
  13   8   6        101.56         61.99        11.18 o
  14   8   6          0.00         17.44         8.30 o
   1   9   6          2.09          7.27         3.58 o
   2   9   6         20.23         15.86         3.41 o
   3   9   6         22.71         36.92         4.07 o
   4   9   6         21.85         19.16         3.92 o
   5   9   6          7.85          9.95         3.35 o
   6   9   6          5.37          6.13         3.35 o
   7   9   6          1.85          2.41         3.92 o
   8   9   6          1.88         25.00        10.98 o
   9   9   6          6.32          3.70         3.66 o
  10   9   6          0.53          0.01         3.96 o
  11   9   6          3.33          6.07         5.57 o
  12   9   6         29.08          8.86         9.10 o
  13   9   6         33.04         42.33         9.32 o
  14   9   6          3.75         27.73        11.89 o
   0  10   6        299.46        682.32        73.80 o
   1  10   6        112.40        145.36        10.72 o
   2  10   6         15.42        139.77        10.25 o
   3  10   6         15.10         18.87         3.63 o
   4  10   6         14.99         17.37         4.18 o
   5  10   6         10.77          8.99         3.32 o
   6  10   6          5.51          9.34         4.03 o
   7  10   6         93.94        129.73        10.97 o
   8  10   6        641.72        888.97        71.33 o
   9  10   6         56.27         74.10        11.92 o
  10  10   6        109.37         67.45        14.41 o
  11  10   6        267.76        263.68        18.57 o
  12  10   6         69.56         51.81         8.58 o
  13  10   6         12.76          9.90         7.33 o
  14  10   6          6.03         27.50        11.08 o
   1  11   6          0.16          9.09         3.32 o
   2  11   6          5.85          5.17         3.31 o
   3  11   6         42.27         44.08         5.62 o
   4  11   6         12.03         18.00         3.92 o
   5  11   6         10.08         34.02         9.29 o
   6  11   6         20.16         18.17         8.37 o
   7  11   6          6.02         22.41         9.01 o
   8  11   6          9.45          8.75         6.01 o
   9  11   6          2.87          6.00         5.24 o
  10  11   6         12.19          7.18         5.23 o
  11  11   6          4.66         11.33         5.59 o
  12  11   6          8.97          6.64         6.23 o
  13  11   6         14.95         29.39         8.57 o
  14  11   6          0.64          4.79         7.80 o
   0  12   6          0.09         55.83        10.80 o
   1  12   6        662.45        659.28        26.18 o
   2  12   6         10.77         26.93         5.23 o
   3  12   6         11.45         19.89         4.60 o
   4  12   6          3.05          9.16         3.81 o
   5  12   6         15.01         24.07         6.07 o
   6  12   6          9.49          8.48         5.98 o
   7  12   6          1.99          1.77         4.72 o
   8  12   6         22.94         57.50        14.74 o
   9  12   6        272.53        241.68        18.13 o
  10  12   6          3.67         14.13         7.22 o
  11  12   6         19.97         13.23         6.01 o
  12  12   6          6.64          2.80         5.98 o
  13  12   6         15.58         13.08         7.51 o
  14  12   6          1.30         -7.67         7.67 o
   1  13   6        187.36        172.18        13.14 o
   2  13   6         10.76         15.66         4.93 o
   3  13   6         30.89         71.95        13.98 o
   4  13   6       1788.46       1854.59        65.84 o
   5  13   6       1166.29       1325.51        99.36 o
   6  13   6         46.18         74.51         8.27 o
   7  13   6         56.27         51.66         8.33 o
   8  13   6        235.59        220.66        15.42 o
   9  13   6          2.73         10.95         5.68 o
  10  13   6         36.03         38.22         7.20 o
  11  13   6          5.41         11.27         9.16 o
  12  13   6        287.66        321.50        31.42 o
  13  13   6         31.66         29.86         9.06 o
   0  14   6        455.74        502.89        31.66 o
   1  14   6         11.42         22.29         4.54 o
   2  14   6          2.40         10.07         4.29 o
   3  14   6          6.65          8.73         4.81 o
   4  14   6         22.06         23.89         5.52 o
   5  14   6          1.19          1.48         4.67 o
   6  14   6         34.40         22.01         6.81 o
   7  14   6          3.90          7.30         6.29 o
   8  14   6         53.46         46.28         7.91 o
   9  14   6         18.40         13.88         6.03 o
  10  14   6         28.46         44.93         7.78 o
  11  14   6          0.00          7.37         5.10 o
  12  14   6         19.85         18.01         8.00 o
  13  14   6          1.03          4.51         6.81 o
  14  14   6          0.04         14.71        10.89 o
   1  15   6          0.11          7.15         5.72 o
   2  15   6          0.12          3.37         4.23 o
   3  15   6          9.93         27.43         6.75 o
   4  15   6        127.62         86.88         8.67 o
   5  15   6         49.33         59.04         8.26 o
   6  15   6          9.64          6.82         6.77 o
   7  15   6         14.89         25.70         7.59 o
   8  15   6         20.50          7.81         6.01 o
   9  15   6          2.26          9.94         5.83 o
  10  15   6          4.82          4.75         5.58 o
  11  15   6          5.07          3.69         5.79 o
  12  15   6         28.04         19.15         7.56 o
  13  15   6          1.81         18.06        11.16 o
   0  16   6          0.38          3.14         7.67 o
   1  16   6         16.19         10.08         5.12 o
   2  16   6          0.56          6.90         4.47 o
   3  16   6          0.46         14.80        13.85 o
   4  16   6          3.15          2.04         5.58 o
   5  16   6          1.02         -3.12         5.13 o
   6  16   6          0.26          4.07         5.38 o
   7  16   6         34.89         22.74         6.44 o
   8  16   6          0.95          7.09         5.94 o
   9  16   6         11.43         17.94         6.86 o
  10  16   6         10.75          9.80         5.85 o
  11  16   6         15.99         26.22         8.07 o
  12  16   6          2.04          2.56         6.29 o
   1  17   6         17.90         11.68         6.47 o
   2  17   6          0.04         -0.09         4.95 o
   3  17   6          0.46          4.19         5.30 o
   4  17   6         25.92         24.24         7.61 o
   5  17   6         18.85         16.45         6.09 o
   6  17   6          0.11         13.71        12.70 o
   7  17   6          4.07          9.49         5.66 o
   8  17   6          8.07         16.72         6.23 o
   9  17   6          4.58          5.10         5.96 o
  10  17   6          1.48         -1.83         5.21 o
  11  17   6          2.57          9.11         6.93 o
   0  18   6         36.02         32.24        11.08 o
   1  18   6        102.79        114.95        18.60 o
   2  18   6          1.76         12.80         8.54 o
   3  18   6          0.19          2.62         7.35 o
   4  18   6          0.00         -6.47         6.58 o
   5  18   6          0.67         11.21         9.14 o
   6  18   6          0.14         -3.57         5.42 o
   7  18   6          0.79         18.71         9.92 o
   8  18   6          5.26         14.37         6.54 o
   9  18   6         10.82          6.19         5.83 o
   1  19   6          0.06         13.83         9.08 o
   2  19   6          5.86          1.50         8.24 o
   3  19   6          4.25          3.43         9.03 o
   4  19   6          6.80         20.59        10.20 o
   5  19   6         18.55         15.88         7.55 o
   6  19   6          7.93          8.61         5.89 o
   2  20   6          0.32         21.41        14.01 o
   3  20   6          3.20         13.70        11.83 o
   1   0   7         38.67         88.70         8.11 o
   2   0   7        172.97       1084.18       129.67 o
   3   0   7       2473.80       1105.88       175.66 o
   4   0   7        164.32        505.14       153.49 o
   5   0   7         21.09        189.38        13.01 o
   6   0   7        457.66        287.87        16.77 o
   7   0   7        169.38        223.67        19.06 o
   8   0   7          1.05        359.51        57.14 o
   9   0   7         12.38        476.06       348.04 o
  10   0   7         45.20        176.79        18.78 o
  11   0   7         21.87        126.72        14.91 o
  12   0   7        711.65       1125.13        70.75 o
  14   0   7        109.09         98.89        18.61 o
  15   0   7         83.42        108.71        19.11 o
   0   1   7        198.96        129.31         8.59 o
   1   1   7         24.94         24.56         4.74 o
   2   1   7         93.95         92.48         5.94 o
   3   1   7          8.17          8.33         2.93 o
   4   1   7         17.92         23.80         4.69 o
   5   1   7         10.85          6.73         2.28 o
   6   1   7          0.86         49.12        13.37 o
   7   1   7          6.68         32.67         8.66 o
   8   1   7        770.20        543.97        72.22 o
   9   1   7          9.60         33.49         6.02 o
  10   1   7         55.91         65.28        16.90 o
  11   1   7         18.43         14.82         5.34 o
  12   1   7        102.74        103.56        18.52 o
  13   1   7          1.68          7.71         5.00 o
  14   1   7          2.78         24.96         7.59 o
  15   1   7          1.61          1.56         5.77 o
   1   2   7          1.60         13.32         3.14 o
   2   2   7         28.01         20.31         3.00 o
   3   2   7        289.39        229.62        11.44 o
   4   2   7        870.82        962.92        84.68 o
   5   2   7         70.33         91.01         9.88 o
   6   2   7         60.40        108.25         8.86 o
   7   2   7         15.62         14.83         3.38 o
   8   2   7          9.85         22.56         3.61 o
   9   2   7          2.71          9.53         2.92 o
  10   2   7         92.48         59.17         7.20 o
  11   2   7          2.19         -2.95         4.38 o
  12   2   7         38.01         64.10         7.81 o
  13   2   7        116.97        104.20         9.79 o
  14   2   7         18.34         35.84        24.52 o
  15   2   7          0.19         -3.71         5.46 o
   0   3   7       1840.49       1502.11        89.56 o
   1   3   7        230.93        312.15        19.70 o
   2   3   7        339.86        288.08        33.45 o
   3   3   7         48.26         58.63         4.94 o
   4   3   7         30.69         38.43         4.53 o
   5   3   7         12.72         17.34         4.36 o
   6   3   7        236.86        190.56        12.70 o
   7   3   7         39.66         65.17         4.89 o
   8   3   7        226.49        334.13        31.90 o
   9   3   7        374.87        373.59        15.66 o
  10   3   7         35.35         36.71         6.42 o
  11   3   7         12.29         17.51         5.45 o
  12   3   7        207.76        219.00        36.09 o
  13   3   7         26.13         22.58         6.05 o
  14   3   7          0.85          1.76         5.95 o
  15   3   7          0.08         -4.29         7.52 o
   1   4   7          9.25         21.46         6.49 o
   2   4   7         40.55         26.86         3.25 o
   3   4   7        104.80        111.09         8.46 o
   4   4   7         20.54         39.12         8.56 o
   5   4   7          1.00         12.22         2.69 o
   6   4   7         11.81         10.45         2.61 o
   7   4   7         25.90         12.96         3.34 o
   8   4   7          7.75         39.40         7.76 o
   9   4   7          1.69         18.78         3.51 o
  10   4   7          2.08         15.21         9.58 o
  11   4   7          0.97          1.38         4.36 o
  12   4   7         15.69         44.82         7.09 o
  13   4   7         63.84        126.85        18.25 o
  14   4   7         10.96         19.00        17.70 o
  15   4   7          1.48          0.62         8.95 o
   0   5   7         72.25         61.23         8.62 o
   1   5   7         18.13         18.98         3.55 o
   2   5   7       1037.58       1048.91        42.31 o
   3   5   7         10.58         14.37         3.03 o
   4   5   7         23.23         19.54         3.08 o
   5   5   7         46.15         62.64         4.47 o
   6   5   7        117.88        122.32        12.10 o
   7   5   7        202.22        250.09        15.27 o
   8   5   7       3407.30       2875.64       174.76 o
   9   5   7        372.47        369.34        54.34 o
  10   5   7         89.06         68.09        23.85 o
  11   5   7        309.47        341.73        56.21 o
  13   5   7          8.30         24.68         7.11 o
  14   5   7          0.62         17.48         7.08 o
  15   5   7          1.68         13.76         9.13 o
   1   6   7         14.70         19.77         3.07 o
   2   6   7          6.01         27.41         8.20 o
   3   6   7        247.36        327.88        52.64 o
   4   6   7        110.35        145.14        17.17 o
   5   6   7        107.05        137.01         8.59 o
   6   6   7         35.53         67.78        13.09 o
   7   6   7         10.88         20.49         4.08 o
   8   6   7          3.17         24.20         3.95 o
   9   6   7          1.68         14.89         3.83 o
  10   6   7          0.41          8.86         4.12 o
  11   6   7         28.83         25.36         6.19 o
  12   6   7         35.54         49.80        11.40 o
  13   6   7        120.10        216.73        28.63 o
  14   6   7         17.68         27.66         8.19 o
  15   6   7         18.19          0.96         7.93 o
   0   7   7        456.26        189.87        11.91 o
   1   7   7        152.01        223.28        20.93 o
   2   7   7          3.68          8.08         2.90 o
   3   7   7          2.86          6.56         2.80 o
   4   7   7         22.63         19.89         3.59 o
   5   7   7         11.26          8.27         3.22 o
   6   7   7         27.53         27.19         4.37 o
   7   7   7         12.00         15.77         3.94 o
   8   7   7         51.32         38.31        10.12 o
   9   7   7        100.90        134.50        13.10 o
  10   7   7         16.50         42.68         8.77 o
  11   7   7          1.68          2.51         5.10 o
  12   7   7          0.47         -0.68         4.47 o
  13   7   7         20.08         14.69         6.32 o
  14   7   7          9.10         13.69         6.57 o
  15   7   7          2.83         11.44         8.60 o
   1   8   7        167.91        170.33        14.42 o
   2   8   7        159.74        136.88        11.99 o
   3   8   7          6.29         82.32         8.45 o
   4   8   7       3135.73       1354.40       553.20 o
   5   8   7        718.82        912.06        61.85 o
   6   8   7       1070.02        923.57        57.33 o
   7   8   7          6.85         17.78         4.75 o
   8   8   7         47.66         54.20         6.45 o
   9   8   7         18.80         13.91         4.80 o
  10   8   7          9.07         16.84         4.64 o
  11   8   7          0.63         13.38         7.95 o
  12   8   7         79.87        107.92        24.41 o
  13   8   7         13.48         27.06         7.20 o
  14   8   7         49.41         28.36        19.99 o
  15   8   7          4.10          6.19         8.05 o
   0   9   7         51.33         48.03         6.63 o
   1   9   7          4.62          7.67         3.82 o
   2   9   7         21.64         15.33         5.02 o
   3   9   7          3.92          4.41         3.17 o
   4   9   7          3.74         10.99         3.31 o
   5   9   7         10.60         10.21         3.32 o
   6   9   7         10.69          9.24         3.30 o
   7   9   7          6.40          7.63         3.15 o
   8   9   7         22.74         71.88        32.55 o
   9   9   7          6.38         20.20        12.00 o
  10   9   7          1.93         12.65         4.56 o
  11   9   7         11.62          3.84         5.00 o
  12   9   7          1.34         11.65         5.81 o
  13   9   7          1.20          4.79         5.33 o
  14   9   7          3.29          9.03         6.75 o
  15   9   7          0.09         -4.87         7.97 o
   1  10   7         18.82         23.01         4.69 o
   2  10   7         24.84         37.42         4.49 o
   3  10   7        191.59        125.81         8.69 o
   4  10   7         33.04         40.38         4.87 o
   5  10   7         82.67         96.58         7.46 o
   6  10   7         95.75        125.07         8.48 o
   7  10   7         84.84         88.01         6.20 o
   8  10   7          9.35         19.44         4.04 o
   9  10   7          4.85          4.37         5.11 o
  10  10   7          3.11          9.10         4.58 o
  11  10   7          0.64         13.18         5.30 o
  12  10   7         39.88         36.67         8.15 o
  13  10   7         86.52         91.12        17.78 o
  14  10   7          0.98         21.45         7.83 o
  15  10   7          7.73          3.93         9.35 o
   0  11   7         39.29         38.04         6.67 o
   1  11   7         79.04         74.26         6.76 o
   2  11   7          1.52         13.64         4.24 o
   3  11   7          0.07          5.04         3.52 o
   4  11   7          6.84          5.96         3.52 o
   5  11   7          4.78          9.71         3.70 o
   6  11   7          8.22         18.59         4.06 o
   7  11   7          3.91         19.58         5.04 o
   8  11   7         11.31         18.02         4.97 o
   9  11   7          6.77          9.60         4.36 o
  10  11   7         10.75          9.37         6.97 o
  11  11   7         21.97         48.36        16.13 o
  12  11   7          2.15          8.24         7.68 o
  13  11   7         12.48         13.54         5.70 o
  14  11   7          3.08          7.20         8.70 o
  15  11   7          5.58         10.79         9.58 o
   1  12   7         20.62         17.02         5.13 o
   2  12   7         47.14         70.42         8.13 o
   3  12   7         41.12         64.34         7.28 o
   4  12   7       1163.84       1024.37        52.44 o
   5  12   7         62.46         61.23         6.50 o
   6  12   7        220.62        261.38        11.66 o
   7  12   7         12.44         11.15         3.75 o
   8  12   7         31.82         14.68         4.91 o
   9  12   7          0.19          9.12         7.00 o
  10  12   7         30.69         22.99         5.67 o
  11  12   7          0.53         16.49         5.69 o
  12  12   7         38.64         68.52        12.14 o
  13  12   7          1.22          0.77         5.88 o
  14  12   7         10.91          4.56         9.78 o
  15  12   7          6.90         -1.39        10.47 o
   0  13   7       1017.77       1547.29       131.97 o
   1  13   7         35.67         51.07         5.44 o
   2  13   7         95.70        138.15        23.41 o
   3  13   7         50.91         59.31        14.64 o
   4  13   7         31.66         27.76         4.57 o
   5  13   7          1.62          6.03         3.73 o
   6  13   7        115.60        131.97        11.36 o
   7  13   7          0.68         17.30         6.11 o
   8  13   7         38.01         53.51         9.41 o
   9  13   7         93.55         98.46         8.91 o
  10  13   7          9.24         27.46         9.38 o
  11  13   7         13.70         31.65        10.07 o
  12  13   7        145.19        119.29        13.10 o
  13  13   7         42.32         38.05         8.86 o
  14  13   7         22.69         19.63        10.59 o
   1  14   7          6.69          2.62         3.67 o
   2  14   7          0.30          1.81         3.69 o
   3  14   7         10.54         20.22         8.02 o
   4  14   7         15.11         26.09         4.87 o
   5  14   7         15.57         27.04         5.06 o
   6  14   7         28.52         20.55         6.44 o
   7  14   7          4.67          5.00         4.42 o
   8  14   7          2.74          3.41         4.43 o
   9  14   7          5.27          3.46         5.26 o
  10  14   7          3.86         -1.83         5.21 o
  11  14   7          2.18          5.30         5.25 o
  12  14   7          2.96          8.67         8.28 o
  13  14   7          7.67          8.19         8.01 o
   0  15   7        172.57        139.04        15.93 o
   1  15   7          0.23         16.49         5.04 o
   2  15   7         15.16          4.89         3.73 o
   3  15   7          0.02          6.14         4.00 o
   4  15   7          0.21          2.68         3.96 o
   5  15   7          3.52          5.46         6.11 o
   6  15   7         11.51         12.11         4.87 o
   7  15   7          1.46          1.02         4.42 o
   8  15   7         31.29         58.41        10.91 o
   9  15   7          0.54         21.25        12.05 o
  10  15   7          0.00         20.43         6.46 o
  11  15   7          0.58         -0.72         5.21 o
  12  15   7          0.39          2.83         6.19 o
   1  16   7          0.21          4.19         3.77 o
   2  16   7          2.09          2.70         4.01 o
   3  16   7          3.95          1.41         4.58 o
   4  16   7          8.29         14.47         6.10 o
   5  16   7          0.59          8.84         4.93 o
   6  16   7         40.53         41.55         7.11 o
   7  16   7          0.65         -1.29         5.29 o
   8  16   7         19.70          7.57         6.09 o
   9  16   7          3.40          7.13         5.41 o
  10  16   7          0.06         11.54         7.52 o
  11  16   7          3.04         13.03         6.27 o
   0  17   7         70.10         65.67        13.88 o
   1  17   7          0.19          8.33         4.83 o
   2  17   7          8.04          0.27         4.40 o
   3  17   7          5.12          6.56         4.91 o
   4  17   7         10.52         -1.24         4.84 o
   5  17   7          0.20         -1.83         4.62 o
   6  17   7          6.51         -5.66         5.66 o
   7  17   7          2.39         -1.24         5.70 o
   8  17   7          5.34          8.51         5.62 o
   9  17   7          0.10         -1.59         9.00 o
   1  18   7          8.20          7.75         4.93 o
   2  18   7          5.86         22.66         5.70 o
   3  18   7          0.80          4.91         5.03 o
   4  18   7        203.25        191.49        41.74 o
   5  18   7         33.01         53.16        16.71 o
   6  18   7         52.33         47.34         8.95 o
   7  18   7          0.01         -0.94         6.41 o
   0  19   7         19.11          1.73         8.11 o
   1  19   7          4.58          2.71         4.93 o
   2  19   7          1.85          1.98         5.32 o
   3  19   7          0.10          3.95         6.21 o
   4  19   7          2.62          7.67         8.62 o
   0   0   8       4022.47       1964.01       217.94 o
   1   0   8       3632.84       1583.18        67.86 o
   2   0   8         59.56        225.53        16.78 o
   3   0   8         73.61        139.31        18.20 o
   4   0   8         41.27        128.70         8.86 o
   5   0   8         74.34         93.77        11.60 o
   6   0   8         34.51        211.39        35.98 o
   7   0   8        111.87        254.55        58.32 o
   8   0   8       4113.35       1690.52       397.40 o
   9   0   8        262.15        739.77        48.64 o
  10   0   8       1034.87        978.00        62.20 o
  11   0   8        165.96        197.68        18.99 o
  12   0   8        169.65        198.72        19.39 o
  13   0   8        138.64        128.50        17.39 o
  14   0   8         53.84        152.09        22.09 o
  15   0   8          0.14         61.15        14.49 o
   1   1   8          7.98         12.52         2.88 o
   2   1   8          1.61          6.60         2.67 o
   3   1   8          0.45         23.15         8.75 o
   4   1   8          6.24         12.28         3.74 o
   5   1   8         19.43         27.98         4.44 o
   6   1   8          0.68         17.87         3.45 o
   7   1   8        122.45         94.15         7.04 o
   8   1   8         14.11         18.31         3.55 o
   9   1   8          8.36          6.20         4.77 o
  10   1   8          0.19          2.55         6.22 o
  11   1   8         18.79         16.48         5.37 o
  12   1   8         23.70         28.27        13.56 o
  13   1   8         53.60         33.68         6.23 o
  14   1   8          6.87          8.87         6.44 o
  15   1   8          0.15         13.30        10.33 o
   0   2   8        492.64        401.81        19.93 o
   1   2   8          3.74         23.50         3.80 o
   2   2   8         17.97         16.82         2.97 o
   3   2   8         64.92         51.95         4.77 o
   4   2   8         21.73         16.72         3.36 o
   5   2   8          7.42          5.79         2.40 o
   6   2   8          2.73         15.21         2.76 o
   7   2   8         18.30         26.55         3.61 o
   8   2   8        404.39        452.56        48.32 o
   9   2   8          2.90         40.91        10.23 o
  10   2   8         36.29         76.12        13.10 o
  11   2   8          6.28         11.11         5.14 o
  12   2   8         50.66         49.95         8.24 o
  13   2   8         14.14         22.25         5.79 o
  14   2   8          2.04         15.90         6.84 o
  15   2   8          3.25          6.95         6.08 o
   1   3   8         26.71         23.96         3.20 o
   2   3   8          3.50         14.10         3.16 o
   3   3   8         28.03         25.80         4.07 o
   4   3   8          5.21         27.05         4.82 o
   5   3   8         13.33         13.61         4.25 o
   6   3   8         11.19         40.88         6.33 o
   7   3   8        207.21        215.82         9.66 o
   8   3   8          0.03         12.27         3.34 o
   9   3   8          0.20         -0.36         3.30 o
  10   3   8          1.40          6.00         4.50 o
  11   3   8         38.86         27.47         6.14 o
  12   3   8         17.42         29.84         8.17 o
  13   3   8         60.51         53.77        12.27 o
  14   3   8          0.59          4.58         6.02 o
  15   3   8          1.02          8.50         5.97 o
   0   4   8          1.59          0.40         3.57 o
   1   4   8         10.52         12.85         3.35 o
   2   4   8         21.49         14.39         4.66 o
   3   4   8          8.05         19.71         3.41 o
   4   4   8          1.60         16.22         2.95 o
   5   4   8         10.45         12.73         3.93 o
   6   4   8          8.62         11.34         2.85 o
   7   4   8         28.35         31.79         4.03 o
   8   4   8         71.13         90.10         6.54 o
   9   4   8         12.38         16.20         5.47 o
  10   4   8          4.88          5.57         5.12 o
  11   4   8          3.83         18.25         5.65 o
  12   4   8          0.41         19.97         5.81 o
  13   4   8          3.30          7.47         4.66 o
  14   4   8          5.47         -4.20         5.61 o
  15   4   8          0.09         -2.68         5.46 o
   1   5   8         35.75         46.79         9.72 o
   2   5   8          6.71         13.32         2.91 o
   3   5   8          8.49         15.04         3.98 o
   4   5   8          3.32          6.95         5.64 o
   5   5   8         13.33         20.74         4.93 o
   6   5   8          1.24         60.56        15.85 o
   7   5   8        787.80        740.47        45.76 o
   8   5   8         42.29         28.27         4.34 o
   9   5   8         33.33         41.97         9.15 o
  10   5   8         20.55         19.90         5.65 o
  11   5   8         93.57        147.17        17.64 o
  12   5   8         76.79         56.89         8.88 o
  13   5   8         94.59        200.95        65.97 o
  14   5   8         12.75         73.83        74.86 o
  15   5   8          0.12         -7.25         7.25 o
   0   6   8        285.72        300.38        16.49 o
   1   6   8         23.50         29.49         3.84 o
   2   6   8          7.80         26.30         3.76 o
   3   6   8         14.87         14.82         3.14 o
   4   6   8          9.52          4.51         2.73 o
   5   6   8          0.03          4.95         2.70 o
   6   6   8          0.56         13.17         3.33 o
   7   6   8         14.40         21.36         6.62 o
   8   6   8        286.41        269.77        40.44 o
   9   6   8         54.73         60.17         6.66 o
  10   6   8         28.88         48.46         7.38 o
  11   6   8         17.68         14.02         5.54 o
  12   6   8         18.62         50.95         9.01 o
  13   6   8          3.84          8.18         6.01 o
  14   6   8          0.98         13.81        10.08 o
  15   6   8          1.20         11.93         6.65 o
   1   7   8         12.59         17.09         3.48 o
   2   7   8         18.87         50.72        13.65 o
   3   7   8         20.04         65.65        19.78 o
   4   7   8        540.66        526.29        33.29 o
   5   7   8         65.96         94.75        12.19 o
   6   7   8         60.08         90.64        11.13 o
   7   7   8          7.26          7.41         3.36 o
   8   7   8          9.06          9.64         3.71 o
   9   7   8          0.21         14.62         4.55 o
  10   7   8         26.60         16.98         5.40 o
  11   7   8          9.52          2.77         5.14 o
  12   7   8         53.85         75.61         8.81 o
  13   7   8         18.13         18.60         5.95 o
  14   7   8          4.40          1.91         8.93 o
  15   7   8          2.11          1.18         6.46 o
   0   8   8         45.38        265.80        29.38 o
   1   8   8       2378.46       1987.46       105.89 o
   2   8   8         24.00         35.50         4.27 o
   3   8   8         83.73         63.79         7.92 o
   4   8   8          4.35         23.75         3.92 o
   5   8   8          0.03         17.71         4.47 o
   6   8   8         43.72         81.79         7.79 o
   7   8   8         18.59         37.64         6.19 o
   8   8   8         85.10        124.16        10.76 o
   9   8   8        462.60        412.35        69.17 o
  10   8   8         35.17         68.56         8.19 o
  11   8   8         58.63         50.75        10.83 o
  12   8   8         64.10         74.76         8.57 o
  13   8   8          1.38          7.30         6.98 o
  14   8   8          2.32         14.25         7.92 o
  15   8   8          0.52         13.25         9.75 o
   1   9   8         19.55         16.88         3.81 o
   2   9   8         16.67         13.17         3.59 o
   3   9   8         13.98         12.80         5.99 o
   4   9   8          0.13         31.51        12.18 o
   5   9   8          4.95         57.40        16.53 o
   6   9   8          0.00         25.86         8.43 o
   7   9   8          4.88         11.93         3.62 o
   8   9   8         16.26         11.33         3.96 o
   9   9   8          9.87          6.70         4.20 o
  10   9   8          1.28         10.11         4.39 o
  11   9   8         22.95          4.31         4.92 o
  12   9   8          0.01          5.78         6.19 o
  13   9   8          2.90          1.36         5.73 o
  14   9   8          5.35          3.43         6.47 o
  15   9   8          0.95         18.42         9.72 o
   0  10   8        319.35        403.12        55.15 o
   1  10   8        828.82        828.18        27.27 o
   2  10   8          5.14         28.68         6.45 o
   3  10   8          0.11          2.96         3.24 o
   4  10   8          3.04         11.98         3.51 o
   5  10   8          6.01          9.03         3.43 o
   6  10   8          5.80         13.16         3.65 o
   7  10   8          4.57         21.24         4.16 o
   8  10   8        277.26        220.24        32.81 o
   9  10   8        247.40        202.77        11.22 o
  10  10   8        230.96        154.06        23.61 o
  11  10   8         41.46         24.49         6.20 o
  12  10   8          4.15         17.24         5.95 o
  13  10   8          2.27          0.02         4.59 o
  14  10   8          1.03          6.08         6.34 o
  15  10   8          0.00          1.09         7.91 o
   1  11   8         15.77         18.50         4.87 o
   2  11   8         11.70         12.65         3.80 o
   3  11   8         19.12         30.16         5.03 o
   4  11   8         93.65        104.88         7.45 o
   5  11   8         34.97         27.80         4.40 o
   6  11   8         29.07         36.51         4.72 o
   7  11   8          4.57         22.72         6.29 o
   8  11   8          3.59          5.44         3.64 o
   9  11   8          3.36          6.35         3.96 o
  10  11   8          0.64          2.39         4.17 o
  11  11   8          0.01         -1.86         5.08 o
  12  11   8         23.79         20.72         5.87 o
  13  11   8          7.28         18.68        10.41 o
  14  11   8          2.91          4.13         5.76 o
  15  11   8          0.23         89.01        18.59 o
   0  12   8        257.27        180.46        21.27 o
   1  12   8        239.79        277.40        12.24 o
   2  12   8          3.88          9.17         3.79 o
   3  12   8         41.32         32.71         5.17 o
   4  12   8          8.29          4.79         3.52 o
   5  12   8          1.62          6.65         3.52 o
   6  12   8          5.01          8.32         3.67 o
   7  12   8         20.15         17.27         4.63 o
   8  12   8         22.44         30.37         6.21 o
   9  12   8         10.86         12.47         4.24 o
  10  12   8          3.23         10.85         4.87 o
  11  12   8          0.82         16.99         5.88 o
  12  12   8          4.02         -4.72         4.72 o
  13  12   8          6.75          3.09         5.51 o
  14  12   8          1.21          6.09         6.57 o
   1  13   8          9.85         16.43         3.97 o
   2  13   8          0.25          1.56         3.37 o
   3  13   8         37.07         34.92         5.78 o
   4  13   8        270.99        207.55        11.28 o
   5  13   8          5.21         47.07         9.59 o
   6  13   8          3.24         27.54        11.03 o
   7  13   8        115.75        109.12        12.48 o
   8  13   8          2.91         12.39         3.98 o
   9  13   8          2.27          7.16         4.11 o
  10  13   8          8.81         23.36         5.72 o
  11  13   8         27.18         33.36         7.33 o
  12  13   8         93.39        126.43        14.60 o
  13  13   8        120.24         96.57        12.10 o
   0  14   8         37.96         60.77         8.01 o
   1  14   8         34.13         39.12         4.99 o
   2  14   8          7.65          4.88         3.75 o
   3  14   8          9.15          8.79         3.67 o
   4  14   8          0.19          1.34         3.66 o
   5  14   8          0.22          4.38         3.73 o
   6  14   8          4.00          0.78         3.62 o
   7  14   8          0.64          3.61         3.44 o
   8  14   8          7.20          3.70         3.78 o
   9  14   8         18.01         10.18         5.88 o
  10  14   8          0.91         -0.55         4.94 o
  11  14   8          0.11          1.45         4.53 o
  12  14   8          0.26          0.48         5.58 o
   1  15   8          2.85          4.80         3.78 o
   2  15   8          0.20         -1.37         3.40 o
   3  15   8          7.06         19.72         4.72 o
   4  15   8         29.77         25.45         4.69 o
   5  15   8         35.70         29.72         5.06 o
   6  15   8          8.52          7.45         3.57 o
   7  15   8          4.84         11.93         4.30 o
   8  15   8          0.48         -2.08         4.32 o
   9  15   8          2.02          2.50         4.35 o
  10  15   8          8.30         10.46         5.35 o
  11  15   8          4.55          3.55         5.57 o
   0  16   8         14.25         20.67         8.16 o
   1  16   8          8.36         14.97         4.24 o
   2  16   8          4.79          5.04         3.99 o
   3  16   8          0.20          4.60         4.01 o
   4  16   8          0.00          1.64         3.59 o
   5  16   8          0.40          0.18         3.93 o
   6  16   8          0.04         -3.79         3.79 o
   7  16   8          0.86          7.94         4.99 o
   8  16   8          0.83         15.46         5.07 o
   9  16   8          3.93          2.65         4.85 o
   1  17   8          2.89          1.61         3.91 o
   2  17   8          3.61         -1.05         3.65 o
   3  17   8          3.54          5.49         3.78 o
   4  17   8          5.71          9.95         4.47 o
   5  17   8         16.89         12.25         4.64 o
   6  17   8          3.70          8.20         5.22 o
   7  17   8          0.00         -0.88         4.36 o
   0  18   8          0.41          3.82         5.42 o
   1  18   8         85.15        105.36         9.80 o
   2  18   8          1.35          0.88         3.96 o
   3  18   8          3.96          0.52         4.26 o
   4  18   8          0.56          2.25         5.27 o
   1   0   9        171.78        230.30        13.27 o
   2   0   9        529.90        189.84        17.27 o
   3   0   9        117.56        227.21        35.53 o
   4   0   9       1377.38       1106.18        52.26 o
   5   0   9       1930.31       1188.62       324.59 o
   6   0   9       1046.26        434.46        79.22 o
   7   0   9        240.86        197.82        13.99 o
   8   0   9         46.93        101.17        16.12 o
   9   0   9          3.06        184.00        17.80 o
  10   0   9        144.88        159.67        16.72 o
  11   0   9         41.25        458.04        33.49 o
  12   0   9          3.80        329.43        37.01 o
  13   0   9        123.98        108.87        14.48 o
  14   0   9        154.02        228.17        22.83 o
  15   0   9         34.33        220.54        28.02 o
   0   1   9        494.58        489.35        35.51 o
   1   1   9         18.80         44.15         8.85 o
   2   1   9         36.20         45.05         5.26 o
   3   1   9         12.43         11.24         2.86 o
   4   1   9          1.84         16.23         4.56 o
   5   1   9          1.67         11.51         3.00 o
   6   1   9          5.86         25.79         7.68 o
   7   1   9          9.35         12.26         3.57 o
   8   1   9         78.75         62.59         5.66 o
   9   1   9          6.81         18.44         5.17 o
  10   1   9        102.52         78.18         9.50 o
  11   1   9          4.26          4.43         8.00 o
  12   1   9          9.66         22.80         5.61 o
  13   1   9          7.13          4.60         5.37 o
  14   1   9          6.82         -2.12         4.82 o
  15   1   9          0.01          2.87         6.04 o
  16   1   9          1.70         -3.15         9.00 o
   1   2   9          8.43         11.98         2.97 o
   2   2   9         22.04         25.74         3.42 o
   3   2   9          0.20         12.26         3.94 o
   4   2   9        186.20        147.25         8.24 o
   5   2   9         17.13         42.44         4.66 o
   6   2   9         48.28         38.87         3.99 o
   7   2   9        100.83         67.82         6.41 o
   8   2   9          1.34         19.19         6.61 o
   9   2   9          2.60          1.12         4.68 o
  10   2   9          8.34          2.73         4.86 o
  11   2   9          6.41          9.57         4.85 o
  12   2   9         16.81         22.92         5.65 o
  13   2   9          2.18          7.20         4.91 o
  14   2   9          0.01         -0.57         4.95 o
  15   2   9         10.24          9.08         6.26 o
  16   2   9          0.10         -8.49         8.89 o
   0   3   9        165.01        185.26        23.52 o
   1   3   9         59.37         76.75        13.65 o
   2   3   9         17.52         17.02         3.68 o
   3   3   9         18.69         15.53         3.75 o
   4   3   9          7.19          4.53         2.73 o
   5   3   9          4.06         10.33         2.89 o
   6   3   9          2.80          3.74         2.76 o
   7   3   9         25.39         44.27         4.96 o
   8   3   9         20.12         58.49         7.13 o
   9   3   9         91.91         93.35        13.89 o
  10   3   9        114.29         76.46        11.63 o
  11   3   9         17.99         31.93         6.28 o
  12   3   9         45.69         27.79         8.65 o
  13   3   9          3.16          7.14         4.60 o
  14   3   9          0.88          9.67         5.39 o
  15   3   9          1.59          5.90         6.96 o
  16   3   9          4.05          1.72         9.27 o
   1   4   9         10.56         14.07         3.26 o
   2   4   9          1.53         17.90         3.35 o
   3   4   9          0.34         18.89         5.26 o
   4   4   9          4.44          7.14         2.76 o
   5   4   9          7.98         10.10         2.91 o
   6   4   9         23.23         22.63         3.66 o
   7   4   9          7.85         11.74         3.89 o
   8   4   9         21.83         13.25         4.31 o
   9   4   9          2.93          8.02         4.87 o
  10   4   9          0.07         12.88         5.75 o
  11   4   9          7.66         10.66         5.04 o
  12   4   9         10.33         16.06         5.72 o
  13   4   9          0.66          4.84         4.64 o
  14   4   9         10.92          8.83         5.82 o
  15   4   9          0.11         10.24         6.60 o
  16   4   9          0.13          0.88         6.93 o
   0   5   9       3787.08       3178.97       230.44 o
   1   5   9        276.56        328.96        16.01 o
   2   5   9         96.61        133.07         8.20 o
   3   5   9         39.40         44.23         5.51 o
   4   5   9         20.34         45.24        16.02 o
   5   5   9          9.92          7.56         3.19 o
   6   5   9          0.53         88.50        29.12 o
   7   5   9          2.99         52.95        14.79 o
   8   5   9        455.71        401.74        39.72 o
   9   5   9        172.57        237.19        15.44 o
  10   5   9       1101.90       1016.58        66.01 o
  11   5   9          9.24         18.14         8.11 o
  12   5   9        156.07         63.38         8.12 o
  13   5   9         28.29         23.09         7.86 o
  14   5   9         29.71         27.36         7.39 o
  15   5   9          5.19          1.76         6.58 o
  16   5   9         39.25         14.76        11.12 o
   1   6   9          8.45         25.08         4.66 o
   2   6   9          0.95         13.93         3.36 o
   3   6   9          3.72         11.50         3.26 o
   4   6   9         26.06         30.09         5.88 o
   5   6   9         14.36         46.06         6.13 o
   6   6   9          6.09          1.42         3.92 o
   7   6   9         29.88         37.56         9.45 o
   8   6   9         39.70         22.43         4.32 o
   9   6   9          5.62          6.00         4.20 o
  10   6   9         23.85         17.91         6.40 o
  11   6   9          6.87         -1.15         5.28 o
  12   6   9          0.24         18.59         5.57 o
  13   6   9         10.06         36.22         9.09 o
  14   6   9         28.99         21.74         6.95 o
  15   6   9         14.69         12.11         6.72 o
  16   6   9         12.26          7.39         9.97 o
   0   7   9         19.52         14.33         4.89 o
   1   7   9         52.71         41.99         4.62 o
   2   7   9          0.94         18.74         5.04 o
   3   7   9         13.20         18.61         3.67 o
   4   7   9          0.44          7.77         3.20 o
   5   7   9          0.54          9.24         3.40 o
   6   7   9         26.29         33.49        13.87 o
   7   7   9          4.82         11.54         3.84 o
   8   7   9         76.99         61.20        15.29 o
   9   7   9          1.27          9.56         5.53 o
  10   7   9         11.26          7.94         5.58 o
  11   7   9          1.42          7.79         5.20 o
  12   7   9          2.61          5.71         4.99 o
  13   7   9          4.76          2.31         5.25 o
  14   7   9          1.93          8.71         5.92 o
  15   7   9          0.10          2.16         5.80 o
  16   7   9         36.32        155.70        24.20 o
   1   8   9         24.63         33.40         6.89 o
   2   8   9        161.88        167.20        17.87 o
   3   8   9         59.91         70.85        12.83 o
   4   8   9         73.70         80.90         6.83 o
   5   8   9        184.19        187.35        20.11 o
   6   8   9        473.51        350.65        15.91 o
   7   8   9         49.41         56.88         6.45 o
   8   8   9          4.84         11.48         4.06 o
   9   8   9          6.40         13.42         4.88 o
  10   8   9          9.61          2.16         4.79 o
  11   8   9          2.92          8.68         5.32 o
  12   8   9        163.41        215.09        31.92 o
  13   8   9         49.67         33.76         6.77 o
  14   8   9         52.50         74.70        11.67 o
  15   8   9          0.47          8.71         6.73 o
   0   9   9         25.85         26.94         7.98 o
   1   9   9         15.58         37.44         5.78 o
   2   9   9          1.63         12.69         4.37 o
   3   9   9          7.71         16.89         3.76 o
   4   9   9          3.63          5.28         3.24 o
   5   9   9          7.34          9.29         3.52 o
   6   9   9          2.94          9.19         3.63 o
   7   9   9          4.91          5.06         3.54 o
   8   9   9          0.00          7.63         4.10 o
   9   9   9          5.05          6.61         4.45 o
  10   9   9         44.11         45.33         7.12 o
  11   9   9          0.17          4.37         4.81 o
  12   9   9          3.85          3.89         4.68 o
  13   9   9          3.44          1.38         4.84 o
  14   9   9          0.12          2.72         5.66 o
  15   9   9          0.16          2.13         6.26 o
   1  10   9         50.83         42.20         6.26 o
   2  10   9        100.97         83.28        12.54 o
   3  10   9          6.36         39.63        10.28 o
   4  10   9        314.65        385.40        27.54 o
   5  10   9        602.14        585.13        62.41 o
   6  10   9        228.66        222.10        19.44 o
   7  10   9         12.05         31.98         8.79 o
   8  10   9          4.86         10.76         4.10 o
   9  10   9          9.22         33.79        18.39 o
  10  10   9          9.17          9.88         5.47 o
  11  10   9          5.38          4.91         4.91 o
  12  10   9          0.88         -1.34         4.16 o
  13  10   9          6.04          5.22         4.92 o
  14  10   9          5.38          2.01         6.23 o
   0  11   9          5.23         13.38         5.50 o
   1  11   9         25.17         21.46         4.70 o
   2  11   9          3.76          8.41         4.29 o
   3  11   9         28.08         17.73         6.22 o
   4  11   9          6.86         11.02         3.65 o
   5  11   9          3.46          2.37         3.26 o
   6  11   9          0.00          3.63         3.32 o
   7  11   9          1.22         19.84         9.89 o
   8  11   9         39.11         43.33         8.81 o
   9  11   9         25.45         29.58         5.48 o
  10  11   9          1.16         12.09         4.68 o
  11  11   9          0.10         30.96        20.90 o
  12  11   9         19.31         24.56         5.99 o
  13  11   9          2.02         11.01         5.68 o
   1  12   9          0.43          0.34         3.36 o
   2  12   9         15.29         12.16         3.81 o
   3  12   9         12.70         14.52         4.00 o
   4  12   9        107.58         97.07        11.70 o
   5  12   9          0.19          9.66         3.63 o
   6  12   9          0.47          6.14         3.48 o
   7  12   9          3.81          7.59         3.70 o
   8  12   9          0.45          1.67         3.57 o
   9  12   9          0.13         -0.64         4.36 o
  10  12   9         11.01         14.46         5.11 o
  11  12   9          0.00          1.48         4.54 o
  12  12   9        100.58         62.58         8.69 o
   0  13   9         12.97         15.66         6.02 o
   1  13   9         69.10         55.39         6.46 o
   2  13   9         17.93         44.84         7.28 o
   3  13   9         65.59         35.46         9.75 o
   4  13   9          0.63          6.17         4.26 o
   5  13   9          9.44          8.60         3.62 o
   6  13   9          0.08          5.42         3.67 o
   7  13   9         12.28         31.09         6.90 o
   8  13   9        140.58        159.69        10.53 o
   9  13   9        110.03        108.77         9.55 o
  10  13   9         27.00         33.23         7.04 o
  11  13   9         48.26         32.71         7.12 o
   1  14   9          8.42          9.23         3.86 o
   2  14   9          0.07          5.68         3.68 o
   3  14   9          0.05          6.97         3.63 o
   4  14   9         53.01         34.08         5.09 o
   5  14   9          5.89         10.95         4.56 o
   6  14   9          7.76          9.04         3.64 o
   7  14   9          2.70          2.24         3.81 o
   8  14   9          0.04          4.03         3.89 o
   9  14   9          0.21          3.85         4.71 o
  10  14   9          2.98          4.41         4.72 o
   0  15   9         18.99         27.20        15.23 o
   1  15   9          0.26          2.70         3.55 o
   2  15   9          5.17          8.21         4.06 o
   3  15   9          0.70          0.52         3.53 o
   4  15   9          0.94          1.87         3.48 o
   5  15   9          3.51         -3.49         3.49 o
   6  15   9         10.63          6.75         4.60 o
   7  15   9          0.30          1.98         3.55 o
   8  15   9          2.95         12.19         5.32 o
   9  15   9          3.85          3.27         4.25 o
   1  16   9          0.00          1.21         3.76 o
   2  16   9          3.58          4.21         4.11 o
   3  16   9         17.95          4.58         3.67 o
   4  16   9          0.70          5.32         4.18 o
   5  16   9          7.98          9.29         4.13 o
   6  16   9         10.94          8.78         4.20 o
   7  16   9          0.26          5.96         3.99 o
   0  17   9          9.23         12.88         7.02 o
   1  17   9          4.42          7.23         3.84 o
   2  17   9          0.16          2.31         4.13 o
   3  17   9          1.66          9.49         5.27 o
   4  17   9          1.46         -3.12         4.12 o
   0   0  10        153.97        133.74        14.38 o
   1   0  10        672.68       1232.50        60.47 o
   2   0  10        135.06        129.94        10.86 o
   3   0  10         22.06         43.73         6.21 o
   4   0  10         16.01         63.76         8.23 o
   5   0  10         11.35         69.54         7.72 o
   6   0  10         90.05        192.18        14.61 o
   7   0  10         57.65        156.74        13.91 o
   8   0  10        306.00        169.64        13.31 o
   9   0  10          7.97        104.73        13.49 o
  10   0  10        411.14        226.87        27.68 o
  11   0  10        163.26        117.24        14.55 o
  12   0  10          4.15        180.19        18.26 o
  13   0  10        129.21        209.61        20.11 o
  14   0  10          0.16         97.19        14.97 o
  15   0  10         13.34        171.61        25.15 o
   1   1  10         40.22         54.45         8.58 o
   2   1  10          9.94          7.28         2.93 o
   3   1  10         51.22         51.10         5.15 o
   4   1  10         17.93         47.14         7.20 o
   5   1  10        508.52        375.22        27.56 o
   6   1  10          2.44         23.17         3.75 o
   7   1  10          4.07          9.83         6.42 o
   8   1  10          2.54          3.35         3.30 o
   9   1  10          4.18          8.03         5.04 o
  10   1  10          5.86         16.16         5.68 o
  11   1  10          3.91         15.68         8.45 o
  12   1  10         13.06         14.81         5.55 o
  13   1  10         24.28         28.65         5.97 o
  14   1  10          0.00          0.74         4.55 o
  15   1  10          2.20          7.67         7.87 o
  16   1  10          5.41         -1.81         5.51 o
   0   2  10        200.26        186.72        18.80 o
   1   2  10         86.50         87.08         8.29 o
   2   2  10          1.26          7.23         3.04 o
   3   2  10         34.84         17.84         3.53 o
   4   2  10          4.80          1.57         2.98 o
   5   2  10          5.62         10.11         3.39 o
   6   2  10          0.00          9.89         4.38 o
   7   2  10          7.94          9.52         3.68 o
   8   2  10         51.47         39.72         8.95 o
   9   2  10          8.09         27.06         8.27 o
  10   2  10         81.89         68.29         9.71 o
  11   2  10          1.93          6.92         4.76 o
  12   2  10          6.02          1.73         4.79 o
  13   2  10          8.29         15.86         5.15 o
  14   2  10          2.92         -2.53         4.52 o
  15   2  10          1.05          5.55         6.28 o
  16   2  10          6.87         -5.23         5.23 o
   1   3  10         30.17         46.14         5.73 o
   2   3  10         13.76         22.72         3.76 o
   3   3  10          1.86         14.80         3.39 o
   4   3  10         44.89         47.25         5.32 o
   5   3  10        160.93        187.41        18.37 o
   6   3  10          6.39         33.10         4.45 o
   7   3  10         18.14         67.14        25.31 o
   8   3  10         32.56         19.05         4.65 o
   9   3  10         16.68         12.18         4.92 o
  10   3  10          1.20          5.65         4.42 o
  11   3  10          0.05          2.60         4.42 o
  12   3  10          7.19         10.38         4.83 o
  13   3  10         21.89         15.15         5.02 o
  14   3  10          3.51          3.31         4.67 o
  15   3  10          3.34          8.23         6.10 o
  16   3  10          2.29          3.99         6.69 o
   0   4  10         42.48         35.74         6.14 o
   1   4  10         24.19         62.35         8.51 o
   2   4  10         12.95         15.66         4.25 o
   3   4  10          6.87         14.28         4.54 o
   4   4  10          6.87         16.39         3.88 o
   5   4  10          5.18         24.89         4.54 o
   6   4  10          0.03         16.41         4.14 o
   7   4  10          3.12         13.49         4.99 o
   8   4  10         16.62         18.04         6.22 o
   9   4  10         13.05         22.13         5.92 o
  10   4  10         14.64         20.32         5.62 o
  11   4  10         25.94         20.13         5.46 o
  12   4  10          3.66          5.02         5.21 o
  13   4  10          1.38          4.16         4.50 o
  14   4  10          0.97          5.73         4.63 o
  15   4  10          0.48         -1.26         5.75 o
   1   5  10        278.97        249.98        15.12 o
   2   5  10         57.35        123.94        12.68 o
   3   5  10        112.46        137.38        17.84 o
   4   5  10        424.28        556.40        45.67 o
   5   5  10       2842.31       1957.68       147.12 o
   6   5  10         87.20        268.58        16.10 o
   7   5  10         23.43         39.25         5.16 o
   8   5  10         37.40         45.02         6.00 o
   9   5  10         21.04         22.15         6.27 o
  10   5  10         18.40         10.20         6.04 o
  11   5  10          6.49         12.88         5.33 o
  12   5  10         46.41         37.03         8.33 o
  13   5  10         17.18         13.02         5.42 o
  14   5  10          1.72         11.43         5.71 o
  15   5  10          9.56          3.45        13.64 o
   0   6  10        124.98        138.79        15.42 o
   1   6  10          4.09         16.61        10.22 o
   2   6  10          0.53         11.44         3.55 o
   3   6  10         11.92         14.81         3.71 o
   4   6  10          0.81         18.31         3.92 o
   5   6  10         14.60         13.82         4.00 o
   6   6  10          0.61         12.79         4.81 o
   7   6  10          3.29          4.71         3.97 o
   8   6  10         69.37         56.40        14.93 o
   9   6  10          0.59         35.93         6.65 o
  10   6  10         31.17         50.46         8.61 o
  11   6  10          1.33         22.27         5.71 o
  12   6  10          1.43          3.09         4.71 o
  13   6  10          9.48          5.75         5.00 o
  14   6  10          0.12         10.07         5.39 o
  15   6  10          7.01          1.03         6.07 o
   1   7  10          5.12         11.24         3.60 o
   2   7  10          0.05          4.63         3.35 o
   3   7  10          3.84         45.26         7.78 o
   4   7  10        222.05        198.18        10.85 o
   5   7  10         10.41         33.66         4.49 o
   6   7  10         14.75         21.27         4.39 o
   7   7  10          8.57         12.19         4.00 o
   8   7  10          0.01         10.44         3.91 o
   9   7  10          1.25          9.03         5.16 o
  10   7  10         16.58          1.71         5.13 o
  11   7  10         20.08         40.30        14.87 o
  12   7  10         55.88         53.61         7.86 o
  13   7  10         27.11         23.24         6.13 o
  14   7  10          7.65         19.12         7.33 o
   0   8  10        253.60        157.05        14.32 o
   1   8  10         96.45        142.36        10.75 o
   2   8  10         23.37         26.10         4.92 o
   3   8  10          3.97          5.00         3.09 o
   4   8  10          0.28         12.61         3.44 o
   5   8  10         19.97         17.95         5.15 o
   6   8  10         20.79         34.44         4.39 o
   7   8  10        183.16        256.99        17.45 o
   8   8  10         78.97        120.72         8.48 o
   9   8  10         99.12         92.77         9.69 o
  10   8  10          9.60         11.21         5.25 o
  11   8  10        213.36        163.40        13.09 o
  12   8  10          8.26         20.69         7.41 o
  13   8  10         38.22         33.43         7.44 o
  14   8  10         14.00         20.86        10.03 o
   1   9  10          6.84          5.53         3.39 o
   2   9  10         12.15         10.99         3.45 o
   3   9  10          0.48         27.95        12.30 o
   4   9  10          5.17         34.40        14.91 o
   5   9  10         63.29         59.16         5.37 o
   6   9  10          0.03         21.27         4.76 o
   7   9  10          5.46         14.63         5.83 o
   8   9  10          0.97          2.56         3.55 o
   9   9  10          0.84          3.23         4.21 o
  10   9  10          0.14          1.49         4.73 o
  11   9  10          0.50         -4.83         4.83 o
  12   9  10          0.22          8.60         4.75 o
  13   9  10          0.63         10.55         5.27 o
   0  10  10         81.01        120.79        11.74 o
   1  10  10        124.20        114.97         9.30 o
   2  10  10         46.95         50.88         5.16 o
   3  10  10         11.13          3.43         3.19 o
   4  10  10          3.60         11.96         3.61 o
   5  10  10          0.00          1.07         3.19 o
   6  10  10         53.72         30.28         4.36 o
   7  10  10          3.05          6.24         3.60 o
   8  10  10          0.43          6.39         4.17 o
   9  10  10          7.75         18.00         6.19 o
  10  10  10         12.14         11.81         5.70 o
  11  10  10         30.84         44.11        10.69 o
  12  10  10          0.44          3.29         4.80 o
  13  10  10          5.78         -0.09         4.69 o
   1  11  10          0.36          8.11         5.41 o
   2  11  10          9.21          4.89         3.38 o
   3  11  10          1.78         16.01         7.23 o
   4  11  10          2.62         23.06         9.77 o
   5  11  10          4.48         30.36         6.20 o
   6  11  10          0.00         31.48        13.47 o
   7  11  10         18.74         87.83        40.34 o
   8  11  10         10.77          5.29         4.07 o
   9  11  10          8.68          4.34         4.60 o
  10  11  10          0.61         -2.43         5.27 o
  11  11  10          3.00         -0.89         4.57 o
  12  11  10          3.97          3.57         4.86 o
   0  12  10        114.10        122.23        11.25 o
   1  12  10         22.30         24.88         4.53 o
   2  12  10          3.02          6.24         3.49 o
   3  12  10         13.08          7.08         6.14 o
   4  12  10          0.30          3.82         3.27 o
   5  12  10          6.38         12.73         3.84 o
   6  12  10          0.07          6.25         3.48 o
   7  12  10         34.92         22.80         4.48 o
   8  12  10         40.70         38.04         5.83 o
   9  12  10         78.34         45.79         6.77 o
  10  12  10          0.10          6.08         5.04 o
  11  12  10         20.28         23.07         6.04 o
   1  13  10         11.57          9.22         4.01 o
   2  13  10         13.74         11.93         4.04 o
   3  13  10          0.92         13.19         4.05 o
   4  13  10         15.78         36.01         6.10 o
   5  13  10        106.05        107.02         9.75 o
   6  13  10          5.78         18.43         4.86 o
   7  13  10         59.89         45.59         6.75 o
   8  13  10         30.43         28.49         7.79 o
   9  13  10         17.60         11.27         5.04 o
   0  14  10          1.60         14.41         5.60 o
   1  14  10          1.51         -1.71         3.64 o
   2  14  10          2.43          7.48         3.77 o
   3  14  10          0.40          6.23         3.77 o
   4  14  10          3.35          1.45         3.51 o
   5  14  10          0.93          4.07         3.54 o
   6  14  10          0.59         -0.19         3.47 o
   7  14  10          0.55          1.25         3.74 o
   8  14  10          2.93         -0.22         4.46 o
   1  15  10          1.52         -3.50         3.50 o
   2  15  10          0.02          9.04         3.87 o
   3  15  10          8.58         19.87         4.43 o
   4  15  10          9.67         18.39         7.70 o
   5  15  10          0.48          2.59         3.64 o
   6  15  10          1.25          5.72         4.29 o
   0  16  10          0.28          9.53         6.19 o
   1  16  10          0.60          5.01         4.08 o
   2  16  10          0.02         12.16         4.37 o
   3  16  10          0.02          4.32         4.24 o
   1   0  11        155.13        123.14        13.80 o
   2   0  11          9.29        403.72        20.49 o
   3   0  11        328.12        311.29        17.00 o
   4   0  11        132.78        588.37        75.76 o
   5   0  11       1600.14       1324.28       136.34 o
   6   0  11         17.55        116.35        21.51 o
   7   0  11         95.88        145.81        23.27 o
   8   0  11         31.64        148.18        15.83 o
   9   0  11         36.71        102.10        13.44 o
  10   0  11          8.96        116.76        16.04 o
  11   0  11         81.61        106.55        13.86 o
  12   0  11        209.94         95.20        13.46 o
  13   0  11        421.86        297.72        25.03 o
  14   0  11         34.73        254.10        35.20 o
   0   1  11        166.12         95.85        20.62 o
   1   1  11          8.61         15.91         3.36 o
   2   1  11         19.30         14.34         3.49 o
   3   1  11          9.23         10.77         3.28 o
   4   1  11          4.96         41.88        10.89 o
   5   1  11          0.33          5.58         3.12 o
   6   1  11         25.42         20.69         5.61 o
   7   1  11         14.95          7.11         3.46 o
   8   1  11          4.66         19.57         6.66 o
   9   1  11          4.60         13.60         5.10 o
  10   1  11          6.50          7.87         6.20 o
  11   1  11          8.92         10.41         5.18 o
  12   1  11          6.08         11.05         5.94 o
  13   1  11          0.22         -1.28         4.48 o
  14   1  11          0.64          1.09         4.66 o
   1   2  11         31.03         32.22         4.96 o
   2   2  11         13.92         10.10         3.19 o
   3   2  11         47.01         61.65         7.93 o
   4   2  11         64.46         81.45         6.85 o
   5   2  11        213.66        197.60        15.76 o
   6   2  11          7.11         14.05         4.02 o
   7   2  11         11.16         14.21         8.57 o
   8   2  11          0.00          7.54         4.66 o
   9   2  11          0.24         19.00         5.47 o
  10   2  11          3.03          0.42         4.51 o
  11   2  11          5.57          4.68         4.80 o
  12   2  11         12.24          5.55         4.78 o
  13   2  11         35.93         19.00         7.53 o
  14   2  11          0.73          8.62         5.07 o
   0   3  11        296.94        219.45        23.19 o
   1   3  11         22.71         43.73         7.75 o
   2   3  11         73.63         50.61         4.95 o
   3   3  11         12.21         10.50         3.29 o
   4   3  11          0.87         15.15         3.46 o
   5   3  11          6.80          8.42         3.32 o
   6   3  11         27.60         26.87         4.58 o
   7   3  11          3.64          1.24         3.18 o
   8   3  11          0.00         10.66        11.34 o
   9   3  11          5.34          7.39         4.56 o
  10   3  11          0.75          3.67         4.21 o
  11   3  11          0.62          3.23         4.59 o
  12   3  11          6.30          5.24         5.14 o
  13   3  11          2.74          4.26         4.55 o
  14   3  11          1.68         12.64         5.24 o
   1   4  11          5.06         15.92         3.87 o
   2   4  11          0.15          4.25         3.40 o
   3   4  11          8.60          0.45         4.07 o
   4   4  11         32.98         39.46         5.22 o
   5   4  11         62.69         60.16         6.13 o
   6   4  11         14.36         18.91         4.08 o
   7   4  11          0.44         10.15         3.68 o
   8   4  11          3.58          6.76         4.72 o
   9   4  11          1.77          2.29         4.45 o
  10   4  11          0.28          3.92         4.58 o
  11   4  11          0.39         -0.86         4.12 o
  12   4  11          0.01          2.53         4.77 o
  13   4  11          2.63         12.80         5.49 o
  14   4  11          1.98          4.47         4.82 o
   0   5  11       1324.75       1474.74        86.63 o
   1   5  11          6.48        164.81        13.26 o
   2   5  11        406.56        280.49        22.73 o
   3   5  11         64.18         79.40         6.97 o
   4   5  11         25.01        101.44         9.53 o
   5   5  11          0.22          6.00         3.29 o
   6   5  11        144.14        133.76        10.34 o
   7   5  11          4.57         16.44         4.27 o
   8   5  11          1.83         11.44         4.38 o
   9   5  11         16.28         19.80         6.06 o
  10   5  11          7.31         10.46         8.15 o
  11   5  11          6.55          4.95         4.96 o
  12   5  11          0.17         11.94         5.25 o
  13   5  11          1.95          5.83         5.16 o
  14   5  11          0.59          1.61         5.24 o
   1   6  11         17.34         21.45         4.12 o
   2   6  11          2.26         12.37         3.65 o
   3   6  11         23.04         28.84         4.20 o
   4   6  11          8.47         23.25         4.97 o
   5   6  11        130.92        127.73         8.97 o
   6   6  11          6.89         10.78         3.72 o
   7   6  11          5.19         15.59         4.01 o
   8   6  11          7.20          7.81         4.23 o
   9   6  11          0.35         16.15         5.46 o
  10   6  11          5.71          5.83         4.65 o
  11   6  11          2.52          6.34         5.02 o
  12   6  11          8.54          7.10         6.14 o
  13   6  11         33.87         32.14        10.43 o
   0   7  11         25.87         74.04         8.64 o
   1   7  11         80.54         82.91         6.66 o
   2   7  11          0.04          0.32         3.29 o
   3   7  11         28.90         23.25         3.98 o
   4   7  11          1.91          5.25         3.75 o
   5   7  11         20.12          9.11         3.39 o
   6   7  11          0.02          5.74         3.52 o
   7   7  11          7.90         31.67         7.00 o
   8   7  11          0.02         15.00         4.49 o
   9   7  11         56.78         60.08        10.38 o
  10   7  11          0.42         17.93         6.96 o
  11   7  11         26.79         32.75         6.91 o
  12   7  11          6.98          1.67         5.05 o
  13   7  11          0.26         12.99         5.30 o
   1   8  11          1.10          6.94         3.43 o
   2   8  11          7.37         11.86         3.59 o
   3   8  11          0.35          2.35         3.11 o
   4   8  11          0.05         22.25         5.27 o
   5   8  11          0.56         18.28         4.22 o
   6   8  11         84.97        116.12        14.72 o
   7   8  11          0.98          8.55         3.91 o
   8   8  11         74.17         42.68         7.20 o
   9   8  11         35.99         26.57         6.53 o
  10   8  11          0.89          6.82         6.23 o
  11   8  11          1.35          4.33         5.21 o
  12   8  11         47.60         36.52         7.31 o
   0   9  11        110.89        104.28         9.85 o
   1   9  11          0.10         15.22         3.87 o
   2   9  11         23.06         16.80         3.90 o
   3   9  11          4.31          4.51         3.23 o
   4   9  11          0.58          4.08         3.13 o
   5   9  11          1.84          0.77         2.92 o
   6   9  11          1.70          0.95         3.28 o
   7   9  11          3.87         12.99         4.28 o
   8   9  11         16.88         20.17         8.41 o
   9   9  11          1.72         -0.54         5.03 o
  10   9  11         11.06         13.47         5.76 o
  11   9  11          0.39         -1.20         4.84 o
   1  10  11          0.25          6.72         3.32 o
   2  10  11          0.00          6.63         3.15 o
   3  10  11          9.14         19.64         6.26 o
   4  10  11         11.99         28.56         5.38 o
   5  10  11         66.71         52.32         6.03 o
   6  10  11          0.75          6.30         3.48 o
   7  10  11          0.32          1.96         3.83 o
   8  10  11          2.51          8.77         4.55 o
   9  10  11          2.83          7.53         5.46 o
  10  10  11          4.54          1.82         5.14 o
  11  10  11         13.99         -1.00         7.08 o
   0  11  11         50.66         35.00         9.13 o
   1  11  11          0.60         23.30         4.27 o
   2  11  11          3.04         14.57         3.70 o
   3  11  11          0.03          8.76         3.57 o
   4  11  11          2.86          7.94         4.02 o
   5  11  11          1.90          2.72         3.23 o
   6  11  11          1.36          3.06         3.52 o
   7  11  11         10.73          7.61         4.30 o
   8  11  11          4.84          9.81         5.11 o
   9  11  11          4.56          5.59         5.82 o
  10  11  11         15.47          3.53         5.21 o
   1  12  11          0.01          1.80         3.49 o
   2  12  11          1.53         -1.02         3.90 o
   3  12  11         15.52         10.22         3.83 o
   4  12  11          9.52         23.59         4.55 o
   5  12  11         22.47         22.29         6.38 o
   6  12  11         28.42         27.05         5.01 o
   7  12  11          1.15          1.98         3.77 o
   8  12  11         13.06          8.46         4.93 o
   0  13  11        344.90        287.79        18.60 o
   1  13  11        130.77        132.46         8.35 o
   2  13  11         37.94         28.58         4.73 o
   3  13  11          3.35         -0.85         3.44 o
   4  13  11          5.85          4.39         3.62 o
   5  13  11         16.32         15.58         4.18 o
   6  13  11         18.45          7.33         4.23 o
   7  13  11         18.63         16.96         4.71 o
   1  14  11          0.27         -0.62         3.56 o
   2  14  11          3.16          3.51         3.79 o
   3  14  11          0.38          4.54         3.81 o
   4  14  11          2.78          0.18         3.67 o
   5  14  11          3.27          5.69         3.93 o
   0   0  12        416.53        177.28        19.49 o
   1   0  12         70.77        542.04        37.79 o
   2   0  12         27.44         93.16        11.99 o
   3   0  12        146.07        103.37         9.05 o
   4   0  12         54.99         55.75         9.95 o
   5   0  12          9.73         40.75         6.30 o
   6   0  12         67.07        136.15        14.56 o
   7   0  12         72.38        101.30        12.07 o
   8   0  12        245.85        366.92        28.36 o
   9   0  12         66.93        101.74        13.83 o
  10   0  12          0.71         45.56        10.30 o
  11   0  12        126.32         89.18        21.04 o
  12   0  12        274.61         75.71        12.44 o
  13   0  12          1.59        100.00        17.14 o
   1   1  12          0.00          6.45         3.10 o
   2   1  12          2.18          2.99         2.98 o
   3   1  12          0.19         23.38         6.51 o
   4   1  12          6.64         14.85         3.88 o
   5   1  12          1.32         22.46         7.12 o
   6   1  12         11.64         21.55         3.98 o
   7   1  12          0.42          5.80         3.47 o
   8   1  12          1.98          3.93         4.75 o
   9   1  12          0.44         15.63         5.65 o
  10   1  12          2.83          5.30         4.84 o
  11   1  12          9.17          3.33         4.98 o
  12   1  12          0.11          8.27         5.20 o
  13   1  12          7.40         14.38         5.59 o
   0   2  12         36.18         34.86         5.91 o
   1   2  12         15.02         27.94         4.07 o
   2   2  12          1.86          5.26         2.93 o
   3   2  12         14.23         17.71         3.39 o
   4   2  12          1.84          6.32         2.96 o
   5   2  12          9.20          7.60         3.15 o
   6   2  12         14.27         12.81         3.80 o
   7   2  12          7.46         15.12         3.91 o
   8   2  12         10.50          9.97         4.90 o
   9   2  12         22.41         11.05         4.92 o
  10   2  12          0.32          8.27         4.91 o
  11   2  12         31.33         29.98         6.25 o
  12   2  12         15.77          7.26         6.83 o
   1   3  12          5.91          7.21         3.31 o
   2   3  12          5.35          4.30         3.02 o
   3   3  12          2.54          4.61         2.96 o
   4   3  12         36.16         19.46         3.90 o
   5   3  12          5.37          8.90         3.17 o
   6   3  12         15.41          9.80         3.59 o
   7   3  12          1.42         15.06         3.99 o
   8   3  12          0.24          7.04         4.49 o
   9   3  12          2.66         11.14         5.07 o
  10   3  12          5.17          2.90         4.62 o
  11   3  12          1.33          3.87         5.02 o
  12   3  12          0.02         -4.25         4.64 o
   0   4  12         16.27         13.35         6.97 o
   1   4  12         53.67         36.12         4.59 o
   2   4  12          8.62          4.84         2.98 o
   3   4  12          1.61          1.39         2.87 o
   4   4  12          0.70          5.56         3.13 o
   5   4  12          3.18          6.67         3.01 o
   6   4  12          0.01          2.72         3.40 o
   7   4  12          0.92          0.91         3.26 o
   8   4  12          3.95          1.17         4.05 o
   9   4  12          4.40          3.49         4.16 o
  10   4  12          0.14          3.44         4.89 o
  11   4  12          1.72         -1.17         4.54 o
  12   4  12          3.97          0.50         4.78 o
   1   5  12          0.22          6.70         3.70 o
   2   5  12         14.91         20.60         4.79 o
   3   5  12         25.33         25.72         4.76 o
   4   5  12        103.90         63.13         6.41 o
   5   5  12          4.98         30.78         6.89 o
   6   5  12         81.80         73.48        13.04 o
   7   5  12         19.03         34.65         7.32 o
   8   5  12          4.24          7.18         5.39 o
   9   5  12          0.62          6.69         5.08 o
  10   5  12          9.76          4.39         5.39 o
  11   5  12         46.31         21.81         6.33 o
  12   5  12          3.65         12.09         5.72 o
   0   6  12          9.55         33.75        10.67 o
   1   6  12         21.96         24.67         4.26 o
   2   6  12          0.05          5.07         3.36 o
   3   6  12          1.91          1.09         3.12 o
   4   6  12          6.93          8.84         3.32 o
   5   6  12          0.40          9.49         3.46 o
   6   6  12          1.52         11.63         4.08 o
   7   6  12          3.33          8.49         3.87 o
   8   6  12          2.58          5.79         8.44 o
   9   6  12          1.07         16.03         6.74 o
  10   6  12          0.15          2.63         4.95 o
  11   6  12          4.31          8.44         5.39 o
   1   7  12          0.45          9.43         3.72 o
   2   7  12          2.15          5.87         3.32 o
   3   7  12          6.74          7.87         3.46 o
   4   7  12          4.87         11.33         3.87 o
   5   7  12         14.39         14.51         3.69 o
   6   7  12         15.20         13.17         4.24 o
   7   7  12          4.73          4.93         3.98 o
   8   7  12          3.82          7.33         5.18 o
   9   7  12         18.60          6.39         5.28 o
  10   7  12          0.66         -3.59         4.77 o
  11   7  12          1.57         11.20         5.61 o
   0   8  12         29.29         64.46        11.05 o
   1   8  12        171.98        204.71        10.96 o
   2   8  12          0.60         12.87         4.58 o
   3   8  12          3.26          7.78         3.39 o
   4   8  12          2.04          6.31         3.37 o
   5   8  12          6.41          7.73         4.60 o
   6   8  12          5.56          2.94         3.43 o
   7   8  12          0.40         15.78         4.66 o
   8   8  12         61.96         67.26         7.62 o
   9   8  12          7.60         28.87         7.11 o
  10   8  12          0.22         14.86         6.12 o
   1   9  12          3.33          1.09         3.53 o
   2   9  12          2.14          0.01         3.28 o
   3   9  12          1.18          3.53         4.18 o
   4   9  12          0.14          4.28         3.35 o
   5   9  12          4.26          6.14         3.15 o
   6   9  12          2.58          5.18         3.55 o
   7   9  12          8.47         12.66         4.39 o
   8   9  12          1.21         -0.42         5.35 o
   9   9  12          1.45         11.88         6.21 o
   0  10  12         18.16         12.41         5.14 o
   1  10  12          5.05          4.36         3.24 o
   2  10  12         13.46          5.50         3.60 o
   3  10  12         21.43         14.73         3.92 o
   4  10  12          1.49         14.93         3.68 o
   5  10  12          1.14          1.52         3.04 o
   6  10  12          8.58         11.63         3.99 o
   7  10  12          0.86          3.24         3.89 o
   8  10  12         28.55         10.19         5.42 o
   1  11  12         11.03         14.38         4.87 o
   2  11  12          0.25          2.38         3.34 o
   3  11  12          0.43         11.23         4.69 o
   4  11  12         10.35         10.02         3.64 o
   5  11  12         20.29         24.65         5.03 o
   6  11  12          0.33          2.89         4.52 o
   7  11  12          1.90         27.10        17.17 o
   0  12  12          7.20         30.10        10.26 o
   1  12  12        100.58         81.69         8.12 o
   2  12  12          0.64          2.78         3.54 o
   3  12  12          1.12          2.15         3.28 o
   4  12  12          0.07          2.05         3.78 o
   5  12  12         13.05          5.62         4.13 o
   1  13  12         18.56          8.29         3.97 o
   1   0  13         15.46         44.06         6.67 o
   2   0  13          1.20        215.31        19.13 o
   3   0  13          1.08         47.70         6.80 o
   4   0  13         85.56         94.89         8.75 o
   5   0  13         61.97         70.23        11.01 o
   6   0  13        208.84        246.78        17.32 o
   7   0  13         85.43         66.52        11.16 o
   8   0  13         14.21         33.81         9.58 o
   9   0  13         36.81        251.92        23.01 o
  10   0  13          1.23         36.05        10.43 o
   0   1  13          1.79         11.06         4.60 o
   1   1  13          7.92         11.50         3.48 o
   2   1  13          0.06         12.47         6.67 o
   3   1  13          2.75          5.05         3.12 o
   4   1  13          4.48          6.65         3.66 o
   5   1  13          3.18          5.42         3.37 o
   6   1  13          0.13          5.87         3.40 o
   7   1  13          0.02         14.48         5.30 o
   8   1  13          4.58         22.00         6.14 o
   9   1  13          9.09         11.57         5.35 o
  10   1  13          0.26         14.30         5.98 o
   1   2  13          2.72          0.82         2.96 o
   2   2  13          0.96          3.05         3.01 o
   3   2  13          0.27          2.13         2.88 o
   4   2  13          1.71          7.50         3.44 o
   5   2  13          1.59         11.74         3.85 o
   6   2  13         30.49         16.98         4.31 o
   7   2  13          0.08          1.27         4.59 o
   8   2  13          2.75          4.76         4.81 o
   9   2  13          3.85          2.29         5.77 o
  10   2  13          8.27         -0.61         4.83 o
   0   3  13          2.23          7.75         4.67 o
   1   3  13         10.06         12.01         3.48 o
   2   3  13          2.82          5.62         3.19 o
   3   3  13          1.98          4.93         3.07 o
   4   3  13          2.80         -0.66         2.90 o
   5   3  13          0.02          0.30         3.10 o
   6   3  13          1.57         -2.82         3.22 o
   7   3  13          4.46          7.85         4.40 o
   8   3  13         27.10         15.57         5.73 o
   9   3  13          1.07          0.05         6.48 o
  10   3  13          1.69          1.83         4.85 o
   1   4  13          2.00          4.35         3.43 o
   2   4  13          5.40          0.31         3.01 o
   3   4  13          0.45          1.81         3.06 o
   4   4  13          4.71          7.14         3.14 o
   5   4  13         10.93          7.97         3.88 o
   6   4  13          0.12          4.28         3.63 o
   7   4  13          2.55         -2.36         3.70 o
   8   4  13          0.31          0.51         5.35 o
   9   4  13          0.28         -4.17         4.50 o
  10   4  13          1.14         -1.15         4.67 o
   0   5  13         12.61         69.11         9.03 o
   1   5  13        114.14         98.58         8.19 o
   2   5  13          8.30         13.16         4.38 o
   3   5  13         14.71         17.19         4.56 o
   4   5  13          0.08          5.65         3.51 o
   5   5  13          5.47          5.80         3.65 o
   6   5  13         12.12          2.05         3.89 o
   7   5  13          1.29          9.07         4.74 o
   8   5  13        101.96        105.41        21.86 o
   9   5  13         37.17         18.37         6.67 o
   1   6  13          3.46         12.96         3.86 o
   2   6  13          0.55          8.60         3.69 o
   3   6  13          4.02          9.71         3.54 o
   4   6  13         14.46         38.46        10.35 o
   5   6  13         14.29         18.23         5.23 o
   6   6  13          9.66          9.71         4.08 o
   7   6  13          0.10          6.34         5.23 o
   8   6  13          1.59          0.54         5.35 o
   0   7  13          0.76         23.38         6.70 o
   1   7  13         87.46         49.57         7.72 o
   2   7  13         14.20         16.70         4.51 o
   3   7  13          4.27          9.92         3.61 o
   4   7  13          2.30          9.78         3.70 o
   5   7  13          6.31         -1.57         3.50 o
   6   7  13          2.10          5.32         4.09 o
   7   7  13         15.55         26.62         5.67 o
   8   7  13          2.51         10.53         7.14 o
   1   8  13          0.67          7.06         3.74 o
   2   8  13         14.77         11.08         3.73 o
   3   8  13         18.47         11.84         3.93 o
   4   8  13         61.47         90.47         7.67 o
   5   8  13          4.33         23.09         4.60 o
   6   8  13         41.34         56.95         6.94 o
   7   8  13         73.38         26.52         9.58 o
   0   9  13          0.13          8.53         5.26 o
   1   9  13          0.60          5.07         3.38 o
   2   9  13          6.68          5.50         3.40 o
   3   9  13          2.52         -0.34         3.42 o
   4   9  13          2.42          0.96         3.54 o
   5   9  13          0.28          3.35         4.24 o
   1  10  13          0.76         -0.90         3.73 o
   2  10  13          0.09          2.12         3.47 o
   3  10  13          1.91          6.51         4.09 o
   1   0  14        202.14         93.66         9.20 o
   2   0  14        106.89         69.78        11.94 o
   3   0  14         24.50         26.50         6.01 o
   4   0  14          0.84         23.67         5.73 o
   5   0  14          1.87         52.29        10.78 o
   6   0  14         91.45         70.45         9.53 o
   7   0  14         17.66         51.99        14.34 o
   1   1  14          0.02          5.26         3.29 o
   2   1  14          0.51          1.06         3.12 o
   3   1  14          3.18          6.38         3.44 o
   4   1  14          8.46          7.79         3.13 o
   5   1  14          4.93          3.28         3.44 o
   6   1  14          3.10         -1.17         3.36 o
   7   1  14          4.99          6.37        14.06 o
   0   2  14         37.65         36.10         9.60 o
   1   2  14         48.42         33.35         4.49 o
   2   2  14          3.59          7.05         3.28 o
   3   2  14          1.69          0.07         2.98 o
   4   2  14          0.16          0.16         3.16 o
   5   2  14          0.03          2.14         3.76 o
   6   2  14         10.37          2.24         4.14 o
   7   2  14          5.64          1.46         6.29 o
   1   3  14          0.00         -2.82         2.82 o
   2   3  14          6.03          1.22         3.17 o
   3   3  14         14.83          8.81         3.47 o
   4   3  14         22.54         17.07         3.67 o
   5   3  14         11.71         10.88         4.05 o
   6   3  14          0.61          9.23         4.88 o
   0   4  14         22.40          7.42         4.88 o
   1   4  14          0.05          4.92         3.40 o
   2   4  14          3.56          8.11         3.49 o
   3   4  14          0.08          2.82         3.24 o
   4   4  14          0.48         -0.51         3.25 o
   5   4  14          0.13         -3.38         3.38 o
   6   4  14          1.31          0.47         4.14 o
   1   5  14          2.13          5.75         3.61 o
   2   5  14         15.73          9.98         3.76 o
   3   5  14          0.03          9.02         3.44 o
   4   5  14          0.10          4.08         4.09 o
   5   5  14          3.90         11.86         5.05 o
   0   6  14          8.10         35.19         9.52 o
   1   6  14          3.58          9.66         4.36 o
   2   6  14          0.59          3.66         3.26 o
   3   6  14          0.01          0.76         3.43 o
   4   6  14          0.36          5.93         4.03 o
   1   7  14          0.10          3.73         3.39 o
   2   7  14          6.26          6.11         3.69 o
                                                
