# Supplementary material for: Improving data quality for three-dimensional electron diffraction by a post-column energy filter and a new crystal tracking method
Source: J Appl Crystallogr. 2022 Nov 29;55(Pt 6):1583–91. doi: 10.1107/S1600576722009633 (PMC9721325; doi:10.1107/S1600576722009633)
Supplement: Supplementary file 4 [file j-55-01583-sup4.zip › nb5321ZSM-5_crystal3_noEXTI_unfilteredsup46.hkl]

#
# h,k,l, Fc-squared, Fo-squared, sigma(Fo-squared), status flag
#
data_unfiltered
_shelx_title ' '
_shelx_refln_list_code          4
_shelx_F_calc_maximum      267.85
_exptl_crystal_F_000       939.25
_reflns_d_resolution_high  0.9003

loop_
 _space_group_symop_operation_xyz
 'x, y, z'
 '-x, -y, -z'
 '-x+1/2, -y, z+1/2'
 'x+1/2, y, -z+1/2'
 '-x, y+1/2, -z'
 'x, -y+1/2, z'
 'x+1/2, -y+1/2, -z+1/2'
 '-x+1/2, y+1/2, z+1/2'

_cell_length_a    20.0220
_cell_length_b    19.8990
_cell_length_c    13.3830
_cell_angle_alpha  90.000
_cell_angle_beta   90.000
_cell_angle_gamma  90.000

_shelx_F_squared_multiplier     1.000

loop_
 _refln_index_h
 _refln_index_k
 _refln_index_l
 _refln_F_squared_calc
 _refln_F_squared_meas
 _refln_F_squared_sigma
 _refln_observed_status
   2   0   0      23893.10       2809.95       147.55 o
   4   0   0       7408.76       1757.13       114.79 o
   6   0   0       9479.31       2641.90       139.77 o
  12   0   0         68.22        591.89        50.33 o
   2   1   0        511.05        393.62        15.33 o
   4   1   0        677.93        498.74        46.60 o
   6   1   0        464.81        858.19        32.85 o
   8   1   0         46.84         36.96         3.86 o
  10   1   0         64.10         64.03         5.96 o
  12   1   0         35.15         54.34        26.95 o
   4   2   0        162.38        174.90        14.93 o
   6   2   0        106.02        150.10        10.92 o
   8   2   0       1226.13       1596.83        85.75 o
  10   2   0        721.34        774.82        51.58 o
  12   2   0         80.76        102.74        67.49 o
   4   3   0       2860.55       2343.26       245.76 o
   6   3   0       2094.62       2138.36        80.55 o
   8   3   0        287.79        399.21        16.78 o
  10   3   0        125.81        170.03        10.54 o
  12   3   0       1967.67       1363.60       105.93 o
   4   4   0         60.74         46.78        12.43 o
   6   4   0         37.37         36.11         4.43 o
   8   4   0         38.94         48.61         7.10 o
  10   4   0        167.25        180.72        18.91 o
  12   4   0          6.10         -7.70         7.70 o
   6   5   0       1734.16       1404.57        76.36 o
   8   5   0         31.06         21.33         7.20 o
  10   5   0         35.85        101.12        14.47 o
  12   5   0        104.25         95.33        15.11 o
   6   6   0         59.32         63.24         8.59 o
   8   6   0        275.67        381.41        24.34 o
  10   6   0        194.74        265.63        25.83 o
  12   6   0          3.29         35.60        11.61 o
   8   7   0         63.77         68.54         9.77 o
  10   7   0         42.37         41.97         7.89 o
  12   7   0        879.08        689.90        61.40 o
  10   8   0         46.76         47.24        12.49 o
  10   9   0         21.63          1.83        10.16 o
  10  10   0       1371.26       1506.94       121.66 o
   1   0   1      21488.98       1987.05       174.81 o
   2   0   1         73.89        143.41         6.31 o
   3   0   1      10565.99       2178.82       320.31 o
   4   0   1          0.66        157.05        21.56 o
   5   0   1      71745.42      13751.74       709.03 o
   7   0   1       1220.23        847.64       171.86 o
   8   0   1          1.19         46.36        19.35 o
   9   0   1        206.39        172.29         9.93 o
  10   0   1        149.61        181.14        11.46 o
  11   0   1        335.21        388.53        99.19 o
  12   0   1        167.21        162.91        21.29 o
   0   1   1      16019.16       1620.76       241.15 o
   1   1   1       3088.30       1337.10        56.99 o
   2   1   1         13.21        101.49        11.07 o
   3   1   1         37.82        131.37         8.08 o
   4   1   1         75.72        112.01        12.27 o
   5   1   1         70.55         37.21         3.99 o
   6   1   1         82.34        104.73         4.84 o
   7   1   1        107.28        134.70        11.89 o
   8   1   1        548.50        621.29        75.15 o
  10   1   1        181.55        242.09        30.99 o
  11   1   1        121.52        118.25        10.64 o
  12   1   1          4.11        130.13        81.29 o
   1   2   1        335.76        603.05        63.98 o
   2   2   1         12.38         42.48         6.83 o
   3   2   1        591.11        866.73        33.42 o
   4   2   1       4084.59       4054.96       214.03 o
   5   2   1       1180.59       1308.35       127.61 o
   6   2   1        149.18        195.17        15.14 o
   7   2   1         24.58         37.15         4.16 o
   8   2   1         72.42         79.18         4.69 o
   9   2   1         26.03         21.77         2.97 o
  10   2   1         81.89        120.26         5.91 o
  11   2   1          9.75         21.97         4.29 o
  12   2   1        315.95        268.33        18.66 o
   0   3   1       5564.67        788.43        43.44 o
   1   3   1       2899.87        907.31       216.34 o
   2   3   1          9.40         29.03         6.63 o
   3   3   1        293.78        481.24        19.57 o
   4   3   1        245.21        234.34        10.76 o
   5   3   1         71.11         91.82         6.05 o
   6   3   1          6.07         14.73         3.00 o
   7   3   1       1457.65       1162.06        77.61 o
   8   3   1         30.98         42.15         3.41 o
   9   3   1        205.68        235.36        30.29 o
  10   3   1        208.72        169.06        10.35 o
  11   3   1       1224.61       1322.19        52.40 o
  12   3   1        313.51        239.32        17.52 o
   1   4   1        303.48        153.51        18.82 o
   2   4   1          6.53         19.85         4.26 o
   3   4   1         60.25         63.30         7.85 o
   4   4   1         24.11         30.63         4.62 o
   5   4   1        413.76        499.86        20.87 o
   6   4   1          8.49          8.78         5.19 o
   7   4   1          0.71         42.90        17.81 o
   8   4   1          6.43          7.48         3.66 o
   9   4   1          7.94         14.93         4.53 o
  10   4   1         13.56         15.58         3.34 o
  11   4   1          9.46         11.61         4.07 o
  12   4   1         13.35        154.76        21.40 o
   2   5   1          9.57         42.22         7.23 o
   4   5   1        407.27        361.94        22.75 o
   5   5   1         43.49         26.79         8.81 o
   6   5   1        297.13        250.52        12.42 o
   7   5   1        185.70        215.87        11.28 o
   8   5   1        150.18        190.82        25.84 o
   9   5   1        124.60        161.13        24.01 o
  10   5   1       1126.80        962.62        44.36 o
  11   5   1        702.25        754.93        44.63 o
  12   5   1        149.34        330.25        22.49 o
   3   6   1        198.50         80.01         9.40 o
   4   6   1         11.45         24.38         7.12 o
   5   6   1        492.00        436.16        27.26 o
   6   6   1          9.42         12.56         4.75 o
   7   6   1         13.24         14.58         5.59 o
   8   6   1         11.68         19.56         6.62 o
   9   6   1         22.22         17.01         5.93 o
  10   6   1          9.46          7.71         4.13 o
  11   6   1         17.83         26.73        15.96 o
  12   6   1         30.35         18.11         7.42 o
   4   7   1         36.34         26.02         7.78 o
   5   7   1         51.17         23.89         9.39 o
   6   7   1          3.33         15.67         6.08 o
   7   7   1        200.35        141.72        21.50 o
   8   7   1         98.16         85.31        18.56 o
   9   7   1        174.23        161.10        15.24 o
  10   7   1         32.00         45.51        14.80 o
  11   7   1         43.64         51.55         9.40 o
  12   7   1          0.02         27.89        11.67 o
   5   8   1        161.80        152.19        36.10 o
   6   8   1         37.51         36.26         8.90 o
   7   8   1        441.06        347.95        24.31 o
   8   8   1         44.38         57.35         9.00 o
   9   8   1          7.16         15.91         5.39 o
  10   8   1         40.43         42.05        13.10 o
  11   8   1         19.83         35.38        11.60 o
  12   8   1        474.10        432.07        41.93 o
   6   9   1          5.36         23.95        10.14 o
   7   9   1         41.99         25.21         9.62 o
   8   9   1         70.80         74.60        11.20 o
   9   9   1         78.84         56.71         8.62 o
  10   9   1          0.85          9.16         6.10 o
  11   9   1         21.54         10.82         7.66 o
  12   9   1          8.53        -11.12        11.12 o
   8  10   1         30.71         39.97         9.82 o
   9  10   1          2.69         24.75        11.29 o
  10  10   1          0.86         19.05        10.20 o
  11  10   1         45.12         54.55        17.92 o
  12  10   1          2.38         13.05        10.86 o
   8  11   1         45.86         62.15        15.83 o
   9  11   1         23.53         31.37        16.34 o
  10  11   1          0.83         22.78        12.61 o
  11  11   1          0.01          4.36        12.33 o
  12  11   1          0.56          7.83        10.92 o
   8  12   1          4.42          9.51        13.63 o
   9  12   1          6.76          5.01        13.16 o
  10  12   1         29.31         20.12        14.17 o
  10  13   1         20.60         32.96        16.42 o
   0   0   2       5896.76       1910.98       200.14 o
   1   0   2       9213.86       2484.83       184.69 o
   2   0   2       5023.25       2502.62       345.38 o
   3   0   2        209.16        177.61        63.20 o
   4   0   2         93.04        243.08        10.44 o
   5   0   2        180.52        366.56        31.06 o
   6   0   2         72.02        229.53        24.35 o
   7   0   2        178.98        268.46        13.83 o
   8   0   2        885.97       2096.87       447.89 o
   9   0   2        504.78        355.48        59.71 o
  10   0   2        252.92       6279.85       270.89 o
  11   0   2        447.77        384.64       104.50 o
  12   0   2       1591.48        968.62        78.89 o
  13   0   2        214.73         91.12        18.95 o
   1   1   2        421.84        720.32       107.10 o
   2   1   2        163.61        356.80        29.92 o
   3   1   2       1996.52       2122.49        56.22 o
   4   1   2         81.89        232.36         8.00 o
   5   1   2       1507.50       1297.65        90.06 o
   6   1   2        527.75        452.15        25.77 o
   7   1   2        100.86        311.31        24.47 o
   8   1   2         19.11         20.73         2.69 o
   9   1   2          8.38          8.90         4.15 o
  10   1   2          3.55          9.60         3.98 o
  11   1   2         24.21         28.33         5.52 o
  12   1   2         80.86         88.90        32.50 o
  13   1   2        429.92        566.57        50.52 o
   0   2   2       4243.79       1102.56       141.64 o
   1   2   2        794.51        236.37         8.68 o
   2   2   2          9.99        212.31         6.88 o
   3   2   2         76.58        105.81        14.79 o
   4   2   2          3.48         17.68         4.97 o
   5   2   2        212.65        195.91        10.13 o
   6   2   2        101.64         92.84         6.60 o
   7   2   2         81.55         85.92         9.39 o
   8   2   2         69.76        117.94         7.87 o
   9   2   2        435.21        391.43        25.02 o
  10   2   2         22.14         60.50        17.52 o
  11   2   2         23.57         64.89        12.30 o
  12   2   2         34.64         42.08         8.29 o
  13   2   2         30.26         36.83        12.68 o
   1   3   2        111.50        185.71         7.40 o
   2   3   2       1019.21        744.01        77.70 o
   3   3   2       1221.31       1209.89        46.66 o
   4   3   2       5234.34       3618.31       843.48 o
   5   3   2        452.82        452.40        91.19 o
   6   3   2       3780.68       3814.35       170.14 o
   7   3   2        470.58        500.06        21.51 o
   8   3   2         53.48         44.15         5.42 o
   9   3   2        108.08         93.01         6.16 o
  10   3   2         27.60         36.19         5.01 o
  11   3   2         25.32         22.97         7.11 o
  12   3   2         24.29         21.83         8.08 o
  13   3   2        790.57       1582.00       125.46 o
   0   4   2         23.71         91.75        22.22 o
   1   4   2         34.17        141.96         8.36 o
   2   4   2        142.26         81.45        13.00 o
   3   4   2          9.83         10.97         4.21 o
   4   4   2          3.96          5.29         5.07 o
   5   4   2          7.55          9.24         6.39 o
   6   4   2         12.56         13.96         4.61 o
   7   4   2         14.49         17.94         4.95 o
   8   4   2        279.82        171.80        14.47 o
   9   4   2         13.73         13.52         6.69 o
  10   4   2         40.06         59.55         6.70 o
  11   4   2         11.16         15.03         6.33 o
  12   4   2          4.15         84.15        64.92 o
  13   4   2         14.37         13.92        11.32 o
   1   5   2       1190.96        929.92        78.94 o
   2   5   2       1054.81       1025.67        40.34 o
   3   5   2       6571.85       5526.26       206.78 o
   4   5   2        496.73        290.90        21.93 o
   5   5   2       4489.84       5060.13       189.75 o
   6   5   2       1986.39       1420.56       186.37 o
   7   5   2        159.69        322.45        28.85 o
   8   5   2        171.85        194.08        32.19 o
   9   5   2         26.28         37.19         8.48 o
  10   5   2         12.46         27.90         7.53 o
  11   5   2         20.83         17.75         5.92 o
  12   5   2        257.76        276.41        52.61 o
  13   5   2       2221.28       1914.58       150.25 o
   0   6   2        422.80        360.88        28.11 o
   1   6   2         58.55         87.26        15.50 o
   2   6   2         46.86        218.31        50.58 o
   3   6   2          0.15         11.77         8.02 o
   4   6   2          1.49          5.42         5.06 o
   5   6   2          7.82         85.33        32.69 o
   6   6   2          2.94         16.30         8.80 o
   7   6   2         12.87         31.68         6.98 o
   8   6   2          6.22         15.72         6.14 o
   9   6   2         15.44         49.00         8.52 o
  10   6   2          0.01         15.45         8.11 o
  11   6   2         26.66         25.92         9.60 o
  12   6   2          2.28          2.15        12.55 o
  13   6   2         30.09         12.01        14.21 o
   1   7   2         25.24         81.49        10.44 o
   2   7   2        129.68        151.48        28.05 o
   3   7   2        118.50        149.04         9.45 o
   4   7   2       1134.10       1206.61        47.93 o
   5   7   2         95.12         96.69         8.02 o
   6   7   2        252.81        203.39        20.62 o
   7   7   2         17.30         35.65        10.11 o
   8   7   2          4.85         25.09         6.18 o
   9   7   2         32.82         34.23         6.15 o
  10   7   2         15.16         16.75         5.52 o
  11   7   2          1.47         23.67         8.52 o
  12   7   2        152.77        177.16        16.36 o
   2   8   2        264.03        224.55        17.74 o
   3   8   2          7.61          6.11         7.21 o
   4   8   2         44.76         90.75        31.56 o
   5   8   2         53.74         59.57         6.74 o
   6   8   2         28.81         45.31        14.89 o
   8   8   2         99.27         75.82        11.87 o
   9   8   2         61.29        136.34        27.25 o
  10   8   2         23.77         31.94         6.60 o
  11   8   2        175.90        132.22        15.92 o
  12   8   2        580.07        651.89        62.98 o
   3   9   2         69.52         42.25         9.77 o
   4   9   2          0.02          7.37         7.57 o
   5   9   2          1.46         28.09        20.59 o
   6   9   2         21.54          7.31        12.80 o
   7   9   2          1.62          6.94         5.41 o
   8   9   2         12.82          6.67         5.71 o
   9   9   2          2.09          7.86         5.65 o
  10   9   2          2.73          1.20         6.16 o
  11   9   2          1.38         13.60         8.24 o
  12   9   2          0.38         12.11        10.80 o
   4  10   2         13.86         13.14        19.26 o
   5  10   2          0.39          2.56         8.46 o
   7  10   2         10.07         13.94         5.81 o
   8  10   2         44.05         96.88         9.12 o
   9  10   2          5.77         24.12         6.32 o
  10  10   2         24.41         97.31        57.97 o
  11  10   2          2.34         15.75         8.41 o
  12  10   2        173.65        247.52        30.55 o
   4  11   2         61.29         32.26        14.03 o
   5  11   2         62.22         60.03        11.72 o
   6  11   2         36.12         34.75        10.25 o
   7  11   2         16.43         28.30         9.87 o
   8  11   2          1.67          4.99         6.33 o
   9  11   2          6.38         13.45         6.03 o
  10  11   2          2.86         -4.00         6.33 o
  11  11   2          4.95          3.37         8.80 o
  12  11   2         33.51         30.82        16.66 o
   5  12   2         31.41         50.96        17.48 o
   6  12   2         32.98         33.07        10.64 o
   7  12   2         32.40         35.93        10.84 o
   8  12   2          7.36         32.77        14.51 o
   9  12   2        181.39        238.25        21.64 o
  10  12   2         71.75         34.81         9.26 o
  11  12   2          0.29          5.46        27.23 o
  12  12   2         46.64         49.56        16.10 o
   6  13   2       1289.16       1435.72       120.86 o
   7  13   2        113.49        177.91        20.46 o
   8  13   2          0.12         32.23        18.41 o
   9  13   2         26.81         49.96        12.84 o
  10  13   2         11.95         38.98        16.14 o
  11  13   2          2.01         33.23        10.89 o
  12  13   2         24.47         31.64        15.30 o
   7  14   2          5.17         -2.08        17.78 o
   8  14   2        264.12        286.20        27.37 o
   9  14   2         29.87         12.97        11.65 o
  10  14   2         72.32         86.49        19.87 o
  11  14   2          3.25          0.08        12.32 o
  12  14   2         12.73         18.57        12.40 o
   8  15   2          0.11         14.15        17.95 o
   9  15   2          2.94         26.90        16.25 o
  10  15   2         10.80         13.37        13.77 o
  10  16   2         26.00         43.35        17.57 o
   1   0   3       2256.61       2099.65        79.12 o
   2   0   3       1245.21       1421.61        76.28 o
   3   0   3      33321.70       4683.21       560.34 o
   4   0   3       5877.84       3746.11      1008.74 o
   5   0   3       8054.07       5401.06      1285.51 o
   6   0   3       1676.72       1168.64       188.98 o
   7   0   3       4712.61       3579.50       617.69 o
   8   0   3        243.57        267.40        15.25 o
   9   0   3         88.53         43.07         8.46 o
  10   0   3        108.85        107.54        17.62 o
  11   0   3        455.50        557.08        35.81 o
  12   0   3         15.58        347.15        37.29 o
   0   1   3       2892.66       3748.21       140.16 o
   1   1   3        814.29       1348.41        44.81 o
   2   1   3        183.37        209.76        27.15 o
   3   1   3         21.62         22.90         4.57 o
   4   1   3          6.87         13.17         2.84 o
   5   1   3          7.97         22.66         2.99 o
   6   1   3         62.45         67.86         7.10 o
   7   1   3         69.48        148.59        14.73 o
   8   1   3        100.79         76.44         9.87 o
   9   1   3          1.39         10.82         4.99 o
  10   1   3          6.14         23.00         8.32 o
  11   1   3         81.86         80.05         7.85 o
  12   1   3         59.75        134.16        69.07 o
  13   1   3          1.82         16.98         8.79 o
   1   2   3        545.81        800.77        26.11 o
   2   2   3          1.62         25.75         6.96 o
   3   2   3       1590.45       1623.07       138.08 o
   4   2   3        746.72        715.81        28.19 o
   5   2   3       1453.71       1205.08       135.24 o
   6   2   3         19.65         26.68         3.37 o
   7   2   3         54.14         76.79         6.89 o
   8   2   3         58.04         46.60         8.60 o
   9   2   3         37.15         34.21         5.91 o
  10   2   3          1.65         14.43         7.02 o
  11   2   3          6.31         36.23         6.25 o
  12   2   3        162.82        186.25        29.21 o
  13   2   3        434.61        366.70        26.14 o
   0   3   3       1524.92       1226.04        66.63 o
   1   3   3      15081.86       9640.58       252.61 o
   2   3   3        565.76        729.17        37.12 o
   3   3   3        775.39        550.43        35.41 o
   4   3   3          7.35         15.40         3.48 o
   5   3   3         99.30        103.60        13.28 o
   6   3   3         23.14         51.93         4.53 o
   7   3   3          7.11         27.27         5.71 o
   8   3   3       1257.59       1308.80        93.29 o
   9   3   3       1703.91       2087.83        80.88 o
  10   3   3         27.26         36.79         6.47 o
  11   3   3        193.98        222.97        26.34 o
  12   3   3        245.17        218.23        76.82 o
  13   3   3          6.46         31.09         9.27 o
   1   4   3         22.31         21.65         3.92 o
   2   4   3          9.53         19.89         4.44 o
   3   4   3        451.45        383.53        13.83 o
   4   4   3         43.84        162.15        98.75 o
   5   4   3         11.33         12.16         4.61 o
   6   4   3         50.52         51.31        14.50 o
   7   4   3          9.96         20.20         5.52 o
   8   4   3          4.26         24.29         7.66 o
   9   4   3          2.38          6.60         7.15 o
  10   4   3         15.30          5.79         6.12 o
  11   4   3         28.95         22.40         5.97 o
  12   4   3         19.01         15.20         8.07 o
  13   4   3        124.36        168.25        35.26 o
   0   5   3       9256.34       6350.33       280.17 o
   1   5   3       6253.64       4281.02       260.94 o
   2   5   3        558.37        441.21        19.28 o
   3   5   3         38.88         35.83         5.40 o
   4   5   3         86.12        104.05        11.33 o
   5   5   3         84.30         88.73         9.36 o
   6   5   3         68.96         72.81        20.50 o
   7   5   3        196.57        202.48        18.56 o
   8   5   3       1579.24        971.88       425.46 o
   9   5   3         38.26         48.91         6.61 o
  10   5   3         45.93         66.90         7.83 o
  11   5   3        445.26        510.30        48.17 o
  12   5   3        151.95        106.84        20.71 o
  13   5   3         20.56         21.95         8.96 o
   1   6   3         76.69         88.43        14.83 o
   2   6   3          6.70         16.71         4.19 o
   3   6   3        420.79        368.28        17.36 o
   4   6   3        106.47         56.73         9.99 o
   5   6   3        145.97        243.93        63.42 o
   6   6   3         20.68         29.84         5.56 o
   7   6   3         12.72         44.65        14.43 o
   8   6   3         45.00         48.01         8.68 o
   9   6   3          7.95         17.36         5.68 o
  10   6   3          9.46         20.44         7.40 o
  11   6   3         17.30         19.12         6.83 o
  12   6   3         11.49         31.98         9.30 o
  13   6   3        167.10        125.46        20.47 o
   0   7   3        174.25        102.99         8.62 o
   1   7   3       1175.18       1262.51        54.78 o
   2   7   3         26.71         63.21        14.05 o
   3   7   3        107.84         96.23         9.43 o
   4   7   3          9.36         10.40         5.49 o
   5   7   3         83.02        108.75        15.92 o
   6   7   3          2.13          6.49         5.09 o
   7   7   3         58.72         80.86         8.43 o
   8   7   3         67.38         80.36         8.25 o
   9   7   3        414.90        387.58        31.18 o
  10   7   3          1.45         31.66         6.50 o
  11   7   3         32.74         16.34         8.62 o
  12   7   3          6.61         18.16         8.82 o
  13   7   3         49.60         52.73        16.38 o
   1   8   3         35.82         96.20        26.90 o
   2   8   3          4.53        198.90       103.97 o
   3   8   3        271.18        435.15        91.72 o
   4   8   3       3406.04       2240.23       141.68 o
   5   8   3        230.81        192.95        13.43 o
   6   8   3        527.44        445.97        21.42 o
   7   8   3        556.99        646.35        28.73 o
   8   8   3        239.69        215.28        13.18 o
   9   8   3         78.57         61.88         7.68 o
  10   8   3          0.40         12.53         6.87 o
  11   8   3          7.82         13.79         7.12 o
  12   8   3        316.11        383.95        48.79 o
  13   8   3        619.94       1001.14        85.69 o
   0   9   3         47.82         38.98         9.79 o
   1   9   3         30.39         29.55        13.08 o
   2   9   3          3.78          2.09         6.13 o
   3   9   3          6.23         26.70         6.80 o
   4   9   3          7.96         14.76         5.66 o
   5   9   3          7.28          3.53         5.56 o
   6   9   3          0.00          1.96         5.92 o
   7   9   3         22.83         13.61         6.42 o
   8   9   3        116.41        118.25        10.31 o
   9   9   3         13.97         20.71         6.50 o
  10   9   3          9.18         15.72         5.96 o
  11   9   3          4.03         39.50         8.56 o
  12   9   3         13.25          4.31         8.18 o
  13   9   3          3.61         19.71        15.82 o
   1  10   3         44.37         42.95        10.37 o
   2  10   3         29.15         33.03         9.32 o
   3  10   3       1469.93       1219.94        70.30 o
   4  10   3         53.07         74.61         8.67 o
   5  10   3        203.95        176.16        13.46 o
   6  10   3         19.78         13.89         8.54 o
   7  10   3        134.64        145.72        13.04 o
   8  10   3          4.01         28.05         6.98 o
   9  10   3          5.06         21.81        13.19 o
  10  10   3          8.97         10.91         6.49 o
  11  10   3         20.32         13.42        14.49 o
  12  10   3         43.40         17.09         9.56 o
  13  10   3       1096.57       1316.65       109.72 o
   1  11   3         24.90         52.12        16.95 o
   2  11   3         32.77         14.30         8.99 o
   3  11   3          6.61          4.06         8.96 o
   4  11   3         14.24          6.44         9.54 o
   5  11   3          1.93          6.47         5.63 o
   6  11   3          8.28         19.11         6.64 o
   7  11   3          7.88          6.49         5.87 o
   8  11   3          1.57          8.85         7.89 o
   9  11   3          5.42          5.87         6.55 o
  10  11   3         19.40          9.28         7.01 o
  11  11   3          0.03         24.56         9.88 o
  12  11   3          8.75         12.87        10.07 o
  13  11   3         10.80         14.72        13.70 o
   2  12   3          1.28         18.54        14.61 o
   3  12   3         59.04         87.89        22.41 o
   4  12   3        266.60        324.64        45.91 o
   5  12   3        488.05        318.19        51.22 o
   6  12   3          4.25         38.81        19.64 o
   7  12   3         37.07         35.60         8.37 o
   8  12   3         43.58         53.87        13.74 o
   9  12   3         11.52         11.92         6.95 o
  10  12   3          6.25         11.12        13.11 o
  11  12   3         17.26         10.26         8.73 o
  12  12   3        167.95        139.20        24.06 o
  13  12   3          0.88          2.63        12.42 o
   3  13   3        393.16        299.92        37.73 o
   4  13   3          5.46         17.94        10.29 o
   5  13   3        132.65         90.57        14.58 o
   6  13   3         14.02         16.36        10.65 o
   8  13   3        581.32        476.68        27.74 o
   9  13   3       1279.57       1160.80        64.36 o
  10  13   3          5.18         16.15         8.61 o
  11  13   3         30.04         13.93         9.95 o
  12  13   3        105.26         79.35        20.37 o
  13  13   3         27.73         18.22        14.80 o
   4  14   3          7.55         16.66        16.31 o
   5  14   3         92.22         70.25        16.33 o
   6  14   3          5.55         18.87        11.30 o
   7  14   3         49.41         29.89        12.48 o
   8  14   3          4.61          1.81        10.27 o
   9  14   3          1.32          3.12         8.05 o
  10  14   3          2.03          0.12         7.71 o
  11  14   3          2.89          5.72         8.60 o
  12  14   3          1.59         16.25        13.64 o
  13  14   3         34.84         13.51        16.01 o
   5  15   3         19.09         22.60        17.60 o
   6  15   3          2.00         25.55        11.77 o
   7  15   3         39.03         29.52        16.31 o
   8  15   3        160.20        182.54        20.94 o
   9  15   3        153.91        160.79        20.02 o
  10  15   3         14.69          8.44        10.74 o
  11  15   3          6.67         -0.62         8.01 o
  12  15   3          1.01         -4.22        12.91 o
   6  16   3        156.18         93.12        25.14 o
   7  16   3         44.59         82.78        28.17 o
   8  16   3          8.20          4.85         9.91 o
   9  16   3          0.14         -1.07         9.69 o
  10  16   3          0.40          7.53        13.80 o
  11  16   3          2.46         15.93        11.67 o
  12  16   3          2.92         12.96        13.18 o
   7  17   3          2.26          7.57        16.48 o
   8  17   3          9.27          8.85        10.31 o
   9  17   3          6.01         17.72        20.52 o
  10  17   3          4.04         -1.07        13.99 o
  11  17   3          2.09          4.37        15.36 o
   8  18   3          0.12          4.13        15.83 o
   9  18   3          4.64        -15.13        15.13 o
  10  18   3          0.09         14.56        15.22 o
  10  19   3          0.10         20.71        16.70 o
   0   0   4       2686.59       1286.88        70.46 o
   1   0   4       9335.88       3887.05       327.75 o
   2   0   4       2832.38       2406.82       223.24 o
   3   0   4        225.84        324.91        14.97 o
   4   0   4        281.42       2459.78       307.99 o
   5   0   4        797.74        509.39        67.91 o
   6   0   4         42.37        130.68        88.82 o
   7   0   4        214.16        227.99        39.91 o
   9   0   4        201.98        578.56        44.21 o
  10   0   4        342.06        447.63       113.47 o
  11   0   4        211.57        214.77        21.63 o
  12   0   4       2088.18       1329.91       109.21 o
  13   0   4       1110.17        570.55        54.79 o
   1   1   4        467.98        580.23        49.32 o
   2   1   4         60.12         83.73         4.58 o
   3   1   4       1157.91       1153.32        59.20 o
   4   1   4         36.61         55.31         3.75 o
   5   1   4        972.85       1392.55        63.91 o
   6   1   4         89.10        104.32        13.97 o
   7   1   4          6.92         14.33         3.25 o
   8   1   4          6.90         18.27         3.15 o
   9   1   4         46.51         60.41         5.27 o
  10   1   4         15.49         15.22         2.80 o
  11   1   4          2.25         20.23         8.69 o
  12   1   4         62.17         21.78        10.48 o
  13   1   4         96.75        134.19        58.13 o
   0   2   4         12.57         78.88         9.98 o
   1   2   4       1848.93       1552.47       139.15 o
   2   2   4         45.52        133.12        29.92 o
   3   2   4        120.49        161.07        18.47 o
   4   2   4         64.26         46.12         4.28 o
   5   2   4        140.07        245.38        13.90 o
   6   2   4         18.86         44.81         4.03 o
   7   2   4        336.70        328.39        20.77 o
   8   2   4        108.35        236.30         9.74 o
   9   2   4        977.91        908.71        55.19 o
  10   2   4         35.95         71.26         5.52 o
  11   2   4         59.02         69.00         7.65 o
  12   2   4         24.98         43.35         9.69 o
  13   2   4         31.19         31.90        10.52 o
   1   3   4        178.75        363.20        31.07 o
   2   3   4        355.09        372.94        15.47 o
   3   3   4        119.53        235.29        28.02 o
   4   3   4       1643.19       1393.72        93.52 o
   5   3   4        567.74        725.92        35.77 o
   6   3   4        497.67        441.52        29.33 o
   7   3   4        455.44        333.20        59.84 o
   8   3   4         96.36         80.67         4.33 o
   9   3   4          8.07         20.77         5.51 o
  10   3   4          7.60          5.23         5.61 o
  11   3   4         36.94         52.24         7.48 o
  12   3   4          0.63         67.56        58.82 o
  13   3   4          4.28        118.97       121.47 o
   0   4   4        450.95       1420.45       154.21 o
   1   4   4         29.79         28.70         6.44 o
   2   4   4         47.45         67.71         4.95 o
   3   4   4         37.74         39.43         3.73 o
   4   4   4         34.07         59.13         5.98 o
   5   4   4          3.29         14.00         2.99 o
   6   4   4         15.96         13.99         2.99 o
   7   4   4         12.33         12.86         2.96 o
   8   4   4        308.47        226.69        21.00 o
   9   4   4         31.95         22.46         6.08 o
  10   4   4          0.63         20.17         5.96 o
  11   4   4          0.32         12.61         5.67 o
  12   4   4         46.95         40.78        10.77 o
  13   4   4         10.77         28.12        15.51 o
  14   4   4         10.68         62.43        20.22 o
   1   5   4       1081.86       1000.00        47.82 o
   2   5   4        330.48        430.87        16.88 o
   3   5   4       2245.68       2011.40        72.21 o
   4   5   4         82.48        180.24        49.61 o
   5   5   4         83.83        238.01        41.63 o
   6   5   4        173.99        103.17        10.80 o
   7   5   4          7.23          8.00         4.41 o
   8   5   4         29.27         43.91         7.13 o
   9   5   4        156.33        177.28        16.47 o
  10   5   4          0.20         16.79         5.77 o
  11   5   4          1.46         18.30         8.62 o
  12   5   4        146.27        185.13        17.96 o
  13   5   4        749.07        955.74        88.52 o
   0   6   4        152.18        242.15        34.28 o
   1   6   4        256.38        172.53        16.16 o
   2   6   4         38.22         47.91         4.24 o
   3   6   4          1.28          3.94         3.32 o
   4   6   4         19.66         26.11         5.53 o
   5   6   4         15.43         15.08         3.49 o
   6   6   4         18.44         30.83         7.62 o
   7   6   4          6.45          8.25         5.42 o
   8   6   4         91.52        191.90        23.23 o
   9   6   4         43.14         67.05         7.96 o
  10   6   4         15.45         20.77         8.82 o
  11   6   4          0.91          7.80         5.68 o
  12   6   4          4.02         56.58        11.68 o
  13   6   4          5.33         39.15        26.87 o
   1   7   4         74.46         82.77         5.55 o
   2   7   4         46.59        139.25        45.72 o
   3   7   4        308.44        269.92        15.42 o
   4   7   4          0.08         58.21        22.16 o
   5   7   4         75.65        122.50        12.08 o
   6   7   4         28.63         28.96         7.71 o
   7   7   4         43.63         47.89         7.10 o
   8   7   4         21.90         31.45        16.67 o
   9   7   4         66.90         49.65         7.33 o
  10   7   4          7.22          6.49         5.87 o
  11   7   4          0.14         10.73         6.23 o
  12   7   4         41.73        101.87        46.57 o
  13   7   4        288.64        216.18        66.22 o
   0   8   4       2803.65       2975.44       113.51 o
   1   8   4       2382.02       1614.97        44.76 o
   2   8   4        486.64        574.97        31.41 o
   3   8   4       1125.19       1006.28        87.67 o
   4   8   4         36.33         84.16         7.66 o
   5   8   4         33.70         36.40         7.08 o
   6   8   4        140.11         70.77         8.02 o
   7   8   4        490.09        512.96        24.10 o
   8   8   4        524.45        491.33        23.52 o
   9   8   4       2952.30       2282.79       126.60 o
  10   8   4         98.19        128.15        10.76 o
  11   8   4         42.32         74.46         8.64 o
  12   8   4        301.17        344.84        26.42 o
  13   8   4        198.26        234.30        21.42 o
   1   9   4          6.11          5.80         3.99 o
   2   9   4          0.31          5.42         4.85 o
   3   9   4          4.80         23.84         5.32 o
   4   9   4         42.70         72.91        10.09 o
   5   9   4        153.11        246.23        55.51 o
   6   9   4         14.13         60.08        19.32 o
   7   9   4         13.20         20.16         6.71 o
   8   9   4          3.91         15.15         6.43 o
   9   9   4         19.86         24.75         6.89 o
  10   9   4          7.24          8.81         6.34 o
  11   9   4          1.70          1.30         8.75 o
  12   9   4         25.57         20.37         9.91 o
  13   9   4         54.56         18.40        14.94 o
   0  10   4        650.64        623.26        31.94 o
   1  10   4          7.71         26.11         7.64 o
   2  10   4        189.28        106.55         7.62 o
   3  10   4        182.01        167.33        18.06 o
   4  10   4          1.22         35.82         7.26 o
   5  10   4         33.30         36.95         7.56 o
   6  10   4         32.45        175.27        12.57 o
   7  10   4         50.96         53.60         8.14 o
   8  10   4        904.07        770.56        71.54 o
   9  10   4         79.46         87.63         9.77 o
  10  10   4          1.22         79.73        12.97 o
  11  10   4         20.80         18.13         8.40 o
  12  10   4        194.38        192.75        19.64 o
  13  10   4        178.17        226.63        31.07 o
   1  11   4         36.08         35.87         7.21 o
   2  11   4          3.50         10.33         5.36 o
   3  11   4         48.57         46.63         7.31 o
   4  11   4          3.43          4.29         5.81 o
   5  11   4         54.20         43.19         7.48 o
   6  11   4          7.37         -1.12         6.43 o
   7  11   4         16.84         17.82         7.44 o
   8  11   4         13.00         14.88         7.61 o
   9  11   4          0.45         -3.83         6.72 o
  10  11   4          3.46         15.00         7.40 o
  11  11   4          8.22         11.45         8.39 o
  12  11   4          2.70          4.66        12.68 o
  13  11   4         26.54         35.92        15.04 o
   0  12   4        137.18        110.76        14.94 o
   1  12   4        299.01        379.53        38.50 o
   2  12   4         28.57         47.13        11.38 o
   3  12   4        183.56        129.12        13.30 o
   4  12   4         17.87         12.66         6.59 o
   5  12   4         99.05        104.44        10.23 o
   6  12   4         19.83         22.02         7.29 o
   7  12   4        234.42        287.70        17.84 o
   8  12   4         34.70         37.01         8.76 o
   9  12   4        774.62        819.10        37.52 o
  10  12   4         14.09         14.71        12.52 o
  11  12   4        156.63         99.24        15.43 o
  12  12   4         13.87         23.24        10.72 o
  13  12   4          0.01         -5.47        11.78 o
   1  13   4         11.29         23.22        13.48 o
   2  13   4         94.42        129.97        23.83 o
   3  13   4          8.65         64.58        26.03 o
   4  13   4        454.83        390.55        24.46 o
   5  13   4         76.95         71.20         9.55 o
   6  13   4        176.97        245.31        55.24 o
   7  13   4        141.35        146.03        12.91 o
   8  13   4         23.66         27.44         8.01 o
   9  13   4         53.27         49.72         9.38 o
  10  13   4          9.25         23.17         8.54 o
  11  13   4         31.54         69.68        20.48 o
  12  13   4          9.40         18.13        12.67 o
  13  13   4         53.23         76.32        20.40 o
   1  14   4         19.35         22.84        16.78 o
   2  14   4          7.71         24.77        13.98 o
   3  14   4          0.97          8.95        10.09 o
   4  14   4         10.35          8.19        10.37 o
   5  14   4          9.14          3.02         8.57 o
   6  14   4          0.32          9.25         7.27 o
   7  14   4          0.00          2.39         7.14 o
   8  14   4          7.48         20.24         7.80 o
   9  14   4          3.38         23.44         8.35 o
  10  14   4          3.53         -0.30         7.20 o
  11  14   4         14.23         -2.56         9.65 o
  12  14   4          2.02         19.67        10.23 o
  13  14   4          8.23        -13.63        14.52 o
   2  15   4          2.69         22.04        17.25 o
   3  15   4         42.09         36.61        12.63 o
   4  15   4          0.33         20.23        11.21 o
   5  15   4        460.00        623.30        64.09 o
   6  15   4         36.24         56.25        13.51 o
   7  15   4          0.64         10.25        10.29 o
   8  15   4         31.60         17.94        10.05 o
   9  15   4          6.22          9.04         7.43 o
  10  15   4          3.73          5.37         8.05 o
  11  15   4          4.70          1.00         7.65 o
  12  15   4          0.54         66.77        19.65 o
  13  15   4         11.69        -10.58        12.77 o
   3  16   4          9.11         -3.32        14.32 o
   4  16   4          0.87         18.10        10.78 o
   5  16   4          0.35         19.65        18.05 o
   6  16   4          1.70          8.52        10.87 o
   7  16   4         37.25         41.56        12.76 o
   8  16   4        129.76        155.14        16.20 o
   9  16   4          0.24         16.15         7.89 o
  10  16   4         31.51         58.22        11.19 o
  11  16   4         42.92         16.13         8.51 o
  12  16   4         44.10         26.87        15.11 o
  13  16   4          1.55         -4.63        14.21 o
   4  17   4          1.42         20.93        16.70 o
   5  17   4         14.09         13.53        10.26 o
   6  17   4          2.69         11.37        14.24 o
   7  17   4          0.07         19.92        10.66 o
   8  17   4          0.01         14.39        10.01 o
   9  17   4          0.72         -7.34         7.47 o
  10  17   4          0.01          5.46        10.05 o
  11  17   4          0.46         -4.60         7.79 o
  12  17   4          2.48          3.47        12.69 o
   5  18   4          6.37         12.44        15.41 o
   6  18   4          0.00         12.48        11.17 o
   7  18   4         37.97         18.05        11.47 o
   8  18   4         83.80         52.02        14.43 o
   9  18   4        188.55        234.71        25.11 o
  10  18   4          2.99         37.63        16.31 o
  11  18   4         17.69         13.53        10.17 o
   5  19   4          4.60         10.89        15.92 o
   6  19   4          0.13         12.63        15.97 o
   7  19   4          3.79          0.40         9.47 o
   8  19   4          0.47         -3.65        10.39 o
   9  19   4          0.18        -11.74        11.74 o
   6  20   4          0.17         15.16        16.00 o
   7  20   4          0.35         17.10        15.67 o
   1   0   5       1171.65       1053.94        41.93 o
   2   0   5       1388.07        628.77        58.86 o
   3   0   5       3897.24        940.48        79.17 o
   4   0   5        550.63        518.41        87.73 o
   5   0   5        150.64       4922.49       325.23 o
   6   0   5       1209.03        849.87        47.45 o
   7   0   5        215.42        247.26        30.14 o
   8   0   5        949.68        911.69       129.85 o
   9   0   5        672.24        582.33        29.82 o
  10   0   5         37.96         63.51         7.58 o
  12   0   5       1049.46        660.76        88.67 o
  13   0   5        609.93        547.29        54.01 o
  14   0   5       1079.73        556.28        55.54 o
   0   1   5        787.61        891.98       126.04 o
   1   1   5        232.71        220.55        14.96 o
   2   1   5         26.13         32.62         3.69 o
   3   1   5         29.40         35.70         4.66 o
   4   1   5          8.45          9.47         3.24 o
   5   1   5         45.63         27.83         4.28 o
   6   1   5         35.56         62.19        11.19 o
   7   1   5         45.77         28.40         5.37 o
   8   1   5        219.88        227.52        38.63 o
   9   1   5         27.57         40.67         5.73 o
  10   1   5         35.30         64.67        19.78 o
  11   1   5          7.60         28.39         9.42 o
  12   1   5          1.87         12.38         6.88 o
  13   1   5         72.52         39.42        10.78 o
  14   1   5         29.86         21.10        10.03 o
   1   2   5        113.61         91.02         9.23 o
   2   2   5         74.89         85.00         9.21 o
   3   2   5        460.90        338.29        29.37 o
   4   2   5        142.37        143.93        22.00 o
   5   2   5         26.40         45.83         4.56 o
   6   2   5          1.64         25.20         7.82 o
   7   2   5         16.00         12.32         3.98 o
   8   2   5          7.07         30.67         5.24 o
   9   2   5         72.19        108.49         6.26 o
  10   2   5          8.89         17.04         5.11 o
  11   2   5         10.96         28.78         9.22 o
  12   2   5         31.45         35.10         6.86 o
  13   2   5        231.84        178.20        17.38 o
  14   2   5          0.44          3.35         8.54 o
   0   3   5       3826.56       3637.49       144.12 o
   1   3   5        184.47        201.05         8.95 o
   2   3   5        290.71        296.48        12.03 o
   3   3   5         87.52        122.50         6.91 o
   4   3   5         44.01         71.44         4.41 o
   5   3   5          4.59         19.78         4.86 o
   6   3   5         62.01         70.00         6.22 o
   7   3   5        133.69        117.07        11.48 o
   8   3   5        320.79        452.98        17.35 o
   9   3   5        365.95        464.57        53.49 o
  10   3   5        481.09        357.27        31.29 o
  11   3   5          0.00          3.92         8.31 o
  12   3   5         29.50         25.24         8.02 o
  13   3   5         39.43        108.57        25.36 o
  14   3   5         14.27         19.69        10.57 o
   1   4   5         15.44         11.49         3.70 o
   2   4   5         56.00         29.81         3.74 o
   3   4   5          2.46         14.15         3.82 o
   4   4   5         31.74         50.65         9.64 o
   5   4   5        149.68        185.36         8.97 o
   6   4   5          8.92          8.99         3.24 o
   7   4   5         18.26         26.45         5.81 o
   8   4   5         22.23         16.19         3.27 o
   9   4   5         19.95         25.60         8.92 o
  10   4   5          4.76         17.12         6.30 o
  11   4   5         12.60         23.07         6.35 o
  12   4   5         27.80         27.73         8.65 o
  13   4   5         21.87          9.17        11.00 o
  14   4   5         32.48         37.71        21.13 o
   0   5   5        348.97       1355.91       136.22 o
   1   5   5        219.67        209.43        12.62 o
   2   5   5          3.63         92.08        16.54 o
   3   5   5        463.51        358.93        12.01 o
   4   5   5         45.88         70.83         4.87 o
   5   5   5         67.27         76.75         5.89 o
   6   5   5          1.95         46.99        11.10 o
   7   5   5        113.12         87.68         9.11 o
   8   5   5       1177.06       1202.19        97.30 o
   9   5   5        191.56        196.10        21.12 o
  10   5   5         50.42         26.77         7.18 o
  11   5   5         26.57         38.73         7.37 o
  12   5   5          8.46         21.86         8.50 o
  13   5   5        538.18        926.70       147.90 o
  14   5   5        145.26        113.73        22.93 o
   1   6   5         41.60         27.25         5.69 o
   2   6   5          0.05         76.22        24.00 o
   3   6   5        153.13        106.05        10.59 o
   4   6   5          1.46        181.27        96.87 o
   5   6   5          0.09         83.47        22.50 o
   6   6   5         12.69         44.17        11.77 o
   7   6   5         23.81         12.89         4.78 o
   8   6   5          9.09          7.93         3.45 o
   9   6   5         36.67         30.25         5.20 o
  10   6   5          1.10         15.66         6.58 o
  11   6   5          3.12          7.92         6.14 o
  12   6   5          1.39          0.05         6.94 o
  13   6   5         24.23         25.25        10.35 o
  14   6   5          4.39         13.34        13.98 o
   0   7   5          5.92         35.86         9.40 o
   1   7   5        166.83        162.91         8.78 o
   2   7   5         30.23         69.05        14.77 o
   3   7   5         38.24         37.86         4.55 o
   4   7   5          0.11         13.05         3.92 o
   5   7   5         64.20         46.81         4.66 o
   6   7   5         16.64         25.16         7.83 o
   7   7   5        227.63        273.12        16.20 o
   8   7   5         73.95        149.69        12.24 o
   9   7   5        617.33        624.79        88.12 o
  10   7   5          4.11          8.74         6.27 o
  11   7   5         63.18         56.30         8.55 o
  12   7   5          5.48          5.19         7.80 o
  13   7   5         11.07         19.56        12.44 o
  14   7   5         17.21          6.13        13.50 o
   1   8   5        134.73        122.25         6.82 o
   2   8   5         14.53         27.79         5.59 o
   3   8   5        194.86        235.14        12.91 o
   4   8   5       1027.80       1181.62        48.54 o
   5   8   5       1080.59        911.60        41.19 o
   6   8   5         80.52         73.08        13.34 o
   7   8   5        242.04        142.16        11.37 o
   8   8   5        497.28        488.26        28.38 o
   9   8   5         57.46         51.29         9.16 o
  10   8   5          3.78         31.10        10.18 o
  11   8   5          9.10         11.74         6.77 o
  12   8   5        296.48        653.99        61.19 o
  13   8   5          8.49         21.88        11.14 o
  14   8   5        368.75        630.15        59.78 o
   0   9   5         35.54         39.62         7.03 o
   1   9   5         10.86         13.51         4.85 o
   2   9   5          7.88         18.46         4.33 o
   3   9   5         14.86         18.94         4.49 o
   4   9   5         28.57         19.93         4.24 o
   5   9   5          5.09         15.94         4.45 o
   6   9   5         39.35         32.21         6.28 o
   7   9   5          0.23          1.62         6.16 o
   8   9   5         15.71         16.76         7.21 o
   9   9   5         13.69         17.87        24.60 o
  10   9   5          0.98         29.89         7.33 o
  11   9   5         16.24         26.23        15.56 o
  12   9   5          7.79          8.42         8.14 o
  13   9   5          0.81         -9.01         9.01 o
  14   9   5          9.26          5.49        12.38 o
   1  10   5         95.41         79.37         7.09 o
   2  10   5         70.31         75.97         6.77 o
   3  10   5        310.90        442.79        77.51 o
   4  10   5        291.50        326.67        20.24 o
   5  10   5          8.12         44.40        10.09 o
   6  10   5         39.24         53.10         8.11 o
   7  10   5          1.83         57.21        16.47 o
   8  10   5        152.27        210.94        16.73 o
   9  10   5         10.91         29.32         7.59 o
  10  10   5          2.09         -6.31         6.31 o
  11  10   5         16.19         32.95         9.20 o
  12  10   5        218.93        237.39        22.21 o
  13  10   5        116.26        138.79        17.46 o
  14  10   5        226.24        238.25        32.24 o
   0  11   5         22.37         22.19         6.93 o
   1  11   5         37.13         46.01         8.92 o
   2  11   5          1.92         -0.04         4.15 o
   3  11   5          7.79          6.35         5.35 o
   4  11   5          0.07          5.82         5.41 o
   5  11   5         14.61          8.29         5.99 o
   6  11   5         13.99         24.53         7.64 o
   7  11   5         18.75         15.04        11.75 o
   8  11   5         30.58         41.10         8.27 o
   9  11   5         58.99         45.33         8.70 o
  10  11   5         14.76          8.04        10.20 o
  11  11   5         30.61         27.26         7.99 o
  12  11   5          7.84          8.84         9.27 o
  13  11   5          1.49         -8.53         8.96 o
  14  11   5          0.23        -13.76        13.76 o
   1  12   5         12.53          8.58         4.82 o
   2  12   5          0.27         89.17        38.47 o
   3  12   5         95.23         98.11         8.39 o
   4  12   5        197.16        201.00        16.72 o
   5  12   5         19.23         20.57         7.68 o
   6  12   5         47.46         52.02        10.96 o
   7  12   5         35.72         21.71         7.88 o
   8  12   5         56.27         73.88        10.11 o
   9  12   5         15.09         24.47         9.81 o
  10  12   5         21.93          8.85         7.08 o
  11  12   5          1.60          0.98         7.73 o
  12  12   5        117.55         96.67        12.88 o
  13  12   5        142.61         97.79        22.32 o
  14  12   5         48.96         16.48        15.85 o
   0  13   5        943.32        798.42        57.10 o
   1  13   5        368.80        321.19        32.07 o
   2  13   5         86.48        103.07        12.84 o
   3  13   5         99.04        144.54        19.13 o
   4  13   5         13.66         35.47         9.24 o
   5  13   5         16.21         25.78         8.23 o
   6  13   5         34.15         73.89        10.25 o
   7  13   5        227.82        201.33        15.39 o
   8  13   5         30.35        103.54        11.83 o
   9  13   5        698.95        725.86        37.23 o
  10  13   5        191.66        179.04        15.79 o
  11  13   5         17.02         45.76        10.17 o
  12  13   5         20.94         42.82        16.05 o
  13  13   5         13.59         47.03        17.63 o
  14  13   5          1.58         22.25        15.39 o
   1  14   5         21.42         14.94         7.69 o
   2  14   5         13.40          7.53         7.25 o
   3  14   5        106.48         93.86        27.38 o
   4  14   5          1.81         10.06         6.89 o
   5  14   5        433.33        312.42        49.94 o
   6  14   5          5.87          3.03         7.34 o
   7  14   5          0.43          0.30         7.32 o
   8  14   5          2.44          4.38         7.10 o
   9  14   5          0.73         -7.12         7.12 o
  10  14   5          0.94         -1.16         7.13 o
  11  14   5          0.01         21.75         8.48 o
  12  14   5          1.46         -2.10         9.16 o
  13  14   5         69.51         58.76        18.28 o
  14  14   5          0.10          3.33        13.11 o
   0  15   5        226.08        255.69        58.42 o
   1  15   5        104.86         66.49        11.91 o
   2  15   5          2.84          2.29         9.65 o
   3  15   5         26.29         39.05         9.57 o
   4  15   5         16.13         17.55         7.34 o
   5  15   5          0.46          9.02         7.03 o
   6  15   5         24.92         12.09         7.74 o
   7  15   5          3.08         17.59         7.62 o
   8  15   5         11.37          9.56         7.47 o
   9  15   5         36.34         25.93         8.43 o
  10  15   5          0.24         10.63         7.18 o
  11  15   5          4.10          3.74         8.75 o
  12  15   5          1.28         19.70        10.61 o
  13  15   5          0.28         -0.11        13.22 o
   1  16   5          9.18         -2.88        10.03 o
   2  16   5         15.21         -4.05        10.46 o
   3  16   5         19.36         23.45        11.34 o
   4  16   5          3.36         10.27        10.15 o
   5  16   5         36.94         20.17         8.88 o
   6  16   5         74.86         52.48         9.72 o
   7  16   5         28.94         32.10         8.06 o
   8  16   5          9.07          0.43         7.35 o
   9  16   5          5.82          1.35         6.91 o
  10  16   5          1.45         -5.36         6.86 o
  11  16   5          2.99         20.00         9.52 o
  12  16   5         28.53          8.39        10.12 o
  13  16   5         31.13         -8.30        13.53 o
   1  17   5          0.06         -4.16         9.44 o
   2  17   5          0.39          4.40        10.05 o
   3  17   5          0.38          8.74         9.34 o
   4  17   5          2.72         -0.24         9.92 o
   5  17   5          1.08          0.92        10.50 o
   6  17   5          4.35          5.22         7.59 o
   7  17   5          8.29          8.87         7.01 o
   8  17   5          0.11          6.33         7.03 o
   9  17   5         20.93         16.58         9.43 o
  10  17   5          2.68         -4.31         6.37 o
  11  17   5          2.63          5.10         8.19 o
  12  17   5          1.89          9.19        10.04 o
   2  18   5          3.46          0.12         9.77 o
   3  18   5          0.00         -3.78        10.47 o
   4  18   5         61.23         27.74        12.11 o
   5  18   5          0.62         -6.49         9.33 o
   6  18   5         10.33         52.68        13.96 o
   7  18   5         18.77         15.62         8.89 o
   8  18   5         46.27         29.28         9.21 o
   9  18   5          0.02         15.24         8.55 o
  10  18   5          7.90         19.23        10.07 o
   2  19   5          0.56        -13.66        13.66 o
   3  19   5          5.47        -11.09        11.64 o
   4  19   5          0.18         19.06        11.28 o
   5  19   5          0.36          8.26        10.34 o
   6  19   5          2.12          2.31        10.01 o
   7  19   5          0.31          3.69        16.69 o
   8  19   5          0.00          8.46         7.96 o
   3  20   5          1.88         -1.46        15.83 o
   4  20   5          8.97         19.13        12.69 o
   5  20   5         45.92         48.97        14.72 o
   0   0   6       2588.89       2190.90       119.22 o
   1   0   6        417.33        511.62        51.66 o
   2   0   6        214.62        301.16        21.49 o
   3   0   6        284.86        288.38        14.96 o
   4   0   6         43.77        187.69        22.22 o
   5   0   6        331.24        416.04        30.53 o
   6   0   6          0.03        671.72        87.13 o
   7   0   6       1461.88       1538.88        86.45 o
   8   0   6       3392.77       2020.17       113.27 o
   9   0   6       1077.18       1155.37        89.81 o
  10   0   6        112.99        205.69        27.52 o
  11   0   6       1449.22       1142.69        86.09 o
  12   0   6        222.77        470.77        49.30 o
  13   0   6          5.80         82.98        23.05 o
  14   0   6        377.62        319.05        39.07 o
   1   1   6          0.72         63.08        17.79 o
   2   1   6          7.82         22.53         3.78 o
   3   1   6        594.38        436.52        19.59 o
   4   1   6         21.39         49.27         6.22 o
   5   1   6         10.41        162.80        36.87 o
   6   1   6         27.45         23.14         3.56 o
   7   1   6         51.38         69.67         6.71 o
   8   1   6         98.99         65.72        14.08 o
   9   1   6          4.20         34.81        27.02 o
  10   1   6         13.83         12.40         6.68 o
  11   1   6         33.94         25.64         9.90 o
  12   1   6         47.38         42.36         8.34 o
  13   1   6        362.28        282.86        39.96 o
  14   1   6         41.01         24.50        25.44 o
   0   2   6         83.18        108.98         8.41 o
   1   2   6        205.42        360.79        12.09 o
   2   2   6         58.52         56.15        10.59 o
   3   2   6          8.53         29.32         8.82 o
   4   2   6          0.31         14.23         5.30 o
   5   2   6         61.95         62.83         4.55 o
   6   2   6          9.91         11.56         4.11 o
   7   2   6         69.01         63.21         4.45 o
   8   2   6        205.83        263.99        13.47 o
   9   2   6        324.08        301.43        35.72 o
  10   2   6          1.59          6.74         5.49 o
  11   2   6         13.58         20.82         6.47 o
  12   2   6         13.67         10.52         5.84 o
  13   2   6          5.38         21.36        10.51 o
  14   2   6         50.73         47.99        18.17 o
   1   3   6        422.73        260.36        33.12 o
   2   3   6         11.92         59.75         5.87 o
   3   3   6          1.99        131.26        39.33 o
   4   3   6       2337.02       1667.59       243.94 o
   5   3   6       2244.95       1624.25       174.41 o
   6   3   6         79.21        189.92        10.10 o
   7   3   6         40.29         81.68         7.61 o
   8   3   6        229.88        291.56        16.84 o
   9   3   6          0.98         23.90         5.81 o
  10   3   6         21.76         24.35         5.24 o
  11   3   6         51.99         24.22         6.82 o
  12   3   6        157.70        157.67        13.14 o
  13   3   6        131.89        198.55        46.21 o
  14   3   6        347.86        290.97        27.74 o
   0   4   6         75.75         94.69         7.92 o
   1   4   6         18.24         24.48         3.81 o
   2   4   6          4.55          7.33         5.11 o
   3   4   6         10.26         17.60         4.81 o
   4   4   6         23.03         27.57         3.98 o
   5   4   6          4.83          4.90         3.22 o
   6   4   6         29.21         37.05         4.07 o
   7   4   6          1.48         14.00         4.17 o
   8   4   6          4.58         31.18         6.32 o
   9   4   6          5.41         16.35         4.57 o
  10   4   6          0.11         17.78         8.59 o
  11   4   6          3.18         14.31         7.55 o
  12   4   6          2.72         10.10         7.07 o
  13   4   6          2.90         27.93        11.18 o
  14   4   6          4.80         17.13        10.13 o
   1   5   6         11.73         10.17         4.01 o
   2   5   6        118.34        147.30        11.45 o
   3   5   6       3248.09       2568.79        95.87 o
   4   5   6        766.60        836.70        28.65 o
   5   5   6         29.23         48.23         7.27 o
   6   5   6        172.64        110.49         6.95 o
   7   5   6         93.57        114.91        12.90 o
   8   5   6        749.41        691.78        34.71 o
   9   5   6         39.10         69.59        15.05 o
  10   5   6         22.03         16.31         5.25 o
  11   5   6         67.08         67.32         9.45 o
  12   5   6        299.80        261.07        24.13 o
  13   5   6       2335.49       2456.01       315.66 o
  14   5   6        526.52        538.78        38.18 o
   1   6   6         27.81         47.87         6.54 o
   2   6   6         54.29        935.44        31.19 o
   3   6   6          1.19          6.51         3.71 o
   4   6   6         16.75         14.30         4.98 o
   5   6   6          0.33         10.20         5.36 o
   6   6   6          1.28          5.28         3.65 o
   7   6   6          7.83         23.47         4.01 o
   8   6   6         14.56         26.24         5.51 o
   9   6   6         19.55         17.17         4.69 o
  10   6   6         21.85         22.37         8.27 o
  11   6   6          5.32         -2.51         6.55 o
  12   6   6         11.25          1.74         6.92 o
  13   6   6         22.69         43.84        20.27 o
  14   6   6          9.62         10.02        10.09 o
   1   7   6         53.57         44.07         5.95 o
   2   7   6          5.09         11.94         4.63 o
   3   7   6         73.71         61.74         7.62 o
   4   7   6        189.49        348.54        63.96 o
   5   7   6         84.13        102.42         6.28 o
   6   7   6         11.01         10.72         3.91 o
   7   7   6         14.40         46.44         8.98 o
   8   7   6         37.37         24.50         4.78 o
   9   7   6         13.93         18.19         5.02 o
  10   7   6         15.45         18.47         5.85 o
  11   7   6          0.00         12.36         6.78 o
  12   7   6        131.07        146.57        13.12 o
  13   7   6         34.59         26.25        11.51 o
  14   7   6         24.16         18.53        10.07 o
   0   8   6       2053.32       1742.99        72.01 o
   1   8   6       2043.94       1938.94        72.17 o
   2   8   6         62.25         83.30         5.93 o
   3   8   6          9.64         28.81         9.25 o
   4   8   6         74.87         81.42         5.95 o
   5   8   6          4.54         12.98         4.06 o
   6   8   6          8.11         54.72        18.67 o
   7   8   6         11.54         13.00         4.94 o
   8   8   6        256.92        281.50        29.77 o
   9   8   6        201.92        189.73        28.28 o
  10   8   6        368.51        240.91        39.72 o
  11   8   6        242.10        215.73        16.45 o
  12   8   6          1.03         12.10         7.48 o
  13   8   6        113.24        106.51        32.71 o
  14   8   6          1.11         26.72        11.25 o
   1   9   6          5.58         15.89         4.38 o
   2   9   6         12.54         11.79         4.38 o
   3   9   6         34.52         38.88         5.00 o
   4   9   6         19.96         20.37         4.59 o
   5   9   6         10.55         15.49         4.37 o
   6   9   6          8.22         12.74         4.22 o
   7   9   6         10.48          2.66         4.04 o
   8   9   6          4.04         26.45         9.40 o
   9   9   6          3.48         11.98         5.69 o
  10   9   6          2.44          2.54         5.55 o
  11   9   6         13.40         15.51         7.05 o
  12   9   6         17.70         32.33        15.60 o
  13   9   6         28.06         41.22        22.81 o
  14   9   6          2.78         15.29        14.22 o
   0  10   6        276.73        727.49        49.15 o
   1  10   6         82.50        124.32         7.46 o
   2  10   6         35.45        142.55        15.22 o
   3  10   6         10.47         17.89         4.62 o
   4  10   6          0.34         16.49         5.05 o
   5  10   6         10.45         13.24         4.40 o
   6  10   6          0.00          5.34         4.31 o
   7  10   6        119.58        121.24        10.80 o
   8  10   6        602.37        801.59        36.44 o
   9  10   6         41.49         79.80         9.39 o
  10  10   6        105.99         62.13         9.65 o
  11  10   6        238.33        231.22        15.93 o
  12  10   6         78.47         56.06        10.59 o
  13  10   6          9.12         19.41        10.61 o
  14  10   6         23.82         17.87        13.96 o
   1  11   6          1.54         11.00         4.67 o
   2  11   6          4.92         15.28         4.63 o
   3  11   6         35.73         54.08         5.78 o
   4  11   6         16.54         19.87         5.01 o
   5  11   6         19.61         20.41         4.87 o
   6  11   6         20.67         12.96         5.41 o
   7  11   6         10.06         22.42         9.81 o
   8  11   6          2.83          2.25         6.07 o
   9  11   6          4.35         11.79         7.10 o
  10  11   6          6.46          8.23        11.70 o
  11  11   6          1.62          6.99         7.63 o
  12  11   6         17.08          9.99         8.77 o
  13  11   6          4.65          7.66        25.59 o
  14  11   6          0.85        -12.69        13.23 o
   0  12   6         31.86         63.10         9.56 o
   1  12   6        538.94        667.59        25.23 o
   2  12   6          5.17         26.76         5.10 o
   3  12   6          1.93         18.73         5.14 o
   4  12   6          1.84          5.76         4.72 o
   5  12   6         10.88         17.27         6.29 o
   6  12   6          9.39         12.78         5.94 o
   7  12   6          4.42         10.56         6.43 o
   8  12   6         36.99         54.00        14.21 o
   9  12   6        197.50        200.71        15.19 o
  10  12   6          8.76         12.73         7.22 o
  11  12   6         19.79         26.88         8.26 o
  12  12   6          8.58         -3.67        10.47 o
  13  12   6         22.22         14.26        20.85 o
  14  12   6          4.39         16.94        14.49 o
   1  13   6        174.89        140.31         9.85 o
   2  13   6          9.40         14.34         5.85 o
   3  13   6         43.44        142.12        49.60 o
   4  13   6       1422.03       1592.57        56.64 o
   5  13   6       1118.08       1610.06       128.15 o
   6  13   6         25.92         71.62        13.50 o
   7  13   6         39.58         59.76         9.83 o
   8  13   6        215.62        201.01        15.46 o
   9  13   6          2.76         19.43        10.94 o
  10  13   6         28.60         37.09         8.68 o
  11  13   6          6.66         21.61         8.60 o
  12  13   6        264.06        302.36        44.14 o
  13  13   6         21.75         21.73        15.33 o
  14  13   6        274.41        261.06        36.35 o
   0  14   6        485.67        356.93        20.25 o
   1  14   6          0.19         11.72         4.89 o
   2  14   6          9.10         24.87         9.22 o
   3  14   6          8.72          3.80         6.05 o
   4  14   6         26.33         20.36         6.74 o
   5  14   6          0.23          0.16         6.71 o
   6  14   6         29.77         23.67         8.79 o
   7  14   6          1.87         20.87         8.48 o
   8  14   6         43.03         45.59         9.82 o
   9  14   6         10.38         21.99         8.20 o
  10  14   6         57.86         39.54        13.54 o
  11  14   6          1.24         -6.58         6.62 o
  12  14   6          7.90          9.34         8.80 o
  13  14   6          0.37         -3.09         9.26 o
  14  14   6          0.74         14.47        14.79 o
   1  15   6          2.80          0.47         5.42 o
   2  15   6          2.17          0.51         5.42 o
   3  15   6          0.02         12.67         6.02 o
   4  15   6        132.82         77.08         9.32 o
   5  15   6         28.22         39.95         8.81 o
   6  15   6         10.49         14.54         7.30 o
   7  15   6         15.05         29.18         8.40 o
   8  15   6         20.46         16.50         7.98 o
   9  15   6          3.14         12.42         7.66 o
  10  15   6          0.00         -1.50         7.40 o
  11  15   6          3.76         11.85         8.31 o
  12  15   6         17.61         30.87         9.77 o
  13  15   6          0.19          1.94        14.31 o
   0  16   6          1.09         22.64        12.59 o
   1  16   6         18.39         11.80         6.56 o
   2  16   6          2.86          3.97         5.61 o
   3  16   6          2.35          5.10         7.29 o
   4  16   6          4.63          9.13         6.78 o
   5  16   6          0.43          0.22         6.64 o
   6  16   6          0.25          6.84         7.22 o
   7  16   6         21.81         26.04         7.86 o
   8  16   6          2.94          0.71         7.28 o
   9  16   6          2.68         15.43         7.71 o
  10  16   6          5.56         27.47        14.50 o
  11  16   6         16.06         38.76        15.05 o
  12  16   6          5.72         -6.23         7.69 o
   1  17   6         11.47          2.71         7.04 o
   2  17   6          0.11         -1.50         8.56 o
   3  17   6          1.17          0.85         6.05 o
   4  17   6         16.00         19.61         7.90 o
   5  17   6         19.09         17.70         7.41 o
   6  17   6          0.02         14.90         9.33 o
   7  17   6          4.28          3.17         7.59 o
   8  17   6          0.95         -1.38         6.72 o
   9  17   6          1.12         15.83         8.22 o
  10  17   6          4.76         -2.44         6.88 o
  11  17   6          4.93          6.60         8.96 o
   0  18   6         19.40         10.72        12.41 o
   1  18   6         89.33        105.39        16.12 o
   2  18   6          0.17          3.14        10.98 o
   3  18   6          1.43         13.19        11.91 o
   4  18   6          0.04          3.28         8.07 o
   5  18   6          0.48         -2.86         7.01 o
   6  18   6          3.04          0.89         7.32 o
   7  18   6          0.53         11.49         7.51 o
   8  18   6          1.70          7.65         7.63 o
   9  18   6          7.03          6.25         7.48 o
   1  19   6          2.69          9.47         9.21 o
   2  19   6          9.19         13.95        10.56 o
   3  19   6          0.10         14.46        20.58 o
   4  19   6          1.40         25.68        12.85 o
   5  19   6          7.13          7.25         8.03 o
   6  19   6          2.44          3.37         6.72 o
   1  20   6          0.28         19.29        14.94 o
   2  20   6          0.48        -13.14        13.51 o
   3  20   6          0.38         -3.05        13.69 o
   1   0   7         50.72        102.51        13.22 o
   2   0   7        108.45        883.89       143.74 o
   3   0   7       2251.36       1392.12       179.89 o
   4   0   7        161.90        467.34       144.01 o
   5   0   7         42.38        207.84        16.35 o
   6   0   7        444.06        309.12        19.61 o
   7   0   7         58.48        263.01        44.81 o
   8   0   7          0.13        400.78        32.93 o
   9   0   7         20.91        552.77       336.17 o
  10   0   7         85.66        206.94        22.56 o
  11   0   7         31.69        166.89        49.00 o
  12   0   7        852.35       1408.06        96.32 o
  14   0   7        105.06        102.19        25.18 o
  15   0   7         44.82         76.60        23.78 o
   0   1   7        213.79        164.00        15.58 o
   1   1   7         21.46         18.55         4.63 o
   2   1   7        127.58        137.45        20.99 o
   3   1   7          6.25         19.81         5.37 o
   4   1   7          1.80         31.81         4.16 o
   5   1   7         17.64         15.78         3.71 o
   6   1   7         23.64         85.61         9.10 o
   7   1   7         12.98         21.49         5.85 o
   8   1   7        870.00        636.31        70.31 o
   9   1   7         12.80         31.11         5.23 o
  10   1   7         35.80         88.34        27.38 o
  11   1   7         20.08         19.90         7.60 o
  12   1   7        143.23         79.03        10.20 o
  13   1   7          8.04         16.49         7.90 o
  14   1   7          3.04          9.71        12.11 o
  15   1   7          1.46          7.72         9.77 o
   1   2   7          9.66          9.52         4.24 o
   2   2   7         28.75         25.15         4.03 o
   3   2   7        220.19        244.85         9.64 o
   4   2   7        759.40       1001.35        34.54 o
   5   2   7         56.58         92.49         5.83 o
   6   2   7         89.82        116.13         8.88 o
   7   2   7          7.50          4.63         4.05 o
   8   2   7         17.89         25.42         5.07 o
   9   2   7          3.00         12.14         4.27 o
  10   2   7         50.69         41.72         7.65 o
  11   2   7          6.25          5.21         6.67 o
  12   2   7         65.32         73.62         9.80 o
  13   2   7        107.32        111.19        11.77 o
  14   2   7         16.77         25.62        10.58 o
  15   2   7          1.21          9.79         9.39 o
   0   3   7       2025.22       1593.04        88.81 o
   1   3   7        280.31        293.60        21.60 o
   2   3   7        326.82        232.26        18.01 o
   3   3   7         41.30         55.94         4.82 o
   4   3   7         57.05         58.96         5.28 o
   5   3   7         19.71         22.02         6.28 o
   6   3   7        265.94        176.98        12.52 o
   7   3   7         31.88         63.11         7.49 o
   8   3   7        168.50        332.77        19.56 o
   9   3   7        447.18        397.62        23.58 o
  10   3   7         32.43         31.47         7.31 o
  11   3   7         11.80         28.40         7.40 o
  12   3   7        201.81        206.44        15.04 o
  13   3   7         60.01         42.88         9.30 o
  14   3   7          2.37          4.37        11.11 o
  15   3   7         13.02          9.51        10.98 o
   1   4   7          2.12         29.96         6.62 o
   2   4   7         71.85         44.69         6.76 o
   3   4   7        139.46        121.52         6.72 o
   4   4   7         30.04         55.30        12.39 o
   5   4   7          1.61          2.96         5.95 o
   6   4   7          6.36         10.96         3.49 o
   7   4   7         18.69         35.36        10.90 o
   8   4   7         24.53         47.88         9.83 o
   9   4   7          1.92         13.94         4.53 o
  10   4   7          1.16         20.51        15.73 o
  11   4   7          1.36          9.49         6.96 o
  12   4   7         31.14         38.70         8.63 o
  13   4   7         64.67         82.84        13.84 o
  14   4   7          8.95          9.37         9.23 o
  15   4   7          0.15          5.81        13.32 o
   0   5   7         67.85         53.01        10.13 o
   1   5   7         21.90         24.45         4.69 o
   2   5   7       1402.72       1091.43        40.06 o
   3   5   7         16.60         18.90         4.14 o
   4   5   7         15.88         22.96         5.08 o
   5   5   7         56.59         62.26         6.49 o
   6   5   7        216.90        138.58        17.42 o
   7   5   7        216.38        230.96        12.10 o
   8   5   7       3545.24       3066.90       294.13 o
   9   5   7        320.47        334.50        23.45 o
  10   5   7         68.67         59.34        12.77 o
  11   5   7        290.16        286.64        38.06 o
  12   5   7       1092.29        904.86        62.62 o
  13   5   7          8.21         24.45         9.83 o
  14   5   7         41.04         20.48        10.72 o
  15   5   7          1.77         18.19        12.38 o
   1   6   7          9.84         21.64         4.89 o
   2   6   7          3.70         27.89         9.42 o
   3   6   7        236.13        396.09        83.37 o
   4   6   7        127.12        145.47        23.55 o
   5   6   7         96.97        150.88         9.04 o
   6   6   7         44.34        100.50        15.92 o
   7   6   7         22.29         30.88         5.47 o
   8   6   7         27.13         21.36         4.89 o
   9   6   7         10.20          6.03         5.94 o
  10   6   7          8.12          6.88         5.78 o
  11   6   7         14.03          9.73         7.40 o
  12   6   7         17.42         49.86        13.90 o
  13   6   7        131.24        224.42        22.13 o
  14   6   7          8.12         27.84        19.32 o
  15   6   7         14.65          3.70        13.35 o
   0   7   7        451.29        186.18        12.07 o
   1   7   7        159.22        237.66        16.93 o
   2   7   7          0.23         17.23         4.37 o
   3   7   7          0.18          3.51         3.97 o
   4   7   7         10.17         12.18         4.33 o
   5   7   7          6.15         18.53         4.58 o
   6   7   7         26.65         22.44         5.65 o
   7   7   7         11.08         25.22         6.64 o
   8   7   7         58.67         62.94        11.09 o
   9   7   7        119.68        126.06         8.58 o
  10   7   7         22.63         39.37         6.93 o
  11   7   7          2.38          4.05         7.28 o
  12   7   7          2.50          5.93         7.01 o
  13   7   7         19.32         17.60        13.15 o
  14   7   7         18.42         13.75         9.32 o
  15   7   7          0.34         10.94        14.82 o
   1   8   7        111.12        163.78         8.39 o
   2   8   7        141.20        132.23         7.77 o
   3   8   7         29.13         47.49         8.19 o
   4   8   7       3165.01       2525.04       138.57 o
   5   8   7        966.97        714.42        32.16 o
   6   8   7       1043.92        915.94        49.06 o
   7   8   7          3.95         12.59         4.53 o
   8   8   7         36.05         84.51        14.86 o
   9   8   7         13.33         18.00         8.19 o
  10   8   7         10.19         13.92         6.17 o
  11   8   7          1.52         16.80         8.86 o
  12   8   7         86.33         92.38        11.13 o
  13   8   7         15.15         28.29        12.27 o
  14   8   7         24.90         31.06        13.43 o
  15   8   7          0.22          9.46        14.05 o
   0   9   7         79.14         58.04        12.18 o
   1   9   7          2.61          8.34         4.49 o
   2   9   7         30.91         86.28        28.21 o
   3   9   7          1.82          3.00         4.15 o
   4   9   7          7.76         10.67         4.58 o
   5   9   7          3.18          8.26         4.42 o
   6   9   7          6.53          9.58         4.41 o
   7   9   7          0.01          2.10         4.34 o
   8   9   7         11.83         21.21         7.80 o
   9   9   7          8.06         21.90        10.08 o
  10   9   7          9.20          2.66         5.69 o
  11   9   7          4.83          1.66         7.09 o
  12   9   7         14.40          4.47         7.32 o
  13   9   7          3.19         -0.92         7.72 o
  14   9   7          1.64         11.02         9.61 o
  15   9   7          0.06          2.82        13.66 o
   1  10   7         25.92         11.21         7.25 o
   2  10   7         27.51         22.57         4.89 o
   3  10   7         94.21        121.37         9.71 o
   4  10   7         32.95         42.37         5.49 o
   5  10   7        143.04        120.41         8.89 o
   6  10   7         58.47        116.23        12.49 o
   7  10   7         35.35         94.92         7.02 o
   8  10   7         14.62         31.26         6.89 o
   9  10   7          9.71          7.59         5.32 o
  10  10   7          0.82         16.40         6.09 o
  11  10   7          0.00         21.23         7.51 o
  12  10   7         48.73         91.88        24.19 o
  13  10   7         46.90         25.30        17.14 o
  14  10   7          0.02         38.17        19.27 o
  15  10   7          3.38         17.38        15.67 o
   0  11   7         38.22         28.70        14.10 o
   1  11   7         63.76         65.28         8.87 o
   2  11   7          6.66         29.87         9.54 o
   3  11   7          3.25          5.58         4.62 o
   4  11   7          7.57          3.59         4.62 o
   5  11   7          1.74          5.27         4.60 o
   6  11   7          0.18         13.82         6.13 o
   7  11   7          3.63          8.28         6.11 o
   8  11   7          7.60         10.21         6.16 o
   9  11   7         18.21         17.56         5.88 o
  10  11   7          6.63         12.39         7.31 o
  11  11   7         17.55         44.38        10.27 o
  12  11   7          4.77         15.07         7.73 o
  13  11   7         10.17         10.57         7.97 o
  14  11   7          0.27         14.29        21.15 o
  15  11   7          1.13         -4.87        13.13 o
   1  12   7          7.73         18.46         6.03 o
   2  12   7         51.28         50.49         7.16 o
   3  12   7         27.82         39.02         5.90 o
   4  12   7        883.05        893.90        36.59 o
   5  12   7         33.03         63.51         6.59 o
   6  12   7        215.01        206.71        10.36 o
   7  12   7          6.34          0.87         4.46 o
   8  12   7          9.49         10.64         5.85 o
   9  12   7          6.97          7.06         5.75 o
  10  12   7         41.61         24.77         7.11 o
  11  12   7          0.26          8.13         7.24 o
  12  12   7         34.85         47.85        12.35 o
  13  12   7          0.75         24.20         9.46 o
  14  12   7          2.42        -12.48        13.86 o
  15  12   7          4.79         13.42        16.45 o
   0  13   7       1010.34       1234.33       108.71 o
   1  13   7         39.69         77.44         8.09 o
   2  13   7         87.36        122.47         8.25 o
   3  13   7         29.69         74.73        15.72 o
   4  13   7         19.15         13.89         5.37 o
   5  13   7          0.23         11.57         5.06 o
   6  13   7        134.01         94.41         8.91 o
   7  13   7          1.42         17.34         7.83 o
   8  13   7         36.06         60.13        10.39 o
   9  13   7         98.68         85.35         9.62 o
  10  13   7         23.54         42.61         9.09 o
  11  13   7         11.71         16.12         8.28 o
  12  13   7        144.48        126.28        24.29 o
  13  13   7         81.36         36.54        10.51 o
  14  13   7         15.54         10.33        15.75 o
   1  14   7          0.07          0.43         4.89 o
   2  14   7          2.00          6.11         5.04 o
   3  14   7         11.94         26.90         5.68 o
   4  14   7         21.42         22.26         5.65 o
   5  14   7         26.26         25.65         6.00 o
   6  14   7         30.88         29.08         6.97 o
   7  14   7          0.07          9.48         6.24 o
   8  14   7          2.50          0.27         6.00 o
   9  14   7          2.54          6.28         7.26 o
  10  14   7          4.49         -3.62         6.58 o
  11  14   7          0.04         12.12         7.15 o
  12  14   7          0.84         10.22         7.91 o
  13  14   7          3.42         15.15        10.38 o
   0  15   7        141.88        104.69        12.21 o
   1  15   7          1.09         19.69         5.17 o
   2  15   7         18.00          2.41         4.84 o
   3  15   7          1.70          2.34         4.66 o
   4  15   7          0.07          7.59         5.38 o
   5  15   7          1.48          8.77         6.27 o
   6  15   7         12.93         12.29         6.54 o
   7  15   7          2.83          6.09         6.22 o
   8  15   7         21.38         51.29         9.74 o
   9  15   7          2.84         24.72        15.01 o
  10  15   7          0.36         13.07        11.40 o
  11  15   7          0.08          8.52         7.54 o
  12  15   7          0.37         -0.59         8.10 o
   1  16   7          1.13          5.89         4.64 o
   2  16   7          3.08         -2.80         5.29 o
   3  16   7          0.06         -2.94         5.75 o
   4  16   7         16.37         15.15         6.14 o
   5  16   7          0.00         17.86         6.78 o
   6  16   7         31.55         50.43        11.18 o
   7  16   7          0.24          1.68         6.30 o
   8  16   7          2.19          6.72         7.86 o
   9  16   7          0.32         10.51         7.48 o
  10  16   7          0.00         -1.97         7.68 o
  11  16   7          0.21         10.40         7.49 o
   0  17   7         63.56         55.89        12.50 o
   1  17   7          3.70          9.84         5.29 o
   2  17   7          8.92          8.61         5.63 o
   3  17   7          2.29          1.22         5.70 o
   4  17   7          3.46          1.85         5.80 o
   5  17   7          1.52          4.76         5.82 o
   6  17   7          3.97         -4.47         6.45 o
   7  17   7          0.01         -2.20         7.25 o
   8  17   7          4.40          8.93         7.09 o
   9  17   7          2.20         32.80        25.84 o
   1  18   7          7.71         15.25         6.07 o
   2  18   7          4.79         14.04         6.35 o
   3  18   7          1.95          3.74         5.82 o
   4  18   7        186.61        129.75        14.39 o
   5  18   7         39.78         30.44         8.26 o
   6  18   7         46.97         42.83         9.38 o
   7  18   7          0.09         -4.23         7.63 o
   0  19   7         21.15          6.77        12.09 o
   1  19   7          3.02          1.96         7.56 o
   2  19   7          0.02          1.13         6.43 o
   3  19   7          0.36         -5.17         6.54 o
   4  19   7          3.14          1.39         8.18 o
   1   0   8       3956.53       2297.05        89.27 o
   2   0   8         93.54        275.73        18.20 o
   3   0   8         61.05        251.46        61.18 o
   4   0   8         74.65        131.54        14.61 o
   5   0   8         63.00        108.16        10.08 o
   6   0   8        140.06        210.35        21.13 o
   7   0   8         61.29        357.41        43.05 o
   8   0   8       4280.24       1594.63       280.33 o
   9   0   8        275.60        832.65        67.77 o
  10   0   8       1005.29       1155.49        70.98 o
  11   0   8        177.57        257.31        46.28 o
  12   0   8        284.62        255.84        26.24 o
  13   0   8        109.75        135.80        20.18 o
  14   0   8         99.07        152.91        28.58 o
  15   0   8          7.20         92.42        23.87 o
   1   1   8         20.26         10.07         4.31 o
   2   1   8          0.19          5.31         3.99 o
   3   1   8          0.90         17.79        11.17 o
   4   1   8          9.91         37.63         9.01 o
   5   1   8         38.01         46.72         5.91 o
   6   1   8         12.73         17.32         4.07 o
   7   1   8         91.59        169.12        22.46 o
   8   1   8         17.74         18.82         5.32 o
   9   1   8         11.53         14.03         8.87 o
  10   1   8         12.30         14.57         7.35 o
  11   1   8         24.05         17.17         7.56 o
  12   1   8         15.11          3.85         9.89 o
  13   1   8         47.53         43.49        14.04 o
  14   1   8          8.01          7.78         9.36 o
  15   1   8          0.54         26.38        22.61 o
   0   2   8        598.70        445.92        21.46 o
   1   2   8          3.98         27.10         4.51 o
   2   2   8         26.29         25.82         4.38 o
   3   2   8         52.56         42.03         8.29 o
   4   2   8          7.56         13.76         3.85 o
   5   2   8          0.65          1.63         3.50 o
   6   2   8          0.49         15.38         3.90 o
   7   2   8         21.43         23.65         4.65 o
   8   2   8        355.17        431.52        54.60 o
   9   2   8          5.32         40.67         6.87 o
  10   2   8         46.25         84.15        10.24 o
  11   2   8          2.88          3.91         6.99 o
  12   2   8         49.80         71.01        17.32 o
  13   2   8         16.20         -2.46         6.66 o
  14   2   8         13.35         13.37         9.73 o
  15   2   8          0.01         -1.64        15.06 o
   1   3   8         35.20         37.58         4.48 o
   2   3   8         23.90         29.62         4.52 o
   3   3   8         32.44         25.60         5.13 o
   4   3   8         21.60         31.43         5.93 o
   5   3   8          9.52         21.94         5.02 o
   6   3   8          3.26         42.56         7.57 o
   7   3   8        211.09        219.69        10.09 o
   8   3   8          7.81         13.67         4.64 o
   9   3   8          1.56          4.53         4.89 o
  10   3   8          2.26          3.73         6.57 o
  11   3   8         36.58         33.67         8.02 o
  12   3   8         23.82         24.34         7.64 o
  13   3   8         71.71         80.13        10.95 o
  14   3   8          0.20          3.35         8.09 o
  15   3   8          5.23          8.64         9.05 o
   0   4   8          1.41          9.16         5.27 o
   1   4   8         13.15         19.39         4.81 o
   2   4   8         18.30         29.25         6.03 o
   3   4   8          1.32         20.94         4.31 o
   4   4   8         18.12         32.34         4.84 o
   5   4   8          3.73         14.66         4.27 o
   6   4   8         12.94          8.99         3.97 o
   7   4   8         34.87         34.75         5.92 o
   8   4   8         91.71         98.19         8.40 o
   9   4   8         24.13         46.79        12.44 o
  10   4   8          4.86         11.08         6.99 o
  11   4   8          2.33         18.85         9.03 o
  12   4   8         11.36         16.33         7.70 o
  13   4   8          0.28          2.44         6.71 o
  14   4   8          6.86         10.92         9.03 o
  15   4   8          8.64         -1.86         9.25 o
   1   5   8          0.09         37.49         5.67 o
   2   5   8          7.67          8.95         4.85 o
   3   5   8          8.09          9.70         4.50 o
   4   5   8          9.27         18.86         6.38 o
   5   5   8         16.77        101.94        20.10 o
   6   5   8         25.95         76.65        14.84 o
   7   5   8        717.98        760.24        71.39 o
   8   5   8         11.62         14.14         5.17 o
   9   5   8         23.56         17.02         7.91 o
  10   5   8         15.19         17.36         9.03 o
  11   5   8        103.09        114.48        12.54 o
  12   5   8         68.58         73.72        10.27 o
  13   5   8        118.88        194.51        57.84 o
  14   5   8         30.44         38.56        40.16 o
  15   5   8          0.56         16.17        13.59 o
   0   6   8        239.80        275.39        19.59 o
   1   6   8         23.32         48.43         8.81 o
   2   6   8         30.88         34.58         4.86 o
   3   6   8          8.97         14.25         4.12 o
   4   6   8          4.91          1.32         3.88 o
   5   6   8          2.51          9.78         3.91 o
   6   6   8          3.70         -0.98         6.03 o
   7   6   8         11.28         32.26        10.15 o
   8   6   8        274.10        341.49        47.15 o
   9   6   8         48.46         82.55         9.95 o
  10   6   8         27.20         58.31         9.65 o
  11   6   8         11.51         26.90         8.36 o
  12   6   8         35.57         40.87         8.62 o
  13   6   8          2.47         16.74         7.71 o
  14   6   8          0.25          4.38         9.24 o
  15   6   8          2.17          9.58         9.74 o
   1   7   8         10.48         26.37         4.86 o
   2   7   8         29.87         74.83        18.77 o
   3   7   8          7.02         58.97        15.76 o
   4   7   8        530.07        559.86        21.36 o
   5   7   8         53.59        119.97        10.57 o
   6   7   8        113.74        108.88        10.99 o
   7   7   8          1.36         14.81         4.98 o
   8   7   8          4.79         17.72         5.54 o
   9   7   8          0.34         11.39         6.23 o
  10   7   8         31.47         29.66         9.16 o
  11   7   8          9.98          7.38         7.51 o
  12   7   8         79.73        137.59        13.26 o
  13   7   8          6.20         19.57         8.18 o
  14   7   8          2.97         14.02        10.27 o
  15   7   8          4.57          5.25         9.60 o
   0   8   8         69.02        222.82        14.37 o
   1   8   8       2140.77       1835.76       134.92 o
   2   8   8         22.23         27.42         5.10 o
   3   8   8         76.95         68.13         9.01 o
   4   8   8         15.94         19.22         4.74 o
   5   8   8         14.23         17.18         5.20 o
   6   8   8         51.30         83.34         6.69 o
   7   8   8         23.49         50.88         7.59 o
   8   8   8        114.02        146.87        35.77 o
   9   8   8        415.90        469.30        51.85 o
  10   8   8         15.83         51.18        11.96 o
  11   8   8         85.68         60.80        10.23 o
  12   8   8         93.83         60.14         9.96 o
  13   8   8          0.08         12.02         7.97 o
  14   8   8          1.40         27.30        13.51 o
  15   8   8          0.00         -1.88        12.91 o
   1   9   8          0.28          7.97         4.66 o
   2   9   8          3.30          5.80         4.55 o
   3   9   8          3.10         23.41        11.13 o
   4   9   8          4.74         47.57        17.91 o
   5   9   8          6.70         89.57        23.05 o
   6   9   8         11.44         28.09         5.52 o
   7   9   8          7.66         13.58         4.80 o
   8   9   8         17.86         13.33         5.25 o
   9   9   8          3.95         17.25         5.93 o
  10   9   8          0.71          3.64         6.48 o
  11   9   8         13.32          5.40         7.63 o
  12   9   8          0.00          0.81         7.09 o
  13   9   8          6.05          5.62         8.34 o
  14   9   8          4.90         14.62        10.05 o
  15   9   8          1.89         27.92        15.20 o
   0  10   8        215.56        340.39        19.22 o
   1  10   8        757.50        826.97        26.06 o
   2  10   8         15.64         30.75         6.47 o
   3  10   8          0.25          9.56         4.72 o
   4  10   8          6.19         14.12         5.07 o
   5  10   8         18.46          7.36         4.65 o
   6  10   8         19.55         12.80         4.81 o
   7  10   8          7.37         20.60         6.11 o
   8  10   8        282.89        235.97        32.60 o
   9  10   8        207.79        189.62        16.64 o
  10  10   8        177.52        140.49        15.60 o
  11  10   8         41.85         34.20        10.63 o
  12  10   8         12.27         21.10         8.31 o
  13  10   8          4.06          0.71         7.89 o
  14  10   8          6.59          8.99        10.16 o
  15  10   8          0.92         -4.25        12.45 o
   1  11   8          6.45          9.34         4.79 o
   2  11   8         11.10         21.18         5.12 o
   3  11   8         10.49         23.04         5.31 o
   4  11   8        114.35        104.53        10.50 o
   5  11   8         26.85         18.49         5.25 o
   6  11   8         12.17         24.75         6.55 o
   7  11   8         16.55         34.20         8.94 o
   8  11   8          4.40         17.15         5.22 o
   9  11   8          0.37          0.61         5.03 o
  10  11   8          2.61          1.24         5.74 o
  11  11   8          0.24          4.06         6.82 o
  12  11   8         14.52         27.66         8.67 o
  13  11   8         14.82         49.98        17.73 o
  14  11   8          3.34         -6.10         8.83 o
  15  11   8          0.00         63.32        20.18 o
   0  12   8        169.14        149.82        12.64 o
   1  12   8        234.65        219.99        10.84 o
   2  12   8          0.05          8.37         4.91 o
   3  12   8         20.93         22.34         5.27 o
   4  12   8          3.08          4.37         4.81 o
   5  12   8          2.03         10.16         5.05 o
   6  12   8         10.46          7.60         4.78 o
   7  12   8         13.58         18.33         5.94 o
   8  12   8         19.33         13.65         5.06 o
   9  12   8         11.77         13.05         5.55 o
  10  12   8          9.71         17.89         6.31 o
  11  12   8          2.18          9.78        11.57 o
  12  12   8          1.53         14.68         8.00 o
  13  12   8          0.21          0.17         7.85 o
  14  12   8         10.03          2.37         9.55 o
   1  13   8          8.58         18.12         4.96 o
   2  13   8          0.05          9.43         4.80 o
   3  13   8         26.55         38.07         8.98 o
   4  13   8        274.48        206.34        10.47 o
   5  13   8         12.08         56.92        12.55 o
   6  13   8          9.30         25.14         9.38 o
   7  13   8        111.87        120.01        15.95 o
   8  13   8          0.36          7.30         5.30 o
   9  13   8          0.05         10.31         5.45 o
  10  13   8          8.02         29.17         7.34 o
  11  13   8         26.87         32.91         9.00 o
  12  13   8        120.32        120.88        13.22 o
  13  13   8        122.68        101.11        15.44 o
   0  14   8         25.85         55.07        11.32 o
   1  14   8         24.68         34.60         6.06 o
   2  14   8          0.04          2.71         4.82 o
   3  14   8          0.60          6.90         4.84 o
   4  14   8          0.59         -3.60         4.63 o
   5  14   8          1.78         11.71         5.09 o
   6  14   8          6.34          3.70         4.87 o
   7  14   8          0.30          3.95         4.85 o
   8  14   8          7.02         12.94         5.90 o
   9  14   8         18.10         21.74         7.54 o
  10  14   8          1.80          0.83         5.68 o
  11  14   8          0.60         -2.91         6.20 o
  12  14   8          0.15          0.17         7.17 o
   1  15   8          1.26         -1.35         4.87 o
   2  15   8          0.64          1.16         4.94 o
   3  15   8          1.94         30.17         5.80 o
   4  15   8         19.69         37.78         5.84 o
   5  15   8         25.25         32.52         7.49 o
   6  15   8          6.85         11.25         4.85 o
   7  15   8          1.86          5.25         5.45 o
   8  15   8          0.11          2.49         5.72 o
   9  15   8          2.15          5.52         5.79 o
  10  15   8          9.02         14.53         6.35 o
  11  15   8          2.37          1.81         6.31 o
   0  16   8          0.98          8.46         7.15 o
   1  16   8          5.68         15.39         5.26 o
   2  16   8          5.69          4.02         4.94 o
   3  16   8          0.75          2.09         4.86 o
   4  16   8          2.13          4.13         4.98 o
   5  16   8          0.17          6.24         5.07 o
   6  16   8          0.63          5.87         5.32 o
   7  16   8          7.37          2.44         5.61 o
   8  16   8          2.41          0.55         5.90 o
   9  16   8          3.79          6.38         6.68 o
   1  17   8          2.65          1.58         4.63 o
   2  17   8          3.24          6.14         4.90 o
   3  17   8          0.48          1.50         4.86 o
   4  17   8          0.29         12.78         5.73 o
   5  17   8         18.92         11.87         5.59 o
   6  17   8          1.99         20.02         8.41 o
   7  17   8          3.72          2.41         6.27 o
   0  18   8          3.22          4.81         6.64 o
   1  18   8         79.17         58.87         7.12 o
   2  18   8          0.37         -3.74         4.75 o
   3  18   8          3.76          0.16         5.78 o
   4  18   8          0.12          2.37         6.73 o
   1   0   9        301.34        256.81        16.20 o
   2   0   9        758.40        274.72        21.05 o
   3   0   9        113.78        309.17        49.89 o
   4   0   9       1451.71       1419.96       120.44 o
   5   0   9       1877.05        873.75       136.12 o
   6   0   9       1054.42        595.72        62.02 o
   7   0   9        220.24        221.55        17.59 o
   8   0   9         25.33        106.85        29.43 o
   9   0   9         44.78        231.07        24.24 o
  10   0   9        176.27        172.76        34.14 o
  12   0   9          1.86        390.02        54.52 o
  13   0   9        100.23        205.68        57.76 o
  14   0   9        172.47        404.25        47.77 o
  15   0   9         40.15        182.62        32.10 o
   0   1   9        452.23        489.97        28.76 o
   1   1   9         25.79         42.81         7.75 o
   2   1   9         29.49         61.65         9.58 o
   3   1   9         11.25          4.11         4.16 o
   4   1   9         24.81         11.50         5.15 o
   5   1   9          9.52         20.20         4.58 o
   6   1   9          3.75         30.39         9.03 o
   7   1   9          1.61         19.58         5.44 o
   8   1   9         86.19         93.52         9.36 o
   9   1   9          1.73         18.88         7.38 o
  10   1   9         94.57         95.90        21.97 o
  11   1   9          1.86         10.59         7.97 o
  12   1   9          6.02          5.24         7.44 o
  13   1   9         10.49          4.38         7.87 o
  14   1   9          3.11          9.08        15.81 o
  15   1   9         15.73         20.80        10.87 o
  16   1   9          6.39         -6.95        15.57 o
   1   2   9         17.69         16.82         4.33 o
   2   2   9         31.79         33.05         4.70 o
   3   2   9          0.30          9.26         4.68 o
   4   2   9        198.52        179.74         9.90 o
   5   2   9         31.01         59.07         6.25 o
   6   2   9         59.68         48.96         6.15 o
   7   2   9         81.38         71.58         7.55 o
   8   2   9          1.91          4.85         5.27 o
   9   2   9          2.87         14.70         7.25 o
  10   2   9          6.75         13.33         7.50 o
  11   2   9          0.57          6.90         7.19 o
  12   2   9         37.58          6.48         7.30 o
  13   2   9          6.07          5.66         7.12 o
  14   2   9          0.00         -1.80         8.13 o
  15   2   9         11.53         13.39        10.13 o
  16   2   9          1.21         20.22        17.03 o
   0   3   9        141.54        201.82        13.42 o
   1   3   9         74.65         77.29        10.02 o
   2   3   9         18.49         21.36         4.97 o
   3   3   9         10.10         11.70         4.78 o
   4   3   9          0.19          4.45         3.83 o
   5   3   9          9.36          8.67         4.47 o
   6   3   9          3.16         14.81         4.17 o
   7   3   9         25.54         29.87         5.62 o
   8   3   9         26.46         77.44        14.16 o
   9   3   9        102.20         72.87        13.95 o
  10   3   9         94.90         79.46        10.19 o
  11   3   9          4.32         13.92         6.91 o
  12   3   9         44.89         61.27         9.69 o
  13   3   9          2.12          3.94         6.75 o
  14   3   9          1.28          6.94         7.37 o
  15   3   9          0.00         16.53         9.41 o
  16   3   9          0.00          0.96        12.88 o
   1   4   9          7.42         20.35         4.54 o
   2   4   9         20.14         25.15         4.50 o
   3   4   9          1.99         23.00         5.27 o
   4   4   9         12.78          9.85         4.19 o
   5   4   9         15.14         12.04         4.34 o
   6   4   9         17.11         24.04         4.85 o
   7   4   9          0.00         10.43         5.32 o
   8   4   9         18.26         16.11         5.24 o
   9   4   9          2.55         16.38         9.36 o
  10   4   9          0.23         13.84         7.82 o
  11   4   9          5.05         18.48         7.80 o
  12   4   9         19.88         19.17         7.61 o
  13   4   9          0.04          3.80         8.22 o
  14   4   9         17.72          4.05         7.47 o
  15   4   9          2.11         -5.31         7.96 o
  16   4   9          0.41         -1.70        11.97 o
   1   5   9        338.19        349.15        13.67 o
   2   5   9        101.89        162.76         8.58 o
   3   5   9         34.77         42.34         5.92 o
   4   5   9         20.42         39.94        13.84 o
   5   5   9          3.23         14.72         4.49 o
   6   5   9         13.07         77.74        23.98 o
   7   5   9          0.37         47.78         9.59 o
   8   5   9        446.16        530.47        57.87 o
   9   5   9        194.13        288.14        32.22 o
  10   5   9       1157.94       1253.20       109.96 o
  11   5   9          0.42         53.58        24.28 o
  12   5   9         87.39         76.98        10.77 o
  13   5   9         18.14         16.19         7.92 o
  14   5   9         47.36         37.06        10.76 o
  15   5   9          5.13          7.73         9.76 o
  16   5   9         60.31         24.25        17.91 o
   1   6   9         19.46         27.26         4.97 o
   2   6   9          1.89         20.73         4.74 o
   3   6   9         11.95         17.23         5.14 o
   4   6   9         26.00        105.08        38.91 o
   5   6   9          0.00         48.28         9.25 o
   6   6   9         23.90         29.32         6.06 o
   7   6   9         48.94         62.77        11.71 o
   8   6   9         23.94         31.94         7.99 o
   9   6   9         13.12         15.78         6.22 o
  10   6   9          8.72          4.80         7.57 o
  11   6   9         14.58         12.86         7.69 o
  12   6   9          0.38          7.76         7.65 o
  13   6   9          3.22         35.14         9.26 o
  14   6   9         32.88         30.43        10.11 o
  15   6   9         14.27          3.01         9.36 o
  16   6   9          3.99         -0.30        13.29 o
   0   7   9         15.49         15.28        11.48 o
   1   7   9         32.82         42.32         5.52 o
   2   7   9          3.84         28.17         8.17 o
   3   7   9         18.54         24.30         4.78 o
   4   7   9          3.79          5.04         4.25 o
   5   7   9          0.95          7.76         4.34 o
   6   7   9          1.19         34.59        15.77 o
   7   7   9          7.17         12.53         6.27 o
   8   7   9         39.48         58.51        12.65 o
   9   7   9          0.09         27.28        13.96 o
  10   7   9         13.10         14.00         8.00 o
  11   7   9          0.37         20.52         8.21 o
  12   7   9          2.48          0.79         6.84 o
  13   7   9          0.76          2.82         7.23 o
  14   7   9         13.65         11.84         8.79 o
  15   7   9          0.88         15.62        10.28 o
  16   7   9         21.51         74.21        23.22 o
   1   8   9         16.99         40.81         8.74 o
   2   8   9        147.53        199.64        14.32 o
   3   8   9         60.48         59.02         7.97 o
   4   8   9         74.13         85.86        10.66 o
   5   8   9        154.36        220.04        24.92 o
   6   8   9        466.33        371.38        18.59 o
   7   8   9         57.86         63.28         7.22 o
   8   8   9          0.22         12.68         5.62 o
   9   8   9          7.27          8.29         7.19 o
  10   8   9          7.17          9.84         7.11 o
  11   8   9          7.91          0.52         7.31 o
  12   8   9        211.02        252.24        21.67 o
  13   8   9         53.97         59.70        13.21 o
  14   8   9         47.84         48.79        11.76 o
  15   8   9          0.33          5.18         9.86 o
   0   9   9         15.72         60.29        12.94 o
   1   9   9          0.47         47.47        11.56 o
   2   9   9          9.49         11.87         4.61 o
   3   9   9          9.13         12.40         4.89 o
   4   9   9          1.65          0.09         4.50 o
   5   9   9          0.02          8.67         4.91 o
   6   9   9         10.89          8.67         4.91 o
   7   9   9          2.50          0.61         4.75 o
   8   9   9          2.59         12.90         5.61 o
   9   9   9          0.28         17.72         6.66 o
  10   9   9         33.17         45.72         9.52 o
  11   9   9          6.47          4.29         6.97 o
  12   9   9          7.31         -0.07         7.00 o
  13   9   9          4.80         -0.63         6.95 o
  14   9   9          0.65          1.74         7.95 o
  15   9   9          1.17         10.34        19.89 o
   1  10   9         81.56         56.37         6.13 o
   2  10   9        109.56         74.86         7.87 o
   3  10   9         16.41         39.98         9.19 o
   4  10   9        335.78        362.24        18.57 o
   5  10   9        528.55        572.07        41.89 o
   6  10   9        262.00        214.36        21.60 o
   7  10   9          9.39         22.05         5.63 o
   8  10   9          4.78          5.09         5.33 o
   9  10   9         20.51         35.07        23.72 o
  10  10   9          9.06          5.82         7.40 o
  11  10   9          1.69         -3.35         6.97 o
  12  10   9          3.21          1.67         6.99 o
  13  10   9          8.72          6.63         7.74 o
  14  10   9          4.66         10.52         8.53 o
   0  11   9          0.46          6.21         6.90 o
   1  11   9         27.97         16.71         5.11 o
   2  11   9          7.42         13.09         6.98 o
   3  11   9         17.64         16.58         5.13 o
   4  11   9          5.03          5.71         4.99 o
   5  11   9          3.18          6.84         5.40 o
   6  11   9          2.93          1.73         4.58 o
   7  11   9          0.14         15.11         6.16 o
   8  11   9         35.29         62.71        10.37 o
   9  11   9         28.19         34.01         7.14 o
  10  11   9          3.12          9.16         7.27 o
  11  11   9          0.00         37.34        13.85 o
  12  11   9         13.86         21.52         7.87 o
  13  11   9          1.66         14.84         8.48 o
   1  12   9          0.63         -2.92         4.58 o
   2  12   9          4.81         13.37         5.07 o
   3  12   9          1.29         11.10         5.05 o
   4  12   9         65.42         73.53         7.36 o
   5  12   9          3.80         10.17         4.84 o
   6  12   9          1.80         13.36         4.97 o
   7  12   9          1.08          2.97         5.16 o
   8  12   9          5.99         10.25         5.19 o
   9  12   9          0.65          6.66         5.83 o
  10  12   9          3.16         15.26         6.25 o
  11  12   9          0.54         10.49         7.15 o
  12  12   9         96.17         50.51        11.37 o
   0  13   9          2.65         23.80         8.92 o
   1  13   9         88.67         56.81         6.63 o
   2  13   9         12.47         33.64         6.63 o
   3  13   9         43.17         43.94         9.89 o
   4  13   9          0.10          9.19         4.77 o
   5  13   9         13.74         13.94         4.96 o
   6  13   9          0.63          4.23         5.44 o
   7  13   9          7.32         26.74         5.86 o
   8  13   9        126.85        119.45         9.14 o
   9  13   9        101.03        113.43        10.94 o
  10  13   9         23.38         20.71         7.49 o
  11  13   9         18.88         31.30         8.82 o
   1  14   9          0.87          0.49         4.76 o
   2  14   9          0.82         -0.47         5.67 o
   3  14   9          1.75          5.61         4.56 o
   4  14   9         39.92         25.75         5.76 o
   5  14   9          3.06          8.02         5.60 o
   6  14   9          2.62          0.64         4.49 o
   7  14   9          4.50         -4.53         5.01 o
   8  14   9          1.94         -0.73         4.98 o
   9  14   9          0.30          2.31         6.04 o
  10  14   9          1.61         -4.05         5.91 o
   0  15   9         32.14         36.11        12.07 o
   1  15   9          0.48         -2.20         4.81 o
   2  15   9          0.23          7.05         5.22 o
   3  15   9          1.06          2.68         4.77 o
   4  15   9          5.05          4.44         4.89 o
   5  15   9          4.25          2.30         4.71 o
   6  15   9         16.44         11.70         5.31 o
   7  15   9          0.24          5.16         5.13 o
   8  15   9          3.13          2.40         5.11 o
   9  15   9          3.57          8.63         5.53 o
   1  16   9          1.61          6.45         4.85 o
   2  16   9          2.61         -0.26         5.30 o
   3  16   9         12.28          0.72         4.83 o
   4  16   9          2.93          8.92         5.17 o
   5  16   9          3.97         15.07         4.99 o
   6  16   9         11.70          9.30         5.18 o
   7  16   9          0.00          6.57         5.12 o
   0  17   9         15.70         26.48         8.60 o
   1  17   9          0.00          4.02         4.83 o
   2  17   9          0.09          5.31         5.63 o
   3  17   9          1.10          7.94         5.99 o
   4  17   9          3.05          4.95         5.37 o
   0   0  10        162.24        149.27        18.49 o
   1   0  10        663.03       1487.49        60.92 o
   2   0  10        181.01        144.23        12.58 o
   3   0  10         33.71         50.79         9.27 o
   4   0  10         44.28         62.65         9.75 o
   5   0  10         33.67         84.72        10.44 o
   6   0  10        146.11        188.46        14.38 o
   7   0  10        129.76        167.53        22.81 o
   8   0  10        302.50        200.37        17.69 o
   9   0  10         13.56        119.38        18.54 o
  10   0  10        372.78        189.19        23.25 o
  11   0  10        119.63         82.19        18.03 o
  12   0  10          1.08        272.05        27.60 o
  13   0  10        126.30        281.18        32.16 o
  14   0  10         15.77         85.90        18.22 o
   1   1  10         43.51         45.46         5.65 o
   2   1  10          6.93         14.57         4.76 o
   3   1  10         53.55         52.44         6.68 o
   4   1  10         29.40         53.53         7.65 o
   5   1  10        424.80        425.45        27.85 o
   6   1  10          0.06         26.83         5.33 o
   7   1  10         17.16         20.10         5.80 o
   8   1  10          0.69          2.24         5.86 o
   9   1  10          0.40          7.47         7.66 o
  10   1  10          1.76          4.68         7.24 o
  11   1  10          0.46          5.72         7.76 o
  12   1  10         15.85         11.90         8.32 o
  13   1  10         10.80         35.29        14.59 o
  14   1  10          1.11          2.43         7.68 o
  15   1  10          2.23          7.81        10.71 o
  16   1  10          4.11          5.09        10.26 o
   0   2  10        215.28        211.42        14.20 o
   1   2  10         99.99         85.34         6.64 o
   2   2  10          1.84          9.28         4.38 o
   3   2  10         17.44         16.82         4.84 o
   4   2  10          0.61          7.51         4.45 o
   5   2  10          0.59          4.62         4.37 o
   6   2  10          1.94          2.30         4.57 o
   7   2  10          5.56         12.25         5.18 o
   8   2  10         54.44         40.86         7.42 o
   9   2  10         12.16         28.20         8.10 o
  10   2  10         76.38         80.17        11.02 o
  11   2  10          2.46          3.65         7.46 o
  12   2  10          4.46         13.31         7.68 o
  13   2  10          7.86          5.39         7.99 o
  14   2  10          9.69          2.02         7.84 o
  15   2  10          0.24          0.00        15.73 o
  16   2  10          8.96         -8.17         8.69 o
   1   3  10         26.46         49.13         5.58 o
   2   3  10         25.15         14.96         4.57 o
   3   3  10          0.12         11.77         4.41 o
   4   3  10         56.69         54.62         5.72 o
   5   3  10        189.86        178.67        10.73 o
   6   3  10         23.72         53.13         6.14 o
   7   3  10         34.07         62.05        18.52 o
   8   3  10         41.98         27.89         6.44 o
   9   3  10         12.93          5.72         6.62 o
  10   3  10          1.43          2.51         6.72 o
  11   3  10          0.01         -6.21         6.21 o
  12   3  10          3.26          9.37         6.80 o
  13   3  10         28.48         14.00         7.04 o
  14   3  10         16.47          5.21         6.42 o
  15   3  10          3.55          5.13         8.97 o
  16   3  10          1.58         -2.74         8.71 o
   0   4  10         19.40         52.39        12.07 o
   1   4  10         24.24         50.19         7.99 o
   2   4  10          0.56         12.64         5.23 o
   3   4  10          4.89         11.17         4.40 o
   4   4  10          5.86         15.08         4.76 o
   5   4  10          0.07         39.65         5.70 o
   6   4  10          6.67         11.81         5.10 o
   7   4  10          2.45          4.09         5.29 o
   8   4  10         23.60         25.86         6.85 o
   9   4  10         13.85         23.46         8.06 o
  10   4  10         16.89          9.17         7.12 o
  11   4  10         27.39         22.00         7.56 o
  12   4  10          1.86          3.31         7.65 o
  13   4  10          2.08          8.57         6.91 o
  14   4  10          0.78         -0.85         6.33 o
  15   4  10          1.14          5.12         9.75 o
   1   5  10        436.43        352.21        55.23 o
   2   5  10         94.55        121.18         8.24 o
   3   5  10        172.81        246.40        40.40 o
   4   5  10        486.44        618.55        85.78 o
   5   5  10       2901.82       2679.09       181.61 o
   6   5  10        152.59        288.35        30.14 o
   7   5  10         62.46         54.45        12.27 o
   8   5  10         27.89         59.11         8.06 o
   9   5  10         33.20         39.31         9.31 o
  10   5  10         12.30         -1.16         7.46 o
  11   5  10          0.78         18.33         8.06 o
  12   5  10         64.74         26.25         8.42 o
  13   5  10         10.45         17.65         8.14 o
  14   5  10          6.15         12.44         7.76 o
  15   5  10         13.55          7.86        12.88 o
   0   6  10        220.43        206.18        15.00 o
   1   6  10         11.60         36.02         7.88 o
   2   6  10          2.51         11.53         4.99 o
   3   6  10         10.95         19.82         5.03 o
   4   6  10          0.17         17.68         5.15 o
   5   6  10         16.51         14.99         5.41 o
   6   6  10          6.34         12.11         4.98 o
   7   6  10          0.19         12.06         5.37 o
   8   6  10         77.91         52.26         8.47 o
   9   6  10          4.73         51.65        10.73 o
  10   6  10         47.75         48.85         9.54 o
  11   6  10          1.42          6.11         7.35 o
  12   6  10          1.01         -0.57         6.48 o
  13   6  10          6.62          8.82         7.52 o
  14   6  10          1.46          6.46        12.54 o
  15   6  10          8.17         -1.08        18.65 o
   1   7  10          0.18          9.68         4.48 o
   2   7  10          1.58          1.72         4.36 o
   3   7  10          4.82         23.44         6.02 o
   4   7  10        194.36        245.74        17.13 o
   5   7  10          3.25         52.87         7.14 o
   6   7  10         18.23         18.00         7.19 o
   7   7  10         13.30         15.83         6.03 o
   8   7  10          6.75         12.59         5.64 o
   9   7  10          0.11         11.00         7.24 o
  10   7  10         10.58          7.56         7.51 o
  11   7  10          2.30        123.34        34.53 o
  12   7  10         71.03         78.43        11.10 o
  13   7  10         34.09         30.06        11.45 o
  14   7  10          8.22         42.66        11.10 o
   0   8  10        247.18        194.14        17.95 o
   1   8  10         82.52        138.25         8.72 o
   2   8  10         18.47         26.43         5.32 o
   3   8  10         10.21          0.25         4.51 o
   4   8  10          5.81         14.31         5.22 o
   5   8  10         27.25         32.80         5.31 o
   6   8  10          9.54         32.45         6.37 o
   7   8  10        183.13        268.85        29.88 o
   8   8  10         70.47        115.32        10.54 o
   9   8  10         98.13        117.61        12.63 o
  10   8  10          9.54         19.33         8.08 o
  11   8  10        215.46        180.45        22.89 o
  12   8  10          5.43         27.23        12.60 o
  13   8  10         23.25         16.81         7.64 o
  14   8  10          0.74         12.55         9.29 o
   1   9  10          5.27          5.48         4.55 o
   2   9  10          4.21          1.38         4.32 o
   3   9  10          0.46         30.43        11.55 o
   4   9  10          0.02         48.08        13.30 o
   5   9  10         54.57         73.00         8.13 o
   6   9  10          2.56         19.69         5.31 o
   7   9  10         21.46         14.04         5.40 o
   8   9  10          7.36          2.08         5.23 o
   9   9  10          2.81         -4.14         5.77 o
  10   9  10          2.25         -4.74         6.44 o
  11   9  10          0.47          0.58         6.81 o
  12   9  10          0.77         11.10         7.36 o
  13   9  10          4.13         11.32         7.48 o
   0  10  10        117.09        128.35        11.76 o
   1  10  10        150.81        113.90         7.89 o
   2  10  10         47.40         73.01         6.65 o
   3  10  10          4.56         11.25         4.67 o
   4  10  10         25.61          9.06         4.90 o
   5  10  10          0.01          4.47         4.73 o
   6  10  10         63.01         31.56         5.61 o
   7  10  10          8.58          9.76         5.12 o
   8  10  10          0.01         26.42        12.59 o
   9  10  10         15.59         16.18         7.17 o
  10  10  10          6.57         13.79         8.32 o
  11  10  10         46.88         50.54         9.70 o
  12  10  10          0.92          3.38         9.11 o
  13  10  10          5.82          5.02         7.31 o
   1  11  10          0.21         16.42         5.17 o
   2  11  10          3.87         12.40         4.96 o
   3  11  10          0.71         17.97         6.02 o
   4  11  10          0.00         40.16        14.54 o
   5  11  10         11.15         30.83         8.43 o
   6  11  10          0.01         35.88        14.63 o
   7  11  10         10.40        134.92        61.78 o
   8  11  10         13.26          8.04         5.42 o
   9  11  10          2.13          6.65         6.22 o
  10  11  10          2.43          7.13         7.93 o
  11  11  10          1.29         12.03         7.67 o
  12  11  10          2.81          3.45         9.77 o
   0  12  10        115.47        100.12        14.08 o
   1  12  10         13.05         29.37         5.61 o
   2  12  10          4.07          9.16         4.88 o
   3  12  10         14.12         21.31         5.24 o
   4  12  10          3.38          1.31         4.55 o
   5  12  10          5.41          8.54         5.00 o
   6  12  10          0.71          6.93         4.72 o
   7  12  10         20.97         26.15         6.05 o
   8  12  10         25.28         25.19         7.44 o
   9  12  10         57.22         51.50        11.87 o
  10  12  10          0.56          4.06         7.22 o
  11  12  10         22.96         16.66         7.71 o
   1  13  10         12.20         20.23         6.23 o
   2  13  10         10.79          7.79         5.16 o
   3  13  10          0.03         13.89         5.21 o
   4  13  10          3.66         32.56         8.81 o
   5  13  10        121.50        108.57        13.47 o
   6  13  10          0.93         20.19         6.28 o
   7  13  10         45.53         56.00         7.25 o
   8  13  10         18.82         17.56         8.25 o
   9  13  10         11.52          1.70         5.91 o
   0  14  10          0.94          6.23         6.81 o
   1  14  10          0.00          4.40         4.94 o
   2  14  10          0.01          7.46         5.08 o
   3  14  10          0.70          0.38         4.63 o
   4  14  10          0.12         -0.98         4.65 o
   5  14  10          0.73         -3.02         4.86 o
   6  14  10          0.18          1.39         4.70 o
   7  14  10          1.57          2.99         5.07 o
   8  14  10          0.01         -0.92         5.51 o
   1  15  10          0.61         -1.54         4.55 o
   2  15  10          2.35          9.62         4.96 o
   3  15  10          1.13         18.97         5.53 o
   4  15  10          7.05          9.07         5.22 o
   5  15  10          0.64         -0.83         4.68 o
   6  15  10          5.10         20.77         6.02 o
   0  16  10          0.36         11.12         7.31 o
   1  16  10          0.08          5.44         6.13 o
   2  16  10          0.82         11.42         5.80 o
   3  16  10          1.29          3.05         5.46 o
   1   0  11        278.72        173.72        20.20 o
   2   0  11          2.13        364.45        55.33 o
   3   0  11        501.30        385.02        21.50 o
   4   0  11        167.07        507.68        63.70 o
   5   0  11       1773.85       1230.03       174.75 o
   6   0  11         11.50        111.75        27.46 o
   7   0  11          3.30        164.33        26.66 o
   8   0  11         51.33        157.45        21.15 o
   9   0  11         44.01         97.53        33.85 o
  10   0  11          0.50        113.37        36.14 o
  11   0  11         85.32        130.54        34.49 o
  12   0  11        333.33        132.76        20.88 o
  13   0  11        428.44        227.46        26.77 o
   0   1  11        111.61         79.26        18.52 o
   1   1  11          7.62         20.39         4.99 o
   2   1  11         31.95         26.10         5.19 o
   3   1  11         20.39         12.16         4.89 o
   4   1  11          9.83         36.28        12.05 o
   5   1  11          4.09         17.51         5.07 o
   6   1  11         27.98         24.63         6.14 o
   7   1  11          6.31          6.82         5.42 o
   8   1  11          0.49         13.62         7.94 o
   9   1  11          3.14         18.73         7.83 o
  10   1  11          2.34        125.16        53.79 o
  11   1  11         10.97          5.62         7.46 o
  12   1  11          0.94         10.40         7.63 o
  13   1  11          0.15          7.27         7.50 o
  14   1  11          0.56         -6.74         6.74 o
   1   2  11         46.26         49.05         8.18 o
   2   2  11          0.00          4.90         4.46 o
   3   2  11         62.37         52.79        12.90 o
   4   2  11         49.67         85.03         9.83 o
   5   2  11        228.97        210.14        15.04 o
   6   2  11          2.69         12.40         5.95 o
   7   2  11         13.16         14.66         6.30 o
   8   2  11          1.19         10.16         7.54 o
   9   2  11          0.54         10.75         7.35 o
  10   2  11          1.68          1.35         7.11 o
  11   2  11          0.29         12.33        10.40 o
  12   2  11         28.03         28.43         8.18 o
  13   2  11         47.29         27.26        12.99 o
  14   2  11          0.96          3.27         7.27 o
   0   3  11        337.97        237.48        15.91 o
   1   3  11         27.99         43.53         7.32 o
   2   3  11         73.45         67.65         6.51 o
   3   3  11         23.40         19.97         4.91 o
   4   3  11         11.85         11.57         4.71 o
   5   3  11          8.67          3.36         4.20 o
   6   3  11         14.47         27.77         5.98 o
   7   3  11         16.71          9.51         5.05 o
   8   3  11          0.85          8.62         6.69 o
   9   3  11          2.54          0.56         6.29 o
  10   3  11          0.06         -1.93         6.32 o
  11   3  11          0.16          0.84         6.22 o
  12   3  11         12.23          5.42         6.95 o
  13   3  11          7.79          1.99         6.67 o
  14   3  11          0.04         16.05         7.95 o
   1   4  11          5.71          7.50         4.74 o
   2   4  11          0.04          0.32         4.54 o
   3   4  11         22.43         18.13         5.07 o
   4   4  11         27.32         35.94         5.56 o
   5   4  11         72.44         69.13         7.19 o
   6   4  11         17.80         11.13         5.27 o
   7   4  11          6.64         11.08         6.81 o
   8   4  11          0.11          2.19         6.69 o
   9   4  11          0.98         10.81         6.64 o
  10   4  11          2.17         -3.37         5.98 o
  11   4  11          2.45          4.20         7.00 o
  12   4  11          0.45          8.15         6.89 o
  13   4  11          5.52          2.70         7.37 o
  14   4  11          3.41          1.39         6.71 o
   0   5  11       1273.60       1300.29        79.63 o
   1   5  11         18.22        148.87         9.37 o
   2   5  11        389.90        248.19        27.00 o
   3   5  11         88.00         78.42         8.41 o
   4   5  11         89.94         81.16        15.83 o
   5   5  11          0.75          4.13         4.64 o
   6   5  11        166.33        129.08         8.89 o
   7   5  11          0.08         23.10         6.00 o
   8   5  11          4.71          6.60         6.13 o
   9   5  11         14.12         20.86         9.32 o
  10   5  11          6.19         16.81         7.94 o
  11   5  11          7.84         11.06         7.50 o
  12   5  11          7.57         20.63         7.94 o
  13   5  11          0.01          6.65         7.22 o
  14   5  11          2.69         14.17         7.19 o
   1   6  11         31.35         21.70         5.46 o
   2   6  11          1.17          4.92         4.70 o
   3   6  11         32.75         32.23         5.48 o
   4   6  11          0.55         52.34        11.99 o
   5   6  11        182.13        131.32        19.12 o
   6   6  11          3.29         12.78         5.46 o
   7   6  11          2.18         15.06         5.36 o
   8   6  11          1.95          7.62         6.17 o
   9   6  11          0.00         15.08         7.77 o
  10   6  11          3.50         -6.46         7.72 o
  11   6  11          5.34          6.13         7.03 o
  12   6  11          9.18         15.82         7.60 o
  13   6  11         26.37         43.36        15.73 o
   0   7  11         31.75         82.63        10.44 o
   1   7  11         91.46         91.56         7.71 o
   2   7  11          0.44         -2.24         4.42 o
   3   7  11         36.06         23.46         5.26 o
   4   7  11          0.63          6.74         4.60 o
   5   7  11         11.00         12.90         4.83 o
   6   7  11          0.22          6.72         4.79 o
   7   7  11         10.02         22.41         5.83 o
   8   7  11          0.79         12.00         6.05 o
   9   7  11         78.87         46.04         9.13 o
  10   7  11          0.05         28.91        12.56 o
  11   7  11         32.54         28.99         9.60 o
  12   7  11          9.92         16.39         7.79 o
  13   7  11          0.35          5.52         7.41 o
   1   8  11          0.68          3.05         4.51 o
   2   8  11          0.87         20.67         5.23 o
   3   8  11          2.65          7.11         4.54 o
   4   8  11          1.80         14.42         4.88 o
   5   8  11         15.76         24.04         5.35 o
   6   8  11        109.45        162.26        19.36 o
   7   8  11          0.01         13.99         5.62 o
   8   8  11         66.68         44.32        12.23 o
   9   8  11         31.30         37.86         9.39 o
  10   8  11          1.55          9.74         7.50 o
  11   8  11          0.54          7.76         7.30 o
  12   8  11         44.62         37.42         9.15 o
   0   9  11        108.47        125.33        14.42 o
   1   9  11          5.02         17.41         5.19 o
   2   9  11         14.11         13.08         4.99 o
   3   9  11          4.38         10.74         5.07 o
   4   9  11          6.71         10.53         5.33 o
   5   9  11          0.05          1.43         4.24 o
   6   9  11          0.12          9.52         7.04 o
   7   9  11          3.16          7.89         8.74 o
   8   9  11         15.49         36.99         7.64 o
   9   9  11          2.83         11.41         7.82 o
  10   9  11         10.79          6.09         7.85 o
  11   9  11          1.16          1.63         7.49 o
   1  10  11          5.45          6.31         6.00 o
   2  10  11          3.27         -2.73         4.28 o
   3  10  11         19.12         21.68         6.65 o
   4  10  11          8.96         34.83         6.20 o
   5  10  11         63.75         57.41         7.93 o
   6  10  11          0.00         14.36         5.49 o
   7  10  11          6.79         10.76         9.45 o
   8  10  11          4.18         12.89         6.75 o
   9  10  11          4.86          6.03         7.24 o
  10  10  11          1.81         -2.71         7.37 o
  11  10  11         13.02         43.76        16.54 o
   0  11  11         52.19         71.60        14.40 o
   1  11  11          1.11         26.77         5.77 o
   2  11  11          0.02         16.21         5.02 o
   3  11  11          1.59          5.88         4.85 o
   4  11  11          4.15          7.16         7.91 o
   5  11  11          1.39          0.26         4.75 o
   6  11  11          0.48          4.15         5.19 o
   7  11  11          3.22          4.83         5.41 o
   8  11  11          5.29         12.63         6.84 o
   9  11  11          3.30         12.58         8.08 o
  10  11  11         12.02         14.93         8.42 o
   1  12  11          0.95          1.33         4.76 o
   2  12  11          1.12          5.02         5.03 o
   3  12  11         13.77          5.62         4.96 o
   4  12  11         10.19         37.44         5.85 o
   5  12  11         18.38         22.46         5.51 o
   6  12  11         32.49         21.82         6.02 o
   7  12  11          0.04          1.54         5.14 o
   8  12  11          9.01          2.84         6.45 o
   0  13  11        371.31        243.93        28.28 o
   1  13  11         83.55        144.69         9.57 o
   2  13  11         24.01         26.22         5.77 o
   3  13  11          2.02         13.33         5.15 o
   4  13  11          6.71          1.75         5.02 o
   5  13  11         22.79         11.10         5.25 o
   6  13  11         25.49         16.37         5.73 o
   7  13  11         21.44         22.84         6.32 o
   1  14  11          1.21         -0.77         4.95 o
   2  14  11          0.34          9.11         5.31 o
   3  14  11          0.00          3.36         5.04 o
   4  14  11          5.78          5.78         5.55 o
   5  14  11          0.01          1.64         5.27 o
   0   0  12        343.35        249.72        40.55 o
   1   0  12         53.23        575.19        49.92 o
   2   0  12         31.08        115.44        14.44 o
   3   0  12        160.44        143.45        13.05 o
   4   0  12        148.33         88.72        10.74 o
   5   0  12         25.44         37.67         8.89 o
   6   0  12         48.27        128.87        14.66 o
   7   0  12         57.65        152.40        28.78 o
   9   0  12        108.26        140.21        20.94 o
  10   0  12          0.00         50.84        18.03 o
  11   0  12        166.51         87.37        17.33 o
  12   0  12        134.11         50.24        15.55 o
  13   0  12          2.25         97.85        19.06 o
   1   1  12          4.65          9.21         4.80 o
   2   1  12          2.23         12.56         4.92 o
   3   1  12          5.45         53.75         9.91 o
   4   1  12          9.08         13.52         5.93 o
   5   1  12          8.14         20.62         6.39 o
   6   1  12         11.38         16.98         8.78 o
   7   1  12          3.09         17.19         5.66 o
   8   1  12          1.58         11.20         7.39 o
   9   1  12          2.17         13.59         8.09 o
  10   1  12          0.07          1.48         7.89 o
  11   1  12         15.42          6.47         8.09 o
  12   1  12          0.97         12.88         8.20 o
  13   1  12         11.49         22.46        16.21 o
   0   2  12         31.62         22.79         6.94 o
   1   2  12         11.15         28.14         6.31 o
   2   2  12          0.05          6.24         4.51 o
   3   2  12         21.98         16.89         4.77 o
   4   2  12         13.06         10.76         4.75 o
   5   2  12          4.12         11.15         4.51 o
   6   2  12         13.89         13.40         5.22 o
   7   2  12          6.36         11.36         5.70 o
   8   2  12         16.44         23.36        13.45 o
   9   2  12         25.51         27.74         8.87 o
  10   2  12          0.38          5.93         7.67 o
  11   2  12         37.73         26.41         8.12 o
  12   2  12         19.69          9.39        11.49 o
   1   3  12          3.11         11.55         4.71 o
   2   3  12         12.49          9.22         4.47 o
   3   3  12          0.80          1.83         4.19 o
   4   3  12         29.09         17.61         4.80 o
   5   3  12         16.10         15.23         4.76 o
   6   3  12         21.36          9.02         5.24 o
   7   3  12          2.60         12.44         5.33 o
   8   3  12          0.03         -4.07         6.28 o
   9   3  12          4.05          7.81         6.84 o
  10   3  12          1.13         -3.22         6.53 o
  11   3  12          0.33          4.38         7.00 o
  12   3  12          0.25         -5.78         5.78 o
   0   4  12         11.52         15.51         6.75 o
   1   4  12         56.44         35.69         5.81 o
   2   4  12          7.02          6.29         4.50 o
   3   4  12          0.72          0.99         4.26 o
   4   4  12          0.08          7.72         4.44 o
   5   4  12          0.00          4.01         4.31 o
   6   4  12          0.78          1.08         4.78 o
   7   4  12          0.34         -0.64         4.69 o
   8   4  12          6.03          3.04         6.02 o
   9   4  12          6.07         -1.07         6.37 o
  10   4  12          1.11          2.87         6.77 o
  11   4  12          0.04          4.26         6.51 o
  12   4  12          0.02          5.86         7.23 o
   1   5  12         20.55         26.67        10.87 o
   2   5  12         22.60         13.62         5.90 o
   3   5  12         40.08         25.96         6.48 o
   4   5  12        118.69         82.57         8.43 o
   5   5  12          7.32         33.61         6.62 o
   6   5  12         88.27         60.35         7.65 o
   7   5  12          2.58         29.49         7.40 o
   8   5  12          0.04          3.97         6.62 o
   9   5  12          5.82          2.72         7.35 o
  10   5  12          0.04         -4.41         6.76 o
  11   5  12         38.35         26.89         8.55 o
  12   5  12         13.25          4.59         7.50 o
   0   6  12         20.28         35.15        15.52 o
   1   6  12         27.83         39.15         6.00 o
   2   6  12          2.44          0.08         5.35 o
   3   6  12          4.51         12.10         4.77 o
   4   6  12          7.37         10.72         4.80 o
   5   6  12          0.01         13.23         5.30 o
   6   6  12          6.07         12.13         5.49 o
   7   6  12          3.22         10.72         5.65 o
   8   6  12          0.51         27.17         8.61 o
   9   6  12          2.53         26.89        10.05 o
  10   6  12          0.12         13.49         7.79 o
  11   6  12          3.75         16.35         8.05 o
   1   7  12          3.32         11.64         4.94 o
   2   7  12          2.10          7.65         4.76 o
   3   7  12          3.58         13.63         6.99 o
   4   7  12          4.19         14.80         5.02 o
   5   7  12          7.93         11.36         4.75 o
   6   7  12         21.17         11.86         5.49 o
   7   7  12          2.98          5.59         7.91 o
   8   7  12          2.89         10.29         7.11 o
   9   7  12         30.39         12.29         7.61 o
  10   7  12          1.86         11.57         7.39 o
  11   7  12          0.67          3.21         7.04 o
   0   8  12         63.41         65.53        14.04 o
   1   8  12        177.67        233.55        15.06 o
   2   8  12          0.67         13.15         7.13 o
   3   8  12          5.93          1.22         4.46 o
   4   8  12         13.72          7.71         4.66 o
   5   8  12          6.07          6.15         4.61 o
   6   8  12          1.39          2.53         4.90 o
   7   8  12          0.11         21.92         6.14 o
   8   8  12         83.06         87.17        17.77 o
   9   8  12         10.48         26.54         9.00 o
  10   8  12          0.50         23.67         8.11 o
   1   9  12          2.96          0.81         4.66 o
   2   9  12          0.10         -0.28         4.53 o
   3   9  12          0.83         16.00         4.90 o
   4   9  12          0.04          9.44         4.64 o
   5   9  12          4.96          6.34         5.05 o
   6   9  12          7.53         -4.62         4.62 o
   7   9  12         16.75          9.99         5.56 o
   8   9  12          4.26          4.31         6.11 o
   9   9  12          0.05          3.17         7.36 o
   0  10  12         29.33         18.79         8.17 o
   1  10  12          2.92          9.38         5.03 o
   2  10  12         11.33         11.43         4.95 o
   3  10  12         21.16         15.81         5.01 o
   4  10  12          7.71          6.18         4.60 o
   5  10  12          0.76         -3.26         4.34 o
   6  10  12          3.59          6.65         5.02 o
   7  10  12          1.04          4.03         5.40 o
   8  10  12         35.55         25.03         7.90 o
   1  11  12         14.62         14.82         5.38 o
   2  11  12          1.26          1.25         4.57 o
   3  11  12          0.29         15.33         8.97 o
   4  11  12          5.64         20.82         5.42 o
   5  11  12         22.87         41.93         6.77 o
   6  11  12          3.16         15.53         8.27 o
   7  11  12          0.01         16.95         8.55 o
   0  12  12          0.60         25.69         8.43 o
   1  12  12         84.97         82.13         7.53 o
   2  12  12          4.27          3.27         4.90 o
   3  12  12          3.81          0.59         4.68 o
   4  12  12          0.91         11.40         5.47 o
   5  12  12          3.82          4.90         5.65 o
   1  13  12         16.12          5.60         5.20 o
   1   0  13         91.87         55.97        10.29 o
   2   0  13          1.30        155.90        31.25 o
   3   0  13         10.01         61.53        10.30 o
   4   0  13         94.37        136.76        13.23 o
   5   0  13         55.03         88.49        13.30 o
   6   0  13        264.95        236.98        49.72 o
   7   0  13        135.32         60.86        15.62 o
   8   0  13         22.12         63.76        16.38 o
   9   0  13          9.34        213.71        55.04 o
  10   0  13         24.72         61.15        16.59 o
   0   1  13          6.97          7.92         6.65 o
   1   1  13          8.78         15.86         5.21 o
   2   1  13          4.61         22.33         6.35 o
   3   1  13          0.01         -2.35         4.40 o
   4   1  13          0.73          6.65         4.82 o
   5   1  13          6.02          2.10         5.16 o
   6   1  13          0.11          6.19         5.36 o
   7   1  13          3.06         -1.91         7.31 o
   8   1  13          7.75         20.60         8.07 o
   9   1  13         11.32         12.43         7.57 o
  10   1  13          0.56          8.57         7.87 o
   1   2  13          4.32          8.09         4.54 o
   2   2  13          0.21         -1.75         4.31 o
   3   2  13          2.11          4.26         4.51 o
   4   2  13          4.41          6.93         4.65 o
   5   2  13          0.71          4.43         5.34 o
   6   2  13         27.46         19.29         6.17 o
   7   2  13          0.99          8.53         7.22 o
   8   2  13          2.38          3.38         7.19 o
   9   2  13          9.14         13.71         7.62 o
  10   2  13          5.85          9.17         7.46 o
   0   3  13          0.64          0.11         6.51 o
   1   3  13         17.26         14.94         4.98 o
   2   3  13          0.73         -1.92         4.21 o
   3   3  13          1.96          4.44         4.49 o
   4   3  13          0.00         -1.17         4.43 o
   5   3  13          0.08          1.37         4.65 o
   6   3  13          0.75          1.40         5.14 o
   7   3  13         12.25         16.16         6.86 o
   8   3  13         34.80         22.16         9.92 o
   9   3  13          0.84          4.34         6.99 o
  10   3  13          1.29          2.17         6.75 o
   1   4  13          7.66          9.02         4.62 o
   2   4  13          1.29          1.98         4.52 o
   3   4  13          0.18          2.14         4.57 o
   4   4  13          4.95         -0.38         4.27 o
   5   4  13         13.64         13.31         5.04 o
   6   4  13          1.42          7.89         5.09 o
   7   4  13         10.78          4.56         5.76 o
   8   4  13          0.00          7.74         7.05 o
   9   4  13          3.46          5.15         6.81 o
  10   4  13          0.66         14.82         9.04 o
   0   5  13         27.76         63.20        12.06 o
   1   5  13        140.61        136.33        12.79 o
   2   5  13          3.71          6.34         5.56 o
   3   5  13         12.10         14.96         5.00 o
   4   5  13          7.42          8.48         4.83 o
   5   5  13         12.27         14.72         5.23 o
   6   5  13          7.52          8.22         5.42 o
   7   5  13          1.32         11.31         6.35 o
   8   5  13        135.11         89.94        17.68 o
   9   5  13         54.19         37.54         9.58 o
   1   6  13          7.12          6.69         4.62 o
   2   6  13          1.25         -0.12         4.60 o
   3   6  13          9.94          1.08         4.62 o
   4   6  13         25.35         36.86         7.13 o
   5   6  13         12.13         26.59         7.44 o
   6   6  13         13.55         10.04         5.35 o
   7   6  13          0.38         13.48         6.55 o
   8   6  13          1.06          0.35         7.28 o
   0   7  13          0.01         41.14         8.85 o
   1   7  13         88.32         59.88         7.05 o
   2   7  13          3.76         11.70         5.04 o
   3   7  13          4.00          4.36         4.82 o
   4   7  13          1.02          7.95         5.12 o
   5   7  13          4.02          2.88         5.22 o
   6   7  13          5.41         -3.45         5.55 o
   7   7  13         15.55         18.25         7.03 o
   8   7  13          1.66          2.27        10.93 o
   1   8  13          1.36          8.82         5.26 o
   2   8  13         16.50         17.73         5.29 o
   3   8  13         16.84         13.74         5.06 o
   4   8  13         89.33         95.62         8.07 o
   5   8  13          3.63         23.60         7.30 o
   6   8  13         55.17         40.38         7.95 o
   7   8  13         82.37         60.57        10.86 o
   0   9  13          0.56         -0.35         6.97 o
   1   9  13          6.54          2.44         4.39 o
   2   9  13          8.36          7.39         4.59 o
   3   9  13          2.15          2.42         4.91 o
   4   9  13          6.07          3.76         4.73 o
   5   9  13          0.35          4.84         5.88 o
   1  10  13          6.56          1.22         5.53 o
   2  10  13          0.57          5.03         4.80 o
   3  10  13          0.98          8.39         5.61 o
   1   0  14        241.94        117.83        14.33 o
   2   0  14        112.59         59.76        10.31 o
   3   0  14         16.35         30.84         8.91 o
   4   0  14          0.11         31.17         8.73 o
   5   0  14          5.59         47.91        11.40 o
   6   0  14         50.07         70.21        17.43 o
   7   0  14         29.45         18.66        17.01 o
   1   1  14          8.34          6.92         5.05 o
   2   1  14          0.78          6.47         4.80 o
   3   1  14          1.72          2.85         4.91 o
   4   1  14          7.00         10.27         5.06 o
   5   1  14          5.50         -2.41         5.27 o
   6   1  14          0.04         -2.11         5.42 o
   7   1  14          5.91         13.81        10.51 o
   0   2  14         38.79         63.79        11.90 o
   1   2  14         53.43         35.25         6.20 o
   2   2  14          1.70          8.24         5.24 o
   3   2  14          5.20          5.21         4.71 o
   4   2  14          0.08          1.52         4.69 o
   5   2  14          0.81          4.63         5.70 o
   6   2  14         10.33          0.46         5.87 o
   7   2  14          5.06         14.11        11.67 o
   1   3  14          0.36          3.97         4.43 o
   2   3  14          4.74         -0.03         4.56 o
   3   3  14         12.88          0.98         4.79 o
   4   3  14         19.44         15.85         5.15 o
   5   3  14          8.23          6.58         5.76 o
   6   3  14          0.02         -6.49         6.99 o
   0   4  14         35.30         23.18         7.69 o
   1   4  14          0.26         -2.91         4.49 o
   2   4  14          7.03         -0.43         4.51 o
   3   4  14          1.57          0.27         4.29 o
   4   4  14          0.05          0.80         4.32 o
   5   4  14          0.17         -4.57         5.09 o
   6   4  14          0.22          2.16         6.08 o
   1   5  14         19.06          7.90         4.68 o
   2   5  14          8.97          4.81         4.92 o
   3   5  14          0.53          9.98         4.75 o
   4   5  14          0.00          7.54         5.30 o
   5   5  14          3.59         12.61         7.45 o
   0   6  14         15.76         17.88         7.31 o
   1   6  14          5.80          9.49         4.63 o
   2   6  14          0.00         11.49         4.73 o
   3   6  14          0.30          4.26         4.69 o
   4   6  14          0.10          9.22         5.52 o
   1   7  14          1.18         -3.70         4.72 o
   2   7  14          1.41          7.21         5.40 o
                                                
