# Supplementary material for: Improving data quality for three-dimensional electron diffraction by a post-column energy filter and a new crystal tracking method
Source: J Appl Crystallogr. 2022 Nov 29;55(Pt 6):1583–91. doi: 10.1107/S1600576722009633 (PMC9721325; doi:10.1107/S1600576722009633)
Supplement: Supplementary file 4 [file j-55-01583-sup4.zip › nb5321ZSM-5_filtered_EXTI_crystal1sup47.hkl]

#
# h,k,l, Fc-squared, Fo-squared, sigma(Fo-squared), status flag
#
data_ZSM-5_filtered_EXTI
_shelx_title ' '
_shelx_refln_list_code          4
_shelx_F_calc_maximum      250.25
_exptl_crystal_F_000       939.25
_reflns_d_resolution_high  0.9004

loop_
 _space_group_symop_operation_xyz
 'x, y, z'
 '-x, -y, -z'
 '-x+1/2, -y, z+1/2'
 'x+1/2, y, -z+1/2'
 '-x, y+1/2, -z'
 'x, -y+1/2, z'
 'x+1/2, -y+1/2, -z+1/2'
 '-x+1/2, y+1/2, z+1/2'

_cell_length_a    20.0220
_cell_length_b    19.8990
_cell_length_c    13.3830
_cell_angle_alpha  90.000
_cell_angle_beta   90.000
_cell_angle_gamma  90.000

_shelx_F_squared_multiplier     1.000

loop_
 _refln_index_h
 _refln_index_k
 _refln_index_l
 _refln_F_squared_calc
 _refln_F_squared_meas
 _refln_F_squared_sigma
 _refln_observed_status
   2   0   0      24321.00      19300.33      1445.87 o
   4   0   0       6935.94       5868.92       442.68 o
   6   0   0       7266.15       9086.53       683.37 o
   8   0   0      10532.11      24635.92      1843.33 o
  10   0   0      19676.45      29756.78      2229.92 o
  12   0   0         95.79        517.99        58.35 o
   2   1   0        456.48        148.60        17.51 o
   4   1   0        578.73        178.28        17.82 o
   6   1   0        604.01        223.55        22.05 o
   8   1   0         30.90         39.47        10.18 o
  10   1   0         63.14         58.55        12.54 o
   0   2   0      27556.01       9465.27       735.10 o
   2   2   0        198.15        525.31        55.87 o
   4   2   0        112.33        157.50        13.36 o
   6   2   0         43.44         82.49        10.40 o
   8   2   0       1202.12        664.35        84.92 o
  10   2   0        795.94        596.68        50.33 o
  14   2   0         32.50         62.52        13.66 o
   2   3   0       1009.99        401.49        34.94 o
   4   3   0       2881.57       2082.51       245.27 o
   6   3   0       1053.60        843.38        47.11 o
   8   3   0        318.41        169.93        20.19 o
  12   3   0       1485.89        612.10        53.73 o
  14   3   0        277.48        271.04        35.84 o
   0   4   0      10397.72       3080.18       252.68 o
   2   4   0        258.79        160.93        11.90 o
   4   4   0         74.49         50.02         7.64 o
   6   4   0         13.84         53.24         7.53 o
   8   4   0         48.34         59.94         7.59 o
  10   4   0        137.37        120.44        10.38 o
  12   4   0          0.08         28.90         7.49 o
  14   4   0          0.14         13.05         8.61 o
   2   5   0       1514.97        492.58        46.24 o
   4   5   0        388.25        354.32        22.12 o
   6   5   0        925.10        775.80        44.50 o
   8   5   0          5.16         44.70        13.07 o
  10   5   0         39.71         40.32         9.35 o
  12   5   0         48.76         58.54        20.85 o
  14   5   0        259.25         93.20        18.69 o
   0   6   0       9068.60       3733.18       398.77 o
   2   6   0        168.79        117.75        10.19 o
   4   6   0         36.25         47.88         5.98 o
   6   6   0        126.29         83.28         9.74 o
   8   6   0         81.74        148.25        10.37 o
  10   6   0        198.36        122.97        17.08 o
  12   6   0         45.09         42.61         8.90 o
  14   6   0         14.90          5.54         8.40 o
  16   6   0         80.31         46.81        14.50 o
   2   7   0         46.80         70.64         7.57 o
   4   7   0       1535.35        415.02        33.55 o
   6   7   0         64.46         62.30         8.06 o
   8   7   0         33.32         83.86        10.20 o
  10   7   0         26.22         15.74         6.71 o
  12   7   0        360.74        107.84        15.04 o
  14   7   0         59.08         68.11        11.91 o
  16   7   0          9.55         19.26        10.68 o
   0   8   0       6269.86       7349.77       693.22 o
   2   8   0        729.24        446.81        43.67 o
   4   8   0         58.89         67.08         7.42 o
   6   8   0        116.35        117.24         9.62 o
   8   8   0        724.42        790.22       139.95 o
  10   8   0         62.44         94.40        12.33 o
  12   8   0        102.60         93.48        13.41 o
  14   8   0         10.27         27.42         9.00 o
  16   8   0         16.85         27.40        12.40 o
   2   9   0         17.89         48.80         7.05 o
   4   9   0         50.71         97.34        11.10 o
   6   9   0         42.53         49.59         6.38 o
   8   9   0         28.18         21.56         6.36 o
  10   9   0          4.48         16.78         6.29 o
  12   9   0         26.47         16.09         6.99 o
  14   9   0         16.48         23.99        11.92 o
  16   9   0         27.54          5.97         9.74 o
   0  10   0      28796.86      14856.06      1152.50 o
   2  10   0        695.20        233.13        19.60 o
   4  10   0        142.47         73.06         8.85 o
   6  10   0        164.60         87.93        12.23 o
   8  10   0         84.41        113.56        10.98 o
  12  10   0         13.10         65.49        28.80 o
  14  10   0         13.01         22.35         9.06 o
  16  10   0        281.24        131.58        27.34 o
  18  10   0          7.50         21.50        16.09 o
   2  11   0         85.91         99.96        11.55 o
   4  11   0         83.77        108.58        10.92 o
   6  11   0         20.17         29.58         8.88 o
   8  11   0         22.58         19.62         5.31 o
  10  11   0         23.15         10.27         6.34 o
  12  11   0          7.61         29.75        17.00 o
  14  11   0          7.51         23.37         9.16 o
  16  11   0          0.01         18.09        10.44 o
  18  11   0          0.44         -0.79        10.68 o
   0  12   0         13.80        253.67        27.37 o
   2  12   0         99.95         92.14        10.64 o
   4  12   0         42.00         25.73         7.92 o
   6  12   0         10.14         31.07         7.13 o
   8  12   0        297.21         71.53        12.28 o
  10  12   0          0.15         65.33        11.16 o
  12  12   0         44.28         42.89        10.84 o
  14  12   0          4.66         26.17        10.92 o
  16  12   0         28.67         35.88        12.61 o
  18  12   0          3.35         15.38        14.30 o
   2  13   0        206.38        176.72        16.32 o
   4  13   0       1468.86        324.46        30.55 o
   6  13   0        298.78         74.37        11.48 o
   8  13   0        103.04         26.90         8.76 o
  10  13   0         47.22         36.32         9.99 o
  14  13   0        281.21        100.76        20.25 o
  16  13   0         49.68         55.25        14.37 o
   2  14   0          0.14         48.17        12.62 o
   4  14   0         21.10         28.08         6.97 o
   6  14   0         26.75         30.06         7.89 o
   8  14   0         15.25         23.24         9.35 o
  10  14   0          7.30         40.80        13.55 o
  12  14   0         12.37         13.32         8.62 o
  14  14   0          2.80         18.57        11.80 o
  16  14   0          0.47         22.64        11.99 o
   2  15   0         17.88        132.51        23.80 o
   4  15   0        221.51        131.20        15.59 o
   6  15   0         63.12         44.46        10.05 o
   8  15   0         33.44         34.06        11.03 o
  10  15   0         20.98         24.47        10.21 o
  12  15   0         12.22         39.52        13.46 o
  14  15   0          8.30         22.03        12.89 o
  16  15   0          2.18         12.27        11.90 o
   2  16   0        146.12         84.34        15.70 o
   4  16   0         64.73         43.06        10.49 o
   6  16   0         57.14         81.34        16.01 o
   8  16   0        126.43         77.53        16.40 o
  10  16   0        208.99        122.25        20.50 o
  12  16   0         10.37         25.51        12.21 o
  14  16   0          1.87          4.75        10.83 o
   2  17   0         38.56         23.13         9.40 o
   4  17   0         12.02         90.58        14.33 o
   6  17   0         12.44         27.42        11.66 o
   8  17   0          1.75         19.93        11.64 o
  10  17   0          1.31         15.00        10.38 o
  12  17   0         35.73         36.49        15.02 o
  14  17   0          0.14          6.83        15.87 o
   0  18   0        347.30        154.25        29.72 o
   2  18   0         33.35         56.57        16.79 o
   4  18   0         15.56         21.70        10.41 o
   6  18   0         14.46         42.41        14.23 o
   8  18   0         34.18         53.89        15.06 o
  10  18   0         23.60         72.21        17.92 o
  12  18   0          1.43         11.84        17.01 o
   2  19   0          1.14         30.75        10.20 o
   4  19   0         16.14         42.80        13.25 o
   6  19   0          3.07          9.11        10.89 o
   8  19   0          0.01         22.58        12.21 o
  10  19   0          1.51         27.62        19.28 o
   0  20   0          5.63        159.74        27.33 o
   2  20   0          1.76         38.13        11.74 o
   4  20   0          1.71         14.34        12.35 o
   6  20   0          0.61         29.59        13.67 o
   8  20   0         38.93         31.33        19.12 o
   2  21   0          7.46         24.16        10.38 o
   4  21   0          1.59         69.62        32.56 o
   6  21   0         22.69         25.65        19.41 o
   0  22   0          0.01         26.92        22.51 o
   1   0   1      20422.73      14012.09      1064.96 o
   2   0   1        116.26        121.53        11.87 o
   3   0   1       9492.78       8278.40       624.88 o
   5   0   1      62624.75     189505.56     14120.98 o
   6   0   1        776.27        949.01        62.17 o
   7   0   1        807.87        696.21        63.35 o
   8   0   1         31.27         19.67         5.12 o
   9   0   1        129.61         63.16         5.08 o
  10   0   1         57.82         51.01         4.65 o
  11   0   1        223.34        291.79        31.81 o
  13   0   1        291.89        385.58        32.12 o
   0   1   1      15914.64      16911.44      1275.99 o
   1   1   1       3157.91       3501.56       189.63 o
   2   1   1          9.50        120.12         7.59 o
   3   1   1         43.68         84.45         8.00 o
   4   1   1        137.30        123.08        16.04 o
   5   1   1         97.65        122.51        18.53 o
   6   1   1         75.85         75.83         5.91 o
   7   1   1         89.92        111.09         8.97 o
   8   1   1        603.74        641.17        29.16 o
   9   1   1         37.83         31.98         6.04 o
  10   1   1        227.09        205.32        12.07 o
  11   1   1         49.41         52.98         4.63 o
  12   1   1         44.39         42.61         4.22 o
   1   2   1        336.39       1019.62        45.32 o
   2   2   1         20.87         14.10         3.96 o
   3   2   1        609.39        891.97        45.17 o
   4   2   1       3855.98       5874.06       255.74 o
   5   2   1        939.45       1358.19        68.95 o
   6   2   1         89.71        116.87         8.05 o
   7   2   1         11.41         21.09         3.40 o
   8   2   1         35.19         35.15         4.69 o
   9   2   1         12.20         12.03         2.53 o
  10   2   1         39.12         46.92         6.95 o
  11   2   1         17.26         15.93         3.19 o
  12   2   1        115.93        171.19        11.17 o
  13   2   1         68.74        113.28        13.43 o
   0   3   1       5366.08       3324.29       227.25 o
   1   3   1       3553.71       3486.61       133.85 o
   2   3   1         34.57         42.19         3.83 o
   3   3   1        400.85        533.18        21.48 o
   4   3   1        235.07        140.84         9.26 o
   5   3   1         55.35         68.31         5.02 o
   6   3   1         18.91         23.53         4.16 o
   7   3   1        920.61        950.18        64.15 o
   8   3   1         36.22         34.64         5.32 o
   9   3   1        131.75        151.98         9.85 o
  10   3   1        123.43        100.98        10.20 o
  11   3   1        852.37        763.49        43.96 o
  12   3   1        174.83        111.80         8.08 o
  13   3   1        167.18        121.84        14.31 o
  14   3   1         11.80          4.21         5.28 o
   1   4   1        296.90        254.22        11.78 o
   2   4   1          1.25        197.12        20.70 o
   3   4   1         30.96         77.15         5.14 o
   4   4   1         33.14         28.29         4.05 o
   5   4   1        318.70        449.04        19.44 o
   6   4   1          8.18         12.88         2.64 o
   7   4   1         15.05         17.58         2.18 o
   8   4   1         18.85         27.32         3.15 o
   9   4   1          5.66          8.08         2.61 o
  10   4   1          5.32          8.24         2.65 o
  11   4   1          5.10          6.92         2.29 o
  12   4   1         75.47        262.14        23.43 o
  13   4   1          7.09         20.13         6.46 o
  14   4   1          1.04          5.44         6.97 o
  15   4   1          1.37          5.23         5.53 o
   0   5   1      55957.08     142744.53      8563.74 o
   1   5   1      10996.92      21273.80       800.24 o
   2   5   1          9.67        172.74        13.45 o
   3   5   1        416.59        282.18        13.91 o
   4   5   1        457.06        529.06        23.08 o
   5   5   1         18.87          9.03         2.58 o
   6   5   1        282.98        309.02        13.22 o
   7   5   1         72.95        116.87         6.27 o
   8   5   1        227.22        166.53        12.57 o
   9   5   1        195.61         96.75         7.73 o
  10   5   1        878.43       1127.03        54.82 o
  11   5   1        534.50        439.07        27.10 o
  12   5   1        239.88        140.70        11.44 o
  13   5   1        260.76        159.30        12.49 o
  14   5   1          3.81          6.46         6.14 o
  15   5   1          2.57         14.73         7.00 o
   1   6   1        176.44        138.45         8.10 o
   2   6   1         31.25         43.75         4.09 o
   3   6   1        122.87         58.95         9.56 o
   4   6   1          6.79         15.88         3.52 o
   5   6   1        471.92        401.96        17.23 o
   6   6   1         27.43         15.44         2.40 o
   7   6   1          8.90         14.50         2.12 o
   8   6   1         12.82          7.31         1.74 o
   9   6   1          4.64          4.23         1.90 o
  10   6   1          6.96          4.20         1.97 o
  11   6   1         19.15          8.33         5.63 o
  12   6   1         33.59         29.53         5.42 o
  13   6   1         13.28         12.67         4.79 o
  14   6   1          0.43          9.13         9.59 o
  15   6   1          0.16          5.49         7.42 o
  16   6   1          2.07         22.26         8.76 o
   0   7   1       2105.70       1668.33        96.33 o
   1   7   1         23.92         37.50         4.12 o
   2   7   1          7.51          6.30         2.83 o
   3   7   1          9.07        347.67        30.57 o
   4   7   1         12.91         19.15         3.03 o
   5   7   1         22.18         67.10         6.54 o
   6   7   1          3.33          8.99         2.94 o
   7   7   1        146.60        149.04        12.60 o
   8   7   1        170.70        201.27        16.70 o
   9   7   1         62.21        100.94         7.28 o
  10   7   1         22.32         11.37         3.92 o
  11   7   1         14.96         18.01         4.63 o
  12   7   1          8.83         19.85         5.95 o
  13   7   1          7.93        328.57        30.85 o
  14   7   1         16.36          9.51         5.08 o
  15   7   1          1.82         11.02         6.56 o
  16   7   1         64.40         82.63        12.98 o
   1   8   1        179.97        300.00        14.31 o
   2   8   1          7.10         18.24         3.30 o
   3   8   1        173.71         87.54         6.21 o
   4   8   1        313.04        527.17        22.17 o
   5   8   1        104.25        111.00         6.35 o
   6   8   1         11.39         13.46         2.66 o
   7   8   1        332.75        284.50        15.30 o
   8   8   1         22.26         21.31         3.18 o
   9   8   1          6.07         15.09         4.33 o
  10   8   1         27.21         35.06         5.64 o
  11   8   1         15.75         16.17         4.76 o
  12   8   1        369.45        261.16        24.66 o
  13   8   1        165.47        166.14        13.45 o
  14   8   1         10.09          7.32         4.90 o
  15   8   1        149.39        363.04        34.52 o
  16   8   1         80.22         52.74        11.30 o
  17   8   1          2.80         12.40         9.20 o
   0   9   1        156.01         69.52         8.65 o
   1   9   1        114.63         94.06         6.61 o
   2   9   1          8.69          8.42         2.88 o
   3   9   1         11.27         81.40        10.13 o
   4   9   1          4.24          5.86         2.54 o
   5   9   1         22.06         47.93         4.13 o
   6   9   1          8.66          2.27         2.28 o
   7   9   1         12.47         55.77         4.88 o
   8   9   1         67.93         52.34         5.02 o
   9   9   1         46.15         44.58         4.79 o
  10   9   1          2.43          7.89         4.13 o
  11   9   1         36.10         21.21         6.85 o
  12   9   1          1.97          6.72         4.59 o
  13   9   1         22.79        104.84        16.05 o
  14   9   1          0.00          1.74         5.58 o
  15   9   1          2.56          1.97         5.28 o
  16   9   1          2.23         13.28         8.01 o
  17   9   1          4.05          2.22         6.94 o
   1  10   1        439.38        340.33        16.83 o
   2  10   1         13.70         23.97         4.48 o
   3  10   1        224.69        125.63         7.89 o
   4  10   1          0.73          9.30         3.04 o
   5  10   1       1138.57       1336.02        53.34 o
   6  10   1          4.22          9.03         2.95 o
   7  10   1         12.89         19.68         3.81 o
   8  10   1         23.17         28.31         4.32 o
   9  10   1         11.04          9.96         4.36 o
  10  10   1          0.00          3.75         4.22 o
  11  10   1         18.14         12.70         5.13 o
  12  10   1         19.96         16.35         5.60 o
  13  10   1          5.90          7.48         5.61 o
  14  10   1         12.89          0.97         5.45 o
  15  10   1         31.23         20.82         6.69 o
  16  10   1         70.94         37.08        11.31 o
  17  10   1          4.65          7.62         7.89 o
  18  10   1          2.32          6.77        12.14 o
   0  11   1        533.31        384.58        26.98 o
   1  11   1          9.71         24.41         4.38 o
   2  11   1         11.21          9.84         3.60 o
   3  11   1         39.93        290.10        24.30 o
   4  11   1          7.81          4.15         3.14 o
   5  11   1         28.90        173.49        13.95 o
   6  11   1          5.05         11.63         3.86 o
   7  11   1         24.68         15.39         4.06 o
   8  11   1         12.31          6.84         3.73 o
   9  11   1         20.13          8.15         4.53 o
  10  11   1          6.18         20.07         5.44 o
  11  11   1          0.16          4.50         4.67 o
  12  11   1          1.39          7.40         5.21 o
  13  11   1          1.64        153.61        19.40 o
  14  11   1          2.90          7.20         5.89 o
  15  11   1          0.79          6.20         5.86 o
  16  11   1         15.23          8.74         6.42 o
  17  11   1          3.20         14.31         9.14 o
  18  11   1          0.31         21.09        10.27 o
   1  12   1         24.93         25.17         4.68 o
   2  12   1         38.58         75.11         8.08 o
   3  12   1        102.30         76.02         6.71 o
   4  12   1       1123.05        853.57        39.44 o
   5  12   1         54.97         86.97         6.70 o
   6  12   1         44.17         36.41         5.44 o
   7  12   1         74.19         37.18         5.45 o
   8  12   1         26.89        103.57        10.79 o
   9  12   1          1.97          7.08         4.53 o
  10  12   1         22.49         20.33         5.56 o
  11  12   1         15.14         14.89         5.98 o
  12  12   1        179.69        219.95        26.88 o
  13  12   1         68.38         59.88        16.86 o
  14  12   1         28.44         17.91         7.04 o
  15  12   1          1.00          6.05         6.66 o
  16  12   1         16.89         17.28         7.74 o
  17  12   1          0.09          6.53         8.87 o
  18  12   1          3.25         34.36        12.41 o
   0  13   1        206.65        193.29        17.31 o
   1  13   1        427.25        187.74        13.38 o
   2  13   1          6.68         44.58         5.91 o
   3  13   1         53.91         94.38         7.78 o
   4  13   1         39.36         27.53         4.90 o
   5  13   1         20.24         88.52        11.15 o
   6  13   1          3.53          4.41         4.35 o
   7  13   1        491.82        345.04        24.60 o
   8  13   1          6.32        155.17        30.76 o
   9  13   1        140.33        142.85        19.14 o
  10  13   1         26.69          7.16         5.68 o
  11  13   1        354.84        183.33        18.10 o
  12  13   1         56.23         63.24         9.34 o
  13  13   1         34.69         46.48         9.11 o
  14  13   1         24.62         14.63         7.47 o
  15  13   1          1.77         10.13         7.31 o
  16  13   1          6.62          2.84         7.06 o
  17  13   1         82.40         60.93        21.82 o
   1  14   1          5.64          8.04         4.31 o
   2  14   1          0.00         13.41         4.55 o
   3  14   1          6.13         10.97         4.22 o
   4  14   1         15.41          4.96         3.85 o
   5  14   1          0.34          5.53         4.51 o
   6  14   1          1.70          3.81         4.24 o
   7  14   1         12.16          9.42         5.92 o
   8  14   1          1.33          4.47         5.20 o
   9  14   1         35.28         25.09         6.78 o
  10  14   1          3.70          9.90         5.49 o
  11  14   1          2.58          1.99         5.91 o
  12  14   1          5.60          4.05         6.43 o
  13  14   1          0.66          6.99         7.17 o
  14  14   1          2.63          6.02         7.78 o
  15  14   1          3.67         11.54         7.82 o
  16  14   1          6.33         -0.16         7.71 o
  17  14   1          0.17          2.63         8.30 o
   0  15   1         40.80         28.08         9.45 o
   1  15   1          1.39          9.81         4.94 o
   2  15   1          4.57          8.62         4.79 o
   3  15   1         26.45         11.62         4.78 o
   4  15   1          0.55          3.99         4.58 o
   5  15   1          8.98         -0.34         4.90 o
   6  15   1          0.06          7.14         5.09 o
   7  15   1         19.67         16.19         7.25 o
   8  15   1        346.90        278.77        38.25 o
   9  15   1          3.33          6.35         6.36 o
  10  15   1          2.52          9.99         6.82 o
  11  15   1          2.17          4.42         6.21 o
  12  15   1          0.04          2.87         6.59 o
  13  15   1          1.46          6.31         7.65 o
  14  15   1          0.26          7.21         8.08 o
  15  15   1          2.90         -0.87         7.93 o
  16  15   1          5.18          7.66         8.56 o
   1  16   1         65.76         80.47         9.30 o
   2  16   1          8.70          8.58         5.33 o
   3  16   1         94.49         76.97         8.54 o
   4  16   1        247.48        105.78        11.22 o
   5  16   1        863.12       1071.70        58.96 o
   6  16   1         46.23         32.13         8.94 o
   7  16   1         54.49         49.94        15.58 o
   8  16   1          0.02         17.86         7.74 o
   9  16   1          2.95          0.38         7.05 o
  10  16   1          0.00         12.27         7.25 o
  11  16   1          0.33         10.17         7.54 o
  12  16   1          8.30          5.53         7.46 o
  13  16   1          5.27          2.79         9.87 o
  14  16   1         14.50          7.06         8.49 o
  15  16   1          2.84          5.27         9.03 o
   0  17   1          6.06          7.34         7.96 o
   1  17   1         27.25         18.02         6.23 o
   2  17   1          8.37          6.15         5.02 o
   3  17   1          8.01         25.10         6.53 o
   4  17   1          1.57          3.27         5.31 o
   5  17   1          1.76          3.87         5.56 o
   6  17   1          1.78         -0.49         6.24 o
   7  17   1         14.29          8.41         7.24 o
   8  17   1          2.14         -3.34         6.47 o
   9  17   1          1.02         -1.07         6.54 o
  10  17   1          0.04         -2.62         6.49 o
  11  17   1         16.92          6.62         7.66 o
  12  17   1          0.88          1.69         8.01 o
  13  17   1          0.03         23.83        10.53 o
  14  17   1          1.49          3.62        16.73 o
   1  18   1         11.17         11.37         5.96 o
   2  18   1          3.92          6.58         5.27 o
   3  18   1          0.75          6.93         6.20 o
   4  18   1         68.47         37.68         8.52 o
   5  18   1         36.62         35.80         9.85 o
   6  18   1          0.06          6.28         7.63 o
   7  18   1          9.38          3.93         6.87 o
   8  18   1          0.72          9.13         8.00 o
   9  18   1          1.68          4.23         7.35 o
  10  18   1          7.37          1.65         8.17 o
  11  18   1          1.40          2.34         8.04 o
  12  18   1         57.25         19.65        14.59 o
   0  19   1          0.21          9.14         8.02 o
   1  19   1          0.34          5.31         5.60 o
   2  19   1          0.62          0.32         5.34 o
   3  19   1          4.47         -4.19         5.40 o
   4  19   1          0.51          5.87         6.01 o
   5  19   1          3.27         10.82         7.35 o
   6  19   1          1.69          2.54         7.27 o
   7  19   1          3.02          2.17         7.15 o
   8  19   1         18.80         11.13         8.32 o
   9  19   1          1.54         -0.04         7.84 o
  10  19   1          0.67         -7.90        10.87 o
  11  19   1          4.58          5.84        13.95 o
   1  20   1          2.04          2.04         5.44 o
   2  20   1          7.44          4.57         6.26 o
   3  20   1          0.31          3.75         6.01 o
   4  20   1         15.57          5.07         7.03 o
   5  20   1         27.41         15.97         8.47 o
   6  20   1          0.87          6.10         7.07 o
   7  20   1          5.13          3.60         8.40 o
   8  20   1          0.01          0.67        10.71 o
   9  20   1          0.31         -1.04        11.65 o
   0  21   1         11.64         56.05        18.07 o
   1  21   1          9.13          8.06         6.25 o
   2  21   1          1.20          3.87         6.26 o
   3  21   1          0.10         -3.80         5.99 o
   4  21   1          0.26          0.26         7.40 o
   5  21   1          1.07          4.90         8.02 o
   6  21   1          1.29          2.73        10.18 o
   2   0   2       5457.03       5842.09       448.58 o
   3   0   2         87.85         20.16         6.15 o
   4   0   2          8.34        226.73        36.75 o
   5   0   2        117.64        253.44        26.43 o
   7   0   2        250.03        218.27        19.18 o
   8   0   2        810.66       1599.91       122.07 o
   9   0   2        154.93        230.56        19.74 o
  10   0   2        103.60       5857.83       438.18 o
  11   0   2        321.69        307.75        28.60 o
  12   0   2       1335.01       2602.97       197.63 o
   1   1   2        335.42        877.36        49.51 o
   2   1   2        395.97        448.66        37.86 o
   3   1   2       1876.09       2784.96       213.37 o
   4   1   2         76.66        131.71        12.85 o
   5   1   2       1585.37       1850.98       259.49 o
   6   1   2        228.98        264.07        16.01 o
   7   1   2        193.61        154.65        10.17 o
   8   1   2         19.78         16.56         3.37 o
   9   1   2          4.36          7.87         2.14 o
  10   1   2          7.41         13.62         2.43 o
  11   1   2         21.15         23.64         3.30 o
  12   1   2        175.90        171.24        25.25 o
  13   1   2        498.74        417.12        37.41 o
  14   1   2         16.00         80.25        14.68 o
   0   2   2       3977.84       4076.50       314.29 o
   1   2   2        894.07        210.76        20.80 o
   2   2   2         28.08         60.15         6.44 o
   3   2   2        131.91         48.46        10.98 o
   4   2   2          3.32         11.48         4.36 o
   5   2   2         92.85        121.88         7.41 o
   6   2   2         89.23         70.63         8.07 o
   7   2   2         68.27         60.98         5.62 o
   8   2   2         64.28         87.14        15.05 o
   9   2   2        176.22        223.01        12.55 o
  10   2   2         40.02         35.02         4.42 o
  11   2   2          6.84          9.24         3.77 o
  12   2   2         19.80         27.95         6.48 o
  14   2   2          0.96         18.93         8.42 o
   1   3   2        113.16         87.42         8.51 o
   2   3   2        679.02       1066.77        48.43 o
   3   3   2       1180.82       1768.06        95.62 o
   4   3   2       4985.89      11006.00       477.73 o
   5   3   2        396.20        536.56        35.90 o
   6   3   2       3724.56       5165.50       225.38 o
   7   3   2        475.57        346.91        16.89 o
   8   3   2         48.34         24.20         2.74 o
   9   3   2         46.16         43.98         4.83 o
  10   3   2          3.79         14.85         4.72 o
  11   3   2         10.01         27.44         6.58 o
  12   3   2         13.54         75.86        12.23 o
  13   3   2        390.94        658.68        54.19 o
   0   4   2         53.63        117.84        10.55 o
   1   4   2         57.47        211.80         9.57 o
   2   4   2         55.22         34.02         3.09 o
   3   4   2         15.34         63.25         5.63 o
   4   4   2          4.57          5.11         1.79 o
   5   4   2          6.96          9.24         2.21 o
   6   4   2          5.14         15.49         3.85 o
   7   4   2          6.49         29.01         8.57 o
   8   4   2        119.82         77.39        11.24 o
   9   4   2         14.77         22.97         6.93 o
  10   4   2         67.63         48.37         4.79 o
  11   4   2          5.51          5.36         3.15 o
  12   4   2          5.20          8.78         3.59 o
  14   4   2          0.60          8.55        18.57 o
  15   4   2          0.89         22.04        13.68 o
   1   5   2       1209.06       1906.61        74.49 o
   2   5   2       1112.70       1164.52        48.62 o
   3   5   2       6911.81      15513.86       581.65 o
   4   5   2        358.82        357.06        21.94 o
   5   5   2       4553.58       8768.86       328.09 o
   6   5   2       1506.64       2179.76        96.40 o
   7   5   2        312.10        271.98        13.70 o
   8   5   2        173.81        116.56         7.78 o
   9   5   2         22.31         30.12         3.43 o
  10   5   2          7.59          6.70         3.28 o
  11   5   2         21.34         26.00         4.66 o
  12   5   2        309.47        213.68        15.38 o
  13   5   2       1938.43       2440.00       228.99 o
  15   5   2         25.21         24.05         8.11 o
   0   6   2        257.25        381.90        30.47 o
   1   6   2         55.57        114.79         8.57 o
   2   6   2         68.28         88.31         7.08 o
   3   6   2          9.30         44.94         6.46 o
   4   6   2         11.01         10.62         2.28 o
   5   6   2         17.58         88.64         7.85 o
   6   6   2          9.27          8.00         2.26 o
   7   6   2         47.97         47.50         4.35 o
   8   6   2         14.07         15.82         2.74 o
   9   6   2          0.07          8.88         3.48 o
  10   6   2          7.03          9.32         2.49 o
  11   6   2          6.70         11.62         4.30 o
  12   6   2          0.76         11.71         4.37 o
  13   6   2         31.99        121.36        13.61 o
  14   6   2         21.25         11.40         7.23 o
  15   6   2          0.00         14.92         9.07 o
  16   6   2         20.32         11.81         7.84 o
   1   7   2         54.69         52.88         6.94 o
   2   7   2         50.74         49.29         4.17 o
   3   7   2        322.17        224.17        16.57 o
   4   7   2       1349.27       1620.02        70.16 o
   5   7   2         77.07        120.23         9.17 o
   6   7   2        146.50        140.25         7.91 o
   7   7   2          4.47         10.46         2.48 o
   8   7   2          4.83         10.83         6.26 o
   9   7   2          7.69          5.70         2.77 o
  10   7   2         13.89         10.34         4.59 o
  11   7   2         12.85         27.48         5.29 o
  12   7   2         98.91         59.42        20.94 o
  13   7   2         68.52         77.85         9.06 o
  14   7   2         21.66         19.90        10.87 o
  15   7   2         16.17         17.58        10.40 o
  16   7   2          9.03          9.77        10.42 o
   0   8   2          8.70        300.37        35.21 o
   1   8   2         22.27        170.40         9.52 o
   2   8   2        306.72        279.74        13.71 o
   3   8   2         19.52          7.75         2.48 o
   4   8   2         54.93         40.88         4.23 o
   5   8   2         57.14         47.27         4.20 o
   6   8   2         16.49         27.67         4.50 o
   7   8   2         47.60         56.66         5.15 o
   8   8   2         57.37        112.79        10.86 o
   9   8   2         39.82         53.87         7.17 o
  10   8   2         35.52         67.84         7.10 o
  11   8   2        157.16         70.61         8.85 o
  12   8   2        281.21        319.15        21.36 o
  13   8   2         96.18         72.39         8.49 o
  14   8   2         91.10         99.71        16.50 o
  15   8   2          0.28          7.20         7.91 o
  16   8   2         16.26         34.15        12.90 o
  17   8   2         60.21         37.87        11.92 o
   1   9   2          6.10          9.06         2.97 o
   2   9   2         26.57         58.84         5.12 o
   3   9   2         21.71         27.56         3.67 o
   4   9   2          8.03         16.97         4.26 o
   5   9   2         18.23         26.69         4.16 o
   6   9   2          7.45         12.88         4.21 o
   7   9   2          8.03         10.88         3.16 o
   8   9   2         16.02         18.85         4.56 o
   9   9   2          7.15          5.23         3.44 o
  10   9   2          1.49         13.26         6.09 o
  11   9   2          1.89         10.62         4.38 o
  12   9   2         23.43         52.60        19.92 o
  13   9   2         18.52         11.82         6.37 o
  14   9   2          0.00         11.81         5.85 o
  15   9   2          6.58          8.36         6.21 o
  17   9   2          3.06         -3.84         7.05 o
   0  10   2       1404.32       5901.54       541.34 o
   1  10   2         99.47        145.68        15.84 o
   2  10   2        338.37        312.30        19.37 o
   3  10   2          6.29          9.82         3.20 o
   4  10   2         17.30         23.36         3.68 o
   5  10   2          0.67          5.76         2.76 o
   6  10   2         11.12          9.87         2.97 o
   7  10   2         10.55          6.21         3.27 o
   8  10   2         82.68         92.32        10.99 o
   9  10   2          1.45          4.92         3.92 o
  10  10   2          9.16          8.31         4.67 o
  11  10   2          3.41          9.85         4.74 o
  12  10   2        173.73        161.16        13.33 o
  13  10   2          0.48          9.76         5.21 o
  14  10   2          0.55          6.49         5.57 o
  15  10   2          6.96         10.04         5.61 o
  16  10   2        129.90        157.01        21.03 o
  17  10   2          1.09          4.14         8.19 o
  18  10   2          0.48          4.19        11.34 o
   1  11   2         42.75         23.26         4.46 o
   2  11   2          5.86         13.71         3.92 o
   3  11   2         43.79         37.75         6.04 o
   4  11   2        105.35         42.65         7.92 o
   5  11   2         34.27         38.93         5.58 o
   6  11   2         18.22         20.50         5.19 o
   7  11   2          7.00          9.72         3.84 o
   8  11   2         10.93         19.62         4.54 o
   9  11   2          0.98          4.58         3.99 o
  10  11   2          4.73          5.61         4.36 o
  11  11   2          3.73          3.65         6.34 o
  12  11   2         15.77         19.15         7.17 o
  13  11   2         23.24         28.00         6.82 o
  14  11   2          0.01         13.53         9.29 o
  15  11   2          0.61          5.94         5.53 o
  16  11   2          0.46          5.86         5.96 o
  17  11   2          2.43         -5.05         7.32 o
  18  11   2          8.31          3.73         8.49 o
   0  12   2       1390.33       2193.27       170.24 o
   1  12   2        452.05        418.14        25.67 o
   2  12   2         45.52         46.04         6.16 o
   3  12   2         49.35          9.87         4.19 o
   4  12   2          0.41          7.94         3.67 o
   5  12   2         28.76         70.02         6.28 o
   6  12   2         24.28         19.51         4.74 o
   7  12   2         31.57         38.89         5.50 o
   8  12   2         14.50         99.40        17.41 o
   9  12   2        159.66         89.24         9.78 o
  10  12   2         64.48        101.11        10.15 o
  11  12   2          8.19         14.53         5.51 o
  12  12   2         24.91         18.26         6.30 o
  13  12   2          5.50         12.60         6.41 o
  14  12   2         10.01         17.90         6.33 o
  15  12   2          0.73         10.27         6.30 o
  16  12   2         19.46         12.43         6.83 o
  17  12   2         32.28         15.57         9.97 o
  18  12   2          0.03          9.64         9.94 o
   1  13   2         27.82        120.57        15.06 o
   2  13   2        187.76        114.38         9.14 o
   3  13   2        152.77        242.10        18.75 o
   4  13   2       2380.50       2738.41       109.81 o
   5  13   2          9.98        348.89        26.59 o
   6  13   2       1149.57        899.24        64.98 o
   7  13   2         59.92         82.27        10.97 o
   8  13   2          1.57         39.21        10.25 o
   9  13   2         25.79         21.28         6.10 o
  10  13   2         18.90         11.33         5.87 o
  11  13   2         12.72         12.01         6.10 o
  12  13   2         53.56         32.78         7.44 o
  13  13   2        134.88        173.10        15.63 o
  14  13   2          0.20          5.70         6.29 o
  15  13   2          1.49         10.73         7.19 o
  16  13   2         13.39         19.74         7.79 o
  17  13   2         24.62         23.29         9.27 o
   0  14   2         60.26         69.83        11.16 o
   1  14   2         11.19         15.77         5.32 o
   2  14   2          0.76          8.03         4.49 o
   3  14   2          8.61          7.16         4.42 o
   4  14   2         42.26         11.14         4.54 o
   5  14   2         11.13         80.96         8.36 o
   6  14   2          4.20          3.15         4.67 o
   7  14   2         11.98          2.05         5.58 o
   8  14   2        164.57        183.73        15.55 o
   9  14   2          2.53          1.76         5.81 o
  10  14   2         61.07         57.03         9.05 o
  11  14   2          9.14         -1.74         5.29 o
  12  14   2          3.55          8.85         6.35 o
  13  14   2          4.07          2.64         6.25 o
  14  14   2          2.06          1.82         6.36 o
  15  14   2          2.07          5.69         7.25 o
  16  14   2          6.14          3.46         7.05 o
   1  15   2          2.81         -0.10         4.66 o
   2  15   2          4.14          7.01         5.00 o
   3  15   2          3.76          4.44         4.74 o
   4  15   2         32.54         21.38         6.56 o
   5  15   2         30.25         19.24         5.94 o
   6  15   2          3.71         11.42         5.11 o
   7  15   2         21.26         16.55         7.10 o
   8  15   2          1.31         12.35         6.43 o
   9  15   2          0.00         11.55         6.50 o
  10  15   2          0.97         -6.05         6.05 o
  11  15   2          2.31         10.39         7.06 o
  12  15   2          5.36          9.01         7.69 o
  13  15   2          0.27         -1.03         7.13 o
  14  15   2          0.83         14.54        10.55 o
  15  15   2          0.61          4.16         7.67 o
  16  15   2         16.25          8.89        12.51 o
   0  16   2        143.35        474.68        76.20 o
   1  16   2        401.25        368.10        25.26 o
   2  16   2          3.13         22.94         6.24 o
   3  16   2         10.24         27.93         6.51 o
   4  16   2         22.48          4.98         5.87 o
   5  16   2          0.27        128.07        12.66 o
   6  16   2          6.67          9.60         7.39 o
   7  16   2          7.41          4.79         6.36 o
   8  16   2         59.91         42.79         9.05 o
   9  16   2        112.64         98.64        12.38 o
  10  16   2          3.14         49.30        11.50 o
  11  16   2         17.75          5.49         6.84 o
  12  16   2         13.39         13.32         8.14 o
  13  16   2          0.35          1.41         7.22 o
  14  16   2          1.77          4.19         7.68 o
  15  16   2          0.00         -1.24        12.01 o
   1  17   2         11.81          5.13         5.80 o
   2  17   2         22.04          8.70         5.80 o
   3  17   2          0.79          4.36         6.01 o
   4  17   2         22.43         10.42         6.22 o
   5  17   2          2.42         10.65         6.34 o
   6  17   2          5.00          8.72         7.03 o
   7  17   2          3.72          6.24         6.74 o
   8  17   2          4.14         13.53         7.29 o
   9  17   2          0.14         -1.72         6.57 o
  10  17   2          0.43         -5.14         6.55 o
  11  17   2          0.17          1.59         6.84 o
  12  17   2          7.35          5.80         8.31 o
  13  17   2          0.59          4.71         8.35 o
   0  18   2          8.51         52.56        12.24 o
   1  18   2         12.13         21.53         6.81 o
   2  18   2          3.52         14.99         5.97 o
   3  18   2         18.25          3.79         6.10 o
   4  18   2          0.40          5.55         5.97 o
   5  18   2         10.67          8.67         7.87 o
   6  18   2          1.54          6.98         7.68 o
   7  18   2          0.76          0.88         6.84 o
   8  18   2          1.48         16.52         8.10 o
   9  18   2         12.86         21.24         8.84 o
  10  18   2          0.08         -4.35         7.36 o
  11  18   2         13.16          4.46         8.11 o
  12  18   2         12.14         10.71        12.80 o
   1  19   2          2.84          3.53         5.51 o
   2  19   2          0.35         -1.36         5.74 o
   3  19   2          2.28          3.45         5.83 o
   4  19   2          5.69          3.13         6.07 o
   5  19   2          0.33          5.41         7.50 o
   6  19   2          0.15          3.49         7.40 o
   7  19   2          0.46         -3.36         6.98 o
   8  19   2          3.47          4.86         8.55 o
   9  19   2          1.93         -2.55         7.99 o
  10  19   2          0.03         -2.42        11.71 o
   0  20   2         10.14         14.36         9.28 o
   1  20   2          1.96          9.24         6.02 o
   2  20   2          0.41          0.61         6.05 o
   3  20   2         13.13          2.33         6.33 o
   4  20   2          2.60         -3.65         7.12 o
   5  20   2          6.77          3.16         7.77 o
   6  20   2          2.56          6.19         7.73 o
   7  20   2          0.00         11.39        14.49 o
   8  20   2        105.69         62.76        17.24 o
   1  21   2          0.69          7.54         6.35 o
   2  21   2          0.32         -6.10         6.15 o
   3  21   2          0.96          2.75         6.46 o
   4  21   2         20.19         12.57         8.34 o
   5  21   2          7.62         12.03        11.81 o
   3   0   3      33680.43      61578.89      7148.25 o
   4   0   3       3760.46       8639.98       653.26 o
   5   0   3      10020.22      21204.19      1592.25 o
   6   0   3       1783.57       1509.24       118.80 o
   7   0   3       3466.19       7045.82       531.57 o
   8   0   3        102.19        117.47        12.05 o
   9   0   3         35.50         24.11         4.94 o
  10   0   3         88.65         58.99         8.05 o
  12   0   3         26.61         38.15        10.06 o
  13   0   3       8225.63      21604.58      2288.66 o
   0   1   3       3599.98       6782.48       519.08 o
   1   1   3        767.38       1618.74       128.07 o
   2   1   3        186.51        131.00        15.10 o
   3   1   3          3.63         76.39         9.70 o
   4   1   3          5.50          9.52         4.52 o
   5   1   3          0.16         27.60         5.08 o
   6   1   3         47.64         48.48         7.09 o
   7   1   3        120.03        101.40        12.96 o
   8   1   3        150.55         80.03         9.70 o
   9   1   3          7.59          7.54         3.03 o
  10   1   3          8.13          9.18         3.03 o
  11   1   3         45.62         41.14         7.62 o
  12   1   3         10.27         17.93         7.54 o
  13   1   3          7.73         71.86        13.96 o
  14   1   3          3.91          5.58         5.48 o
   1   2   3        437.49        556.96        57.10 o
   2   2   3          8.93         16.53         5.31 o
   3   2   3       1872.32       2135.71       145.12 o
   4   2   3        753.07        556.07        37.77 o
   5   2   3       1144.84       1527.88       118.59 o
   6   2   3          7.26         17.93        10.22 o
   7   2   3         25.74         20.61         4.62 o
   8   2   3         29.92         27.26         5.44 o
   9   2   3         44.10         21.66         5.24 o
  10   2   3          2.42          9.64         4.29 o
  11   2   3          2.96         11.13         2.88 o
  12   2   3         55.48         77.49         8.00 o
  13   2   3        321.91        323.79        23.41 o
  14   2   3         40.86         59.74         8.82 o
   0   3   3       1612.65       3164.44       243.96 o
   1   3   3      13686.68      35969.42      1902.34 o
   2   3   3        537.52        656.56        38.39 o
   3   3   3        328.31        479.48        28.54 o
   4   3   3          5.34         17.81         5.03 o
   5   3   3         58.49         32.05         4.04 o
   6   3   3         23.58         31.65         5.84 o
   7   3   3         18.37         13.94         3.34 o
   8   3   3        908.66       1197.68        92.09 o
   9   3   3       1613.21       2281.87       124.01 o
  10   3   3         45.24         71.00         9.56 o
  11   3   3        122.72        106.20        10.46 o
  12   3   3        245.48        201.13        18.75 o
  13   3   3         66.60         48.82        17.94 o
  15   3   3          0.29         16.08         8.65 o
   1   4   3          4.31          6.24         2.94 o
   2   4   3         19.17         12.85         3.03 o
   3   4   3        473.87        381.99        23.68 o
   4   4   3         80.71         59.66         5.24 o
   5   4   3         24.47         18.41         3.94 o
   6   4   3         21.27         24.99         3.01 o
   7   4   3          9.43          9.98         2.35 o
   8   4   3         39.28         38.66         8.95 o
   9   4   3          1.95          8.16         4.31 o
  10   4   3          1.37         11.10         4.75 o
  11   4   3         14.66         15.55         3.65 o
  12   4   3          3.81         48.65        15.04 o
  13   4   3         93.26        112.35        15.70 o
  14   4   3         22.80          8.62         6.94 o
  15   4   3          3.91         19.18         7.29 o
   0   5   3       9990.63       9435.08       732.76 o
   1   5   3       5487.87      10432.70       454.38 o
   2   5   3        466.30        431.13        33.95 o
   3   5   3          4.92         26.46         4.23 o
   4   5   3         92.00        106.26         7.49 o
   5   5   3         32.65         37.15         4.28 o
   6   5   3         15.57         26.70         8.87 o
   7   5   3        152.53        145.68         9.94 o
   8   5   3       1444.42       1843.35       114.88 o
   9   5   3         25.02         27.17         4.72 o
  10   5   3         36.68         51.62         7.50 o
  11   5   3        385.04        277.27        22.67 o
  12   5   3        110.43        138.54        23.20 o
  13   5   3         20.20         25.46         7.57 o
  14   5   3         51.63         33.54         8.87 o
  15   5   3         16.80         24.93        17.74 o
   1   6   3         25.98         51.94         5.63 o
   2   6   3         15.20         20.77         3.55 o
   3   6   3        306.54        314.12        16.02 o
   4   6   3         36.16         66.11         7.40 o
   5   6   3         96.48         94.76         6.07 o
   6   6   3         10.44         20.38         2.98 o
   7   6   3          0.43          8.86         2.33 o
   8   6   3         27.46         15.43         3.27 o
   9   6   3          4.25          4.69         2.22 o
  10   6   3          2.67         10.39         4.76 o
  11   6   3         15.12         13.93         4.90 o
  12   6   3         11.89         19.16         5.69 o
  13   6   3        122.30        199.09        14.61 o
  14   6   3          0.04         24.05         6.46 o
  15   6   3          0.41         22.86         8.21 o
  16   6   3          0.22         22.06        15.31 o
   0   7   3        252.22        121.22        14.28 o
   1   7   3       1359.78       1816.07        71.57 o
   2   7   3         19.21         27.98         4.46 o
   3   7   3         65.40         65.38         4.68 o
   4   7   3         10.82         10.28         2.32 o
   5   7   3         76.43         74.52         4.67 o
   6   7   3         22.58         24.74         4.92 o
   7   7   3         74.05         65.68         7.07 o
   8   7   3         28.57         97.46        12.68 o
   9   7   3        240.25        241.12        23.65 o
  10   7   3         29.97         34.74         6.00 o
  11   7   3         13.19         15.15         4.48 o
  12   7   3          3.79         11.65         4.27 o
  13   7   3          9.22         20.35         5.26 o
  14   7   3         21.17         19.19         5.49 o
  15   7   3          2.52         24.76         8.89 o
  16   7   3          3.06         13.45        15.10 o
   1   8   3         78.22         72.60         5.52 o
   2   8   3         13.22         15.77         4.26 o
   3   8   3        330.92        289.83        21.15 o
   4   8   3       3413.83       4498.98       172.23 o
   5   8   3        147.16        255.50        16.17 o
   6   8   3        554.43        488.90        36.30 o
   7   8   3        431.96        490.96        22.17 o
   8   8   3        223.44        255.45        15.25 o
   9   8   3         28.97         39.40         6.85 o
  10   8   3          1.43          6.15         3.69 o
  11   8   3          9.01         11.67         4.53 o
  12   8   3        251.26        254.53        17.99 o
  13   8   3        357.28        614.16        37.35 o
  14   8   3        338.98        542.47        33.93 o
  15   8   3         28.00         55.63        14.81 o
  16   8   3          7.28          8.18        12.96 o
  17   8   3         21.21         39.06        12.16 o
   0   9   3         32.14         58.90        11.38 o
   1   9   3         24.28         28.10         3.65 o
   2   9   3          1.25          6.30         2.70 o
   3   9   3         39.75         54.67         6.39 o
   4   9   3          5.88         12.82         2.95 o
   5   9   3          3.44         11.55         2.69 o
   6   9   3          3.31          3.45         2.26 o
   7   9   3         27.08         50.08         8.97 o
   8   9   3         79.44         68.10         7.30 o
   9   9   3          0.39          7.59         3.77 o
  10   9   3         23.32         11.92         4.14 o
  11   9   3         22.57         18.44         4.71 o
  12   9   3         22.81         12.64         8.13 o
  13   9   3          0.19        102.35        21.51 o
  14   9   3         10.25         13.66         6.27 o
  15   9   3          1.03         17.39         7.02 o
  16   9   3          3.31          2.09         7.26 o
  17   9   3          8.15          5.29         8.41 o
   1  10   3         95.26         83.30         6.58 o
   2  10   3         53.30         41.28         5.63 o
   3  10   3       1858.81       2102.12       114.24 o
   4  10   3         50.22         77.22         8.98 o
   5  10   3        341.47        264.48        13.00 o
   6  10   3          9.84         11.79         3.23 o
   7  10   3        105.48        124.47         9.21 o
   8  10   3         10.27         11.46         3.19 o
   9  10   3          0.31         15.39         5.62 o
  10  10   3          8.63          6.24         3.85 o
  11  10   3         30.54         18.44        13.78 o
  12  10   3         22.72         29.68        10.29 o
  13  10   3        868.74       1055.29        80.15 o
  14  10   3         54.53         45.46         8.97 o
  15  10   3          0.09         23.32         7.00 o
  16  10   3          2.21         16.79         9.48 o
  18  10   3          0.00          9.53         9.74 o
   0  11   3        195.87        188.80        16.25 o
   1  11   3         32.00         37.03         5.10 o
   2  11   3         11.70          6.03         3.31 o
   3  11   3         14.61         25.12         4.56 o
   4  11   3          1.08          3.48         3.06 o
   5  11   3          0.00         30.49         8.48 o
   6  11   3          1.63          7.18         3.71 o
   7  11   3         11.46         12.19         4.67 o
   8  11   3          1.27          6.69         3.90 o
   9  11   3          0.69          9.38         6.25 o
  10  11   3          5.70          8.54         5.13 o
  11  11   3          0.72          6.78         5.00 o
  12  11   3          1.85          2.45         4.56 o
  13  11   3         13.37         16.18         8.83 o
  14  11   3          0.19         -0.17         5.34 o
  15  11   3          0.60          6.35         5.95 o
  16  11   3          2.11         10.83         6.88 o
  17  11   3          3.86          8.99         9.72 o
  18  11   3          0.39          0.09         9.50 o
   1  12   3        101.40        138.90         9.85 o
   2  12   3          2.28         16.26         4.32 o
   3  12   3        100.38        113.53        12.29 o
   4  12   3        257.63        201.55        16.01 o
   5  12   3        256.86        358.94        24.25 o
   6  12   3          2.56          7.88         3.68 o
   7  12   3         33.57         18.19         4.41 o
   8  12   3         31.82         38.36         8.04 o
   9  12   3          4.31          9.74         5.20 o
  10  12   3          1.66         13.57         5.59 o
  11  12   3          4.15          4.52         5.17 o
  12  12   3         92.24         80.09         9.64 o
  13  12   3         10.25         43.14         8.22 o
  14  12   3         61.51         23.54         7.63 o
  15  12   3          8.86          9.16         6.33 o
  16  12   3          0.67          6.37         6.51 o
  17  12   3         10.10          8.58        10.44 o
  18  12   3          0.38         -0.70        10.12 o
   0  13   3        208.87        998.63        84.47 o
   1  13   3       4282.36       7700.21       297.23 o
   2  13   3         54.23        146.08        12.23 o
   3  13   3        261.68        256.81        16.88 o
   4  13   3         11.62         19.99         4.40 o
   5  13   3         98.72         76.31         7.94 o
   6  13   3         56.73         43.05         6.24 o
   7  13   3         32.70         42.90         6.20 o
   8  13   3        585.89        455.01        45.11 o
   9  13   3       1191.18       1124.94        66.05 o
  10  13   3          4.37        110.20        14.56 o
  11  13   3         16.41          8.93         5.68 o
  12  13   3         64.28         87.61        12.51 o
  13  13   3         26.29         25.10         7.57 o
  14  13   3          0.22         13.45         7.07 o
  15  13   3          0.19          3.00         6.86 o
  16  13   3          1.53         21.26         8.47 o
  17  13   3        122.87        196.31        25.08 o
   1  14   3          6.56         16.89         5.68 o
   2  14   3          1.86          9.96         4.83 o
   3  14   3          5.58         24.02         5.38 o
   4  14   3          1.32          9.70         4.56 o
   5  14   3         32.44         47.09         7.14 o
   6  14   3          1.02          4.15         4.78 o
   7  14   3         17.11         16.90         6.66 o
   8  14   3         39.72         54.21        11.03 o
   9  14   3          3.45          2.46         5.07 o
  10  14   3         13.10         15.91         8.73 o
  11  14   3         12.59          3.76         6.30 o
  12  14   3          8.88         10.94         7.45 o
  13  14   3         28.04         18.17         8.26 o
  14  14   3          0.12          6.21         7.04 o
  15  14   3          0.18         -2.06         6.93 o
  16  14   3          8.92          7.12         8.04 o
   0  15   3         10.89        282.54        27.68 o
   1  15   3         81.09        162.54        18.73 o
   2  15   3          4.22         21.41         5.90 o
   3  15   3         26.88         17.95         5.63 o
   4  15   3          0.00          5.59         5.25 o
   5  15   3         10.80          9.77         5.61 o
   6  15   3          0.25         -1.74         5.11 o
   7  15   3         14.98         18.87         7.24 o
   8  15   3        168.57        118.30        13.20 o
   9  15   3         88.73         76.18        11.32 o
  10  15   3          6.25          7.30         6.53 o
  11  15   3          0.39          5.13         6.48 o
  12  15   3          0.40          3.40         7.35 o
  13  15   3          0.00          7.78         7.59 o
  14  15   3          0.77         23.58        14.07 o
  15  15   3          0.42         -0.32         7.75 o
   1  16   3          0.02         16.17         5.97 o
   2  16   3         14.61          9.90         5.77 o
   3  16   3         45.06         42.72         7.26 o
   4  16   3        191.39        176.85        14.30 o
   5  16   3         20.71        149.88        14.23 o
   6  16   3        162.42         82.90        17.23 o
   7  16   3         62.21         44.33         9.58 o
   8  16   3          0.64          3.65         6.79 o
   9  16   3          0.07          9.31         7.29 o
  10  16   3          0.08          5.19         7.14 o
  11  16   3          2.10          4.04         7.45 o
  12  16   3          0.34         -5.07         6.98 o
  13  16   3         55.69         49.21        11.53 o
  14  16   3          2.17          0.44         7.80 o
   0  17   3          0.39         16.84         9.27 o
   1  17   3         41.05         41.19         8.21 o
   2  17   3          0.91          2.26         5.32 o
   3  17   3          1.03         10.76         6.93 o
   4  17   3          9.56          5.26         6.44 o
   5  17   3          0.41          4.05         6.19 o
   6  17   3          0.87          3.25         7.01 o
   7  17   3         13.24          6.79         7.44 o
   8  17   3          7.17         22.40         8.50 o
   9  17   3         11.33         14.55         7.76 o
  10  17   3          0.31         -4.31         7.15 o
  11  17   3          0.64          1.37         7.34 o
  12  17   3          0.11          4.99         7.68 o
   1  18   3         11.97         12.21         6.79 o
   2  18   3         15.08          6.37         5.93 o
   3  18   3          8.15         12.57         6.85 o
   4  18   3         59.33         34.00         8.08 o
   5  18   3          9.12          5.76         7.80 o
   6  18   3          4.56          2.23         7.24 o
   7  18   3          7.05         11.22         7.82 o
   8  18   3          0.77          1.71         8.06 o
   9  18   3          0.63          4.55         7.44 o
  10  18   3          0.15          1.31         7.74 o
  11  18   3          0.30          6.15        12.85 o
   0  19   3          8.17          2.70         8.56 o
   1  19   3          2.98         -0.45         5.66 o
   2  19   3          1.42          1.75         6.07 o
   3  19   3          5.13          3.12         6.29 o
   4  19   3          4.33         -1.69         6.17 o
   5  19   3          0.21         12.04         7.97 o
   6  19   3          3.46          2.28         6.92 o
   7  19   3          8.80          6.16         7.41 o
   8  19   3          3.17          6.39         8.28 o
   9  19   3          1.52          9.94        12.14 o
  10  19   3          0.95         -0.22        12.19 o
   1  20   3          0.64         -4.86         5.74 o
   2  20   3          0.83         -1.55         5.99 o
   3  20   3          6.18         15.49         6.66 o
   4  20   3         10.71          3.80         7.80 o
   5  20   3          5.80          4.85         7.80 o
   6  20   3          6.41         12.00         8.61 o
   7  20   3         15.36         23.16        13.65 o
   8  20   3          3.83          2.26        16.23 o
   0  21   3          0.15         23.16        10.73 o
   1  21   3         24.55         38.91         8.63 o
   2  21   3          1.68         -2.23         6.37 o
   3  21   3          3.20          8.60         6.80 o
   4  21   3          0.33         -4.69         8.26 o
   4   0   4        323.75       1895.96       145.61 o
   5   0   4        356.85        210.17        20.90 o
   6   0   4         23.72         18.95         5.92 o
   7   0   4        146.43        218.50        20.46 o
   8   0   4       7713.28      20116.96      1509.40 o
   9   0   4        196.31        249.07        22.84 o
  11   0   4        441.28        169.55        17.62 o
  12   0   4       1205.43       1717.75       190.53 o
  13   0   4        572.55        968.77       110.08 o
   1   1   4        641.85        513.92        52.94 o
   2   1   4         75.13         52.39        17.41 o
   3   1   4        751.61        902.52        73.54 o
   4   1   4          1.72          6.04         4.62 o
   5   1   4       1046.59       1074.27        85.71 o
   6   1   4         34.57         33.87         8.26 o
   7   1   4          1.61          6.96         3.84 o
   8   1   4         10.49         13.96         3.57 o
   9   1   4         47.62         35.61         7.36 o
  10   1   4          9.73         16.36         3.69 o
  11   1   4         10.32          5.08         6.89 o
  12   1   4         25.66         35.19         5.90 o
  13   1   4         72.72         99.53        11.93 o
  14   1   4         12.94         38.70        10.24 o
   0   2   4         17.94         50.62         9.01 o
   1   2   4       1999.36       1815.17       103.58 o
   2   2   4         34.08         57.25         6.62 o
   3   2   4        141.55        116.90        11.14 o
   4   2   4          4.88          5.47         3.78 o
   5   2   4        112.11        141.64        14.22 o
   7   2   4        285.08        248.19        21.91 o
   8   2   4        133.26        123.04        12.60 o
   9   2   4        719.56        804.60        89.07 o
  11   2   4          8.20         36.78         6.42 o
  12   2   4         35.33         30.76         8.80 o
  13   2   4         20.67         24.04         6.91 o
  14   2   4          4.06         -2.52         7.04 o
   1   3   4        142.05        199.30        14.19 o
   2   3   4        386.62        213.88        15.41 o
   3   3   4        110.29        125.88         9.90 o
   4   3   4        698.22       1116.27        75.89 o
   5   3   4        467.22        556.71        50.84 o
   6   3   4        238.28        248.25        15.73 o
   7   3   4        285.88        217.96        26.16 o
   8   3   4         13.56         65.33         7.94 o
   9   3   4          0.13         25.71         6.04 o
  10   3   4          2.89          7.93         4.15 o
  11   3   4         20.19         17.77         8.41 o
  12   3   4          0.47         14.81         9.65 o
  13   3   4          1.26         12.39        13.72 o
  14   3   4         16.77         23.28         7.74 o
  15   3   4         49.47         53.65        13.07 o
   0   4   4        299.65        839.23        67.57 o
   1   4   4          0.04          5.62         5.54 o
   2   4   4         40.01         32.29         6.85 o
   3   4   4         47.11         41.26         7.69 o
   4   4   4         17.45         22.57         3.85 o
   5   4   4          7.76         14.25         4.38 o
   6   4   4          5.01          9.71         3.07 o
   7   4   4          2.80          1.82         2.87 o
   8   4   4        141.31        201.47        15.83 o
   9   4   4         14.78         11.83         3.85 o
  10   4   4         10.59         13.14         4.28 o
  11   4   4         23.71         22.02         8.12 o
  12   4   4         21.79         28.87         4.57 o
  13   4   4         12.27         23.42        13.38 o
  14   4   4          8.68          4.58         5.63 o
  15   4   4          9.65          4.40         7.18 o
   1   5   4       1036.99       1048.62        59.57 o
   2   5   4        594.68        343.91        21.90 o
   3   5   4       2108.35       3012.63       163.89 o
   4   5   4         17.66         50.73         7.84 o
   5   5   4         43.84        201.43        18.19 o
   6   5   4         39.11         38.84        11.88 o
   7   5   4         24.58         36.93         5.85 o
   8   5   4         34.73         34.66         5.53 o
   9   5   4        141.82        136.19        13.01 o
  10   5   4         15.78         16.27         5.00 o
  11   5   4          0.00         10.50         4.63 o
  12   5   4         84.13        125.06        14.31 o
  13   5   4        334.17        560.62        33.50 o
  14   5   4        138.32        172.66        27.37 o
  15   5   4        606.89        956.01        78.65 o
  16   5   4          4.52          3.42         9.06 o
   0   6   4        200.94        169.66        17.10 o
   1   6   4        188.84        115.55         9.12 o
   2   6   4         15.13         32.39         5.04 o
   3   6   4          3.61          6.71         2.66 o
   4   6   4          7.83          9.04         3.40 o
   5   6   4         10.75         12.76         3.99 o
   6   6   4          9.57         19.15         5.26 o
   7   6   4          0.63         15.62         3.90 o
   8   6   4         74.54         96.93        11.85 o
   9   6   4         19.03         20.39         3.23 o
  10   6   4         15.14         13.27         5.48 o
  11   6   4          4.93         10.37         3.55 o
  12   6   4          5.92         17.15         6.04 o
  13   6   4         14.35         15.16         5.99 o
  14   6   4          3.39          8.18         4.95 o
  15   6   4         13.32         20.70         7.97 o
  16   6   4          5.68         23.01         9.40 o
   1   7   4        117.66         89.03         8.00 o
   2   7   4         56.31         57.42         6.98 o
   3   7   4        439.90        325.41        23.43 o
   4   7   4          8.66         30.29         5.20 o
   5   7   4         55.34         43.51         4.21 o
   6   7   4         27.93         47.04         4.16 o
   7   7   4         43.97         30.32         5.90 o
   8   7   4         19.11         10.79         5.17 o
   9   7   4         39.70         32.80         5.65 o
  10   7   4          5.05          9.18         3.48 o
  11   7   4          9.35          7.75         3.63 o
  12   7   4         38.21         61.22        12.83 o
  13   7   4        177.95        220.26        18.60 o
  14   7   4         40.44         45.87         7.27 o
  15   7   4          7.16         15.65         8.39 o
  16   7   4          0.01         19.53         8.28 o
  17   7   4          9.64          2.70        10.23 o
   0   8   4       3993.63       9478.53       691.97 o
   1   8   4       2011.67       2631.22       109.61 o
   2   8   4        676.97        813.36        33.77 o
   3   8   4        817.48       1127.36        45.25 o
   4   8   4         48.52         96.57         9.07 o
   5   8   4         23.61         31.55         5.73 o
   6   8   4         51.03         42.06         6.98 o
   7   8   4        497.17        430.85        23.32 o
   8   8   4        375.19        408.14        22.03 o
   9   8   4       2648.69       3929.54       189.58 o
  10   8   4        116.15        128.89        14.36 o
  11   8   4         45.44         31.88         7.00 o
  12   8   4        232.21        249.61        25.22 o
  13   8   4        134.69        149.26        16.34 o
  14   8   4          0.55          3.16         4.95 o
  15   8   4         11.31         21.63         6.88 o
  16   8   4          7.01         62.67        12.60 o
  17   8   4        190.74        238.92        51.98 o
   1   9   4         10.94         18.24         4.02 o
   2   9   4         21.77         25.55         5.23 o
   3   9   4         24.16         24.40         5.15 o
   4   9   4         48.27         47.80         5.55 o
   5   9   4        141.45        171.71         9.06 o
   6   9   4         15.52         19.23         4.08 o
   7   9   4          6.17          8.21         2.97 o
   8   9   4         35.82         52.53         6.81 o
   9   9   4          0.42          5.10         3.91 o
  10   9   4          5.61         13.58         6.38 o
  11   9   4          2.57          6.61         4.46 o
  12   9   4          9.85         24.30        12.91 o
  13   9   4          5.86         27.01        14.61 o
  14   9   4          4.67         11.77         5.68 o
  15   9   4          7.44         19.59         6.12 o
  16   9   4          3.30         13.50        15.75 o
  17   9   4          1.01          7.77         8.15 o
   0  10   4        694.42        891.24        54.41 o
   1  10   4         12.51         25.60         6.54 o
   2  10   4        111.37        117.68        12.55 o
   3  10   4        185.31        149.66        10.92 o
   4  10   4         11.28         35.23         5.84 o
   5  10   4         10.94         14.79         3.16 o
   6  10   4         30.90         99.48        12.13 o
   7  10   4         30.42         50.36         5.70 o
   8  10   4        806.22       1026.46        47.61 o
   9  10   4         65.31        105.77        10.65 o
  10  10   4          0.36         54.69        10.04 o
  11  10   4         26.15         37.84         9.77 o
  12  10   4        121.26        105.10        10.76 o
  13  10   4        106.26        166.15        25.72 o
  14  10   4          4.39          5.27         5.59 o
  15  10   4          2.92          7.57         6.76 o
  16  10   4          8.83         30.80        10.58 o
  17  10   4         24.69         18.40         9.70 o
  18  10   4          9.30         16.01        10.36 o
   1  11   4         36.51         33.68         5.52 o
   2  11   4         11.27         11.28         3.60 o
   3  11   4         82.72         42.32         5.45 o
   4  11   4          5.65         24.32         4.90 o
   5  11   4         67.17         40.24         6.76 o
   6  11   4         12.24         18.27         4.54 o
   7  11   4          0.73          8.87         3.74 o
   8  11   4          8.93         12.35         7.66 o
   9  11   4         11.63          7.89         4.68 o
  10  11   4          8.73          1.82         4.59 o
  11  11   4         15.13          6.77         5.82 o
  12  11   4          2.29         14.43         5.55 o
  13  11   4         18.57         28.77         9.49 o
  14  11   4          5.55          8.39         5.94 o
  15  11   4          0.19          4.82         5.80 o
  16  11   4          0.00         14.58         6.74 o
  17  11   4          0.05          1.32         8.61 o
  18  11   4          4.82          4.14        10.01 o
   0  12   4        107.86        272.65        43.69 o
   1  12   4        303.06        396.91        32.71 o
   2  12   4         38.60         44.16         5.53 o
   3  12   4        146.85        125.55         8.78 o
   4  12   4         11.48         17.83         4.11 o
   5  12   4         59.13         62.66         9.67 o
   6  12   4          5.08         16.79         4.85 o
   7  12   4        260.98        296.98        20.10 o
   8  12   4          7.66         20.53        11.87 o
   9  12   4        635.12       1014.66        59.69 o
  10  12   4          1.39         14.31         5.63 o
  11  12   4         56.29         68.98        12.06 o
  12  12   4         17.76         18.47         6.44 o
  13  12   4          2.83         12.12         5.99 o
  14  12   4          0.47          3.95         5.70 o
  15  12   4          1.21         -0.68         6.10 o
  16  12   4          3.02         11.21         7.34 o
   1  13   4          9.94         16.82         4.62 o
   2  13   4        123.52        100.18        11.70 o
   3  13   4         14.03         23.98         5.30 o
   4  13   4        253.53        412.17        22.09 o
   5  13   4         90.64        144.22        24.84 o
   6  13   4         93.44        121.34        10.12 o
   7  13   4        139.74        251.40        17.64 o
   8  13   4          9.27         29.69        13.50 o
   9  13   4         16.73         12.33         5.80 o
  10  13   4          5.41         20.85         6.51 o
  11  13   4         33.88         13.38         6.32 o
  12  13   4          5.53         15.80         6.63 o
  13  13   4         45.47         61.03        10.16 o
  14  13   4         14.81         30.67         9.44 o
  15  13   4         12.78         36.94        13.09 o
  16  13   4         17.32         13.41         7.95 o
   0  14   4          6.79         12.06         7.13 o
   1  14   4          0.41         21.22         5.84 o
   2  14   4          0.31          8.08         4.78 o
   3  14   4          2.06          6.01         4.40 o
   4  14   4          1.89          4.09         3.91 o
   5  14   4          6.31         18.65         8.26 o
   6  14   4         13.75          3.83         4.73 o
   7  14   4          0.08          9.44         6.22 o
   8  14   4          0.22          1.84         5.14 o
   9  14   4         39.88         19.50         7.02 o
  10  14   4          6.84          2.74         5.98 o
  11  14   4          0.03          1.27         5.99 o
  12  14   4          1.77         -1.53         6.34 o
  13  14   4          0.01          1.85         6.80 o
  14  14   4          4.65         11.30         7.88 o
  15  14   4          2.54          4.86         7.43 o
  16  14   4          2.37         -1.21         8.83 o
   1  15   4          6.46         28.98         6.65 o
   2  15   4          5.55         13.90         5.54 o
   3  15   4         29.72         44.73         7.04 o
   4  15   4         12.06          7.64         5.52 o
   5  15   4        550.40       1012.66        50.99 o
   6  15   4         40.72         17.16         6.86 o
   7  15   4          2.55          6.21         5.58 o
   8  15   4         24.08         23.36         7.52 o
   9  15   4          4.21          2.37         5.95 o
  10  15   4          3.16          5.23         6.39 o
  11  15   4          8.28         12.34         7.49 o
  12  15   4          0.01         11.67         8.62 o
  13  15   4          8.38         15.58         9.83 o
  14  15   4          0.00          8.34         8.25 o
  15  15   4         28.56         10.23         9.03 o
   0  16   4        111.97        208.30        21.84 o
   1  16   4         47.95         69.84         9.14 o
   2  16   4          0.17         10.53         5.09 o
   3  16   4          0.07          6.08         4.87 o
   4  16   4          4.43         13.24         5.94 o
   5  16   4          0.01         13.77         5.70 o
   6  16   4          0.10         11.88         7.06 o
   7  16   4         24.17         21.54         7.91 o
   8  16   4         89.28        118.94        13.90 o
   9  16   4          0.11          0.03         6.76 o
  10  16   4         25.45         28.11        11.67 o
  11  16   4         15.16         10.94         8.10 o
  12  16   4         27.55         19.27         8.84 o
  13  16   4         11.17         14.23        10.31 o
  14  16   4          2.97         -2.14        13.27 o
   1  17   4          0.11          6.43         5.82 o
   2  17   4          0.01         22.62         6.62 o
   3  17   4         24.01         24.23        11.74 o
   4  17   4          1.14         13.45         7.58 o
   5  17   4          0.24          4.73         6.08 o
   6  17   4          1.63          5.00         7.04 o
   7  17   4          0.03          0.67         7.02 o
   8  17   4          1.41         17.14         8.30 o
   9  17   4          5.26         -2.26         7.43 o
  10  17   4          2.76         11.85         8.03 o
  11  17   4          0.99          4.17         8.24 o
  12  17   4          0.05         33.07        15.66 o
   0  18   4         96.43        225.63        44.07 o
   1  18   4         65.85         76.86        10.31 o
   2  18   4         13.40         30.87         7.76 o
   3  18   4         22.97         45.63         9.09 o
   4  18   4          2.61         12.27         6.87 o
   5  18   4          3.38         15.00         8.30 o
   6  18   4          4.96         19.24         8.75 o
   7  18   4         62.32         40.13        15.83 o
   8  18   4         51.55         76.35        14.03 o
   9  18   4        172.30        102.27        15.21 o
  11  18   4         10.59         18.86        14.66 o
   1  19   4          2.10          4.15         6.13 o
   2  19   4          4.34          6.69         6.55 o
   3  19   4          5.72          8.73         6.56 o
   4  19   4          1.72          6.64         6.47 o
   5  19   4         23.45          6.54         8.27 o
   6  19   4          0.23          3.64         8.41 o
   7  19   4          0.98         10.18         9.99 o
   8  19   4          3.17         21.99        13.26 o
   9  19   4          0.74          3.87        12.94 o
   0  20   4          0.05         23.69        10.38 o
   1  20   4         24.89         22.88         7.46 o
   2  20   4          0.02         13.65         7.17 o
   3  20   4         11.82          0.95         6.70 o
   4  20   4          2.45          2.46         7.38 o
   5  20   4          3.39          5.61         8.12 o
   6  20   4          0.41          1.84        10.33 o
   7  20   4          0.36          1.37        17.80 o
   1  21   4          0.20          4.64         7.13 o
   2  21   4         22.59          5.10         7.25 o
   3  21   4          0.60          8.67        14.64 o
   5   0   5         96.41       1914.29       146.06 o
   6   0   5       1101.77        651.28        55.12 o
   7   0   5         31.41         38.69         7.70 o
   8   0   5        785.51        878.76        71.57 o
   9   0   5        377.44        460.55        39.46 o
  10   0   5          1.89         36.17         8.84 o
  11   0   5          9.43         15.63        14.32 o
  12   0   5        659.91        620.33        74.79 o
  13   0   5        509.18        568.46        69.08 o
  14   0   5        789.31        971.89       111.89 o
   2   1   5         22.67         27.62         7.48 o
   3   1   5         57.62         55.03        18.04 o
   4   1   5          8.71          6.57         8.03 o
   5   1   5         10.36         19.61         5.99 o
   6   1   5         53.29         32.06        12.87 o
   7   1   5         12.93         12.22         5.07 o
   8   1   5        137.00        114.57        18.50 o
   9   1   5         10.64         28.94         4.84 o
  10   1   5         30.07         26.34         7.88 o
  11   1   5          2.21          4.04         3.47 o
  12   1   5          1.06         15.46         5.30 o
  13   1   5          8.20         31.21         7.73 o
  14   1   5          2.18         34.56        10.96 o
   1   2   5         73.29         54.40         6.82 o
   2   2   5         29.01         31.11         6.82 o
   3   2   5        421.78        354.12        57.68 o
   4   2   5        134.41        102.16        12.22 o
   5   2   5         26.30         31.94         6.74 o
  10   2   5          0.19         18.29         5.59 o
  11   2   5         21.11         23.83         6.45 o
  12   2   5         11.26         33.86         6.82 o
  13   2   5         78.37        102.70        13.39 o
  14   2   5          3.79         29.84        10.82 o
  15   2   5         44.52         42.36        12.68 o
   0   3   5       3222.64       5163.34       397.84 o
   1   3   5        294.39        322.59        39.21 o
   2   3   5        345.92        198.53        15.04 o
   3   3   5         99.72         87.11         8.07 o
   4   3   5         16.99         28.28         9.82 o
   5   3   5         15.96         10.09         3.36 o
   6   3   5         46.03         33.48         6.79 o
   7   3   5        133.76         83.16         9.70 o
   8   3   5        240.38        195.72        17.97 o
   9   3   5        806.74        444.40        64.55 o
  10   3   5        228.69        240.01        22.03 o
  12   3   5         40.22         21.73        10.94 o
  13   3   5         47.73         40.60         9.73 o
  14   3   5         42.35         39.60        11.67 o
  15   3   5          2.63          7.57         7.50 o
   1   4   5         11.95          7.98         3.35 o
   2   4   5         31.79         26.78         9.04 o
   3   4   5         13.56         40.21         5.32 o
   4   4   5         34.15         60.89         9.36 o
   5   4   5         79.74         77.54        12.84 o
   6   4   5         13.64         11.50         3.45 o
   7   4   5          0.20         22.57         6.76 o
   8   4   5         16.60         17.23         4.13 o
   9   4   5         12.57          6.74         4.12 o
  10   4   5         11.92          7.18         4.36 o
  11   4   5          0.90          5.83         4.51 o
  12   4   5         10.75          2.80         4.75 o
  13   4   5          4.46          9.39         5.68 o
  14   4   5         11.02         42.99         9.66 o
  15   4   5         13.59         27.02         8.27 o
   0   5   5        301.79        720.72        58.96 o
   1   5   5        142.94        123.01        13.84 o
   2   5   5         41.80         47.88         6.63 o
   3   5   5        373.30        269.16        17.98 o
   4   5   5         22.60         30.24         4.56 o
   5   5   5         43.28         42.07         5.29 o
   6   5   5          3.94         39.39        11.23 o
   7   5   5        131.05        146.08        14.12 o
   8   5   5       1114.75       1783.28       141.77 o
   9   5   5        119.23        122.06        12.39 o
  10   5   5         14.77          8.85         3.86 o
  11   5   5         23.31         17.05         7.09 o
  12   5   5          2.87         18.82         8.75 o
  13   5   5        276.61        428.30        26.53 o
  14   5   5        101.68        218.41        36.76 o
  15   5   5          8.59         18.29         7.47 o
  16   5   5          2.13         18.18         9.95 o
   1   6   5         29.01         19.93         4.14 o
   2   6   5         11.52         14.30         5.20 o
   3   6   5         88.22         73.59        12.70 o
   4   6   5         30.62         40.72         6.00 o
   5   6   5          6.45          5.34         3.84 o
   6   6   5          3.48          5.34         2.72 o
   7   6   5         15.01          9.25         3.29 o
   8   6   5          4.23          5.00         2.61 o
   9   6   5         22.73         15.56         3.23 o
  10   6   5          3.95          9.73         3.35 o
  11   6   5         13.31         16.95         4.32 o
  12   6   5          0.41          0.41         4.74 o
  13   6   5         13.06         26.38         5.49 o
  14   6   5          2.73          4.29         4.25 o
  15   6   5         24.83         30.73        10.82 o
  16   6   5         13.15          9.86         7.04 o
   0   7   5          9.82         28.47         6.92 o
   1   7   5        196.20        116.17        13.37 o
   2   7   5         37.96         35.29        13.23 o
   3   7   5         26.35         24.38         4.13 o
   4   7   5          0.01          8.40         3.93 o
   5   7   5         17.48         15.66         3.69 o
   6   7   5          5.94          7.94         2.65 o
   7   7   5        363.05        239.72        13.98 o
   8   7   5        160.48        140.59         9.23 o
   9   7   5        406.82        421.18        22.73 o
  10   7   5          0.30          1.89         3.88 o
  11   7   5         32.93         34.79         5.46 o
  12   7   5          1.85         17.22         5.71 o
  13   7   5          0.08          9.13         7.56 o
  14   7   5          8.45         17.10         5.43 o
  15   7   5          2.96          8.93         7.39 o
  16   7   5         12.88         17.19        13.31 o
  17   7   5         80.62         64.19        18.14 o
   1   8   5        107.84        121.39        10.86 o
   2   8   5          8.78          8.96         3.22 o
   3   8   5        133.63        282.30        20.57 o
   4   8   5        966.52       1193.36       105.25 o
   5   8   5        902.59       1126.03        79.94 o
   6   8   5         47.37         61.77         7.17 o
   7   8   5        224.80        111.71         9.66 o
   8   8   5        345.08        381.57        20.91 o
   9   8   5         35.73         41.87         5.88 o
  10   8   5          9.30         20.09         6.47 o
  11   8   5          0.71         15.56         4.67 o
  12   8   5        227.82        268.75        18.75 o
  13   8   5          2.61         25.40         6.10 o
  14   8   5        275.90        419.22        33.86 o
  15   8   5         22.10         35.92         8.20 o
  16   8   5          3.03          3.89         7.32 o
  17   8   5          1.32         13.07         8.74 o
   0   9   5         22.38         61.12         7.45 o
   1   9   5          5.23         10.74         5.42 o
   2   9   5          0.05          7.53         3.51 o
   3   9   5         17.20         26.46         6.95 o
   4   9   5          4.64         13.20         3.33 o
   5   9   5         11.10          7.63         4.54 o
   6   9   5         10.24          5.64         2.85 o
   7   9   5          0.60          5.92         3.79 o
   8   9   5         20.40         16.23         3.71 o
   9   9   5         17.39         15.74         4.48 o
  10   9   5          7.17         26.85        10.54 o
  11   9   5          1.31          2.85         5.42 o
  12   9   5          5.72         12.44         5.09 o
  13   9   5          5.54         11.93         7.03 o
  14   9   5          0.00          9.22         5.58 o
  15   9   5          9.47         13.65         6.86 o
  16   9   5          1.62          4.68         8.50 o
  17   9   5          0.05          4.25         7.87 o
  18   9   5          0.29          4.95        11.09 o
   1  10   5        170.81         96.98         7.44 o
   2  10   5         76.48         50.05         5.14 o
   3  10   5        303.22        429.97        19.67 o
   4  10   5        363.76        323.93        21.60 o
   5  10   5          5.50         20.51         4.89 o
   6  10   5         20.38         21.09         5.55 o
   7  10   5          3.53         27.60         9.27 o
   8  10   5        181.26        121.60        16.68 o
   9  10   5         10.95          6.78         4.25 o
  10  10   5          0.02          6.64         4.67 o
  11  10   5         10.20         22.25         5.89 o
  12  10   5        185.63        257.16        30.20 o
  13  10   5        127.83        152.79        16.30 o
  14  10   5        202.53        215.31        17.83 o
  15  10   5         63.83         69.44         9.80 o
  16  10   5          0.23          9.96         7.21 o
  17  10   5          0.28          4.50         9.00 o
  18  10   5          5.71          0.45         9.26 o
   0  11   5         32.30         40.66        10.54 o
   1  11   5         41.42         40.94         6.49 o
   2  11   5          1.52         19.53         5.13 o
   3  11   5         14.14         16.51         5.55 o
   4  11   5          6.96         12.52         3.45 o
   5  11   5         16.34         20.49         6.41 o
   6  11   5         14.68         11.56         3.91 o
   7  11   5         18.51         19.21         4.81 o
   8  11   5         39.64         39.65         7.37 o
   9  11   5         45.97         36.41         6.86 o
  10  11   5          7.56          4.83         5.33 o
  11  11   5          0.74         13.40         5.74 o
  12  11   5          4.45          6.01         5.42 o
  13  11   5          9.70          8.63         5.75 o
  14  11   5          0.09          6.46         5.92 o
  15  11   5          1.45          8.81         6.15 o
  16  11   5          2.93          5.35         6.46 o
  17  11   5          2.02         30.62        23.68 o
   1  12   5         13.62         19.23         4.64 o
   2  12   5          7.59         12.99         4.05 o
   3  12   5        120.59         84.56         7.37 o
   4  12   5        155.59        191.61        11.54 o
   5  12   5         11.08         22.09         5.05 o
   6  12   5         23.81         23.97         5.00 o
   7  12   5         11.83         23.83         5.61 o
   8  12   5         30.80         25.84         8.67 o
   9  12   5         15.68         12.93         6.00 o
  10  12   5          6.71         22.18         7.25 o
  11  12   5          1.32          2.12         5.36 o
  12  12   5         77.52        111.31        26.18 o
  13  12   5         82.66         95.82        11.82 o
  14  12   5         25.43         41.03         8.74 o
  15  12   5          0.06          4.19         6.85 o
  16  12   5          4.01         12.11         7.16 o
  17  12   5          2.13          6.50        11.20 o
   0  13   5        797.68       1154.98        72.63 o
   1  13   5        391.68        401.27        21.76 o
   2  13   5        130.70        127.70        10.20 o
   3  13   5        115.44        118.81         9.70 o
   4  13   5         12.14         17.59         4.77 o
   5  13   5         25.69        121.54        13.20 o
   6  13   5         21.19         47.18         8.85 o
   7  13   5        175.17        158.84        18.52 o
   8  13   5         27.14         41.22         8.23 o
   9  13   5        774.44        929.50        56.69 o
  10  13   5        102.39        108.79        14.19 o
  11  13   5          5.27         17.32        11.12 o
  12  13   5         16.65         27.54         7.73 o
  13  13   5         10.19          9.50         7.22 o
  14  13   5          5.94          4.18         7.18 o
  15  13   5          3.22          5.56         7.14 o
  16  13   5          8.58         10.61         7.79 o
   1  14   5         18.70         10.63         5.46 o
   2  14   5         14.39         13.36         5.32 o
   3  14   5         35.24         69.35         8.05 o
   4  14   5          0.37         20.99         6.10 o
   5  14   5        307.54        471.28        26.49 o
   6  14   5         13.43         17.59         5.97 o
   7  14   5          0.05          0.19         5.59 o
   8  14   5         10.04         42.64         8.24 o
   9  14   5          4.35          6.66         5.75 o
  10  14   5          0.24         17.60         6.58 o
  11  14   5          0.43          0.58         5.81 o
  12  14   5          0.44         11.33         7.31 o
  13  14   5          9.27         28.79         9.01 o
  14  14   5          1.90          7.87         7.51 o
  15  14   5          3.75          9.04         8.24 o
   0  15   5        300.81        955.98       133.22 o
   1  15   5         94.32        114.41        10.90 o
   2  15   5          9.09         22.06         9.45 o
   3  15   5         25.55         14.89         5.58 o
   4  15   5          5.69         25.43         6.83 o
   5  15   5          0.00          8.61         5.35 o
   6  15   5         20.20         22.41         7.10 o
   7  15   5          3.21          0.57         5.85 o
   8  15   5         16.08         12.46         6.84 o
   9  15   5         27.88         25.18         7.70 o
  10  15   5          1.84         13.87         6.84 o
  11  15   5          2.78          9.53         7.07 o
  12  15   5          0.01          9.31         7.57 o
  13  15   5          0.15         -1.91         7.28 o
  14  15   5          0.10          5.20         7.83 o
   1  16   5          3.01          9.51         5.33 o
   2  16   5          0.28          9.50         5.28 o
   3  16   5         14.73         13.79         5.62 o
   4  16   5          0.04          3.57         5.51 o
   5  16   5          9.14          7.17         5.86 o
   6  16   5         30.27         26.16         8.46 o
   7  16   5         12.88         11.93         7.22 o
   8  16   5         15.33         12.20         9.38 o
   9  16   5          4.89          6.37         6.99 o
  10  16   5          0.48          5.78         7.02 o
  11  16   5          5.41          9.71         7.46 o
  12  16   5         12.83         13.23         8.55 o
  13  16   5          7.40          4.71        10.31 o
   0  17   5          5.46          6.33         7.71 o
   1  17   5          0.18         14.68         5.84 o
   2  17   5          6.18          5.94         5.16 o
   3  17   5          6.31          9.29         5.92 o
   4  17   5          0.17         -0.18         5.26 o
   5  17   5          3.99          9.44         6.76 o
   6  17   5          0.04          1.79         7.05 o
   7  17   5         10.14         11.67         7.32 o
   8  17   5          0.62         -0.27         6.69 o
   9  17   5         25.48         19.74         8.62 o
  10  17   5          2.07          2.82         7.25 o
  11  17   5         12.37         -6.47        10.28 o
  12  17   5          0.98         -7.45        16.80 o
   1  18   5          0.04          6.34         5.56 o
   2  18   5          2.10          2.23         5.28 o
   3  18   5          0.28          3.62         5.69 o
   4  18   5         55.30         70.67        10.71 o
   5  18   5          0.23          2.71         7.18 o
   6  18   5          5.44          2.28         7.02 o
   7  18   5          6.07          8.50         7.40 o
   8  18   5         15.23         23.73         8.96 o
   9  18   5          3.37          1.71        11.52 o
  10  18   5          2.87         -1.82        12.26 o
   0  19   5          4.77         15.06         8.75 o
   1  19   5          3.75         -2.52         5.48 o
   2  19   5          0.01         -2.29         5.89 o
   3  19   5          0.13          5.59         5.94 o
   4  19   5          0.00          0.71         5.94 o
   5  19   5          3.48         -0.06         7.00 o
   6  19   5          1.09          0.04         7.84 o
   7  19   5          1.90         -2.33         9.90 o
   8  19   5          1.46         -1.49        10.91 o
   1  20   5          6.43          7.53         5.99 o
   2  20   5          2.51         -5.03         5.99 o
   3  20   5          0.18          5.17         5.78 o
   4  20   5         20.81         26.99         9.96 o
   5  20   5         71.57         96.06        20.82 o
   7   0   6        789.00       1383.11       108.71 o
   8   0   6       2872.33       5165.65       393.34 o
   9   0   6        586.46        677.37        56.16 o
  11   0   6        773.56        999.20        81.06 o
  12   0   6         61.34         40.72         8.81 o
  13   0   6         42.71         33.28        11.41 o
  14   0   6        224.71        345.18        44.69 o
   2   1   6          0.29         14.07         8.52 o
   3   1   6        568.34        383.01        34.76 o
   4   1   6          5.34         55.74        21.01 o
   5   1   6         16.36         18.31         6.47 o
   6   1   6         18.75         15.80         6.12 o
   7   1   6         41.91         40.60         7.64 o
   8   1   6         15.17         31.18         6.98 o
   9   1   6          7.90          4.82         4.51 o
  10   1   6         11.94          8.78         4.22 o
  11   1   6         14.80         17.91         4.89 o
  12   1   6          1.46         26.53         6.33 o
  13   1   6        272.65        349.03        42.05 o
  14   1   6         12.12         25.43         7.74 o
   0   2   6         91.82         68.84        12.37 o
   1   2   6        249.81        193.55        20.34 o
   2   2   6         27.57         16.17         6.66 o
   3   2   6         14.09          6.44         5.23 o
   4   2   6          3.32          8.70         7.95 o
   5   2   6         58.02         41.06        15.63 o
   6   2   6          6.58          9.36         5.72 o
   7   2   6         46.00         38.00         6.84 o
   8   2   6        128.16        118.76        17.22 o
   9   2   6        129.30        170.18        17.48 o
  10   2   6         10.28         12.07         5.40 o
  12   2   6          1.69          3.88         5.38 o
  13   2   6          0.24          5.57         8.64 o
  14   2   6         20.58         21.99        10.15 o
  15   2   6          0.07         -4.66         8.13 o
   1   3   6        344.33        246.61        18.12 o
   2   3   6          3.91          8.16         4.41 o
   3   3   6         11.08         31.89         5.65 o
   4   3   6       2381.83       3038.13       167.71 o
   5   3   6       1575.30       1766.15       138.18 o
   6   3   6        141.68         98.85        11.29 o
   7   3   6         65.98         48.00         8.73 o
   8   3   6        215.87        205.13        19.24 o
  10   3   6         18.85         15.82         5.93 o
  11   3   6         20.60         15.47         6.11 o
  12   3   6        163.74        112.21        13.57 o
  14   3   6        280.14        304.33        40.91 o
  15   3   6          0.87         61.74        14.39 o
   0   4   6         35.57         32.84         8.01 o
   1   4   6         11.34         25.31         5.19 o
   2   4   6          0.33          8.01         4.46 o
   3   4   6          3.60         15.57         4.40 o
   4   4   6          0.81         14.02         4.16 o
   5   4   6          0.42         19.84         4.45 o
   6   4   6         15.21         19.39         5.74 o
   7   4   6          3.90         23.83         8.35 o
   8   4   6         15.99         59.18        13.35 o
   9   4   6         16.89          9.65         7.71 o
  10   4   6          0.97         12.99         4.94 o
  11   4   6         15.48         15.22         5.47 o
  12   4   6          3.55          8.46         5.08 o
  13   4   6          0.40          7.03         5.94 o
  14   4   6          2.28          8.51         8.70 o
  15   4   6          7.94          3.08         8.31 o
  16   4   6          1.68          5.80         9.64 o
   1   5   6          5.83          5.51         3.42 o
   2   5   6        107.31         91.26         8.75 o
   3   5   6       3072.58       4316.37       235.62 o
   4   5   6        496.86        529.93        35.16 o
   5   5   6         12.94         32.08         8.92 o
   6   5   6        107.63         79.81        14.36 o
   7   5   6        102.03         75.11         7.49 o
   8   5   6        395.52        409.82        28.94 o
   9   5   6          5.70          3.45         3.75 o
  10   5   6          9.16          3.19         4.29 o
  11   5   6         41.98         42.49         7.72 o
  12   5   6        134.34        139.80        15.41 o
  13   5   6       1482.72       2319.86       468.39 o
  14   5   6        342.60        385.56        70.77 o
  16   5   6          0.01         -0.42        10.10 o
   0   6   6         14.65        410.14        35.85 o
   1   6   6         12.24         21.32         4.79 o
   2   6   6          1.40        722.45        41.66 o
   3   6   6          8.65          7.05         3.49 o
   4   6   6         42.71         38.14         7.14 o
   5   6   6          5.66          5.31         3.42 o
   6   6   6          6.63          6.27         3.59 o
   7   6   6          6.30         12.82         4.31 o
   8   6   6         30.06         44.30        11.37 o
   9   6   6          2.72          7.28         4.08 o
  10   6   6          0.10          5.30         4.93 o
  11   6   6          7.64          3.02         6.31 o
  12   6   6          0.28         -2.32         4.34 o
  13   6   6         18.93         32.02         6.83 o
  14   6   6         17.28          6.75         4.83 o
  15   6   6          2.41          9.01         7.75 o
  16   6   6          4.27          1.05         6.25 o
   1   7   6         51.52         32.56         5.29 o
   2   7   6         11.07          8.58         3.52 o
   3   7   6         48.34         41.97         5.81 o
   4   7   6        199.86        106.31        12.74 o
   5   7   6         34.10         41.53        15.37 o
   6   7   6          3.97          7.38         3.53 o
   7   7   6         11.00         13.83         4.33 o
   8   7   6          9.17          3.72         3.47 o
   9   7   6          8.80          5.18         3.48 o
  10   7   6          3.90          6.81         4.16 o
  11   7   6          4.16          8.13         4.25 o
  12   7   6         86.68         75.40         8.24 o
  13   7   6         12.22         24.76         5.82 o
  14   7   6         12.19         25.15         6.43 o
  15   7   6          3.34         15.95         8.29 o
  16   7   6          5.90         24.48         8.83 o
  17   7   6          1.06          7.44         9.65 o
   0   8   6       1448.99       1210.54       115.17 o
   1   8   6       1858.86       2526.38       140.79 o
   2   8   6         62.35         34.20         8.75 o
   3   8   6          1.37          9.41         3.77 o
   4   8   6         84.16         49.64         6.32 o
   5   8   6          0.00          6.80         3.86 o
   6   8   6          9.98         12.30         4.03 o
   7   8   6         11.17          6.89         3.77 o
   8   8   6        116.67        203.73        17.09 o
   9   8   6        187.31        216.09        21.28 o
  10   8   6        128.47        358.34        46.15 o
  11   8   6        130.79        159.01        12.62 o
  12   8   6          0.67         22.74         5.48 o
  13   8   6         54.75         59.84         8.21 o
  14   8   6          0.07          7.11         5.15 o
  15   8   6          0.74         10.01         7.69 o
  16   8   6          1.13         17.65        12.11 o
   1   9   6          0.20          5.49         3.83 o
   2   9   6          3.62         20.73         6.29 o
   3   9   6         39.63         26.21         4.50 o
   4   9   6         10.03          9.10         3.55 o
   5   9   6          7.48          8.36         3.12 o
   6   9   6          3.27          3.30         2.98 o
   7   9   6          1.04          5.57         3.30 o
   8   9   6          2.63         10.96         8.48 o
   9   9   6          4.57          2.35         3.99 o
  10   9   6          2.21          3.88         4.01 o
  11   9   6          5.15          2.13         4.19 o
  12   9   6          0.00         19.54         7.06 o
  13   9   6         14.27         15.87         5.84 o
  14   9   6          0.01         11.01         5.34 o
  15   9   6          2.61          5.92         5.44 o
  16   9   6          0.18          4.44         8.15 o
  17   9   6          2.13          4.23         8.29 o
  18   9   6          0.35          0.20         9.92 o
   0  10   6        156.13        239.37        30.16 o
   1  10   6         83.84         82.33         7.99 o
   2  10   6         44.67         85.89         7.67 o
   3  10   6          7.87          9.43         3.52 o
   4  10   6          1.43          9.81         3.46 o
   5  10   6          8.11         11.10         3.74 o
   6  10   6          1.97          9.48         4.15 o
   7  10   6         71.86         70.04        10.88 o
   8  10   6        679.90       1001.11        57.61 o
   9  10   6         33.51         48.59         8.79 o
  10  10   6         47.02         66.21        18.29 o
  11  10   6        175.52        235.52        17.53 o
  12  10   6         35.92         63.38         9.81 o
  13  10   6         20.04         29.63         7.51 o
  14  10   6         17.84         41.35         8.10 o
  15  10   6          8.38          4.24         6.16 o
  16  10   6         11.86          4.33         8.38 o
  17  10   6          4.11         20.14        24.79 o
   1  11   6          9.91         13.15         4.00 o
   2  11   6         23.82         29.17         6.34 o
   3  11   6         27.74         34.95         7.05 o
   4  11   6         12.67         13.23         5.38 o
   5  11   6         13.39          5.82         6.93 o
   6  11   6         31.17         14.13         8.53 o
   7  11   6          3.16          9.43         4.18 o
   8  11   6         27.01         31.43        11.31 o
   9  11   6          0.61         11.86         5.26 o
  10  11   6          0.19         23.89        11.56 o
  11  11   6          1.18         11.07         5.55 o
  12  11   6          3.79          6.75         6.06 o
  13  11   6         17.06         31.71         8.44 o
  14  11   6          0.47          3.98         6.16 o
  15  11   6          0.49          0.80         6.10 o
  16  11   6          2.22         13.89         7.05 o
  17  11   6          2.98          0.89         9.73 o
   0  12   6         25.97         65.75        25.48 o
   1  12   6        503.16        641.43        30.59 o
   2  12   6          4.44         16.60         5.27 o
   3  12   6         18.75         25.98         5.54 o
   4  12   6          0.27          5.05         4.11 o
   5  12   6          1.77         23.24         5.56 o
   6  12   6          1.92          7.11         4.61 o
   7  12   6          7.96         14.93         6.01 o
   8  12   6         27.18         33.26         7.20 o
   9  12   6        123.17        163.80        27.43 o
  10  12   6          1.07          5.33         5.58 o
  11  12   6          8.93          8.93         6.10 o
  12  12   6          0.88          2.45         5.96 o
  13  12   6          4.90         38.38        11.93 o
  14  12   6          1.52          8.30         7.10 o
  15  12   6          3.37          8.47         7.08 o
  16  12   6         16.06          6.90         7.97 o
   1  13   6        173.93        265.59        18.63 o
   2  13   6          8.15         54.46        16.46 o
   3  13   6         18.09         32.79         6.86 o
   4  13   6       1664.60       2692.39       115.88 o
   5  13   6        918.18       1627.43        77.46 o
   6  13   6         85.48         93.64        15.27 o
   7  13   6         53.36         32.00         7.95 o
   8  13   6        142.63        180.10        16.29 o
   9  13   6          2.30          4.24         6.61 o
  10  13   6         23.46        121.09        18.63 o
  11  13   6          7.24         11.13         6.66 o
  12  13   6        212.41        282.88        23.24 o
  13  13   6         11.14         44.80        10.29 o
  14  13   6        220.98        271.25        23.55 o
  15  13   6          0.00         13.71         9.34 o
   0  14   6        357.36        588.66        42.41 o
   1  14   6          7.60         18.88         5.92 o
   2  14   6          8.94         12.31         5.56 o
   3  14   6         29.56         21.32         7.52 o
   4  14   6         11.96         22.31         6.40 o
   5  14   6          1.15         25.70        13.52 o
   6  14   6         14.63         21.46         6.21 o
   7  14   6          9.82         12.24         6.62 o
   8  14   6         21.01         28.96         8.01 o
   9  14   6          0.11          2.33         6.00 o
  10  14   6         42.90         38.34         8.94 o
  11  14   6          0.62          6.78         8.78 o
  12  14   6          4.49         11.19         8.00 o
  13  14   6          1.21         19.00        13.27 o
  14  14   6          2.20         -0.39         7.24 o
   1  15   6          2.34          3.71         5.20 o
   2  15   6          0.25          4.39         5.38 o
   3  15   6         22.12         20.58         6.01 o
   4  15   6         91.90        112.91        11.76 o
   5  15   6         38.02         43.58         8.17 o
   6  15   6         10.53         19.78         7.83 o
   7  15   6         11.83         24.37         8.07 o
   8  15   6          7.61          4.86         6.90 o
   9  15   6          0.10         -2.50         6.43 o
  10  15   6          0.02         14.34         7.33 o
  11  15   6          3.32         19.07         8.08 o
  12  15   6         18.73         38.07        10.27 o
  13  15   6          6.27         48.77        11.61 o
   0  16   6          7.27         18.40         9.94 o
   1  16   6          8.03         16.40         6.31 o
   2  16   6          2.52         11.73         5.63 o
   3  16   6          0.98          2.87         5.64 o
   4  16   6          1.14          2.45         5.72 o
   5  16   6          0.55          0.55         5.69 o
   6  16   6          0.29          1.00         6.93 o
   7  16   6         13.15         26.44         7.78 o
   8  16   6          6.70          7.86         7.23 o
   9  16   6         10.73         39.30         9.96 o
  10  16   6         13.86         18.50         8.47 o
  11  16   6         12.29         11.73         8.39 o
  12  16   6          0.90         -0.17        10.89 o
   1  17   6          3.54         13.21         5.90 o
   2  17   6          2.59         12.42         5.85 o
   3  17   6          1.05          7.01         6.27 o
   4  17   6         34.17         60.03        10.57 o
   5  17   6          3.82         14.91         7.39 o
   6  17   6          0.05         19.28        13.03 o
   7  17   6          3.38          3.81         6.89 o
   8  17   6          3.94          0.80         7.29 o
   9  17   6          0.06         -0.03         7.24 o
  10  17   6          0.61          3.74        12.80 o
   0  18   6          0.06         30.34         9.73 o
   1  18   6         99.16        131.58        16.91 o
   2  18   6          0.57          2.15         5.30 o
   3  18   6          5.44          9.74         6.26 o
   4  18   6          0.47          7.69         5.98 o
   5  18   6          0.05          6.57         7.59 o
   6  18   6          0.26          3.67         7.52 o
   7  18   6          0.47         11.16         9.68 o
   8  18   6          0.39         -3.23        11.11 o
   9  18   6          8.68         15.02        17.89 o
   1  19   6          1.00          5.96         5.48 o
   2  19   6          0.40          4.58         6.07 o
   3  19   6          0.25         -1.27         5.80 o
   4  19   6          6.57          4.39         6.51 o
   5  19   6          4.79          9.04        10.45 o
   6  19   6          0.02          1.20        10.73 o
   0  20   6         52.05         74.12        13.82 o
   1  20   6          0.16          1.45         5.54 o
   2  20   6          2.82          4.42         6.87 o
   8   0   7         17.18         25.13         7.41 o
   9   0   7          2.72         22.02         7.32 o
  10   0   7          1.51         44.49        14.85 o
  11   0   7          4.64          5.27         8.08 o
  12   0   7        500.38        537.03        49.07 o
  13   0   7        602.35        730.52        87.70 o
  14   0   7         80.71         97.33        20.10 o
   3   1   7          6.11         20.40         9.55 o
   4   1   7          0.98         20.41         7.54 o
   5   1   7         20.31         16.19         6.66 o
   6   1   7          0.67          5.23         6.14 o
   7   1   7          7.35          9.39         5.65 o
   8   1   7        580.54        498.58        82.02 o
   9   1   7          9.87         -0.05         5.33 o
  10   1   7         24.83         20.42        10.07 o
  11   1   7         20.00         10.12         5.07 o
  12   1   7         43.01         60.39         7.79 o
  13   1   7          3.45          0.87         6.72 o
  14   1   7         26.89         19.67         7.99 o
  15   1   7          0.18         11.62        10.05 o
   1   2   7          0.90         20.52         8.04 o
   2   2   7         15.17         27.23         8.31 o
   3   2   7        203.66        147.95        17.85 o
   4   2   7        676.46        661.28        56.21 o
   5   2   7         54.38         45.63         9.08 o
   6   2   7         62.64         76.11        13.68 o
   8   2   7          0.29         18.94         6.30 o
   9   2   7          5.38         15.88         6.14 o
  10   2   7         32.26         29.45         7.55 o
  11   2   7          0.59          7.96         5.66 o
  12   2   7         31.98         29.57         7.50 o
  13   2   7         56.10         40.38         8.50 o
  14   2   7         34.86         22.58        11.63 o
  15   2   7          3.72         -0.54         8.15 o
   0   3   7       1398.37       2000.02       161.37 o
   1   3   7        220.75        199.43        24.30 o
   2   3   7        235.81        235.60        18.09 o
   3   3   7          8.43         25.94        15.84 o
   4   3   7         31.98         20.23         6.53 o
   5   3   7         16.15          9.75         5.78 o
   6   3   7        153.04        143.98        15.98 o
   8   3   7        158.73        151.26        16.18 o
   9   3   7        197.18        315.39        28.55 o
  10   3   7         62.18         35.70        13.45 o
  12   3   7        171.65        119.14        33.13 o
  13   3   7         24.18         13.92         7.13 o
  14   3   7          7.18          3.33         9.61 o
  15   3   7          1.86          1.24         9.10 o
   1   4   7          6.64          3.13         4.52 o
   2   4   7         20.93         16.80         5.28 o
   3   4   7         94.28         89.02         9.44 o
   4   4   7         27.64         36.09        13.44 o
   5   4   7          6.99          7.32         4.39 o
   6   4   7         14.60         13.85         5.70 o
   7   4   7         18.59         12.88         4.36 o
   8   4   7          0.34         16.14        11.42 o
   9   4   7          8.40          8.87         5.26 o
  10   4   7          2.12          1.77         4.86 o
  11   4   7          4.03         15.55         6.23 o
  12   4   7         24.79         29.96         8.01 o
  13   4   7         54.71         53.74        10.07 o
  14   4   7          1.50         23.87        11.64 o
  15   4   7          3.65         21.57        11.30 o
  16   4   7          0.42         29.78        12.57 o
   0   5   7        120.00         40.62        24.17 o
   1   5   7         14.69         26.24         5.65 o
   2   5   7       1114.65       1080.37        64.43 o
   3   5   7          2.22          8.23         4.47 o
   4   5   7          0.54         28.98         9.64 o
   5   5   7         81.29         49.47         6.95 o
   6   5   7        135.78        109.61        10.03 o
   7   5   7         84.95        106.02         9.99 o
   8   5   7       2552.99       4468.67       279.11 o
   9   5   7        166.03        220.45        38.29 o
  11   5   7        200.85        158.05        20.92 o
  12   5   7        688.42        983.38        79.96 o
  13   5   7          5.82         14.40         6.28 o
  14   5   7         16.66         12.28        10.63 o
  15   5   7          1.63         -1.86         8.49 o
  16   5   7         74.29         29.95        12.85 o
   1   6   7         15.12         16.09         5.27 o
   2   6   7         10.38          7.92         4.63 o
   3   6   7        133.90        268.30        26.00 o
   4   6   7         63.04        119.99        11.22 o
   5   6   7         57.05         86.12         9.13 o
   6   6   7         26.11         43.27         7.68 o
   7   6   7          1.20         13.88         4.47 o
   8   6   7          0.72         16.63         5.23 o
   9   6   7          3.69          4.32         4.10 o
  10   6   7          3.15          3.51         5.25 o
  11   6   7          6.99          2.56         5.58 o
  12   6   7         22.88         14.53         6.42 o
  13   6   7         84.89         97.60        13.54 o
  14   6   7          8.53          5.33         6.54 o
  15   6   7          0.14         30.17        13.11 o
  16   6   7          6.59          4.21        10.00 o
  17   6   7          0.79          2.42        10.51 o
   0   7   7        517.40        272.67        29.90 o
   1   7   7        201.61        206.04        25.64 o
   2   7   7          7.51         19.44         8.31 o
   3   7   7          3.00          9.32         4.48 o
   4   7   7          5.61          6.06         4.23 o
   5   7   7          1.13          6.80         4.15 o
   6   7   7         12.63         14.31         4.64 o
   7   7   7         21.51         13.51         4.65 o
   8   7   7         33.35         33.16         8.66 o
   9   7   7         67.00        124.07        13.73 o
  10   7   7          5.79         15.14         6.24 o
  11   7   7          4.55          5.56         5.80 o
  12   7   7          4.46          2.32         6.29 o
  13   7   7          4.23         12.60         6.71 o
  14   7   7          5.39          4.86         6.08 o
  15   7   7          0.84          1.45         5.63 o
  16   7   7         26.94         12.89         9.25 o
  17   7   7          5.14          5.86         8.02 o
   1   8   7        201.46        201.36        24.57 o
   2   8   7        176.38        125.71        12.06 o
   3   8   7         19.64         34.28        11.34 o
   4   8   7       2460.47       3295.40       182.62 o
   5   8   7        501.10        520.73        32.82 o
   6   8   7        969.74        775.54        71.54 o
   7   8   7          0.66          9.59         4.79 o
   8   8   7         42.89         36.49        10.17 o
   9   8   7          7.99         15.56         6.05 o
  10   8   7          7.43          8.80         9.32 o
  11   8   7          5.88         -0.75         4.41 o
  12   8   7         44.47         14.14         8.95 o
  13   8   7         18.52          7.68         5.63 o
  14   8   7         16.93         11.71         5.68 o
  15   8   7          1.58          5.77         5.70 o
  16   8   7         12.28         20.77         9.63 o
  17   8   7          0.58          9.53         9.94 o
   0   9   7         52.50        141.35        18.33 o
   1   9   7          1.78          8.30         5.16 o
   2   9   7         11.24         16.83         6.49 o
   3   9   7          2.85          4.43         4.16 o
   4   9   7          5.61          4.36         4.12 o
   5   9   7          4.89         11.26         8.46 o
   6   9   7          0.15          0.87         6.21 o
   7   9   7         11.62          9.23         5.40 o
   8   9   7          5.10         11.05         5.13 o
   9   9   7          7.41         -3.43         4.11 o
  10   9   7          4.59          3.65         5.57 o
  11   9   7          7.83          7.05         4.80 o
  12   9   7         12.60         14.34         7.01 o
  13   9   7          2.27          6.79         5.17 o
  14   9   7          0.15          3.20         5.84 o
  15   9   7          1.66          1.44         5.75 o
  16   9   7          0.10          4.51         8.46 o
  17   9   7          3.72          4.56         8.83 o
   1  10   7          2.44          9.83         5.03 o
   2  10   7         41.29         39.32         9.20 o
   3  10   7        108.92        149.72        15.33 o
   4  10   7         17.68         33.37         9.27 o
   5  10   7         90.94         69.72         8.28 o
   6  10   7         36.08         44.28         7.89 o
   7  10   7         48.79         60.29         8.08 o
   8  10   7         12.24          7.91         4.99 o
   9  10   7          5.99         13.90         5.26 o
  10  10   7          4.34          2.95         4.79 o
  11  10   7         16.86         15.83         7.42 o
  12  10   7         26.10         24.56         6.98 o
  13  10   7         27.27         56.58         9.48 o
  14  10   7          0.57          8.52         6.37 o
  15  10   7          0.88          5.16         5.83 o
  16  10   7          0.23          7.44         6.86 o
   0  11   7         71.82         52.13        12.36 o
   1  11   7         51.01         50.67         8.28 o
   2  11   7          5.96          5.12         4.81 o
   3  11   7          3.00          6.73         4.73 o
   4  11   7          0.63          1.09         4.25 o
   5  11   7          0.64         20.34        10.24 o
   6  11   7         12.49         18.05         6.89 o
   7  11   7          0.32          4.87         4.56 o
   8  11   7         19.81         46.93         7.55 o
   9  11   7          0.32          3.48         5.40 o
  10  11   7         10.04         11.08        12.38 o
  11  11   7         15.43         10.82         5.84 o
  12  11   7          0.90          5.42         5.71 o
  13  11   7          2.26          5.62         6.42 o
  14  11   7         15.08          5.92         6.71 o
  15  11   7          0.15          3.47         6.74 o
  16  11   7          1.07          2.06         6.94 o
   1  12   7         19.40         15.73         5.08 o
   2  12   7         47.36         35.63         6.44 o
   3  12   7          5.29         30.13         8.77 o
   4  12   7        766.47       1145.24        55.73 o
   5  12   7          4.71         40.44         8.85 o
   6  12   7        180.57        243.74        22.73 o
   7  12   7          2.31          7.71         5.65 o
   8  12   7         21.24         15.23         6.35 o
   9  12   7          0.13         10.73         6.04 o
  10  12   7          2.75         25.16         6.86 o
  11  12   7          0.20          9.08         6.30 o
  12  12   7         42.36         46.39        13.21 o
  13  12   7          1.91         14.53         7.48 o
  14  12   7          5.60          9.46         7.22 o
  15  12   7          0.58         12.36         7.44 o
   0  13   7       1070.30       1581.43        95.71 o
   1  13   7         61.04         93.20        10.06 o
   2  13   7         84.09        107.75        11.75 o
   3  13   7         12.55         24.57         5.96 o
   4  13   7          9.12         16.24         6.07 o
   5  13   7          4.61         18.11         6.06 o
   6  13   7         85.07        101.67        10.48 o
   7  13   7          0.96         12.47         6.50 o
   8  13   7         35.56         44.63         8.73 o
   9  13   7         57.57         84.87        17.15 o
  10  13   7         24.95         23.08         7.81 o
  11  13   7          1.61          3.18         6.40 o
  12  13   7         80.49         78.86        12.21 o
  13  13   7         22.40         32.95        10.25 o
  14  13   7          8.72         16.55         7.83 o
   1  14   7          2.88         -0.41         5.00 o
   2  14   7          0.32          7.19         5.15 o
   3  14   7          6.37          9.48         5.37 o
   4  14   7         26.60         48.58         8.14 o
   5  14   7          6.76         15.25         6.01 o
   6  14   7         34.38         17.83         7.05 o
   7  14   7          2.14         -0.05         5.65 o
   8  14   7          3.60          5.83         6.75 o
   9  14   7          5.42          6.96         6.71 o
  10  14   7          6.39          8.02        10.21 o
  11  14   7          5.59          5.48         7.14 o
  12  14   7          2.05          0.15         6.75 o
  13  14   7          1.61         13.47         8.11 o
   0  15   7        130.70        200.25        20.88 o
   1  15   7          0.00         10.64         5.54 o
   2  15   7         20.29         29.68         6.66 o
   3  15   7          2.11          7.76         5.14 o
   4  15   7          0.61          8.69         6.36 o
   5  15   7          1.41         13.94         6.19 o
   6  15   7         15.66         10.70         6.93 o
   7  15   7          0.08          4.37         6.62 o
   8  15   7          1.84         36.51         9.27 o
   9  15   7          0.14          0.03         6.59 o
  10  15   7          2.93          5.37         7.44 o
  11  15   7          0.81          2.89         7.77 o
  12  15   7          4.78          6.40        11.80 o
   1  16   7          3.48         10.93         5.65 o
   2  16   7         12.67          5.91         5.52 o
   3  16   7          5.42         17.45         7.65 o
   4  16   7          9.08         22.63         7.03 o
   5  16   7          6.39          6.28         5.86 o
   6  16   7         24.75         43.97         9.92 o
   7  16   7          0.01          2.06         7.07 o
   8  16   7          2.80          6.16         7.55 o
   9  16   7          0.05          4.84         7.49 o
  10  16   7          1.61         10.47        12.61 o
  11  16   7          0.00          5.68        12.45 o
   0  17   7         54.37         56.01        12.63 o
   1  17   7          0.74         22.60         8.16 o
   2  17   7          0.02          6.51         5.48 o
   3  17   7          1.87          7.40         6.21 o
   4  17   7          3.36          5.68         6.06 o
   5  17   7          0.05          5.19         7.48 o
   6  17   7          0.01          8.04         7.23 o
   7  17   7          0.04         10.36         8.36 o
   8  17   7          0.03          9.81        12.13 o
   9  17   7          1.00          3.74        13.23 o
   1  18   7          5.13         19.42         6.31 o
   2  18   7         11.47         11.32         6.31 o
   3  18   7          5.13         10.69         6.79 o
   4  18   7        170.66        251.75        30.17 o
   5  18   7          3.95         19.19         9.70 o
   6  18   7         40.87         48.14        16.51 o
   7  18   7          0.02          4.70        12.42 o
   0  19   7         13.98         26.01         9.93 o
   1  19   7          1.49          9.27         5.89 o
   2  19   7          0.19         -2.13         5.76 o
   3  19   7          4.03          2.20         6.15 o
   4  19   7          3.02         14.54        13.82 o
   8   0   8       3371.63       3381.98       294.09 o
   9   0   8        236.80        231.25        23.94 o
  10   0   8        698.13        832.82        69.73 o
  11   0   8         80.11         61.71        18.16 o
  12   0   8        179.59        163.03        19.12 o
  13   0   8         76.38        260.08        37.91 o
  14   0   8         47.52         67.53        16.85 o
  15   0   8          1.78          5.19        11.38 o
   4   1   8          0.77          7.40         9.00 o
   5   1   8          0.71          2.53         6.20 o
   6   1   8          6.55         47.82        10.21 o
   7   1   8         76.94         78.66        11.81 o
   8   1   8         16.80         28.51         9.89 o
   9   1   8          1.04         -1.18         6.16 o
  10   1   8          0.20          5.39         8.26 o
  11   1   8          7.28         12.59         5.35 o
  12   1   8         15.33         12.82         5.35 o
  13   1   8          8.90         22.18         9.05 o
  14   1   8          4.97          0.13         7.29 o
  15   1   8          0.47          9.84         9.80 o
   1   2   8          2.01         63.86        12.04 o
   2   2   8          5.67         11.75         7.59 o
   3   2   8         43.95         22.74         8.14 o
   4   2   8          7.36          6.11         6.05 o
   5   2   8          2.19         11.09         6.29 o
   6   2   8         16.32         22.61         6.72 o
   7   2   8         25.92         10.76         6.17 o
   8   2   8        308.36        281.54        26.57 o
   9   2   8          0.76         61.43        10.08 o
  10   2   8         50.41         30.10         8.12 o
  12   2   8         25.55         26.40         8.38 o
  13   2   8         12.71          3.64         6.48 o
  14   2   8          0.26          0.47         9.09 o
  15   2   8          0.10          8.63         9.43 o
   1   3   8         14.13         17.48         7.34 o
   2   3   8         10.83         17.50         5.58 o
   3   3   8         34.81         25.85        15.45 o
   4   3   8         19.48         15.49         6.53 o
   5   3   8          1.83         13.32         6.62 o
   6   3   8          0.06         22.88         6.60 o
   7   3   8        100.98         81.07        11.41 o
   8   3   8          4.62         18.89         6.71 o
   9   3   8          0.00         22.69        14.84 o
  10   3   8          0.07          1.64         7.18 o
  11   3   8         17.28          7.70         5.95 o
  12   3   8         24.82         22.66         7.96 o
  13   3   8         54.86         72.33        13.78 o
  14   3   8          1.30          4.70        10.22 o
  15   3   8         17.44         12.01        10.58 o
  16   3   8          0.12          1.93         9.87 o
   0   4   8          3.94         -0.11         6.90 o
   1   4   8         18.71         13.54         7.15 o
   2   4   8         17.78         20.51         6.12 o
   3   4   8         22.23         10.73         5.77 o
   4   4   8         14.51         18.93         5.92 o
   5   4   8          0.83          1.38         4.55 o
   6   4   8          2.09         -1.43         4.02 o
   7   4   8         29.11         31.21         7.43 o
   8   4   8        101.89         63.76        13.50 o
   9   4   8          1.53         13.76         5.74 o
  10   4   8          2.77          2.02         4.73 o
  11   4   8          2.01          8.80         6.23 o
  12   4   8         12.32         17.17         7.27 o
  13   4   8          7.03          6.59         6.64 o
  14   4   8          5.41          1.59         6.61 o
  15   4   8          0.73         -3.67         9.16 o
  16   4   8          3.77          2.61         9.86 o
   1   5   8         23.02         27.00         7.24 o
   2   5   8         10.09         32.13         7.44 o
   3   5   8          1.56          3.46         4.88 o
   4   5   8         19.03         12.96         4.94 o
   5   5   8         11.26         12.18         5.78 o
   6   5   8         21.66         18.13         5.78 o
   7   5   8        470.24        479.83        35.48 o
   8   5   8         53.54         43.94         8.65 o
   9   5   8          1.85         11.22        10.30 o
  10   5   8         11.69         31.06         7.93 o
  11   5   8         90.25         64.49        12.27 o
  12   5   8         34.60         34.64        13.53 o
  13   5   8         72.58         65.81        11.58 o
  14   5   8         14.74         51.56        25.09 o
  15   5   8          4.93         -1.68         9.80 o
  16   5   8          3.98         30.61        13.50 o
   0   6   8        140.43        178.29        22.41 o
   1   6   8         15.96         17.47         6.02 o
   2   6   8         12.59         14.89         5.78 o
   3   6   8         18.89         16.23         5.78 o
   4   6   8          2.99          7.53         5.56 o
   5   6   8          4.60          7.67         5.06 o
   6   6   8          0.04          8.80         5.02 o
   7   6   8         30.39         33.38         6.66 o
   8   6   8        142.63        260.89        34.29 o
   9   6   8         37.47         34.32         8.31 o
  11   6   8          5.47         10.16         6.56 o
  12   6   8         32.15         44.18         9.42 o
  13   6   8          1.31          9.07         6.50 o
  14   6   8          1.50          1.31         6.78 o
  15   6   8          0.07          5.19        10.03 o
  16   6   8         10.83         11.39        10.71 o
  17   6   8          3.30         12.81        11.73 o
   1   7   8         39.21         30.24        12.13 o
   2   7   8         10.65         25.72         6.83 o
   3   7   8          2.00         29.82         9.77 o
   4   7   8        505.46        287.07        44.71 o
   5   7   8         78.65         86.07        10.23 o
   6   7   8         57.76         50.63         8.28 o
   7   7   8          0.85          7.34         6.99 o
   8   7   8         13.02          5.29         5.09 o
   9   7   8          0.89         23.56        11.29 o
  10   7   8          1.80          8.61         6.23 o
  11   7   8          1.75          8.52         8.90 o
  12   7   8         51.06         59.99        11.78 o
  13   7   8          0.28         18.95        10.14 o
  14   7   8          4.12         26.86        16.06 o
  15   7   8          2.48         16.32         8.74 o
  16   7   8          1.94         -2.81         9.92 o
  17   7   8          0.94          5.98        11.92 o
   0   8   8         77.10        177.41        23.16 o
   1   8   8       1962.63       2707.92       153.75 o
   2   8   8          1.19         31.50         7.30 o
   3   8   8         44.17         32.46         7.09 o
   4   8   8         18.73          7.78         4.89 o
   5   8   8         14.87         26.61         8.91 o
   6   8   8         67.79         57.30         8.30 o
   7   8   8         16.61         29.73         6.87 o
   8   8   8        126.37         85.95        10.91 o
   9   8   8        249.78        480.48        42.02 o
  11   8   8         63.57        390.98        35.33 o
  12   8   8         33.74         37.08        14.40 o
  13   8   8          1.99          5.16         7.10 o
  14   8   8          0.10         -0.52         7.14 o
  15   8   8          1.22          6.81         7.87 o
  16   8   8          0.08          9.56        10.04 o
   1   9   8         12.44         18.63         6.10 o
   2   9   8          0.28          4.98         4.78 o
   3   9   8          5.66          5.79         5.05 o
   4   9   8          0.10         11.21         6.33 o
   5   9   8         13.38         57.41        15.22 o
   6   9   8         18.93         18.31         7.40 o
   7   9   8          0.79          7.23         5.61 o
   8   9   8          3.12         -0.15         5.79 o
   9   9   8          7.09          3.61         6.12 o
  10   9   8          1.48         -1.30         6.19 o
  11   9   8          4.91          9.94         6.99 o
  12   9   8          0.06         -1.04         6.50 o
  13   9   8          0.87          2.20         6.61 o
  14   9   8          2.87          0.22         6.88 o
  15   9   8          4.34          2.27         6.23 o
  16   9   8          0.64          5.54         7.11 o
   0  10   8        260.13        231.54        27.52 o
   1  10   8        621.48        640.73        42.16 o
   2  10   8         21.49         21.89         6.37 o
   3  10   8          2.35         17.61         6.07 o
   4  10   8          0.05          2.87         4.92 o
   5  10   8         11.39          5.96         5.42 o
   6  10   8          2.56         11.69         5.88 o
   7  10   8          0.01         15.45         6.30 o
   8  10   8        222.87        217.07        23.23 o
   9  10   8        213.57        213.58        22.71 o
  10  10   8        117.84        181.91        20.60 o
  11  10   8         25.37         10.44         7.05 o
  12  10   8          9.68         11.40         7.24 o
  13  10   8          3.95         19.94         7.63 o
  14  10   8         11.04         13.53         7.74 o
  15  10   8          0.93         19.02         7.65 o
   1  11   8          2.98          2.96         6.00 o
   2  11   8         11.75          9.65         6.28 o
   3  11   8          1.37          6.74         5.38 o
   4  11   8         65.95         90.31        10.85 o
   5  11   8         29.49         30.60         7.81 o
   6  11   8         36.38         21.94         8.33 o
   7  11   8          2.17          9.92         6.45 o
   8  11   8          2.79          0.06         5.01 o
   9  11   8          0.39          7.10         6.08 o
  10  11   8          1.19          3.29         5.88 o
  11  11   8          0.24         11.11         6.57 o
  12  11   8          3.21         21.90         7.57 o
  13  11   8          1.38         24.47        11.69 o
  14  11   8          0.37         19.10         7.94 o
  15  11   8          0.40          0.03         7.43 o
   0  12   8        115.00        125.02        29.15 o
   1  12   8        188.17        272.51        22.34 o
   2  12   8         11.16          5.15         5.37 o
   3  12   8         15.60         16.05         5.95 o
   4  12   8          4.28          0.43         4.88 o
   5  12   8          0.01          8.42         5.32 o
   6  12   8          0.15          1.24         4.82 o
   7  12   8          9.76         10.54         6.30 o
   8  12   8         17.95         23.58         7.19 o
   9  12   8         16.84         13.24         6.33 o
  10  12   8          7.13          4.65         6.08 o
  11  12   8          4.58         11.87         6.90 o
  12  12   8          0.03          1.42         6.52 o
  13  12   8          1.34         14.14        12.03 o
  14  12   8          2.69         13.41         7.76 o
   1  13   8          4.89          6.32         5.55 o
   2  13   8          6.68          8.66         5.67 o
   3  13   8         13.04         20.27         6.12 o
   4  13   8        146.35        201.06        16.93 o
   5  13   8          0.40         36.46         7.39 o
   6  13   8          0.20         33.52         7.41 o
   7  13   8         69.76         72.96        11.76 o
   8  13   8          7.21          4.49         6.24 o
   9  13   8          1.26          7.02         6.68 o
  10  13   8          2.55          9.34         6.64 o
  11  13   8          8.35         24.86         8.53 o
  12  13   8         73.12         95.60        13.25 o
  13  13   8         50.08         67.59        12.35 o
   0  14   8         28.78         38.79        11.15 o
   1  14   8         14.61         21.29         6.27 o
   2  14   8          1.32          9.21         5.23 o
   3  14   8         15.22         11.10         5.68 o
   4  14   8          0.06         -0.06         5.55 o
   5  14   8          3.98          2.62         5.67 o
   6  14   8          2.37         -0.87         6.53 o
   7  14   8          3.69          4.47         6.80 o
   8  14   8          0.85         14.01         9.38 o
   9  14   8          0.11          8.37         7.31 o
  10  14   8          0.39          3.39         6.70 o
  11  14   8          0.42          1.10         7.17 o
  12  14   8          0.21          0.76        10.38 o
   1  15   8          1.69         13.43         5.75 o
   2  15   8          2.58         10.07         5.50 o
   3  15   8          0.40         37.03         8.17 o
   4  15   8         21.24         22.66         6.77 o
   5  15   8         39.42         30.40        11.61 o
   6  15   8          4.97          1.93         7.16 o
   7  15   8          2.25         10.89         7.51 o
   8  15   8          0.38         -3.78         6.56 o
   9  15   8          0.08          9.65         7.36 o
  10  15   8          3.98         14.88        12.36 o
  11  15   8          7.61         19.31        18.79 o
   0  16   8          4.24         81.77        15.98 o
   1  16   8          7.83         23.76         7.28 o
   2  16   8          2.99         13.02         7.90 o
   3  16   8          0.25          4.05         5.87 o
   4  16   8          0.07          2.92         5.75 o
   5  16   8          0.48          2.40         6.43 o
   6  16   8          1.15         -0.46         7.01 o
   7  16   8          3.74         12.45         8.47 o
   8  16   8         11.96         10.15        11.55 o
   9  16   8          0.86          1.82        11.96 o
   1  17   8          6.78          4.18         5.42 o
   2  17   8          6.26         18.52         6.19 o
   3  17   8          3.89          7.42         5.93 o
   4  17   8          4.80          9.06         6.22 o
   5  17   8          3.93         13.21         8.57 o
   6  17   8          0.03         17.66        12.29 o
   7  17   8          0.06         39.20        39.44 o
   0  18   8          0.60         10.54         9.06 o
   1  18   8         81.16         79.40        13.74 o
   2  18   8          0.01          8.28         6.02 o
   3  18   8          0.37          6.49         6.37 o
   4  18   8          0.92          8.85         8.62 o
  10   0   9         38.31         36.96        10.25 o
  11   0   9         19.00         18.80         8.42 o
  13   0   9         80.19         33.72        16.77 o
  14   0   9         83.00         38.51        16.08 o
  15   0   9         14.38         11.11        12.55 o
   5   1   9          6.61          5.35         8.61 o
   6   1   9          0.66         10.94         7.36 o
   8   1   9         97.16         50.46        11.16 o
   9   1   9         16.13          8.49         7.54 o
  10   1   9        104.49        112.22        15.30 o
  11   1   9          0.39         22.70         9.70 o
  12   1   9          0.00          6.79         5.78 o
  13   1   9          1.31          6.00         6.04 o
  14   1   9          0.41          4.47         8.05 o
  15   1   9          1.71          9.72        11.19 o
   2   2   9          4.03        114.92        20.80 o
   3   2   9         19.69         17.97         8.66 o
   4   2   9        143.60         87.51        13.47 o
   6   2   9         17.38         25.43        13.10 o
   7   2   9         40.72         29.02         8.61 o
   8   2   9          1.61          4.89         5.98 o
   9   2   9          8.83          3.68         6.18 o
  10   2   9          3.06          8.49         6.80 o
  11   2   9         13.39         15.82        12.32 o
  12   2   9          9.64          5.77         7.30 o
  13   2   9          6.45         17.92         8.27 o
  14   2   9          0.49          1.47        10.84 o
  15   2   9          2.52          6.63        10.76 o
   0   3   9         64.52         61.83        14.00 o
   1   3   9         41.70         27.72        10.30 o
   2   3   9          4.97          8.01         7.79 o
   3   3   9         22.30          9.82         7.26 o
   4   3   9          1.27         28.14         8.07 o
   5   3   9          4.96          9.49         5.99 o
   6   3   9          1.87         11.16         6.18 o
   7   3   9         17.47         32.95         8.58 o
   8   3   9          9.46         27.44        12.19 o
   9   3   9         45.02         48.04        13.64 o
  10   3   9          8.67         67.29        22.99 o
  11   3   9         14.76         61.07        27.02 o
  12   3   9         14.43         17.02         8.06 o
  13   3   9          5.74         13.90         7.23 o
  14   3   9          7.11         -5.46        10.64 o
  15   3   9          1.94          2.32         8.94 o
  16   3   9          0.44          0.59        11.32 o
   1   4   9          7.50          6.54         5.58 o
   2   4   9          9.31          7.27         5.71 o
   3   4   9          1.41          0.07         5.56 o
   4   4   9          7.31         11.50         5.99 o
   5   4   9          0.05         25.97         8.07 o
   6   4   9         43.58         15.65         6.29 o
   7   4   9          0.72         14.51         6.92 o
   8   4   9          4.36          4.46         8.78 o
   9   4   9         12.52         10.50         6.15 o
  10   4   9          0.23          0.90         6.23 o
  11   4   9          0.58          6.81         7.49 o
  12   4   9          0.61          8.10         7.18 o
  13   4   9          1.16          6.99         7.23 o
  14   4   9          9.43         10.65         7.95 o
  15   4   9          2.67          0.09         9.73 o
  16   4   9          0.46          0.35         9.57 o
   0   5   9       3457.90       4736.58       373.83 o
   1   5   9        159.38        195.75        17.42 o
   2   5   9         79.63         71.02        10.34 o
   3   5   9         22.01         71.14        17.80 o
   4   5   9         10.41          2.29         5.40 o
   5   5   9          8.79          5.41         4.97 o
   6   5   9          8.32          9.32         5.53 o
   7   5   9         11.78          8.55         5.67 o
   8   5   9        354.86        365.58        28.97 o
  10   5   9        679.46        840.96        84.90 o
  11   5   9          2.65          2.66         7.00 o
  12   5   9         19.82         32.17         9.85 o
  13   5   9          9.87          5.68         7.42 o
  14   5   9         19.43         21.12         9.05 o
  15   5   9          0.43          8.69        10.47 o
  16   5   9         30.47         65.12        18.68 o
   1   6   9          1.76         14.09         6.69 o
   2   6   9          9.77         19.62         6.76 o
   3   6   9          2.93          9.12         5.87 o
   4   6   9         44.44         31.05         7.47 o
   5   6   9          3.73         10.72         5.70 o
   6   6   9          2.73          2.02         4.87 o
   7   6   9         14.72         14.79         6.00 o
   8   6   9         11.84         12.73         7.09 o
   9   6   9          0.20          4.86         6.37 o
  10   6   9          4.97         13.99         7.54 o
  11   6   9          1.43         10.86         7.37 o
  12   6   9          9.67         10.87         8.27 o
  13   6   9          0.29          9.87         7.84 o
  14   6   9         13.53         15.41        14.86 o
  15   6   9          5.40          8.90         8.23 o
  16   6   9          0.79          8.59        12.33 o
   0   7   9          1.53         -0.10         7.99 o
   1   7   9         44.54         32.95         7.73 o
   2   7   9         12.31         17.73         6.80 o
   3   7   9         21.66         23.05         7.10 o
   4   7   9          0.23         20.08         6.57 o
   5   7   9          0.53          0.99         5.13 o
   6   7   9         24.24         25.39         8.29 o
   7   7   9          3.15         20.18         6.67 o
   8   7   9         24.99         57.51         9.56 o
   9   7   9         11.22          5.55         6.63 o
  10   7   9          7.85          7.14         9.08 o
  11   7   9          0.24         -1.93         6.27 o
  12   7   9          0.00          9.59        10.23 o
  13   7   9          0.36          3.77         7.90 o
  14   7   9          0.96         14.31         8.35 o
  15   7   9          0.16          3.51         7.69 o
  16   7   9         10.24          6.95        12.05 o
   1   8   9          4.00         13.14         7.80 o
   2   8   9        118.98        134.67        13.95 o
   3   8   9         32.17         38.06         8.16 o
   4   8   9         64.66         77.45        12.55 o
   5   8   9         99.61        132.29        18.59 o
   6   8   9        259.74        258.54        33.22 o
   7   8   9         19.26         20.54         7.29 o
   8   8   9          3.28          1.23         6.09 o
   9   8   9          0.12          1.23         6.54 o
  10   8   9          0.10          3.48         6.57 o
  11   8   9          4.36          4.00         7.35 o
  12   8   9        104.45        125.39        18.62 o
  13   8   9         10.63         40.35        11.96 o
  15   8   9          0.04         38.27        23.75 o
   0   9   9          3.65         39.31        16.84 o
   1   9   9          1.69         67.02        10.17 o
   2   9   9          0.56          7.89         6.06 o
   3   9   9          0.83         26.19        10.49 o
   4   9   9          3.79          3.95         5.17 o
   5   9   9          4.80          7.21         5.81 o
   6   9   9          3.58          3.85         6.11 o
   7   9   9          2.92          6.21         5.97 o
   8   9   9          1.30          3.53         6.42 o
   9   9   9          0.87         -0.18         6.64 o
  10   9   9         28.39         35.67        10.47 o
  11   9   9         14.31          4.03         7.46 o
  12   9   9          3.05         16.14         9.21 o
  13   9   9          0.02          2.62         8.56 o
  14   9   9          0.37         11.36         9.95 o
  15   9   9          0.01         -5.76         8.52 o
   1  10   9         56.67         39.53        16.11 o
   2  10   9         60.72         43.74         8.77 o
   3  10   9          8.46         18.96         7.08 o
   4  10   9        215.93        273.73        21.84 o
   5  10   9        550.08        598.99        45.29 o
   6  10   9        147.60        144.82        17.24 o
   7  10   9          3.09          4.48         6.30 o
   8  10   9          4.10          0.18         6.77 o
   9  10   9          0.04          5.83         7.41 o
  10  10   9          0.00         -4.57         8.04 o
  11  10   9          0.83         26.22         9.86 o
  12  10   9          0.36         14.51         9.49 o
  13  10   9          7.19          4.47         8.88 o
  14  10   9          3.25         11.63         9.13 o
   0  11   9          2.36         10.04        10.54 o
   1  11   9         17.09         20.14         7.12 o
   2  11   9         10.68         19.39         7.95 o
   3  11   9          8.28          9.95         6.13 o
   4  11   9          2.95          5.13         5.76 o
   5  11   9          2.12          9.65         6.73 o
   6  11   9          4.10         -1.87         5.64 o
   7  11   9          0.12          5.41         7.74 o
   8  11   9         15.94         22.38         9.59 o
   9  11   9          1.28          6.63         7.89 o
  10  11   9          1.10          2.68         7.59 o
  11  11   9          1.36          2.88         7.44 o
  12  11   9         14.30          9.80         8.07 o
  13  11   9          0.48          2.63         7.46 o
   1  12   9          0.88          0.67         6.23 o
   2  12   9          2.99          4.55         6.20 o
   3  12   9          0.24          4.97         6.06 o
   4  12   9         89.37         60.08        10.30 o
   5  12   9          0.10          7.06         6.65 o
   6  12   9          0.23          7.43         6.33 o
   7  12   9          1.31         -0.42         7.93 o
   8  12   9          4.05          2.07         6.74 o
   9  12   9          0.31          0.33         6.37 o
  10  12   9          1.98          2.99         6.25 o
  11  12   9          0.38         -0.44         6.80 o
  12  12   9         52.27         68.07        12.73 o
   0  13   9          0.00         13.39        13.32 o
   1  13   9         34.98         52.10        10.07 o
   2  13   9         10.96         33.05        19.48 o
   3  13   9         27.72         23.09         8.06 o
   4  13   9          0.50          1.90         6.60 o
   5  13   9         12.01          6.91         6.70 o
   6  13   9          0.60         -0.06         6.22 o
   7  13   9         14.64          9.21         9.89 o
   8  13   9         47.44        135.63        23.36 o
   9  13   9         60.53         55.57        10.74 o
  10  13   9          0.07          4.80         6.89 o
  11  13   9         16.12         38.95        15.68 o
   1  14   9          6.50          2.18         6.38 o
   2  14   9          2.58         -2.12         5.52 o
   3  14   9          1.10          4.20         6.15 o
   4  14   9         23.49          8.35         6.20 o
   5  14   9          4.57          0.40         5.81 o
   6  14   9          0.50          4.90         6.50 o
   7  14   9          0.01          2.95         6.89 o
   8  14   9          2.36          2.22         6.64 o
   9  14   9          0.21         12.38        11.81 o
  10  14   9          0.02          8.59        13.58 o
   0  15   9         14.15         32.75         9.98 o
   1  15   9          0.16          6.96         5.31 o
   2  15   9         14.80          8.08         5.50 o
   3  15   9          5.00          2.97         5.75 o
   4  15   9          0.03          1.98         5.70 o
   5  15   9          1.74          5.50         6.12 o
   6  15   9          6.81         11.94         7.73 o
   7  15   9          7.74         18.79        14.65 o
   8  15   9          1.26         17.19        12.78 o
   9  15   9          4.16          8.79        14.46 o
   1  16   9          0.05          5.39         5.40 o
   2  16   9          1.18         10.22         5.80 o
   3  16   9          2.80         12.71         6.70 o
   4  16   9          0.79         14.88         7.83 o
   5  16   9          0.11          6.80         9.97 o
   6  16   9          5.18         11.74        15.84 o
   7  16   9          1.37         20.59        18.64 o
   0  17   9          1.22         10.27         8.87 o
   1  17   9          2.59         14.61         6.81 o
   2  17   9          1.30          2.30         5.78 o
   3  17   9          2.32         10.53         7.52 o
   4  17   9          0.92          6.39         8.84 o
   9   0  10          1.01          4.95        11.11 o
  10   0  10        225.98        245.70        37.19 o
  11   0  10         96.10         53.17        12.22 o
  12   0  10          4.85         40.16        10.96 o
  13   0  10         65.97         86.86        15.09 o
  14   0  10          0.23         17.34        14.14 o
  15   0  10          0.87         -7.08        11.59 o
   6   1  10          0.01         10.74        10.88 o
   7   1  10          3.54          3.36         7.16 o
   8   1  10          2.85         25.78         8.81 o
   9   1  10          0.01          4.47         7.22 o
  10   1  10          3.41         12.16         7.99 o
  11   1  10          2.42          0.10         8.88 o
  12   1  10          5.52          8.53         7.85 o
  13   1  10          8.32          5.37         7.91 o
  14   1  10          1.07          5.06         8.39 o
  15   1  10          0.04         -3.59         8.10 o
   2   2  10          1.69          8.10        10.57 o
   3   2  10         16.88         21.14         9.50 o
   4   2  10          2.60          5.09         8.76 o
   5   2  10          5.38         24.70        17.45 o
   6   2  10          0.25          9.02         7.61 o
   7   2  10          5.52          1.47         7.76 o
   8   2  10         14.18         13.45        11.12 o
   9   2  10          5.81         55.76        12.01 o
  10   2  10         34.40         28.06        12.12 o
  11   2  10          2.90          6.43         7.42 o
  12   2  10          0.37          4.19         7.76 o
  13   2  10          9.46          7.90         8.51 o
  14   2  10          0.95         -3.83        11.42 o
  15   2  10          1.78          2.83        10.57 o
  16   2  10          2.50          3.46        13.48 o
   1   3  10         38.99         29.62        19.81 o
   2   3  10          3.49         18.45        14.05 o
   3   3  10          0.16         14.12        13.81 o
   4   3  10         18.13         11.82         8.14 o
   5   3  10        129.26         91.91        14.15 o
   6   3  10          0.03         14.40        13.22 o
   7   3  10          5.28         24.21         8.58 o
   8   3  10          9.04         12.06        12.17 o
   9   3  10          0.73         16.68         8.01 o
  10   3  10          0.07          4.44         7.77 o
  11   3  10          0.77          8.41         8.29 o
  12   3  10          1.45          4.59         7.84 o
  13   3  10          4.02         23.29         9.50 o
  14   3  10          4.84          8.11         7.76 o
  15   3  10         10.07         -1.85        11.59 o
  16   3  10          4.01         -0.69        11.61 o
   0   4  10         30.91         27.58        11.99 o
   1   4  10         28.38         63.33        14.95 o
   2   4  10         12.08         11.63         7.01 o
   3   4  10          0.02         16.66         9.27 o
   4   4  10          5.19          8.11         6.04 o
   5   4  10          8.56         12.92         6.93 o
   6   4  10          1.04          5.95         6.79 o
   7   4  10          1.30         10.68         7.44 o
   8   4  10          7.08         10.31         7.81 o
   9   4  10          0.95          6.17         7.22 o
  10   4  10         13.15          6.21         9.46 o
  11   4  10         19.45         15.22         8.29 o
  12   4  10          0.90         -0.32         6.77 o
  13   4  10          0.25         -2.98         7.13 o
  14   4  10          0.46         -3.86         6.42 o
  15   4  10          0.68          5.19        11.44 o
   1   5  10        324.65        299.90        24.07 o
   2   5  10         46.14         95.35        16.74 o
   3   5  10         81.92         66.62        10.26 o
   4   5  10        181.75        334.50        44.23 o
   5   5  10       2160.26       2918.44       166.26 o
   6   5  10         52.80        114.06        12.77 o
   7   5  10          2.01         28.57         8.21 o
   8   5  10         17.64         32.36        13.85 o
   9   5  10         19.11         24.08         8.66 o
  10   5  10          4.90          3.52         6.60 o
  11   5  10          2.35         15.55        11.22 o
  12   5  10         29.58          7.11         8.02 o
  13   5  10         11.96         26.61        10.07 o
  14   5  10          8.46          9.38         8.83 o
  15   5  10         12.53         19.94        13.86 o
   0   6  10        117.78         92.77        17.26 o
   1   6  10          0.24          4.73         6.04 o
   2   6  10          0.00          5.81         6.09 o
   3   6  10          8.19          0.31         5.97 o
   4   6  10          0.08          7.93         6.17 o
   5   6  10          9.35          4.50         5.61 o
   6   6  10          0.02          8.44         6.28 o
   7   6  10          0.05          9.32         6.59 o
   8   6  10         51.60         50.09        10.09 o
   9   6  10          1.20          0.52         6.83 o
  10   6  10         58.73         36.53        14.33 o
  11   6  10          0.02         23.18        10.22 o
  12   6  10          0.22          4.31         7.96 o
  13   6  10          3.38         -0.58         7.93 o
  14   6  10          1.42         -4.30         7.99 o
  15   6  10          1.25         -1.35         8.08 o
   1   7  10          0.04          4.35         5.97 o
   2   7  10          0.35          8.06        10.84 o
   3   7  10         18.87         10.93         6.83 o
   4   7  10        130.55        146.72        15.44 o
   5   7  10          4.07         25.55         8.94 o
   6   7  10          5.42          6.92         9.47 o
   7   7  10          5.39          3.04         6.58 o
   8   7  10          0.00          6.92         6.73 o
   9   7  10          0.79          6.71         7.78 o
  10   7  10          4.68         -3.05         7.84 o
  11   7  10          7.22          8.46         8.73 o
  12   7  10         41.71         25.09        11.03 o
  13   7  10         22.17         21.04         9.97 o
  14   7  10          3.64         11.68         9.52 o
   0   8  10        121.13        159.78        23.83 o
   1   8  10         96.52        111.46        13.73 o
   2   8  10         12.46         16.43         7.18 o
   3   8  10          0.02          3.29         6.44 o
   4   8  10          0.27          4.87         7.01 o
   5   8  10         13.70         11.54         6.81 o
   6   8  10         12.92         15.32         7.68 o
   7   8  10        128.29        156.76        17.33 o
   8   8  10          8.23         64.07        12.55 o
   9   8  10         39.79         87.61        15.20 o
  10   8  10          0.12         59.59        31.75 o
  11   8  10        112.78        119.03        19.09 o
  12   8  10          0.64         33.87        23.86 o
  13   8  10         16.98         16.03        15.65 o
  14   8  10          3.95          5.51         9.58 o
   1   9  10          0.19          2.90         7.00 o
   2   9  10          0.04          5.49         6.99 o
   3   9  10          0.14         21.65         7.94 o
   4   9  10          0.26         43.05        16.50 o
   5   9  10         29.42         41.76         9.84 o
   6   9  10          0.33          1.30         6.66 o
   7   9  10          1.50          8.83         7.23 o
   8   9  10          0.00          7.87        11.35 o
   9   9  10          5.03          2.20         8.35 o
  10   9  10          3.25          7.25         8.34 o
  11   9  10          2.60          1.52         8.01 o
  12   9  10          3.09          5.90         8.91 o
  13   9  10          1.14          0.75         8.29 o
   0  10  10         94.07         90.89        18.93 o
   1  10  10         94.78         97.93        13.30 o
   2  10  10         87.35         40.70        10.35 o
   3  10  10         14.56          4.05         6.75 o
   4  10  10          2.29          1.79         6.17 o
   5  10  10          5.25         -1.32         6.15 o
   6  10  10         40.11         32.06         9.37 o
   7  10  10          0.18         11.18         8.88 o
   8  10  10          0.11         -0.23         9.12 o
   9  10  10          6.56         29.98        10.73 o
  10  10  10          0.46         16.96         9.85 o
  11  10  10         28.39         39.88        12.80 o
  12  10  10          4.85          4.97         8.97 o
  13  10  10          0.15          2.43        13.49 o
   1  11  10         10.68         13.48         7.80 o
   2  11  10          6.46          7.52         6.43 o
   3  11  10          3.48         12.00         7.17 o
   4  11  10          0.15         27.70        19.42 o
   5  11  10          2.07         27.78        13.52 o
   6  11  10          0.02         14.10         7.51 o
   7  11  10         39.21         29.56        20.69 o
   8  11  10          1.07         13.32         8.52 o
   9  11  10          0.59          8.40         8.29 o
  10  11  10          5.07          3.90         9.05 o
  11  11  10          4.67          7.97         9.78 o
  12  11  10          1.40         -6.53        12.29 o
   0  12  10         99.39         82.98        17.35 o
   1  12  10         23.96         16.39         6.97 o
   2  12  10          0.11          1.37         6.57 o
   3  12  10         13.35         10.32         7.48 o
   4  12  10          1.23          2.59         7.38 o
   5  12  10          3.58          3.49         6.80 o
   6  12  10          0.13         -0.41         7.16 o
   7  12  10         12.23         10.10         8.66 o
   8  12  10          9.03          6.00         8.54 o
   9  12  10         48.34         58.88        14.57 o
  10  12  10          2.41          6.60        14.48 o
  11  12  10          9.51          8.37        15.89 o
   1  13  10          9.94         12.19         7.21 o
   2  13  10          2.38         18.97         7.89 o
   3  13  10          6.34         25.89         9.04 o
   4  13  10         15.23         39.42         9.99 o
   5  13  10         56.41         52.00        10.60 o
   6  13  10          7.07         13.10         9.93 o
   7  13  10         14.42         20.50        10.45 o
   8  13  10          8.40         17.00        15.60 o
   9  13  10          3.08         15.89        15.53 o
   0  14  10          0.13          7.52         9.79 o
   1  14  10          2.92          4.54         6.45 o
   2  14  10          2.29         -2.79         6.11 o
   3  14  10          1.25          4.14         7.02 o
   4  14  10          0.50         -2.24         6.75 o
   5  14  10          0.84         -0.98         6.53 o
   6  14  10          1.56          3.49         8.72 o
   7  14  10          0.66         -0.45        15.62 o
   8  14  10          9.09         -1.61        11.13 o
   1  15  10          0.23          0.68         6.25 o
   2  15  10          4.11          4.07         6.28 o
   3  15  10          2.61          8.22         7.77 o
   4  15  10          2.94          0.13         6.65 o
   5  15  10          4.00         -0.15        10.92 o
   6  15  10          1.30         12.73        12.69 o
   0  16  10          3.27          5.12         8.84 o
   1  16  10          0.30          0.08         5.78 o
   2  16  10          2.53          3.98         6.39 o
   3  16  10          0.31         34.09        18.76 o
  10   0  11         12.98         12.82        12.20 o
  11   0  11         42.48         41.69        17.31 o
  12   0  11         98.63         73.20        15.27 o
  13   0  11        301.65        199.56        50.18 o
  14   0  11         66.18         90.89        24.88 o
   7   1  11         13.19         -5.52        10.27 o
   8   1  11          0.23          3.96         7.53 o
   9   1  11          1.44         18.70        12.09 o
  10   1  11          0.23         24.29        29.76 o
  11   1  11          0.37          5.66         9.42 o
  12   1  11          0.77          3.96         8.77 o
  13   1  11          0.45          4.93         8.98 o
  14   1  11          0.04         -0.54        12.06 o
   3   2  11         55.36          8.80        11.67 o
   4   2  11         43.23         33.02        10.78 o
   5   2  11        197.93        119.25        17.35 o
   6   2  11          0.06         10.01        11.70 o
   7   2  11          0.00          7.79         8.56 o
   8   2  11          2.48         -0.25         7.23 o
   9   2  11          0.87          2.51         8.04 o
  10   2  11          0.05         -0.83         8.13 o
  11   2  11          3.90          0.29         7.88 o
  12   2  11         11.96         13.29         9.50 o
  13   2  11         31.14         24.62        10.29 o
  14   2  11          5.28          0.64         8.72 o
   0   3  11        219.34        111.48        26.81 o
   1   3  11         15.92         17.82        10.82 o
   2   3  11         34.68         28.16        11.46 o
   3   3  11          6.59         -1.59         9.15 o
   4   3  11          1.24          7.90         8.48 o
   5   3  11          5.91          9.12        10.60 o
   6   3  11          8.45          2.92         6.97 o
   7   3  11          4.31         21.44         9.03 o
   8   3  11          4.64         11.27        15.15 o
   9   3  11          3.93          7.73         7.76 o
  10   3  11          0.05         11.43         8.45 o
  11   3  11          0.01          3.95         8.59 o
  12   3  11          6.78          4.67         8.74 o
  13   3  11          5.56         -0.05         8.40 o
  14   3  11          4.01         16.20        10.57 o
   1   4  11          1.52          2.42         6.93 o
   2   4  11          4.50          4.17         6.75 o
   3   4  11          5.26          8.93         6.71 o
   4   4  11         15.55         13.91         7.26 o
   5   4  11         40.16         17.51         8.43 o
   6   4  11          1.83          9.01         8.09 o
   7   4  11          2.04          1.09         7.36 o
   8   4  11          3.68         -1.14         7.65 o
   9   4  11          3.67         -2.05         7.51 o
  10   4  11          6.16         -2.39         8.51 o
  11   4  11          2.84         -1.04         8.29 o
  12   4  11          2.11         -1.48         8.99 o
  13   4  11          4.28          4.55         9.00 o
  14   4  11          0.84         -3.81         8.65 o
   0   5  11        939.63        917.05        83.03 o
   1   5  11         28.28         41.72         9.03 o
   2   5  11        250.33        231.33        20.60 o
   3   5  11         62.67         52.39        13.44 o
   4   5  11         44.82         60.14        10.41 o
   5   5  11          0.39          5.10         6.48 o
   6   5  11        125.82         57.67        10.71 o
   7   5  11          1.38         21.41         8.96 o
   8   5  11          4.02         -2.11         8.06 o
   9   5  11          2.37         12.91         9.37 o
  10   5  11          6.91         -0.02         7.86 o
  11   5  11          0.62          3.82         8.26 o
  12   5  11          9.46         14.04        10.02 o
  13   5  11          1.13         -2.79         7.79 o
  14   5  11          0.01          1.24         9.11 o
   1   6  11         14.33         16.56         7.72 o
   2   6  11          0.12          3.38         6.28 o
   3   6  11         15.34         17.56         7.92 o
   4   6  11          4.39         14.68         7.32 o
   5   6  11         91.67         91.34        12.38 o
   6   6  11          0.01         11.10         7.48 o
   7   6  11          7.69          4.89         7.04 o
   8   6  11          0.44         -0.36         6.37 o
   9   6  11          1.26          2.23         8.07 o
  10   6  11          9.56          4.43         8.64 o
  11   6  11          0.54         -2.26         7.94 o
  12   6  11          3.50          5.29         8.81 o
  13   6  11         17.61         33.57        11.95 o
   0   7  11         19.23         33.74        12.42 o
   1   7  11         60.21         69.71        11.36 o
   2   7  11          0.41          2.08         6.67 o
   3   7  11         18.08         17.99         7.76 o
   4   7  11          0.60          4.94         6.57 o
   5   7  11         12.18          8.05         6.72 o
   6   7  11          0.01          3.04         6.49 o
   7   7  11          8.11         10.74         7.18 o
   8   7  11          6.18         18.68         9.75 o
   9   7  11         34.43         13.15         9.45 o
  10   7  11          0.52          7.17         9.56 o
  11   7  11         19.67          9.23        10.34 o
  12   7  11          4.50          0.48         9.14 o
  13   7  11          0.01          0.22         9.41 o
   1   8  11          1.71          1.11         6.43 o
   2   8  11          6.74          4.93         6.65 o
   3   8  11          0.07          4.55         6.95 o
   4   8  11          2.22          5.61         6.94 o
   5   8  11          8.62         14.24         7.54 o
   6   8  11        103.93         66.34        12.30 o
   7   8  11          8.42         25.21         9.14 o
   8   8  11         21.22         14.17         9.59 o
   9   8  11         11.38          8.91         9.18 o
  10   8  11          2.54         11.54         9.34 o
  11   8  11          0.65          7.79         9.37 o
  12   8  11         10.32         22.29        11.59 o
   0   9  11         30.44         96.44        18.96 o
   1   9  11          8.14         13.88         7.54 o
   2   9  11         13.89          5.85         6.95 o
   3   9  11          0.15          8.12         7.16 o
   4   9  11          2.00          4.76         6.73 o
   5   9  11          0.23          9.50         8.10 o
   6   9  11          0.86         -0.34         6.77 o
   7   9  11          0.28          9.77         7.80 o
   8   9  11         20.43         40.80        12.83 o
   9   9  11          2.61          6.49         9.42 o
  10   9  11          5.55         16.12        10.50 o
  11   9  11          0.62         11.18         9.93 o
   1  10  11          5.71          5.49         6.87 o
   2  10  11          0.08         23.85        12.34 o
   3  10  11          8.04         16.75         7.92 o
   4  10  11         20.95         19.23         9.20 o
   5  10  11         48.20        105.49        24.58 o
   6  10  11          8.57         18.90         8.75 o
   7  10  11          5.77          1.73         8.76 o
   8  10  11          0.95          5.80         9.29 o
   9  10  11          4.24         -1.48         7.66 o
  10  10  11          3.73          3.41        13.97 o
  11  10  11          7.38         13.33        18.81 o
   0  11  11         23.76         36.74        14.16 o
   1  11  11          0.74         37.43         9.29 o
   2  11  11          4.14         19.20         8.02 o
   3  11  11          3.60         12.54         7.80 o
   4  11  11          0.06          2.86         7.28 o
   5  11  11          0.28          4.78         7.06 o
   6  11  11          3.51          9.30         7.28 o
   7  11  11         15.84          9.79         9.63 o
   8  11  11          0.20         -8.01        12.48 o
   9  11  11          3.25          3.75        13.34 o
  10  11  11          2.83          3.99        14.16 o
   1  12  11          1.83         -2.07         6.41 o
   2  12  11          1.82          7.01         6.13 o
   3  12  11         18.75         16.20         7.59 o
   4  12  11          3.90          9.43         7.78 o
   5  12  11         15.11         10.57         9.47 o
   6  12  11          7.17         17.52        10.26 o
   7  12  11          0.65         10.32        13.78 o
   8  12  11          3.90         15.81        15.73 o
   0  13  11        192.90        236.72        34.44 o
   1  13  11         72.79        134.94        19.33 o
   2  13  11         16.81         22.37         7.97 o
   3  13  11          0.46          3.35         6.68 o
   4  13  11          1.90          4.57         7.18 o
   5  13  11         18.63         18.12        10.98 o
   6  13  11         10.95         23.41        16.21 o
   7  13  11         11.62          8.52        15.56 o
   1  14  11          0.02          5.27         6.37 o
   2  14  11          4.85          5.47         6.52 o
   3  14  11          2.44         -8.57         8.57 o
   4  14  11          0.16          3.89         9.87 o
  11   0  12         13.18         10.66        14.48 o
  12   0  12         69.14         72.07        23.74 o
  13   0  12          7.12          7.18        11.18 o
   8   1  12          0.16          7.32        13.10 o
   9   1  12          0.22          7.62         9.11 o
  10   1  12          1.81         18.92        10.76 o
  11   1  12          8.46          5.11        10.03 o
  12   1  12          0.20         -0.31         9.89 o
  13   1  12          8.81         -5.41        10.57 o
   4   2  12          1.35          7.02        10.59 o
   5   2  12          4.43         11.70        13.01 o
   6   2  12          0.57          3.71        10.16 o
   7   2  12          4.13          1.88         8.52 o
   8   2  12         22.70          5.30        13.46 o
   9   2  12         18.65          5.72        10.30 o
  10   2  12          0.51          7.81        10.29 o
  11   2  12          8.37          8.31        10.01 o
  12   2  12          6.45         11.67        10.54 o
   1   3  12          0.01         12.12        13.74 o
   2   3  12          9.73          8.64         9.99 o
   3   3  12          0.01         19.93        10.06 o
   4   3  12         13.91         12.61         9.47 o
   5   3  12          0.02          3.81         8.10 o
   6   3  12          0.62          2.41         8.07 o
   7   3  12          4.27          8.75         8.95 o
   8   3  12          0.31         15.70        11.96 o
   9   3  12          1.83          9.60         9.26 o
  10   3  12          1.62          2.42         9.19 o
  11   3  12          1.68         -1.40         9.56 o
  12   3  12          0.02          2.82         9.67 o
   0   4  12          0.01         11.27        11.32 o
   1   4  12         32.42         28.68         9.09 o
   2   4  12          1.19          2.30         6.85 o
   3   4  12          7.30         -0.04         7.02 o
   4   4  12          2.21         -7.17         7.17 o
   5   4  12          0.05          6.57         8.07 o
   6   4  12          1.56          8.12         8.00 o
   7   4  12          3.23          1.09         8.02 o
   8   4  12          1.40          0.54         8.42 o
   9   4  12          1.51          3.07         9.12 o
  10   4  12          0.57          6.96         9.28 o
  11   4  12          0.01          1.01         9.20 o
  12   4  12          1.38         10.46        10.38 o
   1   5  12          0.10         13.12         7.05 o
   2   5  12         20.25         16.34         7.96 o
   3   5  12         52.76         20.08         8.01 o
   4   5  12         59.07         40.65         9.59 o
   5   5  12         24.07         11.60         7.38 o
   6   5  12         75.76         27.20         9.67 o
   7   5  12         10.77         14.56         9.78 o
   8   5  12          0.18          0.08         8.55 o
   9   5  12          0.37          4.12         9.78 o
  10   5  12          3.18         13.11        11.99 o
  11   5  12         18.96         14.02        14.31 o
  12   5  12          0.24          8.32         9.89 o
   0   6  12          2.65         12.94        10.05 o
   1   6  12         16.37         25.08         8.24 o
   2   6  12          0.29         -0.39         6.45 o
   3   6  12          1.90          8.64         6.86 o
   4   6  12         10.41         11.64         7.32 o
   5   6  12          4.08          3.30         6.92 o
   6   6  12          4.02         18.87        13.02 o
   7   6  12         11.10          4.15         7.76 o
   8   6  12          2.69          4.56         9.19 o
   9   6  12          3.84         16.83         9.78 o
  10   6  12          1.54         -1.85         8.99 o
  11   6  12          0.86          6.11         8.85 o
   1   7  12          3.67         25.95         9.40 o
   2   7  12          1.33         -5.51         6.58 o
   3   7  12          5.70         10.99         7.45 o
   4   7  12          3.19          9.47         6.81 o
   5   7  12         10.97          9.89         7.24 o
   6   7  12          7.93          9.48         7.54 o
   7   7  12          7.72         10.58         7.73 o
   8   7  12          0.05         -4.51         8.87 o
   9   7  12          1.28          2.38         9.28 o
  10   7  12          0.81          4.20         9.55 o
  11   7  12          0.50         -9.34        13.67 o
   0   8  12          7.73         20.37        17.75 o
   1   8  12        142.98         85.69        19.04 o
   2   8  12          2.38          4.54         6.87 o
   3   8  12          6.09          8.17         7.47 o
   4   8  12          1.65          8.15         7.05 o
   5   8  12          0.24         11.48        13.67 o
   6   8  12          2.50          0.24         7.57 o
   7   8  12          1.38          4.31         8.04 o
   8   8  12         29.26         22.10        12.14 o
   9   8  12          6.26         31.59        19.35 o
  10   8  12          0.13          8.46        17.21 o
   1   9  12          0.17          5.54         6.51 o
   2   9  12          0.56          4.66         6.58 o
   3   9  12          2.88         10.23         7.61 o
   4   9  12          1.13          0.48         6.88 o
   5   9  12          0.01         -2.65         7.69 o
   6   9  12          4.42          5.08         8.26 o
   7   9  12          4.93          8.64         9.61 o
   8   9  12          0.47         10.15        16.81 o
   9   9  12          0.01         -4.80        15.02 o
   0  10  12          7.40          2.99         9.43 o
   1  10  12          0.90          1.18         6.75 o
   2  10  12         11.98         12.56         7.66 o
   3  10  12          5.97          9.30         7.50 o
   4  10  12          0.45          5.43         7.37 o
   5  10  12          0.08          1.32         7.26 o
   6  10  12          6.14          7.28        10.68 o
   7  10  12          1.49         11.75        14.71 o
   8  10  12         28.00         19.54        18.49 o
   1  11  12          5.56          3.55         6.62 o
   2  11  12          2.59          0.09         6.46 o
   3  11  12          0.09         13.40         8.03 o
   4  11  12          1.66         16.25         9.66 o
   5  11  12         10.57         16.22        11.42 o
   6  11  12          0.09          0.99        10.18 o
   7  11  12          0.49         58.12        22.70 o
   0  12  12          0.03         25.92        16.42 o
   1  12  12         54.06         82.15        12.26 o
   2  12  12          8.12          8.76         7.51 o
   3  12  12          1.88         13.87         9.02 o
   4  12  12          3.41          6.09        10.26 o
   5  12  12          4.99         10.89        15.12 o
   8   1  13          3.15          3.11        14.90 o
   9   1  13          3.69          6.66        14.63 o
  10   1  13          0.08         12.53        11.36 o
   5   2  13          0.98         -5.80        13.83 o
   6   2  13         15.83         28.35        12.50 o
   7   2  13          1.78          6.58         9.74 o
   8   2  13          1.26         -3.75        10.41 o
   9   2  13          1.70         19.00        12.12 o
  10   2  13          2.59          5.56        10.85 o
   1   3  13          0.86          4.45        13.43 o
   2   3  13          0.00          5.86        15.28 o
   3   3  13          9.24         -5.34         9.29 o
   4   3  13          0.83          3.69         9.85 o
   5   3  13          0.26         -4.10         9.84 o
   6   3  13          6.56          6.43        10.59 o
   7   3  13         10.08         11.96        15.47 o
   8   3  13         23.03          6.79         9.71 o
   9   3  13          1.68          7.27        10.61 o
  10   3  13          1.16         14.13        16.89 o
   1   4  13          2.25          6.63         7.67 o
   2   4  13          6.24          2.24         8.12 o
   3   4  13          0.07          1.03         9.88 o
   5   4  13          6.80          5.19         9.28 o
   6   4  13          2.61          4.69         8.66 o
   7   4  13          0.55          3.53        11.97 o
   8   4  13          2.13          0.88         8.76 o
   9   4  13          0.54         -8.72        12.93 o
  10   4  13          0.18          6.14        14.77 o
   0   5  13         27.64         93.60        18.13 o
   1   5  13         99.82         95.39        35.32 o
   2   5  13         12.86          5.52         7.20 o
   3   5  13          9.90         10.45         7.58 o
   4   5  13          0.04          7.43         7.42 o
   5   5  13          0.27          3.88        14.98 o
   6   5  13          6.07          4.55         7.72 o
   7   5  13          0.32         -0.25        10.08 o
   8   5  13        117.85        130.70        32.59 o
   9   5  13         17.62         10.13        16.62 o
   1   6  13          1.47          5.30         6.66 o
   2   6  13          8.13          1.65         6.97 o
   3   6  13          3.54          2.73         6.88 o
   4   6  13          3.68          3.78         7.67 o
   5   6  13          6.00         11.02         8.47 o
   6   6  13          3.83          7.75         8.53 o
   7   6  13          0.15         14.88        11.65 o
   8   6  13          0.97          0.24        14.93 o
   0   7  13         13.53         -4.95         9.22 o
   1   7  13         36.78         33.71         9.32 o
   2   7  13         12.27          8.26         6.92 o
   3   7  13          4.89         11.92         7.75 o
   4   7  13          2.20         10.09         7.56 o
   5   7  13          2.71          4.46         8.71 o
   6   7  13          0.03          3.71        10.02 o
   7   7  13         10.67         16.33        11.78 o
   8   7  13          0.46         15.46        18.02 o
   1   8  13          0.31          9.28         7.64 o
   2   8  13          9.54          5.19         7.64 o
   3   8  13          6.85         14.68         8.02 o
   4   8  13         37.69         56.96        11.83 o
   5   8  13          7.17          2.43        13.92 o
   6   8  13         19.89         34.88        13.67 o
   7   8  13         29.33         -1.98        19.15 o
   0   9  13          3.10          6.14        10.86 o
   1   9  13          1.42          3.99         7.01 o
   2   9  13          8.14          3.58         7.05 o
   3   9  13          0.20          4.85         8.52 o
   4   9  13          0.36          1.49         9.47 o
   5   9  13          1.41         -4.91        10.06 o
   1  10  13         10.28         -6.01         6.62 o
   2  10  13          3.71         -3.10         8.17 o
   3  10  13          2.12          6.86         9.25 o
   2   3  14          3.35         15.51        14.60 o
   3   3  14          9.20         22.63        20.01 o
   4   3  14         15.92          2.36        15.56 o
   5   3  14          3.35         17.94        19.04 o
   6   3  14          0.03         -7.04        17.06 o
   0   4  14         17.47         23.41        12.11 o
   1   4  14          0.08          7.11         9.31 o
   2   4  14          2.95         -0.45        11.13 o
   3   4  14          0.18          5.22        16.64 o
   4   4  14          4.84         -0.57        17.35 o
   5   4  14          0.80          4.64        17.42 o
   6   4  14          0.28         -1.18        17.25 o
   1   5  14          9.36         25.32         9.41 o
   2   5  14          4.77          4.94         9.48 o
   3   5  14          2.88         12.82         9.92 o
   4   5  14          0.01         -4.37        10.99 o
   5   5  14          0.26         29.33        30.25 o
   0   6  14         14.84          3.81        10.29 o
   1   6  14          3.24         14.81         9.10 o
   2   6  14          0.42         -3.65         7.72 o
   3   6  14          0.00          3.87         9.07 o
   4   6  14          0.36         16.11        10.67 o
   1   7  14          0.70         -0.74         7.80 o
   2   7  14          0.70          2.47         8.09 o
                                                
