# Supplementary material for: Improving data quality for three-dimensional electron diffraction by a post-column energy filter and a new crystal tracking method
Source: J Appl Crystallogr. 2022 Nov 29;55(Pt 6):1583–91. doi: 10.1107/S1600576722009633 (PMC9721325; doi:10.1107/S1600576722009633)
Supplement: Supplementary file 4 [file j-55-01583-sup4.zip › nb5321ZSM-5_filtered_EXTI_crystal2sup48.hkl]

#
# h,k,l, Fc-squared, Fo-squared, sigma(Fo-squared), status flag
#
data_ZSM-5_filtered_EXTI
_shelx_title ' '
_shelx_refln_list_code          4
_shelx_F_calc_maximum      254.16
_exptl_crystal_F_000       939.25
_reflns_d_resolution_high  0.9000

loop_
 _space_group_symop_operation_xyz
 'x, y, z'
 '-x, -y, -z'
 '-x+1/2, -y, z+1/2'
 'x+1/2, y, -z+1/2'
 '-x, y+1/2, -z'
 'x, -y+1/2, z'
 'x+1/2, -y+1/2, -z+1/2'
 '-x+1/2, y+1/2, z+1/2'

_cell_length_a    20.0220
_cell_length_b    19.8990
_cell_length_c    13.3830
_cell_angle_alpha  90.000
_cell_angle_beta   90.000
_cell_angle_gamma  90.000

_shelx_F_squared_multiplier     1.000

loop_
 _refln_index_h
 _refln_index_k
 _refln_index_l
 _refln_F_squared_calc
 _refln_F_squared_meas
 _refln_F_squared_sigma
 _refln_observed_status
   2   0   0      24032.13      17197.02      1205.14 o
   4   0   0       7662.14       3803.37       268.57 o
   6   0   0       7230.19       4853.90       343.13 o
  10   0   0      18880.36      16623.10      1577.20 o
  14   0   0        224.03        152.40        18.29 o
   2   1   0        496.21        454.71        38.40 o
   4   1   0        630.20        568.14        30.33 o
   8   1   0          5.64         12.92         2.30 o
  10   1   0         52.77         51.16         4.55 o
  12   1   0         29.39         17.00         8.00 o
  14   1   0         59.43         64.38        30.84 o
   2   2   0        265.88        659.93        33.17 o
   4   2   0        116.52        197.91        55.96 o
   6   2   0         81.14        116.53         6.93 o
   8   2   0       1241.24       1680.09        91.69 o
  10   2   0        655.93        568.14        41.94 o
  12   2   0         15.98         18.87         3.26 o
  14   2   0         30.68         33.20         4.41 o
   2   3   0       1117.10        929.64        50.97 o
   4   3   0       3277.55       6129.86       304.42 o
   6   3   0       2081.36       3412.73       211.99 o
   8   3   0        320.17        280.82        17.74 o
  10   3   0        141.16        106.06         6.58 o
  12   3   0       1510.74       1760.58        89.26 o
  14   3   0        261.15        340.72        93.09 o
   2   4   0        381.79        368.60        27.34 o
   4   4   0         34.24         24.46         2.16 o
   6   4   0         12.91         15.32         2.49 o
   8   4   0          6.74         74.49        20.43 o
  10   4   0        157.52        136.96        22.60 o
  12   4   0          0.45          1.94         1.53 o
  14   4   0          3.59          2.23         2.12 o
   4   5   0        548.69        704.82        36.22 o
   6   5   0       1667.03       2244.09       173.61 o
   8   5   0          5.58          6.46         2.20 o
  10   5   0         19.29         24.47         9.14 o
  12   5   0        206.37        129.73        16.10 o
  14   5   0        229.03        265.36        21.33 o
   4   6   0         78.10         54.72         6.69 o
   6   6   0         52.11         43.34         3.52 o
   8   6   0        191.76        327.38        17.72 o
  10   6   0        322.77        303.58        23.49 o
  12   6   0         45.38         30.77         5.45 o
  14   6   0          0.54          5.22         3.51 o
   4   7   0       1808.34       2572.18       158.75 o
   6   7   0         13.43         22.24         4.08 o
   8   7   0         70.91         47.83         3.97 o
  10   7   0         29.89         24.81         3.77 o
  12   7   0        645.23        580.19        53.40 o
  14   7   0        143.36        125.54        16.55 o
   4   8   0         73.58         60.27         6.57 o
   6   8   0         89.47         75.12        19.54 o
   8   8   0       1033.94       1154.50        68.90 o
  10   8   0         29.54         26.81         8.18 o
  12   8   0        145.22        125.74        21.19 o
  14   8   0          7.56         14.85         4.94 o
   6   9   0          3.72         10.26         2.08 o
   8   9   0         12.26         11.10         2.87 o
  10   9   0          0.97          1.25         1.64 o
  12   9   0          3.62         11.60         4.41 o
  14   9   0          4.98          2.49         3.74 o
   6  10   0        126.09        132.35        10.19 o
   8  10   0         50.63         27.16         7.29 o
  10  10   0       1160.50       1664.49        85.41 o
  12  10   0          7.62         10.09         4.13 o
  14  10   0         21.12         21.51         6.54 o
   6  11   0          1.15         10.50         6.13 o
   8  11   0         26.61         21.84         6.91 o
  10  11   0          6.64          6.09         2.32 o
  12  11   0         20.95         10.94         3.39 o
  14  11   0         13.49         13.01         5.39 o
   6  12   0          5.05         20.82         5.82 o
   8  12   0        414.00        356.57        31.92 o
  10  12   0          0.54          2.96         2.02 o
  12  12   0         58.16         93.34        10.54 o
  14  12   0         13.04         13.88         6.95 o
   6  13   0        471.41        617.14        67.91 o
   8  13   0        288.75        200.07        12.88 o
  10  13   0         87.16         96.87         7.48 o
   8  14   0         26.62         26.43         3.88 o
  10  14   0          1.71          3.72         2.82 o
  12  14   0          5.28          3.92         3.15 o
   8  15   0          3.02         10.56         3.06 o
  10  15   0         19.64         30.93         4.70 o
  12  15   0         13.05          6.14         3.29 o
   8  16   0        114.59         79.46         9.76 o
  10  16   0        153.27        116.78        18.40 o
  12  16   0          2.61         -0.61         3.00 o
   8  17   0          0.85          1.22         5.12 o
  10  17   0          0.30          1.98         2.63 o
  12  17   0         63.41         66.96        12.54 o
  10  18   0         24.24         16.84         4.07 o
  12  18   0          2.94         15.26         6.25 o
  10  19   0          3.40          1.05         2.95 o
   1   0   1      21045.97      13576.67      1618.42 o
   2   0   1         84.03         92.18         4.98 o
   3   0   1       9731.56       7360.44      1342.62 o
   4   0   1          0.47         88.65        18.35 o
   5   0   1      64596.19      85696.19      8315.05 o
   6   0   1        539.65        430.43        22.27 o
   7   0   1        658.41       1006.71        62.36 o
   8   0   1         26.43         45.60         3.62 o
   9   0   1        236.82        118.52        17.05 o
  10   0   1        102.94         65.86        14.42 o
  11   0   1        269.77        306.17        37.39 o
  12   0   1        123.22         51.61         8.36 o
  13   0   1        331.55        550.28        87.84 o
  14   0   1         42.54         51.03         8.50 o
  15   0   1        125.38        382.04        41.34 o
   0   1   1      15975.79      12194.75       678.48 o
   1   1   1       3317.39       3971.07       160.61 o
   2   1   1          1.84         78.08         6.73 o
   3   1   1         30.81         73.45         6.20 o
   4   1   1        122.30        113.17        11.73 o
   5   1   1         41.45         32.88         2.72 o
   6   1   1         88.83         75.64         6.84 o
   7   1   1         84.70         88.28         6.33 o
   8   1   1        503.43        723.72        57.28 o
   9   1   1         30.44         13.58         1.45 o
  10   1   1        215.15        154.92        11.43 o
  11   1   1         66.86         39.40         4.77 o
  12   1   1         45.18         59.69        13.16 o
  13   1   1         25.54         20.62         1.99 o
  14   1   1         21.22         13.08         3.37 o
  15   1   1          2.62          9.02         7.89 o
   1   2   1        367.37        794.55        39.90 o
   2   2   1         14.55         70.99        85.39 o
   3   2   1        624.31        802.11        32.95 o
   4   2   1       3929.07       6978.47       244.02 o
   5   2   1       1129.93       1731.84       120.11 o
   6   2   1        152.21        135.90         7.61 o
   7   2   1         16.44         26.98         3.21 o
   8   2   1         59.44         45.61         2.32 o
   9   2   1          4.69          8.61         1.90 o
  10   2   1         75.60         79.44         5.75 o
  11   2   1          7.58         15.62         2.67 o
  12   2   1        224.82        149.69        17.51 o
  13   2   1        132.54        109.92        20.29 o
  14   2   1         82.10         55.73         9.74 o
  15   2   1          3.55          6.18         2.63 o
   0   3   1       5577.66       2793.40       198.47 o
   1   3   1       3288.63       3879.85       193.67 o
   2   3   1          8.69         30.80        17.52 o
   3   3   1        452.19        484.40        22.37 o
   4   3   1        199.32        189.42        12.32 o
   5   3   1         98.56         57.82         4.96 o
   6   3   1          1.94         25.95         8.41 o
   7   3   1       1172.64       1410.88        60.71 o
   8   3   1         22.47         42.10         5.59 o
   9   3   1        145.54        188.47         8.68 o
  10   3   1        113.77         97.05        12.02 o
  11   3   1       1164.74       1106.73        42.81 o
  12   3   1        136.19        138.41         7.69 o
  13   3   1        119.73        134.03         6.74 o
  14   3   1          4.39         44.36        22.22 o
  15   3   1          7.28         14.60         7.16 o
   1   4   1        217.33        187.01        10.72 o
   2   4   1          0.40          6.87         1.80 o
   3   4   1         61.46         36.86         2.82 o
   4   4   1         18.11         39.32        11.29 o
   5   4   1        365.66        372.44        26.46 o
   6   4   1          9.83         11.05         3.71 o
   7   4   1          2.17          8.55         1.71 o
   8   4   1          2.10          5.38         1.41 o
   9   4   1          4.60          6.79         1.20 o
  10   4   1          2.03          4.96         1.24 o
  11   4   1          6.98          3.68         1.25 o
  12   4   1          1.96          4.24         1.23 o
  13   4   1          1.77         11.84         5.41 o
  14   4   1          2.31          5.34         2.59 o
  15   4   1         12.38         11.39         3.27 o
   1   5   1      11147.35      24802.70      1739.61 o
   2   5   1          6.50         11.63         1.91 o
   3   5   1        374.33        264.79        33.19 o
   4   5   1        376.48        380.61        19.58 o
   5   5   1          3.43          7.65         1.17 o
   6   5   1        141.11        201.28         7.93 o
   7   5   1        172.44        177.89         7.43 o
   8   5   1        123.65        227.18        31.31 o
   9   5   1        148.64        130.36        25.43 o
  10   5   1       1018.95        881.60        34.21 o
  11   5   1        716.63        711.60        27.93 o
  12   5   1        180.52        224.70        29.28 o
  13   5   1        269.15        251.86        16.18 o
  14   5   1         24.45         11.32        10.88 o
  15   5   1         27.09         46.03        53.08 o
   2   6   1          4.40          9.97         1.98 o
   3   6   1        155.88         90.62         5.87 o
   4   6   1         16.89         10.73         1.89 o
   5   6   1        431.06        433.57        86.78 o
   6   6   1         11.16          9.83         3.86 o
   7   6   1         20.36         15.43         1.45 o
   8   6   1          2.73          3.75         1.01 o
   9   6   1         11.78         11.93         1.53 o
  10   6   1          8.80         24.55         7.70 o
  11   6   1          9.12          7.96         1.78 o
  12   6   1         26.47         24.50         3.67 o
  13   6   1         29.30         27.08         3.12 o
  14   6   1          0.39          3.51         2.51 o
  15   6   1          3.10         25.18         6.86 o
   2   7   1          4.06         11.98         2.89 o
   3   7   1         32.88         35.19         3.27 o
   4   7   1         36.84         23.74         3.82 o
   5   7   1         18.91         20.89         1.83 o
   6   7   1          5.48         11.45         2.42 o
   7   7   1        158.97        170.18        17.74 o
   8   7   1        148.07         83.47         5.57 o
   9   7   1        162.36        106.77        10.16 o
  10   7   1         27.78         39.71        10.90 o
  11   7   1         17.66         23.76         4.38 o
  12   7   1          0.26         11.66         2.57 o
  13   7   1          2.23          5.85         2.00 o
  14   7   1         15.50         17.00         3.69 o
  15   7   1          0.15          8.25         4.10 o
   3   8   1        225.26        113.65        14.38 o
   4   8   1        430.73        660.07        46.71 o
   5   8   1        104.91        105.84        12.75 o
   6   8   1         34.88         26.94         2.72 o
   7   8   1        495.01        372.60        16.68 o
   8   8   1         30.23         22.73         2.23 o
   9   8   1         10.05         16.20         2.38 o
  10   8   1         29.79         31.78         4.79 o
  11   8   1         17.79         26.67         3.80 o
  12   8   1        382.56        310.63        41.79 o
  13   8   1        222.65        343.24        20.25 o
  14   8   1          8.49         42.11        26.40 o
  15   8   1        155.58        158.49        19.80 o
   3   9   1         17.84        121.23        10.87 o
   4   9   1          0.37          1.12         1.43 o
   5   9   1          1.43          1.88         1.51 o
   6   9   1          2.28          4.32         1.29 o
   7   9   1          7.16         14.34         1.82 o
   8   9   1         65.97         66.95         5.79 o
   9   9   1         25.27         46.36         3.89 o
  10   9   1          0.90          3.60         1.64 o
  11   9   1         21.10         19.67         5.97 o
  12   9   1          0.81          1.13         1.46 o
  13   9   1          4.63          6.82         3.49 o
  14   9   1          0.82          6.00         2.45 o
  15   9   1          0.65          5.85         4.23 o
   4  10   1         33.61         18.84         2.71 o
   5  10   1       1239.20       1127.12       191.98 o
   6  10   1          5.87         29.84         4.48 o
   7  10   1         30.98         23.56         2.46 o
   8  10   1         43.18         41.49         2.85 o
   9  10   1         10.56          5.89         1.73 o
  10  10   1          0.50          4.45         1.50 o
  11  10   1         17.11         23.03         3.59 o
  12  10   1          3.14         10.56         4.46 o
  13  10   1          7.75         10.97         2.93 o
  14  10   1         25.76         30.06        11.61 o
  15  10   1         37.56         94.34        13.89 o
   4  11   1          3.69          3.59         2.62 o
   5  11   1          1.15          3.46         1.86 o
   6  11   1         19.52         20.78         3.52 o
   7  11   1         14.59         12.29         2.68 o
   8  11   1         10.52         21.27         2.30 o
   9  11   1         41.39         24.32         3.35 o
  10  11   1         17.24         12.96         2.01 o
  11  11   1          0.24          3.45         1.63 o
  12  11   1          4.90         11.41         2.55 o
  13  11   1          4.66          2.38         2.51 o
  14  11   1          7.89          9.55         3.42 o
  15  11   1          2.06          6.58         4.60 o
   4  12   1       1294.52       1788.29       184.35 o
   5  12   1         37.61        101.23        58.89 o
   6  12   1         74.42         41.90         4.74 o
   7  12   1         86.16         78.17         6.17 o
   8  12   1         10.57          9.13         1.76 o
   9  12   1          2.06          4.86         1.56 o
  10  12   1         28.55         30.27         2.92 o
  11  12   1         14.80         16.05         2.46 o
  12  12   1        248.00        206.09        22.72 o
  13  12   1        107.26        128.47        24.79 o
  14  12   1         23.83         17.76         5.37 o
  15  12   1          5.42          3.95         4.38 o
   5  13   1         22.14         19.28         4.67 o
   6  13   1          1.37          3.03         2.35 o
   7  13   1        457.00        380.84        35.43 o
   8  13   1         11.74         18.72         5.21 o
   9  13   1        206.58        209.72         9.92 o
  10  13   1         12.92         19.86         3.05 o
  11  13   1        493.24        479.73        21.99 o
  12  13   1         57.16         43.70        13.62 o
  13  13   1         64.53         63.49        15.41 o
  14  13   1         22.41         24.87         6.98 o
  15  13   1          1.11          8.74         5.37 o
   5  14   1          0.00          0.34         4.86 o
   6  14   1          3.05          6.11         2.55 o
   7  14   1          1.35          0.76         2.17 o
   8  14   1          2.46          2.43         2.15 o
   9  14   1          8.75          8.09         2.42 o
  10  14   1          0.91          5.82         1.99 o
  11  14   1          0.47          2.36         1.93 o
  12  14   1          1.98          1.88         2.27 o
  13  14   1          0.44          8.03         3.62 o
  14  14   1          0.41         -1.22         4.16 o
  15  14   1          1.53         -0.12         3.69 o
   6  15   1          1.27          3.43         3.88 o
   7  15   1         20.97         24.57         5.37 o
   8  15   1        318.65        334.62        43.54 o
   9  15   1          1.02          7.39         2.78 o
  10  15   1          0.02          4.51         1.95 o
  11  15   1          7.79          1.09         2.17 o
  12  15   1          0.05          2.62         2.29 o
  13  15   1          0.50          4.78         3.16 o
  14  15   1          3.65          6.57         4.74 o
   6  16   1         61.70         91.76        15.45 o
   7  16   1         36.29         41.98         9.86 o
   8  16   1         15.42         14.94         3.51 o
   9  16   1          2.95          5.62         2.42 o
  10  16   1          0.64          0.92         1.84 o
  11  16   1          2.37          1.25         2.28 o
  12  16   1         22.74         22.01         3.62 o
  13  16   1          1.22          3.28         3.43 o
  14  16   1         20.56         19.78         7.20 o
   7  17   1         16.10          3.76         2.95 o
   8  17   1          4.27          5.71         2.86 o
   9  17   1          0.01          3.01         2.44 o
  10  17   1          1.20          1.81         1.92 o
  11  17   1          8.06         14.09         4.08 o
  12  17   1          0.01          0.32         2.14 o
  13  17   1          0.08          0.82         3.39 o
  14  17   1          1.40          5.15         5.35 o
   7  18   1         20.60         16.77         8.25 o
   8  18   1          2.46          5.81         3.49 o
   9  18   1          0.09          2.98         2.67 o
  10  18   1          3.67          4.42         2.77 o
  11  18   1          2.02          3.33         2.62 o
  12  18   1         77.01         75.83        10.60 o
   7  19   1          0.01          0.82         5.36 o
   8  19   1          7.14         12.49         5.69 o
   9  19   1          0.34          5.99         3.07 o
  10  19   1          2.64          0.40         2.74 o
  11  19   1          2.69          2.12         2.65 o
   8  20   1          0.26          1.94         6.42 o
   9  20   1          0.53          3.19         3.26 o
   0   0   2       5490.95       6892.48       483.94 o
   1   0   2       8731.17       7580.96       482.36 o
   2   0   2       5359.48       7653.45       992.20 o
   3   0   2        219.69        254.52        18.88 o
   4   0   2         75.19        174.50        10.89 o
   5   0   2         99.22        149.88        18.04 o
   6   0   2         68.07        125.97        13.45 o
   7   0   2        114.63        158.85        20.39 o
   8   0   2        536.62       2288.34       324.89 o
   9   0   2        229.57        146.84        18.28 o
  10   0   2        219.54       2814.99       412.23 o
  11   0   2        134.57        107.58        10.17 o
  12   0   2       1538.41        786.30       137.85 o
  13   0   2        104.46         81.05         8.38 o
  14   0   2         90.64        126.79        11.71 o
  15   0   2         22.02         25.25         6.38 o
  16   0   2       1022.82        483.23        52.78 o
   1   1   2        406.92        789.87        68.61 o
   2   1   2        245.80        280.98        10.08 o
   3   1   2       1869.71       2295.91       384.22 o
   4   1   2         86.26        153.64         8.54 o
   5   1   2       1445.94       1634.25        81.48 o
   6   1   2        445.89        445.44        18.61 o
   7   1   2        197.52        202.46         7.73 o
   8   1   2         18.89         15.00         2.33 o
   9   1   2          0.84          7.08         1.48 o
  10   1   2          0.13         13.43         2.93 o
  11   1   2          8.13         15.60         2.80 o
  12   1   2         63.07         53.38         5.34 o
  13   1   2        391.80        355.77        23.15 o
  14   1   2         22.32         34.08         5.26 o
  15   1   2          0.83          2.69         2.57 o
  16   1   2         27.84         14.46         3.52 o
   0   2   2       3599.23       3109.13       248.14 o
   1   2   2        851.85        289.75        34.94 o
   2   2   2          7.50        112.86        16.34 o
   3   2   2         95.97         77.53        10.37 o
   4   2   2          3.19          9.09         0.90 o
   5   2   2        125.47        132.88        10.09 o
   6   2   2         81.05         65.72         7.02 o
   7   2   2         68.43         83.19         6.92 o
   8   2   2         29.72         81.70         5.84 o
   9   2   2        323.28        223.50        24.65 o
  10   2   2          7.75         12.49         2.16 o
  11   2   2          7.59          7.58         1.53 o
  12   2   2         37.09         39.35         8.44 o
  13   2   2          7.71         12.77         2.28 o
  14   2   2          5.74         10.14         2.20 o
  15   2   2          1.25          3.22         2.34 o
  16   2   2         72.54         72.65        19.98 o
   1   3   2         87.43        126.19         8.46 o
   2   3   2       1051.63       1062.42        95.79 o
   3   3   2       1254.87       1886.60       104.63 o
   4   3   2       4481.97       8020.40      1029.26 o
   5   3   2        393.92        387.11        15.52 o
   6   3   2       3177.97       4748.15       228.54 o
   7   3   2        346.49        336.22        14.61 o
   8   3   2         48.29         25.72         1.95 o
   9   3   2         30.51         42.01         2.67 o
  10   3   2          9.26         10.27         1.27 o
  11   3   2         24.29         23.91         7.03 o
  12   3   2          4.31         28.91         9.23 o
  13   3   2        593.90        437.81        70.11 o
  14   3   2         32.90         32.20         3.47 o
  15   3   2          0.16         18.73         8.60 o
  16   3   2         31.43         44.25        11.52 o
   0   4   2         20.33         54.02         3.53 o
   1   4   2         31.82        145.47         8.39 o
   2   4   2         95.83         49.11         5.85 o
   3   4   2          1.30          4.08         1.21 o
   4   4   2          2.51         28.91        16.84 o
   5   4   2          3.07          4.54         0.98 o
   6   4   2          7.63         12.98         2.20 o
   7   4   2          6.95          4.62         1.06 o
   8   4   2        155.08         84.25         4.78 o
   9   4   2          7.13          8.62         2.91 o
  10   4   2         28.88         40.49         3.00 o
  11   4   2          0.32          3.54         1.12 o
  12   4   2          1.09          5.55         1.98 o
  13   4   2          7.77          8.23         2.10 o
  14   4   2          5.10          5.64         2.62 o
  15   4   2          0.03          3.88         2.62 o
  16   4   2         11.53         19.32        11.25 o
   1   5   2       1019.04       1653.31        83.16 o
   2   5   2       1158.18       1246.98        63.54 o
   3   5   2       6788.32      13589.21       675.12 o
   4   5   2        203.80        352.85        21.94 o
   5   5   2       4381.85       5502.39       802.66 o
   6   5   2       1491.80       1553.11        99.68 o
   7   5   2        131.66        246.95        29.32 o
   8   5   2        197.74        157.54        17.26 o
   9   5   2         30.21         27.08         2.29 o
  10   5   2          9.54         18.92         3.58 o
  11   5   2         38.67         65.50        16.53 o
  12   5   2        228.29        213.40        14.19 o
  13   5   2       2217.08       2824.93       142.88 o
  14   5   2        363.79        452.10        33.30 o
  15   5   2         14.77         17.22         4.49 o
  16   5   2        435.18        537.64        72.94 o
   0   6   2        329.51        418.27        31.34 o
   1   6   2         51.36         51.32         6.41 o
   2   6   2         67.14        114.66         9.62 o
   3   6   2          2.02          3.94         1.41 o
   4   6   2          9.12         19.74        11.46 o
   5   6   2          8.48          9.19         1.84 o
   6   6   2          1.93          4.49         1.06 o
   7   6   2         11.60         13.42         1.62 o
   8   6   2          7.51         10.19         1.80 o
   9   6   2         11.54         10.98         2.14 o
  10   6   2          2.30          9.36         2.78 o
  11   6   2         14.55         15.03         2.19 o
  12   6   2          0.28          0.40         1.32 o
  13   6   2         32.96         36.94         7.17 o
  14   6   2          6.67         14.57         2.95 o
  15   6   2          2.61          4.96         2.78 o
  16   6   2         35.52         31.67         9.46 o
   1   7   2         31.09         34.53         5.79 o
   2   7   2         41.44         39.38         3.41 o
   3   7   2        219.92        157.77         9.50 o
   4   7   2       1141.24       1610.02        81.95 o
   5   7   2        123.65        108.82        19.71 o
   6   7   2        177.81        148.39        11.65 o
   7   7   2         11.45         12.79         3.70 o
   8   7   2          2.15          4.00         1.31 o
   9   7   2         18.25         17.41         2.18 o
  10   7   2         21.23         16.56         1.90 o
  11   7   2          6.80         19.57         5.94 o
  12   7   2        110.00        170.59        19.13 o
  13   7   2         51.02         38.50         5.63 o
  14   7   2          5.39         16.13         7.38 o
  15   7   2          3.98          4.94         2.88 o
  16   7   2          0.66          4.73         2.94 o
   1   8   2          8.38        662.81        48.41 o
   2   8   2        418.76        279.30        15.71 o
   3   8   2          5.82          5.96         1.82 o
   4   8   2         76.36         45.72         5.86 o
   5   8   2         43.51         34.00         3.40 o
   6   8   2         11.52         17.03         2.48 o
   7   8   2         68.32         73.75         9.85 o
   8   8   2         48.21         68.24         5.20 o
   9   8   2         38.88         62.47        10.32 o
  10   8   2          4.65          4.71         2.31 o
  11   8   2        138.41        159.41        15.62 o
  12   8   2        397.33        445.88        24.51 o
  13   8   2         84.28        112.85         9.28 o
  14   8   2         39.61         43.05         7.69 o
  15   8   2          0.64          3.46         2.81 o
  16   8   2         16.66         29.56         6.93 o
   2   9   2          6.12         11.17         2.48 o
   3   9   2         33.07         18.27         2.51 o
   4   9   2          3.28          3.58         1.68 o
   5   9   2          4.87         23.96         6.28 o
   6   9   2          5.46          9.93         2.10 o
   7   9   2          1.00          5.88         2.12 o
   8   9   2         10.31          8.44         1.48 o
   9   9   2          3.72          3.72         1.51 o
  10   9   2          0.19          2.73         1.38 o
  11   9   2          0.05          4.67         2.01 o
  12   9   2          0.00         22.15         6.76 o
  13   9   2          2.36          7.87         2.43 o
  14   9   2          1.73          8.31         3.56 o
  15   9   2          0.75         12.83         3.67 o
  16   9   2          5.16          4.91         4.01 o
   2  10   2        279.21        347.42        27.39 o
   3  10   2          2.05          6.71         1.98 o
   4  10   2          8.94          7.26         2.34 o
   5  10   2          0.12          7.48         2.86 o
   6  10   2          6.73         59.61        40.04 o
   7  10   2          4.24          9.73         2.27 o
   8  10   2         73.80         87.18        11.64 o
   9  10   2         15.36         13.21         3.18 o
  10  10   2          9.18         21.14         3.01 o
  11  10   2          0.01         11.48         2.76 o
  12  10   2        186.45        217.85        16.26 o
  13  10   2          0.43          4.75         3.06 o
  14  10   2          3.82          6.87         3.89 o
  15  10   2          3.78          7.56         2.99 o
  16  10   2        132.26        239.19        28.61 o
   2  11   2          0.41          7.96         4.33 o
   3  11   2         67.89         39.88         5.83 o
   4  11   2         52.63         32.17         3.59 o
   5  11   2         30.65         36.38        11.38 o
   6  11   2         13.95         12.78         2.79 o
   7  11   2          7.49          8.51         2.26 o
   8  11   2          1.77          4.33         2.19 o
   9  11   2          6.97         14.65         3.99 o
  10  11   2          1.63          2.25         1.60 o
  11  11   2          0.02          3.16         2.39 o
  12  11   2         17.72         20.21         3.41 o
  13  11   2         42.33         50.24         7.95 o
  14  11   2          0.39          5.10         2.70 o
  15  11   2          2.67         19.65        25.74 o
  16  11   2          1.15          1.71         3.52 o
   3  12   2         28.07         21.82         4.52 o
   4  12   2          2.44          2.27         2.11 o
   5  12   2         25.41         24.83         3.43 o
   6  12   2         36.83         25.51         3.44 o
   7  12   2         51.55         34.92         4.01 o
   8  12   2         22.21         18.68         3.33 o
   9  12   2        206.24        156.00         7.84 o
  10  12   2         51.90         47.86         5.17 o
  11  12   2          5.17          6.57         2.54 o
  12  12   2         22.66         31.07         4.06 o
  13  12   2         10.92         14.00         3.47 o
  14  12   2          9.08         10.72         3.29 o
  15  12   2          3.08          3.21         2.98 o
  16  12   2          6.86          5.22         4.73 o
   3  13   2         97.69         59.76        11.32 o
   4  13   2       2109.42       2511.22       127.57 o
   5  13   2         11.27         19.37         3.26 o
   6  13   2       1049.75       1083.27        56.89 o
   7  13   2        107.22        102.67        10.99 o
   8  13   2          7.49         12.22         4.59 o
   9  13   2         37.79         32.43         6.35 o
  10  13   2         29.84         21.90         3.20 o
  11  13   2         10.25          9.96         2.67 o
  12  13   2         37.94         30.82         4.19 o
  13  13   2        151.78        145.55        11.57 o
  14  13   2          0.23          1.37         2.71 o
  15  13   2          0.55         10.71         3.98 o
  16  13   2         20.76         19.11         6.95 o
   4  14   2          6.70         16.99         5.16 o
   5  14   2          4.71          2.89         2.35 o
   6  14   2          0.24          4.08         2.39 o
   7  14   2         11.31          2.82         2.69 o
   8  14   2        194.91        218.97        24.20 o
   9  14   2          5.73         10.68         2.91 o
  10  14   2         41.56         24.28         3.43 o
  11  14   2          1.58          4.33         2.53 o
  12  14   2          5.68          5.93         2.65 o
  13  14   2          0.49          0.15         2.46 o
  14  14   2          0.10          2.67         4.44 o
  15  14   2          2.05         14.29         5.95 o
  16  14   2          0.76          2.04         4.26 o
   4  15   2         30.41         34.80         9.16 o
   5  15   2         24.92         16.47         3.83 o
   6  15   2          2.84          9.36         2.81 o
   7  15   2         12.21         25.16         4.99 o
   8  15   2          1.66          2.05         2.58 o
   9  15   2          5.09          3.26         2.54 o
  10  15   2          2.28          5.04         2.67 o
  11  15   2          3.02         11.77         3.41 o
  13  15   2          0.40          2.50         2.81 o
  14  15   2          0.17          0.88         3.05 o
  15  15   2          0.01          0.22         4.00 o
  16  15   2         21.05         14.07         6.57 o
   5  16   2          0.62          3.42         3.65 o
   6  16   2         14.42         11.53         3.33 o
   7  16   2          2.17          4.24         2.75 o
   8  16   2         66.56         34.95         4.54 o
   9  16   2        157.92        143.82        12.41 o
  10  16   2         13.77         16.61         3.44 o
  11  16   2          2.83          4.06         2.27 o
  12  16   2         21.40         18.91         7.20 o
  13  16   2          1.74          4.98         2.99 o
  14  16   2          0.09          3.44         3.27 o
  15  16   2          0.48          3.03         4.62 o
   5  17   2          1.05          5.63         5.85 o
   6  17   2         13.02         15.60         3.63 o
   7  17   2          0.01          2.36         2.44 o
   8  17   2          0.00         -0.86         2.24 o
   9  17   2          0.62         -0.12         2.21 o
  10  17   2          0.29          1.55         2.52 o
  11  17   2          3.02          4.36         2.71 o
  12  17   2          2.97          3.02         2.99 o
  13  17   2          0.21         10.53         3.74 o
   5  18   2          2.49         -0.38         5.79 o
   6  18   2          2.02          7.10         3.29 o
   7  18   2          6.27          7.41         2.92 o
   8  18   2          0.27          2.69         2.72 o
   9  18   2         38.68         26.55         8.36 o
  10  18   2          0.75         16.05         6.87 o
  11  18   2          6.33          5.86         2.84 o
  12  18   2         22.49         18.35         4.38 o
   6  19   2          2.78          7.71         6.52 o
   7  19   2          0.28          2.87         2.95 o
   8  19   2          1.68          2.68         2.61 o
   9  19   2          0.13          3.69         2.53 o
  10  19   2          0.14         -0.78         2.55 o
   6  20   2          2.24          4.43         6.03 o
   7  20   2          0.44          6.67         3.27 o
   8  20   2         90.08        107.20        26.80 o
   9  20   2          3.09          4.47         3.07 o
   1   0   3       1939.74       3802.59       353.85 o
   2   0   3       1283.75       2190.76       231.48 o
   3   0   3      33926.28      19885.59      2551.65 o
   4   0   3       4982.29       5733.79      1785.01 o
   5   0   3       9097.21      12437.85      2819.88 o
   6   0   3       1168.08        816.24       234.17 o
   7   0   3       4137.96       3872.49      1656.20 o
   8   0   3        292.89        156.69         8.77 o
   9   0   3         43.86         32.44         5.41 o
  10   0   3        157.49        106.51        35.16 o
  11   0   3        333.49        205.24        19.35 o
  12   0   3         54.82        119.67        16.74 o
  14   0   3         47.89         63.46         7.53 o
  16   0   3         19.16         16.51         5.60 o
  17   0   3         28.47         43.91         8.36 o
   0   1   3       3140.65       6802.95       460.68 o
   1   1   3        835.95       1509.28        60.78 o
   2   1   3        184.49        136.96         7.32 o
   3   1   3          4.10         53.53        29.86 o
   4   1   3          9.30         13.92         3.70 o
   5   1   3          2.28          8.95         1.52 o
   6   1   3         40.52         39.87         3.21 o
   7   1   3         76.48         60.82         3.81 o
   8   1   3         93.94         84.33         5.96 o
   9   1   3          0.79         14.10         3.93 o
  10   1   3          5.30         10.55         3.04 o
  11   1   3         64.42         50.65         7.04 o
  12   1   3         23.22         10.85         2.92 o
  13   1   3          3.55         14.62         2.91 o
  14   1   3         14.01          9.79         4.55 o
  15   1   3          0.63          3.15         2.00 o
  16   1   3         24.76         33.81        10.17 o
  17   1   3          0.15          8.17         3.60 o
   1   2   3        423.13        520.76        25.68 o
   2   2   3          4.95         15.54         5.95 o
   3   2   3       1848.96       2367.32       178.19 o
   4   2   3        727.19        647.02        33.36 o
   5   2   3       1450.52       1637.60        82.57 o
   6   2   3          4.04          4.63         1.80 o
   7   2   3         33.09         61.35         7.94 o
   8   2   3         52.81         53.29        29.74 o
   9   2   3         22.89         26.94         3.48 o
  10   2   3         16.10         25.94        10.67 o
  11   2   3          1.60          6.60         2.13 o
  12   2   3         71.06         87.01         9.48 o
  13   2   3        441.99        358.28        20.03 o
  14   2   3         22.98         28.35         3.37 o
  15   2   3          2.16         11.87         3.27 o
  16   2   3          0.05          6.55         2.69 o
  17   2   3          0.00         -0.40         2.09 o
   0   3   3       1978.36       3027.94       159.75 o
   1   3   3      15062.74      26833.26      1684.43 o
   2   3   3        577.62        583.31        28.02 o
   3   3   3        632.89        509.47        22.99 o
   4   3   3          0.60          5.39         1.28 o
   5   3   3         69.92         51.36         3.75 o
   6   3   3         22.95         24.15         3.14 o
   7   3   3          5.98          9.19         1.72 o
   8   3   3       1132.94       1099.72        39.54 o
   9   3   3       1429.07       1541.12        73.16 o
  10   3   3         12.34         37.39        21.72 o
  11   3   3         99.21         78.03         5.35 o
  12   3   3        173.82        168.49        15.83 o
  13   3   3         27.42         36.06         5.68 o
  14   3   3          0.14         26.66         4.43 o
  15   3   3          0.53         11.35         3.81 o
  16   3   3         22.95         13.67         4.73 o
  17   3   3         73.62         54.84        17.58 o
   1   4   3          6.05         10.00         1.12 o
   2   4   3          8.13          8.34         1.11 o
   3   4   3        432.03        392.70        48.16 o
   4   4   3         12.55         31.19         3.91 o
   5   4   3          9.07         16.88         2.04 o
   6   4   3         19.98         25.49         6.20 o
   7   4   3          1.29          5.88         1.15 o
   8   4   3         11.14          7.57         1.10 o
   9   4   3          0.00          3.47         1.06 o
  10   4   3          2.34          5.58         1.18 o
  11   4   3          8.01          8.84         2.17 o
  12   4   3          5.01          6.86         1.93 o
  13   4   3         95.45         99.29        14.50 o
  14   4   3         11.47         10.80         3.29 o
  15   4   3          4.08          6.32         2.16 o
  16   4   3          0.07          4.58         2.89 o
  17   4   3          2.16          5.98         2.91 o
   0   5   3       9788.64      18641.04       925.07 o
   1   5   3       5876.34       9871.22       394.62 o
   2   5   3        484.44        319.92        19.37 o
   3   5   3          9.42         14.01         1.90 o
   4   5   3         72.39         67.16         9.99 o
   5   5   3         39.21         81.74        51.83 o
   6   5   3         28.34         35.42        10.79 o
   7   5   3        105.91        128.51         9.42 o
   8   5   3       1638.73       1902.26        82.50 o
   9   5   3         31.52         36.84         5.49 o
  10   5   3         44.07         53.21         5.42 o
  11   5   3        295.05        280.65        20.86 o
  12   5   3         66.85         53.78         5.14 o
  13   5   3          0.64         22.04         3.02 o
  14   5   3         74.10         48.00         4.52 o
  15   5   3          7.94          5.41         2.20 o
  16   5   3        358.75        354.79        28.21 o
  17   5   3         12.55         21.05         4.24 o
   1   6   3         38.50         30.01         2.07 o
   2   6   3         14.70         12.96         2.71 o
   3   6   3        337.82        323.01        18.19 o
   4   6   3         73.63         54.51         8.46 o
   5   6   3         84.89        143.74        99.05 o
   6   6   3          9.41         76.02        49.38 o
   7   6   3          7.39        112.65       193.55 o
   8   6   3         32.10         18.92         2.69 o
   9   6   3          4.45          8.91         1.45 o
  10   6   3          2.85          3.20         1.15 o
  11   6   3          9.73         10.80         2.63 o
  12   6   3          1.61          5.84         1.95 o
  13   6   3        146.74        122.75        11.89 o
  14   6   3          2.44          8.85         3.23 o
  15   6   3          0.50          2.78         2.19 o
  16   6   3          0.41          7.28         4.58 o
  17   6   3          3.63          8.45         3.33 o
   0   7   3        118.22         90.00         6.55 o
   1   7   3       1405.33       1767.69       102.16 o
   2   7   3         21.69         12.59         2.04 o
   3   7   3         52.38         55.91         4.37 o
   4   7   3          9.31          9.70         1.90 o
   5   7   3         82.40         89.15        28.29 o
   6   7   3         13.69          8.80         1.89 o
   7   7   3         49.79         33.38         4.62 o
   8   7   3         51.27         33.76         4.73 o
   9   7   3        350.49        301.15        23.17 o
  10   7   3          5.67         22.57         4.60 o
  11   7   3          7.87          6.01         3.86 o
  12   7   3          1.93          5.13         1.96 o
  13   7   3         22.31         30.05         4.68 o
  14   7   3          9.36          9.09         2.44 o
  15   7   3          7.38          5.25         2.45 o
  16   7   3         10.27          9.46         3.92 o
  17   7   3         72.22         79.34        11.44 o
   1   8   3         46.89         61.63        12.49 o
   2   8   3          4.26         12.39         2.08 o
   3   8   3        392.13        255.05        27.14 o
   4   8   3       2956.14       3462.78       174.74 o
   5   8   3        119.72        134.80         8.53 o
   6   8   3        350.29        312.82        17.54 o
   7   8   3        510.97        450.17        89.65 o
   8   8   3        229.40        164.73        14.54 o
   9   8   3         21.79         32.24         4.26 o
  10   8   3          0.68         17.56         5.87 o
  11   8   3          9.21         14.09         3.24 o
  12   8   3        246.81        378.63        62.44 o
  13   8   3        545.39        517.57        40.39 o
  14   8   3        387.81        475.77        31.67 o
  15   8   3         12.14         24.38         9.99 o
  16   8   3          1.55          2.06         2.76 o
  17   8   3         48.43         60.64        18.68 o
   0   9   3         49.06         94.53        21.03 o
   1   9   3         27.81         17.39         2.44 o
   2   9   3          8.10          4.47         2.98 o
   3   9   3          0.16         13.64         3.55 o
   4   9   3         13.71          5.39         1.87 o
   5   9   3          0.19         -0.91         1.53 o
   6   9   3          1.84          5.36         2.88 o
   7   9   3         11.80          7.87         3.21 o
   8   9   3        101.98         90.81        13.69 o
   9   9   3         10.90          4.21         1.48 o
  10   9   3         14.54         18.76         4.70 o
  11   9   3         14.14         22.58         9.15 o
  12   9   3          7.19          6.15         2.25 o
  13   9   3          4.24          8.79         3.64 o
  14   9   3          8.19          4.99         2.32 o
  15   9   3          1.78          2.44         2.24 o
  16   9   3          4.79          0.56         2.41 o
  17   9   3          6.91          7.08         4.58 o
   1  10   3         65.33         52.80         7.93 o
   2  10   3         39.10         18.31         2.64 o
   3  10   3       1668.09       1766.22        90.36 o
   4  10   3         39.23         63.45         5.20 o
   5  10   3        209.59        214.29        12.86 o
   6  10   3         15.11         31.96         6.88 o
   7  10   3        164.66        127.73         8.94 o
   8  10   3         10.47         30.06         3.52 o
   9  10   3          1.11          9.07         2.36 o
  10  10   3         10.64          8.47         2.09 o
  11  10   3         10.76         22.93         7.22 o
  12  10   3         39.45         53.61        13.60 o
  13  10   3        965.52        968.63       166.60 o
  14  10   3         56.35         62.30         8.18 o
  15  10   3          3.96         34.75         6.60 o
  16  10   3          5.78         17.14         4.13 o
  17  10   3          8.24          4.05         3.84 o
   1  11   3         31.51         68.41         7.63 o
   2  11   3          5.50          4.63         1.96 o
   3  11   3          8.80          9.98         3.33 o
   4  11   3          2.83          4.00         2.01 o
   5  11   3          0.44          3.20         1.89 o
   6  11   3          3.84          8.39         3.27 o
   7  11   3          1.80         31.23         6.78 o
   8  11   3          3.16          7.18         2.33 o
   9  11   3          5.29         12.59         3.77 o
  10  11   3         28.56         32.44         9.58 o
  11  11   3          2.52          8.80         2.57 o
  12  11   3          0.38          3.44         2.37 o
  13  11   3         13.25         11.39         3.04 o
  14  11   3          1.24          2.03         1.97 o
  15  11   3          2.13          3.83         2.43 o
  16  11   3          2.05          5.99         3.00 o
  17  11   3         12.02         16.00         5.80 o
   1  12   3         99.07        123.33        17.21 o
   2  12   3          6.35          5.94         2.87 o
   3  12   3         53.74         48.08         8.50 o
   4  12   3        191.11        178.33        11.27 o
   5  12   3        330.91        354.45        29.78 o
   6  12   3          3.46          4.44         2.01 o
   7  12   3         27.50         23.09         3.27 o
   8  12   3         19.85         16.06         3.15 o
   9  12   3         12.82         20.81         3.36 o
  10  12   3          5.70          6.29         2.60 o
  11  12   3          3.23          3.97         2.34 o
  12  12   3        114.41        115.87        11.16 o
  13  12   3          2.04          3.95         2.44 o
  14  12   3         53.50         68.32        17.22 o
  15  12   3          7.40         13.93         3.47 o
  16  12   3          0.05          9.56         4.00 o
  17  12   3          5.84          8.24         5.13 o
   2  13   3        102.52        113.50        11.44 o
   3  13   3        322.46        271.06        16.19 o
   4  13   3          1.65          2.08         2.01 o
   5  13   3         80.34         80.28         9.05 o
   6  13   3         16.71         13.83         3.76 o
   7  13   3         17.18         21.34         3.47 o
   8  13   3        497.33        526.28        29.23 o
   9  13   3       1188.77       1501.36        78.04 o
  10  13   3          3.35          9.47         2.86 o
  11  13   3         10.85         16.62         7.05 o
  12  13   3         91.40         88.05         7.15 o
  13  13   3         16.25         13.82         3.56 o
  14  13   3          1.01          1.17         2.43 o
  15  13   3          0.92          3.26         2.81 o
  16  13   3          0.09         17.22         8.66 o
   2  14   3          1.49         -0.65         4.49 o
   3  14   3         11.16         84.44        57.15 o
   4  14   3          5.54          6.98         3.43 o
   5  14   3         50.37         39.14         4.38 o
   6  14   3          0.95         10.70         4.87 o
   7  14   3         33.50         45.45         4.87 o
   8  14   3         12.19          9.41         2.90 o
   9  14   3          0.13          1.09         2.31 o
  10  14   3          3.87          1.40         2.25 o
  11  14   3          0.62          7.35         2.70 o
  12  14   3          0.41          1.90         2.24 o
  13  14   3         30.21         33.83         5.01 o
  14  14   3          1.59         10.48         4.91 o
  15  14   3          0.21          1.93         2.65 o
  16  14   3          0.42          1.02         3.83 o
   3  15   3         15.00         39.73         7.90 o
   4  15   3          2.34          5.96         2.70 o
   5  15   3          7.61          6.55         2.61 o
   6  15   3          4.88          7.44         2.83 o
   7  15   3         23.52         17.78         3.45 o
   8  15   3        136.85        109.18        11.16 o
   9  15   3         73.08         82.50         6.92 o
  10  15   3          5.44          7.42         2.79 o
  11  15   3          0.46         15.21         7.97 o
  12  15   3          1.17          3.46         2.46 o
  13  15   3          0.19          2.27         2.36 o
  14  15   3          0.22          4.17         3.01 o
  15  15   3          0.79          4.30         3.48 o
   4  16   3        231.05        235.97        16.87 o
   5  16   3         25.57         26.72         4.04 o
   6  16   3        128.42         82.24        11.54 o
   7  16   3         73.75         57.70         5.73 o
   8  16   3          2.66          5.80         2.79 o
   9  16   3          0.15          2.17         2.37 o
  10  16   3          0.01          7.43         4.21 o
  11  16   3          4.13          2.78         2.55 o
  12  16   3          0.42         15.15         4.51 o
  13  16   3         61.78         78.48         7.09 o
  14  16   3          0.22          3.83         2.89 o
   4  17   3          6.80          5.86         3.63 o
   5  17   3          0.03          0.46         2.38 o
   6  17   3          3.75         -0.54         2.11 o
   7  17   3          3.53         13.70         6.49 o
   8  17   3         13.22         10.32         2.94 o
   9  17   3         10.43          6.10         2.85 o
  10  17   3          0.10          2.28         2.47 o
  11  17   3          1.17          2.67         2.59 o
  12  17   3          0.09          3.85         2.79 o
  13  17   3          4.58          6.43         2.94 o
   4  18   3         24.07         32.61        13.09 o
   5  18   3          2.32          4.02         3.08 o
   6  18   3          0.02          0.12         2.53 o
   7  18   3         26.69         34.02         4.52 o
   8  18   3          0.79          1.58         2.49 o
   9  18   3          4.65         11.41         3.17 o
  10  18   3          0.09          3.25         2.78 o
  11  18   3          1.60          1.10         2.51 o
  12  18   3         29.64         21.70         5.85 o
   4  19   3          0.06         -0.32         4.56 o
   5  19   3          0.60          1.10         3.71 o
   6  19   3          0.76         -1.64         2.61 o
   7  19   3          2.73          3.19         2.51 o
   8  19   3          6.68          4.82         2.80 o
   9  19   3          3.46          1.37         2.60 o
  10  19   3          0.19          2.48         2.78 o
   5  20   3          8.68         10.70         4.99 o
   6  20   3          4.21          4.43         3.21 o
   7  20   3          9.51         10.62         4.22 o
   8  20   3          3.05          0.40         2.48 o
   0   0   4       2319.25       1968.05       139.74 o
   1   0   4       9049.86      12135.58       921.29 o
   2   0   4       2561.33       2854.22       399.07 o
   3   0   4        195.11        226.99        11.97 o
   4   0   4        463.72       1588.32       224.45 o
   5   0   4        561.09        325.86        16.99 o
   7   0   4        184.60        252.83        29.87 o
   8   0   4       9609.10      10582.35       746.79 o
   9   0   4        158.11        271.82        23.68 o
  10   0   4        147.34        348.90        63.20 o
  11   0   4        122.28        113.05        19.94 o
  12   0   4       1751.31       1124.98        90.04 o
  13   0   4        644.28        350.12        33.37 o
  14   0   4         45.26         59.22         7.31 o
  15   0   4         10.84         32.58         5.31 o
  16   0   4        109.90        430.13        33.40 o
  17   0   4          1.35         26.71         6.79 o
  18   0   4        127.70        226.21        26.89 o
   1   1   4        587.21        492.95        49.37 o
   2   1   4         96.50         46.28         3.22 o
   3   1   4        834.56        853.65        37.89 o
   4   1   4          6.84         21.20         2.19 o
   5   1   4        991.31       1202.08        97.21 o
   6   1   4         56.88         31.72         2.92 o
   7   1   4          5.07          4.81         0.87 o
   8   1   4          0.64         15.88         4.91 o
   9   1   4         30.99         33.16         3.99 o
  10   1   4          3.44          6.17         1.57 o
  11   1   4         11.48         13.53         3.86 o
  12   1   4         45.66         27.57         3.35 o
  13   1   4         76.74         97.20        14.22 o
  14   1   4         25.77         16.85         4.26 o
  15   1   4         51.29         25.60         4.05 o
  16   1   4          0.76          1.99         2.06 o
  17   1   4          0.04          1.64         2.57 o
  18   1   4          0.45          2.40         2.57 o
   0   2   4         18.34         52.70         3.42 o
   1   2   4       1810.27       2487.64        87.75 o
   2   2   4         15.28         76.38         4.52 o
   3   2   4        123.13        138.82         6.21 o
   4   2   4         34.75         30.41         3.68 o
   5   2   4        190.70        152.80         9.76 o
   6   2   4          3.35         33.93         4.19 o
   7   2   4        257.84        206.89        23.13 o
   8   2   4        210.95        177.96        10.85 o
   9   2   4        910.06        897.49        86.21 o
  10   2   4         35.14         56.32        13.79 o
  11   2   4         23.44         52.97         6.09 o
  12   2   4         32.69         30.57         3.38 o
  13   2   4         22.64         22.70         3.65 o
  14   2   4          2.97          6.53         2.06 o
  15   2   4          0.01          3.02         1.90 o
  16   2   4         10.36         10.35         2.54 o
  17   2   4         71.97         37.70         5.49 o
  18   2   4          1.64          3.35         2.54 o
   1   3   4        209.24        236.06        15.18 o
   2   3   4        316.92        288.34        13.24 o
   3   3   4        110.45        190.73         9.25 o
   4   3   4       1331.83       1596.70        56.83 o
   5   3   4        551.29        661.38       118.20 o
   6   3   4        311.03        300.22        16.53 o
   7   3   4        330.76        198.81        11.60 o
   8   3   4         74.33         42.90         4.82 o
   9   3   4          3.23         17.36         1.89 o
  10   3   4          5.43         16.53         2.02 o
  11   3   4         19.65         25.15         5.61 o
  12   3   4          0.24         17.92         9.46 o
  13   3   4          2.18         10.80         4.27 o
  14   3   4          9.06          6.38         2.98 o
  15   3   4         46.48         46.52        12.69 o
  16   3   4         13.13         17.77         6.01 o
  17   3   4          0.39          2.83         2.39 o
  18   3   4          4.49          4.07         3.02 o
   0   4   4        328.87       1347.87       113.37 o
   1   4   4          8.71         11.46         3.03 o
   2   4   4         37.98         40.39         2.12 o
   3   4   4         25.06         25.34         1.85 o
   4   4   4          5.36         32.56         2.45 o
   5   4   4          9.71         11.40         4.21 o
   6   4   4          6.48         56.83        37.29 o
   7   4   4          8.19          4.41         1.51 o
   8   4   4        238.70        203.01        10.40 o
   9   4   4         22.57         24.66         3.11 o
  10   4   4          5.02         14.49         7.75 o
  11   4   4          5.63         11.05         2.40 o
  12   4   4         23.00         21.97         4.24 o
  13   4   4         12.87         10.89         2.44 o
  14   4   4          5.57          0.48         1.87 o
  15   4   4          0.02          7.75         2.40 o
  16   4   4          6.97          9.44         2.75 o
  17   4   4          3.04          6.85         2.99 o
  18   4   4          1.93          1.84         2.45 o
   1   5   4       1099.74       1192.38        47.45 o
   2   5   4        437.82        432.79        47.85 o
   3   5   4       2013.95       2235.82       137.27 o
   4   5   4         33.75         74.35        13.24 o
   5   5   4         90.15         93.57         8.70 o
   6   5   4         78.32         58.19         4.43 o
   7   5   4          6.67          9.59         1.85 o
   8   5   4         21.20         20.70         2.61 o
   9   5   4        103.41        120.67         7.46 o
  10   5   4          7.50          9.99         2.05 o
  11   5   4          5.23          6.51         1.85 o
  12   5   4         97.06        103.13        10.27 o
  13   5   4        500.48        580.73        31.42 o
  14   5   4        147.86        139.83        25.37 o
  15   5   4        745.91        727.55        39.04 o
  16   5   4          0.01         18.56         6.39 o
  17   5   4          3.92          8.77         6.67 o
  18   5   4          2.36          9.49         3.43 o
   0   6   4        142.65        123.11         7.50 o
   1   6   4        210.49        144.32         9.94 o
   2   6   4         17.79         25.87         2.87 o
   3   6   4          0.44          9.00         4.20 o
   4   6   4         11.86          9.87         3.20 o
   5   6   4          7.33         15.40         2.24 o
   6   6   4         16.33         21.35         4.66 o
   7   6   4          4.83          9.75         2.00 o
   8   6   4         75.70         54.02        13.83 o
   9   6   4         44.59         24.64         2.48 o
  10   6   4          8.18          5.63         2.56 o
  11   6   4          1.22          2.33         1.68 o
  12   6   4          4.35         23.43         3.11 o
  13   6   4          2.48          2.72         1.92 o
  14   6   4          1.36          4.90         2.24 o
  15   6   4          4.78         10.93         2.66 o
  16   6   4          3.20         23.54        11.67 o
  17   6   4          4.09         17.06        14.34 o
  18   6   4          1.86          2.38         3.98 o
   1   7   4         89.80         56.23         3.10 o
   2   7   4         57.22         46.86         3.22 o
   3   7   4        290.78        221.83        13.69 o
   4   7   4          2.89         61.42        27.67 o
   5   7   4         62.36         77.62        22.07 o
   6   7   4         32.34         29.17         3.10 o
   7   7   4         36.87         31.69         3.56 o
   8   7   4         15.14          7.20         1.99 o
   9   7   4         37.93         27.95         3.26 o
  10   7   4          4.04          5.15         2.79 o
  11   7   4          6.27         12.08         2.54 o
  12   7   4         33.90         41.03         4.13 o
  13   7   4        190.52        177.19        11.31 o
  14   7   4         24.79         28.24         3.66 o
  15   7   4          3.50          3.27         2.24 o
  16   7   4          7.53          6.50         2.59 o
  17   7   4          9.72          8.97         3.46 o
  18   7   4          0.00          0.85         2.69 o
   0   8   4       3488.07       4695.75       242.35 o
   1   8   4       1982.85       2226.36       100.83 o
   2   8   4        640.14        679.59        35.83 o
   3   8   4       1042.44        912.47        67.21 o
   4   8   4         49.44         55.09         4.47 o
   5   8   4         16.58         26.62         3.06 o
   6   8   4         51.26         55.72         4.57 o
   7   8   4        458.58        336.08        60.04 o
   8   8   4        469.55        277.91        16.14 o
  10   8   4         84.80        138.74        12.97 o
  11   8   4         34.10         49.14        15.92 o
  12   8   4        201.19        203.81        17.98 o
  13   8   4        118.31        127.01         9.98 o
  14   8   4          0.28          1.49         2.19 o
  15   8   4          3.24         13.95         4.30 o
  16   8   4         11.69         23.52         6.38 o
  17   8   4        179.90        207.30        18.12 o
  18   8   4         14.52         14.72         4.28 o
   1   9   4          5.63          7.39         2.59 o
   2   9   4         13.87          6.80         1.73 o
   3   9   4          5.19          8.06         2.06 o
   4   9   4         24.77         91.79        32.84 o
   5   9   4         73.28         87.18        19.75 o
   6   9   4         14.35         15.96         2.57 o
   7   9   4          6.71         17.32         7.59 o
   8   9   4          9.30         14.21         8.60 o
   9   9   4          4.95          6.11         2.13 o
  10   9   4          1.57          4.82         2.21 o
  11   9   4          0.16         13.39         8.80 o
  12   9   4          2.35          4.87         2.15 o
  13   9   4          9.75          9.25         3.58 o
  14   9   4          7.56          4.72         2.29 o
  15   9   4         13.50         18.72         5.44 o
  16   9   4          1.58          3.17         2.27 o
  17   9   4          2.90          2.87         2.87 o
  18   9   4          0.16          6.73         4.72 o
   0  10   4        824.49        586.79        45.47 o
   1  10   4         16.81         16.23         4.20 o
   2  10   4        210.48        112.73        15.53 o
   3  10   4        182.68        117.68         7.95 o
   4  10   4          8.58         19.02         3.23 o
   5  10   4         17.38         18.54         2.71 o
   6  10   4         26.64         92.74        11.56 o
   7  10   4         32.07         38.45         7.20 o
   8  10   4        834.32        770.12       114.68 o
   9  10   4         61.33         80.33         6.31 o
  10  10   4          6.69         50.32         8.74 o
  11  10   4          6.67         19.98         3.16 o
  12  10   4        185.19        120.97         8.75 o
  13  10   4        116.22        124.84        12.58 o
  14  10   4          1.64          4.91         3.47 o
  15  10   4          0.56          4.25         2.23 o
  16  10   4         22.61         20.76         3.87 o
  17  10   4         14.75          3.95         3.02 o
  18  10   4         10.42         11.23         5.37 o
   1  11   4         60.78         37.73         8.81 o
   2  11   4          1.15          1.99         1.70 o
   3  11   4         35.63         34.13         5.04 o
   4  11   4          0.01          7.39         2.12 o
   5  11   4         40.85         42.79         4.26 o
   6  11   4          5.78         50.47        25.10 o
   7  11   4         11.05          9.77         2.53 o
   8  11   4          1.76          6.22         3.08 o
   9  11   4          0.92          4.99         2.40 o
  10  11   4          3.30          4.34         2.31 o
  11  11   4         15.52          8.07         3.18 o
  12  11   4          0.60          6.23         2.82 o
  13  11   4         23.42         41.84         8.20 o
  14  11   4          4.43          2.42         2.25 o
  15  11   4          0.31         11.42         4.13 o
  16  11   4          0.78          3.09         2.51 o
  17  11   4          0.34          2.75         3.10 o
  18  11   4          3.21         -1.62         3.31 o
   1  12   4        387.87        301.69        17.53 o
   2  12   4         32.44         34.28         3.87 o
   3  12   4        125.40        119.25         8.25 o
   4  12   4         14.86          6.25         2.21 o
   5  12   4         44.64         30.65         6.58 o
   6  12   4          5.66         10.01         2.51 o
   7  12   4        273.29        186.07        25.45 o
   8  12   4         22.69         28.44         3.77 o
   9  12   4        671.35        672.86        76.90 o
  10  12   4         10.35          4.72         2.50 o
  11  12   4         58.45         54.16         5.30 o
  12  12   4         11.82         20.49         3.49 o
  13  12   4          0.06          7.76         3.29 o
  14  12   4          0.02          4.38         2.33 o
  15  12   4          0.84         15.37         7.92 o
  16  12   4          0.22          7.03         3.01 o
  17  12   4         96.85        121.72        32.46 o
   1  13   4          9.30          9.60         2.69 o
   2  13   4        146.74         77.18         6.29 o
   3  13   4          4.61          7.11         4.24 o
   4  13   4        445.87        411.16        47.67 o
   5  13   4         80.30         72.21         9.52 o
   6  13   4        171.92        149.87        10.10 o
   7  13   4        150.63        176.57        11.44 o
   8  13   4         33.15         43.10         9.29 o
   9  13   4         10.04         18.08         3.30 o
  10  13   4          3.44          8.61         2.70 o
  11  13   4         26.39         22.25         5.27 o
  12  13   4          4.71          7.33         5.57 o
  13  13   4         37.82         32.95         6.02 o
  14  13   4         15.09         14.88        10.20 o
  15  13   4         15.27         13.95         3.36 o
  16  13   4         22.12         18.01         6.86 o
   1  14   4          5.59         11.64         7.00 o
   2  14   4          4.36          3.53         2.48 o
   3  14   4          2.74          3.71         2.27 o
   4  14   4          1.30          0.36         2.22 o
   5  14   4          0.03          3.23         2.30 o
   6  14   4          0.06          1.73         2.28 o
   7  14   4          0.06          2.40         2.38 o
   8  14   4          2.83          3.73         2.26 o
   9  14   4          9.76          6.20         2.62 o
  10  14   4          4.96          8.10         2.69 o
  11  14   4          0.62          0.72         2.28 o
  12  14   4          0.43          0.12         2.19 o
  13  14   4          4.33          5.45         2.53 o
  14  14   4          5.21          2.67         2.43 o
  15  14   4          0.98         -1.11         2.54 o
  16  14   4          1.40          6.04         5.76 o
   1  15   4         29.49         17.83         4.73 o
   2  15   4          2.85         -1.38         4.25 o
   3  15   4         21.57         34.06         4.29 o
   4  15   4          0.95         29.71        13.77 o
   5  15   4        474.50        583.77        32.06 o
   6  15   4         19.45         21.14         3.67 o
   7  15   4          2.04          2.49         2.42 o
   8  15   4         22.12         13.26         3.17 o
   9  15   4          3.47          2.34         2.27 o
  10  15   4          0.99          3.14         2.37 o
  11  15   4          7.57          5.67         2.68 o
  12  15   4          0.18          2.18         2.39 o
  13  15   4          8.84         15.54         4.43 o
  14  15   4          0.71          4.42         2.58 o
  15  15   4         10.82          4.67         3.45 o
   2  16   4          0.61          7.92         5.89 o
   3  16   4          1.65          4.55         2.56 o
   4  16   4          7.31          4.12         2.46 o
   5  16   4          0.00          1.26         2.15 o
   6  16   4          1.21          0.80         2.14 o
   7  16   4         29.23         26.52         9.15 o
   8  16   4         99.60         91.15         7.49 o
   9  16   4          1.10          7.21         2.75 o
  10  16   4         19.41         22.63         3.77 o
  11  16   4         21.51         27.96        15.75 o
  12  16   4         31.50         21.86         3.90 o
  13  16   4          0.89          5.35         2.76 o
  14  16   4          1.21          1.82         2.56 o
   2  17   4          1.22          1.64         2.85 o
   3  17   4          4.13          1.51         2.69 o
   4  17   4          1.49          4.72         2.51 o
   5  17   4          0.26          4.83         2.47 o
   6  17   4          3.47          1.86         2.28 o
   7  17   4          0.04          4.82         2.72 o
   8  17   4          2.25          5.08         2.68 o
   9  17   4          1.30         -0.53         2.35 o
  10  17   4          0.66          3.46         2.66 o
  11  17   4          0.83          3.44         2.80 o
  12  17   4          3.98          1.38         2.51 o
   2  18   4          8.27         11.41         7.22 o
   3  18   4         28.63         23.52         8.45 o
   4  18   4          0.78          3.97         2.61 o
   5  18   4          0.15          2.38         2.34 o
   6  18   4          5.68          8.80         4.12 o
   7  18   4         50.84         23.33         4.21 o
   8  18   4         80.75         64.87         8.37 o
   9  18   4        144.22        131.37        12.61 o
  10  18   4          0.54          0.29         2.64 o
  11  18   4          9.46         50.16        14.26 o
   3  19   4          0.33          0.14         3.45 o
   4  19   4          0.02          1.45         2.98 o
   5  19   4          5.10          9.08         3.33 o
   6  19   4          0.49          1.97         2.45 o
   7  19   4          1.65          2.74         2.64 o
   8  19   4          0.00          0.81         2.41 o
   9  19   4          0.07          1.30         2.78 o
   3  20   4          4.96          0.25         5.87 o
   4  20   4          1.11          5.48         4.34 o
   5  20   4          1.35         -0.41         2.61 o
   6  20   4          0.10          1.47         2.65 o
   7  20   4          0.00          4.91         4.11 o
   1   0   5       1510.85       1021.00        51.78 o
   2   0   5       1152.12        854.61        61.19 o
   3   0   5       2386.98       2285.27       521.06 o
   4   0   5        391.08        311.96        85.50 o
   5   0   5        143.73       2165.78       521.57 o
   6   0   5        921.14        742.82        37.86 o
   7   0   5        182.50        501.04        37.25 o
   8   0   5        772.35        551.74        62.30 o
   9   0   5        445.84        370.65        43.46 o
  10   0   5         36.74         77.43         7.98 o
  11   0   5         11.34        243.98        43.58 o
  12   0   5        671.41        402.63        31.68 o
  13   0   5        542.82        376.16        30.99 o
  14   0   5        897.17        477.53        37.55 o
  15   0   5        671.50        692.54        52.98 o
  16   0   5         23.16        114.90        16.02 o
  18   0   5         25.81        128.96        17.31 o
  19   0   5          0.94         72.67        11.82 o
   0   1   5        810.60        763.74        80.30 o
   1   1   5        169.10        104.34         8.68 o
   2   1   5         15.79         24.72         7.87 o
   3   1   5         37.12         20.92         3.32 o
   4   1   5          6.81          6.27         1.27 o
   5   1   5         15.64         18.40         2.97 o
   6   1   5         34.76         32.58         3.01 o
   7   1   5         33.18         16.71         1.55 o
   8   1   5        149.43        101.97        15.23 o
   9   1   5         20.37         19.41         4.09 o
  10   1   5         10.14         11.16         3.16 o
  11   1   5          7.66         10.81         2.81 o
  12   1   5          1.71         17.51         7.23 o
  13   1   5         49.12         30.17         8.06 o
  14   1   5          5.43         10.05         2.50 o
  15   1   5          1.90          6.42         2.37 o
  16   1   5          0.09         14.87         4.31 o
  17   1   5          4.50          3.59         2.24 o
  18   1   5          0.03         48.29        65.07 o
  19   1   5          2.64          1.90         2.54 o
   1   2   5         82.36         75.39         5.07 o
   2   2   5         34.99         62.60        11.82 o
   3   2   5        307.82        342.50        12.66 o
   4   2   5        133.97        104.03         7.18 o
   5   2   5          3.42         38.02         4.68 o
   6   2   5          0.10         26.23        13.23 o
   7   2   5          4.23         22.57         2.64 o
   8   2   5          2.34         19.70         8.88 o
   9   2   5         57.79         59.49         7.12 o
  10   2   5         11.25         13.89         2.26 o
  11   2   5          5.49          5.91         1.85 o
  12   2   5         19.19         18.22         2.69 o
  13   2   5        124.44         89.52        10.73 o
  14   2   5          3.16          6.66         2.28 o
  15   2   5         53.86         39.42         4.23 o
  16   2   5         21.04         19.00         3.06 o
  17   2   5          4.16          4.01         2.10 o
  18   2   5          1.97          4.30         6.38 o
  19   2   5          0.54          3.05         2.83 o
   0   3   5       3154.63       4314.10       349.61 o
   1   3   5        151.69        150.07         6.90 o
   2   3   5        267.11        250.72        11.10 o
   3   3   5        127.39         85.03         5.53 o
   4   3   5         33.78         36.79         7.71 o
   5   3   5         13.96         13.40         2.32 o
   6   3   5         40.63         30.05         4.75 o
   7   3   5         62.52         49.56         4.09 o
   8   3   5        277.22        234.17        35.28 o
   9   3   5        311.99        299.34        16.84 o
  10   3   5        264.46        208.57        43.84 o
  11   3   5          0.21          0.96         2.25 o
  12   3   5         15.13         14.14         3.28 o
  13   3   5         24.52         24.76         7.02 o
  14   3   5         13.76         23.51         3.94 o
  15   3   5          0.57          8.86         4.40 o
  16   3   5          0.37          2.19         2.01 o
  17   3   5          9.12          7.07         2.34 o
  18   3   5          0.00         -0.66         2.34 o
  19   3   5          8.57          5.48         3.05 o
  20   3   5         18.87         18.00         7.02 o
   1   4   5         16.73          9.79         2.11 o
   2   4   5         12.78         17.98         1.79 o
   3   4   5          0.22          4.00         1.45 o
   4   4   5         41.51         18.68         1.70 o
   5   4   5        137.06        107.39         8.75 o
   6   4   5          5.09          4.56         1.58 o
   7   4   5          3.00          5.65         2.29 o
   8   4   5         16.04         17.43         5.03 o
   9   4   5          3.30          6.70         1.93 o
  10   4   5          6.09         21.84         8.69 o
  11   4   5          8.13          3.39         1.78 o
  12   4   5          9.22          1.45         1.74 o
  13   4   5          7.09          4.60         2.19 o
  14   4   5         26.84         35.99         5.93 o
  15   4   5         29.36         22.40         4.22 o
  16   4   5          9.75          4.10         2.04 o
  17   4   5          1.26          1.77         1.91 o
  18   4   5          0.25          0.75         2.59 o
  19   4   5          0.06          0.03         2.27 o
  20   4   5          1.19          2.66         4.11 o
   0   5   5        278.86       1166.38        75.22 o
   1   5   5        242.62        183.70        14.64 o
   2   5   5         13.61         40.64         3.67 o
   3   5   5        482.78        281.91        12.58 o
   4   5   5         15.10         43.18         3.01 o
   5   5   5         70.32         41.83         3.40 o
   6   5   5          8.66          7.17         1.68 o
   7   5   5         73.09         90.36        30.40 o
   8   5   5       1149.38       1240.66        63.99 o
   9   5   5        112.68        137.17        14.78 o
  10   5   5          7.25          3.89         1.75 o
  11   5   5         25.60         33.46         4.05 o
  12   5   5          4.02         17.73         6.82 o
  13   5   5        414.49        485.89        33.25 o
  14   5   5         93.42        134.71        13.49 o
  15   5   5         12.57          6.72         2.37 o
  16   5   5          0.51          6.89         4.40 o
  17   5   5          2.27          1.43         2.75 o
  18   5   5          1.14         24.52        22.64 o
  19   5   5         12.41         11.61         3.84 o
  20   5   5         72.21         53.65        11.78 o
   1   6   5         46.52         36.40         7.84 o
   2   6   5         14.12         20.56         6.76 o
   3   6   5         43.74         48.90         3.08 o
   4   6   5          1.55         23.02         4.34 o
   5   6   5          9.88         13.51         3.00 o
   6   6   5          6.12          6.75         2.04 o
   7   6   5          2.67          4.49         1.61 o
   8   6   5          3.29          1.87         1.59 o
   9   6   5         14.46         15.07         2.52 o
  10   6   5          3.25          1.93         1.64 o
  11   6   5          4.20          5.72         2.22 o
  12   6   5          0.24          3.20         1.85 o
  13   6   5         16.63         27.46         3.57 o
  14   6   5          4.90          5.18         2.90 o
  15   6   5         23.50         25.08         5.90 o
  16   6   5         10.15         20.10         3.23 o
  17   6   5          0.15          3.05         2.07 o
  18   6   5          1.30          2.36         2.67 o
  19   6   5          0.45          1.32         2.90 o
  20   6   5          0.52          3.24         4.95 o
   0   7   5          8.21         16.85         2.21 o
   1   7   5        198.02        104.64        10.89 o
   2   7   5         25.99         22.18         3.00 o
   3   7   5         44.84         22.38         2.60 o
   4   7   5          0.69         28.62        13.28 o
   5   7   5         18.79         46.54        10.68 o
   6   7   5          2.06          5.40         1.79 o
   7   7   5        250.34        181.58        21.42 o
   8   7   5        110.32        149.69        23.12 o
   9   7   5        442.72        334.20        30.24 o
  10   7   5          7.18         14.86         2.53 o
  11   7   5         26.15         32.88         3.74 o
  12   7   5          2.32          5.61         2.27 o
  13   7   5          3.05          7.13         2.50 o
  14   7   5          6.67          7.53         2.50 o
  15   7   5          6.10          4.00         2.17 o
  16   7   5          4.51          2.30         2.08 o
  17   7   5         68.00         63.76         5.88 o
  18   7   5          3.69          4.57         2.90 o
  19   7   5          5.26          6.35         3.21 o
   1   8   5        137.77         78.79         5.33 o
   2   8   5         16.77         12.55         1.77 o
   3   8   5        159.07        161.30         9.32 o
   4   8   5       1118.10       1024.04        96.53 o
   5   8   5        907.68        731.90        46.05 o
   6   8   5         35.29         29.28         4.66 o
   7   8   5        137.56         90.14         9.63 o
   8   8   5        386.01        389.72       109.29 o
   9   8   5         37.23         45.95         5.45 o
  10   8   5          5.82          8.77         5.73 o
  11   8   5         15.51         26.99        11.20 o
  12   8   5        275.72        209.80        13.06 o
  13   8   5          3.48         15.36         3.28 o
  14   8   5        313.78        295.41        17.57 o
  15   8   5         24.58         35.40         4.21 o
  16   8   5          2.54          6.69         2.38 o
  17   8   5         11.40         25.64         7.85 o
  18   8   5          4.45         11.53         3.62 o
  19   8   5          0.11          0.22         2.63 o
   0   9   5         55.20         70.88        13.91 o
   1   9   5          1.01          3.22         1.33 o
   2   9   5          4.88          6.52         2.47 o
   3   9   5          5.70          6.62         2.35 o
   4   9   5          4.46         10.25         2.19 o
   5   9   5          0.32          5.10         1.83 o
   6   9   5         16.10          6.21         2.00 o
   7   9   5          2.12          6.85         5.19 o
   8   9   5         16.26          9.65         2.32 o
   9   9   5          1.19          0.36         1.92 o
  10   9   5          2.86          4.66         2.04 o
  11   9   5          1.54          5.43         2.12 o
  12   9   5          9.02          7.29         2.50 o
  13   9   5          1.62          2.41         3.04 o
  14   9   5          0.05          6.63         2.41 o
  15   9   5          0.11          1.49         1.98 o
  16   9   5          0.15          4.91         3.28 o
  17   9   5          2.32          3.85         2.64 o
  18   9   5          3.99          5.24         3.16 o
   1  10   5        155.27         64.63         4.37 o
   2  10   5         56.82         47.48         5.66 o
   3  10   5        288.66        321.45        16.15 o
   4  10   5        312.03        309.26        50.18 o
   5  10   5         16.32         39.51        17.30 o
   6  10   5         17.48         20.14         4.04 o
   7  10   5          7.87         19.02         2.91 o
   8  10   5        148.83         95.95        10.72 o
   9  10   5          5.88          5.34         2.05 o
  10  10   5          4.59          5.78         2.44 o
  11  10   5         26.41         21.79         8.04 o
  12  10   5        157.01        183.61        34.76 o
  13  10   5        125.67        151.36        25.85 o
  14  10   5        186.05        172.75        19.32 o
  15  10   5         52.51         63.84         6.77 o
  16  10   5          1.37          2.44         2.18 o
  17  10   5          0.04          5.54         2.79 o
  18  10   5          4.64          2.41         2.83 o
   0  11   5         11.14          8.10         2.11 o
   1  11   5         10.82         18.97         2.78 o
   2  11   5          6.80         12.21         6.17 o
   3  11   5          3.05          1.58         1.84 o
   4  11   5          0.56          2.82         1.89 o
   5  11   5         10.14          6.03         2.07 o
   6  11   5          6.80          8.25         2.30 o
   7  11   5          6.91         12.00         2.58 o
   8  11   5         20.78         44.17        10.69 o
   9  11   5         27.58         29.98         3.74 o
  10  11   5         11.04         23.75         6.75 o
  11  11   5          6.86          6.60         2.53 o
  12  11   5          8.46          3.76         3.46 o
  13  11   5          0.59          3.64         2.39 o
  14  11   5          0.01         17.36        11.13 o
  15  11   5          0.53          2.87         2.81 o
  16  11   5          2.75          2.10         2.27 o
  17  11   5          8.45         11.77         3.50 o
   1  12   5          1.79         11.42         1.90 o
   2  12   5          3.94         30.99         7.20 o
   3  12   5         90.85         79.49        13.97 o
   4  12   5        166.35        157.87        10.34 o
   5  12   5          8.72          8.24         2.44 o
   6  12   5         24.49         18.01         3.47 o
   7  12   5         13.83         10.80         2.64 o
   8  12   5         43.88         35.66         4.92 o
   9  12   5         14.85         10.07         2.78 o
  10  12   5          1.17          2.22         2.20 o
  11  12   5          4.88          6.54         2.43 o
  12  12   5         84.52        106.74        19.44 o
  13  12   5         67.76         68.85         6.08 o
  14  12   5         24.39         26.56         3.85 o
  15  12   5          0.69          8.69         2.82 o
  16  12   5          6.34          9.38         3.01 o
  17  12   5          4.56          3.69         2.82 o
   0  13   5        888.01        992.62        52.23 o
   1  13   5        237.43        208.08        32.46 o
   2  13   5        129.02        113.08         8.58 o
   3  13   5         74.24         87.97         8.99 o
   4  13   5          6.68         19.69         4.86 o
   5  13   5         26.85         22.00         3.53 o
   6  13   5         20.65         28.10         4.76 o
   7  13   5        161.80        125.99         8.98 o
   8  13   5         38.48         69.51         6.05 o
   9  13   5        551.29        532.52        56.19 o
  10  13   5         96.05        128.49         9.23 o
  11  13   5          8.81         11.19         2.86 o
  12  13   5          7.57         24.40         5.50 o
  13  13   5          2.72         28.40         4.99 o
  14  13   5          2.63          6.15         3.27 o
  15  13   5          1.12          7.62         3.26 o
  16  13   5          0.92          4.10         2.67 o
   1  14   5          9.39          5.19         1.93 o
   2  14   5          2.83          3.78         2.20 o
   3  14   5         56.32         48.55         5.58 o
   4  14   5          4.87         21.44         5.19 o
   5  14   5        316.97        301.44        17.95 o
   6  14   5          2.31          5.30         2.67 o
   7  14   5          1.31          3.47         2.30 o
   8  14   5          2.84          9.29         3.54 o
   9  14   5          1.50         -0.55         2.17 o
  10  14   5          5.38         15.88         3.32 o
  11  14   5          1.54          0.74         2.35 o
  12  14   5          0.03          6.61         2.70 o
  13  14   5         22.92         30.77         6.15 o
  14  14   5          1.40          6.66         2.66 o
  15  14   5          5.84          5.58         2.58 o
   0  15   5        293.83        334.14        27.45 o
   1  15   5         67.92         59.91         5.79 o
   2  15   5          3.21          0.63         3.07 o
   3  15   5         16.50         10.59         2.90 o
   4  15   5         12.08          7.38         2.62 o
   5  15   5          0.05          1.80         2.31 o
   6  15   5         23.30         18.86         3.38 o
   7  15   5          3.39          5.88         2.58 o
   8  15   5          4.41          2.57         2.30 o
   9  15   5         18.80         16.01         4.06 o
  10  15   5          2.04          5.18         2.53 o
  11  15   5          2.32          9.87         2.88 o
  12  15   5          0.09          1.03         2.49 o
  13  15   5          0.27          2.80         2.43 o
  14  15   5          0.12          3.07         2.65 o
   1  16   5          3.56         12.38         8.34 o
   2  16   5          3.60          2.75         2.29 o
   3  16   5         10.20         11.17         4.80 o
   4  16   5          0.77          2.27         2.36 o
   5  16   5          3.49          1.98         2.20 o
   6  16   5         54.90         28.92         4.15 o
   7  16   5         17.32         15.88         3.38 o
   8  16   5         13.19          9.88         3.07 o
   9  16   5          8.10          5.21         2.79 o
  10  16   5          0.35          2.69         2.52 o
  11  16   5          1.94          4.41         2.56 o
  12  16   5         24.81         15.60         3.67 o
  13  16   5         12.86         18.23         6.59 o
   0  17   5          3.47          0.42         4.52 o
   1  17   5          3.41         12.27         4.41 o
   2  17   5          5.66          2.13         3.44 o
   3  17   5          5.30          2.59         2.43 o
   4  17   5          0.62         -1.44         2.17 o
   5  17   5          0.28          0.03         2.26 o
   6  17   5          0.05          4.31         2.51 o
   7  17   5         10.49          3.74         2.52 o
   8  17   5          0.14         -1.14         2.42 o
   9  17   5         28.61         26.01         4.26 o
  10  17   5          0.10          0.81         2.58 o
  11  17   5          3.42          7.47         3.08 o
  12  17   5          0.50          2.66         2.77 o
   1  18   5          0.25         -0.09         2.89 o
   2  18   5          2.36          4.31         5.10 o
   3  18   5          1.04          3.74         2.62 o
   4  18   5         52.46         34.64         4.63 o
   5  18   5          0.16         17.07         8.08 o
   6  18   5          1.58          4.49         2.53 o
   7  18   5          8.55          8.79         3.06 o
   8  18   5         25.36         21.00         5.33 o
   9  18   5          0.26          2.32         2.88 o
  10  18   5          0.03          9.26         6.24 o
   1  19   5          2.15          0.66         5.88 o
   2  19   5          0.26          5.85         4.19 o
   3  19   5          0.01          0.68         2.61 o
   4  19   5          0.03         -0.24         2.51 o
   5  19   5          0.00          0.53         2.27 o
   6  19   5          0.23         -0.38         2.59 o
   7  19   5          0.00          1.95         2.70 o
   8  19   5          0.10         -1.40         2.98 o
   2  20   5          1.10          0.70         3.57 o
   3  20   5          3.06          9.50         4.25 o
   4  20   5          9.59         17.25         6.61 o
   5  20   5         60.54         55.60         8.18 o
   0   0   6       2051.41       2997.97       290.67 o
   1   0   6        421.04        467.69        33.31 o
   2   0   6        135.87        223.74        25.59 o
   3   0   6        146.55        187.26        12.36 o
   4   0   6          4.68         86.88        31.16 o
   5   0   6        193.37        209.02        31.29 o
   6   0   6          8.73        315.32        82.94 o
   7   0   6       1110.09       1117.30       128.81 o
   8   0   6       3154.40       2621.21       309.04 o
   9   0   6        789.00        335.64        59.44 o
  10   0   6         55.88        160.66        14.01 o
  11   0   6        960.54        750.73        56.19 o
  13   0   6         32.72         49.14         7.47 o
  14   0   6        288.79        143.65        13.66 o
  15   0   6         12.04         49.80         6.84 o
  16   0   6         76.76        176.81        15.94 o
  17   0   6         87.62        260.09        21.84 o
  18   0   6         18.27        188.79        32.11 o
  19   0   6         28.87        226.99        27.45 o
   1   1   6          2.76          4.97         1.08 o
   2   1   6          4.09          8.77         1.66 o
   3   1   6        464.62        403.96        14.94 o
   4   1   6         22.62         31.87         2.49 o
   5   1   6         25.18         25.95         2.17 o
   6   1   6         17.18         15.08         3.50 o
   7   1   6         34.26         48.48        17.42 o
   8   1   6         38.14         38.20         7.47 o
   9   1   6          0.36          6.14         1.96 o
  10   1   6          0.73          3.90         1.94 o
  11   1   6         10.44          5.64         2.07 o
  12   1   6         12.14         24.34         7.44 o
  13   1   6        261.29        172.85        15.71 o
  14   1   6         20.32         10.88         3.43 o
  15   1   6          5.32         10.78         4.10 o
  16   1   6          1.41          3.89         2.27 o
  17   1   6          0.72         14.45         9.39 o
  18   1   6          0.54         -0.77         2.12 o
  19   1   6          0.03          7.06         7.28 o
  20   1   6          0.00          1.27         2.83 o
   0   2   6         87.62         48.91         4.97 o
   1   2   6        278.02        208.69        16.14 o
   2   2   6         41.37         21.38         2.67 o
   3   2   6         28.96         27.96         7.22 o
   4   2   6          0.52          6.00         1.19 o
   5   2   6         53.04         50.29        16.92 o
   6   2   6          2.65          9.24         1.28 o
   7   2   6         21.88         40.72         4.99 o
   8   2   6        220.43        177.14        11.22 o
   9   2   6        236.26        198.56        18.91 o
  10   2   6          0.41          5.19         1.76 o
  11   2   6          5.55          5.49         1.88 o
  12   2   6         12.14          8.64         2.83 o
  13   2   6          0.11          6.56         2.22 o
  14   2   6         26.71         27.29         3.82 o
  15   2   6          1.78          3.93         2.01 o
  16   2   6         11.39         10.06         3.10 o
  17   2   6         11.56          2.54         1.86 o
  18   2   6          1.14          3.63         2.12 o
  19   2   6          2.39          5.71         6.02 o
  20   2   6          6.04          2.82         3.03 o
   1   3   6        295.11        240.50        28.74 o
   2   3   6          0.90         19.96         4.10 o
   3   3   6         16.20         46.03         5.16 o
   4   3   6       2265.78       2575.22        91.08 o
   5   3   6       1376.22       1827.57        64.91 o
   6   3   6        101.82        107.92        11.12 o
   7   3   6         23.09         41.03         2.95 o
   8   3   6        204.97        175.27        20.88 o
   9   3   6          0.39         15.80         6.72 o
  10   3   6         15.78         27.33        12.80 o
  11   3   6         12.20         13.77         3.34 o
  12   3   6        137.40        129.96        12.49 o
  13   3   6        129.41        100.23        23.56 o
  14   3   6        239.17        241.50        48.69 o
  15   3   6          3.86          5.46         2.20 o
  16   3   6          0.01          1.43         1.91 o
  17   3   6          2.51          4.29         2.08 o
  18   3   6          3.44          5.22         2.17 o
  19   3   6          6.78          3.31         2.68 o
  20   3   6          8.17          8.30         3.34 o
   0   4   6         70.99         56.66         4.97 o
   1   4   6          1.80         17.77         3.68 o
   2   4   6          1.01          6.45         1.77 o
   3   4   6          4.27          6.63         1.18 o
   4   4   6         10.46         13.71         1.28 o
   5   4   6          1.67          5.48         1.06 o
   6   4   6          9.84         30.60         5.29 o
   7   4   6          1.69         25.27        11.17 o
   8   4   6          4.49         23.97        10.85 o
   9   4   6          7.00         12.17         3.47 o
  10   4   6          0.68          5.10         1.92 o
  11   4   6          0.32          3.39         1.72 o
  12   4   6         12.29          6.46         2.24 o
  13   4   6          1.10          4.94         2.30 o
  14   4   6          2.09          6.15         2.80 o
  15   4   6          0.11          1.32         1.81 o
  16   4   6          0.19          0.91         1.87 o
  17   4   6          0.56          5.05         2.43 o
  18   4   6          1.73          1.83         2.00 o
  19   4   6          0.15          3.09         2.78 o
   1   5   6          2.50          7.72         3.20 o
   2   5   6         83.08         91.87         5.98 o
   3   5   6       2615.45       3116.36       273.34 o
   4   5   6        828.48        755.34        35.23 o
   5   5   6          8.49         33.63         9.12 o
   6   5   6         63.50         50.82         3.47 o
   7   5   6         42.19         73.26         4.72 o
   8   5   6        522.25        543.41        29.23 o
   9   5   6          2.88         13.91         3.23 o
  10   5   6          7.19          3.65         2.60 o
  11   5   6         19.15         18.34         2.89 o
  12   5   6        157.35        135.78        22.35 o
  13   5   6       1657.05       2170.49       156.93 o
  14   5   6        363.38        376.92        34.04 o
  15   5   6         44.77         35.18         4.17 o
  16   5   6          1.45          1.91         3.18 o
  17   5   6          2.24          6.41         2.31 o
  18   5   6         20.65         16.72         3.12 o
  19   5   6         18.57          4.82         3.18 o
   0   6   6         73.74        629.71        37.06 o
   1   6   6         15.86         12.53         2.17 o
   2   6   6         39.83        429.97        15.94 o
   3   6   6          1.65         10.91         2.43 o
   4   6   6          9.59         10.34         2.31 o
   5   6   6          1.04          2.43         0.99 o
   6   6   6          2.54          1.47         1.19 o
   7   6   6          3.78         30.52        26.88 o
   8   6   6          1.93         17.80         2.66 o
   9   6   6          6.72          6.18         1.98 o
  10   6   6         15.50         12.24         4.98 o
  11   6   6          8.11          4.25         2.05 o
  12   6   6          2.04          1.27         1.91 o
  13   6   6         16.09         21.65         3.33 o
  14   6   6          9.66          8.43         2.64 o
  15   6   6          2.40          3.39         2.18 o
  16   6   6          0.00          0.34         2.02 o
  17   6   6          1.08         11.14         3.26 o
  18   6   6          0.50          4.74         2.36 o
  19   6   6          0.13          0.48         2.79 o
   1   7   6         44.31         35.28         3.24 o
   2   7   6          2.55          5.09         1.41 o
   3   7   6         47.62         41.51         3.20 o
   4   7   6        238.62        231.57        23.59 o
   5   7   6         55.67         79.02        16.62 o
   6   7   6          1.42          7.29         2.76 o
   7   7   6         11.86         19.83         2.70 o
   8   7   6          8.75          7.25         2.10 o
   9   7   6         18.43         10.58         2.36 o
  10   7   6          4.08          6.73         2.13 o
  11   7   6          1.58          0.56         1.90 o
  12   7   6         82.24         64.81         5.60 o
  13   7   6         17.23         16.59         3.06 o
  14   7   6         20.74         17.04         3.06 o
  15   7   6          5.49          1.51         1.94 o
  16   7   6          2.14          4.01         2.11 o
  17   7   6          2.31          3.55         2.23 o
  18   7   6          0.90         -0.09         2.21 o
  19   7   6          0.53          1.83         2.91 o
   0   8   6       1826.29       1956.41       140.71 o
   1   8   6       1861.44       2285.43        81.79 o
   2   8   6         56.73         41.04         3.08 o
   3   8   6          1.66          7.02         1.67 o
   4   8   6         77.62         51.34         3.05 o
   5   8   6          0.88          7.50         1.55 o
   6   8   6          9.67         32.44         6.08 o
   7   8   6          7.43         19.01         3.90 o
   8   8   6        304.23        156.62        14.45 o
   9   8   6         92.20        141.27        11.66 o
  10   8   6        174.99        144.63        23.45 o
  11   8   6        141.77        184.64        31.48 o
  12   8   6         16.38         10.15         2.52 o
  13   8   6         53.55         54.20         5.20 o
  14   8   6          2.47          2.39         2.09 o
  15   8   6          4.26         10.86         2.72 o
  16   8   6          0.32          5.80         2.38 o
  17   8   6         10.31         15.99         5.62 o
  18   8   6          0.85          6.71         2.56 o
   1   9   6          1.75          7.72         1.42 o
   2   9   6          3.79          3.47         1.65 o
   3   9   6         19.19         24.60         3.87 o
   4   9   6         28.46         38.75        17.72 o
   5   9   6          2.72          5.44         2.20 o
   6   9   6          3.29          6.72         2.04 o
   7   9   6          2.92          9.11         6.69 o
   8   9   6          0.03         22.39        13.90 o
   9   9   6          0.91          1.24         1.92 o
  10   9   6          0.86          2.78         2.02 o
  11   9   6          3.28          4.12         3.27 o
  12   9   6          9.93          4.82         2.26 o
  13   9   6         14.68         20.59         3.39 o
  14   9   6          2.15          4.83         2.95 o
  15   9   6          0.49          1.39         2.10 o
  16   9   6          1.14          1.68         2.09 o
  17   9   6          1.32          0.22         2.08 o
  18   9   6          0.05          1.81         2.31 o
   0  10   6        268.83        391.30        34.40 o
   1  10   6         82.44         87.65         7.01 o
   2  10   6         34.27         72.29         5.25 o
   3  10   6          7.02          9.00         1.55 o
   4  10   6          7.39          6.84         2.10 o
   5  10   6         11.10         12.10         2.50 o
   6  10   6          0.27          5.30         2.04 o
   7  10   6         80.83         72.95        10.33 o
   8  10   6        560.47        586.90        45.12 o
   9  10   6         34.14         72.53         9.34 o
  10  10   6         70.00        131.40        10.10 o
  11  10   6        179.54        230.13        27.83 o
  12  10   6         44.42         40.33         5.19 o
  13  10   6          7.38         10.03         2.80 o
  14  10   6         23.09         27.78         4.11 o
  15  10   6          1.85          0.50         2.06 o
  16  10   6          1.23          0.97         2.09 o
  17  10   6          7.56          7.05         2.70 o
   1  11   6          3.69          5.60         1.40 o
   2  11   6          2.72          5.04         1.83 o
   3  11   6         29.91         32.45         6.58 o
   4  11   6          7.80          4.44         2.16 o
   5  11   6         13.14         56.68        29.52 o
   6  11   6         10.84          9.25         3.50 o
   7  11   6          5.48         20.76         3.18 o
   8  11   6          3.74         12.51         2.77 o
   9  11   6          0.63          5.56         3.78 o
  10  11   6          5.70          3.42         2.01 o
  11  11   6          1.43          3.45         2.31 o
  12  11   6         15.38         19.71         3.30 o
  13  11   6         13.69         44.22        12.48 o
  14  11   6          1.11          7.07         3.35 o
  15  11   6          1.39          3.14         2.39 o
  16  11   6          2.76          1.52         2.94 o
  17  11   6          3.25          1.97         2.18 o
   0  12   6         15.42         32.40         3.79 o
   1  12   6        539.74        450.56        25.69 o
   2  12   6          7.88          7.81         1.74 o
   3  12   6          7.46         11.77         2.26 o
   4  12   6          0.26          6.31         4.46 o
   5  12   6         14.55         14.12         2.92 o
   6  12   6          0.46          6.18         2.91 o
   7  12   6          1.43          2.61         2.37 o
   8  12   6         12.88         39.61         5.57 o
   9  12   6        149.79        155.35        10.42 o
  10  12   6          1.38         19.42        11.97 o
  11  12   6         10.27          8.15         2.62 o
  12  12   6          2.99          3.98         2.51 o
  13  12   6         15.30          7.61         2.94 o
  14  12   6          2.10          3.12         2.38 o
  15  12   6          0.90          0.31         2.12 o
  16  12   6          2.59          5.81         2.68 o
   1  13   6        163.57        149.34        11.08 o
   2  13   6          1.23         15.62         3.00 o
   3  13   6         11.21         37.14         6.16 o
   4  13   6       1357.15       1754.00        90.53 o
   5  13   6        786.43       1222.93        96.21 o
   6  13   6         40.37         77.53        20.99 o
   7  13   6         22.40         28.33         3.75 o
   8  13   6        131.68        150.41        10.20 o
   9  13   6          1.45          3.48         2.36 o
  10  13   6         25.29         26.38         3.81 o
  11  13   6          5.94         11.52         2.99 o
  12  13   6        232.59        133.50        26.68 o
  13  13   6         23.16         35.14         5.50 o
  14  13   6        195.61        225.40        30.47 o
  15  13   6          8.92         16.01         3.37 o
   0  14   6        361.72        332.64        24.83 o
   1  14   6          6.15         13.21         2.47 o
   2  14   6          4.56          3.39         2.32 o
   3  14   6          6.02          0.54         2.28 o
   4  14   6         14.94         10.33         2.89 o
   5  14   6          0.90          3.25         2.39 o
   6  14   6         11.72          9.42         3.36 o
   7  14   6          3.21          1.99         2.17 o
   8  14   6         21.44         29.83         5.33 o
   9  14   6          1.06          4.26         2.48 o
  10  14   6         28.24         27.13         4.23 o
  11  14   6          1.83          1.19         2.30 o
  12  14   6         11.75          8.03         2.87 o
  13  14   6          0.70          2.82         3.13 o
  14  14   6          0.07          2.72         2.47 o
   1  15   6          0.56          3.69         1.89 o
   2  15   6          2.05          2.13         2.07 o
   3  15   6          8.27         13.38         3.09 o
   4  15   6        102.74         55.69        10.94 o
   5  15   6         16.44         32.59         4.19 o
   6  15   6         12.11         28.76         3.96 o
   7  15   6         14.21         14.07         3.12 o
   8  15   6          6.69          7.30         2.88 o
   9  15   6          3.62          2.93         2.55 o
  10  15   6          0.96          3.19         2.47 o
  11  15   6          2.30          5.50         2.90 o
  12  15   6         16.63         11.19         3.16 o
  13  15   6          1.51          4.22         2.70 o
   0  16   6          4.33          3.40         2.55 o
   1  16   6         23.15         23.03         2.99 o
   2  16   6          2.45          1.70         1.96 o
   3  16   6          1.62          0.67         2.17 o
   4  16   6          0.50          1.65         2.26 o
   5  16   6          0.57          1.40         2.33 o
   6  16   6          0.00          1.48         2.25 o
   7  16   6         15.95         19.25         3.53 o
   8  16   6          1.07          7.69         2.85 o
   9  16   6          5.31          7.12         2.83 o
  10  16   6          2.89          2.70         2.50 o
  11  16   6         17.03         15.44         7.15 o
  12  16   6          2.07          5.95         3.02 o
   1  17   6          0.47          2.91         2.06 o
   2  17   6          0.98          1.93         2.32 o
   3  17   6          0.67          4.27         3.72 o
   4  17   6         25.79         19.26         3.47 o
   5  17   6          7.70         10.62         4.97 o
   6  17   6          1.26          4.51         2.55 o
   7  17   6          7.18          4.95         2.72 o
   8  17   6          2.42          8.51         3.00 o
   9  17   6          0.59          0.14         2.53 o
  10  17   6          0.01          0.10         2.55 o
  11  17   6          0.00          0.09         2.73 o
   0  18   6         14.15         48.45         7.68 o
   1  18   6         95.70        106.48        10.43 o
   2  18   6          3.05          5.89         2.83 o
   3  18   6          0.67          1.13         2.41 o
   4  18   6          0.08          0.28         2.40 o
   5  18   6          0.68          0.08         2.37 o
   6  18   6          0.04         -0.54         2.30 o
   7  18   6          0.31          3.74         2.93 o
   8  18   6          2.95          7.08         3.15 o
   9  18   6          8.06         12.95         4.55 o
   1  19   6          0.30          4.30         3.04 o
   2  19   6          0.03          1.25         2.53 o
   3  19   6          0.89          0.54         2.49 o
   4  19   6          7.52          6.37         2.87 o
   5  19   6          7.26         11.29         3.84 o
   6  19   6          3.41          3.65         3.95 o
   0  20   6         43.38         28.84        11.38 o
   1  20   6          0.20          7.02         5.63 o
   2  20   6          4.61          9.13         4.16 o
   3  20   6          0.24         -0.96         3.30 o
   1   0   7         23.78         39.46         4.46 o
   2   0   7        403.26       1146.60       226.34 o
   3   0   7       1352.63       1307.11       236.55 o
   4   0   7        252.49        302.12        43.62 o
   5   0   7         66.90         99.18        39.94 o
   6   0   7        329.61        232.12        24.14 o
   7   0   7        124.80        126.26        17.97 o
  10   0   7         33.13         72.03         7.94 o
  11   0   7         25.01        156.18        35.89 o
  12   0   7        616.41        852.97        92.70 o
  13   0   7        550.05        488.02        43.30 o
  14   0   7        122.22        113.79        11.41 o
  15   0   7         55.84         80.70         8.96 o
  16   0   7          0.05         72.47         8.50 o
  17   0   7         14.40        101.00        10.76 o
  18   0   7          0.08         35.65         6.26 o
  19   0   7         28.09        121.59        15.38 o
   0   1   7        110.82         63.27        13.02 o
   1   1   7         11.27          9.89         1.32 o
   2   1   7        109.47         65.38         5.59 o
   3   1   7          0.38          5.18         0.94 o
   4   1   7          6.11          5.76         1.08 o
   5   1   7          9.66          5.20         1.08 o
   6   1   7          4.21         12.54         2.72 o
   7   1   7         11.88         12.95         3.62 o
   8   1   7        609.59        293.10        23.91 o
   9   1   7          5.79         13.67         2.51 o
  10   1   7         17.52         18.35         4.77 o
  11   1   7         18.39         17.37         3.78 o
  12   1   7         79.44         67.06         6.51 o
  13   1   7          3.49          5.21         2.39 o
  14   1   7         13.25          8.18         2.64 o
  15   1   7          0.63          3.70         2.24 o
  16   1   7         13.19         12.04         2.82 o
  17   1   7          2.59          3.28         2.57 o
  18   1   7         21.11         13.32         3.27 o
  19   1   7          0.16          0.79         2.44 o
   1   2   7          9.01         11.73         2.01 o
   2   2   7         27.09         19.77         3.76 o
   3   2   7        110.36        127.08        13.61 o
   4   2   7        878.47        719.62        73.31 o
   5   2   7         26.45         42.78         5.23 o
   6   2   7        106.97         99.29        45.59 o
   7   2   7          4.15          7.94         1.70 o
   8   2   7         17.10         11.68         2.68 o
   9   2   7          2.45          4.95         1.83 o
  10   2   7         32.68         35.03         3.69 o
  11   2   7          0.44         11.52         2.37 o
  12   2   7         52.41         43.75         5.53 o
  13   2   7         53.03         58.38         7.43 o
  14   2   7         29.89         23.10         3.43 o
  15   2   7          0.91          4.74         2.02 o
  16   2   7          1.07          2.62         1.86 o
  17   2   7          0.14          2.73         2.00 o
  18   2   7          0.05          2.40         2.19 o
  19   2   7          2.43          2.85         2.32 o
   0   3   7       1586.88       1808.79        91.13 o
   1   3   7        226.59        261.44        17.69 o
   2   3   7        295.87        249.44        17.23 o
   3   3   7         49.82         45.05         3.11 o
   4   3   7         39.25         32.83         2.52 o
   5   3   7         14.17          7.72         1.46 o
   6   3   7        147.76        105.78         5.40 o
   7   3   7         12.97         28.77         2.60 o
   8   3   7        187.82        141.01        22.96 o
   9   3   7        264.18        114.04        53.32 o
  10   3   7         13.55         12.74         2.37 o
  11   3   7          8.45         29.71        11.90 o
  12   3   7        160.67        138.18        45.44 o
  13   3   7         46.24         16.34         2.99 o
  14   3   7          0.81          1.86         1.96 o
  15   3   7          0.40          2.73         1.94 o
  16   3   7          0.00          2.18         1.94 o
  17   3   7          8.37          3.45         2.11 o
  18   3   7         10.65         20.69         3.43 o
  19   3   7          3.27          4.13         2.41 o
   1   4   7         10.44          3.32         1.25 o
   2   4   7         32.10         28.62         2.94 o
   3   4   7         87.33         74.42         5.74 o
   4   4   7         40.15         51.60        21.04 o
   5   4   7          1.48         37.30        32.46 o
   6   4   7          5.03         16.93         5.23 o
   7   4   7         13.54          7.72         2.02 o
   8   4   7          5.12         14.56         2.66 o
   9   4   7          3.27          3.39         1.87 o
  10   4   7          1.17          5.22         1.97 o
  11   4   7          0.15          2.08         1.89 o
  12   4   7         15.28         19.29         5.81 o
  13   4   7         44.63         52.87        14.19 o
  14   4   7          7.89          4.49         2.08 o
  15   4   7          0.23         -0.01         1.79 o
  16   4   7          1.50          0.44         1.80 o
  17   4   7          0.08          1.88         2.06 o
  18   4   7          0.52          0.88         1.96 o
  19   4   7          0.78          0.42         2.02 o
   0   5   7         29.61         49.84        10.55 o
   1   5   7         38.90         77.64        64.59 o
   2   5   7       1114.34        826.40        49.73 o
   3   5   7          5.65         11.94         4.04 o
   4   5   7         13.10          9.79         3.23 o
   5   5   7         58.87         31.18         2.23 o
   6   5   7        147.05         99.25         6.40 o
   7   5   7        168.84        187.59         9.00 o
   9   5   7        254.84        279.41        22.02 o
  10   5   7         71.22         49.35        11.50 o
  11   5   7        210.74        176.11        11.22 o
  12   5   7        736.00        722.14        38.76 o
  13   5   7          8.72          7.93         2.44 o
  14   5   7         13.56         21.46         4.33 o
  15   5   7          9.98          4.21         2.21 o
  16   5   7         36.18         29.52         3.78 o
  17   5   7         49.77         34.21         4.23 o
  18   5   7         62.58         77.19         9.34 o
   1   6   7         12.03         14.89         1.50 o
   2   6   7          9.80          8.13         1.71 o
   3   6   7        177.10        162.41         7.03 o
   4   6   7        104.67        113.28        30.39 o
   5   6   7         83.48         77.12         7.64 o
   6   6   7         49.34         40.56         4.63 o
   7   6   7         15.88          9.89         1.86 o
   8   6   7          1.87         11.41         2.38 o
   9   6   7          5.43          4.92         1.95 o
  10   6   7          2.45          2.53         1.85 o
  11   6   7          5.81          7.36         2.27 o
  12   6   7         34.49         40.36         5.73 o
  13   6   7         90.80         82.15         7.71 o
  14   6   7          8.81         17.90         3.08 o
  15   6   7          0.85          3.19         2.20 o
  16   6   7         11.65         13.07         8.78 o
  17   6   7          0.01          2.67         2.22 o
  18   6   7          4.69          2.49         2.33 o
   0   7   7        412.58        181.08        10.92 o
   1   7   7        150.25        139.69         6.24 o
   2   7   7          3.16          8.63         2.43 o
   3   7   7          5.54          4.01         1.33 o
   4   7   7          2.35          5.94         1.28 o
   5   7   7          4.56          7.06         1.37 o
   6   7   7         22.99         26.32         6.64 o
   7   7   7         11.58          9.92         1.92 o
   8   7   7         28.26         63.79        18.65 o
   9   7   7         59.29         78.62         8.17 o
  10   7   7         13.85         16.54         2.79 o
  11   7   7          0.04          2.52         2.07 o
  12   7   7          3.01          3.13         2.04 o
  13   7   7          8.16         11.03         3.99 o
  14   7   7          8.27          7.73         2.46 o
  15   7   7          2.24          3.69         2.17 o
  16   7   7         16.41         27.35         5.49 o
  17   7   7          6.62         11.20         2.79 o
  18   7   7          0.92          4.33         2.33 o
   1   8   7        122.54         96.84         6.90 o
   2   8   7        122.88         97.48        10.65 o
   3   8   7          3.30         46.72         3.74 o
   4   8   7       2299.59       2410.29       213.14 o
   5   8   7        514.72        769.89        60.45 o
   6   8   7        790.87        938.10        48.76 o
   7   8   7         14.85         12.65         3.88 o
   8   8   7         40.73         38.06         5.49 o
   9   8   7          1.88          6.34         2.74 o
  10   8   7          4.02          4.62         2.04 o
  11   8   7          0.02          9.66         6.14 o
  12   8   7         42.76         42.46         4.90 o
  13   8   7          4.73         12.31         3.97 o
  14   8   7          6.50          6.15         2.89 o
  15   8   7          5.42          5.70         2.37 o
  16   8   7         21.06         12.81         2.92 o
  17   8   7          0.33         -1.06         1.99 o
   0   9   7         29.80         25.54         3.67 o
   1   9   7          2.56          2.42         1.19 o
   2   9   7          7.33         14.94         2.04 o
   3   9   7          2.43          3.80         1.92 o
   4   9   7          0.08          4.09         1.34 o
   5   9   7          1.51          2.74         1.33 o
   6   9   7          3.99         16.17         3.07 o
   7   9   7          0.45          1.02         1.80 o
   8   9   7         19.97         11.83         2.53 o
   9   9   7          3.47          8.44         4.71 o
  10   9   7          2.15          5.03         2.15 o
  11   9   7          5.62          5.75         2.18 o
  12   9   7          4.96         14.08         3.30 o
  13   9   7          0.06         -0.11         1.87 o
  14   9   7          0.24          1.71         1.96 o
  15   9   7          1.03          3.14         2.09 o
  16   9   7          1.12          6.37         2.40 o
  17   9   7          1.30          3.90         2.29 o
   1  10   7          3.45          8.31         1.72 o
   2  10   7         35.17         37.64         4.92 o
   3  10   7         78.02         89.99        11.41 o
   4  10   7         29.89         34.93         4.05 o
   5  10   7         57.13         51.58         4.16 o
   6  10   7         76.20        107.83         8.64 o
   7  10   7         67.15         64.32        12.97 o
   8  10   7          3.82         55.40        26.88 o
   9  10   7          1.77         10.88         6.37 o
  10  10   7          2.78          1.80         1.95 o
  11  10   7          8.88         14.44         5.09 o
  12  10   7         29.02         28.60         5.47 o
  13  10   7         34.28         42.65         8.92 o
  14  10   7          0.00          6.05         3.53 o
  15  10   7          3.26          1.77         2.08 o
  16  10   7          0.06          2.09         2.21 o
   0  11   7         54.13         41.57         6.94 o
   1  11   7         49.16         30.08         2.55 o
   2  11   7          7.35          9.11         1.89 o
   3  11   7          2.19          1.59         1.52 o
   4  11   7          3.54          3.84         1.61 o
   5  11   7          1.06          3.71         1.69 o
   6  11   7          2.59          3.21         2.22 o
   7  11   7          0.20          9.11         3.08 o
   8  11   7          3.14         40.81        25.33 o
   9  11   7          5.22         16.33         8.56 o
  10  11   7          6.02         70.27        81.48 o
  11  11   7         11.70         11.34         2.76 o
  12  11   7          0.00          1.78         2.11 o
  13  11   7          3.43          2.97         2.36 o
  14  11   7          5.30          4.25         2.39 o
  15  11   7          0.65          2.69         2.25 o
  16  11   7          0.97          3.41         2.32 o
   1  12   7          7.71         13.00         2.08 o
   2  12   7         39.06         35.36         3.94 o
   3  12   7          5.04         20.39         2.66 o
   4  12   7        840.26        889.76        35.27 o
   5  12   7          5.46         37.99         3.87 o
   6  12   7        194.71        194.80        12.33 o
   7  12   7          0.13          9.29         4.34 o
   8  12   7          8.78         13.76         2.93 o
   9  12   7          2.70          2.31         2.08 o
  10  12   7         16.70         14.70         2.93 o
  11  12   7          1.36          9.20         5.24 o
  12  12   7         42.60        120.59        14.93 o
  13  12   7          0.47          7.93         2.77 o
  14  12   7          4.64          7.55         3.57 o
  15  12   7          4.08          4.94         2.59 o
   0  13   7       1026.69       1181.26        62.01 o
   1  13   7         26.69         91.25        29.58 o
   2  13   7         81.19         75.74         5.42 o
   3  13   7         13.27         14.53         2.47 o
   4  13   7         19.47         47.88        13.57 o
   5  13   7          2.18          6.24         2.47 o
   6  13   7         93.07         81.76         6.64 o
   7  13   7          3.79          7.63         2.60 o
   8  13   7         39.41         56.13         6.45 o
   9  13   7         67.18         63.36         5.82 o
  10  13   7         15.34         17.54         5.33 o
  11  13   7          8.51          7.17         2.50 o
  12  13   7         72.01         69.75        12.27 o
  13  13   7         37.72         22.73         3.90 o
  14  13   7          3.98         17.32         4.89 o
   1  14   7          4.46          4.01         1.66 o
   2  14   7          0.02         -1.06         1.43 o
   3  14   7         11.05          3.45         1.79 o
   4  14   7         20.27         19.63         2.91 o
   5  14   7         18.17          8.76         3.86 o
   6  14   7         20.07         10.81         2.80 o
   7  14   7          0.70          0.55         2.06 o
   8  14   7          0.06          1.34         2.20 o
   9  14   7          4.38          1.14         2.22 o
  10  14   7          0.20          2.55         2.29 o
  11  14   7          3.45          3.10         2.35 o
  12  14   7          1.96         12.67         8.31 o
  13  14   7          3.75          5.29         3.47 o
   0  15   7        106.47         95.67         7.38 o
   1  15   7          5.78          6.76         1.81 o
   2  15   7         12.46         25.55         7.59 o
   3  15   7          5.88         13.10         2.44 o
   4  15   7          0.13          6.73         2.84 o
   5  15   7          2.61         -1.19         1.95 o
   6  15   7         14.59         22.80        13.17 o
   7  15   7          2.81         11.98         2.93 o
   8  15   7         19.50         36.56        11.28 o
   9  15   7          4.52          2.08         2.38 o
  10  15   7          0.08          8.76         3.49 o
  11  15   7          0.11          2.97         2.52 o
  12  15   7          0.26          1.85         2.59 o
   1  16   7          0.49          1.02         1.62 o
   2  16   7          5.92          3.42         1.86 o
   3  16   7          0.80          1.07         1.88 o
   4  16   7          6.10         11.89         3.18 o
   5  16   7          0.43          2.84         2.54 o
   6  16   7         33.09         33.73         6.55 o
   7  16   7          0.55          5.99         2.63 o
   8  16   7          5.57          5.80         2.80 o
   9  16   7          0.46          0.37         2.39 o
  10  16   7          0.00         -1.01         2.39 o
  11  16   7          1.22          2.82         2.95 o
   0  17   7         39.97         40.10         4.92 o
   1  17   7          2.08          3.97         1.83 o
   2  17   7          4.16          3.55         1.96 o
   3  17   7          0.04          1.58         2.15 o
   4  17   7          0.16          1.30         2.48 o
   5  17   7          0.03          4.84         3.34 o
   6  17   7          1.17          1.80         2.47 o
   7  17   7          0.31          1.07         2.44 o
   8  17   7          2.35          3.23         2.74 o
   9  17   7          0.46          0.61         2.89 o
   1  18   7          2.52          4.42         2.01 o
   2  18   7          6.05          5.93         2.24 o
   3  18   7          0.61         25.85         4.21 o
   4  18   7        127.51        129.98         9.79 o
   5  18   7         22.13         22.78         4.13 o
   6  18   7         32.87         24.02         4.53 o
   7  18   7          0.16          7.92         4.04 o
   0  19   7          9.78          0.09         4.23 o
   1  19   7          2.73          0.90         2.18 o
   2  19   7          0.32          3.13         2.46 o
   3  19   7          0.11          5.61         3.60 o
   4  19   7          0.01         -0.40         3.28 o
   0   0   8       3968.35       4464.85       707.63 o
   1   0   8       2753.25       2241.74       153.79 o
   2   0   8        139.36        196.26        53.78 o
   4   0   8          9.54         82.55         9.84 o
   5   0   8         60.41         84.75         7.00 o
   7   0   8         76.66        274.65        22.11 o
   8   0   8       2784.54       1441.77       105.74 o
   9   0   8        107.44        317.66        25.19 o
  10   0   8        857.14        735.08        88.71 o
  11   0   8        131.86        153.89        14.03 o
  12   0   8        187.96        172.58        16.17 o
  13   0   8        106.28        120.47        11.82 o
  14   0   8         69.74        123.70        12.24 o
  15   0   8         14.14         51.09         7.05 o
  16   0   8         96.10        110.07        20.66 o
  17   0   8         19.27         62.79         8.13 o
  18   0   8         56.74         71.37        17.12 o
   1   1   8          1.32          6.54         1.55 o
   2   1   8          5.27          4.91         1.43 o
   3   1   8          2.48         33.54        18.35 o
   4   1   8          6.76         12.16         1.49 o
   5   1   8          0.01         27.36        25.84 o
   6   1   8          1.46         33.03         4.79 o
   7   1   8         94.97         65.20         9.10 o
   8   1   8         11.92          8.93         2.29 o
   9   1   8          1.02          5.49         2.06 o
  10   1   8          4.68          7.14         2.17 o
  11   1   8         14.67         13.10         2.75 o
  12   1   8         11.46          5.47         2.43 o
  13   1   8         25.89         15.35         3.02 o
  14   1   8          4.31          1.73         2.14 o
  15   1   8          0.38          4.01         2.28 o
  16   1   8          0.42          2.97         2.52 o
  17   1   8          2.53          1.78         2.26 o
  18   1   8          3.29          2.76         2.37 o
   0   2   8        384.33        308.59        35.96 o
   1   2   8          6.11         17.05         1.63 o
   2   2   8         26.11         30.84         4.59 o
   3   2   8         42.64         48.94         3.73 o
   4   2   8          1.74          2.73         1.37 o
   5   2   8          0.13          4.38         1.24 o
   6   2   8          0.09          7.53         2.48 o
   7   2   8         10.43         11.12         2.24 o
   8   2   8        242.38        246.66        25.73 o
   9   2   8          1.83         20.37         2.91 o
  10   2   8         46.14         64.36         5.54 o
  11   2   8          1.15          3.23         2.00 o
  12   2   8         28.69         19.43         3.13 o
  13   2   8         15.98          7.47         2.37 o
  14   2   8          6.63          7.13         2.26 o
  15   2   8          1.47          3.31         2.00 o
  16   2   8         16.09          7.46         2.50 o
  17   2   8          2.13          0.66         1.88 o
  18   2   8          4.71          3.58         2.20 o
   1   3   8         32.73         21.21         2.17 o
   2   3   8          4.78         10.78         1.52 o
   3   3   8         25.84         16.96         1.46 o
   4   3   8         14.03         13.45         3.88 o
   5   3   8         12.30          9.10         1.95 o
   6   3   8          8.60         24.67         7.81 o
   7   3   8        188.83        117.15        10.72 o
   8   3   8          1.88         18.53         7.95 o
   9   3   8          0.01          6.60         1.99 o
  10   3   8          0.86          4.45         5.45 o
  11   3   8         24.70         15.84         2.79 o
  12   3   8         21.94         19.84         3.06 o
  13   3   8         60.12         45.67         4.52 o
  14   3   8          1.70          4.00         2.01 o
  15   3   8          6.27          2.90         2.06 o
  16   3   8          0.00         -0.16         1.81 o
  17   3   8          9.36          2.54         2.01 o
  18   3   8          5.22          1.33         1.97 o
   0   4   8          1.40          1.86         1.20 o
   1   4   8         21.04         18.29         3.23 o
   2   4   8         33.30         12.30         2.07 o
   3   4   8         16.96         18.46         4.26 o
   4   4   8          1.26          7.40         2.12 o
   5   4   8          1.06          3.52         1.16 o
   6   4   8          4.55          2.35         1.33 o
   7   4   8         17.79         14.36         2.47 o
   8   4   8         47.51         54.20        12.14 o
   9   4   8         10.21          9.90         2.98 o
  10   4   8          0.06          3.31         1.98 o
  11   4   8          1.69          6.33         3.19 o
  12   4   8         13.27         11.01         2.60 o
  13   4   8          2.57          4.84         2.05 o
  14   4   8          0.18          2.14         1.95 o
  15   4   8          0.85          0.25         1.79 o
  16   4   8          0.59          0.73         1.88 o
  17   4   8          0.69          2.29         2.27 o
  18   4   8          0.01          3.07         2.28 o
   1   5   8         42.73         32.30         6.78 o
   2   5   8          6.53         16.91         6.98 o
   3   5   8          4.74         10.24         2.48 o
   4   5   8          1.24          5.61         2.09 o
   5   5   8          2.94         31.92        14.46 o
   6   5   8          9.93         26.90         2.89 o
   7   5   8        636.48        538.51        29.09 o
   8   5   8         19.86         16.05         2.69 o
   9   5   8          0.51         13.30         2.61 o
  10   5   8         27.16         28.66         4.95 o
  11   5   8         88.42         44.66         4.69 o
  12   5   8         50.93         34.38         5.13 o
  13   5   8         95.63         53.40         5.11 o
  14   5   8         10.89          9.38         2.58 o
  15   5   8          4.69          4.94         2.18 o
  16   5   8          2.37          0.93         1.95 o
  17   5   8         32.45         21.61         3.50 o
  18   5   8          0.43          3.16         2.32 o
   0   6   8        157.87        149.93        13.02 o
   1   6   8         12.46         22.60         1.85 o
   2   6   8         21.63         11.10         1.40 o
   3   6   8         10.01         18.52         2.65 o
   4   6   8          4.48          6.64         1.28 o
   5   6   8          6.26          5.65         2.61 o
   6   6   8          2.82          2.78         1.27 o
   7   6   8         13.57         16.07         2.70 o
   8   6   8        183.91        178.45        11.31 o
   9   6   8         36.64         46.03         4.41 o
  10   6   8         19.67         27.73         3.65 o
  11   6   8          5.76          9.38         4.00 o
  12   6   8         30.13         52.63         9.96 o
  13   6   8          1.33          2.75         2.15 o
  14   6   8          4.13          3.70         2.15 o
  15   6   8          0.42          3.09         2.19 o
  16   6   8         15.80          6.82         2.67 o
  17   6   8          0.96          0.65         2.17 o
   1   7   8         22.67         16.58         2.64 o
   2   7   8         22.21         26.42         3.91 o
   3   7   8          3.49         15.43         2.24 o
   4   7   8        390.67        397.22        20.59 o
   5   7   8         47.35         74.35        12.90 o
   6   7   8         38.50         29.74         3.97 o
   7   7   8          1.18          7.85         1.81 o
   8   7   8          9.15          4.15         2.00 o
   9   7   8          0.83          0.66         1.83 o
  10   7   8          8.98          9.15         2.43 o
  11   7   8          2.72          4.17         2.25 o
  12   7   8         60.59         67.06         5.80 o
  13   7   8          2.27         11.54         2.62 o
  14   7   8          0.60         11.69         2.73 o
  15   7   8          4.07         10.18         2.79 o
  16   7   8          5.71          6.97         3.02 o
  17   7   8          5.29          2.12         2.33 o
   0   8   8         49.66        187.00        11.12 o
   1   8   8       1863.13       2498.72        95.50 o
   2   8   8          3.25         21.22         2.90 o
   3   8   8         44.20         38.99         3.01 o
   4   8   8          5.65         28.12         6.38 o
   5   8   8          6.86         11.29         2.13 o
   6   8   8         47.69         45.18         5.76 o
   7   8   8         10.53         46.14        14.44 o
   8   8   8         66.43         72.19         6.97 o
   9   8   8        275.70        234.92        17.96 o
  10   8   8         15.89         22.22         3.22 o
  11   8   8         26.53         28.67         3.65 o
  12   8   8         33.44         29.27         3.74 o
  13   8   8          0.17          7.02         4.22 o
  14   8   8          2.67          4.05         2.28 o
  15   8   8          0.81          2.79         2.07 o
  16   8   8          1.04          5.08         2.41 o
   1   9   8          9.57          4.87         1.40 o
   2   9   8          5.05          5.59         2.80 o
   3   9   8          1.80          4.12         1.29 o
   4   9   8          1.88          2.07         1.28 o
   5   9   8          1.94         13.42         2.23 o
   6   9   8          5.27         12.05         2.26 o
   7   9   8          1.53          6.20         2.20 o
   8   9   8          7.76          3.74         2.03 o
   9   9   8          2.67          4.54         2.02 o
  10   9   8          0.63          3.99         2.05 o
  11   9   8         10.86          3.89         2.14 o
  12   9   8          0.87          2.23         1.96 o
  13   9   8          0.03          0.52         1.93 o
  14   9   8          2.74          1.79         2.09 o
  15   9   8          0.65         -0.46         1.96 o
  16   9   8          0.00          0.21         2.09 o
   0  10   8        241.32        229.50        13.64 o
   1  10   8        738.16        616.71        33.55 o
   2  10   8         14.34         19.30         3.85 o
   3  10   8          4.40          6.72         1.75 o
   4  10   8          0.20          5.73         1.64 o
   5  10   8          5.96          1.63         1.44 o
   6  10   8          7.01         10.16         2.45 o
   7  10   8          1.00         16.74         7.00 o
   9  10   8        175.69        182.50        13.24 o
  10  10   8        147.33        117.55         8.49 o
  11  10   8         29.02         21.43         5.11 o
  12  10   8          9.59          7.63         2.49 o
  13  10   8          3.54          7.23         2.53 o
  14  10   8          4.82          2.52         2.23 o
  15  10   8          4.03          2.38         2.33 o
   1  11   8          4.87          7.12         1.80 o
   2  11   8          2.02          4.03         1.48 o
   3  11   8          6.78          9.59         3.54 o
   4  11   8         53.43         54.73         7.75 o
   5  11   8         11.59         29.28         6.42 o
   6  11   8         14.18         16.48         2.63 o
   7  11   8          3.99          6.02         2.35 o
   8  11   8          0.59         10.56         5.10 o
   9  11   8          0.30         17.44        13.11 o
  10  11   8          0.60          1.37         1.99 o
  11  11   8          0.65          1.24         2.11 o
  12  11   8          9.59          1.64         2.21 o
  13  11   8          7.19         10.52         2.97 o
  14  11   8          2.41         13.40         9.38 o
  15  11   8          0.01          0.18         2.25 o
   0  12   8         99.29         85.69         6.74 o
   1  12   8        172.82        171.02        10.95 o
   2  12   8          2.02          5.19         1.55 o
   3  12   8         12.97         11.10         1.90 o
   4  12   8          1.50          1.16         1.45 o
   5  12   8          1.00          3.84         1.72 o
   6  12   8          0.60          2.69         1.85 o
   7  12   8          7.84         23.40        10.26 o
   8  12   8         13.24         18.65         4.31 o
   9  12   8          8.74         18.97         3.30 o
  10  12   8          1.79          6.87         2.53 o
  11  12   8          0.74          5.20         2.52 o
  12  12   8          0.28          0.55         2.27 o
  13  12   8          1.28          2.48         2.41 o
  14  12   8          3.48          3.50         2.58 o
   1  13   8         18.12         14.93         5.42 o
   2  13   8          0.77          3.54         1.54 o
   3  13   8         24.55         32.93         4.22 o
   4  13   8        180.54        130.16         7.38 o
   5  13   8         12.15         10.45         2.24 o
   6  13   8          1.86          3.33         2.52 o
   7  13   8         92.91         73.83         9.46 o
   8  13   8          0.91         11.93         3.22 o
   9  13   8          0.02          2.93         2.30 o
  10  13   8          8.41         13.57         3.32 o
  11  13   8         21.99          9.84         2.86 o
  12  13   8         83.89         96.16        12.38 o
  13  13   8         82.53         70.77        21.39 o
   0  14   8         24.32         33.65         4.24 o
   1  14   8         21.21         19.44         2.37 o
   2  14   8          4.27          5.40         1.73 o
   3  14   8         11.59          6.11         1.72 o
   4  14   8          0.61          0.80         1.52 o
   5  14   8          0.35          4.47         2.40 o
   6  14   8          0.02          1.54         1.91 o
   7  14   8          0.85         -0.62         2.35 o
   8  14   8          5.58         18.04         6.79 o
   9  14   8          9.06          7.64         2.84 o
  10  14   8          2.03          4.45         2.40 o
  11  14   8          0.12          3.66         2.47 o
  12  14   8          0.35          0.65         2.50 o
   1  15   8          1.14          2.15         1.61 o
   2  15   8          0.78          2.21         1.51 o
   3  15   8          3.48         12.31         2.17 o
   4  15   8         12.94         20.45         3.34 o
   5  15   8         14.52         12.77         3.57 o
   6  15   8          3.26          4.27         2.52 o
   7  15   8          3.58         10.46         3.02 o
   8  15   8          0.39          2.61         2.46 o
   9  15   8          0.46          1.38         2.41 o
  10  15   8          2.14          6.23         2.77 o
  11  15   8          2.34          0.23         2.83 o
   0  16   8          8.76         32.64         4.35 o
   1  16   8          9.17         15.27         2.83 o
   2  16   8          3.73          2.55         1.75 o
   3  16   8          0.30          1.95         1.65 o
   4  16   8          0.01          2.42         1.97 o
   5  16   8          0.44          4.40         2.28 o
   6  16   8          0.98          6.42         2.71 o
   7  16   8          6.30          3.19         2.49 o
   8  16   8          2.30          5.86         4.97 o
   9  16   8          1.74          3.99         3.50 o
   1  17   8          2.63          1.38         1.68 o
   2  17   8          0.21          2.92         1.84 o
   3  17   8          1.81          4.44         2.05 o
   4  17   8         10.03          3.95         2.11 o
   5  17   8          1.88         12.19         3.39 o
   6  17   8          1.27          5.07         2.82 o
   7  17   8          1.23          2.25         3.41 o
   0  18   8          3.82          6.21         2.80 o
   1  18   8         57.08         57.08         7.76 o
   2  18   8          0.33         -0.77         1.83 o
   3  18   8          0.01          1.84         2.15 o
   4  18   8          0.12          1.48         2.88 o
   1   0   9        204.61        229.96        18.17 o
   2   0   9        363.84        178.39        15.09 o
   3   0   9        120.55         78.33        10.03 o
   4   0   9        860.84       1064.51       187.39 o
   6   0   9        691.36        300.61        24.43 o
   7   0   9        219.68        201.53        32.60 o
   8   0   9         24.20         50.66         6.43 o
   9   0   9          2.30         87.92        15.43 o
  10   0   9         52.99         74.70         8.44 o
  12   0   9          1.66        173.43        15.30 o
  13   0   9         91.00        124.56        12.28 o
  15   0   9          9.60        143.88        13.74 o
  16   0   9          9.46         39.75         6.49 o
  17   0   9         25.13         51.60         7.43 o
   0   1   9        616.46        426.49        44.36 o
   1   1   9          7.10         18.40         1.66 o
   2   1   9         20.84         27.95         4.32 o
   3   1   9          3.62          4.33         1.47 o
   4   1   9          1.20         10.09         4.04 o
   5   1   9          0.68          4.72         1.98 o
   6   1   9          2.75          5.52         1.91 o
   7   1   9          3.39         31.53        17.87 o
   8   1   9         59.04         34.30         3.80 o
   9   1   9          1.52          4.82         2.16 o
  10   1   9         95.67         74.53         8.31 o
  11   1   9          2.23          2.31         3.07 o
  12   1   9          1.55         19.61         6.73 o
  13   1   9          3.16          2.23         2.21 o
  14   1   9          2.03          4.79         2.46 o
  15   1   9          0.13          6.80         2.84 o
  16   1   9          3.68          3.54         2.52 o
  17   1   9          0.09          4.72         2.58 o
   1   2   9         15.99         13.00         2.61 o
   2   2   9         18.45         36.65        11.74 o
   3   2   9          3.14         17.12         4.80 o
   4   2   9         92.67         79.85         5.02 o
   5   2   9         21.45         19.24         2.88 o
   6   2   9         14.70         27.32         6.05 o
   7   2   9         61.04         35.60         3.74 o
   8   2   9          0.12          1.27         1.87 o
   9   2   9          2.66          2.52         2.17 o
  10   2   9          7.14          3.54         1.89 o
  11   2   9          2.72          1.76         1.82 o
  12   2   9         22.18         13.24         2.73 o
  13   2   9          7.46          3.57         2.12 o
  14   2   9          1.22         -0.02         1.88 o
  15   2   9          5.76          5.70         2.38 o
  16   2   9          1.50          0.04         1.94 o
  17   2   9          4.72          1.69         2.23 o
   0   3   9        142.17        131.60         8.15 o
   1   3   9         35.43         30.23         3.01 o
   2   3   9         16.43         29.47         4.42 o
   3   3   9          9.78         12.90         2.50 o
   4   3   9          1.96          3.04         1.15 o
   5   3   9          7.25          9.64         3.08 o
   6   3   9          3.26          3.40         2.49 o
   7   3   9         45.88         34.45         4.65 o
   8   3   9         15.72         14.19         2.63 o
   9   3   9         80.84         49.36        13.79 o
  11   3   9         17.79         18.67         2.99 o
  12   3   9         43.85         29.51         3.65 o
  13   3   9          1.06          2.26         2.00 o
  14   3   9          2.66          1.79         1.88 o
  15   3   9          0.78         -0.17         1.85 o
  16   3   9          0.06         -0.58         1.80 o
  17   3   9         27.54         14.61         3.12 o
   1   4   9          2.96          2.40         1.02 o
   2   4   9          0.02          6.47         1.15 o
   3   4   9          0.69          7.22         1.67 o
   4   4   9          0.05          5.44         2.74 o
   5   4   9          1.22          8.47         3.05 o
   6   4   9         23.05         19.25         3.31 o
   7   4   9          1.36          5.75         2.08 o
   8   4   9         14.95          5.24         2.08 o
   9   4   9          3.75          2.16         1.93 o
  10   4   9          1.93          2.28         1.99 o
  11   4   9          2.11          6.21         2.12 o
  12   4   9          5.69          8.23         2.38 o
  13   4   9          0.46          0.83         1.74 o
  14   4   9          6.72          5.54         2.24 o
  15   4   9          0.28          0.85         1.98 o
  16   4   9          0.23          2.72         2.15 o
  17   4   9          0.13          1.73         2.18 o
   1   5   9        244.19        270.99        12.42 o
   2   5   9         57.08        120.02        11.79 o
   3   5   9         12.26         16.58         2.07 o
   4   5   9         11.51          4.45         1.29 o
   5   5   9          4.86          4.17         1.47 o
   6   5   9          7.56          9.74         3.09 o
   7   5   9          2.15         11.74         2.55 o
   8   5   9        232.48        285.58        51.38 o
   9   5   9        106.74        185.76        16.51 o
  10   5   9        766.75        903.25        76.68 o
  11   5   9          5.16         10.64         3.06 o
  12   5   9         55.03         54.81         5.45 o
  13   5   9          9.88          9.79         3.06 o
  14   5   9         24.54         21.14         3.41 o
  15   5   9          0.96          3.02         2.16 o
  16   5   9         41.34         15.69         3.17 o
   1   6   9          2.78          8.30         1.67 o
   2   6   9          0.01          7.63         2.47 o
   3   6   9          2.81         27.56        46.12 o
   4   6   9         12.46         39.46        19.36 o
   5   6   9          4.19         13.26         2.14 o
   6   6   9          1.74          0.81         2.32 o
   7   6   9         25.47          7.49         2.23 o
   8   6   9         13.00         11.64         2.54 o
   9   6   9          1.48          5.97         4.64 o
  10   6   9          6.90         18.85         3.09 o
  11   6   9          0.12          3.80         2.03 o
  12   6   9          0.00         10.29         3.85 o
  13   6   9          2.38         11.54         2.70 o
  14   6   9          6.69         25.85        11.07 o
  15   6   9          4.04          2.33         2.23 o
  16   6   9          0.01          0.66         2.65 o
   0   7   9          7.37         13.76         5.07 o
   1   7   9         36.11         39.93         8.05 o
   2   7   9          5.17         12.45         2.08 o
   3   7   9          8.06          9.13         1.65 o
   4   7   9          2.66          3.72         1.39 o
   5   7   9          1.15          5.84         1.72 o
   6   7   9          9.75          6.84         2.19 o
   7   7   9          1.06          2.52         1.89 o
   8   7   9         38.80         30.57         3.62 o
   9   7   9          3.25          2.75         1.93 o
  10   7   9         19.51         13.53         3.86 o
  11   7   9          0.19          0.79         1.82 o
  12   7   9          2.22          4.75         2.16 o
  13   7   9          0.01          8.25         2.54 o
  14   7   9          4.91          5.20         2.38 o
  15   7   9          0.05          0.16         2.26 o
  16   7   9         11.54          8.52         3.17 o
   1   8   9          2.61         15.19         1.71 o
   2   8   9        147.92        123.71         5.77 o
   3   8   9         50.90         37.74         4.68 o
   4   8   9         44.12         88.22        17.05 o
   5   8   9        136.89        170.50        26.54 o
   6   8   9        252.81        246.29        30.92 o
   7   8   9         36.05         29.77         3.75 o
   8   8   9          0.12          3.32         1.97 o
   9   8   9          5.36          3.89         1.98 o
  10   8   9          0.65          3.10         1.97 o
  11   8   9          7.02          1.32         1.89 o
  12   8   9        109.68        113.38         8.30 o
  13   8   9         23.81         12.62         2.98 o
  14   8   9         56.59         50.81         5.30 o
  15   8   9          0.70          5.36         2.46 o
   0   9   9         15.77         22.28         4.04 o
   1   9   9          3.68          6.96         1.47 o
   2   9   9          0.61          5.52         1.46 o
   3   9   9          1.25         17.34         3.98 o
   4   9   9          1.69          2.86         1.52 o
   5   9   9          0.28          1.75         1.63 o
   6   9   9          0.51          3.78         1.85 o
   7   9   9          2.58          6.73         2.20 o
   8   9   9          2.86          4.56         2.04 o
   9   9   9          4.01          2.07         1.97 o
  10   9   9         23.32         28.69         7.21 o
  11   9   9          0.64          0.79         2.19 o
  12   9   9          3.45          3.77         2.19 o
  13   9   9          0.11          0.91         2.03 o
  14   9   9          0.15          1.44         2.19 o
  15   9   9          1.14         -0.58         1.96 o
   1  10   9         36.18         24.49         3.94 o
   2  10   9         38.51         40.10         3.36 o
   3  10   9         13.61         35.59         9.64 o
   4  10   9        273.59        258.91        16.60 o
   5  10   9        375.48        473.17        31.71 o
   6  10   9        160.47        143.39        10.10 o
   7  10   9         10.16         27.87         5.13 o
   8  10   9          3.22          5.10         2.17 o
   9  10   9          2.54          3.72         2.13 o
  10  10   9          2.79          2.96         2.11 o
  11  10   9          0.78          7.15         6.19 o
  12  10   9          1.38          2.33         2.11 o
  13  10   9          5.18          7.80         2.73 o
  14  10   9          3.63          1.27         2.34 o
   0  11   9          1.04         10.92         5.06 o
   1  11   9         14.23         12.35         2.75 o
   2  11   9          9.83          8.81         2.44 o
   3  11   9          5.36          5.28         1.60 o
   4  11   9          1.56          5.87         1.83 o
   5  11   9          1.29          3.08         1.75 o
   6  11   9          0.11          1.42         1.88 o
   7  11   9          1.48          7.14         3.35 o
   8  11   9         24.25         20.75         3.39 o
   9  11   9         19.61         10.75         2.72 o
  10  11   9          0.13          1.70         2.10 o
  11  11   9          0.04          1.43         2.38 o
  12  11   9         13.59         11.81         2.97 o
  13  11   9          0.00          0.77         2.38 o
   1  12   9          1.77          3.14         1.82 o
   2  12   9          5.59          8.47         2.04 o
   3  12   9          3.41          8.86         1.74 o
   4  12   9         87.23         68.60         8.67 o
   5  12   9          2.93         10.73         3.77 o
   6  12   9          0.37          7.72         4.21 o
   7  12   9          3.30          1.71         2.17 o
   8  12   9          1.84          6.32         3.25 o
   9  12   9          2.27          2.61         2.23 o
  10  12   9          6.02          2.55         2.16 o
  11  12   9          0.01          2.93         2.26 o
  12  12   9         65.80         57.25        12.54 o
   0  13   9         17.68         14.14         3.00 o
   1  13   9         34.73         50.06         6.60 o
   2  13   9         22.90         16.19         2.13 o
   3  13   9         24.99         27.68         4.57 o
   4  13   9          0.97          0.25         1.54 o
   5  13   9          9.99         10.84         2.24 o
   6  13   9          0.01          2.19         2.01 o
   7  13   9         24.15         36.34         6.51 o
   8  13   9         78.70         70.25         6.85 o
   9  13   9         76.98         92.26        21.91 o
  10  13   9         12.63         31.64        11.68 o
  11  13   9         29.67         28.19         4.34 o
   1  14   9          1.34          3.65         1.61 o
   2  14   9          2.26          3.34         1.84 o
   3  14   9          3.62          6.13         1.71 o
   4  14   9         24.04         17.85         2.80 o
   5  14   9          2.07          6.77         2.00 o
   6  14   9          3.03          2.61         2.30 o
   7  14   9          0.30          4.92         2.46 o
   8  14   9          2.58          0.21         2.31 o
   9  14   9          0.95          0.40         2.22 o
  10  14   9          0.23          2.04         2.95 o
   0  15   9         17.06         29.64         4.08 o
   1  15   9          6.80          4.42         2.07 o
   2  15   9          7.49          6.99         1.86 o
   3  15   9          0.19          1.75         1.61 o
   4  15   9          0.25          5.32         1.87 o
   5  15   9          0.74          2.77         1.81 o
   6  15   9          9.34          8.51         3.10 o
   7  15   9          2.54          1.83         2.54 o
   8  15   9          1.12         12.84         5.26 o
   9  15   9          4.61          2.04         3.46 o
   1  16   9          1.04         -0.37         1.61 o
   2  16   9          4.18          5.41         1.90 o
   3  16   9          4.32          6.45         2.09 o
   4  16   9          1.18          4.76         2.27 o
   5  16   9          9.00          5.90         2.23 o
   6  16   9          5.08         10.95         2.98 o
   7  16   9          0.77          8.91         3.73 o
   0  17   9          1.15          6.94         3.02 o
   1  17   9          1.09         -0.63         1.73 o
   2  17   9          0.56          1.27         2.05 o
   3  17   9          0.00          1.02         1.74 o
   4  17   9          0.18          0.60         2.02 o
   0   0  10         95.99         97.22         9.14 o
   1   0  10        636.99       1238.77        63.05 o
   2   0  10        121.58         82.67        21.30 o
   3   0  10         27.88         30.17         3.47 o
   5   0  10          3.75         42.53         5.76 o
   7   0  10         34.25        103.39        25.14 o
   8   0  10        200.27        134.73        12.66 o
   9   0  10         17.61         71.54         8.12 o
  10   0  10        243.66        117.77        20.60 o
  11   0  10        145.89         75.56         8.78 o
  14   0  10         14.14         47.78         6.98 o
   1   1  10         36.13         47.86        13.15 o
   2   1  10          0.38          4.77         1.70 o
   3   1  10         47.99         52.62        29.27 o
   4   1  10         14.06         27.07         3.20 o
   5   1  10        351.85        228.56        19.31 o
   6   1  10          2.54         13.45         2.50 o
   7   1  10          0.28          5.46         5.01 o
   8   1  10          3.34          6.12         2.24 o
   9   1  10          0.55          4.77         2.95 o
  10   1  10          1.65          2.09         2.02 o
  11   1  10          0.96          5.86         3.36 o
  12   1  10          9.20          7.45         2.44 o
  13   1  10         14.69         13.55         3.92 o
  14   1  10          0.02         -0.51         2.04 o
  15   1  10          0.02          7.89         2.64 o
  16   1  10          0.91         -0.02         2.35 o
   0   2  10        120.56        139.78        20.42 o
   1   2  10         51.33         91.82        29.37 o
   2   2  10          0.64         10.03         3.90 o
   3   2  10         18.56         11.08         1.96 o
   4   2  10          0.05          8.69         4.27 o
   5   2  10          2.16          3.74         2.19 o
   6   2  10          0.13          3.22         1.94 o
   7   2  10          1.22          5.08         1.94 o
   8   2  10         20.69         48.13        10.35 o
   9   2  10         11.24         13.71         2.65 o
  10   2  10         55.35         40.60         4.24 o
  11   2  10          1.23          3.29         2.00 o
  12   2  10          3.10          4.33         2.21 o
  13   2  10          6.41          5.23         2.22 o
  14   2  10          2.28          1.71         1.90 o
  15   2  10          0.13         -0.24         2.00 o
  16   2  10          1.90         -1.12         2.29 o
   1   3  10         28.64         21.17         1.79 o
   2   3  10          2.50         22.18         3.88 o
   3   3  10          4.50          8.14         3.15 o
   4   3  10         14.30         21.43         2.47 o
   5   3  10        110.54         64.07        13.50 o
   6   3  10          0.18         17.84         3.54 o
   7   3  10         15.10         10.14         2.31 o
   8   3  10         16.52         19.39         2.87 o
   9   3  10          6.41          7.64         4.11 o
  10   3  10          0.35          0.97         2.43 o
  11   3  10          0.52          4.44         2.04 o
  12   3  10         11.27          0.81         1.70 o
  13   3  10          8.92          6.81         2.31 o
  14   3  10          3.06          1.28         2.04 o
  15   3  10          2.70          4.13         2.27 o
  16   3  10          3.26          2.33         2.27 o
   0   4  10         35.55         28.12         3.26 o
   1   4  10         38.55         42.02         2.64 o
   2   4  10          1.80         11.87         6.63 o
   3   4  10          1.45          5.58         1.44 o
   4   4  10          2.44          5.28         1.76 o
   5   4  10          1.03          8.76         2.37 o
   6   4  10          4.03          6.53         2.28 o
   7   4  10          0.73          2.53         1.93 o
   8   4  10         21.13          8.94         2.39 o
   9   4  10         10.43          6.38         2.15 o
  10   4  10         11.90         10.80         3.59 o
  11   4  10         20.37          6.86         2.84 o
  12   4  10          0.44          0.95         1.73 o
  13   4  10          1.64          0.71         1.85 o
  14   4  10          0.17          3.88         2.11 o
  15   4  10          0.01          1.12         2.18 o
   1   5  10        248.64        300.05        12.42 o
   2   5  10         12.25         70.94         4.70 o
   3   5  10         83.75        103.90         7.69 o
   4   5  10        368.78        430.79        21.05 o
   6   5  10         46.63        188.02        16.59 o
   7   5  10          9.34         24.89         3.37 o
   8   5  10         29.84         39.01         5.93 o
   9   5  10         17.11         20.18         3.08 o
  10   5  10          6.07          3.04         1.93 o
  11   5  10          1.24          4.25         2.25 o
  12   5  10         69.07         25.72         4.87 o
  13   5  10          9.58         10.82         2.93 o
  14   5  10          5.27          2.41         2.15 o
  15   5  10          6.50          6.55         2.63 o
   0   6  10        160.86         98.15         7.80 o
   1   6  10          0.01         37.93        11.55 o
   2   6  10          0.00          4.64         1.35 o
   3   6  10          6.02          7.01         1.65 o
   4   6  10          5.58          6.51         1.81 o
   5   6  10          1.51          6.97         2.34 o
   6   6  10          1.44          5.24         2.23 o
   7   6  10          0.38          4.22         2.10 o
   8   6  10         35.88         56.10        15.54 o
   9   6  10          0.02         23.58         6.98 o
  10   6  10         27.35         41.57         7.04 o
  11   6  10          0.01          6.04         2.31 o
  12   6  10          0.66          3.32         2.25 o
  13   6  10          1.47          4.29         2.64 o
  14   6  10          0.04         -1.57         1.95 o
  15   6  10          0.34         -0.67         2.51 o
   1   7  10          0.25          7.62         1.56 o
   2   7  10          0.07         11.51         4.89 o
   3   7  10          9.03         19.08         7.42 o
   4   7  10        138.98        125.99         8.49 o
   5   7  10          4.91         21.05         3.14 o
   6   7  10          6.67          7.75         2.59 o
   7   7  10          2.66          5.48         2.37 o
   8   7  10          1.10          3.98         1.94 o
   9   7  10          1.07          4.88         2.05 o
  10   7  10          5.79          3.54         2.06 o
  11   7  10          4.53         14.75         4.26 o
  12   7  10         47.77         43.70         4.78 o
  13   7  10         25.72         17.90         3.36 o
  14   7  10          6.22          3.88         2.57 o
   0   8  10        224.50        149.70        13.55 o
   1   8  10         80.57        110.71         7.61 o
   2   8  10         19.94         10.59         2.73 o
   3   8  10          0.09         13.75         3.63 o
   4   8  10          1.69          3.46         1.93 o
   5   8  10          8.41          6.78         2.81 o
   6   8  10         10.83          8.35         6.38 o
   7   8  10        160.39        169.54        10.93 o
   8   8  10         41.54         43.44         4.55 o
   9   8  10         69.42         68.50         5.90 o
  10   8  10          4.82          4.25         2.20 o
  11   8  10        120.48        132.83        16.82 o
  12   8  10          7.56         12.23         2.96 o
  13   8  10         24.69          7.54         2.56 o
  14   8  10          0.18          1.33         2.99 o
   1   9  10          0.13          3.44         1.44 o
   2   9  10          2.17          3.89         1.45 o
   3   9  10          0.95          2.98         1.57 o
   4   9  10          0.03          5.59         1.91 o
   5   9  10         42.79         43.14         6.29 o
   6   9  10          1.79          5.10         2.16 o
   7   9  10          1.08         10.21         5.17 o
   8   9  10          0.42          2.25         1.98 o
   9   9  10          0.83          1.43         2.10 o
  10   9  10          0.30          2.32         2.03 o
  11   9  10          1.22          3.12         2.32 o
  12   9  10          1.33          0.38         1.89 o
  13   9  10          0.12          2.30         2.14 o
   0  10  10         86.37        104.36        16.08 o
   1  10  10        103.83        107.95         5.33 o
   2  10  10         62.08         45.17         9.58 o
   3  10  10         15.18         15.52         5.18 o
   4  10  10          4.09         11.09         2.15 o
   5  10  10          1.95          3.64         2.17 o
   6  10  10         38.70         32.13         3.97 o
   7  10  10          3.31          3.01         2.24 o
   8  10  10          0.00         22.85        10.22 o
   9  10  10         12.20         13.40         4.19 o
  10  10  10          3.85         10.07         2.72 o
  11  10  10         24.90         21.05         3.52 o
  12  10  10          0.02          2.44         2.17 o
  13  10  10          2.66          3.96         3.78 o
   1  11  10          1.53          5.19         1.57 o
   2  11  10          1.12         12.78         7.30 o
   3  11  10          0.49          4.99         2.73 o
   4  11  10          0.00          1.56         1.64 o
   5  11  10          1.69         29.85        11.32 o
   6  11  10          0.26          4.00         2.19 o
   7  11  10         11.44         10.21         2.71 o
   8  11  10          0.53          2.77         2.13 o
   9  11  10          1.49          0.91         2.11 o
  10  11  10          0.16          3.17         2.92 o
  11  11  10          1.04          2.82         2.39 o
  12  11  10          0.67         -0.64         2.79 o
   0  12  10         80.93         65.63         8.24 o
   1  12  10         15.20         22.80         3.11 o
   2  12  10          0.35          0.97         1.44 o
   3  12  10          7.15         15.67         2.28 o
   4  12  10          0.40          1.72         1.75 o
   5  12  10          6.40          5.17         2.18 o
   6  12  10          1.50         -0.29         2.14 o
   7  12  10         28.96         43.02         8.47 o
   8  12  10         12.35         14.19         3.04 o
   9  12  10         63.56         63.58         8.67 o
  10  12  10          1.63          3.72         2.48 o
  11  12  10         14.29          8.57         5.68 o
   1  13  10          6.41          8.45         1.79 o
   2  13  10          0.52          5.10         1.70 o
   3  13  10          4.14          6.95         2.37 o
   4  13  10         13.02         25.17         6.83 o
   5  13  10         58.47         56.08         4.85 o
   6  13  10          7.98         15.86         3.18 o
   7  13  10         30.71         27.41         4.03 o
   8  13  10          6.84         11.76         3.07 o
   9  13  10          2.93         10.03         3.92 o
   0  14  10          1.08          0.64         2.13 o
   1  14  10          2.32          1.78         1.54 o
   2  14  10          0.37          1.79         1.61 o
   3  14  10          0.06          1.99         1.74 o
   4  14  10          0.42          0.77         1.78 o
   5  14  10          0.55         -0.67         1.85 o
   6  14  10          1.53          0.71         2.11 o
   7  14  10          0.27          7.34         4.66 o
   8  14  10          0.04          3.96         3.24 o
   1  15  10          0.41          3.19         1.63 o
   2  15  10          2.36          4.20         1.74 o
   3  15  10          4.26         12.88         6.29 o
   4  15  10          0.34          3.74         1.84 o
   5  15  10          0.99          1.70         2.19 o
   6  15  10          7.65          4.82         2.64 o
   0  16  10          0.38          1.09         2.43 o
   1  16  10          0.85          9.44         3.21 o
   2  16  10          2.60          3.48         1.78 o
   3  16  10          1.12          9.78         4.00 o
   1   0  11        121.17        189.05        19.62 o
   2   0  11         19.30         81.65        11.00 o
   3   0  11        348.83        281.04        22.71 o
   6   0  11         56.91         73.97        13.37 o
   7   0  11         75.63        135.21        12.68 o
   8   0  11         11.51         95.52        18.86 o
  10   0  11         31.52         70.81         9.00 o
  11   0  11         32.51         62.49        11.70 o
  12   0  11        126.88        104.13        16.16 o
  13   0  11        332.01        270.72        23.04 o
  14   0  11         26.55         43.58        12.59 o
   0   1  11        115.42         99.22         9.43 o
   1   1  11          8.62         18.68         3.99 o
   2   1  11         21.48         13.98         1.84 o
   3   1  11          9.11          5.38         1.92 o
   4   1  11          3.22          9.63         2.35 o
   5   1  11          0.21          5.45         2.11 o
   6   1  11         18.28         12.80         2.60 o
   7   1  11         10.23          9.35         2.42 o
   8   1  11          0.90          5.20         3.21 o
   9   1  11          1.98          3.99         2.64 o
  10   1  11          3.95         10.21         2.59 o
  11   1  11          6.02          7.08         2.43 o
  12   1  11          0.84          6.83         2.54 o
  13   1  11          0.04          3.91         2.41 o
  14   1  11          1.13          4.38         2.50 o
   1   2  11         27.20         19.74         2.08 o
   2   2  11          3.21          8.36         3.23 o
   3   2  11         43.62         25.63         3.09 o
   4   2  11         29.37         44.60         4.23 o
   5   2  11        163.30        122.61         9.97 o
   6   2  11          0.24          8.63         2.37 o
   7   2  11          0.76          1.29         1.72 o
   8   2  11          0.03          2.16         1.85 o
   9   2  11          1.73          3.76         2.21 o
  10   2  11          2.49          2.66         1.97 o
  11   2  11          1.28          2.09         2.05 o
  12   2  11         13.68          9.52         2.59 o
  13   2  11         30.49         13.83         2.99 o
  14   2  11          1.31          3.48         3.38 o
   0   3  11        198.18        147.27        12.15 o
   1   3  11         39.25         33.79         5.11 o
   2   3  11         36.88         33.86         3.66 o
   3   3  11          5.71          8.70         2.12 o
   4   3  11          6.24         14.29         4.60 o
   5   3  11          5.98          7.77         4.94 o
   6   3  11         14.53          8.55         2.20 o
   7   3  11          2.62          4.78         2.67 o
   8   3  11          0.69          3.27         2.42 o
   9   3  11          5.45          4.20         2.59 o
  10   3  11          0.07          4.57         2.02 o
  11   3  11          0.00          2.69         2.06 o
  12   3  11          7.61          4.58         2.27 o
  13   3  11          2.01         -0.07         2.02 o
  14   3  11          0.27          2.47         2.88 o
   1   4  11          0.92          6.79         1.57 o
   2   4  11          1.89          5.59         1.56 o
   3   4  11          7.34          5.15         1.72 o
   4   4  11         18.64         19.40         2.92 o
   5   4  11         31.19         33.87         5.48 o
   6   4  11         13.04          7.79         2.29 o
   7   4  11          2.71          2.95         1.94 o
   8   4  11          0.62          1.64         1.75 o
   9   4  11          0.22          2.62         1.91 o
  10   4  11          0.40         -0.17         1.78 o
  11   4  11          2.83          1.70         1.86 o
  12   4  11          0.00          3.57         2.12 o
  13   4  11          1.75          1.86         2.09 o
  14   4  11          1.47          4.74         3.01 o
   0   5  11       1016.81       1140.96        66.76 o
   1   5  11          3.85         92.05        14.36 o
   2   5  11        273.58        257.35        14.37 o
   3   5  11         83.67         64.59         5.71 o
   4   5  11         44.54         71.34         8.06 o
   5   5  11          3.11          3.40         1.90 o
   6   5  11        122.34         82.66         6.46 o
   7   5  11          3.81         10.68         3.62 o
   8   5  11          0.99          5.62         2.12 o
   9   5  11         22.17         12.55         2.74 o
  10   5  11          6.28         12.65         2.77 o
  11   5  11          1.44          4.39         2.24 o
  12   5  11          3.17          7.22         2.46 o
  13   5  11          0.17          1.25         2.14 o
  14   5  11          7.40          7.10         3.47 o
   1   6  11         13.29         16.59         2.41 o
   2   6  11          1.26          2.02         1.38 o
   3   6  11         32.07         22.64         4.20 o
   4   6  11          3.71         17.88         4.05 o
   5   6  11         94.16         89.76         9.58 o
   6   6  11          7.17         20.52         4.37 o
   7   6  11          2.53          3.06         2.11 o
   8   6  11          1.62         10.56         3.38 o
   9   6  11          0.98          2.07         1.96 o
  10   6  11          0.02          0.01         2.03 o
  11   6  11          0.49         -0.55         2.05 o
  12   6  11          0.93          8.37         2.63 o
  13   6  11         18.42          9.25         4.55 o
   0   7  11         20.83         63.84         5.16 o
   1   7  11         44.26         69.00         5.72 o
   2   7  11          0.00          1.96         1.41 o
   3   7  11         17.40         17.73         2.40 o
   4   7  11          1.46          4.80         2.23 o
   5   7  11         11.40         11.10         3.46 o
   6   7  11          1.03          4.53         2.10 o
   7   7  11          9.95         11.88         2.58 o
   8   7  11          2.92         22.41         6.32 o
   9   7  11         39.46         34.36         9.12 o
  10   7  11          0.11          5.07         3.62 o
  11   7  11         25.94         17.39         3.32 o
  12   7  11          4.69          2.65         2.25 o
  13   7  11          0.02          2.96         3.14 o
   1   8  11          0.06          4.88         1.48 o
   2   8  11         22.07          6.45         1.69 o
   3   8  11          1.78         29.18        18.97 o
   4   8  11          0.30          8.43         3.58 o
   5   8  11          0.04          9.54         2.44 o
   6   8  11         74.50         81.54        14.74 o
   7   8  11          0.58          6.78         2.30 o
   8   8  11         33.03         34.53         4.08 o
   9   8  11          9.33         15.34         2.99 o
  10   8  11          0.01          5.34         2.30 o
  11   8  11          0.60          0.36         2.01 o
  12   8  11         41.20         28.91        14.72 o
   0   9  11         50.11         49.39         4.99 o
   1   9  11          2.73          5.05         1.55 o
   2   9  11          9.44         12.15         2.10 o
   3   9  11          0.95          2.59         1.70 o
   4   9  11          2.17          1.95         1.82 o
   5   9  11          2.87          1.14         1.96 o
   6   9  11          0.04          0.75         1.83 o
   7   9  11          4.14          3.53         2.06 o
   8   9  11         11.11          9.70         2.61 o
   9   9  11          0.00          4.16         2.74 o
  10   9  11          6.55          6.49         2.50 o
  11   9  11          0.31          0.19         2.10 o
   1  10  11          1.87          4.82         1.63 o
   2  10  11          5.48          6.56         1.88 o
   3  10  11          7.41          8.95         2.18 o
   4  10  11         13.87         19.85         5.85 o
   6  10  11          0.00          6.18         3.16 o
   7  10  11          2.12          5.17         3.22 o
   8  10  11          0.14          3.58         2.30 o
   9  10  11          0.52         -0.24         2.13 o
  10  10  11          2.30          2.85         2.81 o
  11  10  11          5.14          1.82         2.62 o
   0  11  11         21.26         59.01         8.07 o
   1  11  11          0.49          9.55         2.10 o
   2  11  11          0.16          1.30         1.53 o
   3  11  11          1.24          5.56         2.55 o
   4  11  11          1.36          9.78         2.27 o
   5  11  11          0.04          2.68         2.09 o
   6  11  11          0.62          6.86         2.55 o
   7  11  11          0.90          1.71         2.17 o
   8  11  11          1.29          4.93         2.41 o
   9  11  11          2.38          6.74         3.32 o
  10  11  11          3.86          3.17         3.31 o
   1  12  11          3.97          5.20         1.75 o
   2  12  11          3.71          4.65         1.74 o
   3  12  11         10.49         11.68         4.34 o
   4  12  11          4.35          4.13         2.01 o
   5  12  11         15.77         12.85         3.04 o
   6  12  11         15.94         14.04         3.15 o
   7  12  11          0.18          1.86         2.37 o
   8  12  11          4.17          2.63         2.30 o
   0  13  11        212.81        203.36        21.06 o
   1  13  11        100.54         81.17        10.14 o
   2  13  11         24.62         33.39        10.89 o
   3  13  11          2.28          4.28         2.21 o
   4  13  11          1.89          5.82         2.14 o
   5  13  11         13.77         11.12         2.84 o
   6  13  11         11.18         10.11         3.26 o
   7  13  11          6.79         16.72         4.24 o
   1  14  11          0.84          1.31         1.70 o
   2  14  11          2.03          1.18         1.65 o
   3  14  11          0.20          3.24         1.99 o
   4  14  11          0.15          5.36         2.28 o
   5  14  11          0.82          5.29         2.69 o
   0   0  12        271.35        170.95        20.93 o
   1   0  12         62.87        133.00        16.67 o
   2   0  12          8.63         56.63         6.86 o
   4   0  12         49.45         48.92        11.96 o
   5   0  12         10.99         43.01        14.35 o
   6   0  12         61.62         78.64         8.73 o
   9   0  12         51.78         62.79        16.97 o
  11   0  12         67.71         65.39         8.36 o
  12   0  12         99.62         52.46         7.70 o
  13   0  12          0.03         33.37         8.09 o
   1   1  12          0.21          2.47         1.33 o
   2   1  12          0.76          4.13         1.80 o
   3   1  12          5.27          9.34         2.70 o
   4   1  12          5.36          4.71         2.72 o
   5   1  12          1.96          9.97         5.81 o
   6   1  12         10.21          9.43         3.11 o
   7   1  12          1.03          1.39         1.99 o
   8   1  12          1.00          2.64         2.02 o
   9   1  12          1.92          0.82         2.00 o
  10   1  12          1.74          1.35         2.23 o
  11   1  12          1.13          3.10         2.25 o
  12   1  12          0.89          4.26         2.41 o
  13   1  12          7.28          2.63         3.28 o
   0   2  12         54.69         38.64        10.77 o
   1   2  12          7.93         25.63        12.07 o
   2   2  12          3.17          8.65         2.26 o
   3   2  12          9.60          9.16         2.26 o
   4   2  12          6.99          6.47         2.90 o
   5   2  12          9.69          6.32         2.13 o
   6   2  12          4.69          9.56         2.52 o
   7   2  12          4.75          3.68         1.98 o
   8   2  12         14.47          9.94         2.50 o
   9   2  12         18.68          9.33         2.50 o
  10   2  12          1.77          3.28         2.20 o
  11   2  12         17.62          7.75         2.62 o
  12   2  12          6.89          2.94         2.33 o
   1   3  12          3.07          4.02         1.42 o
   2   3  12          2.81          5.82         1.79 o
   3   3  12          0.49          3.98         1.72 o
   4   3  12         32.37         23.30         5.86 o
   5   3  12          5.01          6.00         2.03 o
   6   3  12          8.61          9.31         2.37 o
   7   3  12          1.48          5.93         2.95 o
   8   3  12          0.11          4.99         2.13 o
   9   3  12          2.25          1.26         1.82 o
  10   3  12          0.72          0.76         1.95 o
  11   3  12          0.06          2.22         2.21 o
  12   3  12          2.99          3.30         2.12 o
   0   4  12          4.08          9.45         2.99 o
   1   4  12         32.87         24.67         3.44 o
   2   4  12          1.27          3.69         1.77 o
   3   4  12          0.00          3.13         1.89 o
   4   4  12          1.35          2.87         1.86 o
   5   4  12          1.51          0.16         1.62 o
   6   4  12          0.98          1.13         1.82 o
   7   4  12          0.66          0.80         1.72 o
   8   4  12          1.17          4.71         2.00 o
   9   4  12          3.04          3.93         2.08 o
  10   4  12          0.53          0.36         1.94 o
  11   4  12          0.13          0.45         2.08 o
  12   4  12          0.46         -1.01         3.00 o
   1   5  12          0.54          6.65         1.58 o
   2   5  12          1.31         23.53         4.74 o
   3   5  12         34.13         25.72         9.01 o
   4   5  12         58.05         41.75         5.36 o
   5   5  12          0.86         17.29         2.82 o
   6   5  12         33.22         46.54         6.06 o
   7   5  12         13.46         16.38         2.97 o
   8   5  12          1.66          0.08         1.97 o
   9   5  12          2.28          2.37         1.90 o
  10   5  12          5.39          4.80         2.30 o
  11   5  12         10.03          7.38         2.61 o
  12   5  12          1.52          3.32         2.96 o
   0   6  12         12.55         20.54         4.20 o
   1   6  12         22.56         25.58         2.57 o
   2   6  12          0.24          1.16         1.46 o
   3   6  12          2.17          1.70         1.83 o
   4   6  12          2.86          4.54         1.92 o
   5   6  12          0.16          8.23         4.54 o
   6   6  12          4.40          4.73         2.15 o
   7   6  12          2.07          2.73         3.04 o
   8   6  12          0.25          8.89         3.51 o
   9   6  12          0.00          2.21         1.96 o
  10   6  12          0.05          3.95         2.34 o
  11   6  12          0.74          0.30         2.70 o
   1   7  12          4.59          6.85         2.11 o
   2   7  12          0.36          1.55         1.49 o
   3   7  12          3.37          3.44         1.79 o
   4   7  12          2.17          1.70         1.71 o
   5   7  12          9.28          7.04         2.24 o
   6   7  12          9.20         11.88         2.60 o
   7   7  12          7.65          7.73         2.95 o
   8   7  12          0.86          5.71         4.16 o
   9   7  12          6.03          6.14         2.42 o
  10   7  12          0.53          0.58         2.10 o
  11   7  12          0.00          2.67         3.10 o
   0   8  12          7.98         37.09         4.48 o
   1   8  12        113.99        149.50        12.17 o
   2   8  12          0.43         49.51        21.20 o
   3   8  12          1.38          1.52         2.50 o
   4   8  12          2.84          3.35         1.93 o
   5   8  12          2.96          2.44         2.00 o
   6   8  12          1.20          2.82         2.07 o
   7   8  12          2.34         12.84         6.42 o
   8   8  12         40.86         42.57         6.32 o
   9   8  12          4.57          6.36         2.43 o
  10   8  12          0.22          2.48         2.77 o
   1   9  12          2.64          2.48         1.50 o
   2   9  12          0.47          0.99         1.62 o
   3   9  12          0.36          4.08         2.97 o
   4   9  12          4.43          7.15         2.25 o
   5   9  12          0.04          5.43         2.13 o
   6   9  12          6.81         -1.01         1.80 o
   7   9  12          5.34          1.81         2.07 o
   8   9  12          1.71         -1.14         1.92 o
   9   9  12          2.72         -0.51         2.38 o
   0  10  12          3.62         20.58         6.34 o
   1  10  12          0.90          6.72         2.28 o
   2  10  12          3.58          6.29         2.02 o
   3  10  12          9.99         15.25         3.60 o
   4  10  12          1.68          7.83         2.43 o
   5  10  12          0.01          2.12         2.08 o
   6  10  12          6.24          1.90         2.03 o
   7  10  12          3.25          2.23         2.02 o
   8  10  12         13.65         14.22         3.34 o
   1  11  12          7.98          4.13         1.78 o
   2  11  12          0.41          1.37         1.84 o
   3  11  12          0.14          2.37         1.90 o
   4  11  12          3.78          9.13         3.41 o
   5  11  12          4.46         19.88         6.42 o
   6  11  12          0.44          4.44         2.51 o
   7  11  12          0.42          1.89         2.52 o
   0  12  12          0.65         22.93         4.10 o
   1  12  12         67.60         56.65         4.82 o
   2  12  12          0.46          2.28         1.92 o
   3  12  12          1.86          0.87         1.94 o
   4  12  12          0.01          0.75         2.13 o
   5  12  12          5.01          7.42         2.80 o
   1  13  12         10.69          9.61         2.10 o
   1   0  13         12.30         76.91        11.44 o
   3   0  13          6.09         44.35         6.11 o
   4   0  13         40.94         84.69         9.09 o
   5   0  13         27.57         55.84         9.85 o
   7   0  13         53.56         47.96        12.43 o
   8   0  13          3.46         45.62        10.32 o
  10   0  13          1.60         26.45         5.52 o
   0   1  13          5.54          3.50         2.56 o
   1   1  13          8.18          6.90         2.70 o
   2   1  13          0.25          1.38         1.64 o
   3   1  13          1.41          2.77         1.83 o
   4   1  13          0.19          3.45         1.86 o
   5   1  13          0.05          3.56         1.95 o
   6   1  13          2.43          2.41         2.25 o
   7   1  13          0.08          1.94         2.02 o
   8   1  13          5.49          8.35         2.62 o
   9   1  13          5.45          4.53         2.30 o
  10   1  13          0.20          1.67         2.34 o
   1   2  13          1.97          4.30         2.56 o
   2   2  13          0.47          3.47         1.76 o
   3   2  13          0.01          0.98         2.65 o
   4   2  13          0.67          4.23         2.78 o
   5   2  13          0.66          4.95         2.05 o
   6   2  13         13.69         13.44         2.71 o
   7   2  13          1.06          4.00         2.13 o
   8   2  13          0.90          1.81         2.01 o
   9   2  13          1.70          1.58         2.04 o
  10   2  13          3.95          1.94         2.36 o
   0   3  13          0.41          0.92         2.17 o
   1   3  13          7.20          8.06         2.98 o
   2   3  13          0.41          7.03         2.91 o
   3   3  13          1.40          4.78         1.86 o
   4   3  13          0.16          2.89         1.80 o
   5   3  13          0.07          5.16         1.95 o
   6   3  13          1.91          4.16         2.01 o
   7   3  13          2.13          3.57         2.65 o
   8   3  13         12.21          6.55         2.29 o
   9   3  13          0.81          2.27         2.05 o
  10   3  13          0.12          5.57         2.53 o
   1   4  13          0.01          3.24         2.53 o
   2   4  13          1.38          6.30         2.06 o
   3   4  13          3.54          2.52         1.87 o
   4   4  13          1.94          4.97         1.99 o
   5   4  13          8.71          4.46         1.97 o
   6   4  13          0.10          0.34         1.86 o
   7   4  13          1.63          1.50         1.88 o
   8   4  13          0.21          0.96         1.85 o
   9   4  13          1.21         -0.56         2.03 o
  10   4  13          0.76         -0.17         2.41 o
   0   5  13          2.86         51.72        21.61 o
   1   5  13         82.76         81.28         8.79 o
   2   5  13          4.14          5.29         2.44 o
   3   5  13          9.64          8.77         2.40 o
   4   5  13          0.46          4.57         2.13 o
   5   5  13          0.47          5.10         2.10 o
   6   5  13          8.90          5.18         2.28 o
   7   5  13          1.68          4.85         2.27 o
   8   5  13         62.92         52.42         9.43 o
   9   5  13         22.87         19.86         3.52 o
   1   6  13          1.23          4.97         2.18 o
   2   6  13          0.00          3.00         1.91 o
   3   6  13          4.19         11.48         5.12 o
   4   6  13          9.61          9.35         3.52 o
   5   6  13          2.10         13.07         3.94 o
   6   6  13          7.35          6.19         2.63 o
   7   6  13          0.41          2.87         2.13 o
   8   6  13          0.06          2.04         2.29 o
   0   7  13          8.82         32.21         7.39 o
   1   7  13         48.93         47.64         5.19 o
   2   7  13          8.64          5.37         2.16 o
   3   7  13          3.32          2.64         1.91 o
   4   7  13          0.90          1.02         1.76 o
   5   7  13          2.34          5.29         2.23 o
   6   7  13          0.60          3.83         2.13 o
   7   7  13         12.68         25.99         5.97 o
   8   7  13          0.28         11.66         4.08 o
   1   8  13          0.00          5.51         2.03 o
   2   8  13          9.21          9.01         2.39 o
   3   8  13         18.36          4.99         2.13 o
   4   8  13         34.45         46.87         8.98 o
   5   8  13          2.28         15.32         2.98 o
   6   8  13         28.62         44.45         4.74 o
   7   8  13         27.24         27.05         3.81 o
   0   9  13          0.28          2.04         2.74 o
   1   9  13          1.79          2.90         2.77 o
   2   9  13          5.08          2.40         1.96 o
   3   9  13          0.01          1.58         1.91 o
   4   9  13          0.55         -0.78         1.83 o
   5   9  13          1.38          1.77         2.11 o
   1  10  13          2.78          1.67         1.94 o
   2  10  13          0.00          7.70         2.60 o
   3  10  13          0.09          3.88         2.20 o
   1   0  14         97.11         67.61        10.93 o
   2   0  14         66.56         73.31        11.59 o
   4   0  14          0.00         16.29         6.80 o
   5   0  14          0.01         35.83        14.16 o
   6   0  14         35.11         30.55         7.15 o
   7   0  14         10.91         49.12         7.06 o
   1   1  14          0.15          3.35         5.19 o
   2   1  14          0.33         -0.65         2.36 o
   3   1  14          1.41          5.23         4.05 o
   4   1  14          3.55          3.15         1.93 o
   5   1  14          0.93          1.15         1.88 o
   6   1  14          2.13          4.34         2.26 o
   7   1  14          0.61          2.58         2.16 o
   1   2  14         30.17         14.72         3.70 o
   2   2  14          2.29          6.45         2.99 o
   3   2  14          2.03          2.44         1.84 o
   4   2  14          0.10          0.86         1.94 o
   5   2  14          0.09          1.56         2.03 o
   6   2  14          0.83         -0.10         1.97 o
   7   2  14          3.21          3.44         2.15 o
   1   3  14          0.02          1.25         2.39 o
   2   3  14          3.05          3.25         3.16 o
   3   3  14          7.47          3.56         1.92 o
   4   3  14         13.19          5.30         2.07 o
   5   3  14          6.75          8.92         4.36 o
   6   3  14          0.02          1.50         1.89 o
   1   4  14          0.00          2.71         2.64 o
   2   4  14          4.84          5.58         2.98 o
   3   4  14          0.49          0.56         1.78 o
   4   4  14          0.00          0.43         1.73 o
   5   4  14          0.33          1.37         1.77 o
   6   4  14          0.55          1.98         1.98 o
   1   5  14          6.54          0.86         3.53 o
   2   5  14          8.73          8.62         3.29 o
   3   5  14          0.04          3.33         1.97 o
   4   5  14          0.15          3.68         2.21 o
   5   5  14          1.11          5.85         2.35 o
   0   6  14          9.15          7.51         4.84 o
   1   6  14          3.48          8.39         3.22 o
   2   6  14          0.00          8.83         3.32 o
   3   6  14          0.51          0.87         1.91 o
   4   6  14          0.00         12.04         6.34 o
   1   7  14          1.57          1.53         2.49 o
   2   7  14          0.44          3.30         2.83 o
                                                
