# Supplementary material for: Improving data quality for three-dimensional electron diffraction by a post-column energy filter and a new crystal tracking method
Source: J Appl Crystallogr. 2022 Nov 29;55(Pt 6):1583–91. doi: 10.1107/S1600576722009633 (PMC9721325; doi:10.1107/S1600576722009633)
Supplement: Supplementary file 4 [file j-55-01583-sup4.zip › nb5321ZSM-5_filtered_noEXTI_crystal1sup49.hkl]

#
# h,k,l, Fc-squared, Fo-squared, sigma(Fo-squared), status flag
#
data_ZSM-5_filtered_noEXTI
_shelx_title ' '
_shelx_refln_list_code          4
_shelx_F_calc_maximum      256.98
_exptl_crystal_F_000       939.25
_reflns_d_resolution_high  0.9004

loop_
 _space_group_symop_operation_xyz
 'x, y, z'
 '-x, -y, -z'
 '-x+1/2, -y, z+1/2'
 'x+1/2, y, -z+1/2'
 '-x, y+1/2, -z'
 'x, -y+1/2, z'
 'x+1/2, -y+1/2, -z+1/2'
 '-x+1/2, y+1/2, z+1/2'

_cell_length_a    20.0220
_cell_length_b    19.8990
_cell_length_c    13.3830
_cell_angle_alpha  90.000
_cell_angle_beta   90.000
_cell_angle_gamma  90.000

_shelx_F_squared_multiplier     1.000

loop_
 _refln_index_h
 _refln_index_k
 _refln_index_l
 _refln_F_squared_calc
 _refln_F_squared_meas
 _refln_F_squared_sigma
 _refln_observed_status
   2   0   0      24468.15       2436.60       182.54 o
   4   0   0       6768.98       1933.79       145.86 o
   6   0   0       8629.66       3556.96       267.51 o
   8   0   0      12552.07       9266.93       693.38 o
  10   0   0      23198.29       9222.49       691.12 o
  12   0   0        181.07        876.53        98.73 o
   2   1   0        414.19        127.66        15.04 o
   4   1   0        840.04        175.78        17.57 o
   6   1   0        618.62        247.17        24.38 o
   8   1   0         46.83         68.92        17.77 o
  10   1   0        106.55        100.35        21.50 o
   0   2   0      26733.83       1126.40        87.48 o
   2   2   0        290.80        643.30        68.42 o
   4   2   0         91.92        238.25        20.20 o
   6   2   0         62.30        140.75        17.75 o
   8   2   0       1413.35        646.37        82.62 o
  10   2   0        862.20        708.69        59.78 o
  14   2   0         52.36        110.52        24.14 o
   2   3   0       1171.82        304.34        26.48 o
   4   3   0       3680.84       1153.30       135.83 o
   6   3   0       1270.36        799.20        44.64 o
   8   3   0        275.79        240.46        28.57 o
  12   3   0       2093.88        636.50        55.87 o
  14   3   0        520.52        424.48        56.14 o
   0   4   0      11767.39        836.09        68.59 o
   2   4   0        325.17        207.09        15.31 o
   4   4   0         90.59         81.61        12.47 o
   6   4   0         59.16         94.41        13.35 o
   8   4   0         95.79        103.41        13.09 o
  10   4   0        230.35        197.02        16.98 o
  12   4   0         33.24         52.04        13.49 o
  14   4   0          1.95         23.51        15.51 o
   2   5   0       1537.40        372.90        35.00 o
   4   5   0        314.21        450.58        28.13 o
   6   5   0        933.04        811.11        46.53 o
   8   5   0         18.34         80.15        23.43 o
  10   5   0         32.69         70.57        16.36 o
  12   5   0         54.86        102.30        36.44 o
  14   5   0        277.38        147.78        29.64 o
   0   6   0       9745.10       1318.19       140.81 o
   2   6   0        115.49        176.61        15.28 o
   4   6   0         55.98         82.86        10.35 o
   6   6   0        130.12        134.32        15.70 o
   8   6   0        121.97        250.55        17.53 o
  10   6   0        267.87        195.56        27.16 o
  12   6   0        167.84         74.69        15.60 o
  14   6   0          4.37          9.91        15.00 o
  16   6   0         96.84         81.20        25.16 o
   2   7   0         58.52        120.96        12.96 o
   4   7   0       1643.34        366.62        29.63 o
   6   7   0         67.49        106.21        13.74 o
   8   7   0         87.74        147.27        17.92 o
  10   7   0         40.24         27.86        11.87 o
  12   7   0        471.82        162.33        22.64 o
  14   7   0        155.75        119.01        20.81 o
  16   7   0         15.79         34.54        19.16 o
   0   8   0       7068.85       3541.34       334.02 o
   2   8   0        581.46        512.65        50.11 o
   4   8   0         74.95        114.72        12.69 o
   6   8   0        211.60        193.33        15.86 o
   8   8   0        975.59        990.90       175.49 o
  10   8   0         87.50        163.53        21.36 o
  12   8   0        176.66        159.23        22.84 o
  14   8   0          9.68         49.12        16.12 o
  16   8   0         29.23         48.97        22.17 o
   2   9   0         27.15         86.53        12.50 o
   4   9   0        100.17        168.29        19.20 o
   6   9   0         56.34         86.54        11.14 o
   8   9   0         39.95         38.10        11.25 o
  10   9   0         28.49         30.14        11.30 o
  12   9   0         22.69         28.57        12.41 o
  14   9   0         15.94         42.85        21.30 o
  16   9   0         47.67         10.62        17.34 o
   0  10   0      32366.04       3835.51       297.55 o
   2  10   0        724.24        287.80        24.20 o
   4  10   0        187.68        119.18        14.44 o
   6  10   0        235.35        142.57        19.82 o
   8  10   0         76.29        194.19        18.77 o
  12  10   0         88.26        117.14        51.51 o
  14  10   0         11.11         40.01        16.21 o
  16  10   0        524.46        212.16        44.09 o
  18  10   0         34.29         38.60        28.90 o
   2  11   0        203.15        169.57        19.59 o
   4  11   0        139.61        184.91        18.59 o
   6  11   0         15.62         52.58        15.78 o
   8  11   0         30.60         34.87         9.43 o
  10  11   0         28.25         18.26        11.28 o
  12  11   0         15.78         53.37        30.49 o
  14  11   0         14.99         41.95        16.44 o
  16  11   0          8.79         32.59        18.81 o
  18  11   0          0.04         -1.42        19.23 o
   0  12   0        177.88        452.62        48.84 o
   2  12   0        168.19        155.72        17.99 o
   4  12   0         95.87         45.13        13.88 o
   6  12   0         40.31         55.61        12.76 o
   8  12   0        417.92        111.23        19.10 o
  10  12   0         25.91        117.66        20.10 o
  12  12   0         81.47         75.63        19.12 o
  14  12   0         21.38         47.04        19.62 o
  16  12   0         50.88         63.86        22.45 o
  18  12   0         17.75         27.66        25.72 o
   2  13   0        228.50        283.60        26.19 o
   4  13   0       1914.92        349.96        32.95 o
   6  13   0        585.43        115.46        17.83 o
   8  13   0        152.19         45.95        14.96 o
  10  13   0         87.06         63.91        17.59 o
  14  13   0        684.27        162.68        32.69 o
  16  13   0         98.31         97.58        25.38 o
   2  14   0         16.41         86.76        22.72 o
   4  14   0         49.06         49.98        12.41 o
   6  14   0         34.74         53.37        14.02 o
   8  14   0         19.35         41.54        16.72 o
  10  14   0         41.50         73.22        24.32 o
  12  14   0         32.69         23.85        15.44 o
  14  14   0         42.27         33.41        21.23 o
  16  14   0          9.09         40.78        21.59 o
   2  15   0         45.42        236.38        42.46 o
   4  15   0        357.62        212.53        25.26 o
   6  15   0         80.49         77.60        17.55 o
   8  15   0         64.66         60.37        19.56 o
  10  15   0         66.32         43.66        18.21 o
  12  15   0         35.95         70.81        24.12 o
  14  15   0         23.12         39.55        23.15 o
  16  15   0         11.42         22.08        21.42 o
   2  16   0        192.11        141.66        26.36 o
   4  16   0         78.64         75.15        18.31 o
   6  16   0        118.98        142.62        28.07 o
   8  16   0        200.75        132.12        27.95 o
  10  16   0        273.94        202.39        33.94 o
  12  16   0         22.42         45.75        21.91 o
  14  16   0          2.31          8.56        19.50 o
   2  17   0         55.40         40.91        16.63 o
   4  17   0          4.10        162.23        25.67 o
   6  17   0         23.92         49.11        20.89 o
   8  17   0          5.00         35.86        20.95 o
  10  17   0         11.31         27.00        18.68 o
  12  17   0         44.91         64.81        26.67 o
  14  17   0         13.82         12.29        28.59 o
   0  18   0        598.41        241.88        46.60 o
   2  18   0         21.86        100.37        29.80 o
   4  18   0         46.31         38.81        18.63 o
   6  18   0         44.26         75.91        25.48 o
   8  18   0         83.45         95.70        26.75 o
  10  18   0         63.68        128.85        31.97 o
  12  18   0          1.46         21.31        30.62 o
   2  19   0          9.91         55.36        18.36 o
   4  19   0         44.57         76.57        23.71 o
   6  19   0          7.26         16.40        19.60 o
   8  19   0          2.67         40.66        22.00 o
  10  19   0         14.40         49.72        34.71 o
   0  20   0         13.62        287.06        49.12 o
   2  20   0         11.57         68.63        21.13 o
   4  20   0          0.86         25.81        22.22 o
   6  20   0          2.47         53.29        24.62 o
   8  20   0         71.81         55.61        33.93 o
   2  21   0         28.00         43.38        18.63 o
   4  21   0         29.66        125.33        58.62 o
   6  21   0         34.00         45.80        34.66 o
   0  22   0         33.73         48.49        40.54 o
   1   0   1      20560.26       1830.81       139.15 o
   2   0   1         73.93        164.29        16.04 o
   3   0   1       9630.90       2148.49       162.17 o
   5   0   1      66039.55      24083.74      1794.60 o
   6   0   1       1047.32        972.25        63.69 o
   7   0   1        801.02        738.94        67.24 o
   8   0   1         46.03         34.35         8.94 o
   9   0   1        138.85        102.31         8.23 o
  10   0   1        106.12         87.79         8.01 o
  11   0   1        221.55        454.86        49.59 o
  13   0   1        412.17        593.02        49.41 o
   0   1   1      16008.13       2503.61       188.90 o
   1   1   1       3200.59       1224.88        66.33 o
   2   1   1          1.11        210.26        13.28 o
   3   1   1         43.93        138.40        13.11 o
   4   1   1        102.12        179.73        23.42 o
   5   1   1        121.63        193.09        29.21 o
   6   1   1        109.21        124.60         9.71 o
   7   1   1         86.67        182.11        14.71 o
   8   1   1        656.81        774.00        35.20 o
   9   1   1         65.71         55.71        10.53 o
  10   1   1        178.82        315.70        18.55 o
  11   1   1        104.07         92.10         8.04 o
  12   1   1        156.98         74.51         7.38 o
   1   2   1        346.66       1047.22        46.55 o
   2   2   1         26.57         24.12         6.78 o
   3   2   1        566.78        847.23        42.90 o
   4   2   1       4205.15       2768.53       120.54 o
   5   2   1       1000.72       1255.36        63.73 o
   6   2   1        105.40        189.83        13.07 o
   7   2   1         21.61         37.51         6.05 o
   8   2   1         38.07         61.22         8.16 o
   9   2   1         16.33         21.44         4.51 o
  10   2   1         83.03         81.95        12.13 o
  11   2   1         22.25         28.34         5.67 o
  12   2   1        195.54        286.60        18.71 o
  13   2   1        145.59        195.74        23.21 o
   0   3   1       5487.56       1141.16        78.01 o
   1   3   1       3496.13       1486.68        57.07 o
   2   3   1         55.94         70.96         6.44 o
   3   3   1        476.30        609.82        24.57 o
   4   3   1        300.06        191.84        12.62 o
   5   3   1         83.98        114.60         8.42 o
   6   3   1         16.53         41.45         7.32 o
   7   3   1       1079.45        992.43        67.00 o
   8   3   1         38.24         60.34         9.26 o
   9   3   1        203.39        246.99        16.01 o
  10   3   1        166.04        166.39        16.81 o
  11   3   1       1081.94        920.05        52.97 o
  12   3   1        125.33        181.30        13.11 o
  13   3   1        236.22        199.73        23.46 o
  14   3   1         31.41          7.53         9.45 o
   1   4   1        321.93        314.35        14.57 o
   2   4   1          2.44        354.27        37.20 o
   3   4   1         40.32        132.59         8.84 o
   4   4   1         55.93         48.72         6.98 o
   5   4   1        428.46        601.94        26.06 o
   6   4   1          8.47         22.99         4.71 o
   7   4   1         27.65         31.18         3.87 o
   8   4   1         10.93         48.38         5.58 o
   9   4   1          6.30         14.49         4.68 o
  10   4   1          9.46         14.78         4.75 o
  11   4   1          8.34         12.42         4.10 o
  12   4   1         74.22        450.47        40.27 o
  13   4   1         27.67         36.09        11.59 o
  14   4   1          0.26          9.79        12.54 o
  15   4   1         13.82          9.42         9.95 o
   0   5   1      58421.47      19239.78      1154.26 o
   1   5   1      11158.00       6450.97       242.66 o
   2   5   1          9.88        306.77        23.88 o
   3   5   1        542.24        346.81        17.09 o
   4   5   1        591.82        649.35        28.32 o
   5   5   1         28.58         15.93         4.54 o
   6   5   1        368.38        441.24        18.88 o
   7   5   1         79.89        197.25        10.58 o
   8   5   1        183.88        253.90        19.16 o
   9   5   1        215.13        152.09        12.15 o
  10   5   1       1077.37       1339.83        65.17 o
  11   5   1        671.89        601.19        37.11 o
  12   5   1        216.49        221.84        18.04 o
  13   5   1        367.06        250.71        19.66 o
  14   5   1          0.43         11.60        11.03 o
  15   5   1          5.53         26.49        12.60 o
   1   6   1        138.25        205.92        12.04 o
   2   6   1         43.14         75.84         7.10 o
   3   6   1        189.50         93.25        15.12 o
   4   6   1         28.47         28.39         6.30 o
   5   6   1        563.86        513.88        22.03 o
   6   6   1         66.49         27.11         4.21 o
   7   6   1         17.25         25.91         3.78 o
   8   6   1         26.15         13.04         3.10 o
   9   6   1          8.09          7.60         3.41 o
  10   6   1         14.02          7.53         3.53 o
  11   6   1         30.77         14.82        10.01 o
  12   6   1         66.24         52.12         9.57 o
  13   6   1         18.36         22.64         8.57 o
  14   6   1          0.02         16.44        17.27 o
  15   6   1          3.28          9.88        13.36 o
  16   6   1         22.59         40.05        15.76 o
   0   7   1       1919.17       1240.16        71.61 o
   1   7   1         55.92         65.77         7.23 o
   2   7   1          6.37         11.26         5.05 o
   3   7   1         12.15        620.24        54.54 o
   4   7   1         18.88         34.05         5.38 o
   5   7   1         36.49        118.39        11.54 o
   6   7   1          5.04         16.15         5.28 o
   7   7   1        115.50        240.77        20.36 o
   8   7   1        208.90        322.43        26.76 o
   9   7   1         97.37        174.16        12.56 o
  10   7   1         27.44         20.18         6.96 o
  11   7   1         36.06         32.14         8.26 o
  12   7   1         33.82         35.56        10.66 o
  13   7   1          2.24        589.21        55.33 o
  14   7   1         42.77         16.98         9.07 o
  15   7   1         18.14         19.82        11.81 o
  16   7   1        142.85        144.48        22.69 o
   1   8   1        270.32        462.76        22.07 o
   2   8   1         16.16         32.63         5.89 o
   3   8   1        239.14        136.63         9.69 o
   4   8   1        498.85        757.28        31.85 o
   5   8   1         87.67        183.97        10.53 o
   6   8   1         16.89         24.02         4.76 o
   7   8   1        375.57        416.39        22.40 o
   8   8   1         60.42         37.78         5.63 o
   9   8   1         19.89         27.07         7.77 o
  10   8   1         24.73         62.06         9.99 o
  11   8   1         34.30         28.85         8.50 o
  12   8   1        497.18        394.25        37.23 o
  13   8   1        281.73        275.56        22.31 o
  14   8   1         17.39         13.12         8.78 o
  15   8   1        271.77        610.92        58.10 o
  16   8   1        120.11         91.65        19.64 o
  17   8   1         14.24         22.30        16.55 o
   0   9   1        289.22        110.55        13.75 o
   1   9   1        211.16        154.23        10.83 o
   2   9   1          2.36         15.05         5.14 o
   3   9   1         21.23        145.21        18.07 o
   4   9   1          3.03         10.53         4.56 o
   5   9   1         47.62         84.86         7.31 o
   6   9   1         28.60          4.07         4.07 o
   7   9   1         11.91         99.56         8.71 o
   8   9   1        110.68         90.18         8.66 o
   9   9   1         70.86         78.01         8.38 o
  10   9   1          9.21         14.19         7.43 o
  11   9   1         89.81         37.43        12.09 o
  12   9   1          1.22         12.09         8.25 o
  13   9   1         21.91        186.62        28.57 o
  14   9   1         12.71          3.13        10.04 o
  15   9   1          8.60          3.54         9.51 o
  16   9   1          4.72         23.90        14.42 o
  17   9   1         10.63          3.99        12.47 o
   1  10   1        512.40        467.95        23.15 o
   2  10   1         24.16         42.71         7.99 o
   3  10   1        241.70        194.55        12.22 o
   4  10   1          6.61         16.74         5.48 o
   5  10   1       1389.67       1471.83        58.77 o
   6  10   1         10.65         16.21         5.29 o
   7  10   1         28.03         35.15         6.81 o
   8  10   1         56.91         50.25         7.67 o
   9  10   1         14.06         17.81         7.79 o
  10  10   1          1.97          6.76         7.59 o
  11  10   1         22.58         22.65         9.15 o
  12  10   1         24.48         29.15         9.98 o
  13  10   1          7.81         13.42        10.07 o
  14  10   1         21.51          1.74         9.76 o
  15  10   1         35.67         36.97        11.88 o
  16  10   1        147.05         64.80        19.77 o
  17  10   1         10.93         13.70        14.17 o
  18  10   1          0.89         12.19        21.84 o
   0  11   1        894.99        516.97        36.26 o
   1  11   1         13.49         43.65         7.83 o
   2  11   1         18.34         17.58         6.43 o
   3  11   1         76.47        508.12        42.56 o
   4  11   1         21.20          7.44         5.62 o
   5  11   1         21.61        306.51        24.65 o
   6  11   1          7.28         20.88         6.92 o
   7  11   1         54.09         27.30         7.19 o
   8  11   1         18.29         12.23         6.67 o
   9  11   1         29.25         14.51         8.07 o
  10  11   1         24.13         36.03         9.76 o
  11  11   1          2.25          8.10         8.41 o
  12  11   1         16.33         13.31         9.37 o
  13  11   1          0.05        276.45        34.92 o
  14  11   1         13.02         12.95        10.60 o
  15  11   1          4.48         11.16        10.56 o
  16  11   1         35.83         15.65        11.49 o
  17  11   1          5.59         25.75        16.44 o
  18  11   1         14.34         37.99        18.49 o
   1  12   1         67.81         44.58         8.29 o
   2  12   1         67.84        131.90        14.19 o
   3  12   1        112.74        128.47        11.34 o
   4  12   1       1423.47        980.11        45.28 o
   5  12   1        150.26        151.47        11.67 o
   6  12   1         58.87         63.88         9.54 o
   7  12   1        142.36         64.19         9.42 o
   8  12   1         16.05        183.75        19.15 o
   9  12   1          2.03         12.74         8.16 o
  10  12   1         43.78         36.19         9.89 o
  11  12   1         36.85         26.62        10.69 o
  12  12   1        232.28        365.46        44.67 o
  13  12   1        182.53        104.56        29.44 o
  14  12   1         33.03         31.86        12.52 o
  15  12   1          8.95         10.89        11.98 o
  16  12   1         26.16         30.91        13.85 o
  17  12   1          1.91         11.75        15.97 o
  18  12   1         30.63         61.80        22.32 o
   0  13   1        172.51        309.98        27.75 o
   1  13   1        667.91        272.58        19.43 o
   2  13   1         19.03         79.96        10.60 o
   3  13   1        114.14        164.62        13.57 o
   4  13   1         94.77         48.45         8.62 o
   5  13   1         36.35        157.57        19.84 o
   6  13   1          0.01          7.93         7.83 o
   7  13   1        680.51        499.27        35.60 o
   8  13   1         29.50        278.53        55.22 o
   9  13   1        221.80        240.29        32.20 o
  10  13   1         35.78         12.72        10.09 o
  11  13   1        664.96        284.78        28.11 o
  12  13   1        123.95        111.02        16.39 o
  13  13   1         86.97         82.44        16.16 o
  14  13   1         73.29         26.07        13.31 o
  15  13   1          1.32         18.23        13.16 o
  16  13   1          7.61          5.11        12.68 o
  17  13   1        213.34        106.40        38.11 o
   1  14   1         14.05         14.44         7.73 o
   2  14   1          1.79         24.16         8.20 o
   3  14   1          5.31         19.69         7.57 o
   4  14   1         21.15          8.85         6.87 o
   5  14   1          8.01          9.96         8.13 o
   6  14   1          5.66          6.86         7.63 o
   7  14   1         10.97         16.86        10.60 o
   8  14   1          1.00          8.04         9.35 o
   9  14   1         77.33         44.41        12.00 o
  10  14   1          0.26         17.79         9.87 o
  11  14   1          6.97          3.59        10.64 o
  12  14   1         14.79          7.28        11.56 o
  13  14   1          4.75         12.58        12.91 o
  14  14   1          6.46         10.83        14.00 o
  15  14   1         13.80         20.76        14.06 o
  16  14   1         15.96         -0.29        13.85 o
  17  14   1          0.20          4.73        14.94 o
   0  15   1         25.75         49.49        16.65 o
   1  15   1          3.98         17.65         8.89 o
   2  15   1         15.48         15.49         8.60 o
   3  15   1         56.97         20.65         8.49 o
   4  15   1          5.12          7.18         8.24 o
   5  15   1         15.74         -0.61         8.79 o
   6  15   1          4.39         12.87         9.17 o
   7  15   1         38.25         28.88        12.94 o
   8  15   1        679.24        434.25        59.59 o
   9  15   1          3.50         11.42        11.44 o
  10  15   1          0.79         17.97        12.27 o
  11  15   1          5.20          7.95        11.17 o
  12  15   1          2.85          5.18        11.88 o
  13  15   1          7.32         11.35        13.77 o
  14  15   1          6.35         12.98        14.55 o
  15  15   1         13.24         -1.56        14.26 o
  16  15   1          8.22         13.78        15.39 o
   1  16   1        110.58        140.28        16.22 o
   2  16   1          7.17         15.38         9.56 o
   3  16   1        129.40        132.44        14.69 o
   4  16   1        419.71        170.59        18.10 o
   5  16   1       1314.94       1419.38        78.08 o
   6  16   1         49.59         56.63        15.75 o
   7  16   1         89.76         87.73        27.37 o
   8  16   1          4.11         32.18        13.94 o
   9  16   1          3.01          0.68        12.68 o
  10  16   1          1.85         22.09        13.06 o
  11  16   1          0.50         18.32        13.58 o
  12  16   1         13.88          9.93        13.40 o
  13  16   1          3.61          5.02        17.74 o
  14  16   1         26.73         12.64        15.21 o
  15  16   1          3.04          9.47        16.24 o
   0  17   1          0.65         13.18        14.29 o
   1  17   1        107.41         32.05        11.08 o
   2  17   1          2.80         11.04         9.00 o
   3  17   1         13.16         45.03        11.71 o
   4  17   1          4.26          5.89         9.56 o
   5  17   1         12.35          6.97        10.01 o
   6  17   1          2.69         -0.88        11.22 o
   7  17   1         10.00         15.04        12.96 o
   8  17   1          5.69         -6.01        11.64 o
   9  17   1          2.34         -1.93        11.77 o
  10  17   1          0.19         -4.71        11.68 o
  11  17   1         40.86         11.84        13.71 o
  12  17   1          0.10          3.04        14.43 o
  13  17   1          1.43         42.91        18.97 o
  14  17   1          4.38          6.51        30.11 o
   1  18   1         22.40         20.37        10.69 o
   2  18   1          5.22         11.84         9.47 o
   3  18   1          3.16         12.47        11.16 o
   4  18   1        152.29         65.87        14.89 o
   5  18   1         49.95         63.46        17.46 o
   6  18   1          0.05         11.31        13.73 o
   7  18   1         11.68          7.05        12.33 o
   8  18   1          1.40         16.45        14.41 o
   9  18   1          3.73          7.61        13.23 o
  10  18   1         14.82          2.97        14.68 o
  11  18   1          9.95          4.21        14.47 o
  12  18   1        127.64         34.64        25.71 o
   0  19   1          2.02         16.45        14.44 o
   1  19   1          0.42          9.57        10.09 o
   2  19   1          1.45          0.58         9.61 o
   3  19   1         18.35         -7.54         9.71 o
   4  19   1          1.26         10.56        10.83 o
   5  19   1         14.17         19.45        13.22 o
   6  19   1          4.38          4.57        13.08 o
   7  19   1         11.25          3.91        12.86 o
   8  19   1         22.73         19.89        14.87 o
   9  19   1          0.70         -0.07        14.12 o
  10  19   1          5.72        -14.23        19.57 o
  11  19   1         12.53         10.51        25.09 o
   1  20   1          3.19          3.67         9.79 o
   2  20   1         10.76          8.20        11.24 o
   3  20   1          0.00          6.75        10.82 o
   4  20   1         48.90          9.08        12.59 o
   5  20   1         52.44         28.46        15.10 o
   6  20   1          0.02         10.99        12.72 o
   7  20   1         17.79          6.46        15.10 o
   8  20   1          0.75          1.21        19.28 o
   9  20   1          0.95         -1.87        20.98 o
   0  21   1         29.21        100.50        32.40 o
   1  21   1          1.17         14.46        11.21 o
   2  21   1          4.32          6.97        11.28 o
   3  21   1          0.06         -6.84        10.79 o
   4  21   1          0.00          0.47        13.33 o
   5  21   1          0.38          8.83        14.44 o
   6  21   1          1.65          4.92        18.32 o
   2   0   2       5607.28       2053.59       157.68 o
   3   0   2        108.90         31.30         9.55 o
   4   0   2         28.61        402.82        65.29 o
   5   0   2        213.68        394.90        41.18 o
   7   0   2        328.27        316.08        27.77 o
   8   0   2       1001.39       1793.77       136.86 o
   9   0   2        216.34        368.20        31.52 o
  10   0   2        127.87       9773.98       731.12 o
  11   0   2        500.85        457.18        42.49 o
  12   0   2       1560.53       2802.85       212.80 o
   1   1   2        294.08        964.03        54.41 o
   2   1   2        403.84        486.00        41.01 o
   3   1   2       1928.14       1754.35       134.41 o
   4   1   2         58.52        212.14        20.69 o
   5   1   2       1366.46       1426.04       199.92 o
   6   1   2        328.23        380.50        23.07 o
   7   1   2        255.98        233.76        15.37 o
   8   1   2         26.44         29.28         5.95 o
   9   1   2          1.81         14.12         3.83 o
  10   1   2          9.77         24.40         4.35 o
  11   1   2         51.71         41.94         5.86 o
  12   1   2        277.02        277.41        40.91 o
  13   1   2        605.04        590.10        52.93 o
  14   1   2         88.78        143.23        26.21 o
   0   2   2       4056.41       1668.13       128.61 o
   1   2   2        948.60        170.12        16.79 o
   2   2   2         18.24        102.68        10.99 o
   3   2   2        144.25         72.04        16.32 o
   4   2   2          0.46         20.57         7.82 o
   5   2   2        120.38        196.29        11.94 o
   6   2   2         71.11        115.54        13.20 o
   7   2   2        107.57        102.68         9.46 o
   8   2   2        110.60        148.17        25.59 o
   9   2   2        347.96        351.93        19.80 o
  10   2   2         43.73         61.19         7.73 o
  11   2   2          6.45         16.56         6.75 o
  12   2   2          6.13         49.70        11.53 o
  14   2   2         15.05         34.07        15.15 o
   1   3   2        171.84        131.60        12.82 o
   2   3   2        648.12       1040.85        47.25 o
   3   3   2       1233.59       1456.50        78.77 o
   4   3   2       5434.97       5079.84       220.50 o
   5   3   2        439.53        682.41        45.66 o
   6   3   2       3934.62       3028.62       132.15 o
   7   3   2        579.49        445.49        21.70 o
   8   3   2        111.46         41.77         4.73 o
   9   3   2         49.04         76.32         8.38 o
  10   3   2          0.00         26.66         8.47 o
  11   3   2         22.18         49.08        11.77 o
  12   3   2         23.89        135.44        21.83 o
  13   3   2        662.65        976.51        80.33 o
   0   4   2         30.20        195.55        17.50 o
   1   4   2         24.50        350.12        15.82 o
   2   4   2         56.66         56.64         5.14 o
   3   4   2         25.93        111.51         9.93 o
   4   4   2         17.36          9.14         3.20 o
   5   4   2          0.61         16.50         3.94 o
   6   4   2          8.48         27.74         6.89 o
   7   4   2         20.30         51.93        15.35 o
   8   4   2        235.32        126.65        18.40 o
   9   4   2          5.53         40.88        12.34 o
  10   4   2         72.69         83.04         8.23 o
  11   4   2          1.99          9.63         5.65 o
  12   4   2         19.22         15.76         6.45 o
  14   4   2          0.39         15.40        33.44 o
  15   4   2         22.32         39.68        24.63 o
   1   5   2       1313.63       1638.77        64.03 o
   2   5   2       1133.58       1049.25        43.81 o
   3   5   2       7009.25       6496.09       243.55 o
   4   5   2        394.36        473.73        29.10 o
   5   5   2       5207.70       4794.40       179.38 o
   6   5   2       1697.81       1964.58        86.88 o
   7   5   2        285.38        391.00        19.70 o
   8   5   2        252.59        184.71        12.33 o
   9   5   2         35.66         53.34         6.08 o
  10   5   2          7.54         12.01         5.87 o
  11   5   2         59.93         46.17         8.28 o
  12   5   2        399.33        326.91        23.53 o
  13   5   2       2668.74       2432.34       228.27 o
  15   5   2         57.97         42.77        14.43 o
   0   6   2        261.35        537.81        42.91 o
   1   6   2         80.56        194.00        14.48 o
   2   6   2        122.30        147.57        11.84 o
   3   6   2         12.83         80.11        11.51 o
   4   6   2         12.39         18.91         4.07 o
   5   6   2         41.84        156.94        13.91 o
   6   6   2         12.93         14.29         4.05 o
   7   6   2         87.81         82.24         7.53 o
   8   6   2         27.75         28.18         4.88 o
   9   6   2         12.82         16.00         6.27 o
  10   6   2         12.51         16.70         4.47 o
  11   6   2         17.96         20.85         7.70 o
  12   6   2          9.16         21.09         7.86 o
  13   6   2         61.85        214.71        24.09 o
  14   6   2         31.24         20.30        12.88 o
  15   6   2         11.27         26.87        16.34 o
  16   6   2         38.10         21.06        13.99 o
   1   7   2         53.29         90.07        11.82 o
   2   7   2         79.21         84.39         7.15 o
   3   7   2        281.79        314.06        23.22 o
   4   7   2       1481.65       1537.31        66.58 o
   5   7   2        132.82        202.79        15.47 o
   6   7   2        189.70        225.85        12.74 o
   7   7   2         12.23         18.77         4.46 o
   8   7   2          1.57         19.43        11.23 o
   9   7   2         18.03         10.22         4.96 o
  10   7   2         27.34         18.46         8.20 o
  11   7   2         33.55         49.11         9.45 o
  12   7   2         86.91        101.32        35.71 o
  13   7   2         60.06        135.20        15.73 o
  14   7   2          6.30         35.44        19.37 o
  15   7   2          6.42         31.42        18.59 o
  16   7   2         23.69         17.52        18.69 o
   0   8   2         13.30        536.51        62.88 o
   1   8   2          1.47        300.54        16.79 o
   2   8   2        463.33        400.92        19.65 o
   3   8   2         29.54         13.72         4.39 o
   4   8   2        104.85         70.32         7.28 o
   5   8   2         83.58         81.34         7.23 o
   6   8   2         29.82         49.21         7.99 o
   7   8   2         60.42         98.59         8.96 o
   8   8   2         76.80        195.36        18.81 o
   9   8   2         53.88         94.55        12.59 o
  10   8   2         65.80        119.55        12.52 o
  11   8   2        154.81        116.70        14.63 o
  12   8   2        403.47        500.83        33.52 o
  13   8   2        147.99        124.17        14.55 o
  14   8   2        169.75        171.83        28.43 o
  15   8   2          0.64         12.97        14.25 o
  16   8   2         27.28         61.06        23.07 o
  17   8   2         74.65         66.48        20.92 o
   1   9   2          8.46         16.23         5.31 o
   2   9   2         27.00        103.65         9.01 o
   3   9   2         39.63         48.76         6.50 o
   4   9   2         36.51         30.38         7.62 o
   5   9   2         24.71         47.40         7.40 o
   6   9   2          6.72         23.07         7.54 o
   7   9   2          9.70         19.48         5.65 o
   8   9   2         41.09         33.59         8.13 o
   9   9   2         19.26          9.39         6.16 o
  10   9   2          1.25         23.87        10.96 o
  11   9   2          4.07         19.10         7.88 o
  12   9   2         47.64         93.55        35.44 o
  13   9   2         25.14         21.10        11.36 o
  14   9   2          0.17         21.26        10.53 o
  15   9   2         12.82         15.01        11.16 o
  17   9   2          4.60         -6.91        12.68 o
   0  10   2       1466.97       5916.08       542.67 o
   1  10   2        190.63        243.93        26.52 o
   2  10   2        537.27        455.15        28.23 o
   3  10   2         13.63         17.61         5.73 o
   4  10   2         50.63         41.55         6.55 o
   5  10   2          4.49         10.37         4.96 o
   6  10   2         11.46         17.64         5.31 o
   7  10   2         15.68         11.11         5.86 o
   8  10   2        118.71        158.23        18.84 o
   9  10   2          3.29          8.85         7.05 o
  10  10   2         19.54         14.89         8.36 o
  11  10   2         21.00         17.71         8.52 o
  12  10   2        225.87        267.05        22.09 o
  13  10   2          4.40         17.57         9.38 o
  14  10   2          1.17         11.68        10.03 o
  15  10   2         16.96         18.03        10.07 o
  16  10   2        244.59        268.05        35.91 o
  17  10   2          0.21          7.46        14.75 o
  18  10   2         11.33          7.55        20.41 o
   1  11   2         56.71         40.65         7.79 o
   2  11   2          9.90         24.58         7.04 o
   3  11   2         72.49         65.99        10.56 o
   4  11   2        177.56         71.80        13.33 o
   5  11   2         81.51         68.58         9.82 o
   6  11   2         24.46         36.49         9.25 o
   7  11   2         11.33         17.44         6.88 o
   8  11   2          9.84         35.11         8.13 o
   9  11   2          4.95          8.24         7.18 o
  10  11   2          0.02         10.07         7.84 o
  11  11   2          0.36          6.57        11.40 o
  12  11   2         32.55         34.22        12.81 o
  13  11   2         67.57         49.87        12.15 o
  14  11   2          7.64         24.36        16.73 o
  15  11   2          3.91         10.70         9.95 o
  16  11   2          4.73         10.56        10.74 o
  17  11   2          0.84         -9.09        13.17 o
  18  11   2         12.08          6.70        15.25 o
   0  12   2       1490.99       2335.27       181.27 o
   1  12   2        612.67        594.78        36.52 o
   2  12   2         70.23         80.53        10.77 o
   3  12   2         70.09         17.23         7.31 o
   4  12   2          3.85         14.30         6.60 o
   5  12   2         47.80        123.93        11.11 o
   6  12   2         13.58         34.64         8.42 o
   7  12   2         37.13         68.80         9.72 o
   8  12   2         22.62        177.59        31.11 o
   9  12   2        236.15        148.39        16.27 o
  10  12   2         75.25        176.28        17.70 o
  11  12   2          2.10         26.07         9.89 o
  12  12   2        105.19         32.51        11.21 o
  13  12   2         22.67         22.64        11.51 o
  14  12   2         43.95         32.09        11.35 o
  15  12   2          0.57         18.49        11.34 o
  16  12   2         35.59         22.21        12.21 o
  17  12   2         52.27         27.69        17.72 o
  18  12   2          0.07         17.37        17.91 o
   1  13   2         11.73        213.52        26.66 o
   2  13   2        251.20        185.73        14.85 o
   3  13   2        105.54        400.57        31.03 o
   4  13   2       3317.37       2519.69       101.04 o
   5  13   2          7.12        624.80        47.62 o
   6  13   2       1570.92       1067.36        77.13 o
   7  13   2        161.71        143.52        19.13 o
   8  13   2         13.78         70.56        18.45 o
   9  13   2         37.87         37.82        10.84 o
  10  13   2         29.77         20.23        10.47 o
  11  13   2         13.73         21.50        10.93 o
  12  13   2         84.43         57.64        13.08 o
  13  13   2        225.52        294.57        26.60 o
  14  13   2          0.44         10.26        11.33 o
  15  13   2          1.10         19.32        12.95 o
  16  13   2         28.66         35.36        13.95 o
  17  13   2         86.15         41.55        16.53 o
   0  14   2        111.94        121.61        19.44 o
   1  14   2          8.17         28.23         9.52 o
   2  14   2         11.34         14.46         8.09 o
   3  14   2         15.50         12.83         7.93 o
   4  14   2         89.92         19.62         7.99 o
   5  14   2          8.37        144.95        14.97 o
   6  14   2         10.57          5.65         8.39 o
   7  14   2         11.98          3.67        10.00 o
   8  14   2        294.80        306.41        25.93 o
   9  14   2          8.22          3.16        10.45 o
  10  14   2        108.09         99.87        15.84 o
  11  14   2         12.07         -3.13         9.48 o
  12  14   2         25.19         15.92        11.42 o
  13  14   2          5.78          4.75        11.23 o
  14  14   2          1.01          3.27        11.44 o
  15  14   2          1.79         10.23        13.05 o
  16  14   2         16.04          6.22        12.67 o
   1  15   2          6.03         -0.18         8.37 o
   2  15   2          2.10         12.60         8.98 o
   3  15   2          0.37          7.98         8.51 o
   4  15   2         43.17         37.88        11.62 o
   5  15   2         59.78         34.12        10.53 o
   6  15   2         18.89         20.53         9.20 o
   7  15   2         44.13         29.51        12.66 o
   8  15   2          1.77         22.24        11.58 o
   9  15   2          1.11         20.80        11.72 o
  10  15   2          0.34        -10.89        10.89 o
  11  15   2          8.04         18.70        12.70 o
  12  15   2         20.88         16.20        13.81 o
  13  15   2          0.08         -1.86        12.84 o
  14  15   2          4.58         26.19        19.00 o
  15  15   2          0.18          7.48        13.81 o
  16  15   2         46.43         15.91        22.39 o
   0  16   2        271.78        798.73       128.22 o
   1  16   2        633.29        558.87        38.35 o
   2  16   2          5.12         41.26        11.22 o
   3  16   2         31.74         50.05        11.66 o
   4  16   2         39.34          8.88        10.45 o
   5  16   2          1.55        230.64        22.80 o
   6  16   2          7.51         17.24        13.27 o
   7  16   2          7.67          8.59        11.41 o
   8  16   2        141.06         75.04        15.87 o
   9  16   2        189.51        169.36        21.26 o
  10  16   2          5.36         88.67        20.69 o
  11  16   2         19.08          9.81        12.24 o
  12  16   2         26.80         23.87        14.59 o
  13  16   2          1.04          2.54        13.00 o
  14  16   2          7.05          7.54        13.82 o
  15  16   2          0.06         -2.23        21.64 o
   1  17   2         11.60          9.20        10.39 o
   2  17   2         57.45         15.50        10.34 o
   3  17   2          1.91          7.84        10.82 o
   4  17   2         34.30         18.57        11.09 o
   5  17   2          1.91         19.16        11.40 o
   6  17   2         28.36         15.66        12.63 o
   7  17   2          1.38         11.22        12.11 o
   8  17   2          3.55         24.33        13.11 o
   9  17   2          0.64         -3.10        11.83 o
  10  17   2          2.38         -9.25        11.80 o
  11  17   2          0.02          2.86        12.32 o
  12  17   2          4.23         10.42        14.92 o
  13  17   2          0.88          8.49        15.04 o
   0  18   2         10.43         94.30        21.97 o
   1  18   2         52.52         38.56        12.20 o
   2  18   2         30.12         26.96        10.74 o
   3  18   2         27.58          6.78        10.89 o
   4  18   2          8.79         10.00        10.75 o
   5  18   2         18.75         15.55        14.11 o
   6  18   2          2.21         12.56        13.82 o
   7  18   2          1.13          1.59        12.31 o
   8  18   2          0.45         29.74        14.58 o
   9  18   2         44.79         38.07        15.85 o
  10  18   2          2.62         -7.83        13.25 o
  11  18   2         21.36          7.99        14.53 o
  12  18   2         34.34         19.21        22.94 o
   1  19   2         11.00          6.35         9.92 o
   2  19   2          1.36         -2.45        10.34 o
   3  19   2          0.45          6.21        10.50 o
   4  19   2          8.08          5.63        10.90 o
   5  19   2          3.08          9.74        13.50 o
   6  19   2          0.09          6.28        13.32 o
   7  19   2          4.44         -6.05        12.56 o
   8  19   2          7.55          8.75        15.39 o
   9  19   2          2.59         -4.59        14.38 o
  10  19   2          0.64         -4.36        21.08 o
   0  20   2         15.62         25.76        16.64 o
   1  20   2         18.22         16.62        10.83 o
   2  20   2          3.50          1.09        10.89 o
   3  20   2         18.00          4.18        11.34 o
   4  20   2         16.57         -6.56        12.81 o
   5  20   2         16.71          5.67        13.96 o
   6  20   2          0.67         11.14        13.90 o
   7  20   2          0.00         20.52        26.09 o
   8  20   2        267.93        108.74        29.87 o
   1  21   2          0.63         13.57        11.43 o
   2  21   2          0.00        -10.98        11.07 o
   3  21   2         12.11          4.95        11.62 o
   4  21   2         31.90         22.47        14.90 o
   5  21   2         33.83         21.61        21.21 o
   3   0   3      34580.17      10828.43      1256.99 o
   4   0   3       4358.63       4605.36       348.21 o
   5   0   3      11025.75       7513.23       564.18 o
   6   0   3       1839.69       1220.01        96.03 o
   7   0   3       4105.28       4502.87       339.72 o
   8   0   3        206.85        194.32        19.93 o
   9   0   3        133.96         42.21         8.65 o
  10   0   3        167.81         99.75        13.60 o
  12   0   3         55.08         67.55        17.82 o
  13   0   3      12294.49      11753.00      1245.04 o
   0   1   3       3882.60       3260.74       249.55 o
   1   1   3        687.98       1512.61       119.67 o
   2   1   3        188.42        185.42        21.37 o
   3   1   3          8.99        136.84        17.37 o
   4   1   3          8.80         17.03         8.09 o
   5   1   3          8.00         49.71         9.15 o
   6   1   3         83.72         83.08        12.16 o
   7   1   3        140.65        164.11        20.98 o
   8   1   3        129.54        127.82        15.49 o
   9   1   3          5.06         13.50         5.42 o
  10   1   3          6.39         16.44         5.43 o
  11   1   3         57.77         71.85        13.31 o
  12   1   3         11.32         32.09        13.49 o
  13   1   3          3.81        128.83        25.03 o
  14   1   3         14.84         10.03         9.85 o
   1   2   3        610.10        640.68        65.68 o
   2   2   3          8.32         29.36         9.43 o
   3   2   3       1720.69       1519.04       103.22 o
   4   2   3        810.75        580.34        39.42 o
   5   2   3       1377.03       1427.06       110.76 o
   6   2   3          0.00         32.05        18.27 o
   7   2   3         24.45         36.23         8.12 o
   8   2   3         55.47         47.85         9.55 o
   9   2   3         94.77         37.68         9.12 o
  10   2   3         13.49         17.34         7.71 o
  11   2   3          1.94         20.01         5.18 o
  12   2   3         69.72        134.85        13.93 o
  13   2   3        452.10        495.43        35.82 o
  14   2   3         44.98        105.21        15.54 o
   0   3   3       1659.38       2333.49       179.90 o
   1   3   3      15134.12       9944.28       525.93 o
   2   3   3        619.51        740.19        43.28 o
   3   3   3        360.80        629.18        37.45 o
   4   3   3          1.95         31.87         9.00 o
   5   3   3         86.62         54.26         6.83 o
   6   3   3         14.74         55.68        10.28 o
   7   3   3         33.67         24.69         5.91 o
   8   3   3       1354.04       1346.36       103.52 o
   9   3   3       1767.04       2178.62       118.39 o
  10   3   3         40.95        123.85        16.67 o
  11   3   3        201.45        177.09        17.44 o
  12   3   3        467.95        316.45        29.50 o
  13   3   3         83.61         84.66        31.11 o
  15   3   3          3.81         28.96        15.58 o
   1   4   3          6.82         11.17         5.26 o
   2   4   3         19.82         22.58         5.32 o
   3   4   3        447.03        466.83        28.94 o
   4   4   3         85.37         98.68         8.67 o
   5   4   3         21.15         32.33         6.92 o
   6   4   3         47.87         44.10         5.31 o
   7   4   3         29.62         17.83         4.20 o
   8   4   3         48.98         67.47        15.62 o
   9   4   3          5.00         14.68         7.76 o
  10   4   3          5.55         19.97         8.56 o
  11   4   3          8.66         27.74         6.51 o
  12   4   3         23.11         87.43        27.02 o
  13   4   3        174.97        192.21        26.87 o
  14   4   3          7.37         15.33        12.34 o
  15   4   3         15.69         34.47        13.11 o
   0   5   3      10142.00       3353.38       260.43 o
   1   5   3       5924.32       4949.93       215.59 o
   2   5   3        413.34        535.29        42.16 o
   3   5   3         16.53         47.39         7.58 o
   4   5   3        109.67        175.05        12.34 o
   5   5   3         36.35         64.84         7.46 o
   6   5   3         54.24         47.42        15.76 o
   7   5   3        208.23        233.64        15.94 o
   8   5   3       1837.84       1827.80       113.91 o
   9   5   3         41.63         48.06         8.35 o
  10   5   3         46.69         90.71        13.17 o
  11   5   3        503.54        408.16        33.37 o
  12   5   3        173.11        234.36        39.24 o
  13   5   3         14.14         45.33        13.48 o
  14   5   3        108.66         58.81        15.56 o
  15   5   3         16.95         44.53        31.68 o
   1   6   3          1.69         90.99         9.86 o
   2   6   3         10.22         36.82         6.28 o
   3   6   3        366.24        443.10        22.59 o
   4   6   3         97.42        115.08        12.88 o
   5   6   3         97.06        157.26        10.08 o
   6   6   3         28.79         36.39         5.31 o
   7   6   3         11.94         15.96         4.19 o
   8   6   3         51.80         27.22         5.77 o
   9   6   3         10.04          8.42         3.99 o
  10   6   3          4.16         18.69         8.56 o
  11   6   3         20.35         24.85         8.74 o
  12   6   3         16.09         34.26        10.18 o
  13   6   3        203.05        336.50        24.69 o
  14   6   3          7.24         43.32        11.64 o
  15   6   3          0.06         41.17        14.79 o
  16   6   3          6.28         39.74        27.57 o
   0   7   3        204.76        178.09        20.97 o
   1   7   3       1558.67       1702.23        67.08 o
   2   7   3         22.01         49.48         7.89 o
   3   7   3        113.37        111.13         7.95 o
   4   7   3          6.45         18.34         4.13 o
   5   7   3         80.78        126.22         7.91 o
   6   7   3         29.90         43.76         8.70 o
   7   7   3         75.58        112.12        12.07 o
   8   7   3         55.68        172.04        22.38 o
   9   7   3        386.46        377.16        37.00 o
  10   7   3         18.74         61.41        10.61 o
  11   7   3         30.07         27.07         8.01 o
  12   7   3          6.33         20.94         7.67 o
  13   7   3         14.24         36.47         9.44 o
  14   7   3         62.96         34.20         9.78 o
  15   7   3          3.25         44.55        15.99 o
  16   7   3          4.02         24.20        27.17 o
   1   8   3         78.16        122.45         9.31 o
   2   8   3          8.02         28.08         7.59 o
   3   8   3        439.44        416.80        30.41 o
   4   8   3       3724.14       3140.07       120.21 o
   5   8   3        215.92        414.31        26.22 o
   6   8   3        453.45        649.22        48.21 o
   7   8   3        611.43        694.42        31.35 o
   8   8   3        286.42        402.78        24.04 o
   9   8   3         35.57         69.68        12.12 o
  10   8   3          7.89         11.07         6.64 o
  11   8   3         10.62         20.91         8.11 o
  12   8   3        435.14        405.75        28.67 o
  13   8   3        606.92        943.91        57.41 o
  14   8   3        541.46        845.06        52.86 o
  15   8   3         56.99         98.91        26.33 o
  16   8   3          8.93         14.68        23.26 o
  17   8   3         49.06         69.72        21.71 o
   0   9   3         31.22        103.39        19.97 o
   1   9   3         35.96         49.63         6.45 o
   2   9   3          4.38         11.34         4.86 o
   3   9   3         46.49         95.52        11.17 o
   4   9   3         14.87         22.98         5.29 o
   5   9   3          5.93         20.75         4.83 o
   6   9   3          7.31          6.20         4.06 o
   7   9   3         44.69         88.59        15.87 o
   8   9   3        135.70        116.82        12.53 o
   9   9   3          2.47         13.67         6.78 o
  10   9   3         31.02         21.18         7.35 o
  11   9   3         47.18         32.81         8.38 o
  12   9   3         37.49         22.49        14.47 o
  13   9   3          9.67        184.34        38.74 o
  14   9   3         13.18         24.49        11.24 o
  15   9   3          0.71         31.31        12.64 o
  16   9   3          2.12          3.76        13.05 o
  17   9   3         32.53          9.49        15.10 o
   1  10   3        137.38        140.32        11.08 o
   2  10   3         81.97         71.56         9.76 o
   3  10   3       2125.71       1965.34       106.81 o
   4  10   3         35.86        134.38        15.63 o
   5  10   3        370.59        392.89        19.32 o
   6  10   3         13.13         21.09         5.78 o
   7  10   3        147.63        210.48        15.58 o
   8  10   3         23.74         20.51         5.70 o
   9  10   3         12.86         27.71        10.13 o
  10  10   3         34.36         11.18         6.89 o
  11  10   3         33.94         32.68        24.43 o
  12  10   3         47.87         52.85        18.32 o
  13  10   3       1549.65       1397.78       106.17 o
  14  10   3         72.09         79.87        15.75 o
  15  10   3          9.27         42.00        12.61 o
  16  10   3         17.68         30.22        17.05 o
  18  10   3          2.23         17.16        17.55 o
   0  11   3        251.63        301.39        25.94 o
   1  11   3         43.21         65.26         8.99 o
   2  11   3         12.02         10.77         5.91 o
   3  11   3         13.37         44.81         8.14 o
   4  11   3          0.76          6.26         5.51 o
   5  11   3          0.77         54.92        15.28 o
   6  11   3          4.30         12.91         6.68 o
   7  11   3         18.50         21.81         8.36 o
   8  11   3          2.35         12.04         7.01 o
   9  11   3          0.15         16.89        11.26 o
  10  11   3         25.80         15.33         9.21 o
  11  11   3          0.00         12.20         9.01 o
  12  11   3          0.30          4.41         8.21 o
  13  11   3         24.64         28.97        15.80 o
  14  11   3          0.01         -0.30         9.62 o
  15  11   3          5.01         11.44        10.72 o
  16  11   3         12.38         19.49        12.39 o
  17  11   3         27.79         16.17        17.48 o
  18  11   3          3.17          0.17        17.10 o
   1  12   3        156.51        235.28        16.68 o
   2  12   3          2.54         29.24         7.76 o
   3  12   3         41.99        192.67        20.86 o
   4  12   3        333.89        316.20        25.11 o
   5  12   3        314.04        564.95        38.17 o
   6  12   3         20.68         14.16         6.62 o
   7  12   3         59.85         32.16         7.80 o
   8  12   3         53.28         67.92        14.23 o
   9  12   3          9.91         17.50         9.34 o
  10  12   3          5.19         24.41        10.06 o
  11  12   3          0.15          8.12         9.30 o
  12  12   3        204.40        138.34        16.65 o
  13  12   3          1.72         77.33        14.73 o
  14  12   3        124.14         41.30        13.39 o
  15  12   3         18.36         16.44        11.37 o
  16  12   3          9.37         11.47        11.73 o
  17  12   3         27.11         15.39        18.74 o
  18  12   3          0.63         -1.26        18.22 o
   0  13   3        573.81       1607.80       136.00 o
   1  13   3       6073.78       5595.14       215.98 o
   2  13   3         93.12        255.00        21.34 o
   3  13   3        388.44        404.44        26.59 o
   4  13   3         30.46         35.76         7.88 o
   5  13   3        217.68        130.36        13.57 o
   6  13   3         77.14         75.23        10.89 o
   7  13   3         28.09         75.95        10.97 o
   8  13   3        786.07        645.73        64.01 o
   9  13   3       1842.48       1365.29        80.16 o
  10  13   3         49.42        198.08        26.16 o
  11  13   3         36.19         15.96        10.15 o
  12  13   3        150.64        153.38        21.91 o
  13  13   3         63.26         44.70        13.48 o
  14  13   3          1.86         24.22        12.74 o
  15  13   3          0.11          5.41        12.35 o
  16  13   3         10.67         38.27        15.25 o
  17  13   3        264.55        338.16        43.19 o
   1  14   3         21.32         30.30        10.19 o
   2  14   3          5.65         17.93         8.70 o
   3  14   3          3.64         43.14         9.67 o
   4  14   3          1.59         17.47         8.21 o
   5  14   3         43.81         83.39        12.64 o
   6  14   3          5.10          7.47         8.60 o
   7  14   3         40.27         30.19        11.89 o
   8  14   3         58.65         95.78        19.49 o
   9  14   3          7.15          4.42         9.11 o
  10  14   3         24.82         28.49        15.62 o
  11  14   3         12.25          6.74        11.27 o
  12  14   3         16.10         19.63        13.38 o
  13  14   3         43.51         32.34        14.70 o
  14  14   3          0.82         11.19        12.68 o
  15  14   3          7.15         -3.70        12.48 o
  16  14   3         12.77         12.79        14.44 o
   0  15   3         21.74        506.00        49.57 o
   1  15   3        101.48        280.98        32.37 o
   2  15   3          9.36         38.49        10.61 o
   3  15   3         27.66         31.89        10.00 o
   4  15   3          2.01         10.07         9.46 o
   5  15   3         24.88         17.49        10.04 o
   6  15   3          3.39         -3.13         9.21 o
   7  15   3         27.78         33.74        12.95 o
   8  15   3        266.03        197.93        22.09 o
   9  15   3        164.75        131.95        19.61 o
  10  15   3          6.61         13.10        11.73 o
  11  15   3          1.57          9.23        11.67 o
  12  15   3          1.01          6.11        13.24 o
  13  15   3          0.01         14.02        13.67 o
  14  15   3          3.37         42.45        25.33 o
  15  15   3          0.09         -0.57        13.96 o
   1  16   3          4.60         29.13        10.75 o
   2  16   3         23.13         17.70        10.32 o
   3  16   3         44.03         75.31        12.79 o
   4  16   3        343.70        292.55        23.66 o
   5  16   3         25.38        267.33        25.38 o
   6  16   3        342.56        139.10        28.91 o
   7  16   3        160.03         77.66        16.79 o
   8  16   3          0.02          6.57        12.23 o
   9  16   3          1.15         16.77        13.13 o
  10  16   3          1.31          9.35        12.86 o
  11  16   3          3.92          7.28        13.41 o
  12  16   3          0.47         -9.13        12.58 o
  13  16   3         91.05         86.75        20.33 o
  14  16   3          2.15          0.80        14.03 o
   0  17   3         16.06         30.33        16.69 o
   1  17   3         79.82         72.80        14.51 o
   2  17   3          0.93          4.08         9.58 o
   3  17   3          5.16         19.37        12.48 o
   4  17   3         21.73          9.43        11.55 o
   5  17   3          1.73          7.29        11.14 o
   6  17   3          2.44          5.86        12.63 o
   7  17   3          5.01         12.16        13.32 o
   8  17   3         13.56         40.23        15.27 o
   9  17   3         20.68         26.09        13.91 o
  10  17   3          0.20         -7.76        12.88 o
  11  17   3          0.43          2.47        13.22 o
  12  17   3          0.38          8.99        13.84 o
   1  18   3         11.24         21.88        12.17 o
   2  18   3         14.64         11.39        10.62 o
   3  18   3         19.04         22.56        12.30 o
   4  18   3         76.11         59.71        14.19 o
   5  18   3         18.11         10.34        14.00 o
   6  18   3          2.52          4.01        13.01 o
   7  18   3         25.49         20.15        14.05 o
   8  18   3          0.01          3.07        14.51 o
   9  18   3          0.39          8.19        13.40 o
  10  18   3          0.26          2.37        13.95 o
  11  18   3          0.44         11.07        23.15 o
   0  19   3         17.55          4.85        15.37 o
   1  19   3          6.38         -0.81        10.17 o
   2  19   3          7.26          3.16        10.93 o
   3  19   3         16.04          5.61        11.31 o
   4  19   3          9.85         -3.04        11.09 o
   5  19   3          0.82         21.68        14.36 o
   6  19   3          7.20          4.10        12.44 o
   7  19   3         12.78         11.06        13.30 o
   8  19   3         12.08         11.50        14.90 o
   9  19   3          2.76         17.89        21.85 o
  10  19   3          7.88         -0.40        21.96 o
   1  20   3          3.55         -8.76        10.33 o
   2  20   3          2.97         -2.79        10.79 o
   3  20   3         13.03         27.83        11.96 o
   4  20   3         10.45          6.82        13.99 o
   5  20   3          8.38          8.72        14.02 o
   6  20   3         11.16         21.56        15.47 o
   7  20   3         53.18         41.47        24.44 o
   8  20   3         13.81          4.07        29.19 o
   0  21   3          5.66         41.71        19.33 o
   1  21   3         81.35         69.43        15.40 o
   2  21   3          0.04         -4.01        11.47 o
   3  21   3         10.95         15.47        12.23 o
   4  21   3          1.38         -8.45        14.88 o
   4   0   4        348.61       2582.08       198.30 o
   5   0   4        658.98        285.17        28.36 o
   6   0   4         10.18         33.37        10.42 o
   7   0   4        219.14        349.94        32.77 o
   8   0   4       9819.70       9732.84       730.27 o
   9   0   4        256.49        393.09        36.04 o
  11   0   4        464.61        242.42        25.20 o
  12   0   4       1937.04       1957.84       217.16 o
  13   0   4       1123.41       1351.72       153.60 o
   1   1   4        567.50        559.38        57.62 o
   2   1   4         97.24         86.29        28.68 o
   3   1   4        801.19        963.03        78.47 o
   4   1   4          0.01         10.85         8.31 o
   5   1   4       1296.97       1078.80        86.07 o
   6   1   4         30.11         59.05        14.40 o
   7   1   4          3.12         12.52         6.90 o
   8   1   4          9.76         24.93         6.38 o
   9   1   4         75.03         61.91        12.80 o
  10   1   4          1.56         29.27         6.60 o
  11   1   4         13.96          9.09        12.33 o
  12   1   4         40.00         62.39        10.46 o
  13   1   4         95.23        172.15        20.64 o
  14   1   4         39.96         69.23        18.32 o
   0   2   4         40.98         89.09        15.86 o
   1   2   4       2033.91       1312.01        74.86 o
   2   2   4         59.87         98.96        11.44 o
   3   2   4        189.82        182.08        17.35 o
   4   2   4          7.64          9.80         6.78 o
   5   2   4        260.12        229.85        23.07 o
   7   2   4        330.64        364.55        32.18 o
   8   2   4        107.41        200.82        20.57 o
   9   2   4       1061.24       1002.40       110.97 o
  11   2   4         15.97         65.89        11.50 o
  12   2   4         71.26         54.23        15.52 o
  13   2   4         28.59         42.80        12.30 o
  14   2   4         11.06         -4.54        12.66 o
   1   3   4        159.32        309.06        22.01 o
   2   3   4        413.10        277.97        20.03 o
   3   3   4        135.53        202.79        15.95 o
   4   3   4        793.16       1274.17        86.62 o
   5   3   4        482.88        721.66        65.90 o
   6   3   4        271.29        372.46        23.61 o
   7   3   4        386.22        321.48        38.58 o
   8   3   4         29.33        116.41        14.14 o
   9   3   4          2.72         46.30        10.87 o
  10   3   4          4.07         14.26         7.47 o
  11   3   4         31.66         31.60        14.96 o
  12   3   4          0.68         26.68        17.37 o
  13   3   4         21.02         22.31        24.69 o
  14   3   4         25.79         41.55        13.82 o
  15   3   4         49.98         94.29        22.97 o
   0   4   4        305.77       1162.06        93.56 o
   1   4   4          9.13         10.12         9.98 o
   2   4   4         57.73         55.74        11.83 o
   3   4   4         66.42         70.84        13.20 o
   4   4   4         18.73         39.96         6.81 o
   5   4   4          9.85         25.49         7.82 o
   6   4   4          8.18         17.41         5.51 o
   7   4   4          1.41          3.28         5.15 o
   8   4   4        303.58        328.74        25.82 o
   9   4   4          1.77         21.09         6.86 o
  10   4   4         27.99         23.49         7.66 o
  11   4   4         21.45         39.09        14.41 o
  12   4   4         55.97         51.35         8.12 o
  13   4   4         22.57         41.90        23.94 o
  14   4   4          0.61          8.22        10.09 o
  15   4   4         20.75          7.89        12.88 o
   1   5   4       1203.61       1057.26        60.06 o
   2   5   4        730.74        415.05        26.44 o
   3   5   4       2061.19       2381.01       129.53 o
   4   5   4         19.66         89.89        13.90 o
   5   5   4         42.85        349.34        31.54 o
   6   5   4         49.98         67.75        20.72 o
   7   5   4         35.91         65.26        10.34 o
   8   5   4         76.49         60.87         9.72 o
   9   5   4        277.12        224.10        21.41 o
  10   5   4         12.19         29.00         8.91 o
  11   5   4         15.80         18.91         8.34 o
  12   5   4        167.16        214.99        24.60 o
  13   5   4        471.97        863.68        51.60 o
  14   5   4        240.20        290.80        46.10 o
  15   5   4        913.28       1362.33       112.08 o
  16   5   4          0.41          6.14        16.28 o
   0   6   4        201.42        258.85        26.09 o
   1   6   4        292.73        177.98        14.05 o
   2   6   4         12.38         57.52         8.95 o
   3   6   4          3.49         12.05         4.78 o
   4   6   4          2.12         16.17         6.08 o
   5   6   4         11.23         22.78         7.13 o
   6   6   4         27.74         34.24         9.40 o
   7   6   4          3.45         28.12         7.01 o
   8   6   4         98.79        165.98        20.29 o
   9   6   4         32.51         36.27         5.75 o
  10   6   4         22.16         23.68         9.78 o
  11   6   4          0.78         18.62         6.37 o
  12   6   4         22.87         30.79        10.84 o
  13   6   4          4.20         27.10        10.72 o
  14   6   4          5.31         14.72         8.90 o
  15   6   4         45.40         37.05        14.26 o
  16   6   4         14.43         41.33        16.88 o
   1   7   4        201.13        145.73        13.09 o
   2   7   4         90.22         98.65        11.98 o
   3   7   4        452.75        442.56        31.87 o
   4   7   4         16.52         54.18         9.30 o
   5   7   4        134.86         75.14         7.27 o
   6   7   4         33.61         82.99         7.35 o
   7   7   4         71.04         52.96        10.30 o
   8   7   4          7.20         19.19         9.19 o
   9   7   4         70.79         57.63         9.93 o
  10   7   4         15.25         16.48         6.25 o
  11   7   4          5.34         13.89         6.51 o
  12   7   4         71.53        108.02        22.64 o
  13   7   4        326.09        364.33        30.77 o
  14   7   4         59.07         81.01        12.84 o
  15   7   4          0.51         28.10        15.06 o
  16   7   4          7.38         35.17        14.92 o
  17   7   4         25.04          4.84        18.34 o
   0   8   4       4693.77       6179.85       451.15 o
   1   8   4       2447.63       2279.09        94.94 o
   2   8   4        791.15       1010.34        41.94 o
   3   8   4       1103.22       1338.75        53.73 o
   4   8   4         65.87        167.78        15.76 o
   5   8   4         39.07         55.86        10.15 o
   6   8   4         65.47         73.14        12.15 o
   7   8   4        676.46        599.26        32.44 o
   8   8   4        536.93        602.83        32.54 o
   9   8   4       3288.58       3423.64       165.17 o
  10   8   4        201.44        217.75        24.25 o
  11   8   4         75.77         56.02        12.31 o
  12   8   4        366.96        402.56        40.67 o
  13   8   4        218.79        252.17        27.60 o
  14   8   4          0.61          5.69         8.91 o
  15   8   4         33.36         38.76        12.32 o
  16   8   4          9.86        112.53        22.63 o
  17   8   4        398.54        399.40        86.89 o
   1   9   4         26.27         32.57         7.17 o
   2   9   4         73.37         45.28         9.26 o
   3   9   4         59.10         43.18         9.11 o
   4   9   4        115.54         83.25         9.66 o
   5   9   4        213.44        282.67        14.91 o
   6   9   4         36.66         34.28         7.27 o
   7   9   4         13.13         14.72         5.33 o
   8   9   4         28.23         92.59        12.01 o
   9   9   4          9.15          9.18         7.04 o
  10   9   4         14.12         24.39        11.45 o
  11   9   4          6.39         11.89         8.02 o
  12   9   4         16.34         43.54        23.13 o
  13   9   4         18.46         48.52        26.24 o
  14   9   4         27.71         21.16        10.21 o
  15   9   4          8.96         35.16        10.98 o
  16   9   4          3.98         24.28        28.33 o
  17   9   4          8.34         13.98        14.68 o
   0  10   4        884.84       1138.53        69.50 o
   1  10   4         11.74         45.71        11.68 o
   2  10   4        120.74        197.13        21.02 o
   3  10   4        214.49        240.58        17.55 o
   4  10   4          0.71         62.98        10.44 o
   5  10   4         32.94         26.44         5.66 o
   6  10   4         24.77        175.78        21.43 o
   7  10   4         57.01         89.07        10.07 o
   8  10   4       1271.04       1324.97        61.46 o
   9  10   4         80.35        183.85        18.51 o
  10  10   4          0.04         98.49        18.08 o
  11  10   4         24.53         67.25        17.37 o
  12  10   4        242.03        178.84        18.32 o
  13  10   4        204.24        285.18        44.14 o
  14  10   4          4.10          9.47        10.06 o
  15  10   4          0.92         13.62        12.17 o
  16  10   4         21.43         55.27        18.98 o
  17  10   4         41.40         32.81        17.30 o
  18  10   4         31.59         28.72        18.59 o
   1  11   4         19.25         59.26         9.71 o
   2  11   4         22.51         20.16         6.43 o
   3  11   4        144.44         72.46         9.33 o
   4  11   4         10.48         43.64         8.79 o
   5  11   4        102.41         69.66        11.70 o
   6  11   4         15.31         32.68         8.11 o
   7  11   4          3.60         15.97         6.73 o
   8  11   4         19.30         22.13        13.73 o
   9  11   4         18.86         14.12         8.37 o
  10  11   4         12.40          3.27         8.24 o
  11  11   4         11.10         12.10        10.40 o
  12  11   4          8.31         25.95         9.99 o
  13  11   4         47.00         51.38        16.95 o
  14  11   4         11.36         15.07        10.67 o
  15  11   4          0.07          8.67        10.45 o
  16  11   4          2.45         26.26        12.14 o
  17  11   4          3.60          2.38        15.51 o
  18  11   4          8.62          7.44        17.99 o
   0  12   4        187.80        461.30        73.92 o
   1  12   4        313.16        609.99        50.27 o
   2  12   4         66.02         77.73         9.73 o
   3  12   4        255.82        208.43        14.58 o
   4  12   4         13.09         31.90         7.35 o
   5  12   4        146.49        109.18        16.86 o
   6  12   4          0.66         30.15         8.71 o
   7  12   4        374.00        471.66        31.92 o
   8  12   4         36.65         36.82        21.29 o
   9  12   4        986.11       1421.56        83.63 o
  10  12   4          9.26         25.76        10.13 o
  11  12   4        190.69        121.02        21.16 o
  12  12   4         30.27         33.00        11.50 o
  13  12   4          9.81         21.81        10.78 o
  14  12   4          2.21          7.12        10.27 o
  15  12   4          3.03         -1.23        10.98 o
  16  12   4          7.47         20.17        13.21 o
   1  13   4         28.54         30.13         8.28 o
   2  13   4        227.06        168.87        19.73 o
   3  13   4          2.61         42.85         9.47 o
   4  13   4        348.85        655.45        35.12 o
   5  13   4        186.72        247.78        42.68 o
   6  13   4        143.30        208.40        17.37 o
   7  13   4        215.86        423.09        29.69 o
   8  13   4         26.79         53.23        24.21 o
   9  13   4         29.44         22.03        10.37 o
  10  13   4         22.53         37.45        11.69 o
  11  13   4         86.71         23.73        11.20 o
  12  13   4         23.94         28.39        11.92 o
  13  13   4        112.58        107.84        17.96 o
  14  13   4         42.24         54.90        16.90 o
  15  13   4         26.61         66.19        23.45 o
  16  13   4         47.33         23.99        14.22 o
   0  14   4         10.36         21.64        12.79 o
   1  14   4         23.07         38.21        10.52 o
   2  14   4          0.02         14.56         8.60 o
   3  14   4          5.68         10.82         7.91 o
   4  14   4          0.59          7.36         7.03 o
   5  14   4          9.67         33.48        14.83 o
   6  14   4         13.86          6.85         8.47 o
   7  14   4          0.25         17.00        11.20 o
   8  14   4          5.44          3.32         9.25 o
   9  14   4         68.60         34.49        12.42 o
  10  14   4         29.59          4.92        10.74 o
  11  14   4          0.15          2.28        10.79 o
  12  14   4          4.13         -2.75        11.42 o
  13  14   4          4.24          3.33        12.24 o
  14  14   4          4.00         20.31        14.16 o
  15  14   4          5.74          8.74        13.37 o
  16  14   4          5.13         -2.17        15.88 o
   1  15   4         13.35         52.03        11.93 o
   2  15   4          3.89         24.97         9.95 o
   3  15   4         44.10         79.38        12.49 o
   4  15   4         26.54         13.68         9.88 o
   5  15   4        898.05       1469.96        74.02 o
   6  15   4         67.83         30.32        12.12 o
   7  15   4          3.78         11.17        10.04 o
   8  15   4         54.38         41.62        13.40 o
   9  15   4          9.56          4.26        10.69 o
  10  15   4         10.56          9.40        11.49 o
  11  15   4         23.78         22.15        13.45 o
  12  15   4          1.42         21.02        15.52 o
  13  15   4         15.26         27.97        17.64 o
  14  15   4          0.09         15.01        14.86 o
  15  15   4         31.28         18.23        16.09 o
   0  16   4        197.99        356.33        37.37 o
   1  16   4        109.05        122.97        16.09 o
   2  16   4         13.85         18.96         9.16 o
   3  16   4          5.41         10.95         8.77 o
   4  16   4         18.32         23.80        10.69 o
   5  16   4          1.33         24.81        10.27 o
   6  16   4          1.41         21.39        12.72 o
   7  16   4         41.00         38.39        14.10 o
   8  16   4        126.91        206.30        24.11 o
   9  16   4          0.12          0.06        12.17 o
  10  16   4         39.52         50.10        20.81 o
  11  16   4         44.71         19.59        14.50 o
  12  16   4         61.02         34.33        15.76 o
  13  16   4         20.45         25.52        18.48 o
  14  16   4          3.78         -3.84        23.88 o
   1  17   4          1.09         11.58        10.48 o
   2  17   4          7.63         40.75        11.92 o
   3  17   4         21.52         43.18        20.92 o
   4  17   4          7.84         24.21        13.64 o
   5  17   4          0.05          8.51        10.96 o
   6  17   4          4.82          9.00        12.67 o
   7  17   4          0.92          1.20        12.65 o
   8  17   4          0.68         30.85        14.95 o
   9  17   4          3.49         -4.06        13.36 o
  10  17   4          1.99         21.31        14.45 o
  11  17   4          0.05          7.51        14.84 o
  12  17   4          5.92         59.56        28.20 o
   0  18   4        205.09        390.30        76.24 o
   1  18   4        118.94        134.62        18.06 o
   2  18   4         21.68         55.28        13.89 o
   3  18   4         46.57         81.38        16.21 o
   4  18   4          6.87         22.07        12.36 o
   5  18   4         13.50         26.98        14.92 o
   6  18   4         12.90         34.58        15.74 o
   7  18   4         89.20         70.50        27.81 o
   8  18   4        106.30        134.75        24.76 o
   9  18   4        336.47        172.82        25.70 o
  11  18   4         20.72         33.83        26.30 o
   1  19   4          3.90          7.46        11.03 o
   2  19   4         22.99         12.02        11.79 o
   3  19   4          5.15         15.68        11.80 o
   4  19   4          0.99         11.95        11.65 o
   5  19   4         44.20         11.66        14.76 o
   6  19   4          0.59          6.56        15.15 o
   7  19   4          2.25         18.32        17.99 o
   8  19   4          7.78         39.55        23.86 o
   9  19   4          3.93          6.97        23.30 o
   0  20   4          6.08         42.68        18.69 o
   1  20   4         50.42         40.82        13.31 o
   2  20   4          2.58         24.58        12.91 o
   3  20   4          9.07          1.71        12.01 o
   4  20   4          0.78          4.42        13.28 o
   5  20   4          2.36         10.09        14.61 o
   6  20   4          3.34          3.31        18.61 o
   7  20   4          1.70          2.47        32.05 o
   1  21   4          0.24          8.36        12.84 o
   2  21   4         46.56          9.11        12.94 o
   3  21   4          0.63         15.61        26.35 o
   5   0   5         53.43       3176.18       242.33 o
   6   0   5       1235.93        687.22        58.17 o
   7   0   5         49.29         67.97        13.53 o
   8   0   5       1045.88       1068.44        87.01 o
   9   0   5        658.25        669.07        57.32 o
  10   0   5         25.82         65.07        15.91 o
  11   0   5         24.19         28.00        25.65 o
  12   0   5       1135.97        838.10       101.04 o
  13   0   5        625.42        818.35        99.44 o
  14   0   5       1413.94       1294.65       149.05 o
   2   1   5         59.04         48.58        13.16 o
   3   1   5         50.99         93.74        30.73 o
   4   1   5         16.74         11.74        14.34 o
   5   1   5         12.62         34.99        10.68 o
   6   1   5         45.38         55.26        22.18 o
   7   1   5         30.09         21.79         9.04 o
   8   1   5        146.29        187.79        30.32 o
   9   1   5         17.45         51.73         8.66 o
  10   1   5         54.50         46.52        13.91 o
  11   1   5          7.32          7.27         6.25 o
  12   1   5         18.05         27.83         9.54 o
  13   1   5         23.15         55.96        13.86 o
  14   1   5         16.88         62.18        19.72 o
   1   2   5        138.79         91.12        11.42 o
   2   2   5         48.21         54.41        11.94 o
   3   2   5        567.22        469.49        76.46 o
   4   2   5        196.64        164.14        19.64 o
   5   2   5         47.03         56.21        11.87 o
  10   2   5         13.24         32.95        10.07 o
  11   2   5         21.41         42.38        11.46 o
  12   2   5         24.86         60.58        12.20 o
  13   2   5        200.43        177.48        23.14 o
  14   2   5          0.77         53.64        19.44 o
  15   2   5         47.52         74.67        22.36 o
   0   3   5       3792.42       3361.46       259.00 o
   1   3   5        332.96        458.88        55.77 o
   2   3   5        407.41        274.79        20.82 o
   3   3   5        160.55        143.64        13.30 o
   4   3   5         12.48         50.15        17.41 o
   5   3   5         28.99         17.93         5.97 o
   6   3   5         50.80         58.13        11.79 o
   7   3   5        155.42        136.25        15.90 o
   8   3   5        309.05        303.14        27.83 o
   9   3   5        824.29        550.80        80.00 o
  10   3   5        323.12        379.66        34.85 o
  12   3   5         41.71         38.27        19.27 o
  13   3   5         62.96         71.30        17.08 o
  14   3   5         48.74         69.82        20.58 o
  15   3   5         22.36         13.61        13.49 o
   1   4   5         14.12         14.21         5.96 o
   2   4   5         33.42         46.83        15.80 o
   3   4   5          8.33         71.54         9.46 o
   4   4   5         30.67        106.49        16.38 o
   5   4   5        168.80        131.12        21.72 o
   6   4   5         18.19         20.49         6.15 o
   7   4   5          5.36         40.64        12.18 o
   8   4   5         35.28         30.67         7.36 o
   9   4   5          7.13         12.04         7.36 o
  10   4   5         17.46         12.84         7.80 o
  11   4   5          0.98         10.49         8.12 o
  12   4   5         24.50          5.02         8.50 o
  13   4   5         15.10         16.88        10.20 o
  14   4   5         49.68         77.01        17.31 o
  15   4   5         27.30         48.35        14.80 o
   0   5   5        341.37       1040.14        85.09 o
   1   5   5        238.70        197.19        22.19 o
   2   5   5         67.21         83.15        11.52 o
   3   5   5        458.50        376.91        25.18 o
   4   5   5         59.49         53.46         8.06 o
   5   5   5         64.55         73.26         9.21 o
   6   5   5          8.15         70.73        20.17 o
   7   5   5        248.66        241.08        23.31 o
   8   5   5       1421.93       2015.16       160.21 o
   9   5   5        281.16        204.49        20.75 o
  10   5   5         42.02         15.80         6.89 o
  11   5   5         34.61         30.30        12.60 o
  12   5   5          1.08         33.84        15.74 o
  13   5   5        500.07        678.89        42.06 o
  14   5   5        268.20        374.79        63.08 o
  15   5   5          5.10         32.82        13.39 o
  16   5   5          6.76         32.71        17.90 o
   1   6   5         37.10         35.03         7.27 o
   2   6   5         14.85         25.50         9.27 o
   3   6   5         87.35        123.83        21.36 o
   4   6   5         61.31         71.61        10.54 o
   5   6   5         12.12          9.57         6.88 o
   6   6   5          7.66          9.60         4.88 o
   7   6   5         20.33         16.50         5.87 o
   8   6   5          0.40          8.98         4.69 o
   9   6   5         35.02         27.63         5.73 o
  10   6   5         11.51         17.48         6.03 o
  11   6   5         19.80         30.30         7.73 o
  12   6   5          7.58          0.74         8.54 o
  13   6   5         11.99         47.20         9.82 o
  14   6   5          4.72          7.71         7.64 o
  15   6   5         69.25         54.72        19.27 o
  16   6   5         21.89         17.65        12.60 o
   0   7   5         15.94         50.89        12.37 o
   1   7   5        234.79        182.35        20.98 o
   2   7   5         76.51         61.72        23.15 o
   3   7   5         37.83         43.04         7.29 o
   4   7   5          5.81         15.13         7.08 o
   5   7   5         46.15         27.85         6.56 o
   6   7   5          9.64         14.24         4.76 o
   7   7   5        480.33        354.15        20.66 o
   8   7   5        171.79        230.65        15.14 o
   9   7   5        603.46        620.22        33.47 o
  10   7   5          0.50          3.41         6.99 o
  11   7   5         68.88         61.56         9.66 o
  12   7   5         12.04         30.99        10.27 o
  13   7   5          0.89         16.44        13.61 o
  14   7   5         10.07         30.68         9.73 o
  15   7   5          2.55         16.07        13.29 o
  16   7   5         19.42         30.79        23.84 o
  17   7   5        144.99        111.90        31.62 o
   1   8   5        142.59        202.77        18.14 o
   2   8   5         26.46         16.03         5.76 o
   3   8   5        173.12        465.05        33.88 o
   4   8   5       1348.51       1394.25       122.96 o
   5   8   5        967.77       1353.54        96.09 o
   6   8   5         48.15        107.91        12.52 o
   7   8   5        238.65        177.33        15.33 o
   8   8   5        480.50        576.17        31.58 o
   9   8   5         68.50         73.89        10.37 o
  10   8   5          7.15         35.99        11.60 o
  11   8   5         10.10         28.01         8.41 o
  12   8   5        424.49        435.90        30.41 o
  13   8   5          6.43         45.68        10.97 o
  14   8   5        454.96        673.17        54.38 o
  15   8   5         48.57         64.07        14.63 o
  16   8   5          2.21          7.01        13.16 o
  17   8   5         33.57         23.54        15.73 o
   0   9   5         24.43        108.39        13.22 o
   1   9   5          6.63         19.28         9.73 o
   2   9   5          6.67         13.57         6.31 o
   3   9   5         13.98         47.11        12.38 o
   4   9   5          3.70         23.71         5.97 o
   5   9   5         11.06         13.65         8.12 o
   6   9   5         15.63         10.09         5.09 o
   7   9   5         10.39         10.65         6.82 o
   8   9   5         34.68         28.88         6.61 o
   9   9   5          4.98         28.08         8.00 o
  10   9   5         15.92         48.17        18.92 o
  11   9   5         12.34          5.13         9.75 o
  12   9   5         20.67         22.35         9.15 o
  13   9   5          8.59         21.44        12.63 o
  14   9   5          1.24         16.61        10.05 o
  15   9   5         19.06         24.48        12.30 o
  16   9   5          3.54          8.42        15.29 o
  17   9   5          3.74          7.66        14.17 o
  18   9   5          0.30          8.92        19.98 o
   1  10   5        262.49        157.75        12.09 o
   2  10   5        118.30         85.94         8.82 o
   3  10   5        318.56        656.46        30.03 o
   4  10   5        445.16        482.80        32.19 o
   5  10   5         10.91         36.81         8.77 o
   6  10   5         23.92         37.53         9.88 o
   7  10   5          5.48         49.61        16.66 o
   8  10   5        239.09        199.68        27.39 o
   9  10   5         25.30         12.14         7.61 o
  10  10   5          1.94         11.96         8.42 o
  11  10   5         29.88         39.88        10.56 o
  12  10   5        353.46        426.74        50.11 o
  13  10   5        185.74        260.29        27.77 o
  14  10   5        369.61        357.09        29.57 o
  15  10   5        110.58        121.81        17.18 o
  16  10   5          9.03         17.94        12.99 o
  17  10   5          2.07          8.10        16.21 o
  18  10   5         13.98          0.81        16.64 o
   0  11   5         41.59         71.80        18.62 o
   1  11   5         60.10         71.91        11.40 o
   2  11   5         15.45         35.14         9.23 o
   3  11   5         19.24         29.49         9.91 o
   4  11   5          8.93         22.46         6.19 o
   5  11   5         22.61         36.56        11.44 o
   6  11   5         18.55         20.64         6.99 o
   7  11   5         24.97         34.25         8.57 o
   8  11   5         83.43         69.95        13.00 o
   9  11   5         65.66         64.07        12.07 o
  10  11   5         21.33          8.67         9.56 o
  11  11   5          0.25         24.14        10.34 o
  12  11   5          0.14         10.80         9.74 o
  13  11   5          8.38         15.48        10.31 o
  14  11   5          0.38         11.63        10.67 o
  15  11   5         10.09         15.86        11.07 o
  16  11   5          8.25          9.63        11.62 o
  17  11   5         20.03         55.10        42.62 o
   1  12   5         23.95         34.37         8.30 o
   2  12   5         15.11         23.30         7.26 o
   3  12   5        151.09        142.75        12.44 o
   4  12   5        234.23        318.30        19.17 o
   5  12   5         18.97         39.54         9.04 o
   6  12   5         52.54         42.63         8.90 o
   7  12   5         35.68         42.66        10.04 o
   8  12   5         62.08         45.82        15.37 o
   9  12   5         18.73         23.11        10.72 o
  10  12   5         12.93         39.82        13.01 o
  11  12   5          0.96          3.82         9.65 o
  12  12   5        172.88        193.87        45.61 o
  13  12   5        151.72        166.74        20.57 o
  14  12   5         69.02         73.14        15.57 o
  15  12   5          8.32          7.55        12.34 o
  16  12   5         18.60         21.78        12.88 o
  17  12   5          8.51         11.70        20.15 o
   0  13   5       1293.36       1516.52        95.37 o
   1  13   5        639.70        603.98        32.75 o
   2  13   5        212.02        215.12        17.18 o
   3  13   5        181.36        201.75        16.47 o
   4  13   5         12.93         31.48         8.53 o
   5  13   5         62.54        216.02        23.46 o
   6  13   5         35.65         84.08        15.77 o
   7  13   5        297.35        263.86        30.76 o
   8  13   5         48.89         73.28        14.63 o
   9  13   5       1271.32       1271.04        77.53 o
  10  13   5        167.51        187.32        24.43 o
  11  13   5          7.21         31.13        19.98 o
  12  13   5         29.66         49.24        13.82 o
  13  13   5         13.85         17.03        12.95 o
  14  13   5         18.78          7.51        12.91 o
  15  13   5          4.35         10.01        12.85 o
  16  13   5         31.51         19.04        13.98 o
   1  14   5         31.74         18.96         9.74 o
   2  14   5         38.17         23.88         9.51 o
   3  14   5         80.47        122.71        14.24 o
   4  14   5          4.45         37.81        10.99 o
   5  14   5        545.17        742.65        41.75 o
   6  14   5         27.97         31.47        10.67 o
   7  14   5          0.31          0.35        10.07 o
   8  14   5         43.30         76.44        14.78 o
   9  14   5         10.84         11.97        10.34 o
  10  14   5          2.99         31.70        11.86 o
  11  14   5          2.20          1.04        10.46 o
  12  14   5          3.53         20.40        13.17 o
  13  14   5         30.27         51.67        16.17 o
  14  14   5          1.65         14.16        13.53 o
  15  14   5          5.47         16.26        14.83 o
   0  15   5        520.29       1511.68       210.66 o
   1  15   5        174.25        197.10        18.77 o
   2  15   5          7.47         39.56        16.95 o
   3  15   5         31.21         26.49         9.93 o
   4  15   5         30.58         45.68        12.26 o
   5  15   5          0.01         15.50         9.64 o
   6  15   5         20.00         40.00        12.67 o
   7  15   5         15.04          1.03        10.52 o
   8  15   5         26.57         22.29        12.23 o
   9  15   5         45.81         44.81        13.71 o
  10  15   5          1.96         24.97        12.31 o
  11  15   5         12.03         17.14        12.71 o
  12  15   5          5.20         16.77        13.63 o
  13  15   5          0.73         -3.44        13.12 o
  14  15   5          0.42          9.36        14.11 o
   1  16   5          6.07         17.11         9.58 o
   2  16   5          4.48         17.11         9.51 o
   3  16   5         16.63         24.67        10.05 o
   4  16   5          0.23          6.43         9.93 o
   5  16   5          7.12         12.87        10.51 o
   6  16   5         78.95         46.50        15.04 o
   7  16   5         21.27         21.36        12.93 o
   8  16   5         38.66         21.82        16.78 o
   9  16   5          6.45         11.45        12.57 o
  10  16   5          1.03         10.42        12.65 o
  11  16   5         16.13         17.45        13.41 o
  12  16   5         40.68         23.71        15.33 o
  13  16   5         21.69          8.46        18.53 o
   0  17   5          8.88         11.38        13.86 o
   1  17   5          1.26         26.44        10.52 o
   2  17   5         11.29         10.68         9.26 o
   3  17   5          9.00         16.68        10.63 o
   4  17   5          1.01         -0.32         9.48 o
   5  17   5          9.86         16.97        12.15 o
   6  17   5          1.93          3.22        12.71 o
   7  17   5         28.16         20.92        13.13 o
   8  17   5          1.88         -0.49        12.04 o
   9  17   5         62.80         35.21        15.36 o
  10  17   5          4.92          5.07        13.05 o
  11  17   5         31.68        -11.59        18.43 o
  12  17   5          1.88        -13.41        30.25 o
   1  18   5          2.99         11.42        10.01 o
   2  18   5          2.19          4.01         9.51 o
   3  18   5          0.14          6.51        10.25 o
   4  18   5        103.87        124.46        18.86 o
   5  18   5          6.89          4.89        12.93 o
   6  18   5          4.36          4.09        12.62 o
   7  18   5         11.89         15.28        13.29 o
   8  18   5         37.03         42.49        16.04 o
   9  18   5          1.98          3.08        20.72 o
  10  18   5          8.92         -3.27        22.06 o
   0  19   5          0.89         27.07        15.73 o
   1  19   5          3.42         -4.53         9.85 o
   2  19   5          0.05         -4.13        10.60 o
   3  19   5          3.68         10.07        10.70 o
   4  19   5          0.19          1.28        10.69 o
   5  19   5          3.84         -0.12        12.59 o
   6  19   5          6.13          0.06        14.12 o
   7  19   5          4.64         -4.20        17.83 o
   8  19   5          8.06         -2.68        19.64 o
   1  20   5         12.31         13.53        10.77 o
   2  20   5          2.39         -9.04        10.78 o
   3  20   5          0.43          9.32        10.41 o
   4  20   5         34.96         48.23        17.80 o
   5  20   5        191.44        168.53        36.53 o
   7   0   6       1124.57       1697.23       133.40 o
   8   0   6       3257.19       4169.75       317.50 o
   9   0   6        694.40        917.44        76.06 o
  11   0   6       1265.94       1303.08       105.72 o
  12   0   6         80.90         70.97        15.35 o
  13   0   6         65.75         58.63        20.11 o
  14   0   6        434.94        561.72        72.73 o
   2   1   6          1.15         25.33        15.34 o
   3   1   6        687.76        488.47        44.34 o
   4   1   6         34.70         99.96        37.67 o
   5   1   6         34.56         32.55        11.50 o
   6   1   6          9.93         28.05        10.87 o
   7   1   6         75.69         70.99        13.35 o
   8   1   6         40.33         55.59        12.44 o
   9   1   6         14.18          8.63         8.08 o
  10   1   6         17.14         15.69         7.55 o
  11   1   6         21.54         31.98         8.73 o
  12   1   6         14.41         47.75        11.38 o
  13   1   6        499.38        554.17        66.76 o
  14   1   6         47.04         45.52        13.86 o
   0   2   6        108.68        114.82        20.63 o
   1   2   6        315.74        289.55        30.42 o
   2   2   6         59.23         28.44        11.71 o
   3   2   6          9.55         11.46         9.30 o
   4   2   6         23.16         15.62        14.28 o
   5   2   6         44.04         70.76        26.93 o
   6   2   6          2.03         16.77        10.26 o
   7   2   6         84.30         66.28        11.94 o
   8   2   6        230.74        197.33        28.61 o
   9   2   6        237.37        283.70        29.13 o
  10   2   6          5.22         21.60         9.67 o
  12   2   6         11.24          6.97         9.68 o
  13   2   6          7.67         10.04        15.56 o
  14   2   6         67.65         39.20        18.10 o
  15   2   6          0.30         -8.38        14.64 o
   1   3   6        391.05        350.91        25.78 o
   2   3   6          2.52         14.64         7.91 o
   3   3   6         13.17         56.91        10.08 o
   4   3   6       2969.09       2482.48       137.04 o
   5   3   6       2154.57       1712.63       133.99 o
   6   3   6        159.46        161.83        18.48 o
   7   3   6         68.81         82.68        15.03 o
   8   3   6        261.48        325.30        30.51 o
  10   3   6         14.57         28.18        10.57 o
  11   3   6         28.03         27.55        10.88 o
  12   3   6        228.15        186.18        22.52 o
  14   3   6        415.26        485.26        65.24 o
  15   3   6          0.00        111.15        25.91 o
   0   4   6         94.31         57.44        14.02 o
   1   4   6          3.20         45.16         9.26 o
   2   4   6          1.77         14.43         8.04 o
   3   4   6         17.35         27.97         7.90 o
   4   4   6          1.20         25.24         7.48 o
   5   4   6          1.60         35.72         8.01 o
   6   4   6          6.39         34.54        10.22 o
   7   4   6         15.63         42.80        15.00 o
   8   4   6          3.06        105.49        23.80 o
   9   4   6          4.32         17.21        13.74 o
  10   4   6          0.34         23.39         8.89 o
  11   4   6         26.17         27.18         9.77 o
  12   4   6         17.96         15.22         9.12 o
  13   4   6          0.34         12.67        10.70 o
  14   4   6          1.15         15.30        15.65 o
  15   4   6          6.12          5.53        14.92 o
  16   4   6          1.30         10.44        17.34 o
   1   5   6         13.71          9.89         6.12 o
   2   5   6        188.49        151.93        14.57 o
   3   5   6       3565.41       3235.23       176.60 o
   4   5   6        590.53        721.62        47.88 o
   5   5   6         41.05         57.24        15.92 o
   6   5   6        168.88        134.03        24.11 o
   7   5   6        114.63        126.89        12.65 o
   8   5   6        588.44        601.62        42.48 o
   9   5   6          6.36          6.20         6.73 o
  10   5   6          4.55          5.71         7.68 o
  11   5   6        121.52         74.82        13.60 o
  12   5   6        328.30        235.68        25.97 o
  13   5   6       2385.66       2648.20       534.69 o
  14   5   6        683.33        602.53       110.59 o
  16   5   6          1.80         -0.75        18.20 o
   0   6   6         31.69        730.55        63.85 o
   1   6   6         11.00         38.05         8.56 o
   2   6   6          6.51       1299.89        74.95 o
   3   6   6          4.15         12.62         6.24 o
   4   6   6         51.21         66.68        12.49 o
   5   6   6          5.32          9.52         6.14 o
   6   6   6         13.10         11.25         6.44 o
   7   6   6         11.05         23.00         7.74 o
   8   6   6         19.13         78.35        20.12 o
   9   6   6          3.26         13.10         7.34 o
  10   6   6          0.29          9.55         8.88 o
  11   6   6          9.82          5.41        11.31 o
  12   6   6          1.02         -4.18         7.82 o
  13   6   6         22.74         57.14        12.19 o
  14   6   6         21.64         12.07         8.64 o
  15   6   6          0.46         16.21        13.94 o
  16   6   6          8.83          1.89        11.23 o
   1   7   6         59.61         56.56         9.18 o
   2   7   6         15.09         15.34         6.30 o
   3   7   6         63.54         73.14        10.13 o
   4   7   6        290.05        169.57        20.32 o
   5   7   6         75.08         73.15        27.07 o
   6   7   6          6.55         13.27         6.34 o
   7   7   6         21.40         24.74         7.75 o
   8   7   6         20.22          6.66         6.21 o
   9   7   6          7.39          9.28         6.24 o
  10   7   6         14.63         12.24         7.47 o
  11   7   6          9.60         14.60         7.63 o
  12   7   6        144.28        130.25        14.24 o
  13   7   6         27.74         44.33        10.42 o
  14   7   6         30.30         45.05        11.51 o
  15   7   6          1.77         28.69        14.91 o
  16   7   6         26.62         43.98        15.87 o
  17   7   6          1.35         13.40        17.38 o
   0   8   6       1890.62       1258.48       119.73 o
   1   8   6       2258.78       2412.00       134.41 o
   2   8   6         73.99         59.13        15.14 o
   3   8   6          8.71         16.93         6.79 o
   4   8   6        113.23         84.84        10.80 o
   5   8   6          7.73         12.24         6.95 o
   6   8   6         15.26         22.03         7.21 o
   7   8   6         37.87         12.33         6.75 o
   8   8   6        161.11        344.55        28.90 o
   9   8   6        187.02        354.23        34.88 o
  10   8   6        171.04        605.40        77.97 o
  11   8   6        194.98        269.01        21.35 o
  12   8   6          6.37         40.95         9.86 o
  13   8   6         64.46        105.11        14.43 o
  14   8   6          1.09         12.80         9.27 o
  15   8   6          0.01         18.02        13.85 o
  16   8   6          8.65         31.77        21.81 o
   1   9   6          5.80          9.90         6.90 o
   2   9   6          6.77         37.25        11.29 o
   3   9   6         43.12         46.06         7.91 o
   4   9   6         28.98         16.29         6.35 o
   5   9   6         13.26         14.99         5.59 o
   6   9   6          0.64          5.94         5.35 o
   7   9   6         10.07         10.02         5.94 o
   8   9   6          7.09         19.71        15.24 o
   9   9   6          4.29          4.22         7.17 o
  10   9   6          1.61          6.99         7.21 o
  11   9   6          0.96          3.83         7.53 o
  12   9   6          8.57         35.19        12.72 o
  13   9   6         41.35         28.41        10.44 o
  14   9   6         10.00         19.83         9.62 o
  15   9   6          9.25         10.66         9.79 o
  16   9   6          2.10          7.99        14.69 o
  17   9   6          8.14          7.62        14.92 o
  18   9   6          4.93          0.35        17.86 o
   0  10   6        217.31        394.76        49.74 o
   1  10   6        142.72        141.18        13.70 o
   2  10   6         58.95        150.65        13.45 o
   3  10   6         10.39         16.90         6.30 o
   4  10   6          0.31         17.65         6.23 o
   5  10   6         10.70         19.91         6.70 o
   6  10   6          9.90         17.05         7.46 o
   7  10   6        125.54        121.45        18.86 o
   8  10   6        861.71       1373.98        79.07 o
   9  10   6         37.24         86.05        15.56 o
  10  10   6         71.80        116.57        32.21 o
  11  10   6        378.84        392.51        29.21 o
  12  10   6         78.26        112.31        17.39 o
  13  10   6         36.18         52.90        13.41 o
  14  10   6         47.78         73.91        14.49 o
  15  10   6         13.03          7.62        11.05 o
  16  10   6          3.50          7.77        15.02 o
  17  10   6         24.77         36.22        44.57 o
   1  11   6         10.72         23.55         7.16 o
   2  11   6         66.65         51.82        11.26 o
   3  11   6         44.57         61.97        12.51 o
   4  11   6         27.04         23.66         9.62 o
   5  11   6         22.72         10.40        12.40 o
   6  11   6         29.45         25.04        15.11 o
   7  11   6         16.10         16.96         7.52 o
   8  11   6         30.28         55.85        20.09 o
   9  11   6          7.78         21.36         9.47 o
  10  11   6          0.37         43.03        20.82 o
  11  11   6          0.11         19.93         9.99 o
  12  11   6         12.85         12.14        10.90 o
  13  11   6         42.66         56.70        15.09 o
  14  11   6          1.42          7.16        11.09 o
  15  11   6          2.89          1.44        10.98 o
  16  11   6          8.65         25.00        12.68 o
  17  11   6          7.37          1.60        17.51 o
   0  12   6          6.55        116.76        45.24 o
   1  12   6        704.74        926.24        44.17 o
   2  12   6         10.52         29.83         9.47 o
   3  12   6         55.34         46.33         9.87 o
   4  12   6          6.52          9.10         7.40 o
   5  12   6         10.09         41.82        10.01 o
   6  12   6          0.13         12.80         8.30 o
   7  12   6         11.00         26.78        10.79 o
   8  12   6         24.54         59.12        12.80 o
   9  12   6        276.68        279.15        46.75 o
  10  12   6          4.92          9.60        10.04 o
  11  12   6         20.16         16.03        10.94 o
  12  12   6          2.24          4.42        10.72 o
  13  12   6         17.08         68.98        21.45 o
  14  12   6          0.93         14.94        12.79 o
  15  12   6          0.64         15.24        12.73 o
  16  12   6         15.78         12.35        14.27 o
   1  13   6        225.91        439.97        30.86 o
   2  13   6         17.22         97.67        29.52 o
   3  13   6         18.04         58.51        12.24 o
   4  13   6       2765.05       2954.17       127.14 o
   5  13   6       1423.99       2115.76       100.71 o
   6  13   6        131.14        162.00        26.42 o
   7  13   6         80.28         56.22        13.96 o
   8  13   6        243.52        304.66        27.56 o
   9  13   6          4.68          7.63        11.90 o
  10  13   6         66.18        215.87        33.21 o
  11  13   6          8.97         19.98        11.95 o
  12  13   6        430.02        469.47        38.56 o
  13  13   6         29.21         80.33        18.46 o
  14  13   6        485.87        450.93        39.15 o
  15  13   6          0.39         24.70        16.82 o
   0  14   6        639.24        910.41        65.59 o
   1  14   6         15.77         33.87        10.62 o
   2  14   6         34.37         22.08         9.98 o
   3  14   6        109.13         37.86        13.35 o
   4  14   6         21.20         39.96        11.46 o
   5  14   6          0.66         46.26        24.34 o
   6  14   6         23.97         38.39        11.11 o
   7  14   6         17.71         21.94        11.88 o
   8  14   6         45.58         51.67        14.29 o
   9  14   6          0.58          4.20        10.81 o
  10  14   6         81.63         67.82        15.82 o
  11  14   6          0.56         12.20        15.81 o
  12  14   6         12.82         20.13        14.39 o
  13  14   6          4.62         34.20        23.88 o
  14  14   6         10.58         -0.70        13.03 o
   1  15   6          0.96          6.67         9.36 o
   2  15   6          4.17          7.90         9.68 o
   3  15   6         32.24         36.70        10.72 o
   4  15   6        123.54        195.24        20.34 o
   5  15   6         41.72         77.18        14.47 o
   6  15   6         17.65         35.46        14.03 o
   7  15   6         43.51         43.67        14.46 o
   8  15   6          5.52          8.72        12.39 o
   9  15   6          0.05         -4.49        11.58 o
  10  15   6          0.28         25.83        13.21 o
  11  15   6         10.12         34.30        14.54 o
  12  15   6         58.68         68.08        18.36 o
  13  15   6         11.28         87.63        20.86 o
   0  16   6          1.53         33.02        17.84 o
   1  16   6         20.49         29.43        11.33 o
   2  16   6         17.70         21.11        10.13 o
   3  16   6          0.01          5.17        10.16 o
   4  16   6          4.22          4.41        10.29 o
   5  16   6          1.58          0.99        10.24 o
   6  16   6          0.30          1.80        12.48 o
   7  16   6         25.90         47.36        13.93 o
   8  16   6          7.03         14.12        12.99 o
   9  16   6         36.01         70.48        17.86 o
  10  16   6         34.83         33.15        15.16 o
  11  16   6         24.12         21.03        15.05 o
  12  16   6          0.44         -0.30        19.60 o
   1  17   6          6.28         23.76        10.62 o
   2  17   6          9.67         22.35        10.53 o
   3  17   6          0.00         12.62        11.29 o
   4  17   6         49.15        106.59        18.77 o
   5  17   6         14.30         26.81        13.29 o
   6  17   6          2.87         34.73        23.46 o
   7  17   6         11.98          6.85        12.40 o
   8  17   6         18.10          1.44        13.11 o
   9  17   6          4.02         -0.05        13.04 o
  10  17   6          2.51          6.74        23.05 o
   0  18   6         28.21         54.64        17.52 o
   1  18   6        198.25        227.89        29.29 o
   2  18   6          3.74          3.87         9.55 o
   3  18   6          5.66         17.50        11.24 o
   4  18   6          0.35         13.85        10.77 o
   5  18   6          2.75         11.83        13.67 o
   6  18   6          4.54          6.62        13.55 o
   7  18   6          1.88         20.09        17.43 o
   8  18   6          4.09         -5.82        20.00 o
   9  18   6         18.62         26.96        32.11 o
   1  19   6          3.82         10.73         9.86 o
   2  19   6          0.02          8.24        10.93 o
   3  19   6          0.89         -2.29        10.44 o
   4  19   6         10.34          7.88        11.70 o
   5  19   6         16.95         16.26        18.78 o
   6  19   6          0.04          2.16        19.34 o
   0  20   6        116.84        130.96        24.41 o
   1  20   6          0.41          2.62         9.97 o
   2  20   6          6.89          7.96        12.35 o
   8   0   7         31.09         44.79        13.20 o
   9   0   7         10.76         39.60        13.16 o
  10   0   7         14.64         80.06        26.73 o
  11   0   7          2.33          9.47        14.52 o
  12   0   7        703.35        783.73        71.62 o
  13   0   7       1133.31       1039.90       124.84 o
  14   0   7        148.21        168.93        34.89 o
   3   1   7         11.78         36.57        17.12 o
   4   1   7          2.00         36.73        13.56 o
   5   1   7         36.42         28.76        11.82 o
   6   1   7         10.66          9.41        11.06 o
   7   1   7          3.01         16.83        10.14 o
   8   1   7        850.97        682.44       112.27 o
   9   1   7          5.18         -0.09         9.54 o
  10   1   7         31.33         36.26        17.89 o
  11   1   7         32.12         18.03         9.03 o
  12   1   7        113.28        106.40        13.73 o
  13   1   7         10.94          1.57        12.09 o
  14   1   7         36.81         34.98        14.21 o
  15   1   7          0.99         20.92        18.10 o
   1   2   7          1.35         36.93        14.47 o
   2   2   7         26.99         48.48        14.80 o
   3   2   7        303.46        233.16        28.13 o
   4   2   7        808.21        844.49        71.78 o
   5   2   7         43.74         79.20        15.76 o
   6   2   7        128.87        131.59        23.65 o
   8   2   7          0.00         34.11        11.34 o
   9   2   7          9.27         28.51        11.02 o
  10   2   7         43.76         52.10        13.35 o
  11   2   7          4.90         14.33        10.19 o
  12   2   7         57.30         52.40        13.29 o
  13   2   7        106.43         70.79        14.90 o
  14   2   7         40.23         40.02        20.61 o
  15   2   7          7.78         -0.98        14.65 o
   0   3   7       1714.33       2033.88       164.10 o
   1   3   7        299.88        310.78        37.87 o
   2   3   7        279.18        364.63        28.00 o
   3   3   7         11.75         46.44        28.35 o
   4   3   7         64.64         35.62        11.50 o
   5   3   7          8.62         17.37        10.29 o
   6   3   7        262.67        236.26        26.22 o
   8   3   7        207.28        249.17        26.66 o
   9   3   7        370.51        511.72        46.32 o
  10   3   7         66.50         62.16        23.42 o
  12   3   7        234.01        197.85        55.02 o
  13   3   7         35.53         24.77        12.68 o
  14   3   7         15.19          5.97        17.26 o
  15   3   7          0.05          2.22        16.38 o
   1   4   7          0.00          5.60         8.10 o
   2   4   7         48.36         29.81         9.37 o
   3   4   7        139.31        150.49        15.96 o
   4   4   7         52.04         63.78        23.76 o
   5   4   7         11.39         13.12         7.87 o
   6   4   7          4.74         24.71        10.17 o
   7   4   7         47.07         22.94         7.77 o
   8   4   7          1.61         29.06        20.56 o
   9   4   7         16.24         15.90         9.43 o
  10   4   7          0.22          3.18         8.74 o
  11   4   7          4.63         27.94        11.19 o
  12   4   7         33.45         53.30        14.24 o
  13   4   7        139.82         94.33        17.68 o
  14   4   7          7.59         42.97        20.96 o
  15   4   7          0.69         38.79        20.33 o
  16   4   7          0.01         53.64        22.63 o
   0   5   7        200.84         67.57        40.21 o
   1   5   7         16.62         46.78        10.07 o
   2   5   7       1164.62       1212.70        72.32 o
   3   5   7         14.31         14.80         8.03 o
   4   5   7         14.62         52.18        17.36 o
   5   5   7        108.32         84.69        11.90 o
   6   5   7        164.56        182.29        16.68 o
   7   5   7        182.16        181.72        17.11 o
   8   5   7       3407.94       4017.10       250.90 o
   9   5   7        236.77        364.27        63.28 o
  11   5   7        349.02        258.89        34.27 o
  12   5   7       1138.37       1363.90       110.90 o
  13   5   7          3.62         25.86        11.28 o
  14   5   7         31.50         21.95        19.00 o
  15   5   7          3.16         -3.35        15.28 o
  16   5   7        106.07         52.33        22.45 o
   1   6   7         47.28         28.69         9.39 o
   2   6   7         12.97         14.17         8.29 o
   3   6   7        181.84        445.05        43.12 o
   4   6   7        100.79        207.73        19.43 o
   5   6   7         83.38        149.77        15.88 o
   6   6   7         56.02         76.71        13.61 o
   7   6   7         10.76         24.98         8.05 o
   8   6   7         16.21         29.94         9.42 o
   9   6   7          0.28          7.76         7.36 o
  10   6   7          6.79          6.32         9.44 o
  11   6   7         12.70          4.60        10.02 o
  12   6   7         41.09         25.88        11.44 o
  13   6   7        171.46        169.18        23.48 o
  14   6   7         14.28          9.57        11.73 o
  15   6   7          2.12         54.34        23.61 o
  16   6   7         20.66          7.56        17.96 o
  17   6   7          0.83          4.35        18.93 o
   0   7   7        666.20        378.59        41.51 o
   1   7   7        236.22        329.94        41.06 o
   2   7   7          7.15         34.85        14.89 o
   3   7   7          7.91         16.75         8.05 o
   4   7   7          1.09         10.89         7.59 o
   5   7   7          6.41         12.24         7.48 o
   6   7   7         23.41         25.58         8.29 o
   7   7   7         23.18         24.03         8.28 o
   8   7   7         72.60         58.64        15.32 o
   9   7   7        110.03        215.84        23.89 o
  10   7   7         33.74         27.19        11.21 o
  11   7   7         10.85          9.98        10.42 o
  12   7   7          6.11          4.17        11.30 o
  13   7   7          8.98         22.65        12.07 o
  14   7   7         15.35          8.74        10.92 o
  15   7   7          1.49          2.62        10.13 o
  16   7   7         57.32         22.96        16.47 o
  17   7   7         10.70         10.53        14.42 o
   1   8   7        251.91        323.97        39.53 o
   2   8   7        236.87        205.00        19.67 o
   3   8   7         32.19         61.02        20.18 o
   4   8   7       3263.71       2979.13       165.09 o
   5   8   7        798.24        743.59        46.86 o
   6   8   7       1215.84        960.88        88.63 o
   7   8   7          0.92         17.27         8.63 o
   8   8   7         69.30         64.25        17.91 o
   9   8   7         17.48         27.90        10.85 o
  10   8   7         22.28         15.79        16.73 o
  11   8   7          9.05         -1.35         7.91 o
  12   8   7         52.16         24.96        15.79 o
  13   8   7         33.15         13.73        10.05 o
  14   8   7         22.33         20.94        10.16 o
  15   8   7          0.06         10.38        10.27 o
  16   8   7         39.25         37.22        17.26 o
  17   8   7          3.10         17.16        17.90 o
   0   9   7         89.76        246.92        32.02 o
   1   9   7          2.64         14.94         9.29 o
   2   9   7         23.12         30.12        11.61 o
   3   9   7          3.68          7.97         7.48 o
   4   9   7          9.89          7.82         7.39 o
   5   9   7         23.13         20.22        15.20 o
   6   9   7          0.04          1.57        11.18 o
   7   9   7         21.91         16.53         9.67 o
   8   9   7         16.17         19.84         9.22 o
   9   9   7          3.90         -6.15         7.38 o
  10   9   7          4.55          6.55        10.00 o
  11   9   7         22.83         12.64         8.62 o
  12   9   7         25.74         25.69        12.55 o
  13   9   7          0.82         12.22         9.30 o
  14   9   7          0.47          5.77        10.52 o
  15   9   7          6.51          2.60        10.35 o
  16   9   7          2.25          8.13        15.24 o
  17   9   7          5.66          8.21        15.89 o
   1  10   7          8.70         17.68         9.04 o
   2  10   7         52.36         69.22        16.19 o
   3  10   7        183.91        254.55        26.06 o
   4  10   7         26.88         59.52        16.53 o
   5  10   7        156.16        119.80        14.23 o
   6  10   7         71.90         78.28        13.95 o
   7  10   7         68.12        105.96        14.20 o
   8  10   7         22.08         14.17         8.94 o
   9  10   7          9.94         24.96         9.45 o
  10  10   7          0.77          5.30         8.61 o
  11  10   7         12.97         28.30        13.26 o
  12  10   7         41.83         43.73        12.43 o
  13  10   7         76.19        100.74        16.87 o
  14  10   7          0.24         15.34        11.47 o
  15  10   7          3.51          9.30        10.49 o
  16  10   7          2.74         13.40        12.35 o
   0  11   7        102.82         90.42        21.44 o
   1  11   7         51.74         88.82        14.52 o
   2  11   7          1.75          9.19         8.64 o
   3  11   7         10.52         12.10         8.50 o
   4  11   7          0.75          1.96         7.65 o
   5  11   7          9.25         36.63        18.43 o
   6  11   7         49.66         32.30        12.32 o
   7  11   7          2.91          8.78         8.22 o
   8  11   7         23.40         83.73        13.47 o
   9  11   7          1.14          6.27         9.73 o
  10  11   7         12.35         19.86        22.20 o
  11  11   7         27.62         19.36        10.45 o
  12  11   7          0.27          9.76        10.28 o
  13  11   7          4.08         10.12        11.56 o
  14  11   7         26.70         10.59        12.01 o
  15  11   7          3.91          6.24        12.13 o
  16  11   7          3.61          3.71        12.50 o
   1  12   7         58.58         28.04         9.07 o
   2  12   7        112.89         62.65        11.32 o
   3  12   7          7.61         54.13        15.76 o
   4  12   7       1236.21       1548.34        75.35 o
   5  12   7         25.68         72.67        15.90 o
   6  12   7        288.42        404.80        37.76 o
   7  12   7          6.73         13.88        10.16 o
   8  12   7         38.24         27.16        11.32 o
   9  12   7          0.12         19.32        10.88 o
  10  12   7         24.96         45.27        12.35 o
  11  12   7          0.13         16.35        11.34 o
  12  12   7         65.56         82.11        23.38 o
  13  12   7          3.20         26.15        13.45 o
  14  12   7         15.91         17.00        12.97 o
  15  12   7          8.35         22.26        13.39 o
   0  13   7       1315.95       1982.69       119.99 o
   1  13   7         70.56        163.01        17.59 o
   2  13   7        137.52        186.49        20.34 o
   3  13   7         36.24         43.98        10.67 o
   4  13   7          8.95         29.13        10.88 o
   5  13   7          2.17         32.54        10.88 o
   6  13   7        129.30        176.24        18.16 o
   7  13   7          3.21         22.45        11.69 o
   8  13   7         65.54         79.13        15.49 o
   9  13   7        144.50        149.15        30.14 o
  10  13   7         38.06         41.14        13.92 o
  11  13   7          4.05          5.73        11.51 o
  12  13   7        206.33        137.64        21.32 o
  13  13   7         35.62         58.83        18.31 o
  14  13   7         23.62         29.72        14.06 o
   1  14   7          0.27         -0.73         8.99 o
   2  14   7         11.82         12.94         9.27 o
   3  14   7         13.02         17.02         9.65 o
   4  14   7         51.08         86.45        14.48 o
   5  14   7         12.30         27.38        10.80 o
   6  14   7         72.19         31.63        12.50 o
   7  14   7         11.76         -0.09        10.17 o
   8  14   7          9.37         10.49        12.14 o
   9  14   7         16.34         12.51        12.07 o
  10  14   7          7.61         14.41        18.35 o
  11  14   7          2.45          9.84        12.84 o
  12  14   7          5.25          0.27        12.16 o
  13  14   7          5.88         24.25        14.60 o
   0  15   7        187.27        341.05        35.56 o
   1  15   7          7.15         19.17         9.98 o
   2  15   7         23.99         52.97        11.88 o
   3  15   7          8.18         13.97         9.25 o
   4  15   7          2.64         15.65        11.45 o
   5  15   7         10.76         25.09        11.14 o
   6  15   7         14.44         19.14        12.39 o
   7  15   7          0.11          7.87        11.92 o
   8  15   7         19.05         65.71        16.68 o
   9  15   7          0.27          0.05        11.87 o
  10  15   7          1.81          9.66        13.38 o
  11  15   7          5.34          5.20        13.99 o
  12  15   7          6.13         11.51        21.22 o
   1  16   7         18.65         19.66        10.16 o
   2  16   7         26.93         10.59         9.88 o
   3  16   7          8.18         31.35        13.75 o
   4  16   7         23.30         40.60        12.61 o
   5  16   7         18.12         11.28        10.52 o
   6  16   7         64.10         78.39        17.69 o
   7  16   7          3.90          3.71        12.73 o
   8  16   7         11.77         11.08        13.58 o
   9  16   7          1.16          8.71        13.49 o
  10  16   7          4.50         18.85        22.71 o
  11  16   7          0.07         10.23        22.42 o
   0  17   7        117.35         98.68        22.25 o
   1  17   7          0.06         40.69        14.69 o
   2  17   7          2.48         11.73         9.87 o
   3  17   7          4.81         13.33        11.18 o
   4  17   7          8.65         10.21        10.90 o
   5  17   7          0.00          9.35        13.46 o
   6  17   7          0.01         14.48        13.03 o
   7  17   7          1.85         18.66        15.06 o
   8  17   7          5.47         17.67        21.84 o
   9  17   7          1.85          6.73        23.82 o
   1  18   7         17.37         34.90        11.35 o
   2  18   7         22.33         20.30        11.32 o
   3  18   7          8.35         19.21        12.20 o
   4  18   7        333.34        425.91        51.03 o
   5  18   7         42.36         34.51        17.44 o
   6  18   7         87.57         85.39        29.28 o
   7  18   7          0.01          8.47        22.37 o
   0  19   7         35.34         46.60        17.78 o
   1  19   7          7.06         16.68        10.61 o
   2  19   7          0.04         -3.84        10.37 o
   3  19   7          4.05          3.95        11.07 o
   4  19   7         10.72         26.16        24.87 o
   8   0   8       5286.70       2751.57       239.27 o
   9   0   8        328.48        370.57        38.37 o
  10   0   8       1024.55       1135.36        95.06 o
  11   0   8        156.55        106.85        31.44 o
  12   0   8        248.98        270.73        31.74 o
  13   0   8        162.84        452.45        65.95 o
  14   0   8        138.14        119.10        29.72 o
  15   0   8          3.42          9.34        20.48 o
   4   1   8          0.56         13.33        16.21 o
   5   1   8          1.33          4.55        11.16 o
   6   1   8          1.37         85.79        18.31 o
   7   1   8        130.69        135.58        20.35 o
   8   1   8         33.12         50.87        17.65 o
   9   1   8          0.43         -2.12        11.10 o
  10   1   8          5.88          9.71        14.87 o
  11   1   8          2.43         22.59         9.60 o
  12   1   8         16.74         22.93         9.57 o
  13   1   8         26.88         39.78        16.23 o
  14   1   8         20.58          0.23        13.11 o
  15   1   8          0.11         17.72        17.65 o
   1   2   8          2.16        114.86        21.66 o
   2   2   8         20.04         21.09        13.62 o
   3   2   8         61.23         39.81        14.24 o
   4   2   8          0.94         10.96        10.85 o
   5   2   8          0.43         19.95        11.31 o
   6   2   8         18.92         40.33        11.99 o
   7   2   8         46.95         19.09        10.95 o
   8   2   8        500.28        435.91        41.14 o
   9   2   8          2.83        110.60        18.15 o
  10   2   8         62.41         52.82        14.26 o
  12   2   8         74.19         46.96        14.91 o
  13   2   8         18.30          6.52        11.61 o
  14   2   8          0.02          0.85        16.37 o
  15   2   8          1.31         15.54        16.98 o
   1   3   8         24.34         31.19        13.11 o
   2   3   8         25.79         31.30         9.97 o
   3   3   8         47.03         45.54        27.22 o
   4   3   8         10.92         27.55        11.62 o
   5   3   8         15.55         23.97        11.91 o
   6   3   8         20.38         41.21        11.89 o
   7   3   8        119.96        138.06        19.44 o
   8   3   8          5.39         33.94        12.06 o
   9   3   8          0.00         40.87        26.73 o
  10   3   8          2.99          2.96        12.92 o
  11   3   8         38.78         13.74        10.62 o
  12   3   8         39.45         40.33        14.17 o
  13   3   8         79.66        127.08        24.21 o
  14   3   8          0.68          8.46        18.39 o
  15   3   8         38.26         21.48        18.92 o
  16   3   8          2.52          3.47        17.78 o
   0   4   8         22.68         -0.20        12.40 o
   1   4   8         39.31         24.10        12.73 o
   2   4   8         22.41         36.52        10.90 o
   3   4   8         35.39         19.06        10.24 o
   4   4   8         13.24         33.79        10.57 o
   5   4   8          0.24          2.48         8.20 o
   6   4   8          7.90         -2.56         7.22 o
   7   4   8         73.05         55.29        13.17 o
   8   4   8        158.97        108.83        23.05 o
   9   4   8          2.22         24.77        10.33 o
  10   4   8          1.04          3.63         8.51 o
  11   4   8         11.69         15.84        11.22 o
  12   4   8         20.78         30.74        13.03 o
  13   4   8          5.45         11.84        11.93 o
  14   4   8          7.65          2.86        11.88 o
  15   4   8          5.67         -6.61        16.49 o
  16   4   8         11.07          4.70        17.74 o
   1   5   8         56.09         47.93        12.86 o
   2   5   8         18.80         57.51        13.31 o
   3   5   8          5.94          6.22         8.78 o
   4   5   8         21.70         23.08         8.80 o
   5   5   8         12.51         21.79        10.34 o
   6   5   8         41.39         32.25        10.28 o
   7   5   8        552.69        698.48        51.65 o
   8   5   8        118.30         76.92        15.14 o
   9   5   8          5.81         20.18        18.53 o
  10   5   8         34.91         55.62        14.19 o
  11   5   8        100.34        111.34        21.19 o
  12   5   8         56.29         61.39        23.98 o
  13   5   8        102.20        114.81        20.20 o
  14   5   8         25.32         92.29        44.91 o
  15   5   8          7.60         -3.01        17.62 o
  16   5   8         14.55         55.05        24.27 o
   0   6   8        252.48        296.32        37.25 o
   1   6   8         42.33         31.16        10.73 o
   2   6   8         11.47         26.61        10.34 o
   3   6   8         16.07         28.90        10.30 o
   4   6   8          9.86         13.54        10.01 o
   5   6   8          1.45         13.78         9.10 o
   6   6   8          5.03         15.84         9.04 o
   7   6   8         35.31         59.13        11.79 o
   8   6   8        273.79        437.78        57.53 o
   9   6   8         82.21         60.65        14.68 o
  11   6   8         12.21         18.25        11.78 o
  12   6   8         64.42         78.42        16.73 o
  13   6   8          2.81         16.33        11.70 o
  14   6   8         11.92          2.36        12.20 o
  15   6   8          0.03          9.35        18.06 o
  16   6   8         12.58         20.43        19.22 o
  17   6   8          4.22         23.04        21.09 o
   1   7   8         60.14         53.24        21.36 o
   2   7   8         33.61         46.04        12.23 o
   3   7   8          8.82         53.66        17.58 o
   4   7   8        653.35        411.01        64.02 o
   5   7   8        110.73        148.57        17.66 o
   6   7   8         99.75         88.42        14.46 o
   7   7   8          1.16         13.22        12.59 o
   8   7   8         16.29          9.47         9.10 o
   9   7   8          7.47         42.41        20.33 o
  10   7   8          5.06         15.49        11.21 o
  11   7   8          5.47         15.33        16.02 o
  12   7   8         63.56        105.64        20.74 o
  13   7   8          1.02         34.13        18.26 o
  14   7   8          2.61         48.29        28.88 o
  15   7   8          9.66         29.36        15.73 o
  16   7   8          7.51         -5.07        17.86 o
  17   7   8          0.59         10.77        21.46 o
   0   8   8        112.57        306.21        39.97 o
   1   8   8       2651.53       2700.92       153.35 o
   2   8   8          7.49         56.69        13.14 o
   3   8   8         57.84         57.05        12.46 o
   4   8   8         34.17         13.87         8.71 o
   5   8   8          9.82         47.55        15.92 o
   6   8   8        109.01         99.68        14.44 o
   7   8   8         23.31         53.09        12.27 o
   8   8   8        166.09        145.78        18.50 o
   9   8   8        475.78        775.71        67.83 o
  11   8   8         91.30        684.53        61.85 o
  12   8   8         70.05         65.81        25.55 o
  13   8   8          8.05          9.29        12.77 o
  14   8   8          0.63         -0.94        12.86 o
  15   8   8          5.64         12.26        14.16 o
  16   8   8          4.19         17.23        18.09 o
   1   9   8          9.93         33.33        10.92 o
   2   9   8          5.12          8.97         8.60 o
   3   9   8         19.58         10.39         9.06 o
   4   9   8          9.22         20.19        11.39 o
   5   9   8         20.96        102.68        27.22 o
   6   9   8          0.04         32.66        13.19 o
   7   9   8          5.06         13.01        10.10 o
   8   9   8          3.30         -0.27        10.41 o
   9   9   8          7.56          6.47        10.99 o
  10   9   8          3.27         -2.35        11.15 o
  11   9   8          4.72         17.86        12.56 o
  12   9   8          2.63         -1.88        11.70 o
  13   9   8          2.77          3.96        11.90 o
  14   9   8         18.47          0.40        12.38 o
  15   9   8          7.10          4.08        11.20 o
  16   9   8          0.59          9.97        12.81 o
   0  10   8        326.46        369.04        43.87 o
   1  10   8        869.14        895.54        58.92 o
   2  10   8         28.82         38.99        11.34 o
   3  10   8          2.00         31.68        10.92 o
   4  10   8          5.53          5.18         8.86 o
   5  10   8         14.69         10.68         9.70 o
   6  10   8          0.46         21.03        10.57 o
   7  10   8          0.02         27.84        11.35 o
   8  10   8        357.57        355.24        38.02 o
   9  10   8        330.01        351.60        37.38 o
  10  10   8        223.29        311.58        35.28 o
  11  10   8         39.75         18.61        12.56 o
  12  10   8         22.86         20.46        12.99 o
  13  10   8          9.15         35.86        13.72 o
  14  10   8         19.03         24.27        13.88 o
  15  10   8          6.07         34.25        13.77 o
   1  11   8          9.05          5.32        10.79 o
   2  11   8         12.16         17.29        11.24 o
   3  11   8         10.68         12.13         9.68 o
   4  11   8         95.84        157.58        18.94 o
   5  11   8         36.66         54.35        13.86 o
   6  11   8         40.64         38.84        14.74 o
   7  11   8          0.19         17.84        11.61 o
   8  11   8          6.96          0.11         9.01 o
   9  11   8          0.00         12.79        10.95 o
  10  11   8          6.39          5.92        10.58 o
  11  11   8          0.05         20.00        11.84 o
  12  11   8         15.43         39.40        13.62 o
  13  11   8          7.64         44.05        21.05 o
  14  11   8          0.51         34.40        14.29 o
  15  11   8          1.68          0.05        13.37 o
   0  12   8        201.91        213.48        49.78 o
   1  12   8        398.30        451.08        36.98 o
   2  12   8         16.73          9.22         9.62 o
   3  12   8         18.20         28.69        10.64 o
   4  12   8          3.30          0.78         8.77 o
   5  12   8          1.17         15.17         9.59 o
   6  12   8          2.24          2.23         8.67 o
   7  12   8         14.78         18.91        11.30 o
   8  12   8         15.13         42.14        12.85 o
   9  12   8         35.91         23.67        11.32 o
  10  12   8          3.66          8.35        10.92 o
  11  12   8         12.43         21.34        12.41 o
  12  12   8          0.01          2.55        11.75 o
  13  12   8          0.04         25.46        21.65 o
  14  12   8          2.76         24.13        13.96 o
   1  13   8          2.89         11.36         9.97 o
   2  13   8         15.94         15.55        10.17 o
   3  13   8         34.00         36.29        10.96 o
   4  13   8        272.75        340.06        28.63 o
   5  13   8          9.10         65.65        13.31 o
   6  13   8          0.01         60.37        13.35 o
   7  13   8        149.79        127.57        20.56 o
   8  13   8         10.05          8.06        11.21 o
   9  13   8          6.58         12.63        12.03 o
  10  13   8         11.79         16.80        11.95 o
  11  13   8         23.24         44.62        15.31 o
  12  13   8        155.27        167.50        23.21 o
  13  13   8        137.51        119.50        21.83 o
   0  14   8         66.97         68.98        19.83 o
   1  14   8         19.98         38.10        11.23 o
   2  14   8          7.24         16.58         9.41 o
   3  14   8         32.27         19.85        10.16 o
   4  14   8          0.19         -0.10        10.00 o
   5  14   8          2.78          4.71        10.19 o
   6  14   8          6.74         -1.57        11.75 o
   7  14   8          1.16          8.04        12.22 o
   8  14   8          0.09         25.22        16.89 o
   9  14   8          1.19         15.08        13.16 o
  10  14   8          0.02          6.11        12.07 o
  11  14   8          1.41          1.99        12.91 o
  12  14   8          3.63          1.37        18.69 o
   1  15   8          1.34         24.18        10.35 o
   2  15   8          0.73         18.12         9.90 o
   3  15   8          5.70         66.68        14.71 o
   4  15   8         84.70         40.45        12.08 o
   5  15   8         77.46         53.88        20.57 o
   6  15   8          1.44          3.47        12.88 o
   7  15   8         11.82         19.60        13.51 o
   8  15   8          0.01         -6.81        11.82 o
   9  15   8          0.08         17.38        13.26 o
  10  15   8         21.65         26.77        22.23 o
  11  15   8         19.64         34.69        33.75 o
   0  16   8         33.19        147.02        28.73 o
   1  16   8         18.39         42.65        13.06 o
   2  16   8          9.31         23.43        14.22 o
   3  16   8          2.63          7.29        10.57 o
   4  16   8          0.00          5.27        10.35 o
   5  16   8          2.67          4.32        11.59 o
   6  16   8          5.44         -0.83        12.63 o
   7  16   8         10.79         22.39        15.24 o
   8  16   8         23.37         18.19        20.71 o
   9  16   8          1.12          3.28        21.53 o
   1  17   8         17.12          7.50         9.73 o
   2  17   8         33.20         33.27        11.12 o
   3  17   8         11.13         13.35        10.66 o
   4  17   8          6.58         16.29        11.18 o
   5  17   8          6.89         23.76        15.41 o
   6  17   8          1.34         31.81        22.13 o
   7  17   8          0.79         70.60        71.04 o
   0  18   8          4.96         18.98        16.32 o
   1  18   8        159.96        138.76        24.01 o
   2  18   8          3.44         14.92        10.84 o
   3  18   8          0.82         11.69        11.47 o
   4  18   8          0.33         15.94        15.53 o
  10   0   9         63.32         65.34        18.12 o
  11   0   9         25.46         33.56        15.03 o
  13   0   9        108.26         58.67        29.18 o
  14   0   9        152.19         67.03        27.98 o
  15   0   9         29.55         19.89        22.47 o
   5   1   9          1.62          9.61        15.45 o
   6   1   9          7.69         19.70        13.25 o
   8   1   9        154.45         86.53        19.14 o
   9   1   9         20.17         15.16        13.47 o
  10   1   9        148.63        192.42        26.23 o
  11   1   9          2.31         40.88        17.47 o
  12   1   9          1.82         12.22        10.42 o
  13   1   9         24.01         10.80        10.87 o
  14   1   9          2.17          8.04        14.49 o
  15   1   9          0.01         17.49        20.14 o
   2   2   9          3.85        206.49        37.37 o
   3   2   9         20.57         31.99        15.42 o
   4   2   9        241.38        145.80        22.45 o
   6   2   9         39.33         45.37        23.36 o
   7   2   9         61.65         51.14        15.17 o
   8   2   9          3.57          8.80        10.76 o
   9   2   9          1.48          6.60        11.07 o
  10   2   9         11.09         15.27        12.22 o
  11   2   9         10.64         28.31        22.05 o
  12   2   9         28.48         10.35        13.09 o
  13   2   9         16.55         32.19        14.85 o
  14   2   9          0.33          2.65        19.53 o
  15   2   9          6.64         11.92        19.37 o
   0   3   9         65.40        107.26        24.28 o
   1   3   9         34.09         48.72        18.10 o
   2   3   9          6.27         14.39        14.00 o
   3   3   9         59.17         17.47        12.90 o
   4   3   9          1.42         50.65        14.53 o
   5   3   9         14.44         17.04        10.76 o
   6   3   9         15.67         20.08        11.12 o
   7   3   9         22.23         58.79        15.31 o
   8   3   9         23.78         49.19        21.86 o
   9   3   9         82.66         84.63        24.02 o
  10   3   9         21.55        120.69        41.23 o
  11   3   9         44.65        109.23        48.34 o
  12   3   9         25.65         30.45        14.43 o
  13   3   9          1.87         24.98        12.99 o
  14   3   9         16.86         -9.80        19.11 o
  15   3   9          0.81          4.17        16.09 o
  16   3   9          0.61          1.06        20.39 o
   1   4   9         10.29         11.73        10.01 o
   2   4   9         17.61         13.02        10.24 o
   3   4   9          2.68          0.12        10.01 o
   4   4   9         12.97         20.63        10.75 o
   5   4   9         11.80         46.78        14.53 o
   6   4   9         46.48         27.55        11.07 o
   7   4   9          0.77         26.12        12.47 o
   8   4   9          4.89          8.01        15.78 o
   9   4   9         12.13         18.80        11.00 o
  10   4   9          1.47          1.61        11.22 o
  11   4   9          1.82         12.26        13.49 o
  12   4   9         22.01         14.58        12.93 o
  13   4   9          0.85         12.58        13.01 o
  14   4   9         19.44         19.11        14.26 o
  15   4   9         15.26          0.16        17.50 o
  16   4   9          2.22          0.64        17.23 o
   0   5   9       5140.35       3812.65       300.91 o
   1   5   9        281.66        324.00        28.83 o
   2   5   9        134.70        122.45        17.83 o
   3   5   9         33.49        126.56        31.66 o
   4   5   9          5.18          4.11         9.67 o
   5   5   9          6.58          9.69         8.92 o
   6   5   9          4.63         16.71         9.92 o
   7   5   9         21.02         15.31        10.15 o
   8   5   9        592.44        564.78        44.76 o
  10   5   9       1187.97       1180.51       119.17 o
  11   5   9         11.35          4.79        12.60 o
  12   5   9         31.12         57.43        17.59 o
  13   5   9         30.01         10.18        13.30 o
  14   5   9         24.03         37.73        16.18 o
  15   5   9          3.35         15.65        18.85 o
  16   5   9         64.97        115.93        33.25 o
   1   6   9          1.24         25.35        12.04 o
   2   6   9         12.37         35.15        12.10 o
   3   6   9          4.36         16.41        10.55 o
   4   6   9         46.43         54.63        13.14 o
   5   6   9          1.12         19.26        10.24 o
   6   6   9          5.97          3.64         8.75 o
   7   6   9         55.93         26.45        10.72 o
   8   6   9         22.26         22.79        12.69 o
   9   6   9          0.21          8.75        11.47 o
  10   6   9          5.86         25.14        13.55 o
  11   6   9          1.22         19.55        13.27 o
  12   6   9         15.85         19.50        14.82 o
  13   6   9          3.09         17.78        14.12 o
  14   6   9         23.91         27.60        26.61 o
  15   6   9         12.06         15.99        14.80 o
  16   6   9          2.40         15.46        22.20 o
   0   7   9          0.00         -0.18        14.38 o
   1   7   9         70.74         57.96        13.60 o
   2   7   9         10.63         31.72        12.16 o
   3   7   9         23.62         41.04        12.64 o
   4   7   9         16.23         36.17        11.83 o
   5   7   9          0.11          1.78         9.24 o
   6   7   9         46.51         45.19        14.75 o
   7   7   9         22.66         36.29        11.99 o
   8   7   9         32.76        102.35        17.01 o
   9   7   9          1.44          9.94        11.87 o
  10   7   9         13.33         12.81        16.29 o
  11   7   9          0.10         -3.48        11.28 o
  12   7   9          0.23         17.28        18.43 o
  13   7   9          0.89          6.79        14.23 o
  14   7   9          1.73         25.76        15.04 o
  15   7   9          1.26          6.33        13.85 o
  16   7   9         23.33         12.46        21.63 o
   1   8   9          6.37         23.61        14.01 o
   2   8   9        199.15        228.67        23.68 o
   3   8   9         43.01         67.42        14.45 o
   4   8   9         85.39        135.08        21.89 o
   5   8   9        214.59        227.11        31.92 o
   6   8   9        464.69        415.25        53.35 o
   7   8   9         28.77         36.65        13.01 o
   8   8   9          0.42          2.21        10.95 o
   9   8   9          0.76          2.21        11.78 o
  10   8   9          0.10          6.27        11.83 o
  11   8   9          2.29          7.19        13.22 o
  12   8   9        190.25        216.51        32.15 o
  13   8   9         23.01         72.37        21.44 o
  15   8   9          0.41         68.92        42.77 o
   0   9   9         10.07         70.68        30.27 o
   1   9   9         18.07        120.61        18.30 o
   2   9   9          0.20         14.20        10.91 o
   3   9   9          5.53         47.15        18.89 o
   4   9   9          6.30          7.10         9.30 o
   5   9   9         18.04         12.96        10.44 o
   6   9   9          4.94          6.92        10.98 o
   7   9   9         16.49         11.18        10.73 o
   8   9   9          6.82          6.36        11.55 o
   9   9   9         10.18         -0.32        11.96 o
  10   9   9         49.17         63.46        18.63 o
  11   9   9         21.48          7.21        13.36 o
  12   9   9          6.98         29.04        16.57 o
  13   9   9          0.24          4.73        15.41 o
  14   9   9          1.18         20.46        17.93 o
  15   9   9          0.44        -10.37        15.34 o
   1  10   9         87.81         69.28        28.23 o
   2  10   9        103.61         76.53        15.34 o
   3  10   9          3.03         34.01        12.70 o
   4  10   9        315.83        448.55        35.78 o
   5  10   9        805.41        874.38        66.11 o
   6  10   9        192.76        244.54        29.11 o
   7  10   9          5.22          8.06        11.34 o
   8  10   9          8.61          0.32        12.17 o
   9  10   9          0.99         10.50        13.35 o
  10  10   9          0.01         -8.24        14.48 o
  11  10   9          0.36         47.21        17.75 o
  12  10   9          0.27         26.14        17.09 o
  13  10   9          4.94          8.02        15.95 o
  14  10   9          9.62         20.93        16.43 o
   0  11   9         11.11         18.07        18.96 o
   1  11   9         30.01         35.98        12.72 o
   2  11   9          1.18         34.75        14.25 o
   3  11   9         17.66         17.86        11.00 o
   4  11   9          7.69          9.23        10.36 o
   5  11   9          7.61         17.36        12.11 o
   6  11   9          9.69         -3.36        10.15 o
   7  11   9          0.18          9.75        13.95 o
   8  11   9         42.27         40.04        17.15 o
   9  11   9         13.55         11.93        14.21 o
  10  11   9          6.70          4.82        13.66 o
  11  11   9          3.97          5.18        13.40 o
  12  11   9         16.96         17.55        14.46 o
  13  11   9          4.62          4.73        13.44 o
   1  12   9          0.32          1.21        11.21 o
   2  12   9          0.95          8.18        11.14 o
   3  12   9          6.10          8.96        10.92 o
   4  12   9        140.94        104.11        17.84 o
   5  12   9          4.53         12.72        11.97 o
   6  12   9          4.12         13.39        11.40 o
   7  12   9          0.01         -0.76        14.28 o
   8  12   9         10.53          3.73        12.11 o
   9  12   9          0.13          0.60        11.48 o
  10  12   9         11.82          5.39        11.24 o
  11  12   9          2.21         -0.80        12.24 o
  12  12   9         82.69        120.21        22.48 o
   0  13   9          2.26         24.11        23.98 o
   1  13   9         70.52         92.42        17.86 o
   2  13   9         13.87         59.24        34.92 o
   3  13   9         84.21         41.09        14.34 o
   4  13   9          0.16          3.41        11.88 o
   5  13   9         22.25         12.38        12.01 o
   6  13   9          2.28         -0.10        11.20 o
   7  13   9         21.30         16.50        17.71 o
   8  13   9        155.33        239.70        41.29 o
   9  13   9        147.26         97.74        18.89 o
  10  13   9          0.16          8.65        12.40 o
  11  13   9         55.91         69.72        28.06 o
   1  14   9          3.45          3.92        11.46 o
   2  14   9         12.83         -3.81         9.93 o
   3  14   9          1.49          7.55        11.07 o
   4  14   9         44.78         14.90        11.05 o
   5  14   9         22.61          0.72        10.45 o
   6  14   9          0.74          8.82        11.71 o
   7  14   9          2.07          5.32        12.40 o
   8  14   9          5.53          4.00        11.95 o
   9  14   9          0.35         22.30        21.27 o
  10  14   9          0.00         15.46        24.46 o
   0  15   9         31.00         58.64        17.87 o
   1  15   9          3.45         12.53         9.57 o
   2  15   9         21.07         14.47         9.85 o
   3  15   9          2.32          5.34        10.34 o
   4  15   9          3.45          3.57        10.27 o
   5  15   9          5.16          9.90        11.01 o
   6  15   9          5.29         21.45        13.89 o
   7  15   9          5.90         33.74        26.31 o
   8  15   9          5.35         30.95        23.01 o
   9  15   9         18.67         15.81        26.01 o
   1  16   9          6.14          9.70         9.72 o
   2  16   9          9.61         18.39        10.44 o
   3  16   9         19.82         22.87        12.06 o
   4  16   9          0.84         26.78        14.10 o
   5  16   9         16.82         12.26        17.95 o
   6  16   9          8.59         21.11        28.48 o
   7  16   9          0.81         37.07        33.55 o
   0  17   9         14.22         18.50        15.97 o
   1  17   9         10.77         26.30        12.25 o
   2  17   9          1.29          4.14        10.41 o
   3  17   9          8.08         18.94        13.54 o
   4  17   9          5.85         11.50        15.92 o
   9   0  10          0.09          8.91        20.00 o
  10   0  10        328.23        402.45        60.91 o
  11   0  10        171.19         91.90        21.12 o
  12   0  10         37.46         72.18        19.71 o
  13   0  10        131.49        152.28        26.46 o
  14   0  10          2.77         31.23        25.46 o
  15   0  10          2.10        -12.75        20.86 o
   6   1  10          2.40         19.34        19.60 o
   7   1  10          7.92          6.05        12.87 o
   8   1  10          9.51         46.36        15.85 o
   9   1  10          0.81          8.04        13.01 o
  10   1  10          7.57         21.87        14.36 o
  11   1  10          2.16          0.18        15.98 o
  12   1  10         10.84         15.33        14.10 o
  13   1  10         20.81          9.64        14.19 o
  14   1  10          7.30          9.10        15.11 o
  15   1  10          1.16         -6.46        14.58 o
   2   2  10         10.42         14.58        19.02 o
   3   2  10          9.23         37.73        16.97 o
   4   2  10          0.60          9.15        15.76 o
   5   2  10          7.16         44.37        31.35 o
   6   2  10          2.57         16.25        13.70 o
   7   2  10          9.57          2.63        13.94 o
   8   2  10         20.28         24.06        19.88 o
   9   2  10          8.79        100.16        21.58 o
  10   2  10         64.96         49.77        21.50 o
  11   2  10          8.68         11.57        13.35 o
  12   2  10          3.60          7.54        13.97 o
  13   2  10         13.37         14.18        15.27 o
  14   2  10          4.02         -6.89        20.56 o
  15   2  10          2.85          5.10        19.02 o
  16   2  10         11.31          6.23        24.26 o
   1   3  10         36.29         52.26        34.95 o
   2   3  10         20.42         33.17        25.25 o
   3   3  10          0.92         25.43        24.87 o
   4   3  10         18.93         21.08        14.53 o
   5   3  10        189.08        155.46        23.93 o
   6   3  10          0.01         25.94        23.82 o
   7   3  10         28.86         43.50        15.42 o
   8   3  10         24.57         21.63        21.82 o
   9   3  10          0.54         30.04        14.42 o
  10   3  10          0.08          7.99        14.00 o
  11   3  10          5.68         15.15        14.92 o
  12   3  10          6.70          8.26        14.12 o
  13   3  10          6.99         41.88        17.07 o
  14   3  10          9.83         14.57        13.94 o
  15   3  10         18.14         -3.32        20.79 o
  16   3  10          6.38         -1.24        20.88 o
   0   4  10        101.04         48.87        21.24 o
   1   4  10         30.54        112.37        26.53 o
   2   4  10          6.51         20.82        12.54 o
   3   4  10          6.06         30.01        16.70 o
   4   4  10         16.26         14.57        10.85 o
   5   4  10         11.82         23.16        12.42 o
   6   4  10          5.23         10.72        12.22 o
   7   4  10          0.60         19.23        13.40 o
   8   4  10         27.20         18.51        14.02 o
   9   4  10         10.50         11.11        13.00 o
  10   4  10         23.06         11.12        16.93 o
  11   4  10         52.60         27.18        14.81 o
  12   4  10          4.93         -0.57        12.18 o
  13   4  10          0.64         -5.38        12.83 o
  14   4  10          0.11         -6.94        11.56 o
  15   4  10          0.13          9.35        20.60 o
   1   5  10        431.81        466.30        37.43 o
   2   5  10         96.92        167.74        29.45 o
   3   5  10        143.99        115.20        17.73 o
   4   5  10        315.94        553.25        73.16 o
   5   5  10       3584.27       2950.88       168.11 o
   6   5  10         94.13        200.29        22.43 o
   7   5  10         14.48         51.42        14.77 o
   8   5  10         33.26         57.81        24.74 o
   9   5  10         46.52         43.00        15.46 o
  10   5  10          8.89          6.32        11.87 o
  11   5  10          6.06         27.99        20.19 o
  12   5  10         48.60         12.64        14.27 o
  13   5  10         15.73         47.70        18.04 o
  14   5  10         18.20         16.84        15.85 o
  15   5  10         27.53         35.75        24.85 o
   0   6  10        255.37        157.78        29.35 o
   1   6  10          5.74          8.51        10.88 o
   2   6  10          5.04         10.47        10.97 o
   3   6  10          6.76          0.55        10.71 o
   4   6  10          0.03         14.28        11.12 o
   5   6  10         21.02          8.07        10.05 o
   6   6  10          7.40         15.20        11.31 o
   7   6  10          0.01         16.80        11.87 o
   8   6  10         75.19         88.13        17.76 o
   9   6  10          1.19          0.94        12.29 o
  10   6  10         87.08         64.16        25.18 o
  11   6  10          3.09         41.74        18.40 o
  12   6  10          0.47          7.77        14.34 o
  13   6  10         16.02         -1.04        14.26 o
  14   6  10          0.09         -7.74        14.39 o
  15   6  10          2.67         -2.42        14.54 o
   1   7  10          1.74          7.84        10.76 o
   2   7  10          0.09         14.51        19.51 o
   3   7  10         31.27         19.50        12.20 o
   4   7  10        230.33        248.85        26.18 o
   5   7  10          4.50         45.92        16.06 o
   6   7  10          8.15         12.44        17.01 o
   7   7  10          2.71          5.46        11.83 o
   8   7  10          0.08         12.46        12.12 o
   9   7  10          0.11         12.09        14.00 o
  10   7  10          9.98         -5.48        14.10 o
  11   7  10         14.35         15.20        15.68 o
  12   7  10         98.47         44.44        19.53 o
  13   7  10         58.86         37.56        17.81 o
  14   7  10         11.98         21.01        17.12 o
   0   8  10        201.42        272.08        40.58 o
   1   8  10        153.12        191.89        23.64 o
   2   8  10         36.37         29.42        12.85 o
   3   8  10          0.44          5.93        11.59 o
   4   8  10          0.03          8.76        12.63 o
   5   8  10         16.89         20.65        12.19 o
   6   8  10         45.74         27.43        13.75 o
   7   8  10        253.79        267.24        29.55 o
   8   8  10         27.07        114.98        22.52 o
   9   8  10         85.15        155.15        26.92 o
  10   8  10          0.03        107.33        57.18 o
  11   8  10        222.86        205.08        32.90 o
  12   8  10          0.82         60.99        42.96 o
  13   8  10         19.60         28.68        28.00 o
  14   8  10         12.01          9.92        17.23 o
   1   9  10          0.20          5.23        12.61 o
   2   9  10          4.16          9.89        12.60 o
   3   9  10          7.98         38.99        14.31 o
   4   9  10         10.14         77.54        29.72 o
   5   9  10         80.32         74.22        17.48 o
   6   9  10          0.47          2.33        12.00 o
   7   9  10         19.99         15.90        13.01 o
   8   9  10          3.93         14.18        20.44 o
   9   9  10          6.34          3.95        15.01 o
  10   9  10         11.25         13.05        15.00 o
  11   9  10          4.52          2.74        14.41 o
  12   9  10          7.69         10.61        16.02 o
  13   9  10          2.54          1.34        14.92 o
   0  10  10         89.07        157.03        32.71 o
   1  10  10        134.07        169.16        22.97 o
   2  10  10        116.86         70.53        17.93 o
   3  10  10         14.80          7.24        12.07 o
   4  10  10         12.82          3.23        11.10 o
   5  10  10          5.56         -2.36        11.05 o
   6  10  10         46.85         56.75        16.59 o
   7  10  10          0.40         20.14        16.00 o
   8  10  10          0.00         -0.41        16.42 o
   9  10  10          5.80         53.86        19.27 o
  10  10  10          2.53         30.54        17.74 o
  11  10  10         51.42         71.05        22.81 o
  12  10  10         17.32          8.94        16.13 o
  13  10  10          0.11          4.38        24.29 o
   1  11  10         12.00         24.16        13.99 o
   2  11  10         15.15         13.50        11.56 o
   3  11  10          9.26         21.58        12.89 o
   4  11  10          0.06         49.89        34.99 o
   5  11  10          2.52         50.00        24.34 o
   6  11  10          0.19         25.39        13.52 o
   7  11  10         80.32         52.39        36.67 o
   8  11  10          6.40         23.99        15.34 o
   9  11  10          1.27         15.12        14.92 o
  10  11  10         15.84          7.00        16.27 o
  11  11  10          7.77         14.33        17.58 o
  12  11  10          0.54        -11.75        22.12 o
   0  12  10        199.20        143.42        29.98 o
   1  12  10         34.23         29.22        12.42 o
   2  12  10          2.27          2.46        11.83 o
   3  12  10         22.83         18.47        13.39 o
   4  12  10          0.14          4.66        13.28 o
   5  12  10         17.51          6.28        12.23 o
   6  12  10          0.00         -0.74        12.90 o
   7  12  10          7.52         18.10        15.51 o
   8  12  10         37.79         10.77        15.33 o
   9  12  10         99.45        104.09        25.76 o
  10  12  10          5.69         11.88        26.05 o
  11  12  10         23.43         15.03        28.52 o
   1  13  10         26.22         21.87        12.94 o
   2  13  10         17.87         34.13        14.19 o
   3  13  10         26.61         46.52        16.24 o
   4  13  10         26.31         70.56        17.88 o
   5  13  10        108.08         91.59        18.68 o
   6  13  10         10.76         23.54        17.83 o
   7  13  10         32.64         36.72        18.72 o
   8  13  10         37.02         30.52        28.02 o
   9  13  10         16.20         28.58        27.94 o
   0  14  10          0.07         13.54        17.63 o
   1  14  10          3.91          8.18        11.60 o
   2  14  10          0.50         -5.02        10.99 o
   3  14  10          0.60          7.44        12.64 o
   4  14  10          2.90         -4.04        12.16 o
   5  14  10          6.92         -1.77        11.75 o
   6  14  10          1.02          6.28        15.69 o
   7  14  10          8.87         -0.81        28.12 o
   8  14  10         15.15         -2.88        19.97 o
   1  15  10          0.50          1.23        11.25 o
   2  15  10          2.48          7.32        11.30 o
   3  15  10         12.08         14.79        13.99 o
   4  15  10          4.87          0.24        11.96 o
   5  15  10          4.87         -0.26        19.63 o
   6  15  10         14.73         22.91        22.84 o
   0  16  10          4.26          9.21        15.91 o
   1  16  10          2.84          0.15        10.41 o
   2  16  10          2.27          7.17        11.50 o
   3  16  10          4.79         61.39        33.79 o
  10   0  11         35.18         22.95        21.85 o
  11   0  11         48.86         73.78        30.64 o
  12   0  11        176.08        126.83        26.46 o
  13   0  11        648.45        322.85        81.18 o
  14   0  11        132.27        159.68        43.71 o
   7   1  11         11.93         -9.89        18.38 o
   8   1  11          0.34          7.13        13.56 o
   9   1  11          8.64         33.67        21.76 o
  10   1  11          4.57         43.75        53.60 o
  11   1  11         12.45         10.20        16.97 o
  12   1  11          4.61          7.13        15.79 o
  13   1  11          0.12          8.88        16.17 o
  14   1  11          0.37         -0.97        21.72 o
   3   2  11         57.42         15.43        20.47 o
   4   2  11         72.99         58.26        19.02 o
   5   2  11        286.03        196.86        28.65 o
   6   2  11          0.02         18.03        21.08 o
   7   2  11          1.70         14.03        15.42 o
   8   2  11          4.60         -0.45        13.02 o
   9   2  11          0.41          4.52        14.48 o
  10   2  11          0.63         -1.49        14.65 o
  11   2  11         11.54          0.52        14.18 o
  12   2  11         30.29         23.83        17.03 o
  13   2  11         53.15         43.80        18.30 o
  14   2  11          4.82          1.16        15.67 o
   0   3  11        275.77        181.91        43.75 o
   1   3  11         28.05         31.85        19.33 o
   2   3  11         67.73         49.88        20.30 o
   3   3  11          9.85         -2.85        16.43 o
   4   3  11          5.35         14.22        15.26 o
   5   3  11         12.56         16.39        19.04 o
   6   3  11         28.10          5.23        12.50 o
   7   3  11          7.84         38.54        16.23 o
   8   3  11         11.56         20.27        27.24 o
   9   3  11         10.80         13.90        13.95 o
  10   3  11          2.37         20.59        15.21 o
  11   3  11          0.38          7.12        15.48 o
  12   3  11         20.65          8.39        15.70 o
  13   3  11         20.24         -0.09        15.10 o
  14   3  11          6.40         29.13        19.01 o
   1   4  11          9.23          4.35        12.47 o
   2   4  11         14.31          7.49        12.14 o
   3   4  11         14.92         16.05        12.05 o
   4   4  11         38.92         24.88        12.99 o
   5   4  11        102.01         30.96        14.91 o
   6   4  11         16.65         16.21        14.55 o
   7   4  11          5.33          1.97        13.24 o
   8   4  11          6.32         -2.06        13.75 o
   9   4  11          2.80         -3.69        13.50 o
  10   4  11          6.72         -4.30        15.28 o
  11   4  11          3.29         -1.87        14.92 o
  12   4  11          2.57         -2.66        16.17 o
  13   4  11         11.22          8.18        16.19 o
  14   4  11          4.23         -6.86        15.57 o
   0   5  11       1424.83       1195.33       108.22 o
   1   5  11         36.74         74.13        16.05 o
   2   5  11        426.97        374.08        33.30 o
   3   5  11        132.21         91.66        23.52 o
   4   5  11        113.89        106.10        18.37 o
   5   5  11          0.01          9.18        11.68 o
   6   5  11        143.74         98.37        18.26 o
   7   5  11          0.05         38.54        16.13 o
   8   5  11          8.54         -3.80        14.49 o
   9   5  11          2.62         23.23        16.86 o
  10   5  11         19.03         -0.04        14.11 o
  11   5  11          0.90          6.88        14.88 o
  12   5  11         25.52         25.19        17.98 o
  13   5  11          0.50         -5.01        14.02 o
  14   5  11          1.35          2.23        16.40 o
   1   6  11         14.88         29.64        13.81 o
   2   6  11          6.05          6.09        11.31 o
   3   6  11         27.47         31.40        14.17 o
   4   6  11         12.78         26.38        13.17 o
   5   6  11        172.43        158.04        21.43 o
   6   6  11          3.58         20.00        13.47 o
   7   6  11         17.09          8.78        12.64 o
   8   6  11          0.35         -0.65        11.47 o
   9   6  11          2.91          4.02        14.52 o
  10   6  11         13.49          7.94        15.51 o
  11   6  11          1.97         -4.07        14.29 o
  12   6  11          2.84          9.51        15.85 o
  13   6  11         31.08         60.06        21.38 o
   0   7  11         37.26         60.24        22.17 o
   1   7  11         96.58        122.19        19.90 o
   2   7  11          3.90          3.75        12.02 o
   3   7  11         27.72         32.14        13.86 o
   4   7  11          0.11          8.90        11.83 o
   5   7  11         19.59         14.42        12.04 o
   6   7  11          0.45          5.47        11.68 o
   7   7  11         15.77         19.28        12.89 o
   8   7  11         23.02         33.55        17.52 o
   9   7  11         61.08         23.36        16.79 o
  10   7  11          0.55         12.91        17.22 o
  11   7  11         37.40         16.51        18.48 o
  12   7  11          9.31          0.86        16.43 o
  13   7  11          1.13          0.40        16.96 o
   1   8  11          3.35          2.00        11.57 o
   2   8  11         15.49          8.85        11.94 o
   3   8  11          0.94          8.20        12.52 o
   4   8  11          5.49         10.10        12.48 o
   5   8  11          8.31         25.56        13.52 o
   6   8  11        139.47        114.47        21.22 o
   7   8  11         10.68         45.25        16.40 o
   8   8  11         39.57         25.30        17.13 o
   9   8  11         38.61         15.97        16.46 o
  10   8  11         12.19         20.76        16.81 o
  11   8  11          6.28         14.03        16.88 o
  12   8  11         25.32         39.99        20.79 o
   0   9  11        113.30        171.41        33.70 o
   1   9  11         12.96         24.91        13.53 o
   2   9  11         42.66         10.47        12.44 o
   3   9  11         11.97         14.63        12.89 o
   4   9  11          0.64          8.56        12.11 o
   5   9  11          2.60         17.11        14.59 o
   6   9  11         15.92         -0.61        12.19 o
   7   9  11          2.14         17.59        14.05 o
   8   9  11         49.84         72.89        22.93 o
   9   9  11          1.33         11.67        16.95 o
  10   9  11         23.29         28.98        18.87 o
  11   9  11          2.46         20.13        17.88 o
   1  10  11         19.44          9.87        12.35 o
   2  10  11          2.32         42.95        22.23 o
   3  10  11         11.03         30.07        14.22 o
   4  10  11         49.47         34.34        16.43 o
   5  10  11        129.30        186.28        43.41 o
   6  10  11         12.91         33.92        15.70 o
   7  10  11          4.41          3.11        15.73 o
   8  10  11          0.06         10.44        16.72 o
   9  10  11          6.29         -2.66        13.77 o
  10  10  11          9.11          6.14        25.12 o
  11  10  11          9.75         23.95        33.78 o
   0  11  11         61.79         65.53        25.25 o
   1  11  11          3.21         67.41        16.73 o
   2  11  11         21.18         34.52        14.43 o
   3  11  11          7.18         22.54        14.03 o
   4  11  11          1.38          5.14        13.11 o
   5  11  11          4.79          8.61        12.71 o
   6  11  11          3.92         16.73        13.10 o
   7  11  11         24.09         17.52        17.23 o
   8  11  11          2.57        -14.42        22.47 o
   9  11  11          6.63          6.75        24.00 o
  10  11  11          9.64          7.19        25.48 o
   1  12  11          6.40         -3.73        11.54 o
   2  12  11          9.11         12.62        11.03 o
   3  12  11         30.08         28.95        13.57 o
   4  12  11          5.68         16.96        14.00 o
   5  12  11         21.54         18.93        16.96 o
   6  12  11         15.25         31.47        18.43 o
   7  12  11          0.03         18.58        24.82 o
   8  12  11         13.21         28.43        28.30 o
   0  13  11        413.07        397.11        57.77 o
   1  13  11        138.81        236.34        33.86 o
   2  13  11         32.58         40.03        14.26 o
   3  13  11          1.16          6.03        12.03 o
   4  13  11          9.47          8.22        12.91 o
   5  13  11         36.96         32.40        19.63 o
   6  13  11         40.50         42.00        29.07 o
   7  13  11         35.22         15.28        27.91 o
   1  14  11          2.05          9.49        11.48 o
   2  14  11          4.94          9.84        11.72 o
   3  14  11          2.71        -15.42        15.42 o
   4  14  11          2.45          7.01        17.77 o
  11   0  12         30.21         19.09        25.95 o
  12   0  12        155.35        126.48        41.66 o
  13   0  12          4.13         12.89        20.08 o
   8   1  12          4.32         13.19        23.59 o
   9   1  12          1.21         13.72        16.41 o
  10   1  12          0.40         34.05        19.36 o
  11   1  12          7.83          9.17        18.00 o
  12   1  12          0.32         -0.56        17.82 o
  13   1  12         12.22         -9.71        18.98 o
   4   2  12         13.71         12.63        19.06 o
   5   2  12         13.86         21.03        23.40 o
   6   2  12          5.67          6.67        18.30 o
   7   2  12          6.07          3.37        15.31 o
   8   2  12         30.01          9.46        24.01 o
   9   2  12         35.20         10.23        18.41 o
  10   2  12          0.02         14.06        18.53 o
  11   2  12         26.28         14.91        17.96 o
  12   2  12          2.24         20.97        18.94 o
   1   3  12          0.33         21.82        24.75 o
   2   3  12         27.02         15.50        17.91 o
   3   3  12          1.96         35.90        18.12 o
   4   3  12         26.82         22.58        16.95 o
   5   3  12          1.50          6.86        14.59 o
   6   3  12          4.43          4.33        14.53 o
   7   3  12          0.01         15.72        16.10 o
   8   3  12          1.08         28.28        21.53 o
   9   3  12          9.14         17.28        16.67 o
  10   3  12          9.74          4.36        16.55 o
  11   3  12          5.64         -2.51        17.21 o
  12   3  12          0.11          5.08        17.42 o
   0   4  12          4.17         20.30        20.39 o
   1   4  12         84.15         50.92        16.14 o
   2   4  12          0.47          4.13        12.33 o
   3   4  12          4.69         -0.07        12.60 o
   4   4  12          1.24        -12.90        12.90 o
   5   4  12          0.69         11.84        14.54 o
   6   4  12          0.24         14.62        14.41 o
   7   4  12          6.63          1.97        14.43 o
   8   4  12          2.71          0.96        15.16 o
   9   4  12          6.05          5.53        16.42 o
  10   4  12          2.08         12.53        16.71 o
  11   4  12          0.11          1.82        16.58 o
  12   4  12          5.20         18.83        18.69 o
   1   5  12          1.55         23.62        12.71 o
   2   5  12         20.02         29.17        14.22 o
   3   5  12         85.66         35.36        14.11 o
   4   5  12        122.72         71.39        16.85 o
   5   5  12         45.46         20.68        13.16 o
   6   5  12        119.85         47.49        16.87 o
   7   5  12         12.70         26.10        17.54 o
   8   5  12          0.01          0.14        15.40 o
   9   5  12          1.47          7.41        17.61 o
  10   5  12          4.25         23.59        21.58 o
  11   5  12         21.16         25.08        25.59 o
  12   5  12          0.41         14.99        17.81 o
   0   6  12          1.24         23.28        18.07 o
   1   6  12         25.44         44.85        14.73 o
   2   6  12          0.99         -0.71        11.62 o
   3   6  12         15.24         15.55        12.35 o
   4   6  12         11.63         20.86        13.13 o
   5   6  12          1.09          5.93        12.45 o
   6   6  12          1.08         33.94        23.41 o
   7   6  12         29.65          7.44        13.91 o
   8   6  12          1.16          8.21        16.53 o
   9   6  12          2.85         30.26        17.59 o
  10   6  12          1.02         -3.32        16.19 o
  11   6  12          1.79         11.00        15.93 o
   1   7  12         18.12         46.67        16.91 o
   2   7  12          1.43         -9.93        11.85 o
   3   7  12          1.24         19.74        13.39 o
   4   7  12         13.00         17.03        12.25 o
   5   7  12         15.44         17.74        12.98 o
   6   7  12         19.19         17.03        13.53 o
   7   7  12         22.25         19.00        13.88 o
   8   7  12          0.22         -8.12        15.98 o
   9   7  12          3.52          4.28        16.71 o
  10   7  12          4.42          7.57        17.19 o
  11   7  12          0.14        -16.81        24.62 o
   0   8  12          7.48         36.58        31.87 o
   1   8  12        275.54        145.77        32.39 o
   2   8  12          1.30          8.17        12.36 o
   3   8  12          6.52         14.68        13.42 o
   4   8  12          5.93         14.67        12.69 o
   5   8  12          0.05         20.68        24.62 o
   6   8  12          7.37          0.43        13.63 o
   7   8  12          8.51          7.76        14.48 o
   8   8  12         62.91         39.37        21.63 o
   9   8  12         12.75         56.77        34.77 o
  10   8  12          3.66         15.23        30.99 o
   1   9  12          0.69          9.98        11.72 o
   2   9  12          0.84          8.38        11.84 o
   3   9  12         14.50         18.40        13.69 o
   4   9  12          3.91          0.86        12.39 o
   5   9  12          0.72         -4.78        13.85 o
   6   9  12          3.36          9.13        14.86 o
   7   9  12          5.44         15.53        17.27 o
   8   9  12          1.84         18.28        30.27 o
   9   9  12          0.21         -8.65        27.05 o
   0  10  12         24.96          5.36        16.93 o
   1  10  12          0.82          2.13        12.15 o
   2  10  12         19.29         22.51        13.73 o
   3  10  12         27.85         16.72        13.48 o
   4  10  12          8.89          9.78        13.28 o
   5  10  12          1.53          2.38        13.07 o
   6  10  12         17.15         13.08        19.19 o
   7  10  12          0.65         21.16        26.48 o
   8  10  12         60.74         34.83        32.95 o
   1  11  12          1.84          6.37        11.90 o
   2  11  12          0.61          0.16        11.63 o
   3  11  12          3.24         24.14        14.46 o
   4  11  12         10.04         29.25        17.39 o
   5  11  12         33.75         29.09        20.49 o
   6  11  12          0.21          1.78        18.34 o
   7  11  12          1.60        104.66        40.88 o
   0  12  12          2.18         46.69        29.57 o
   1  12  12        124.67        144.98        21.64 o
   2  12  12         14.78         15.74        13.49 o
   3  12  12          6.05         24.96        16.23 o
   4  12  12          2.17         10.96        18.46 o
   5  12  12          8.64         19.57        27.18 o
   8   1  13          7.89          5.59        26.81 o
   9   1  13          9.60         11.97        26.31 o
  10   1  13          2.24         22.56        20.46 o
   5   2  13          2.94        -10.44        24.89 o
   6   2  13         35.77         50.73        22.38 o
   7   2  13          3.51         11.84        17.54 o
   8   2  13          2.43         -6.75        18.74 o
   9   2  13          3.51         34.20        21.82 o
  10   2  13         11.26         10.01        19.52 o
   1   3  13          0.74          8.02        24.18 o
   2   3  13          3.51         10.56        27.52 o
   3   3  13         19.09         -9.59        16.67 o
   4   3  13          0.00          6.64        17.74 o
   5   3  13          1.66         -7.38        17.72 o
   6   3  13         18.24         11.56        19.02 o
   7   3  13         31.32         21.46        27.75 o
   8   3  13         50.64         12.11        17.33 o
   9   3  13          4.43         13.08        19.11 o
  10   3  13          3.17         25.45        30.40 o
   1   4  13          9.52         11.93        13.80 o
   2   4  13          8.19          4.02        14.59 o
   3   4  13          1.26          1.85        17.79 o
   5   4  13         16.11          9.32        16.67 o
   6   4  13          3.40          8.44        15.58 o
   7   4  13          0.26          6.35        21.55 o
   8   4  13          3.76          1.59        15.77 o
   9   4  13          0.06        -15.71        23.28 o
  10   4  13          0.33         11.05        26.61 o
   0   5  13         34.51        166.69        32.29 o
   1   5  13        183.88        165.13        61.14 o
   2   5  13         21.67          9.90        12.89 o
   3   5  13         26.28         18.75        13.59 o
   4   5  13          0.58         13.37        13.36 o
   5   5  13          2.06          6.99        26.98 o
   6   5  13         10.73          8.17        13.87 o
   7   5  13          1.18         -0.45        18.15 o
   8   5  13        282.51        225.40        56.21 o
   9   5  13         42.24         18.12        29.73 o
   1   6  13          1.58          9.54        11.99 o
   2   6  13         17.71          2.96        12.51 o
   3   6  13          7.12          4.91        12.37 o
   4   6  13          3.71          6.79        13.79 o
   5   6  13         22.31         19.81        15.22 o
   6   6  13          6.12         13.93        15.34 o
   7   6  13          0.01         26.80        20.99 o
   8   6  13          2.75          0.44        26.88 o
   0   7  13         24.94         -8.88        16.51 o
   1   7  13         92.80         59.83        16.54 o
   2   7  13         16.71         14.81        12.41 o
   3   7  13          6.78         21.43        13.93 o
   4   7  13          0.15         18.15        13.60 o
   5   7  13         10.07          8.03        15.66 o
   6   7  13          6.40          6.68        18.05 o
   7   7  13         26.22         29.30        21.13 o
   8   7  13          0.29         27.84        32.45 o
   1   8  13          0.88         16.71        13.76 o
   2   8  13         17.56          9.31        13.71 o
   3   8  13          7.86         26.37        14.40 o
   4   8  13         80.14        101.13        21.00 o
   5   8  13         14.40          4.37        25.00 o
   6   8  13         52.12         62.36        24.45 o
   7   8  13         79.83         -3.52        34.12 o
   0   9  13          5.40         11.04        19.54 o
   1   9  13          4.80          7.17        12.63 o
   2   9  13          6.38          6.42        12.67 o
   3   9  13          7.39          8.73        15.35 o
   4   9  13          0.00          2.69        17.05 o
   5   9  13          2.55         -8.85        18.12 o
   1  10  13         15.69        -10.79        11.87 o
   2  10  13          4.59         -5.57        14.69 o
   3  10  13          4.54         12.34        16.65 o
   2   3  14          8.47         27.90        26.27 o
   3   3  14          9.72         40.62        35.91 o
   4   3  14         41.30          4.23        27.86 o
   5   3  14         14.96         32.28        34.25 o
   6   3  14          1.87        -12.69        30.73 o
   0   4  14         35.30         41.88        21.66 o
   1   4  14          0.01         12.80        16.78 o
   2   4  14          0.00         -0.80        20.03 o
   3   4  14          3.60          9.41        29.97 o
   4   4  14          9.39         -1.03        31.20 o
   5   4  14          2.43          8.36        31.37 o
   6   4  14          1.76         -2.12        31.07 o
   1   5  14         29.37         45.44        16.89 o
   2   5  14         16.67          8.88        17.04 o
   3   5  14         10.56         23.06        17.85 o
   4   5  14          0.01         -7.88        19.79 o
   5   5  14          0.01         52.82        54.48 o
   0   6  14         30.06          6.83        18.44 o
   1   6  14          5.12         26.64        16.36 o
   2   6  14          1.42         -6.57        13.89 o
   3   6  14          0.20          6.98        16.34 o
   4   6  14          2.02         29.01        19.22 o
   1   7  14          0.19         -1.33        14.05 o
   2   7  14          0.10          4.44        14.56 o
                                                
