# Supplementary material for: Improving data quality for three-dimensional electron diffraction by a post-column energy filter and a new crystal tracking method
Source: J Appl Crystallogr. 2022 Nov 29;55(Pt 6):1583–91. doi: 10.1107/S1600576722009633 (PMC9721325; doi:10.1107/S1600576722009633)
Supplement: Supplementary file 4 [file j-55-01583-sup4.zip › nb5321ZSM-5_filtered_noEXTI_crystal2sup50.hkl]

#
# h,k,l, Fc-squared, Fo-squared, sigma(Fo-squared), status flag
#
data_ZSM-5_filtered_EXTI
_shelx_title ' '
_shelx_refln_list_code          4
_shelx_F_calc_maximum      258.08
_exptl_crystal_F_000       939.25
_reflns_d_resolution_high  0.9000

loop_
 _space_group_symop_operation_xyz
 'x, y, z'
 '-x, -y, -z'
 '-x+1/2, -y, z+1/2'
 'x+1/2, y, -z+1/2'
 '-x, y+1/2, -z'
 'x, -y+1/2, z'
 'x+1/2, -y+1/2, -z+1/2'
 '-x+1/2, y+1/2, z+1/2'

_cell_length_a    20.0220
_cell_length_b    19.8990
_cell_length_c    13.3830
_cell_angle_alpha  90.000
_cell_angle_beta   90.000
_cell_angle_gamma  90.000

_shelx_F_squared_multiplier     1.000

loop_
 _refln_index_h
 _refln_index_k
 _refln_index_l
 _refln_F_squared_calc
 _refln_F_squared_meas
 _refln_F_squared_sigma
 _refln_observed_status
   2   0   0      24597.28       2219.74       155.56 o
   4   0   0       7797.28       1210.23        85.46 o
   6   0   0       7780.38       1926.35       136.18 o
  10   0   0      21076.01       5326.40       505.37 o
  14   0   0        303.00        228.18        27.38 o
   2   1   0        519.97        375.43        31.70 o
   4   1   0        706.03        535.60        28.59 o
   8   1   0         14.93         21.23         3.79 o
  10   1   0        101.03         81.64         7.26 o
  12   1   0         56.99         27.62        12.99 o
  14   1   0         67.28        103.40        49.53 o
   2   2   0        307.98        723.54        36.36 o
   4   2   0         95.08        281.06        79.47 o
   6   2   0         75.06        177.65        10.56 o
   8   2   0       1407.67       1592.05        86.89 o
  10   2   0        797.00        686.01        50.64 o
  12   2   0         18.68         30.90         5.34 o
  14   2   0         43.79         54.05         7.17 o
   2   3   0       1142.24        674.74        36.99 o
   4   3   0       3494.90       3224.58       160.14 o
   6   3   0       2005.19       2472.54       153.59 o
   8   3   0        275.73        377.79        23.87 o
  10   3   0        177.16        161.03         9.99 o
  12   3   0       1786.03       1785.03        90.50 o
  14   3   0        400.11        503.91       137.67 o
   2   4   0        439.73        415.13        30.79 o
   4   4   0         50.82         38.84         3.44 o
   6   4   0         19.87         24.99         4.06 o
   8   4   0          0.42        122.40        33.58 o
  10   4   0        140.55        206.67        34.10 o
  12   4   0          0.75          3.20         2.53 o
  14   4   0          1.53          3.68         3.49 o
   4   5   0        608.66        792.74        40.74 o
   6   5   0       1698.41       1880.80       145.50 o
   8   5   0         13.59         10.62         3.62 o
  10   5   0         27.43         39.95        14.92 o
  12   5   0        265.89        194.39        24.12 o
  14   5   0        348.29        398.65        32.04 o
   4   6   0         77.86         84.42        10.33 o
   6   6   0         55.18         68.79         5.59 o
   8   6   0        199.28        481.84        26.07 o
  10   6   0        330.37        427.69        33.09 o
  12   6   0         68.09         49.69         8.79 o
  14   6   0          0.16          8.62         5.79 o
   4   7   0       1990.28       2117.89       130.71 o
   6   7   0         27.20         36.37         6.67 o
   8   7   0         89.54         75.65         6.27 o
  10   7   0         47.21         40.31         6.13 o
  12   7   0        800.83        750.98        69.12 o
  14   7   0        149.82        195.57        25.79 o
   4   8   0        109.44         94.44        10.29 o
   6   8   0        143.93        117.18        30.49 o
   8   8   0       1125.50       1275.74        76.13 o
  10   8   0         39.39         43.61        13.30 o
  12   8   0        136.11        194.83        32.83 o
  14   8   0         10.89         24.45         8.14 o
   6   9   0         12.24         16.90         3.43 o
   8   9   0         18.18         18.21         4.70 o
  10   9   0          0.68          2.07         2.71 o
  12   9   0          4.82         19.12         7.28 o
  14   9   0          8.64          4.10         6.17 o
   6  10   0        197.60        204.20        15.73 o
   8  10   0         62.43         43.71        11.73 o
  10  10   0       1447.23       1893.43        97.16 o
  12  10   0          2.25         16.61         6.80 o
  14  10   0         39.67         35.24        10.71 o
   6  11   0          1.51         17.33        10.12 o
   8  11   0         26.96         35.60        11.27 o
  10  11   0          7.80         10.03         3.82 o
  12  11   0         27.93         17.91         5.55 o
  14  11   0         20.42         21.38         8.85 o
   6  12   0         10.53         34.30         9.59 o
   8  12   0        568.57        500.00        44.75 o
  10  12   0          0.59          4.88         3.34 o
  12  12   0         81.53        150.70        17.02 o
  14  12   0         35.61         22.82        11.42 o
   6  13   0        572.71        848.28        93.34 o
   8  13   0        396.68        294.94        18.99 o
  10  13   0        133.93        154.53        11.92 o
   8  14   0         41.48         43.17         6.34 o
  10  14   0          1.86          6.14         4.66 o
  12  14   0          9.24          6.46         5.19 o
   8  15   0          9.59         17.41         5.05 o
  10  15   0         40.33         50.70         7.70 o
  12  15   0         18.78         10.10         5.41 o
   8  16   0        155.64        125.90        15.47 o
  10  16   0        236.06        183.09        28.84 o
  12  16   0          6.11         -1.01         4.96 o
   8  17   0          0.01          2.01         8.46 o
  10  17   0          0.15          3.27         4.35 o
  12  17   0         90.91        108.38        20.29 o
  10  18   0         39.52         27.60         6.67 o
  12  18   0          0.67         25.18        10.32 o
  10  19   0         11.49          1.74         4.86 o
   1   0   1      21147.17       1776.15       211.73 o
   2   0   1         92.91        126.19         6.82 o
   3   0   1       9483.02       1914.67       349.25 o
   4   0   1          1.43        146.30        30.29 o
   5   0   1      66603.91      10899.88      1057.61 o
   6   0   1        574.63        481.26        24.90 o
   7   0   1        768.73       1109.49        68.73 o
   8   0   1         33.96         73.70         5.85 o
   9   0   1        293.41        168.37        24.22 o
  10   0   1        154.29        101.97        22.32 o
  11   0   1        310.44        438.60        53.56 o
  12   0   1        166.85         79.89        12.95 o
  13   0   1        319.07        784.16       125.18 o
  14   0   1         54.33         82.61        13.76 o
  15   0   1        189.61        598.15        64.73 o
   0   1   1      15959.06       1831.02       101.87 o
   1   1   1       3307.82       1373.85        55.56 o
   2   1   1          1.41        128.36        11.07 o
   3   1   1         34.28        114.66         9.68 o
   4   1   1        137.16        159.25        16.50 o
   5   1   1         64.73         51.65         4.27 o
   6   1   1         83.51        114.41        10.35 o
   7   1   1        109.15        135.44         9.71 o
   8   1   1        553.79        883.22        69.91 o
   9   1   1         31.59         21.94         2.34 o
  10   1   1        214.31        225.55        16.64 o
  11   1   1         79.84         62.58         7.57 o
  12   1   1         60.76         96.18        21.20 o
  13   1   1         36.46         33.61         3.25 o
  14   1   1         24.83         21.39         5.51 o
  15   1   1          0.50         14.87        13.01 o
   1   2   1        366.68        778.29        39.08 o
   2   2   1         10.18        113.80       136.88 o
   3   2   1        595.57        744.95        30.60 o
   4   2   1       4150.45       3290.27       115.05 o
   5   2   1       1129.87       1479.87       102.63 o
   6   2   1        158.25        195.58        10.95 o
   7   2   1         17.10         43.91         5.23 o
   8   2   1         64.11         71.96         3.65 o
   9   2   1         10.63         14.18         3.12 o
  10   2   1         88.80        125.13         9.05 o
  11   2   1         13.00         25.67         4.38 o
  12   2   1        306.72        221.25        25.89 o
  13   2   1        153.20        170.35        31.45 o
  14   2   1         97.99         88.64        15.49 o
  15   2   1          6.62         10.19         4.34 o
   0   3   1       5654.47        953.32        67.73 o
   1   3   1       3220.74       1732.96        86.50 o
   2   3   1          6.08         50.12        28.51 o
   3   3   1        422.22        521.05        24.06 o
   4   3   1        221.40        254.06        16.52 o
   5   3   1        116.60         86.41         7.40 o
   6   3   1          5.41         42.78        13.86 o
   7   3   1       1257.67       1335.52        57.47 o
   8   3   1         23.66         68.34         9.07 o
   9   3   1        182.12        283.54        13.06 o
  10   3   1        131.85        149.72        18.55 o
  11   3   1       1330.27       1187.02        45.91 o
  12   3   1        178.81        213.34        11.85 o
  13   3   1        162.11        209.08        10.52 o
  14   3   1          8.54         73.11        36.62 o
  15   3   1         11.28         24.03        11.78 o
   1   4   1        209.65        239.17        13.72 o
   2   4   1          1.62         11.34         2.98 o
   3   4   1         58.52         56.54         4.33 o
   4   4   1         13.60         63.62        18.26 o
   5   4   1        374.24        464.79        33.03 o
   6   4   1          4.92         18.09         6.07 o
   7   4   1          3.39         14.09         2.83 o
   8   4   1          3.35          8.87         2.33 o
   9   4   1         10.14         11.17         1.98 o
  10   4   1          5.69          8.18         2.05 o
  11   4   1          6.25          6.06         2.06 o
  12   4   1          3.35          7.00         2.03 o
  13   4   1          0.08         19.54         8.93 o
  14   4   1          1.22          8.80         4.27 o
  15   4   1         20.26         18.72         5.37 o
   1   5   1      11356.17       7573.82       531.21 o
   2   5   1          8.97         19.06         3.14 o
   3   5   1        427.98        322.51        40.43 o
   4   5   1        396.37        472.13        24.29 o
   5   5   1         10.07         12.59         1.93 o
   6   5   1        203.43        298.55        11.77 o
   7   5   1        188.62        261.02        10.90 o
   8   5   1        111.42        346.11        47.71 o
   9   5   1        157.87        197.08        38.44 o
  10   5   1       1044.77        976.80        37.90 o
  11   5   1        874.32        876.88        34.41 o
  12   5   1        286.28        340.65        44.40 o
  13   5   1        376.42        370.55        23.81 o
  14   5   1         36.24         18.49        17.77 o
  15   5   1         36.48         75.16        86.67 o
   2   6   1          7.35         16.39         3.25 o
   3   6   1        173.76        130.97         8.49 o
   4   6   1         16.11         17.46         3.08 o
   5   6   1        479.37        544.17       108.92 o
   6   6   1         15.19         16.09         6.33 o
   7   6   1         23.21         25.12         2.35 o
   8   6   1          5.92          6.19         1.67 o
   9   6   1         18.32         19.56         2.51 o
  10   6   1          6.04         40.34        12.66 o
  11   6   1         14.94         13.07         2.93 o
  12   6   1         29.96         39.93         5.98 o
  13   6   1         33.27         44.11         5.08 o
  14   6   1          0.62          5.80         4.15 o
  15   6   1          2.37         41.53        11.32 o
   2   7   1          2.70         19.72         4.76 o
   3   7   1         30.69         56.53         5.25 o
   4   7   1         59.84         38.07         6.13 o
   5   7   1         29.29         34.01         2.98 o
   6   7   1          8.32         18.84         3.98 o
   7   7   1        182.65        255.04        26.59 o
   8   7   1        170.80        126.57         8.45 o
   9   7   1        179.40        161.60        15.38 o
  10   7   1         38.97         64.60        17.73 o
  11   7   1         32.95         38.88         7.17 o
  12   7   1          1.02         19.26         4.24 o
  13   7   1          4.80          9.66         3.30 o
  14   7   1         32.40         27.89         6.05 o
  15   7   1          0.41         13.63         6.77 o
   3   8   1        234.93        161.55        20.44 o
   4   8   1        509.53        851.20        60.24 o
   5   8   1        134.73        163.13        19.65 o
   6   8   1         44.57         43.49         4.38 o
   7   8   1        518.32        483.13        21.63 o
   8   8   1         43.16         36.89         3.62 o
   9   8   1         14.00         26.61         3.91 o
  10   8   1         47.88         51.68         7.79 o
  11   8   1         35.61         43.66         6.23 o
  12   8   1        456.93        440.44        59.25 o
  13   8   1        293.65        518.27        30.58 o
  14   8   1         16.59         69.31        43.44 o
  15   8   1        229.96        246.97        30.85 o
   3   9   1         31.20        197.75        17.73 o
   4   9   1          0.12          1.84         2.36 o
   5   9   1          2.84          3.10         2.48 o
   6   9   1          2.98          7.12         2.12 o
   7   9   1         12.52         23.58         2.99 o
   8   9   1         92.53        106.72         9.22 o
   9   9   1         35.23         75.57         6.35 o
  10   9   1          3.10          5.95         2.71 o
  11   9   1         29.01         32.16         9.76 o
  12   9   1          1.56          1.87         2.41 o
  13   9   1          5.94         11.24         5.75 o
  14   9   1          0.11          9.91         4.05 o
  15   9   1          1.93          9.66         6.98 o
   4  10   1         38.63         30.49         4.39 o
   5  10   1       1520.69       1181.92       201.32 o
   6  10   1          6.02         49.11         7.38 o
   7  10   1         41.07         38.27         3.99 o
   8  10   1         60.04         67.02         4.61 o
   9  10   1          9.94          9.67         2.84 o
  10  10   1          0.00          7.35         2.48 o
  11  10   1         28.72         37.75         5.89 o
  12  10   1          7.99         17.42         7.36 o
  13  10   1         11.55         18.05         4.82 o
  14  10   1         37.25         49.15        18.98 o
  15  10   1         57.64        153.65        22.62 o
   4  11   1          2.26          5.91         4.31 o
   5  11   1          1.56          5.71         3.06 o
   6  11   1         15.89         33.96         5.75 o
   7  11   1         21.78         20.15         4.39 o
   8  11   1         16.50         34.94         3.77 o
   9  11   1         51.87         39.40         5.43 o
  10  11   1         25.85         21.24         3.30 o
  11  11   1          0.77          5.70         2.69 o
  12  11   1          7.09         18.80         4.20 o
  13  11   1          7.44          3.93         4.14 o
  14  11   1         15.03         15.72         5.63 o
  15  11   1          2.21         10.86         7.59 o
   4  12   1       1565.90       1918.94       197.81 o
   5  12   1         49.65        164.03        95.42 o
   6  12   1         92.45         66.77         7.55 o
   7  12   1        114.20        124.04         9.80 o
   8  12   1         15.84         15.01         2.90 o
   9  12   1          3.38          8.01         2.57 o
  10  12   1         39.14         49.39         4.77 o
  11  12   1         21.56         26.35         4.04 o
  12  12   1        362.97        311.16        34.30 o
  13  12   1        156.60        204.01        39.37 o
  14  12   1         34.98         29.08         8.79 o
  15  12   1          8.25          6.51         7.22 o
   5  13   1         33.43         31.51         7.63 o
   6  13   1          0.01          5.00         3.87 o
   7  13   1        653.08        528.73        49.19 o
   8  13   1         12.37         30.76         8.56 o
   9  13   1        341.43        319.46        15.11 o
  10  13   1         17.63         32.62         5.02 o
  11  13   1        706.87        672.16        30.81 o
  12  13   1        111.85         70.65        22.02 o
  13  13   1        100.78        102.47        24.86 o
  14  13   1         41.03         40.76        11.44 o
  15  13   1          3.76         14.43         8.86 o
   5  14   1          0.07          0.56         8.03 o
   6  14   1          5.38         10.08         4.21 o
   7  14   1          1.99          1.26         3.58 o
   8  14   1          4.53          4.00         3.54 o
   9  14   1         22.06         13.32         3.98 o
  10  14   1          3.60          9.61         3.28 o
  11  14   1          6.62          3.89         3.18 o
  12  14   1          5.04          3.11         3.74 o
  13  14   1          1.29         13.27         5.98 o
  14  14   1          1.43         -2.02         6.86 o
  15  14   1          2.32         -0.20         6.10 o
   6  15   1          0.77          5.67         6.41 o
   7  15   1         30.43         40.24         8.79 o
   8  15   1        470.39        493.95        64.27 o
   9  15   1          0.13         12.20         4.60 o
  10  15   1          0.02          7.44         3.21 o
  11  15   1          8.94          1.79         3.57 o
  12  15   1          0.65          4.32         3.78 o
  13  15   1          0.20          7.89         5.23 o
  14  15   1          6.22         10.84         7.81 o
   6  16   1         90.25        148.00        24.92 o
   7  16   1         48.03         68.38        16.07 o
   8  16   1         22.98         24.52         5.76 o
   9  16   1          6.03          9.26         4.00 o
  10  16   1          0.03          1.52         3.05 o
  11  16   1          2.47          2.07         3.77 o
  12  16   1         40.46         36.07         5.93 o
  13  16   1          1.38          5.42         5.65 o
  14  16   1         37.72         32.45        11.82 o
   7  17   1         21.03          6.18         4.84 o
   8  17   1          1.02          9.41         4.71 o
   9  17   1          2.58          4.96         4.03 o
  10  17   1          0.02          2.99         3.16 o
  11  17   1         10.57         23.21         6.73 o
  12  17   1          0.34          0.52         3.53 o
  13  17   1          0.14          1.36         5.60 o
  14  17   1          5.73          8.49         8.83 o
   7  18   1         26.97         27.50        13.52 o
   8  18   1          6.86          9.58         5.75 o
   9  18   1          0.32          4.93         4.41 o
  10  18   1          8.26          7.29         4.57 o
  11  18   1          4.81          5.50         4.32 o
  12  18   1        127.77        122.34        17.10 o
   7  19   1          0.19          1.35         8.85 o
   8  19   1         11.77         20.58         9.38 o
   9  19   1          0.41          9.89         5.07 o
  10  19   1          5.15          0.66         4.53 o
  11  19   1          4.05          3.49         4.37 o
   8  20   1          0.56          3.20        10.59 o
   9  20   1          1.74          5.26         5.38 o
   0   0   2       5570.31       2238.91       157.20 o
   1   0   2       8939.71       2018.45       128.43 o
   2   0   2       5452.84       2747.51       356.19 o
   3   0   2        252.37        322.19        23.90 o
   4   0   2         72.57        262.66        16.39 o
   5   0   2        184.75        223.13        26.86 o
   6   0   2         66.48        195.07        20.83 o
   7   0   2        124.00        239.09        30.70 o
   8   0   2        705.20       2777.96       394.40 o
   9   0   2        245.08        210.45        26.20 o
  10   0   2        318.42       4101.40       600.62 o
  11   0   2        179.71        164.97        15.59 o
  12   0   2       2039.47        792.58       138.95 o
  13   0   2        165.01        127.27        13.15 o
  14   0   2        129.78        200.96        18.56 o
  15   0   2         20.96         41.30        10.44 o
  16   0   2       1184.69        586.59        64.07 o
   1   1   2        418.87        799.23        69.43 o
   2   1   2        250.99        337.48        12.11 o
   3   1   2       1891.07       1452.62       243.09 o
   4   1   2         91.97        228.85        12.73 o
   5   1   2       1511.92       1299.88        64.81 o
   6   1   2        485.40        535.03        22.35 o
   7   1   2        237.32        287.95        11.00 o
   8   1   2         18.81         24.41         3.79 o
   9   1   2          3.78         11.69         2.45 o
  10   1   2          0.10         22.18         4.85 o
  11   1   2         14.63         25.65         4.60 o
  12   1   2         77.08         85.26         8.54 o
  13   1   2        507.19        497.18        32.35 o
  14   1   2         25.87         55.70         8.60 o
  15   1   2          0.50          4.45         4.25 o
  16   1   2         44.50         23.61         5.75 o
   0   2   2       3713.74       1347.73       107.56 o
   1   2   2        876.59        236.83        28.56 o
   2   2   2          8.56        184.13        26.66 o
   3   2   2         94.84        113.30        15.15 o
   4   2   2          6.19         14.95         1.48 o
   5   2   2        174.47        194.30        14.76 o
   6   2   2         90.27        100.91        10.78 o
   7   2   2         72.19        129.96        10.81 o
   8   2   2         45.23        131.94         9.43 o
   9   2   2        379.06        306.37        33.79 o
  10   2   2         10.59         20.52         3.55 o
  11   2   2         11.91         12.46         2.52 o
  12   2   2         53.22         63.72        13.67 o
  13   2   2         16.83         21.00         3.75 o
  14   2   2         13.02         16.70         3.62 o
  15   2   2          0.27          5.31         3.86 o
  16   2   2         68.78        116.55        32.05 o
   1   3   2         85.37        184.85        12.40 o
   2   3   2       1054.14        873.86        78.79 o
   3   3   2       1229.62       1508.48        83.66 o
   4   3   2       4717.37       3923.36       503.48 o
   5   3   2        403.50        474.82        19.03 o
   6   3   2       3363.21       2995.59       144.19 o
   7   3   2        318.79        442.74        19.23 o
   8   3   2         61.85         41.02         3.11 o
   9   3   2         32.53         67.99         4.33 o
  10   3   2         11.28         16.86         2.08 o
  11   3   2         25.56         38.95        11.46 o
  12   3   2          7.83         47.64        15.21 o
  13   3   2        683.05        573.77        91.88 o
  14   3   2         54.86         52.38         5.64 o
  15   3   2          1.57         30.93        14.21 o
  16   3   2         56.67         72.15        18.78 o
   0   4   2         20.14         86.87         5.68 o
   1   4   2         30.06        230.71        13.31 o
   2   4   2         94.68         72.82         8.68 o
   3   4   2          4.58          6.74         2.00 o
   4   4   2          7.18         47.63        27.74 o
   5   4   2          6.41          7.47         1.61 o
   6   4   2          0.64         21.30         3.62 o
   7   4   2          6.11          7.59         1.74 o
   8   4   2        181.77        125.85         7.14 o
   9   4   2          3.71         14.17         4.78 o
  10   4   2         43.74         65.73         4.86 o
  11   4   2          0.92          5.84         1.85 o
  12   4   2          1.07          9.16         3.27 o
  13   4   2          8.45         13.53         3.46 o
  14   4   2         10.64          9.29         4.31 o
  15   4   2          0.16          6.41         4.33 o
  16   4   2         11.15         31.76        18.50 o
   1   5   2       1091.50       1497.70        75.33 o
   2   5   2       1173.36       1095.28        55.81 o
   3   5   2       6742.55       5799.55       288.13 o
   4   5   2        218.08        494.39        30.74 o
   5   5   2       4630.76       3079.55       449.23 o
   6   5   2       1635.55       1389.03        89.15 o
   7   5   2        133.52        373.02        44.28 o
   8   5   2        237.93        230.85        25.30 o
   9   5   2         44.60         43.90         3.72 o
  10   5   2         16.38         31.07         5.88 o
  11   5   2         36.34        105.97        26.74 o
  12   5   2        299.40        317.58        21.12 o
  13   5   2       2620.73       2647.30       133.90 o
  14   5   2        492.45        648.72        47.78 o
  15   5   2         20.51         28.27         7.37 o
  16   5   2        702.87        765.35       103.83 o
   0   6   2        311.19        535.79        40.14 o
   1   6   2         64.09         80.74        10.08 o
   2   6   2         88.89        178.19        14.95 o
   3   6   2          5.98          6.49         2.32 o
   4   6   2          5.16         32.34        18.78 o
   5   6   2          6.76         15.07         3.01 o
   6   6   2          2.33          7.40         1.75 o
   7   6   2         20.04         21.99         2.65 o
   8   6   2          7.01         16.74         2.96 o
   9   6   2         19.00         18.01         3.51 o
  10   6   2          0.00         15.44         4.59 o
  11   6   2         11.92         24.64         3.59 o
  12   6   2          0.11          0.65         2.17 o
  13   6   2         46.83         60.10        11.66 o
  14   6   2         17.90         23.99         4.86 o
  15   6   2          4.71          8.18         4.59 o
  16   6   2         56.25         51.59        15.40 o
   1   7   2         38.34         55.53         9.31 o
   2   7   2         58.47         62.85         5.45 o
   3   7   2        215.10        223.24        13.44 o
   4   7   2       1251.45       1591.98        81.03 o
   5   7   2        135.60        165.21        29.93 o
   6   7   2        216.17        219.41        17.22 o
   7   7   2         18.26         20.97         6.06 o
   8   7   2          1.67          6.59         2.17 o
   9   7   2         28.45         28.45         3.56 o
  10   7   2         28.36         27.04         3.11 o
  11   7   2          5.09         32.21         9.77 o
  12   7   2        130.89        268.05        30.05 o
  13   7   2         66.55         62.17         9.09 o
  14   7   2          4.28         26.57        12.16 o
  15   7   2          2.06          8.15         4.74 o
  16   7   2          0.68          7.81         4.85 o
   1   8   2          4.71       1087.50        79.42 o
   2   8   2        364.51        359.85        20.24 o
   3   8   2         11.75          9.81         2.99 o
   4   8   2        110.56         71.70         9.18 o
   5   8   2         51.70         54.55         5.45 o
   6   8   2         25.27         27.91         4.07 o
   7   8   2        106.87        117.00        15.63 o
   8   8   2         72.17        109.69         8.35 o
   9   8   2         44.86        101.05        16.69 o
  10   8   2          7.34          7.76         3.81 o
  11   8   2        207.07        247.18        24.22 o
  12   8   2        527.01        630.36        34.65 o
  13   8   2         99.96        179.90        14.79 o
  14   8   2         77.06         69.96        12.50 o
  15   8   2          0.11          5.72         4.63 o
  16   8   2         16.04         48.51        11.37 o
   2   9   2          4.72         18.38         4.07 o
   3   9   2         40.95         29.52         4.05 o
   4   9   2          4.56          5.90         2.77 o
   5   9   2          1.12         39.45        10.35 o
   6   9   2         11.63         16.35         3.46 o
   7   9   2          0.03          9.71         3.51 o
   8   9   2         13.18         13.87         2.44 o
   9   9   2          4.18          6.13         2.50 o
  10   9   2          1.89          4.51         2.28 o
  11   9   2          4.12          7.71         3.32 o
  12   9   2          0.14         36.58        11.16 o
  13   9   2          3.80         12.98         4.01 o
  14   9   2          1.64         13.71         5.87 o
  15   9   2          1.04         21.18         6.06 o
  16   9   2         10.37          8.10         6.60 o
   2  10   2        295.81        493.12        38.87 o
   3  10   2          8.93         11.07         3.27 o
   4  10   2          9.72         11.92         3.84 o
   5  10   2          0.15         12.35         4.73 o
   6  10   2          3.83         98.07        65.88 o
   7  10   2         13.96         16.03         3.74 o
   8  10   2         74.32        138.82        18.53 o
   9  10   2         20.55         21.65         5.22 o
  10  10   2         13.98         34.77         4.96 o
  11  10   2          0.25         18.96         4.56 o
  12  10   2        290.27        334.27        24.95 o
  13  10   2          1.01          7.85         5.06 o
  14  10   2          4.45         11.33         6.41 o
  15  10   2         10.06         12.46         4.93 o
  16  10   2        163.90        377.74        45.19 o
   2  11   2          0.33         13.14         7.14 o
   3  11   2         78.28         63.45         9.27 o
   4  11   2         72.16         51.64         5.76 o
   5  11   2         47.04         59.10        18.49 o
   6  11   2         18.07         20.95         4.58 o
   7  11   2          8.17         14.00         3.72 o
   8  11   2          2.41          7.14         3.61 o
   9  11   2          6.87         24.12         6.57 o
  10  11   2          0.46          3.71         2.64 o
  11  11   2          0.82          5.22         3.95 o
  12  11   2         26.87         33.14         5.58 o
  13  11   2         70.66         81.64        12.92 o
  14  11   2          0.93          8.42         4.45 o
  15  11   2          1.26         32.42        42.47 o
  16  11   2          3.81          2.82         5.81 o
   3  12   2         40.71         35.51         7.36 o
   4  12   2          8.26          3.74         3.48 o
   5  12   2         39.67         40.48         5.59 o
   6  12   2         43.31         41.39         5.57 o
   7  12   2         59.84         56.32         6.47 o
   8  12   2         31.90         30.54         5.44 o
   9  12   2        288.88        236.98        11.91 o
  10  12   2         75.32         77.35         8.36 o
  11  12   2          9.50         10.82         4.19 o
  12  12   2         29.24         50.86         6.65 o
  13  12   2         16.27         23.02         5.72 o
  14  12   2         22.80         17.65         5.42 o
  15  12   2          1.47          5.29         4.92 o
  16  12   2          9.67          8.60         7.79 o
   3  13   2        119.26         94.26        17.86 o
   4  13   2       2757.42       2378.62       120.83 o
   5  13   2         20.90         31.82         5.35 o
   6  13   2       1400.08       1275.57        66.99 o
   7  13   2        172.73        161.96        17.34 o
   8  13   2         12.44         20.12         7.56 o
   9  13   2         61.70         52.73        10.33 o
  10  13   2         50.41         35.73         5.21 o
  11  13   2         10.98         16.39         4.39 o
  12  13   2         50.30         50.19         6.83 o
  13  13   2        227.39        228.15        18.13 o
  14  13   2          1.19          2.26         4.47 o
  15  13   2          0.51         17.69         6.58 o
  16  13   2         38.67         31.35        11.40 o
   4  14   2         14.52         27.98         8.49 o
   5  14   2          8.91          4.77         3.87 o
   6  14   2          1.44          6.73         3.94 o
   7  14   2         15.14          4.63         4.42 o
   8  14   2        282.56        335.73        37.11 o
   9  14   2         10.19         17.59         4.80 o
  10  14   2         58.38         39.46         5.57 o
  11  14   2          3.92          7.15         4.17 o
  12  14   2         10.94          9.78         4.36 o
  13  14   2          0.66          0.25         4.06 o
  14  14   2          0.57          4.41         7.34 o
  15  14   2          4.53         23.58         9.81 o
  16  14   2          4.17          3.36         7.03 o
   4  15   2         51.40         56.74        14.93 o
   5  15   2         30.72         26.91         6.26 o
   6  15   2          1.15         15.45         4.63 o
   7  15   2         16.70         41.36         8.20 o
   8  15   2          4.53          3.38         4.26 o
   9  15   2          9.86          5.38         4.19 o
  10  15   2          1.47          8.31         4.41 o
  11  15   2          7.16         19.41         5.63 o
  13  15   2          0.38          4.13         4.65 o
  14  15   2          0.52          1.45         5.04 o
  15  15   2          0.38          0.37         6.60 o
  16  15   2         39.38         23.09        10.78 o
   5  16   2          0.05          5.64         6.03 o
   6  16   2         13.56         18.94         5.47 o
   7  16   2          5.78          6.99         4.54 o
   8  16   2        103.53         56.34         7.32 o
   9  16   2        249.23        225.00        19.41 o
  10  16   2         20.74         27.30         5.66 o
  11  16   2          7.68          6.70         3.74 o
  12  16   2         34.88         31.01        11.80 o
  13  16   2          3.51          8.23         4.94 o
  14  16   2          0.00          5.68         5.40 o
  15  16   2          2.44          5.00         7.62 o
   5  17   2          4.29          9.29         9.66 o
   6  17   2         14.15         25.64         5.97 o
   7  17   2          1.29          3.89         4.03 o
   8  17   2          0.01         -1.43         3.70 o
   9  17   2          2.04         -0.20         3.65 o
  10  17   2          0.51          2.57         4.16 o
  11  17   2          7.79          7.19         4.47 o
  12  17   2          4.61          4.98         4.93 o
  13  17   2          1.73         17.39         6.17 o
   5  18   2          4.20         -0.63         9.55 o
   6  18   2          4.19         11.71         5.42 o
   7  18   2          9.60         12.21         4.81 o
   8  18   2          0.01          4.45         4.49 o
   9  18   2         65.53         43.30        13.64 o
  10  18   2          0.15         26.49        11.34 o
  11  18   2         17.03          9.66         4.67 o
  12  18   2         34.97         30.10         7.18 o
   6  19   2          6.94         12.72        10.76 o
   7  19   2          0.53          4.75         4.87 o
   8  19   2          2.84          4.42         4.30 o
   9  19   2          0.67          6.09         4.18 o
  10  19   2          0.36         -1.29         4.21 o
   6  20   2          1.15          7.31         9.95 o
   7  20   2          0.30         11.02         5.40 o
   8  20   2        160.24        172.30        43.07 o
   9  20   2          3.09          7.38         5.07 o
   1   0   3       2183.28       2424.00       225.56 o
   2   0   3       1089.61       1698.47       179.46 o
   3   0   3      33682.96       3539.42       454.17 o
   4   0   3       5144.67       2708.70       843.26 o
   5   0   3       9536.68       4671.63      1059.14 o
   6   0   3       1248.60        764.28       219.27 o
   7   0   3       4408.65       2299.04       983.26 o
   8   0   3        379.00        216.22        12.11 o
   9   0   3         75.87         52.05         8.68 o
  10   0   3        122.89        160.94        53.13 o
  11   0   3        392.26        288.52        27.20 o
  12   0   3         50.67        192.14        26.88 o
  14   0   3         77.93        102.57        12.17 o
  16   0   3         38.66         27.05         9.18 o
  17   0   3         26.43         71.74        13.66 o
   0   1   3       3122.90       3510.00       237.69 o
   1   1   3        928.97       1350.85        54.40 o
   2   1   3        201.65        184.80         9.87 o
   3   1   3          1.89         87.96        49.06 o
   4   1   3         16.13         22.75         6.05 o
   5   1   3          7.18         14.75         2.50 o
   6   1   3         40.95         63.58         5.12 o
   7   1   3         87.55         94.75         5.94 o
   8   1   3        107.77        130.56         9.23 o
   9   1   3          2.82         23.27         6.49 o
  10   1   3          1.02         17.37         5.01 o
  11   1   3         74.48         80.75        11.22 o
  12   1   3         30.26         17.70         4.77 o
  13   1   3          8.88         24.10         4.80 o
  14   1   3         25.20         16.06         7.46 o
  15   1   3          0.77          5.20         3.31 o
  16   1   3         25.79         55.29        16.63 o
  17   1   3          2.66         13.50         5.94 o
   1   2   3        512.17        587.71        28.99 o
   2   2   3          0.37         25.51         9.76 o
   3   2   3       1760.40       1690.99       127.28 o
   4   2   3        726.91        668.74        34.48 o
   5   2   3       1582.65       1387.32        69.95 o
   6   2   3          2.48          7.62         2.96 o
   7   2   3         21.02         98.77        12.78 o
   8   2   3         94.95         84.84        47.34 o
   9   2   3         43.10         43.84         5.66 o
  10   2   3          1.15         42.43        17.45 o
  11   2   3          0.17         10.89         3.51 o
  12   2   3        114.34        138.64        15.10 o
  13   2   3        567.22        494.69        27.65 o
  14   2   3         26.60         46.34         5.51 o
  15   2   3          0.18         19.58         5.39 o
  16   2   3          0.07         10.82         4.45 o
  17   2   3          2.68         -0.67         3.44 o
   0   3   3       2053.00       2049.61       108.13 o
   1   3   3      15582.45       7181.34       450.80 o
   2   3   3        566.48        627.57        30.15 o
   3   3   3        630.75        544.76        24.58 o
   4   3   3          1.40          8.89         2.12 o
   5   3   3        100.34         79.84         5.83 o
   6   3   3         27.80         39.14         5.10 o
   7   3   3          7.27         15.10         2.83 o
   8   3   3       1172.27       1128.82        40.59 o
   9   3   3       1657.24       1509.51        71.66 o
  10   3   3         16.64         61.30        35.61 o
  11   3   3        113.46        122.34         8.39 o
  12   3   3        196.37        256.29        24.07 o
  13   3   3         32.61         58.78         9.27 o
  14   3   3          0.01         44.03         7.32 o
  15   3   3          2.33         18.74         6.28 o
  16   3   3         23.82         22.37         7.75 o
  17   3   3        116.06         88.14        28.26 o
   1   4   3         11.16         16.40         1.84 o
   2   4   3          8.95         13.66         1.81 o
   3   4   3        459.42        474.41        58.18 o
   4   4   3         19.92         50.91         6.39 o
   5   4   3          6.02         27.67         3.34 o
   6   4   3         34.21         41.45        10.08 o
   7   4   3          3.34          9.71         1.89 o
   8   4   3         14.69         12.41         1.81 o
   9   4   3          2.36          5.73         1.75 o
  10   4   3         10.75          9.20         1.95 o
  11   4   3          8.72         14.54         3.56 o
  12   4   3         12.06         11.31         3.18 o
  13   4   3        118.88        157.05        22.93 o
  14   4   3         20.47         17.75         5.41 o
  15   4   3          2.84         10.43         3.57 o
  16   4   3          0.73          7.56         4.77 o
  17   4   3          1.87          9.87         4.81 o
   0   5   3      10213.00       6773.12       336.12 o
   1   5   3       6321.67       4579.17       183.06 o
   2   5   3        522.16        380.04        23.01 o
   3   5   3         17.73         22.94         3.11 o
   4   5   3        116.85        104.57        15.56 o
   5   5   3         46.12        130.92        83.00 o
   6   5   3         44.09         57.30        17.46 o
   7   5   3        157.27        198.12        14.52 o
   8   5   3       1670.20       1778.29        77.12 o
   9   5   3         40.37         59.72         8.89 o
  10   5   3         70.74         85.78         8.74 o
  11   5   3        334.91        405.00        30.10 o
  12   5   3         79.49         86.03         8.22 o
  13   5   3          1.99         36.38         4.98 o
  14   5   3        127.47         76.83         7.24 o
  15   5   3         10.97          8.91         3.62 o
  16   5   3        434.05        517.93        41.18 o
  17   5   3         11.79         34.60         6.96 o
   1   6   3         51.15         47.94         3.30 o
   2   6   3         17.01         21.14         4.42 o
   3   6   3        347.59        426.44        24.01 o
   4   6   3        103.78         85.17        13.22 o
   5   6   3         70.57        223.58       154.08 o
   6   6   3          9.42        124.72        81.01 o
   7   6   3         15.75        185.15       318.10 o
   8   6   3         40.80         30.64         4.36 o
   9   6   3          5.29         14.68         2.39 o
  10   6   3          3.84          5.28         1.90 o
  11   6   3          7.68         17.75         4.32 o
  12   6   3          3.40          9.64         3.22 o
  13   6   3        180.34        190.51        18.45 o
  14   6   3          2.07         14.59         5.32 o
  15   6   3          0.00          4.58         3.62 o
  16   6   3          2.24         12.03         7.56 o
  17   6   3          3.25         13.93         5.50 o
   0   7   3        164.00        136.16         9.91 o
   1   7   3       1522.15       1616.30        93.41 o
   2   7   3         23.66         20.44         3.31 o
   3   7   3         69.85         88.84         6.95 o
   4   7   3         18.39         15.91         3.11 o
   5   7   3         99.01        139.46        44.25 o
   6   7   3         16.78         14.40         3.09 o
   7   7   3         51.16         53.49         7.40 o
   8   7   3         62.68         54.16         7.59 o
   9   7   3        401.19        422.36        32.50 o
  10   7   3          7.36         37.17         7.57 o
  11   7   3         12.56          9.89         6.35 o
  12   7   3          5.99          8.46         3.23 o
  13   7   3         34.87         49.15         7.65 o
  14   7   3         21.41         14.95         4.02 o
  15   7   3          5.28          8.65         4.04 o
  16   7   3         10.28         15.57         6.46 o
  17   7   3         90.69        127.77        18.43 o
   1   8   3         57.66         98.47        19.95 o
   2   8   3          2.25         20.40         3.43 o
   3   8   3        406.96        338.56        36.03 o
   4   8   3       3344.33       2561.57       129.26 o
   5   8   3        141.43        207.17        13.11 o
   6   8   3        411.41        431.82        24.21 o
   7   8   3        597.82        588.15       117.13 o
   8   8   3        248.60        242.89        21.44 o
   9   8   3         42.61         52.64         6.95 o
  10   8   3          0.28         28.99         9.69 o
  11   8   3         21.59         23.16         5.33 o
  12   8   3        287.08        565.91        93.32 o
  13   8   3        764.17        706.58        55.14 o
  14   8   3        487.85        685.62        45.64 o
  15   8   3         20.61         40.08        16.42 o
  16   8   3          1.97          3.40         4.56 o
  17   8   3         84.50         98.49        30.34 o
   0   9   3         95.20        151.22        33.65 o
   1   9   3         36.14         28.20         3.96 o
   2   9   3          7.18          7.34         4.90 o
   3   9   3          0.30         22.52         5.86 o
   4   9   3         12.41          8.83         3.06 o
   5   9   3          2.19         -1.50         2.53 o
   6   9   3          0.20          8.84         4.76 o
   7   9   3         11.61         12.91         5.26 o
   8   9   3        138.28        142.53        21.49 o
   9   9   3         12.77          6.91         2.43 o
  10   9   3         23.99         30.77         7.71 o
  11   9   3         23.29         37.05        15.02 o
  12   9   3          7.35         10.12         3.71 o
  13   9   3          3.95         14.48         6.00 o
  14   9   3         13.52          8.21         3.81 o
  15   9   3          3.75          4.03         3.70 o
  16   9   3          5.27          0.93         3.98 o
  17   9   3         14.26         11.66         7.54 o
   1  10   3         97.03         83.91        12.60 o
   2  10   3         39.01         29.55         4.27 o
   3  10   3       1818.81       1690.25        86.47 o
   4  10   3         53.42        102.50         8.39 o
   5  10   3        265.78        318.51        19.12 o
   6  10   3         28.33         52.35        11.27 o
   7  10   3        205.73        194.95        13.64 o
   8  10   3         16.19         49.39         5.79 o
   9  10   3          0.91         14.97         3.90 o
  10  10   3         17.97         13.93         3.44 o
  11  10   3         11.18         37.70        11.87 o
  12  10   3         50.46         87.11        22.10 o
  13  10   3       1388.18       1203.34       206.97 o
  14  10   3         88.83        100.76        13.23 o
  15  10   3          2.11         57.30        10.88 o
  16  10   3          8.81         28.24         6.81 o
  17  10   3         13.57          6.67         6.32 o
   1  11   3         35.89        111.02        12.38 o
   2  11   3         10.08          7.62         3.23 o
   3  11   3         15.25         16.41         5.47 o
   4  11   3          1.29          6.60         3.31 o
   5  11   3          0.10          5.28         3.12 o
   6  11   3          0.08         13.83         5.38 o
   7  11   3          4.59         51.53        11.19 o
   8  11   3          3.87         11.83         3.84 o
   9  11   3          8.20         20.74         6.21 o
  10  11   3         20.82         52.92        15.63 o
  11  11   3          1.95         14.52         4.24 o
  12  11   3          0.09          5.68         3.91 o
  13  11   3         19.08         18.72         4.99 o
  14  11   3          1.68          3.35         3.25 o
  15  11   3          4.39          6.32         4.02 o
  16  11   3          4.04          9.89         4.96 o
  17  11   3         29.18         26.31         9.54 o
   1  12   3        122.19        193.86        27.05 o
   2  12   3         13.07          9.77         4.73 o
   3  12   3         72.23         77.31        13.67 o
   4  12   3        247.00        269.76        17.06 o
   5  12   3        445.71        508.67        42.74 o
   6  12   3          4.48          7.32         3.31 o
   7  12   3         45.09         37.66         5.33 o
   8  12   3         32.58         26.29         5.15 o
   9  12   3         31.74         34.18         5.52 o
  10  12   3          2.56         10.36         4.28 o
  11  12   3          9.65          6.54         3.86 o
  12  12   3        175.26        183.45        17.66 o
  13  12   3          3.33          6.52         4.02 o
  14  12   3         73.54        110.74        27.91 o
  15  12   3         10.44         22.95         5.72 o
  16  12   3          0.33         15.79         6.60 o
  17  12   3         14.81         13.58         8.46 o
   2  13   3        134.18        178.76        18.01 o
   3  13   3        444.93        391.33        23.37 o
   4  13   3          4.50          3.44         3.32 o
   5  13   3        142.81        127.92        14.42 o
   6  13   3         25.13         22.67         6.16 o
   7  13   3         19.56         34.98         5.69 o
   8  13   3        716.44        728.98        40.49 o
   9  13   3       1722.34       1764.05        91.69 o
  10  13   3          4.13         15.62         4.71 o
  11  13   3          8.07         27.34        11.60 o
  12  13   3        148.05        140.73        11.43 o
  13  13   3         21.04         22.69         5.84 o
  14  13   3          3.34          1.94         4.02 o
  15  13   3          0.11          5.38         4.64 o
  16  13   3          0.10         28.43        14.31 o
   2  14   3          0.12         -1.07         7.41 o
   3  14   3         12.58        138.76        93.92 o
   4  14   3          2.78         11.51         5.66 o
   5  14   3         60.55         63.28         7.08 o
   6  14   3          0.20         17.67         8.04 o
   7  14   3         49.35         74.04         7.93 o
   8  14   3         25.23         15.47         4.76 o
   9  14   3          0.44          1.81         3.81 o
  10  14   3          2.91          2.31         3.71 o
  11  14   3          1.38         12.14         4.45 o
  12  14   3          1.09          3.15         3.69 o
  13  14   3         48.11         55.29         8.18 o
  14  14   3          2.30         17.30         8.10 o
  15  14   3          0.89          3.19         4.38 o
  16  14   3          0.43          1.69         6.33 o
   3  15   3         17.51         65.21        12.97 o
   4  15   3          9.05          9.83         4.45 o
   5  15   3         12.65         10.78         4.29 o
   6  15   3          6.03         12.26         4.67 o
   7  15   3         33.77         29.09         5.64 o
   8  15   3        223.39        171.54        17.53 o
   9  15   3        115.18        132.67        11.13 o
  10  15   3         15.10         12.24         4.60 o
  11  15   3          0.78         25.12        13.16 o
  12  15   3          1.61          5.72         4.07 o
  13  15   3          0.56          3.75         3.90 o
  14  15   3          0.16          6.88         4.97 o
  15  15   3          1.15          7.10         5.74 o
   4  16   3        335.45        358.43        25.63 o
   5  16   3         38.04         43.70         6.60 o
   6  16   3        206.51        129.61        18.19 o
   7  16   3        115.29         92.77         9.22 o
   8  16   3          4.29          9.58         4.60 o
   9  16   3          2.54          3.58         3.91 o
  10  16   3          0.35         12.27         6.95 o
  11  16   3          6.02          4.58         4.20 o
  12  16   3          0.11         25.01         7.45 o
  13  16   3        107.35        127.11        11.49 o
  14  16   3          1.05          6.32         4.77 o
   4  17   3          9.24          9.65         5.99 o
   5  17   3          0.05          0.76         3.93 o
   6  17   3          4.04         -0.88         3.48 o
   7  17   3          2.55         22.59        10.71 o
   8  17   3         25.50         16.96         4.83 o
   9  17   3         16.04         10.04         4.69 o
  10  17   3          3.20          3.77         4.08 o
  11  17   3          0.21          4.41         4.27 o
  12  17   3          0.12          6.35         4.60 o
  13  17   3          5.96         10.60         4.85 o
   4  18   3         42.24         53.40        21.43 o
   5  18   3          0.92          6.64         5.08 o
   6  18   3          0.01          0.21         4.18 o
   7  18   3         40.20         55.69         7.40 o
   8  18   3          0.87          2.61         4.11 o
   9  18   3         10.47         18.81         5.23 o
  10  18   3          0.34          5.37         4.59 o
  11  18   3          2.89          1.81         4.14 o
  12  18   3         47.80         35.52         9.58 o
   4  19   3          0.01         -0.54         7.53 o
   5  19   3          0.25          1.82         6.13 o
   6  19   3          0.44         -2.70         4.31 o
   7  19   3          2.79          5.27         4.14 o
   8  19   3         13.63          7.94         4.61 o
   9  19   3          4.93          2.26         4.28 o
  10  19   3          1.77          4.09         4.59 o
   5  20   3         19.12         17.62         8.21 o
   6  20   3          6.01          7.31         5.30 o
   7  20   3         23.89         17.48         6.94 o
   8  20   3          5.13          0.65         4.09 o
   0   0   4       2252.95       1300.33        92.33 o
   1   0   4       9089.22       4353.15       330.47 o
   2   0   4       2838.32       1849.36       258.57 o
   3   0   4        299.38        317.43        16.74 o
   4   0   4        511.24       1917.01       270.90 o
   5   0   4        624.87        383.01        19.97 o
   7   0   4        137.08        370.30        43.75 o
   8   0   4      10296.23       4666.92       329.34 o
   9   0   4        181.67        410.11        35.73 o
  10   0   4        248.58        532.42        96.45 o
  11   0   4        191.58        175.46        30.95 o
  12   0   4       2035.48       1116.61        89.37 o
  13   0   4       1030.66        455.76        43.44 o
  14   0   4         41.34         95.90        11.83 o
  15   0   4         15.30         53.57         8.73 o
  16   0   4        144.62        681.30        52.90 o
  17   0   4          0.00         44.10        11.21 o
  18   0   4        167.37        357.64        42.52 o
   1   1   4        563.73        537.65        53.85 o
   2   1   4         89.13         69.65         4.84 o
   3   1   4        928.38        862.88        38.30 o
   4   1   4         17.30         34.79         3.59 o
   5   1   4       1047.52       1206.57        97.57 o
   6   1   4         76.71         50.18         4.62 o
   7   1   4          7.19          7.92         1.43 o
   8   1   4          0.17         26.21         8.10 o
   9   1   4         48.24         53.74         6.47 o
  10   1   4          5.40         10.17         2.58 o
  11   1   4         18.38         22.21         6.33 o
  12   1   4         57.72         44.52         5.41 o
  13   1   4         88.07        155.01        22.67 o
  14   1   4         32.02         27.51         6.96 o
  15   1   4         78.68         41.40         6.55 o
  16   1   4          2.80          3.28         3.40 o
  17   1   4          0.00          2.72         4.24 o
  18   1   4          0.34          3.96         4.24 o
   0   2   4         27.96         85.37         5.53 o
   1   2   4       1920.75       1868.46        65.91 o
   2   2   4         19.43        124.22         7.35 o
   3   2   4        130.19        206.01         9.21 o
   4   2   4         43.05         48.72         5.90 o
   5   2   4        174.84        219.59        14.03 o
   6   2   4         20.18         55.89         6.90 o
   7   2   4        334.31        291.87        32.63 o
   8   2   4        195.69        259.74        15.84 o
   9   2   4       1112.36       1017.76        97.76 o
  10   2   4         59.27         91.19        22.33 o
  11   2   4         24.10         86.41         9.93 o
  12   2   4         24.64         49.69         5.49 o
  13   2   4         30.45         37.10         5.96 o
  14   2   4          1.34         10.77         3.40 o
  15   2   4          0.70          4.99         3.14 o
  16   2   4         18.05         17.02         4.18 o
  17   2   4        123.92         60.66         8.83 o
  18   2   4          1.37          5.53         4.20 o
   1   3   4        208.17        327.38        21.06 o
   2   3   4        311.18        374.89        17.21 o
   3   3   4        109.33        287.10        13.92 o
   4   3   4       1473.83       1449.30        51.59 o
   5   3   4        614.94        793.94       141.88 o
   6   3   4        366.55        409.20        22.53 o
   7   3   4        381.78        271.54        15.84 o
   8   3   4         73.95         67.66         7.60 o
   9   3   4         11.06         28.61         3.12 o
  10   3   4         10.52         27.21         3.32 o
  11   3   4         11.11         41.11         9.17 o
  12   3   4          0.02         29.60        15.63 o
  13   3   4          3.00         17.82         7.05 o
  14   3   4         12.39         10.49         4.90 o
  15   3   4         59.24         75.39        20.57 o
  16   3   4         17.94         29.20         9.88 o
  17   3   4          1.64          4.67         3.95 o
  18   3   4          5.20          6.71         4.98 o
   0   4   4        377.33       1750.26       147.21 o
   1   4   4          5.40         18.78         4.96 o
   2   4   4         49.88         64.53         3.38 o
   3   4   4         34.22         40.96         3.00 o
   4   4   4         10.03         53.53         4.04 o
   5   4   4         15.84         18.69         6.89 o
   6   4   4         15.40         93.41        61.29 o
   7   4   4          7.98          7.24         2.47 o
   8   4   4        294.80        294.04        15.06 o
   9   4   4         32.35         40.19         5.08 o
  10   4   4          3.95         23.87        12.77 o
  11   4   4         12.19         18.20         3.96 o
  12   4   4         35.89         35.89         6.93 o
  13   4   4         19.38         17.88         4.01 o
  14   4   4          6.66          0.79         3.08 o
  15   4   4          0.10         12.80         3.96 o
  16   4   4         10.39         15.56         4.53 o
  17   4   4          4.46         11.30         4.94 o
  18   4   4          0.96          3.03         4.04 o
   1   5   4       1145.15       1158.49        46.10 o
   2   5   4        439.50        542.69        60.00 o
   3   5   4       2067.28       1789.71       109.88 o
   4   5   4         43.63        119.72        21.31 o
   5   5   4         72.19        145.27        13.50 o
   6   5   4         89.32         91.31         6.95 o
   7   5   4          9.44         15.77         3.05 o
   8   5   4         47.42         33.75         4.26 o
   9   5   4        151.51        188.51        11.66 o
  10   5   4         14.98         16.44         3.37 o
  11   5   4          4.80         10.72         3.05 o
  12   5   4        149.67        163.01        16.23 o
  13   5   4        629.16        797.36        43.13 o
  14   5   4        219.56        217.73        39.50 o
  15   5   4       1046.56        950.76        51.02 o
  16   5   4          0.00         30.65        10.55 o
  17   5   4          9.67         14.46        10.99 o
  18   5   4          1.82         15.65         5.67 o
   0   6   4        189.16        183.52        11.18 o
   1   6   4        227.23        206.44        14.22 o
   2   6   4         25.67         42.15         4.68 o
   3   6   4          0.01         14.86         6.93 o
   4   6   4         16.98         16.16         5.24 o
   5   6   4          4.62         25.30         3.68 o
   6   6   4         19.21         34.89         7.62 o
   7   6   4         15.16         16.05         3.29 o
   8   6   4         76.87         85.53        21.90 o
   9   6   4         43.38         39.73         4.00 o
  10   6   4         11.70          9.25         4.22 o
  11   6   4          0.31          3.84         2.78 o
  12   6   4          8.75         38.62         5.13 o
  13   6   4          4.88          4.48         3.17 o
  14   6   4          3.64          8.09         3.70 o
  15   6   4          9.57         18.02         4.38 o
  16   6   4          4.21         38.83        19.24 o
  17   6   4          6.49         28.13        23.64 o
  18   6   4          4.75          3.92         6.56 o
   1   7   4        137.33         87.32         4.81 o
   2   7   4         75.79         74.40         5.11 o
   3   7   4        296.84        309.05        19.07 o
   4   7   4          3.10        101.23        45.61 o
   5   7   4         85.28        123.32        35.06 o
   6   7   4         32.31         47.25         5.03 o
   7   7   4         48.62         51.25         5.75 o
   8   7   4         12.92         11.80         3.26 o
   9   7   4         51.99         45.27         5.28 o
  10   7   4          5.65          8.50         4.60 o
  11   7   4          2.14         19.88         4.18 o
  12   7   4         59.62         66.75         6.72 o
  13   7   4        257.85        271.50        17.33 o
  14   7   4         43.04         46.18         5.98 o
  15   7   4          3.59          5.39         3.69 o
  16   7   4         10.27         10.70         4.26 o
  17   7   4         15.90         14.77         5.69 o
  18   7   4          0.07          1.41         4.45 o
   0   8   4       3786.09       3245.70       167.51 o
   1   8   4       2284.62       1920.95        87.00 o
   2   8   4        727.66        825.71        43.53 o
   3   8   4       1256.57        983.38        72.43 o
   4   8   4         77.80         88.29         7.16 o
   5   8   4         31.48         43.52         5.01 o
   6   8   4         71.57         89.41         7.33 o
   7   8   4        506.80        452.02        80.76 o
   8   8   4        587.32        375.30        21.79 o
  10   8   4        107.05        220.37        20.61 o
  11   8   4         64.40         79.92        25.90 o
  12   8   4        298.50        310.62        27.41 o
  13   8   4        176.35        200.22        15.74 o
  14   8   4          3.71          2.46         3.61 o
  15   8   4          1.79         23.01         7.08 o
  16   8   4         16.70         38.68        10.50 o
  17   8   4        262.76        323.01        28.23 o
  18   8   4         25.58         24.19         7.04 o
   1   9   4          6.42         12.16         4.26 o
   2   9   4         17.33         11.14         2.84 o
   3   9   4          2.27         13.27         3.39 o
   4   9   4         45.57        149.43        53.47 o
   5   9   4        105.64        138.35        31.34 o
   6   9   4         40.08         26.15         4.20 o
   7   9   4          3.89         28.50        12.50 o
   8   9   4         12.19         23.36        14.14 o
   9   9   4         10.65         10.07         3.50 o
  10   9   4          0.45          7.96         3.65 o
  11   9   4          0.00         22.11        14.54 o
  12   9   4          2.47          8.04         3.55 o
  13   9   4         12.68         15.22         5.89 o
  14   9   4         11.01          7.78         3.77 o
  15   9   4         23.90         30.77         8.94 o
  16   9   4          0.52          5.23         3.75 o
  17   9   4          2.54          4.73         4.73 o
  18   9   4          0.12         11.11         7.80 o
   0  10   4        833.14        693.32        53.73 o
   1  10   4         10.77         26.54         6.87 o
   2  10   4        289.80        167.19        23.03 o
   3  10   4        266.21        177.06        11.96 o
   4  10   4         21.00         31.26         5.31 o
   5  10   4         28.43         30.35         4.44 o
   6  10   4         11.65        151.09        18.83 o
   7  10   4         31.93         62.51        11.71 o
   8  10   4       1049.92        948.83       141.29 o
   9  10   4         90.54        129.09        10.14 o
  10  10   4          0.30         82.86        14.39 o
  11  10   4          8.76         32.91         5.21 o
  12  10   4        232.79        186.32        13.48 o
  13  10   4        216.73        197.48        19.89 o
  14  10   4          0.66          8.11         5.73 o
  15  10   4          0.16          7.01         3.68 o
  16  10   4         37.96         34.02         6.35 o
  17  10   4         17.45          6.49         4.96 o
  18  10   4         13.43         18.49         8.84 o
   1  11   4         68.57         60.38        14.09 o
   2  11   4          1.05          3.29         2.80 o
   3  11   4         46.38         55.35         8.17 o
   4  11   4          0.04         12.21         3.51 o
   5  11   4         41.84         69.26         6.90 o
   6  11   4          6.08         83.12        41.33 o
   7  11   4         13.21         16.05         4.15 o
   8  11   4          0.95         10.27         5.08 o
   9  11   4          2.80          8.24         3.97 o
  10  11   4          5.33          7.16         3.81 o
  11  11   4         26.49         13.24         5.23 o
  12  11   4          1.51         10.28         4.65 o
  13  11   4         25.30         68.49        13.43 o
  14  11   4          4.78          3.99         3.70 o
  15  11   4          0.00         18.86         6.83 o
  16  11   4          2.24          5.09         4.14 o
  17  11   4          1.46          4.54         5.12 o
  18  11   4          3.41         -2.67         5.46 o
   1  12   4        488.03        422.81        24.57 o
   2  12   4         48.12         55.72         6.30 o
   3  12   4        178.46        185.84        12.86 o
   4  12   4         19.20         10.25         3.63 o
   5  12   4         57.11         49.58        10.65 o
   6  12   4         16.31         16.50         4.14 o
   7  12   4        363.74        275.54        37.69 o
   8  12   4         29.25         46.51         6.16 o
   9  12   4        941.38        889.41       101.64 o
  10  12   4         14.59          7.76         4.11 o
  11  12   4         92.92         87.47         8.57 o
  12  12   4         25.39         33.68         5.73 o
  13  12   4          0.00         12.81         5.44 o
  14  12   4          0.08          7.24         3.84 o
  15  12   4          0.19         25.38        13.07 o
  16  12   4          0.17         11.60         4.96 o
  17  12   4        166.97        195.20        52.05 o
   1  13   4         10.84         15.78         4.43 o
   2  13   4        184.41        119.55         9.74 o
   3  13   4          9.65         11.73         6.98 o
   4  13   4        665.76        572.99        66.44 o
   5  13   4        116.60        115.22        15.19 o
   6  13   4        249.96        230.86        15.57 o
   7  13   4        220.88        274.62        17.79 o
   8  13   4         48.11         70.23        15.13 o
   9  13   4         22.61         29.74         5.44 o
  10  13   4          9.12         14.19         4.45 o
  11  13   4         31.81         36.40         8.61 o
  12  13   4          9.18         12.08         9.18 o
  13  13   4         60.75         53.71         9.82 o
  14  13   4         18.05         24.45        16.77 o
  15  13   4         19.57         22.92         5.53 o
  16  13   4         36.49         29.54        11.25 o
   1  14   4          0.61         19.17        11.54 o
   2  14   4          5.82          5.82         4.10 o
   3  14   4          3.36          6.13         3.74 o
   4  14   4          5.45          0.59         3.66 o
   5  14   4          0.06          5.33         3.80 o
   6  14   4          0.00          2.86         3.76 o
   7  14   4          0.12          3.96         3.93 o
   8  14   4          8.30          6.15         3.73 o
   9  14   4          8.11         10.19         4.30 o
  10  14   4         15.10         13.35         4.44 o
  11  14   4          6.77          1.19         3.77 o
  12  14   4          1.15          0.20         3.61 o
  13  14   4          8.36          8.99         4.17 o
  14  14   4          9.34          4.40         4.01 o
  15  14   4          1.81         -1.84         4.20 o
  16  14   4          3.47          9.98         9.51 o
   1  15   4         46.38         29.09         7.72 o
   2  15   4          3.39         -2.28         7.02 o
   3  15   4         44.21         55.76         7.03 o
   4  15   4          2.29         49.04        22.73 o
   5  15   4        740.07        821.22        45.09 o
   6  15   4         35.63         34.66         6.01 o
   7  15   4          4.73          4.11         3.99 o
   8  15   4         34.19         21.72         5.19 o
   9  15   4          7.43          3.86         3.74 o
  10  15   4          3.51          5.18         3.91 o
  11  15   4         10.81          9.34         4.42 o
  12  15   4          0.28          3.60         3.95 o
  13  15   4         18.37         25.60         7.30 o
  14  15   4          1.62          7.29         4.26 o
  15  15   4         14.15          7.68         5.69 o
   2  16   4          0.68         13.07         9.72 o
   3  16   4          3.27          7.51         4.22 o
   4  16   4          8.29          6.78         4.05 o
   5  16   4          0.09          2.08         3.54 o
   6  16   4          2.61          1.32         3.54 o
   7  16   4         48.13         43.33        14.96 o
   8  16   4        159.37        145.45        11.96 o
   9  16   4          1.73         11.90         4.53 o
  10  16   4         28.32         37.13         6.19 o
  11  16   4         39.49         45.84        25.83 o
  12  16   4         50.55         35.74         6.38 o
  13  16   4          1.51          8.83         4.56 o
  14  16   4          1.16          3.00         4.22 o
   2  17   4          3.25          2.71         4.70 o
   3  17   4          4.84          2.50         4.43 o
   4  17   4          0.02          7.78         4.15 o
   5  17   4          0.33          7.98         4.07 o
   6  17   4          5.94          3.07         3.77 o
   7  17   4          0.16          7.96         4.49 o
   8  17   4          1.15          8.38         4.42 o
   9  17   4          2.14         -0.87         3.89 o
  10  17   4          0.38          5.71         4.39 o
  11  17   4          0.08          5.68         4.63 o
  12  17   4          7.18          2.27         4.14 o
   2  18   4         17.96         18.80        11.89 o
   3  18   4         53.71         38.46        13.81 o
   4  18   4          0.63          6.55         4.31 o
   5  18   4          2.64          3.93         3.87 o
   6  18   4          8.38         14.51         6.78 o
   7  18   4         71.88         37.89         6.84 o
   8  18   4        134.53        104.41        13.47 o
   9  18   4        260.18        207.57        19.92 o
  10  18   4          2.01          0.47         4.37 o
  11  18   4         22.41         82.59        23.48 o
   3  19   4          0.66          0.24         5.70 o
   4  19   4          0.05          2.39         4.92 o
   5  19   4         15.77         14.98         5.49 o
   6  19   4          1.80          3.26         4.04 o
   7  19   4          3.42          4.53         4.36 o
   8  19   4          0.01          1.34         3.98 o
   9  19   4          0.32          2.14         4.60 o
   3  20   4         13.45          0.42         9.68 o
   4  20   4          3.28          9.05         7.17 o
   5  20   4          3.03         -0.67         4.31 o
   6  20   4          0.63          2.42         4.38 o
   7  20   4          0.02          8.11         6.78 o
   1   0   5       1401.80        875.33        44.40 o
   2   0   5       1256.26        812.86        58.20 o
   3   0   5       2673.13       1686.10       384.44 o
   4   0   5        411.19        404.25       110.79 o
   5   0   5        152.07       3243.14       781.03 o
   6   0   5       1028.90        808.78        41.22 o
   7   0   5        202.27        742.71        55.22 o
   8   0   5       1056.50        651.71        73.59 o
   9   0   5        601.93        497.18        58.29 o
  10   0   5         49.41        125.40        12.93 o
  11   0   5          6.03        400.62        71.56 o
  12   0   5        812.03        518.76        40.82 o
  13   0   5        677.06        508.91        41.93 o
  14   0   5       1164.63        593.56        46.67 o
  15   0   5        966.69        920.90        70.45 o
  16   0   5         48.46        188.10        26.22 o
  18   0   5         42.91        211.08        28.34 o
  19   0   5          8.85        119.97        19.52 o
   0   1   5        890.82        805.14        84.65 o
   1   1   5        200.10        151.08        12.58 o
   2   1   5         22.38         40.27        12.82 o
   3   1   5         46.42         33.52         5.32 o
   4   1   5          4.44         10.31         2.08 o
   5   1   5         24.69         30.03         4.85 o
   6   1   5         36.41         52.54         4.85 o
   7   1   5         35.93         27.01         2.51 o
   8   1   5        189.55        154.76        23.11 o
   9   1   5         21.88         31.68         6.68 o
  10   1   5         13.89         18.34         5.20 o
  11   1   5         14.66         17.79         4.62 o
  12   1   5          3.76         28.90        11.93 o
  13   1   5         85.47         48.76        13.03 o
  14   1   5         10.12         16.56         4.12 o
  15   1   5          1.08         10.59         3.92 o
  16   1   5          0.06         24.56         7.12 o
  17   1   5          5.07          5.91         3.69 o
  18   1   5          1.63         79.75       107.46 o
  19   1   5          8.53          3.14         4.20 o
   1   2   5         79.55        116.46         7.84 o
   2   2   5         50.88        100.46        18.96 o
   3   2   5        342.75        461.57        17.06 o
   4   2   5        202.90        156.31        10.78 o
   5   2   5          0.74         62.64         7.72 o
   6   2   5          0.24         43.31        21.85 o
   7   2   5          5.59         37.18         4.35 o
   8   2   5          3.61         32.49        14.65 o
   9   2   5         87.85         95.16        11.38 o
  10   2   5         18.99         22.81         3.71 o
  11   2   5          8.89          9.73         3.05 o
  12   2   5         28.58         29.82         4.40 o
  13   2   5        171.25        140.24        16.81 o
  14   2   5          1.49         10.98         3.75 o
  15   2   5         79.84         63.75         6.84 o
  16   2   5         33.54         31.13         5.02 o
  17   2   5          6.03          6.62         3.47 o
  18   2   5          2.38          7.10        10.54 o
  19   2   5          1.17          5.04         4.67 o
   0   3   5       3425.20       2839.58       230.12 o
   1   3   5        186.97        221.43        10.18 o
   2   3   5        332.19        345.62        15.30 o
   3   3   5        173.79        128.17         8.34 o
   4   3   5         20.69         59.27        12.43 o
   5   3   5         11.17         21.92         3.80 o
   6   3   5         31.58         48.33         7.63 o
   7   3   5         77.03         78.79         6.50 o
   8   3   5        302.39        335.28        50.52 o
   9   3   5        365.48        425.55        23.94 o
  10   3   5        344.01        304.60        64.03 o
  11   3   5          2.14          1.58         3.71 o
  12   3   5         23.50         23.19         5.37 o
  13   3   5         36.46         40.45        11.47 o
  14   3   5         21.40         38.61         6.47 o
  15   3   5          3.21         14.63         7.26 o
  16   3   5          0.49          3.62         3.32 o
  17   3   5         15.07         11.63         3.85 o
  18   3   5          0.22         -1.08         3.86 o
  19   3   5         12.29          9.03         5.02 o
  20   3   5         22.77         29.56        11.52 o
   1   4   5         18.00         15.96         3.43 o
   2   4   5         20.28         29.40         2.93 o
   3   4   5          2.94          6.60         2.39 o
   4   4   5         49.47         29.96         2.73 o
   5   4   5        154.44        162.69        13.25 o
   6   4   5          6.99          7.51         2.61 o
   7   4   5          5.54          9.31         3.78 o
   8   4   5         15.41         28.52         8.22 o
   9   4   5         12.25         11.05         3.18 o
  10   4   5          1.07         35.95        14.30 o
  11   4   5         12.65          5.58         2.93 o
  12   4   5         11.50          2.39         2.87 o
  13   4   5         10.05          7.57         3.60 o
  14   4   5         41.54         58.78         9.68 o
  15   4   5         41.98         36.57         6.88 o
  16   4   5         15.23          6.75         3.35 o
  17   4   5          0.70          2.92         3.15 o
  18   4   5          0.48          1.23         4.27 o
  19   4   5          0.33          0.04         3.74 o
  20   4   5          0.72          4.38         6.78 o
   0   5   5        250.40       1617.12       104.29 o
   1   5   5        234.10        259.93        20.72 o
   2   5   5         17.74         66.45         6.00 o
   3   5   5        580.43        358.34        15.99 o
   4   5   5         25.95         70.58         4.91 o
   5   5   5        100.84         66.10         5.38 o
   6   5   5          8.40         11.78         2.76 o
   7   5   5        101.26        143.15        48.16 o
   8   5   5       1249.13       1353.59        69.82 o
   9   5   5        149.73        214.07        23.06 o
  10   5   5         14.20          6.41         2.89 o
  11   5   5         33.71         54.60         6.61 o
  12   5   5          5.49         29.23        11.25 o
  13   5   5        591.45        689.41        47.18 o
  14   5   5        137.13        214.48        21.48 o
  15   5   5         16.66         11.04         3.90 o
  16   5   5          0.00         11.38         7.27 o
  17   5   5          3.17          2.37         4.54 o
  18   5   5          0.39         40.48        37.37 o
  19   5   5         34.01         19.09         6.31 o
  20   5   5        111.82         86.69        19.03 o
   1   6   5         65.88         58.25        12.54 o
   2   6   5          0.36         33.63        11.05 o
   3   6   5         48.50         78.48         4.95 o
   4   6   5          0.02         37.98         7.15 o
   5   6   5          6.66         22.17         4.93 o
   6   6   5          5.71         11.11         3.36 o
   7   6   5          1.80          7.40         2.65 o
   8   6   5          0.00          3.08         2.62 o
   9   6   5         19.22         24.71         4.13 o
  10   6   5          0.34          3.18         2.71 o
  11   6   5          8.39          9.43         3.67 o
  12   6   5          0.67          5.29         3.05 o
  13   6   5         13.74         45.03         5.85 o
  14   6   5          8.23          8.53         4.79 o
  15   6   5         38.95         41.05         9.66 o
  16   6   5         13.00         33.08         5.32 o
  17   6   5          0.57          5.04         3.42 o
  18   6   5          2.86          3.89         4.41 o
  19   6   5          0.69          2.18         4.79 o
  20   6   5          1.29          5.35         8.18 o
   0   7   5         17.19         27.68         3.64 o
   1   7   5        196.98        153.97        16.02 o
   2   7   5         36.99         36.03         4.87 o
   3   7   5         43.51         35.95         4.17 o
   4   7   5          4.01         47.24        21.92 o
   5   7   5         32.83         76.02        17.44 o
   6   7   5          2.93          8.90         2.95 o
   7   7   5        311.78        265.82        31.36 o
   8   7   5        118.25        234.14        36.16 o
   9   7   5        574.85        460.12        41.64 o
  10   7   5         12.58         24.45         4.16 o
  11   7   5         36.97         53.67         6.11 o
  12   7   5          1.34          9.25         3.74 o
  13   7   5          5.29         11.76         4.12 o
  14   7   5         12.02         12.41         4.12 o
  15   7   5          5.48          6.59         3.57 o
  16   7   5          4.59          3.80         3.43 o
  17   7   5        112.59        102.93         9.49 o
  18   7   5         10.72          7.54         4.78 o
  19   7   5          8.82         10.47         5.30 o
   1   8   5        146.93        120.34         8.15 o
   2   8   5         21.99         20.53         2.89 o
   3   8   5        171.50        244.29        14.12 o
   4   8   5       1141.76       1116.43       105.24 o
   5   8   5       1156.06        850.87        53.54 o
   6   8   5         55.33         47.46         7.55 o
   7   8   5        196.25        139.24        14.87 o
   8   8   5        536.51        546.99       153.40 o
   9   8   5         61.74         74.57         8.84 o
  10   8   5          0.10         14.45         9.44 o
  11   8   5          9.75         44.28        18.38 o
  12   8   5        340.45        312.47        19.45 o
  13   8   5          2.70         25.33         5.41 o
  14   8   5        400.10        438.34        26.07 o
  15   8   5         28.95         57.95         6.88 o
  16   8   5          3.76         11.04         3.92 o
  17   8   5         20.20         42.18        12.92 o
  18   8   5          7.77         19.01         5.97 o
  19   8   5          0.12          0.37         4.35 o
   0   9   5         68.57        113.50        22.27 o
   1   9   5          3.31          5.32         2.19 o
   2   9   5          7.38         10.74         4.07 o
   3   9   5         15.50         10.90         3.87 o
   4   9   5          3.51         16.89         3.60 o
   5   9   5          4.34          8.43         3.02 o
   6   9   5         23.78         10.17         3.28 o
   7   9   5          3.59         11.31         8.57 o
   8   9   5         22.89         15.82         3.80 o
   9   9   5          4.27          0.60         3.17 o
  10   9   5          2.93          7.69         3.36 o
  11   9   5          1.20          8.96         3.50 o
  12   9   5         14.14         11.99         4.11 o
  13   9   5          3.92          3.98         5.02 o
  14   9   5          0.05         10.95         3.98 o
  15   9   5          0.61          2.47         3.28 o
  16   9   5          0.21          8.11         5.42 o
  17   9   5          2.68          6.35         4.36 o
  18   9   5          6.23          8.64         5.22 o
   1  10   5        142.55         98.79         6.68 o
   2  10   5         71.99         76.13         9.08 o
   3  10   5        352.03        465.04        23.37 o
   4  10   5        369.91        444.36        72.11 o
   5  10   5         12.36         64.72        28.34 o
   6  10   5         30.32         32.98         6.61 o
   7  10   5         10.65         31.30         4.78 o
   8  10   5        243.07        148.71        16.61 o
   9  10   5          5.90          8.79         3.37 o
  10  10   5          8.09          9.52         4.03 o
  11  10   5         23.54         35.61        13.14 o
  12  10   5        218.42        286.20        54.18 o
  13  10   5        186.13        238.97        40.81 o
  14  10   5        282.02        267.90        29.95 o
  15  10   5         75.65        103.56        10.98 o
  16  10   5          3.86          4.03         3.59 o
  17  10   5          0.51          9.15         4.61 o
  18  10   5          7.27          3.98         4.67 o
   0  11   5         18.00         13.30         3.46 o
   1  11   5         20.04         31.16         4.57 o
   2  11   5          9.12         20.10        10.15 o
   3  11   5          3.07          2.60         3.03 o
   4  11   5          0.75          4.66         3.11 o
   5  11   5         15.86          9.90         3.40 o
   6  11   5         14.31         13.58         3.78 o
   7  11   5         12.76         19.75         4.25 o
   8  11   5         17.29         72.30        17.50 o
   9  11   5         42.61         48.95         6.10 o
  10  11   5         15.10         39.04        11.09 o
  11  11   5          4.84         10.87         4.16 o
  12  11   5         14.47          6.20         5.70 o
  13  11   5          4.15          6.01         3.94 o
  14  11   5          0.00         28.66        18.39 o
  15  11   5          0.17          4.74         4.63 o
  16  11   5          7.73          3.46         3.75 o
  17  11   5         18.02         19.39         5.77 o
   1  12   5          4.56         18.84         3.13 o
   2  12   5          0.83         51.08        11.87 o
   3  12   5        106.91        126.05        22.16 o
   4  12   5        236.02        242.85        15.91 o
   5  12   5         12.38         13.55         4.01 o
   6  12   5         35.43         29.42         5.67 o
   7  12   5         18.40         17.73         4.34 o
   8  12   5         70.01         57.84         7.98 o
   9  12   5         20.31         16.53         4.57 o
  10  12   5          4.73          3.66         3.63 o
  11  12   5          5.04         10.79         4.01 o
  12  12   5        118.66        171.10        31.17 o
  13  12   5        114.99        111.08         9.81 o
  14  12   5         40.88         43.51         6.31 o
  15  12   5          2.58         14.36         4.65 o
  16  12   5         12.32         15.45         4.96 o
  17  12   5         10.78          6.09         4.65 o
   0  13   5       1189.48       1222.54        64.33 o
   1  13   5        294.68        312.02        48.68 o
   2  13   5        157.49        176.86        13.42 o
   3  13   5        113.12        140.74        14.39 o
   4  13   5          7.30         32.43         8.00 o
   5  13   5         43.73         35.93         5.76 o
   6  13   5         21.76         46.02         7.79 o
   7  13   5        217.75        195.57        13.93 o
   8  13   5         57.20        113.08         9.85 o
   9  13   5        792.83        736.64        77.72 o
  10  13   5        152.11        204.95        14.72 o
  11  13   5         20.29         18.42         4.71 o
  12  13   5          7.21         40.19         9.05 o
  13  13   5          3.59         46.86         8.24 o
  14  13   5          4.88         10.15         5.40 o
  15  13   5          0.00         12.59         5.38 o
  16  13   5          1.69          6.76         4.40 o
   1  14   5         18.74          8.54         3.17 o
   2  14   5          5.58          6.24         3.64 o
   3  14   5         86.63         78.36         9.00 o
   4  14   5          1.13         35.34         8.55 o
   5  14   5        517.50        444.06        26.44 o
   6  14   5          5.60          8.75         4.40 o
   7  14   5          1.20          5.73         3.80 o
   8  14   5          7.61         15.32         5.84 o
   9  14   5          7.89         -0.91         3.58 o
  10  14   5          1.05         26.18         5.47 o
  11  14   5          1.31          1.23         3.87 o
  12  14   5          0.01         10.92         4.45 o
  13  14   5         38.43         50.44        10.08 o
  14  14   5          0.96         11.00         4.39 o
  15  14   5         12.46          9.20         4.25 o
   0  15   5        452.47        496.32        40.78 o
   1  15   5        123.94         96.36         9.32 o
   2  15   5          6.75          1.04         5.06 o
   3  15   5         21.85         17.38         4.77 o
   4  15   5         10.59         12.14         4.31 o
   5  15   5          0.02          2.97         3.81 o
   6  15   5         36.45         30.87         5.53 o
   7  15   5          7.66          9.70         4.25 o
   8  15   5          3.12          4.23         3.79 o
   9  15   5         37.10         26.26         6.66 o
  10  15   5          2.03          8.54         4.17 o
  11  15   5          8.40         16.28         4.75 o
  12  15   5          0.22          1.70         4.11 o
  13  15   5          0.07          4.63         4.01 o
  14  15   5          0.27          5.07         4.38 o
   1  16   5          7.82         20.42        13.75 o
   2  16   5          7.89          4.54         3.77 o
   3  16   5         13.40         18.38         7.89 o
   4  16   5          1.24          3.75         3.90 o
   5  16   5          5.55          3.26         3.63 o
   6  16   5         81.08         46.85         6.73 o
   7  16   5         24.88         26.07         5.54 o
   8  16   5         16.10         16.24         5.04 o
   9  16   5         16.27          8.57         4.60 o
  10  16   5          1.05          4.44         4.17 o
  11  16   5          3.71          7.27         4.22 o
  12  16   5         43.60         25.57         6.01 o
  13  16   5         21.88         30.00        10.84 o
   0  17   5          4.46          0.69         7.45 o
   1  17   5          0.35         20.23         7.27 o
   2  17   5          9.00          3.52         5.67 o
   3  17   5          8.09          4.27         4.01 o
   4  17   5          2.04         -2.37         3.58 o
   5  17   5          0.48          0.05         3.73 o
   6  17   5          2.09          7.11         4.14 o
   7  17   5         12.74          6.16         4.14 o
   8  17   5          0.59         -1.88         3.99 o
   9  17   5         41.22         42.56         6.97 o
  10  17   5          0.01          1.34         4.25 o
  11  17   5          4.48         12.32         5.09 o
  12  17   5          0.27          4.40         4.58 o
   1  18   5          0.00         -0.16         4.78 o
   2  18   5          2.23          7.12         8.41 o
   3  18   5          0.35          6.17         4.32 o
   4  18   5         76.70         56.22         7.51 o
   5  18   5          1.78         28.20        13.35 o
   6  18   5          2.97          7.42         4.18 o
   7  18   5         18.59         14.48         5.04 o
   8  18   5         49.21         34.41         8.73 o
   9  18   5          0.35          3.83         4.75 o
  10  18   5          0.07         15.29        10.30 o
   1  19   5          5.04          1.09         9.71 o
   2  19   5          2.52          9.67         6.92 o
   3  19   5          0.01          1.13         4.31 o
   4  19   5          0.02         -0.39         4.15 o
   5  19   5          0.89          0.87         3.75 o
   6  19   5          4.45         -0.62         4.28 o
   7  19   5          0.06          3.22         4.47 o
   8  19   5          0.00         -2.31         4.92 o
   2  20   5          2.35          1.15         5.90 o
   3  20   5          3.41         15.67         7.01 o
   4  20   5          9.45         28.40        10.88 o
   5  20   5        112.28         90.17        13.27 o
   0   0   6       2385.52       2446.84       237.24 o
   1   0   6        537.51        604.75        43.08 o
   2   0   6        108.55        337.30        38.58 o
   3   0   6        195.99        281.18        18.56 o
   4   0   6         40.49        143.02        51.30 o
   5   0   6        194.41        308.15        46.14 o
   6   0   6          2.25        517.92       136.23 o
   7   0   6       1298.86       1211.31       139.65 o
   8   0   6       3615.21       2028.92       239.21 o
   9   0   6        931.12        408.59        72.35 o
  10   0   6         84.51        258.15        22.51 o
  11   0   6       1203.32        895.67        67.04 o
  13   0   6         32.83         80.03        12.17 o
  14   0   6        457.38        213.47        20.29 o
  15   0   6         24.86         81.86        11.24 o
  16   0   6         80.81        284.07        25.61 o
  17   0   6        141.28        416.87        35.01 o
  18   0   6         20.92        309.89        52.71 o
  19   0   6         29.06        371.44        44.92 o
   1   1   6          4.23          8.19         1.77 o
   2   1   6          9.69         14.44         2.73 o
   3   1   6        489.64        517.65        19.15 o
   4   1   6         36.45         51.84         4.05 o
   5   1   6         39.49         42.16         3.53 o
   6   1   6         21.61         24.64         5.72 o
   7   1   6         38.44         78.49        28.20 o
   8   1   6         71.78         61.78        12.08 o
   9   1   6          0.03         10.14         3.24 o
  10   1   6          0.98          6.43         3.20 o
  11   1   6         17.52          9.28         3.41 o
  12   1   6         15.63         39.98        12.23 o
  13   1   6        327.47        258.07        23.45 o
  14   1   6         29.18         17.82         5.62 o
  15   1   6          9.46         17.76         6.75 o
  16   1   6          2.28          6.42         3.75 o
  17   1   6          1.05         23.86        15.51 o
  18   1   6          2.93         -1.27         3.50 o
  19   1   6          0.07         11.66        12.02 o
  20   1   6          0.15          2.10         4.67 o
   0   2   6         74.04         76.01         7.73 o
   1   2   6        253.32        290.57        22.47 o
   2   2   6         63.66         34.31         4.28 o
   3   2   6         25.56         45.27        11.69 o
   4   2   6          5.58          9.90         1.96 o
   5   2   6         38.13         80.35        27.03 o
   6   2   6          5.54         15.24         2.11 o
   7   2   6         44.06         66.41         8.13 o
   8   2   6        228.95        262.21        16.61 o
   9   2   6        271.04        293.46        27.94 o
  10   2   6          0.24          8.57         2.91 o
  11   2   6          9.45          9.05         3.09 o
  12   2   6         19.06         14.18         4.65 o
  13   2   6          0.40         10.83         3.67 o
  14   2   6         49.40         44.58         6.24 o
  15   2   6          4.75          6.49         3.32 o
  16   2   6         11.30         16.55         5.10 o
  17   2   6         12.67          4.17         3.06 o
  18   2   6          3.45          6.00         3.49 o
  19   2   6          0.40          9.43         9.93 o
  20   2   6          7.45          4.65         4.99 o
   1   3   6        282.25        333.35        39.83 o
   2   3   6          1.00         32.94         6.76 o
   3   3   6          3.09         75.20         8.42 o
   4   3   6       2514.00       2130.66        75.36 o
   5   3   6       1653.96       1823.34        64.76 o
   6   3   6        112.38        168.18        17.34 o
   7   3   6         48.65         66.87         4.80 o
   8   3   6        273.42        261.65        31.17 o
   9   3   6          0.04         26.09        11.09 o
  10   3   6         15.52         44.79        20.98 o
  11   3   6         23.60         22.61         5.48 o
  12   3   6        183.24        202.64        19.47 o
  13   3   6        177.40        157.19        36.95 o
  14   3   6        317.53        365.36        73.67 o
  15   3   6          5.25          9.01         3.63 o
  16   3   6          0.16          2.36         3.16 o
  17   3   6          4.90          7.07         3.43 o
  18   3   6          3.00          8.61         3.59 o
  19   3   6          7.67          5.45         4.41 o
  20   3   6         11.58         13.67         5.51 o
   0   4   6         93.58         89.31         7.83 o
   1   4   6          0.11         29.31         6.06 o
   2   4   6          1.25         10.65         2.92 o
   3   4   6          7.92         10.91         1.95 o
   4   4   6         13.53         22.49         2.11 o
   5   4   6          7.83          9.03         1.75 o
   6   4   6          6.69         50.24         8.69 o
   7   4   6          0.38         41.69        18.43 o
   8   4   6          3.64         39.49        17.88 o
   9   4   6          7.45         20.02         5.70 o
  10   4   6          1.16          8.42         3.17 o
  11   4   6          2.08          5.60         2.85 o
  12   4   6         17.38         10.62         3.68 o
  13   4   6          2.88          8.15         3.79 o
  14   4   6          4.70         10.15         4.62 o
  15   4   6          0.70          2.18         2.99 o
  16   4   6          0.86          1.51         3.09 o
  17   4   6          1.07          8.33         4.02 o
  18   4   6          5.36          3.02         3.30 o
  19   4   6          0.42          5.11         4.60 o
   1   5   6         12.00         12.73         5.28 o
   2   5   6         92.03        144.19         9.39 o
   3   5   6       2722.97       2480.76       217.59 o
   4   5   6        898.22        878.54        40.97 o
   5   5   6         13.61         55.27        14.99 o
   6   5   6         95.01         81.06         5.54 o
   7   5   6         56.24        118.30         7.62 o
   8   5   6        726.87        722.58        38.87 o
   9   5   6          0.11         22.94         5.33 o
  10   5   6          9.92          6.01         4.27 o
  11   5   6         38.98         30.03         4.74 o
  12   5   6        235.78        210.50        34.64 o
  13   5   6       2299.55       2336.64       168.94 o
  14   5   6        513.68        549.51        49.63 o
  15   5   6         76.80         57.15         6.77 o
  16   5   6          1.53          3.15         5.26 o
  17   5   6          5.14         10.58         3.81 o
  18   5   6         36.70         27.43         5.12 o
  19   5   6         15.36          7.91         5.22 o
   0   6   6         78.79        995.04        58.56 o
   1   6   6         24.70         20.49         3.54 o
   2   6   6         36.16        693.30        25.71 o
   3   6   6          5.31         18.01         4.01 o
   4   6   6         10.73         16.98         3.79 o
   5   6   6          0.04          4.01         1.64 o
   6   6   6          1.41          2.42         1.96 o
   7   6   6          0.29         50.31        44.31 o
   8   6   6          8.99         29.37         4.39 o
   9   6   6         12.92         10.17         3.26 o
  10   6   6         18.09         20.08         8.17 o
  11   6   6          9.26          6.99         3.38 o
  12   6   6          0.75          2.09         3.16 o
  13   6   6         28.22         35.53         5.46 o
  14   6   6         13.95         13.87         4.34 o
  15   6   6          0.73          5.59         3.60 o
  16   6   6          0.11          0.57         3.34 o
  17   6   6          5.71         18.40         5.38 o
  18   6   6          4.61          7.82         3.89 o
  19   6   6          1.11          0.80         4.61 o
   1   7   6         45.74         56.80         5.22 o
   2   7   6          2.98          8.39         2.32 o
   3   7   6         57.47         66.75         5.15 o
   4   7   6        279.20        339.73        34.60 o
   5   7   6         51.76        126.72        26.65 o
   6   7   6          0.16         12.03         4.55 o
   7   7   6         16.21         32.55         4.44 o
   8   7   6         11.49         11.92         3.45 o
   9   7   6         21.98         17.32         3.86 o
  10   7   6          7.90         11.09         3.51 o
  11   7   6          1.83          0.93         3.14 o
  12   7   6        115.52        103.61         8.95 o
  13   7   6         21.93         27.21         5.01 o
  14   7   6         33.39         27.93         5.01 o
  15   7   6          9.24          2.49         3.20 o
  16   7   6          3.96          6.61         3.48 o
  17   7   6          5.56          5.86         3.69 o
  18   7   6          2.93         -0.14         3.65 o
  19   7   6          1.37          3.02         4.81 o
   0   8   6       2309.65       1849.74       133.04 o
   1   8   6       2261.02       2149.47        76.92 o
   2   8   6         66.33         65.74         4.94 o
   3   8   6          8.30         11.58         2.75 o
   4   8   6         80.96         81.49         4.84 o
   5   8   6         10.25         12.38         2.56 o
   6   8   6         14.08         53.31        10.00 o
   7   8   6         21.23         31.28         6.41 o
   8   8   6        373.09        228.21        21.05 o
   9   8   6        157.13        224.19        18.50 o
  10   8   6        257.24        222.60        36.10 o
  11   8   6        174.55        288.43        49.17 o
  12   8   6         36.72         16.66         4.14 o
  13   8   6         94.17         87.73         8.42 o
  14   8   6          0.75          3.94         3.45 o
  15   8   6          0.09         17.90         4.48 o
  16   8   6          0.29          9.58         3.93 o
  17   8   6         18.32         26.32         9.25 o
  18   8   6          1.42         11.08         4.23 o
   1   9   6          1.16         12.73         2.34 o
   2   9   6          5.68          5.72         2.72 o
   3   9   6         26.00         40.23         6.32 o
   4   9   6         54.89         63.10        28.85 o
   5   9   6          3.11          8.97         3.63 o
   6   9   6          8.71         11.08         3.37 o
   7   9   6          4.87         15.02        11.04 o
   8   9   6          0.59         36.97        22.95 o
   9   9   6          0.24          2.04         3.17 o
  10   9   6          0.79          4.59         3.34 o
  11   9   6          3.45          6.79         5.39 o
  12   9   6         15.64          7.93         3.71 o
  13   9   6         22.34         33.81         5.57 o
  14   9   6          5.36          7.98         4.87 o
  15   9   6          1.13          2.29         3.47 o
  16   9   6          2.92          2.77         3.44 o
  17   9   6          2.16          0.36         3.43 o
  18   9   6          0.05          2.99         3.82 o
   0  10   6        339.54        573.44        50.41 o
   1  10   6        125.74        139.12        11.12 o
   2  10   6         48.45        117.41         8.52 o
   3  10   6         10.90         14.82         2.56 o
   4  10   6          8.88         11.26         3.46 o
   5  10   6         10.84         19.88         4.10 o
   6  10   6          2.22          8.75         3.37 o
   7  10   6        123.07        116.36        16.48 o
   8  10   6        732.12        795.63        61.16 o
   9  10   6         52.06        118.11        15.20 o
  10  10   6        120.55        211.13        16.22 o
  11  10   6        264.53        355.99        43.05 o
  12  10   6         83.24         65.52         8.43 o
  13  10   6          9.97         16.52         4.61 o
  14  10   6         31.69         45.52         6.73 o
  15  10   6          2.52          0.82         3.40 o
  16  10   6          0.24          1.60         3.45 o
  17  10   6         14.15         11.62         4.44 o
   1  11   6          2.95          9.23         2.30 o
   2  11   6          4.19          8.31         3.03 o
   3  11   6         51.85         52.86        10.73 o
   4  11   6          9.56          7.30         3.55 o
   5  11   6         22.24         93.06        48.47 o
   6  11   6         12.97         15.20         5.75 o
   7  11   6          7.71         34.21         5.24 o
   8  11   6          1.38         20.64         4.56 o
   9  11   6          0.01          9.18         6.24 o
  10  11   6         12.72          5.63         3.31 o
  11  11   6          4.36          5.70         3.81 o
  12  11   6         25.20         32.37         5.41 o
  13  11   6         25.73         72.68        20.51 o
  14  11   6          4.08         11.68         5.53 o
  15  11   6          1.18          5.19         3.94 o
  16  11   6          3.44          2.50         4.85 o
  17  11   6          4.63          3.25         3.59 o
   0  12   6         19.59         53.14         6.21 o
   1  12   6        723.71        610.67        34.81 o
   2  12   6         12.16         12.86         2.86 o
   3  12   6          7.92         19.37         3.71 o
   4  12   6          1.24         10.43         7.36 o
   5  12   6         14.14         23.18         4.79 o
   6  12   6          8.15         10.21         4.81 o
   7  12   6          5.15          4.31         3.91 o
   8  12   6         18.04         65.09         9.15 o
   9  12   6        225.83        242.90        16.30 o
  10  12   6          4.53         32.06        19.76 o
  11  12   6         15.02         13.40         4.31 o
  12  12   6          1.38          6.56         4.14 o
  13  12   6         20.68         12.50         4.83 o
  14  12   6          4.85          5.14         3.93 o
  15  12   6          0.99          0.52         3.50 o
  16  12   6          4.75          9.58         4.43 o
   1  13   6        218.34        231.06        17.14 o
   2  13   6         15.27         25.78         4.94 o
   3  13   6         37.61         61.04        10.13 o
   4  13   6       1806.99       1987.95       102.60 o
   5  13   6       1175.60       1576.98       124.07 o
   6  13   6         52.19        126.03        34.12 o
   7  13   6         37.33         46.38         6.14 o
   8  13   6        210.76        236.80        16.05 o
   9  13   6          4.50          5.74         3.89 o
  10  13   6         47.66         43.17         6.24 o
  11  13   6         12.86         18.99         4.92 o
  12  13   6        340.25        204.85        40.94 o
  13  13   6         29.66         57.59         9.02 o
  14  13   6        335.64        350.92        47.45 o
  15  13   6         17.40         26.37         5.56 o
   0  14   6        564.18        483.06        36.06 o
   1  14   6          6.10         21.76         4.07 o
   2  14   6          7.67          5.58         3.83 o
   3  14   6          8.36          0.89         3.75 o
   4  14   6         21.43         16.96         4.74 o
   5  14   6          0.50          5.36         3.94 o
   6  14   6         13.51         15.50         5.53 o
   7  14   6          7.83          3.29         3.57 o
   8  14   6         40.67         48.89         8.74 o
   9  14   6          0.39          7.03         4.10 o
  10  14   6         48.57         44.38         6.92 o
  11  14   6          0.47          1.96         3.80 o
  12  14   6         22.60         13.21         4.72 o
  13  14   6          0.82          4.66         5.16 o
  14  14   6          0.11          4.50         4.08 o
   1  15   6          0.59          6.09         3.13 o
   2  15   6          4.35          3.52         3.41 o
   3  15   6          8.24         22.02         5.09 o
   4  15   6        151.22         88.61        17.40 o
   5  15   6         26.31         53.50         6.87 o
   6  15   6         21.08         47.29         6.50 o
   7  15   6         25.32         23.12         5.12 o
   8  15   6          6.90         12.03         4.75 o
   9  15   6          3.37          4.83         4.21 o
  10  15   6          1.14          5.27         4.07 o
  11  15   6          5.12          9.08         4.78 o
  12  15   6         32.04         18.38         5.19 o
  13  15   6          2.52          6.97         4.46 o
   0  16   6          5.53          5.61         4.21 o
   1  16   6         30.58         37.72         4.89 o
   2  16   6          4.57          2.80         3.24 o
   3  16   6          0.76          1.10         3.59 o
   4  16   6          1.99          2.73         3.73 o
   5  16   6          0.97          2.31         3.85 o
   6  16   6          0.13          2.45         3.71 o
   7  16   6         22.77         31.62         5.80 o
   8  16   6          3.40         12.70         4.71 o
   9  16   6          7.37         11.74         4.67 o
  10  16   6          6.19          4.46         4.12 o
  11  16   6         25.34         25.37        11.74 o
  12  16   6          3.85          9.82         4.99 o
   1  17   6          1.89          4.81         3.41 o
   2  17   6          0.15          3.18         3.83 o
   3  17   6          0.64          7.05         6.14 o
   4  17   6         29.62         31.54         5.68 o
   5  17   6         13.47         17.49         8.18 o
   6  17   6          0.22          7.44         4.21 o
   7  17   6          9.83          8.15         4.48 o
   8  17   6          6.05         14.04         4.95 o
   9  17   6          0.30          0.24         4.18 o
  10  17   6          0.03          0.17         4.20 o
  11  17   6          0.15          0.15         4.52 o
   0  18   6         32.21         79.64        12.62 o
   1  18   6        152.14        170.48        16.70 o
   2  18   6          4.81          9.72         4.67 o
   3  18   6          2.91          1.87         3.98 o
   4  18   6          0.01          0.47         3.96 o
   5  18   6          6.21          0.14         3.92 o
   6  18   6          0.00         -0.88         3.80 o
   7  18   6          1.04          6.18         4.83 o
   8  18   6          7.72         11.69         5.20 o
   9  18   6         19.17         21.33         7.50 o
   1  19   6          0.23          7.09         5.02 o
   2  19   6          0.51          2.07         4.18 o
   3  19   6          0.83          0.89         4.12 o
   4  19   6         12.79         10.49         4.73 o
   5  19   6         15.31         18.60         6.32 o
   6  19   6          3.81          6.03         6.52 o
   0  20   6         83.09         47.00        18.55 o
   1  20   6          0.13         11.60         9.30 o
   2  20   6          9.00         15.06         6.87 o
   3  20   6          0.74         -1.59         5.45 o
   1   0   7         21.45         64.20         7.25 o
   2   0   7        272.38       1539.89       303.97 o
   3   0   7       1376.36       1318.31       238.58 o
   4   0   7        233.54        436.77        63.06 o
   5   0   7         56.56        157.76        63.53 o
   6   0   7        444.74        327.54        34.07 o
   7   0   7        104.35        195.79        27.87 o
  10   0   7         46.17        117.15        12.91 o
  11   0   7          0.01        255.10        58.62 o
  12   0   7        827.16       1141.06       124.01 o
  13   0   7        771.90        670.19        59.47 o
  14   0   7        195.35        179.62        18.01 o
  15   0   7         78.07        130.60        14.51 o
  16   0   7          0.55        119.68        14.04 o
  17   0   7         13.63        165.99        17.68 o
  18   0   7          5.31         58.87        10.34 o
  19   0   7         42.28        199.07        25.17 o
   0   1   7        148.15         97.75        20.12 o
   1   1   7         17.00         16.21         2.17 o
   2   1   7        112.81        101.20         8.65 o
   3   1   7          3.65          8.55         1.55 o
   4   1   7         12.35          9.48         1.77 o
   5   1   7         10.63          8.54         1.77 o
   6   1   7          6.03         20.66         4.48 o
   7   1   7         13.88         21.26         5.95 o
   8   1   7        703.96        379.78        30.98 o
   9   1   7         10.69         22.51         4.13 o
  10   1   7         23.71         30.06         7.81 o
  11   1   7         30.94         28.45         6.19 o
  12   1   7        101.27        107.20        10.41 o
  13   1   7          3.19          8.59         3.94 o
  14   1   7         15.20         13.45         4.33 o
  15   1   7          0.26          6.12         3.70 o
  16   1   7         21.82         19.80         4.64 o
  17   1   7          5.42          5.40         4.24 o
  18   1   7         32.01         21.85         5.36 o
  19   1   7          0.10          1.30         4.03 o
   1   2   7          2.71         19.27         3.30 o
   2   2   7         41.03         32.12         6.11 o
   3   2   7        153.53        197.01        21.09 o
   4   2   7       1017.00        831.19        84.68 o
   5   2   7         23.73         69.60         8.50 o
   6   2   7        106.26        155.06        71.19 o
   7   2   7          4.39         13.09         2.80 o
   8   2   7         29.56         19.13         4.39 o
   9   2   7          0.03          8.16         3.01 o
  10   2   7         46.78         57.00         6.01 o
  11   2   7          6.29         19.02         3.91 o
  12   2   7         70.42         70.71         8.93 o
  13   2   7         83.20         94.42        12.01 o
  14   2   7         43.84         37.72         5.60 o
  15   2   7          0.26          7.82         3.34 o
  16   2   7          2.12          4.32         3.07 o
  17   2   7          0.08          4.50         3.31 o
  18   2   7          0.08          3.96         3.61 o
  19   2   7          6.39          4.70         3.83 o
   0   3   7       1718.17       1732.90        87.30 o
   1   3   7        257.96        381.58        25.82 o
   2   3   7        336.22        353.04        24.39 o
   3   3   7         71.45         72.27         4.99 o
   4   3   7         43.67         53.01         4.07 o
   5   3   7         13.21         12.65         2.39 o
   6   3   7        185.08        162.15         8.28 o
   7   3   7         12.75         47.19         4.26 o
   8   3   7        234.52        213.65        34.79 o
   9   3   7        335.06        168.24        78.67 o
  10   3   7         16.50         20.90         3.88 o
  11   3   7          6.49         48.88        19.59 o
  12   3   7        268.35        214.28        70.47 o
  13   3   7         47.37         26.51         4.85 o
  14   3   7          4.60          3.07         3.23 o
  15   3   7          0.48          4.51         3.21 o
  16   3   7          0.00          3.60         3.20 o
  17   3   7         11.28          5.68         3.47 o
  18   3   7         18.98         34.05         5.65 o
  19   3   7          3.65          6.81         3.97 o
   1   4   7         11.12          5.46         2.06 o
   2   4   7         33.47         46.38         4.77 o
   3   4   7        101.64        117.08         9.03 o
   4   4   7         48.34         83.33        33.97 o
   5   4   7          5.60         61.56        53.56 o
   6   4   7          5.90         27.88         8.62 o
   7   4   7         13.68         12.66         3.31 o
   8   4   7          7.71         23.98         4.38 o
   9   4   7          3.76          5.58         3.09 o
  10   4   7          1.05          8.61         3.25 o
  11   4   7          0.03          3.43         3.11 o
  12   4   7         17.46         31.65         9.53 o
  13   4   7         65.51         85.82        23.04 o
  14   4   7         11.33          7.40         3.43 o
  15   4   7          2.36         -0.02         2.95 o
  16   4   7          2.59          0.73         2.98 o
  17   4   7          0.12          3.10         3.40 o
  18   4   7          2.49          1.46         3.24 o
  19   4   7          0.18          0.69         3.34 o
   0   5   7         31.46         80.92        17.13 o
   1   5   7         25.22        125.42       104.33 o
   2   5   7       1295.40        903.88        54.39 o
   3   5   7         18.24         19.66         6.64 o
   4   5   7         13.11         16.05         5.30 o
   5   5   7         60.33         49.94         3.58 o
   6   5   7        135.11        152.70         9.85 o
   7   5   7        211.78        286.60        13.75 o
   9   5   7        359.94        415.26        32.72 o
  10   5   7        104.06         79.05        18.43 o
  11   5   7        285.93        267.93        17.07 o
  12   5   7       1029.63        943.82        50.65 o
  13   5   7          7.83         13.05         4.01 o
  14   5   7         17.50         35.26         7.11 o
  15   5   7          9.49          6.93         3.64 o
  16   5   7         45.60         48.16         6.16 o
  17   5   7         80.75         55.59         6.87 o
  18   5   7         96.44        125.02        15.12 o
   1   6   7         22.21         24.43         2.46 o
   2   6   7          6.74         13.35         2.81 o
   3   6   7        245.83        245.61        10.63 o
   4   6   7        143.50        177.46        47.60 o
   5   6   7        140.99        122.19        12.11 o
   6   6   7         70.32         65.39         7.47 o
   7   6   7         28.64         16.22         3.05 o
   8   6   7          5.72         18.82         3.92 o
   9   6   7          4.52          8.11         3.22 o
  10   6   7          1.70          4.18         3.05 o
  11   6   7          5.13         12.13         3.74 o
  12   6   7         51.88         65.76         9.33 o
  13   6   7        140.97        131.20        12.31 o
  14   6   7         21.21         29.47         5.07 o
  15   6   7          2.07          5.27         3.63 o
  16   6   7         19.78         21.49        14.45 o
  17   6   7          0.17          4.42         3.67 o
  18   6   7         11.12          4.11         3.83 o
   0   7   7        506.15        248.98        15.01 o
   1   7   7        211.16        214.13         9.57 o
   2   7   7          4.70         14.22         4.01 o
   3   7   7          5.47          6.60         2.19 o
   4   7   7          6.29          9.79         2.12 o
   5   7   7          9.41         11.63         2.25 o
   6   7   7         47.90         42.99        10.85 o
   7   7   7         10.78         16.29         3.16 o
   8   7   7         35.11        104.02        30.42 o
   9   7   7         92.88        126.60        13.15 o
  10   7   7         19.82         27.16         4.57 o
  11   7   7          0.56          4.15         3.42 o
  12   7   7          3.53          5.16         3.37 o
  13   7   7         14.73         18.16         6.56 o
  14   7   7         11.60         12.73         4.06 o
  15   7   7          1.85          6.09         3.59 o
  16   7   7         21.70         44.93         9.01 o
  17   7   7          7.56         18.45         4.60 o
  18   7   7          0.50          7.15         3.85 o
   1   8   7        170.93        150.76        10.75 o
   2   8   7        185.34        151.81        16.59 o
   3   8   7         14.55         77.04         6.17 o
   4   8   7       3000.25       2205.91       195.07 o
   5   8   7        747.27       1040.40        81.69 o
   6   8   7       1059.85       1175.11        61.08 o
   7   8   7         15.56         20.74         6.36 o
   8   8   7         44.30         61.76         8.92 o
   9   8   7          6.06         10.46         4.53 o
  10   8   7         13.36          7.62         3.36 o
  11   8   7          2.38         15.95        10.13 o
  12   8   7         48.82         69.01         7.96 o
  13   8   7         10.61         20.30         6.54 o
  14   8   7         10.45         10.14         4.76 o
  15   8   7          9.98          9.40         3.90 o
  16   8   7         29.42         21.01         4.79 o
  17   8   7          0.33         -1.75         3.28 o
   0   9   7         40.71         41.57         5.97 o
   1   9   7          6.67          3.98         1.97 o
   2   9   7          9.76         24.58         3.35 o
   3   9   7          1.35          6.26         3.17 o
   4   9   7          0.31          6.75         2.21 o
   5   9   7          4.32          4.53         2.20 o
   6   9   7          5.02         26.65         5.07 o
   7   9   7          1.30          1.69         2.97 o
   8   9   7         26.82         19.37         4.14 o
   9   9   7          1.76         13.92         7.77 o
  10   9   7          2.09          8.30         3.55 o
  11   9   7         12.72          9.48         3.59 o
  12   9   7          6.22         23.21         5.44 o
  13   9   7          0.05         -0.18         3.10 o
  14   9   7          1.00          2.83         3.23 o
  15   9   7          0.66          5.19         3.46 o
  16   9   7          4.30         10.52         3.97 o
  17   9   7          2.04          6.44         3.78 o
   1  10   7          9.73         13.69         2.83 o
   2  10   7         29.72         61.18         7.99 o
   3  10   7         85.05        143.58        18.20 o
   4  10   7         43.82         56.92         6.60 o
   5  10   7         93.31         83.11         6.70 o
   6  10   7        115.64        172.51        13.82 o
   7  10   7         94.91        103.35        20.83 o
   8  10   7          5.57         91.35        44.32 o
   9  10   7          0.48         17.95        10.51 o
  10  10   7          4.95          2.96         3.22 o
  11  10   7          1.44         23.76         8.39 o
  12  10   7         44.86         46.75         8.94 o
  13  10   7         48.12         69.61        14.56 o
  14  10   7          0.06          9.99         5.83 o
  15  10   7          5.48          2.92         3.42 o
  16  10   7          0.21          3.46         3.66 o
   0  11   7         78.14         67.06        11.19 o
   1  11   7         62.76         48.62         4.13 o
   2  11   7         10.51         15.00         3.12 o
   3  11   7          0.96          2.63         2.51 o
   4  11   7          6.65          6.33         2.66 o
   5  11   7          2.01          6.12         2.80 o
   6  11   7          2.51          5.29         3.66 o
   7  11   7          0.46         15.04         5.09 o
   8  11   7          3.47         67.31        41.78 o
   9  11   7          5.80         26.91        14.10 o
  10  11   7         11.47        115.78       134.26 o
  11  11   7         13.80         18.65         4.54 o
  12  11   7          0.21          2.95         3.49 o
  13  11   7          4.88          4.90         3.89 o
  14  11   7          7.13          7.01         3.95 o
  15  11   7          1.03          4.44         3.71 o
  16  11   7          1.79          5.63         3.83 o
   1  12   7          8.08         21.39         3.43 o
   2  12   7         62.34         57.47         6.40 o
   3  12   7         13.71         33.61         4.38 o
   4  12   7       1225.15       1130.14        44.79 o
   5  12   7          7.07         62.60         6.37 o
   6  12   7        265.83        299.42        18.96 o
   7  12   7          0.34         15.34         7.16 o
   8  12   7         17.52         22.65         4.81 o
   9  12   7          1.62          3.81         3.43 o
  10  12   7         33.23         24.13         4.81 o
  11  12   7          1.94         15.19         8.65 o
  12  12   7         62.23        196.34        24.30 o
  13  12   7          0.24         13.10         4.57 o
  14  12   7          5.98         12.45         5.89 o
  15  12   7         10.45          8.15         4.26 o
   0  13   7       1434.09       1442.22        75.71 o
   1  13   7         36.45        149.10        48.34 o
   2  13   7        117.61        121.19         8.67 o
   3  13   7         30.78         23.87         4.07 o
   4  13   7         25.52         78.48        22.25 o
   5  13   7          2.29         10.29         4.07 o
   6  13   7        153.81        130.48        10.60 o
   7  13   7          0.98         12.58         4.29 o
   8  13   7         54.58         91.39        10.50 o
   9  13   7        100.95        102.23         9.39 o
  10  13   7         20.87         28.82         8.75 o
  11  13   7          6.12         11.80         4.12 o
  12  13   7        140.37        112.55        19.80 o
  13  13   7         49.28         37.10         6.37 o
  14  13   7         11.15         28.57         8.06 o
   1  14   7          3.80          6.62         2.74 o
   2  14   7          1.93         -1.75         2.36 o
   3  14   7         16.55          5.67         2.94 o
   4  14   7         30.39         32.18         4.78 o
   5  14   7         19.10         14.38         6.34 o
   6  14   7         30.60         17.72         4.59 o
   7  14   7          0.96          0.90         3.40 o
   8  14   7          1.05          2.21         3.64 o
   9  14   7          6.48          1.89         3.67 o
  10  14   7          0.64          4.21         3.77 o
  11  14   7          1.83          5.11         3.87 o
  12  14   7          8.25         20.91        13.71 o
  13  14   7          8.73          8.73         5.72 o
   0  15   7        169.76        152.15        11.73 o
   1  15   7          4.99         11.14         2.98 o
   2  15   7         19.01         42.01        12.48 o
   3  15   7          9.59         21.58         4.01 o
   4  15   7          0.77         11.12         4.69 o
   5  15   7          4.30         -1.96         3.22 o
   6  15   7         20.26         37.46        21.64 o
   7  15   7          3.18         19.77         4.83 o
   8  15   7         33.78         59.98        18.50 o
   9  15   7          7.77          3.43         3.92 o
  10  15   7          1.00         14.46         5.76 o
  11  15   7          0.05          4.90         4.15 o
  12  15   7          0.01          3.05         4.27 o
   1  16   7          0.69          1.69         2.68 o
   2  16   7          3.95          5.63         3.07 o
   3  16   7          3.68          1.76         3.10 o
   4  16   7         13.74         19.60         5.25 o
   5  16   7          0.00          4.69         4.20 o
   6  16   7         56.01         55.10        10.70 o
   7  16   7          0.32          9.89         4.34 o
   8  16   7         11.22          9.56         4.61 o
   9  16   7          1.89          0.61         3.95 o
  10  16   7          0.08         -1.67         3.94 o
  11  16   7          0.78          4.66         4.87 o
   0  17   7         77.38         65.35         8.01 o
   1  17   7          4.37          6.55         3.03 o
   2  17   7          6.01          5.85         3.24 o
   3  17   7          0.13          2.61         3.56 o
   4  17   7          2.19          2.14         4.10 o
   5  17   7          0.02          7.99         5.51 o
   6  17   7          4.70          2.97         4.08 o
   7  17   7          0.02          1.76         4.03 o
   8  17   7          4.61          5.34         4.52 o
   9  17   7          0.59          1.00         4.77 o
   1  18   7          6.80          7.29         3.32 o
   2  18   7         14.50          9.78         3.70 o
   3  18   7          1.93         42.69         6.95 o
   4  18   7        238.45        206.45        15.54 o
   5  18   7         38.82         37.35         6.77 o
   6  18   7         55.93         39.26         7.41 o
   7  18   7          0.00         13.09         6.67 o
   0  19   7         25.96          0.14         6.97 o
   1  19   7          5.81          1.49         3.60 o
   2  19   7          0.21          5.17         4.05 o
   3  19   7          0.20          9.26         5.95 o
   4  19   7          0.00         -0.66         5.41 o
   0   0   8       4860.07       3147.13       498.79 o
   1   0   8       3260.15       1827.49       125.37 o
   2   0   8        145.10        301.52        82.62 o
   4   0   8         17.15        135.64        16.17 o
   5   0   8         58.16        135.75        11.21 o
   7   0   8         77.94        437.50        35.22 o
   8   0   8       3550.24       1251.62        91.79 o
   9   0   8        158.02        500.84        39.71 o
  10   0   8       1092.56        919.20       110.94 o
  11   0   8        168.75        241.25        21.99 o
  12   0   8        304.95        265.75        24.91 o
  13   0   8        153.31        191.31        18.78 o
  14   0   8         92.53        199.25        19.71 o
  15   0   8         17.31         83.96        11.59 o
  16   0   8        130.65        176.14        33.05 o
  17   0   8         17.35        103.06        13.34 o
  18   0   8         90.88        115.83        27.79 o
   1   1   8          3.94         10.79         2.56 o
   2   1   8          1.65          8.08         2.35 o
   3   1   8          8.02         55.32        30.26 o
   4   1   8          9.58         20.01         2.45 o
   5   1   8          0.03         45.18        42.67 o
   6   1   8          2.85         54.50         7.91 o
   7   1   8        102.92        103.01        14.37 o
   8   1   8         19.10         14.67         3.76 o
   9   1   8          0.49          9.07         3.40 o
  10   1   8         13.05         11.77         3.58 o
  11   1   8         25.22         21.51         4.52 o
  12   1   8         12.86          9.00         4.00 o
  13   1   8         43.44         25.10         4.94 o
  14   1   8          4.14          2.85         3.53 o
  15   1   8          0.71          6.62         3.77 o
  16   1   8          0.21          4.90         4.16 o
  17   1   8          3.50          2.93         3.72 o
  18   1   8          8.75          4.55         3.91 o
   0   2   8        469.16        426.36        49.68 o
   1   2   8         20.17         28.07         2.68 o
   2   2   8         28.41         50.21         7.47 o
   3   2   8         71.30         79.02         6.03 o
   4   2   8          0.87          4.50         2.25 o
   5   2   8          0.92          7.23         2.04 o
   6   2   8          0.90         12.44         4.10 o
   7   2   8         15.69         18.27         3.68 o
   8   2   8        328.08        367.92        38.38 o
   9   2   8          7.23         33.61         4.80 o
  10   2   8         53.28        104.24         8.97 o
  11   2   8          1.62          5.33         3.30 o
  12   2   8         40.83         31.73         5.11 o
  13   2   8         21.85         12.26         3.89 o
  14   2   8         11.32         11.75         3.72 o
  15   2   8          4.30          5.46         3.30 o
  16   2   8         26.98         12.26         4.10 o
  17   2   8          1.76          1.09         3.11 o
  18   2   8          8.35          5.90         3.63 o
   1   3   8         37.03         34.42         3.52 o
   2   3   8          8.86         17.76         2.50 o
   3   3   8         34.83         27.64         2.38 o
   4   3   8         24.39         22.06         6.37 o
   5   3   8         18.18         14.93         3.20 o
   6   3   8          8.33         40.56        12.85 o
   7   3   8        244.12        178.09        16.30 o
   8   3   8          3.62         30.57        13.12 o
   9   3   8          3.66         10.90         3.29 o
  10   3   8          3.01          7.35         9.00 o
  11   3   8         29.16         25.90         4.56 o
  12   3   8         24.42         32.49         5.00 o
  13   3   8         75.45         73.76         7.30 o
  14   3   8          2.33          6.60         3.31 o
  15   3   8          8.65          4.78         3.39 o
  16   3   8          0.00         -0.26         2.98 o
  17   3   8         13.55          4.18         3.31 o
  18   3   8          9.97          2.19         3.25 o
   0   4   8          0.64          3.07         1.99 o
   1   4   8         28.62         29.87         5.28 o
   2   4   8         31.97         19.97         3.36 o
   3   4   8         20.20         30.21         6.97 o
   4   4   8          3.77         12.22         3.50 o
   5   4   8          2.45          5.81         1.91 o
   6   4   8          6.09          3.87         2.19 o
   7   4   8         31.99         23.52         4.05 o
   8   4   8         63.66         87.65        19.63 o
   9   4   8         10.00         16.28         4.90 o
  10   4   8          0.27          5.46         3.27 o
  11   4   8          2.61         10.45         5.27 o
  12   4   8         15.11         18.09         4.27 o
  13   4   8          3.91          7.99         3.38 o
  14   4   8          0.01          3.53         3.22 o
  15   4   8          0.93          0.41         2.95 o
  16   4   8          0.45          1.20         3.11 o
  17   4   8          0.80          3.78         3.75 o
  18   4   8          0.04          5.07         3.76 o
   1   5   8         65.29         52.19        10.96 o
   2   5   8          1.05         27.83        11.48 o
   3   5   8          4.58         16.87         4.09 o
   4   5   8          0.29          9.26         3.44 o
   5   5   8          1.10         52.64        23.84 o
   6   5   8         22.26         44.21         4.75 o
   7   5   8        804.86        706.56        38.16 o
   8   5   8         15.49         26.28         4.40 o
   9   5   8          5.25         21.95         4.32 o
  10   5   8         28.43         46.81         8.08 o
  11   5   8        108.21         71.29         7.49 o
  12   5   8         75.17         55.70         8.31 o
  13   5   8        130.96         85.23         8.16 o
  14   5   8         10.89         15.43         4.24 o
  15   5   8          6.83          8.15         3.60 o
  16   5   8          7.93          1.53         3.21 o
  17   5   8         38.73         35.33         5.73 o
  18   5   8          2.12          5.22         3.83 o
   0   6   8        212.62        229.94        19.97 o
   1   6   8         14.76         37.10         3.03 o
   2   6   8         23.06         18.13         2.29 o
   3   6   8          1.51         30.44         4.35 o
   4   6   8          4.40         10.95         2.10 o
   5   6   8          8.08          9.30         4.30 o
   6   6   8          4.44          4.58         2.09 o
   7   6   8         21.51         26.37         4.42 o
   8   6   8        253.67        273.68        17.35 o
   9   6   8         46.42         74.88         7.18 o
  10   6   8         29.94         45.43         5.97 o
  11   6   8         14.19         15.46         6.60 o
  12   6   8         45.11         85.95        16.26 o
  13   6   8          1.48          4.54         3.55 o
  14   6   8          4.95          6.10         3.55 o
  15   6   8          1.14          5.11         3.62 o
  16   6   8         27.95         11.21         4.39 o
  17   6   8          1.82          1.07         3.59 o
   1   7   8         41.32         27.09         4.31 o
   2   7   8         39.14         43.17         6.39 o
   3   7   8         12.51         25.45         3.69 o
   4   7   8        542.58        561.28        29.09 o
   5   7   8         62.33        120.20        20.85 o
   6   7   8         60.80         48.29         6.44 o
   7   7   8          6.35         12.96         2.99 o
   8   7   8         12.05          6.82         3.30 o
   9   7   8          1.07          1.09         3.02 o
  10   7   8         16.78         15.05         4.00 o
  11   7   8          8.41          6.88         3.71 o
  12   7   8         79.69        108.35         9.37 o
  13   7   8          7.63         19.04         4.33 o
  14   7   8          0.70         19.30         4.51 o
  15   7   8          7.14         16.78         4.60 o
  16   7   8         11.87         11.49         4.97 o
  17   7   8          8.02          3.50         3.83 o
   0   8   8         77.76        301.86        17.95 o
   1   8   8       2234.95       2490.75        95.19 o
   2   8   8          8.11         35.00         4.78 o
   3   8   8         55.64         63.13         4.87 o
   4   8   8         15.81         46.31        10.51 o
   5   8   8          4.06         18.60         3.51 o
   6   8   8         51.74         73.12         9.33 o
   7   8   8         20.62         75.86        23.75 o
   8   8   8        103.99        116.10        11.21 o
   9   8   8        342.94        351.30        26.85 o
  10   8   8         21.71         36.47         5.28 o
  11   8   8         52.67         46.89         5.97 o
  12   8   8         59.26         47.77         6.10 o
  13   8   8          0.28         11.60         6.97 o
  14   8   8          0.99          6.69         3.76 o
  15   8   8          2.05          4.60         3.41 o
  16   8   8          3.60          8.38         3.99 o
   1   9   8         14.04          8.00         2.31 o
   2   9   8          0.41          9.21         4.62 o
   3   9   8          3.92          6.81         2.12 o
   4   9   8          1.18          3.42         2.12 o
   5   9   8          4.61         22.14         3.68 o
   6   9   8          6.10         19.86         3.72 o
   7   9   8          1.15         10.23         3.64 o
   8   9   8          5.23          6.16         3.34 o
   9   9   8          2.13          7.49         3.34 o
  10   9   8          0.14          6.59         3.38 o
  11   9   8         12.80          6.40         3.53 o
  12   9   8          2.68          3.69         3.23 o
  13   9   8          0.15          0.86         3.18 o
  14   9   8          5.56          2.96         3.45 o
  15   9   8          0.56         -0.76         3.23 o
  16   9   8          0.01          0.35         3.45 o
   0  10   8        342.02        344.71        20.48 o
   1  10   8        957.88        795.80        43.29 o
   2  10   8         17.37         31.68         6.32 o
   3  10   8          4.65         11.07         2.88 o
   4  10   8          2.39          9.46         2.71 o
   5  10   8          6.30          2.69         2.38 o
   6  10   8          5.20         16.73         4.03 o
   7  10   8          0.62         27.64        11.55 o
   9  10   8        260.83        283.30        20.55 o
  10  10   8        241.31        184.48        13.32 o
  11  10   8         41.50         35.04         8.35 o
  12  10   8         14.94         12.56         4.10 o
  13  10   8          3.71         11.93         4.18 o
  14  10   8          5.21          4.16         3.68 o
  15  10   8          5.01          3.93         3.85 o
   1  11   8          6.37         11.73         2.96 o
   2  11   8          3.13          6.65         2.45 o
   3  11   8          7.17         15.80         5.83 o
   4  11   8         82.35         88.50        12.53 o
   5  11   8         20.55         48.13        10.55 o
   6  11   8         22.83         27.06         4.31 o
   7  11   8          6.17          9.92         3.87 o
   8  11   8          0.00         17.43         8.41 o
   9  11   8          0.32         28.79        21.65 o
  10  11   8          3.30          2.27         3.29 o
  11  11   8          1.11          2.04         3.49 o
  12  11   8         13.35          2.70         3.64 o
  13  11   8          7.90         17.33         4.89 o
  14  11   8          4.70         22.11        15.47 o
  15  11   8          0.05          0.30         3.72 o
   0  12   8        144.81        136.23        10.72 o
   1  12   8        272.20        264.82        16.96 o
   2  12   8          2.79          8.56         2.56 o
   3  12   8         24.21         18.23         3.12 o
   4  12   8          2.59          1.92         2.39 o
   5  12   8          3.95          6.34         2.84 o
   6  12   8          5.36          4.44         3.06 o
   7  12   8         12.47         38.53        16.90 o
   8  12   8         19.47         30.65         7.08 o
   9  12   8         15.95         31.23         5.44 o
  10  12   8          1.92         11.35         4.17 o
  11  12   8          0.03          8.59         4.16 o
  12  12   8          1.06          0.91         3.75 o
  13  12   8          1.29          4.09         3.98 o
  14  12   8          8.40          5.77         4.26 o
   1  13   8         19.55         24.48         8.89 o
   2  13   8          0.79          5.85         2.55 o
   3  13   8         36.06         53.88         6.90 o
   4  13   8        272.48        201.81        11.44 o
   5  13   8         22.32         17.19         3.68 o
   6  13   8          1.79          5.49         4.16 o
   7  13   8        153.60        118.09        15.12 o
   8  13   8          1.55         19.70         5.31 o
   9  13   8          1.51          4.83         3.79 o
  10  13   8         16.26         22.34         5.46 o
  11  13   8         33.88         16.14         4.68 o
  12  13   8        128.86        154.75        19.92 o
  13  13   8        143.11        114.01        34.45 o
   0  14   8         51.98         55.08         6.93 o
   1  14   8         28.62         31.86         3.88 o
   2  14   8          3.58          8.90         2.86 o
   3  14   8         23.44         10.05         2.83 o
   4  14   8          1.32          1.32         2.50 o
   5  14   8          0.00          7.38         3.97 o
   6  14   8          2.65          2.54         3.15 o
   7  14   8          1.51         -1.03         3.89 o
   8  14   8          9.83         29.73        11.20 o
   9  14   8         13.88         12.59         4.68 o
  10  14   8          3.24          7.34         3.96 o
  11  14   8          1.17          6.05         4.08 o
  12  14   8          0.02          1.08         4.12 o
   1  15   8          2.49          3.56         2.65 o
   2  15   8          0.68          3.65         2.49 o
   3  15   8          5.82         20.31         3.58 o
   4  15   8         24.00         33.62         5.49 o
   5  15   8         20.42         20.98         5.87 o
   6  15   8          7.74          7.04         4.16 o
   7  15   8          7.10         17.26         4.99 o
   8  15   8          0.08          4.31         4.07 o
   9  15   8          1.52          2.27         3.97 o
  10  15   8          8.16         10.28         4.58 o
  11  15   8          3.74          0.38         4.67 o
   0  16   8          8.29         53.75         7.17 o
   1  16   8         16.61         25.15         4.65 o
   2  16   8          5.07          4.21         2.89 o
   3  16   8          0.46          3.22         2.72 o
   4  16   8          0.01          4.00         3.26 o
   5  16   8          0.55          7.26         3.77 o
   6  16   8          0.64         10.59         4.48 o
   7  16   8          8.07          5.26         4.10 o
   8  16   8          4.50          9.67         8.20 o
   9  16   8          2.94          6.59         5.78 o
   1  17   8          5.05          2.28         2.77 o
   2  17   8          0.44          4.82         3.04 o
   3  17   8          2.72          7.32         3.38 o
   4  17   8         14.15          6.51         3.47 o
   5  17   8          6.11         20.12         5.60 o
   6  17   8          3.45          8.37         4.66 o
   7  17   8          1.34          3.72         5.62 o
   0  18   8          4.63         10.24         4.62 o
   1  18   8         91.44         92.63        12.59 o
   2  18   8          0.98         -1.28         3.03 o
   3  18   8          0.14          3.04         3.56 o
   4  18   8          0.15          2.44         4.76 o
   1   0   9        260.64        345.94        27.33 o
   2   0   9        481.73        252.44        21.36 o
   3   0   9        171.50        122.33        15.67 o
   4   0   9       1193.14       1299.61       228.78 o
   6   0   9        878.38        388.25        31.55 o
   7   0   9        298.71        304.33        49.22 o
   8   0   9         36.36         82.81        10.51 o
   9   0   9          1.11        145.07        25.45 o
  10   0   9        110.68        120.81        13.64 o
  12   0   9          0.06        286.24        25.25 o
  13   0   9        138.92        199.25        19.64 o
  15   0   9         24.28        236.86        22.63 o
  16   0   9         25.67         65.44        10.69 o
  17   0   9         39.06         84.56        12.18 o
   0   1   9        786.11        553.69        57.59 o
   1   1   9         15.46         30.28         2.72 o
   2   1   9         27.51         45.69         7.06 o
   3   1   9          5.91          7.15         2.42 o
   4   1   9          2.50         16.65         6.67 o
   5   1   9          0.36          7.80         3.27 o
   6   1   9          6.13          9.10         3.15 o
   7   1   9          2.24         51.99        29.47 o
   8   1   9         76.88         55.25         6.13 o
   9   1   9          2.41          7.96         3.57 o
  10   1   9        139.10        118.59        13.23 o
  11   1   9          3.15          3.81         5.06 o
  12   1   9          3.47         32.36        11.10 o
  13   1   9          5.95          3.68         3.65 o
  14   1   9          3.66          7.91         4.06 o
  15   1   9          0.11         11.23         4.69 o
  16   1   9          4.80          5.84         4.15 o
  17   1   9          0.27          7.79         4.26 o
   1   2   9         29.94         21.30         4.28 o
   2   2   9         13.71         59.98        19.22 o
   3   2   9          1.17         28.23         7.92 o
   4   2   9        114.70        126.39         7.94 o
   5   2   9         26.00         31.47         4.72 o
   6   2   9         18.89         44.82         9.92 o
   7   2   9         85.46         57.27         6.01 o
   8   2   9          0.44          2.09         3.08 o
   9   2   9          1.27          4.16         3.58 o
  10   2   9          8.05          5.83         3.12 o
  11   2   9          0.88          2.91         3.00 o
  12   2   9         31.81         21.69         4.47 o
  13   2   9         10.06          5.88         3.48 o
  14   2   9          2.53         -0.03         3.10 o
  15   2   9         10.16          9.39         3.92 o
  16   2   9          2.90          0.07         3.20 o
  17   2   9          5.38          2.79         3.68 o
   0   3   9        173.03        203.60        12.61 o
   1   3   9         52.57         49.08         4.89 o
   2   3   9         19.35         48.28         7.24 o
   3   3   9         14.24         21.21         4.10 o
   4   3   9          0.00          5.01         1.90 o
   5   3   9         13.14         15.86         5.07 o
   6   3   9          0.22          5.61         4.10 o
   7   3   9         52.29         55.79         7.53 o
   8   3   9         22.30         23.28         4.31 o
   9   3   9        130.39         78.94        22.06 o
  11   3   9         21.88         30.62         4.91 o
  12   3   9         44.96         47.97         5.93 o
  13   3   9          2.34          3.73         3.30 o
  14   3   9          4.43          2.96         3.10 o
  15   3   9          1.08         -0.28         3.06 o
  16   3   9          0.76         -0.96         2.97 o
  17   3   9         40.13         23.93         5.10 o
   1   4   9          3.93          3.96         1.68 o
   2   4   9          4.38         10.68         1.90 o
   3   4   9          1.77         11.93         2.75 o
   4   4   9          0.12          8.98         4.53 o
   5   4   9          0.15         13.98         5.03 o
   6   4   9         31.40         31.48         5.42 o
   7   4   9          2.93          9.48         3.44 o
   8   4   9         15.22          8.60         3.42 o
   9   4   9          2.18          3.56         3.19 o
  10   4   9          2.07          3.76         3.28 o
  11   4   9          3.45         10.25         3.50 o
  12   4   9         13.04         13.56         3.92 o
  13   4   9          0.77          1.36         2.87 o
  14   4   9         11.72          9.13         3.68 o
  15   4   9          0.68          1.40         3.26 o
  16   4   9          0.07          4.49         3.55 o
  17   4   9          0.20          2.85         3.60 o
   1   5   9        303.00        403.61        18.50 o
   2   5   9         89.81        193.14        18.97 o
   3   5   9         22.02         27.23         3.40 o
   4   5   9          9.66          7.31         2.13 o
   5   5   9          7.77          6.88         2.43 o
   6   5   9          5.47         16.03         5.09 o
   7   5   9          0.74         19.37         4.21 o
   8   5   9        307.86        432.09        77.74 o
   9   5   9        173.23        294.48        26.18 o
  10   5   9       1127.12       1181.91       100.33 o
  11   5   9          5.45         17.54         5.05 o
  12   5   9         67.47         88.77         8.82 o
  13   5   9         14.51         16.11         5.03 o
  14   5   9         38.38         34.63         5.59 o
  15   5   9          2.86          4.99         3.56 o
  16   5   9         43.68         25.58         5.17 o
   1   6   9          0.00         13.69         2.76 o
   2   6   9          7.40         12.59         4.07 o
   3   6   9          1.21         45.47        76.07 o
   4   6   9         18.46         64.81        31.80 o
   5   6   9         10.50         21.86         3.53 o
   6   6   9          6.78          1.33         3.83 o
   7   6   9         21.56         12.23         3.65 o
   8   6   9         12.87         19.13         4.18 o
   9   6   9          1.33          9.86         7.66 o
  10   6   9         19.66         31.04         5.09 o
  11   6   9          0.03          6.28         3.35 o
  12   6   9          1.10         16.99         6.36 o
  13   6   9          4.20         19.05         4.45 o
  14   6   9         14.13         42.59        18.24 o
  15   6   9          5.64          3.85         3.68 o
  16   6   9          0.98          1.08         4.38 o
   0   7   9          6.41         22.65         8.34 o
   1   7   9         53.29         64.91        13.08 o
   2   7   9          3.50         20.51         3.43 o
   3   7   9         13.67         15.03         2.72 o
   4   7   9          6.63          6.14         2.30 o
   5   7   9          1.69          9.65         2.84 o
   6   7   9          9.84         11.24         3.60 o
   7   7   9          2.78          4.16         3.12 o
   8   7   9         56.87         49.74         5.89 o
   9   7   9          2.35          4.54         3.18 o
  10   7   9         25.61         22.18         6.33 o
  11   7   9          0.73          1.30         3.00 o
  12   7   9          3.76          7.84         3.57 o
  13   7   9          0.28         13.63         4.20 o
  14   7   9          7.31          8.57         3.92 o
  15   7   9          0.00          0.26         3.74 o
  16   7   9         21.56         14.03         5.21 o
   1   8   9         12.80         25.07         2.82 o
   2   8   9        157.56        192.48         8.98 o
   3   8   9         75.65         61.02         7.56 o
   4   8   9         60.29        143.08        27.65 o
   5   8   9        183.24        266.95        41.55 o
   6   8   9        387.40        370.71        46.55 o
   7   8   9         60.89         48.48         6.10 o
   8   8   9          0.54          5.47         3.26 o
   9   8   9          5.14          6.41         3.27 o
  10   8   9          3.88          5.12         3.25 o
  11   8   9          4.01          2.17         3.11 o
  12   8   9        189.90        180.57        13.21 o
  13   8   9         53.28         20.68         4.88 o
  14   8   9         92.49         82.42         8.60 o
  15   8   9          1.79          8.85         4.06 o
   0   9   9         22.64         36.56         6.63 o
   1   9   9          7.89         11.47         2.43 o
   2   9   9          1.43          9.11         2.42 o
   3   9   9          2.06         28.62         6.57 o
   4   9   9          3.27          4.72         2.50 o
   5   9   9          2.67          2.88         2.70 o
   6   9   9          0.25          6.24         3.05 o
   7   9   9          3.15         11.10         3.63 o
   8   9   9          4.33          7.52         3.36 o
   9   9   9          9.73          3.41         3.24 o
  10   9   9         35.67         47.00        11.80 o
  11   9   9          3.31          1.31         3.62 o
  12   9   9          5.28          6.22         3.61 o
  13   9   9          0.13          1.51         3.36 o
  14   9   9          0.54          2.38         3.61 o
  15   9   9          0.73         -0.95         3.24 o
   1  10   9         73.16         39.87         6.41 o
   2  10   9         66.32         65.23         5.47 o
   3  10   9         15.94         58.47        15.83 o
   4  10   9        428.55        388.01        24.88 o
   5  10   9        593.53        688.03        46.11 o
   6  10   9        240.32        223.58        15.76 o
   7  10   9         15.83         45.86         8.43 o
   8  10   9          8.11          8.41         3.59 o
   9  10   9          5.77          6.14         3.52 o
  10  10   9          6.58          4.88         3.47 o
  11  10   9          0.33         11.81        10.22 o
  12  10   9          0.79          3.84         3.49 o
  13  10   9          8.20         12.85         4.49 o
  14  10   9          3.98          2.10         3.87 o
   0  11   9          1.79         18.03         8.35 o
   1  11   9         22.69         20.28         4.52 o
   2  11   9         13.31         14.49         4.01 o
   3  11   9          5.95          8.70         2.64 o
   4  11   9          1.78          9.70         3.03 o
   5  11   9          5.20          5.08         2.89 o
   6  11   9          0.82          2.34         3.10 o
   7  11   9          0.12         11.78         5.53 o
   8  11   9         34.65         33.98         5.55 o
   9  11   9         29.82         17.63         4.47 o
  10  11   9          0.65          2.81         3.46 o
  11  11   9          0.30          2.35         3.93 o
  12  11   9         20.71         19.42         4.89 o
  13  11   9          0.15          1.27         3.93 o
   1  12   9          3.73          5.18         3.00 o
   2  12   9          8.33         13.96         3.35 o
   3  12   9          8.67         14.61         2.87 o
   4  12   9        127.21        109.84        13.88 o
   5  12   9          2.39         17.70         6.23 o
   6  12   9          0.24         12.75         6.95 o
   7  12   9          4.48          2.82         3.58 o
   8  12   9          2.71         10.43         5.36 o
   9  12   9          0.28          4.31         3.68 o
  10  12   9          7.65          4.21         3.56 o
  11  12   9          0.04          4.83         3.73 o
  12  12   9        113.67         92.66        20.30 o
   0  13   9         19.86         23.20         4.92 o
   1  13   9         51.19         81.66        10.76 o
   2  13   9         35.55         26.53         3.49 o
   3  13   9         40.58         45.32         7.48 o
   4  13   9          0.07          0.41         2.55 o
   5  13   9         17.65         17.85         3.68 o
   6  13   9          0.18          3.62         3.32 o
   7  13   9         25.87         59.54        10.66 o
   8  13   9        127.36        113.10        11.03 o
   9  13   9        120.52        148.69        35.32 o
  10  13   9         20.91         52.04        19.21 o
  11  13   9         46.72         46.14         7.10 o
   1  14   9          6.44          6.03         2.65 o
   2  14   9          0.85          5.51         3.04 o
   3  14   9          8.54         10.11         2.82 o
   4  14   9         37.84         29.25         4.59 o
   5  14   9          9.83         11.18         3.30 o
   6  14   9          3.47          4.30         3.79 o
   7  14   9          1.42          8.13         4.06 o
   8  14   9          2.05          0.35         3.81 o
   9  14   9          0.04          0.66         3.67 o
  10  14   9          1.65          3.36         4.88 o
   0  15   9         23.43         48.67         6.69 o
   1  15   9          7.61          7.28         3.42 o
   2  15   9         12.50         11.51         3.07 o
   3  15   9          0.18          2.89         2.66 o
   4  15   9          0.10          8.78         3.08 o
   5  15   9          4.63          4.57         2.99 o
   6  15   9          7.63         14.01         5.11 o
   7  15   9          2.65          3.02         4.19 o
   8  15   9          3.53         21.19         8.68 o
   9  15   9         10.72          3.36         5.71 o
   1  16   9          0.58         -0.61         2.66 o
   2  16   9          1.90          8.93         3.13 o
   3  16   9          9.10         10.64         3.45 o
   4  16   9          1.70          7.85         3.75 o
   5  16   9         10.59          9.71         3.67 o
   6  16   9         12.91         18.06         4.91 o
   7  16   9          2.10         14.71         6.15 o
   0  17   9          6.08         11.46         4.99 o
   1  17   9          0.93         -1.04         2.86 o
   2  17   9          1.61          2.09         3.38 o
   3  17   9          0.07          1.68         2.88 o
   4  17   9          0.31          1.00         3.34 o
   0   0  10        185.00        154.01        14.47 o
   1   0  10        844.67       1630.01        82.97 o
   2   0  10        125.86        129.64        33.41 o
   3   0  10         36.60         49.23         5.65 o
   5   0  10          7.25         70.13         9.49 o
   7   0  10         96.25        168.39        40.95 o
   8   0  10        266.91        206.60        19.41 o
   9   0  10         15.07        117.35        13.32 o
  10   0  10        338.18        178.80        31.28 o
  11   0  10        181.08        118.64        13.79 o
  14   0  10          6.30         78.54        11.48 o
   1   1  10         53.05         77.78        21.37 o
   2   1  10          0.87          7.88         2.80 o
   3   1  10         57.15         85.12        47.34 o
   4   1  10         25.84         44.44         5.25 o
   5   1  10        462.63        330.88        27.96 o
   6   1  10          2.67         22.19         4.13 o
   7   1  10          0.07          9.02         8.27 o
   8   1  10          6.38         10.09         3.69 o
   9   1  10          0.22          7.88         4.86 o
  10   1  10          0.70          3.45         3.33 o
  11   1  10          2.55          9.67         5.55 o
  12   1  10         15.65         12.27         4.01 o
  13   1  10         20.99         22.27         6.43 o
  14   1  10          0.00         -0.85         3.37 o
  15   1  10          0.51         13.03         4.36 o
  16   1  10          2.79         -0.03         3.87 o
   0   2  10        198.35        219.29        32.04 o
   1   2  10         71.12        148.27        47.43 o
   2   2  10          0.00         16.56         6.43 o
   3   2  10         23.91         18.14         3.21 o
   4   2  10          0.00         14.35         7.05 o
   5   2  10          6.24          6.16         3.61 o
   6   2  10          0.00          5.32         3.20 o
   7   2  10          4.12          8.38         3.21 o
   8   2  10         37.10         78.84        16.96 o
   9   2  10         10.84         22.55         4.36 o
  10   2  10         79.10         65.70         6.85 o
  11   2  10          0.18          5.43         3.29 o
  12   2  10          2.25          7.15         3.65 o
  13   2  10          9.59          8.61         3.66 o
  14   2  10          1.04          2.81         3.14 o
  15   2  10          1.09         -0.40         3.30 o
  16   2  10          3.33         -1.85         3.78 o
   1   3  10         33.31         34.52         2.92 o
   2   3  10          8.30         36.58         6.40 o
   3   3  10          0.26         13.42         5.19 o
   4   3  10         30.00         35.17         4.05 o
   5   3  10        179.72        101.21        21.33 o
   6   3  10          0.16         29.47         5.84 o
   7   3  10         28.03         16.64         3.80 o
   8   3  10         32.59         31.82         4.71 o
   9   3  10          6.33         12.59         6.78 o
  10   3  10          0.06          1.60         4.02 o
  11   3  10          0.91          7.34         3.37 o
  12   3  10         10.27          1.33         2.80 o
  13   3  10         15.32         11.21         3.81 o
  14   3  10          6.63          2.12         3.36 o
  15   3  10          3.75          6.82         3.75 o
  16   3  10          3.79          3.84         3.74 o
   0   4  10         59.74         45.74         5.31 o
   1   4  10         54.39         68.26         4.28 o
   2   4  10          0.34         19.59        10.93 o
   3   4  10          0.95          9.20         2.37 o
   4   4  10          2.79          8.72         2.91 o
   5   4  10          0.82         14.46         3.90 o
   6   4  10          3.37         10.77         3.75 o
   7   4  10          0.23          4.18         3.18 o
   8   4  10         31.08         14.64         3.91 o
   9   4  10         12.22         10.50         3.54 o
  10   4  10         19.86         17.76         5.90 o
  11   4  10         32.80         11.25         4.66 o
  12   4  10          0.16          1.56         2.86 o
  13   4  10          1.96          1.17         3.05 o
  14   4  10          0.50          6.41         3.48 o
  15   4  10          0.04          1.85         3.61 o
   1   5  10        385.77        449.95        18.62 o
   2   5  10         45.27        116.55         7.71 o
   3   5  10        120.20        165.84        12.27 o
   4   5  10        513.29        622.37        30.41 o
   6   5  10         68.04        304.87        26.90 o
   7   5  10         16.15         40.95         5.55 o
   8   5  10         58.85         63.70         9.69 o
   9   5  10         18.62         33.12         5.05 o
  10   5  10         10.65          5.02         3.18 o
  11   5  10          4.11          7.01         3.72 o
  12   5  10         83.02         41.51         7.86 o
  13   5  10          7.99         17.82         4.82 o
  14   5  10          9.88          3.98         3.54 o
  15   5  10         14.19         10.79         4.33 o
   0   6  10        271.48        152.14        12.09 o
   1   6  10          0.26         62.63        19.08 o
   2   6  10          0.43          7.66         2.24 o
   3   6  10          5.00         11.55         2.72 o
   4   6  10         10.94         10.73         2.99 o
   5   6  10          5.85         11.50         3.87 o
   6   6  10          0.00          8.64         3.69 o
   7   6  10          0.82          6.97         3.47 o
   8   6  10         56.45         91.42        25.32 o
   9   6  10          0.04         38.94        11.53 o
  10   6  10         41.08         67.99        11.51 o
  11   6  10          0.75          9.97         3.82 o
  12   6  10          1.01          5.49         3.71 o
  13   6  10          3.13          7.08         4.36 o
  14   6  10          0.72         -2.59         3.23 o
  15   6  10          0.00         -1.11         4.14 o
   1   7  10          0.00         12.59         2.58 o
   2   7  10          0.00         19.00         8.07 o
   3   7  10         12.37         31.40        12.21 o
   4   7  10        196.33        197.43        13.31 o
   5   7  10          8.93         34.70         5.17 o
   6   7  10          8.29         12.77         4.27 o
   7   7  10          3.31          9.05         3.91 o
   8   7  10          1.70          6.56         3.20 o
   9   7  10          0.04          8.06         3.38 o
  10   7  10         10.98          5.83         3.40 o
  11   7  10          7.06         24.32         7.03 o
  12   7  10         74.47         71.06         7.77 o
  13   7  10         44.88         29.32         5.50 o
  14   7  10         12.43          6.39         4.23 o
   0   8  10        296.17        227.70        20.60 o
   1   8  10        132.51        177.24        12.19 o
   2   8  10         16.69         17.35         4.47 o
   3   8  10          0.09         22.71         5.99 o
   4   8  10          3.43          5.70         3.18 o
   5   8  10          9.36         11.16         4.63 o
   6   8  10         14.27         13.73        10.49 o
   7   8  10        256.51        264.79        17.08 o
   8   8  10         72.25         70.68         7.40 o
   9   8  10        108.90        110.46         9.51 o
  10   8  10          8.02          7.01         3.63 o
  11   8  10        166.38        211.02        26.73 o
  12   8  10          9.61         20.15         4.87 o
  13   8  10         25.97         12.36         4.20 o
  14   8  10          3.53          2.20         4.94 o
   1   9  10          0.00          5.67         2.37 o
   2   9  10          1.37          6.42         2.39 o
   3   9  10          1.64          4.92         2.58 o
   4   9  10          3.56          9.23         3.16 o
   5   9  10         61.78         70.14        10.23 o
   6   9  10          1.18          8.42         3.57 o
   7   9  10          1.43         16.86         8.53 o
   8   9  10          1.93          3.71         3.26 o
   9   9  10          2.93          2.35         3.46 o
  10   9  10          0.22          3.83         3.35 o
  11   9  10          2.19          5.16         3.83 o
  12   9  10          2.39          0.62         3.12 o
  13   9  10          0.45          3.80         3.53 o
   0  10  10        142.09        167.02        25.74 o
   1  10  10        170.21        171.71         8.48 o
   2  10  10         69.77         72.93        15.46 o
   3  10  10         22.92         25.48         8.50 o
   4  10  10          9.65         18.29         3.55 o
   5  10  10          0.03          6.01         3.57 o
   6  10  10         59.31         52.35         6.46 o
   7  10  10          8.55          4.97         3.69 o
   8  10  10          0.01         37.74        16.87 o
   9  10  10         18.10         22.05         6.89 o
  10  10  10          3.90         16.61         4.49 o
  11  10  10         31.25         34.49         5.77 o
  12  10  10          0.00          4.04         3.58 o
  13  10  10          3.09          6.53         6.23 o
   1  11  10          4.21          8.56         2.59 o
   2  11  10          3.53         21.09        12.06 o
   3  11  10          0.02          8.25         4.51 o
   4  11  10          0.00          2.57         2.71 o
   5  11  10          3.25         49.27        18.69 o
   6  11  10          0.12          6.60         3.62 o
   7  11  10         20.54         16.80         4.45 o
   8  11  10          1.01          4.58         3.51 o
   9  11  10          1.26          1.51         3.49 o
  10  11  10          0.35          5.24         4.82 o
  11  11  10          2.69          4.65         3.95 o
  12  11  10          3.71         -1.06         4.61 o
   0  12  10        136.56        105.42        13.24 o
   1  12  10         25.07         37.45         5.11 o
   2  12  10          0.83          1.61         2.38 o
   3  12  10         15.24         25.81         3.75 o
   4  12  10          0.26          2.84         2.88 o
   5  12  10         12.17          8.51         3.59 o
   6  12  10          2.00         -0.48         3.53 o
   7  12  10         46.62         70.37        13.86 o
   8  12  10         27.24         23.34         5.00 o
   9  12  10        110.01        102.94        14.03 o
  10  12  10          1.74          6.15         4.09 o
  11  12  10         32.22         14.09         9.33 o
   1  13  10          8.28         13.92         2.96 o
   2  13  10          2.53          8.42         2.81 o
   3  13  10          0.97         11.46         3.90 o
   4  13  10         24.82         41.39        11.23 o
   5  13  10        103.67         90.87         7.86 o
   6  13  10          9.29         26.13         5.23 o
   7  13  10         53.62         44.82         6.59 o
   8  13  10         14.40         19.37         5.05 o
   9  13  10          5.78         16.55         6.47 o
   0  14  10          4.02          1.06         3.52 o
   1  14  10          3.10          2.94         2.54 o
   2  14  10          0.40          2.96         2.67 o
   3  14  10          0.40          3.29         2.87 o
   4  14  10          0.83          1.27         2.95 o
   5  14  10          2.82         -1.11         3.06 o
   6  14  10          0.45          1.16         3.49 o
   7  14  10          0.19         12.13         7.70 o
   8  14  10          0.27          6.54         5.35 o
   1  15  10          0.26          5.27         2.70 o
   2  15  10          1.90          6.93         2.87 o
   3  15  10          8.17         21.24        10.38 o
   4  15  10          0.00          6.17         3.04 o
   5  15  10          0.57          2.81         3.62 o
   6  15  10         12.87          7.94         4.34 o
   0  16  10          0.31          1.80         4.01 o
   1  16  10          0.51         15.58         5.29 o
   2  16  10          2.52          5.74         2.94 o
   3  16  10          3.15         16.14         6.60 o
   1   0  11        241.56        297.75        30.91 o
   2   0  11         31.61        133.80        18.03 o
   3   0  11        434.16        409.86        33.12 o
   6   0  11         83.92        119.56        21.61 o
   7   0  11        128.84        217.16        20.37 o
   8   0  11         38.12        157.08        31.01 o
  10   0  11          7.50        115.66        14.69 o
  11   0  11         24.22        102.08        19.11 o
  12   0  11        241.93        165.14        25.63 o
  13   0  11        487.71        405.71        34.53 o
  14   0  11         43.60         71.38        20.62 o
   0   1  11        191.89        156.61        14.88 o
   1   1  11          9.49         30.74         6.56 o
   2   1  11         26.97         22.89         3.02 o
   3   1  11         16.41          8.85         3.16 o
   4   1  11          6.96         15.88         3.88 o
   5   1  11          0.06          8.99         3.48 o
   6   1  11         27.44         20.99         4.27 o
   7   1  11          9.87         15.38         3.98 o
   8   1  11          1.43          8.58         5.30 o
   9   1  11          1.85          6.58         4.35 o
  10   1  11         10.29         16.85         4.27 o
  11   1  11         10.25         11.67         4.01 o
  12   1  11          1.77         11.28         4.19 o
  13   1  11          0.02          6.46         3.98 o
  14   1  11          2.27          7.23         4.13 o
   1   2  11         52.88         32.24         3.40 o
   2   2  11          2.60         13.79         5.32 o
   3   2  11         53.93         41.60         5.02 o
   4   2  11         24.93         72.81         6.91 o
   5   2  11        250.37        190.68        15.50 o
   6   2  11          0.03         14.26         3.91 o
   7   2  11          2.85          2.13         2.84 o
   8   2  11          0.94          3.57         3.06 o
   9   2  11          0.50          6.20         3.64 o
  10   2  11          0.26          4.39         3.24 o
  11   2  11          0.02          3.46         3.38 o
  12   2  11         23.25         15.66         4.26 o
  13   2  11         44.31         22.62         4.90 o
  14   2  11          1.02          5.74         5.58 o
   0   3  11        246.59        225.78        18.63 o
   1   3  11         36.05         54.93         8.31 o
   2   3  11         53.89         55.12         5.95 o
   3   3  11         12.79         14.33         3.49 o
   4   3  11          4.89         23.55         7.57 o
   5   3  11          9.58         12.80         8.14 o
   6   3  11         12.21         14.05         3.61 o
   7   3  11          8.33          7.88         4.41 o
   8   3  11          1.57          5.41         4.00 o
   9   3  11          7.73          6.92         4.27 o
  10   3  11          0.18          7.54         3.34 o
  11   3  11          0.07          4.44         3.41 o
  12   3  11         11.14          7.54         3.74 o
  13   3  11          6.75         -0.11         3.33 o
  14   3  11          2.19          4.08         4.76 o
   1   4  11          0.36         11.21         2.59 o
   2   4  11          3.29          9.22         2.57 o
   3   4  11         15.48          8.48         2.84 o
   4   4  11         26.94         31.81         4.79 o
   5   4  11         50.80         55.27         8.94 o
   6   4  11         16.73         12.81         3.76 o
   7   4  11          3.11          4.87         3.19 o
   8   4  11          1.19          2.71         2.90 o
   9   4  11          0.82          4.32         3.15 o
  10   4  11          0.42         -0.28         2.93 o
  11   4  11          4.85          2.81         3.07 o
  12   4  11          0.02          5.90         3.50 o
  13   4  11          2.85          3.07         3.45 o
  14   4  11          0.92          7.82         4.97 o
   0   5  11       1306.29       1404.42        82.18 o
   1   5  11          1.39        151.80        23.67 o
   2   5  11        312.13        385.76        21.54 o
   3   5  11        133.97        103.37         9.13 o
   4   5  11         67.49        115.86        13.09 o
   5   5  11          1.86          5.60         3.13 o
   6   5  11        168.24        130.70        10.21 o
   7   5  11          0.77         17.61         5.97 o
   8   5  11          0.05          9.29         3.49 o
   9   5  11         24.75         20.57         4.49 o
  10   5  11         10.93         20.85         4.56 o
  11   5  11          2.41          7.24         3.69 o
  12   5  11          3.87         11.90         4.05 o
  13   5  11          0.22          2.06         3.54 o
  14   5  11          6.85         11.71         5.72 o
   1   6  11         21.64         27.26         3.95 o
   2   6  11          0.03          3.33         2.28 o
   3   6  11         45.76         36.93         6.86 o
   4   6  11          2.51         29.48         6.68 o
   5   6  11        140.83        143.32        15.29 o
   6   6  11         16.18         33.81         7.21 o
   7   6  11          4.59          5.04         3.48 o
   8   6  11          1.24         17.42         5.57 o
   9   6  11          2.19          3.42         3.23 o
  10   6  11          0.07          0.02         3.35 o
  11   6  11          1.23         -0.90         3.39 o
  12   6  11          6.62         13.82         4.34 o
  13   6  11         38.21         15.20         7.47 o
   0   7  11         42.31        104.60         8.45 o
   1   7  11         66.49        112.09         9.30 o
   2   7  11          0.34          3.23         2.32 o
   3   7  11         23.80         29.09         3.94 o
   4   7  11          2.05          7.93         3.68 o
   5   7  11         18.41         18.26         5.69 o
   6   7  11          3.27          7.48         3.48 o
   7   7  11         20.38         19.55         4.24 o
   8   7  11          5.39         36.98        10.42 o
   9   7  11         63.94         55.99        14.87 o
  10   7  11          0.04          8.37         5.98 o
  11   7  11         47.39         28.48         5.44 o
  12   7  11          8.37          4.37         3.71 o
  13   7  11          0.05          4.90         5.19 o
   1   8  11          1.25          8.07         2.44 o
   2   8  11         28.46         10.56         2.77 o
   3   8  11          3.00         48.16        31.31 o
   4   8  11          3.52         13.93         5.92 o
   5   8  11          0.84         15.75         4.02 o
   6   8  11        126.11        131.28        23.73 o
   7   8  11          0.91         11.19         3.80 o
   8   8  11         55.87         56.39         6.67 o
   9   8  11         19.07         25.26         4.93 o
  10   8  11          1.55          8.82         3.80 o
  11   8  11          0.30          0.60         3.32 o
  12   8  11         71.61         47.14        24.01 o
   0   9  11         73.62         80.13         8.10 o
   1   9  11          2.80          8.33         2.56 o
   2   9  11         14.93         19.99         3.45 o
   3   9  11          1.90          4.28         2.80 o
   4   9  11          2.11          3.21         3.01 o
   5   9  11          5.66          1.88         3.23 o
   6   9  11          0.03          1.23         3.03 o
   7   9  11          8.50          5.82         3.39 o
   8   9  11         17.78         15.96         4.30 o
   9   9  11          0.00          6.86         4.53 o
  10   9  11          9.26         10.69         4.12 o
  11   9  11          0.32          0.32         3.46 o
   1  10  11          3.33          7.96         2.70 o
   2  10  11          4.26         10.81         3.10 o
   3  10  11          9.08         14.75         3.58 o
   4  10  11         13.45         32.63         9.62 o
   6  10  11          0.00         10.21         5.22 o
   7  10  11          4.26          8.54         5.31 o
   8  10  11          1.97          5.91         3.79 o
   9  10  11          1.28         -0.40         3.52 o
  10  10  11          0.62          4.71         4.63 o
  11  10  11          4.84          3.00         4.32 o
   0  11  11         21.00         96.75        13.23 o
   1  11  11          0.57         15.77         3.47 o
   2  11  11          0.43          2.14         2.52 o
   3  11  11          0.73          9.17         4.20 o
   4  11  11          0.82         16.14         3.74 o
   5  11  11          0.65          4.43         3.44 o
   6  11  11          3.13         11.32         4.22 o
   7  11  11          2.03          2.82         3.58 o
   8  11  11          1.14          8.14         3.98 o
   9  11  11          3.37         11.13         5.49 o
  10  11  11          2.85          5.23         5.46 o
   1  12  11          8.47          8.58         2.89 o
   2  12  11          4.53          7.67         2.87 o
   3  12  11         14.01         19.22         7.14 o
   4  12  11          3.54          6.81         3.32 o
   5  12  11         25.57         21.12         5.00 o
   6  12  11         26.66         23.07         5.18 o
   7  12  11          0.32          3.07         3.92 o
   8  12  11          9.73          4.33         3.79 o
   0  13  11        356.60        314.95        32.61 o
   1  13  11        152.70        129.92        16.23 o
   2  13  11         40.63         54.72        17.85 o
   3  13  11          2.57          7.07         3.65 o
   4  13  11          1.53          9.61         3.53 o
   5  13  11         24.21         18.28         4.67 o
   6  13  11         18.94         16.63         5.37 o
   7  13  11         21.19         27.55         7.00 o
   1  14  11          3.95          2.17         2.81 o
   2  14  11          1.80          1.96         2.73 o
   3  14  11          0.05          5.36         3.28 o
   4  14  11          0.58          8.84         3.77 o
   5  14  11          1.52          8.74         4.44 o
   0   0  12        443.40        257.22        31.49 o
   1   0  12         66.30        214.63        26.90 o
   2   0  12          0.04         93.22        11.29 o
   4   0  12        140.37         79.36        19.41 o
   5   0  12         10.20         70.75        23.61 o
   6   0  12         94.11        127.10        14.10 o
   9   0  12         61.55        101.93        27.54 o
  11   0  12        115.80        105.71        13.52 o
  12   0  12        185.99         84.06        12.33 o
  13   0  12          0.05         55.11        13.35 o
   1   1  12          0.12          4.08         2.19 o
   2   1  12          0.01          6.82         2.98 o
   3   1  12          9.70         15.39         4.45 o
   4   1  12          8.30          7.76         4.48 o
   5   1  12          0.99         16.45         9.60 o
   6   1  12         14.65         15.52         5.11 o
   7   1  12          1.28          2.29         3.28 o
   8   1  12          2.83          4.37         3.33 o
   9   1  12          3.86          1.36         3.30 o
  10   1  12          2.29          2.22         3.67 o
  11   1  12          3.01          5.12         3.71 o
  12   1  12          0.57          7.03         3.97 o
  13   1  12         16.92          4.33         5.41 o
   0   2  12         72.48         62.54        17.43 o
   1   2  12         11.49         42.20        19.88 o
   2   2  12          0.75         14.27         3.74 o
   3   2  12         15.47         15.08         3.71 o
   4   2  12         13.01         10.66         4.77 o
   5   2  12         10.09         10.41         3.51 o
   6   2  12         10.30         15.77         4.16 o
   7   2  12          8.14          6.07         3.27 o
   8   2  12         24.61         16.34         4.11 o
   9   2  12         22.77         15.30         4.10 o
  10   2  12          5.26          5.41         3.64 o
  11   2  12         27.70         12.73         4.31 o
  12   2  12          8.63          4.85         3.83 o
   1   3  12          0.08          6.63         2.35 o
   2   3  12          1.47          9.60         2.95 o
   3   3  12          0.61          6.57         2.85 o
   4   3  12         50.78         38.04         9.57 o
   5   3  12          6.67          9.89         3.34 o
   6   3  12         13.08         15.32         3.90 o
   7   3  12          3.37          9.79         4.87 o
   8   3  12          0.00          8.25         3.52 o
   9   3  12          9.12          2.09         3.00 o
  10   3  12          1.94          1.26         3.22 o
  11   3  12          0.28          3.67         3.65 o
  12   3  12          6.39          5.45         3.49 o
   0   4  12          4.70         15.58         4.92 o
   1   4  12         49.44         40.25         5.62 o
   2   4  12          0.53          6.08         2.91 o
   3   4  12          0.16          5.18         3.11 o
   4   4  12          3.21          4.74         3.07 o
   5   4  12          2.43          0.27         2.68 o
   6   4  12          0.59          1.87         3.00 o
   7   4  12          1.50          1.32         2.84 o
   8   4  12          1.19          7.77         3.31 o
   9   4  12          5.17          6.49         3.43 o
  10   4  12          1.50          0.60         3.20 o
  11   4  12          0.62          0.74         3.44 o
  12   4  12          2.26         -1.67         4.95 o
   1   5  12          0.14         10.98         2.61 o
   2   5  12          1.05         38.84         7.83 o
   3   5  12         46.20         41.97        14.70 o
   4   5  12         87.17         67.58         8.67 o
   5   5  12          0.39         28.55         4.66 o
   6   5  12         48.20         75.99         9.90 o
   7   5  12         23.75         26.93         4.89 o
   8   5  12          4.08          0.14         3.25 o
   9   5  12          2.22          3.91         3.14 o
  10   5  12          9.73          7.92         3.79 o
  11   5  12         19.92         12.15         4.29 o
  12   5  12          5.07          5.48         4.89 o
   0   6  12         15.73         33.77         6.90 o
   1   6  12         42.50         41.91         4.21 o
   2   6  12          0.64          1.91         2.40 o
   3   6  12          1.03          2.80         3.02 o
   4   6  12          5.26          7.49         3.17 o
   5   6  12          0.15         13.59         7.50 o
   6   6  12          4.32          7.79         3.55 o
   7   6  12          5.02          4.50         5.01 o
   8   6  12          0.07         14.67         5.79 o
   9   6  12          0.07          3.66         3.24 o
  10   6  12          0.51          6.52         3.86 o
  11   6  12          4.87          0.50         4.45 o
   1   7  12          9.80         11.29         3.47 o
   2   7  12          0.05          2.56         2.46 o
   3   7  12          1.96          5.68         2.96 o
   4   7  12          5.51          2.80         2.83 o
   5   7  12         18.40         11.59         3.68 o
   6   7  12         21.46         19.56         4.29 o
   7   7  12         11.77         12.74         4.86 o
   8   7  12          0.93          9.42         6.87 o
   9   7  12         15.35         10.12         3.99 o
  10   7  12          1.49          0.96         3.46 o
  11   7  12          0.24          4.41         5.11 o
   0   8  12         20.93         61.08         7.38 o
   1   8  12        187.62        237.76        19.35 o
   2   8  12          6.42         81.75        35.00 o
   3   8  12          3.23          2.50         4.12 o
   4   8  12         10.09          5.52         3.18 o
   5   8  12         10.80          4.03         3.30 o
   6   8  12          5.98          4.66         3.42 o
   7   8  12          2.71         21.18        10.59 o
   8   8  12         63.46         69.40        10.30 o
   9   8  12         11.05         10.49         4.00 o
  10   8  12          1.32          4.10         4.58 o
   1   9  12          4.28          4.08         2.47 o
   2   9  12          0.31          1.64         2.68 o
   3   9  12          1.86          6.73         4.91 o
   4   9  12          7.18         11.80         3.71 o
   5   9  12          0.31          8.97         3.52 o
   6   9  12          8.25         -1.67         2.96 o
   7   9  12          9.32          2.99         3.41 o
   8   9  12          0.91         -1.88         3.17 o
   9   9  12          2.96         -0.83         3.93 o
   0  10  12          7.63         33.95        10.46 o
   1  10  12          0.38         11.10         3.76 o
   2  10  12          1.17         10.37         3.33 o
   3  10  12         21.12         25.11         5.93 o
   4  10  12          6.29         12.93         4.01 o
   5  10  12          0.18          3.50         3.43 o
   6  10  12         11.65          3.13         3.34 o
   7  10  12          3.45          3.68         3.34 o
   8  10  12         21.91         23.39         5.49 o
   1  11  12          7.23          6.80         2.94 o
   2  11  12          0.56          2.27         3.03 o
   3  11  12          0.79          3.91         3.13 o
   4  11  12          4.95         15.06         5.62 o
   5  11  12          5.12         32.78        10.59 o
   6  11  12          1.02          7.34         4.14 o
   7  11  12          0.05          3.12         4.15 o
   0  12  12          1.29         37.86         6.77 o
   1  12  12        108.94         91.64         7.79 o
   2  12  12          0.32          3.76         3.17 o
   3  12  12          2.25          1.44         3.21 o
   4  12  12          0.26          1.24         3.52 o
   5  12  12         11.79         12.23         4.62 o
   1  13  12         13.02         15.82         3.46 o
   1   0  13          5.87        126.48        18.81 o
   3   0  13         18.33         73.09        10.07 o
   4   0  13         68.39        137.95        14.80 o
   5   0  13         34.58         91.37        16.12 o
   7   0  13        110.95         77.85        20.18 o
   8   0  13          6.62         75.25        17.02 o
  10   0  13          3.37         43.66         9.11 o
   0   1  13          4.96          5.77         4.22 o
   1   1  13         16.12         11.36         4.45 o
   2   1  13          0.13          2.27         2.70 o
   3   1  13          0.15          4.58         3.03 o
   4   1  13          0.27          5.70         3.07 o
   5   1  13          0.47          5.88         3.23 o
   6   1  13          2.13          3.98         3.71 o
   7   1  13          1.42          3.21         3.33 o
   8   1  13          8.97         13.76         4.31 o
   9   1  13          9.99          7.46         3.80 o
  10   1  13          0.26          2.75         3.86 o
   1   2  13          2.87          7.09         4.22 o
   2   2  13          1.20          5.73         2.91 o
   3   2  13          0.43          1.62         4.38 o
   4   2  13          1.24          6.98         4.59 o
   5   2  13          0.00          8.18         3.38 o
   6   2  13         20.88         22.10         4.45 o
   7   2  13          2.46          6.60         3.52 o
   8   2  13          1.03          2.99         3.33 o
   9   2  13          4.52          2.60         3.36 o
  10   2  13          6.92          3.20         3.89 o
   0   3  13          1.24          1.51         3.59 o
   1   3  13         14.83         13.28         4.91 o
   2   3  13          0.20         11.61         4.81 o
   3   3  13          0.14          7.90         3.07 o
   4   3  13          1.33          4.77         2.97 o
   5   3  13          0.02          8.53         3.21 o
   6   3  13          1.53          6.86         3.31 o
   7   3  13          3.32          5.90         4.37 o
   8   3  13         16.72         10.78         3.76 o
   9   3  13          2.01          3.75         3.39 o
  10   3  13          0.25          9.19         4.18 o
   1   4  13          0.35          5.35         4.19 o
   2   4  13          2.70         10.41         3.39 o
   3   4  13          5.39          4.15         3.09 o
   4   4  13          3.50          8.19         3.29 o
   5   4  13         11.67          7.34         3.24 o
   6   4  13          0.12          0.55         3.07 o
   7   4  13          3.48          2.47         3.11 o
   8   4  13          0.61          1.58         3.06 o
   9   4  13          2.43         -0.92         3.35 o
  10   4  13          2.14         -0.28         3.97 o
   0   5  13          1.70         85.33        35.66 o
   1   5  13        141.42        130.64        14.13 o
   2   5  13          0.13          8.72         4.02 o
   3   5  13          5.60         14.44         3.94 o
   4   5  13          1.30          7.55         3.52 o
   5   5  13          5.69          8.42         3.47 o
   6   5  13          5.67          8.52         3.75 o
   7   5  13          1.73          8.00         3.75 o
   8   5  13        103.08         84.91        15.27 o
   9   5  13         26.13         32.57         5.78 o
   1   6  13          2.71          8.21         3.60 o
   2   6  13          0.79          4.96         3.16 o
   3   6  13          7.12         18.94         8.44 o
   4   6  13         18.60         15.39         5.80 o
   5   6  13          3.28         21.58         6.50 o
   6   6  13         12.40         10.20         4.33 o
   7   6  13          1.31          4.74         3.52 o
   8   6  13          0.00          3.37         3.79 o
   0   7  13         13.68         53.04        12.16 o
   1   7  13         84.06         77.44         8.44 o
   2   7  13         10.94          8.85         3.56 o
   3   7  13          8.85          4.36         3.15 o
   4   7  13          1.07          1.68         2.91 o
   5   7  13          5.42          8.73         3.69 o
   6   7  13          3.22          6.32         3.52 o
   7   7  13         17.08         42.75         9.82 o
   8   7  13          1.03         19.25         6.73 o
   1   8  13          2.34          9.11         3.35 o
   2   8  13          4.96         14.84         3.94 o
   3   8  13         15.47          8.20         3.50 o
   4   8  13         56.81         76.57        14.67 o
   5   8  13          2.60         25.28         4.91 o
   6   8  13         52.15         72.76         7.75 o
   7   8  13         69.38         44.31         6.24 o
   0   9  13          0.08          3.36         4.53 o
   1   9  13          5.95          4.78         4.57 o
   2   9  13          8.17          3.96         3.23 o
   3   9  13          0.35          2.61         3.16 o
   4   9  13          0.35         -1.29         3.01 o
   5   9  13          1.07          2.92         3.48 o
   1  10  13          0.81          2.75         3.19 o
   2  10  13          0.57         12.71         4.30 o
   3  10  13          0.04          6.40         3.63 o
   1   0  14        191.96        108.31        17.51 o
   2   0  14         93.74        118.55        18.74 o
   4   0  14          1.40         26.90        11.23 o
   5   0  14          1.65         59.17        23.38 o
   6   0  14         50.14         49.90        11.68 o
   7   0  14         21.19         80.85        11.62 o
   1   1  14          0.15          5.54         8.58 o
   2   1  14          0.26         -1.08         3.90 o
   3   1  14          1.69          8.63         6.68 o
   4   1  14          4.88          5.19         3.18 o
   5   1  14          1.00          1.90         3.10 o
   6   1  14          2.48          7.16         3.73 o
   7   1  14          1.31          4.26         3.56 o
   1   2  14         42.10         24.07         6.06 o
   2   2  14          1.04         10.65         4.94 o
   3   2  14          3.17          4.03         3.04 o
   4   2  14          0.03          1.42         3.21 o
   5   2  14          0.63          2.58         3.35 o
   6   2  14          5.55         -0.17         3.25 o
   7   2  14          5.24          5.68         3.55 o
   1   3  14          0.75          2.06         3.94 o
   2   3  14          0.79          5.36         5.22 o
   3   3  14          6.81          5.86         3.16 o
   4   3  14         13.88          8.72         3.40 o
   5   3  14         10.55         14.70         7.18 o
   6   3  14          0.83          2.48         3.13 o
   1   4  14          0.10          4.47         4.36 o
   2   4  14          9.44          9.19         4.91 o
   3   4  14          0.11          0.93         2.95 o
   4   4  14          0.06          0.71         2.85 o
   5   4  14          0.07          2.26         2.93 o
   6   4  14          0.00          3.26         3.27 o
   1   5  14          4.54          1.42         5.82 o
   2   5  14          6.48         14.20         5.41 o
   3   5  14          1.20          5.51         3.25 o
   4   5  14          0.86          6.07         3.66 o
   5   5  14          4.56          9.66         3.88 o
   0   6  14         13.99         12.37         7.97 o
   1   6  14         10.84         13.84         5.31 o
   2   6  14          0.06         14.58         5.47 o
   3   6  14          2.10          1.43         3.16 o
   4   6  14          0.01         19.88        10.47 o
   1   7  14          1.87          2.52         4.11 o
   2   7  14          0.90          5.44         4.67 o
                                                
