# Supplementary material for: Improving data quality for three-dimensional electron diffraction by a post-column energy filter and a new crystal tracking method
Source: J Appl Crystallogr. 2022 Nov 29;55(Pt 6):1583–91. doi: 10.1107/S1600576722009633 (PMC9721325; doi:10.1107/S1600576722009633)
Supplement: Supplementary file 4 [file j-55-01583-sup4.zip › nb5321ZSM-5_unfiltered_EXTI_crystal1sup51.hkl]

#
# h,k,l, Fc-squared, Fo-squared, sigma(Fo-squared), status flag
#
data_ZSM-5_unfiltered_EXTI
_shelx_title ' '
_shelx_refln_list_code          4
_shelx_F_calc_maximum      254.69
_exptl_crystal_F_000       939.25
_reflns_d_resolution_high  0.9008

loop_
 _space_group_symop_operation_xyz
 'x, y, z'
 '-x, -y, -z'
 '-x+1/2, -y, z+1/2'
 'x+1/2, y, -z+1/2'
 '-x, y+1/2, -z'
 'x, -y+1/2, z'
 'x+1/2, -y+1/2, -z+1/2'
 '-x+1/2, y+1/2, z+1/2'

_cell_length_a    20.0220
_cell_length_b    19.8990
_cell_length_c    13.3830
_cell_angle_alpha  90.000
_cell_angle_beta   90.000
_cell_angle_gamma  90.000

_shelx_F_squared_multiplier     1.000

loop_
 _refln_index_h
 _refln_index_k
 _refln_index_l
 _refln_F_squared_calc
 _refln_F_squared_meas
 _refln_F_squared_sigma
 _refln_observed_status
   2   0   0      23851.76      12827.75      1360.46 o
   4   0   0       6323.45       4429.35       473.54 o
   6   0   0       9293.74       8135.22       865.95 o
  12   0   0         19.40        342.05        54.74 o
   2   1   0        469.94        125.63        22.30 o
   4   1   0        606.90        169.87        31.08 o
   6   1   0        340.60        271.94        49.82 o
   8   1   0          1.27         70.00        11.21 o
  10   1   0         32.52         70.68        19.95 o
   0   2   0      26643.05       2703.14       570.16 o
   2   2   0        242.70        207.29        30.30 o
   4   2   0        175.55        187.71        24.79 o
   6   2   0         90.61        163.73        23.53 o
   8   2   0       1228.04        708.12       184.56 o
  10   2   0        704.42        574.61        74.60 o
  12   2   0         26.24         59.31        28.41 o
  14   2   0          4.04         75.65        19.76 o
   2   3   0        902.02        205.05        23.78 o
   4   3   0       3477.99        887.88       179.44 o
   6   3   0       1761.53        421.29        65.85 o
   8   3   0        515.88        279.76        34.56 o
  10   3   0        135.01        168.03        37.19 o
  14   3   0        396.92        324.53        58.67 o
   0   4   0       8748.17        778.02       118.10 o
   2   4   0        194.10         82.92        10.80 o
   4   4   0         35.81         43.44         6.73 o
   6   4   0         68.29         84.45         9.68 o
   8   4   0         34.61         66.03        13.25 o
  10   4   0        170.57        131.05        15.94 o
  14   4   0          3.14         11.75        16.03 o
   2   5   0       1709.05        185.62        27.12 o
   4   5   0        419.41        212.41        41.56 o
   6   5   0        653.93        217.72        28.78 o
   8   5   0         34.40         65.14        12.06 o
  10   5   0          0.49         92.42        30.38 o
  12   5   0         64.71        118.48        20.36 o
  14   5   0        352.66        200.91        43.99 o
   0   6   0       8965.10       1051.80       147.40 o
   2   6   0        152.68         76.30        10.62 o
   4   6   0         30.86         42.71         7.45 o
   6   6   0         71.13         81.24        10.26 o
   8   6   0         83.70        124.84        13.74 o
  10   6   0        209.67        103.83        24.33 o
  12   6   0         65.96         69.31        16.80 o
  14   6   0         11.72         25.92        18.59 o
  16   6   0         76.59        107.18        28.86 o
   2   7   0         25.15         47.70         7.88 o
   4   7   0       1299.15        235.15        30.23 o
   6   7   0         33.30         63.22         9.87 o
   8   7   0         26.44         77.30        12.05 o
  10   7   0         34.45         15.05         8.49 o
  12   7   0        368.05        118.24        24.53 o
  14   7   0         90.94         96.75        19.98 o
  16   7   0          8.62         52.83        20.46 o
   0   8   0       6523.17       2123.71       284.61 o
   2   8   0        647.47        201.21        23.58 o
   4   8   0         98.08         66.53        10.83 o
   6   8   0         97.28         98.82        12.80 o
   8   8   0        953.14        289.09        49.17 o
  10   8   0         27.25         86.81        16.28 o
  12   8   0         91.32         65.21        19.52 o
  14   8   0         11.51         43.80        14.91 o
  16   8   0         90.69         75.64        26.02 o
   2   9   0         24.14         48.16         9.59 o
   4   9   0         11.93         61.24         9.98 o
   6   9   0         41.71         51.97         9.54 o
   8   9   0         39.04         35.69        11.14 o
  10   9   0         35.19         38.46        12.27 o
  12   9   0         28.77         29.69        13.16 o
  14   9   0          7.78         33.25        17.69 o
  16   9   0         18.40         12.31        17.80 o
   0  10   0      21472.11       3849.01       463.17 o
   2  10   0        435.78        154.89        21.62 o
   4  10   0         93.41         82.16        13.18 o
   6  10   0        175.91         84.96        13.20 o
   8  10   0         53.65         80.31        12.27 o
  10  10   0        650.91        152.96        28.88 o
  12  10   0         28.43         61.85        15.64 o
  14  10   0          0.13         44.19        16.03 o
  16  10   0        350.54        181.24        44.40 o
  18  10   0         24.87         57.21        25.19 o
   2  11   0         89.18         70.58        13.34 o
   4  11   0         98.27         67.90        11.72 o
   6  11   0         28.34         34.64         8.82 o
   8  11   0         42.90         33.53         8.69 o
  10  11   0          3.82         34.33        11.87 o
  12  11   0         21.83         41.74        14.20 o
  14  11   0         32.63         29.33        15.17 o
  16  11   0          5.00         76.76        41.27 o
  18  11   0          0.18         17.97        19.36 o
   0  12   0         10.45         74.47        21.42 o
   2  12   0         89.99         67.08        12.68 o
   4  12   0         62.91         36.08        12.13 o
   6  12   0         18.91         28.72         8.79 o
   8  12   0        334.18         77.33        18.62 o
  10  12   0         13.75         54.40        13.73 o
  12  12   0         72.10         32.12        20.45 o
  14  12   0          7.32         32.15        29.91 o
  16  12   0         31.56         45.04        18.17 o
  18  12   0         20.05         24.71        21.38 o
   2  13   0         95.44         55.63        11.97 o
   4  13   0       1794.78        217.84        31.46 o
   6  13   0        133.50         64.35        13.12 o
   8  13   0        167.84         38.68        15.23 o
  10  13   0         42.17         56.98        14.78 o
  12  13   0       1312.54        122.99        35.89 o
  14  13   0        360.31         77.09        25.74 o
  16  13   0         63.01         42.72        18.84 o
   0  14   0         42.22         39.15        16.86 o
   2  14   0          2.72         32.79        10.03 o
   4  14   0          0.05         24.74         9.07 o
   6  14   0          4.83         29.26        10.01 o
   8  14   0         54.10         37.96        14.11 o
  10  14   0          2.06         41.65        13.72 o
  12  14   0          6.84         27.91        14.76 o
  14  14   0          2.90         40.23        16.86 o
  16  14   0         10.60         25.46        17.06 o
   2  15   0         33.61         34.61        11.49 o
   4  15   0        138.52         93.67        16.71 o
   6  15   0         73.68         48.02        13.10 o
   8  15   0         12.77         41.55        14.54 o
  10  15   0         13.95         28.48        14.62 o
  12  15   0          1.72         53.26        17.40 o
  14  15   0          4.47         38.89        17.49 o
  16  15   0          1.26          6.71        17.75 o
   0  16   0       1147.54        366.49        63.70 o
   2  16   0         94.65         53.08        14.18 o
   4  16   0         30.66         28.24        12.48 o
   6  16   0         19.06         54.78        19.90 o
   8  16   0        118.89         57.22        24.18 o
  10  16   0        143.21         84.73        29.40 o
  12  16   0         20.34         33.77        17.15 o
  14  16   0          8.08         24.68        20.16 o
   2  17   0         50.22         32.58        12.60 o
   4  17   0         17.91         28.75        13.06 o
   6  17   0         22.39         21.11        15.39 o
   8  17   0          7.01         17.88        14.90 o
  10  17   0          1.14         16.71        15.78 o
  12  17   0         20.05         33.73        17.84 o
  14  17   0          0.37          2.67        24.48 o
   0  18   0        220.42         90.01        28.27 o
   2  18   0         23.55         54.58        14.44 o
   4  18   0          7.35         32.00        13.49 o
   6  18   0          5.46         28.47        16.08 o
   8  18   0         27.70         57.78        18.87 o
  10  18   0         14.38         55.21        19.17 o
  12  18   0          1.37         27.54        24.78 o
   2  19   0         11.48         35.44        14.58 o
   4  19   0          1.63         36.60        14.40 o
   6  19   0         11.36         39.80        16.59 o
   8  19   0          1.77         -3.46        15.45 o
  10  19   0          0.22         20.36        23.28 o
   0  20   0         40.73         57.41        22.26 o
   2  20   0          2.47         16.72        13.06 o
   4  20   0          6.22         23.72        16.44 o
   6  20   0          1.15         22.58        16.17 o
   8  20   0         35.42         14.95        24.31 o
   2  21   0          0.63         16.79        12.80 o
   4  21   0          8.09         21.03        16.31 o
   6  21   0         11.00         10.42        22.07 o
   0  22   0          7.41         13.96        29.44 o
   2   0   1        159.58        198.75        32.90 o
   3   0   1      10351.50      11454.33      1210.79 o
   4   0   1         68.46         63.00        12.08 o
   5   0   1      64868.74     132499.31     13869.51 o
   6   0   1       1205.14       1697.64       157.47 o
   7   0   1        576.77        654.45        72.56 o
   8   0   1         54.95         37.79         5.40 o
   9   0   1         32.74         25.66         4.65 o
  10   0   1         12.77         17.75         4.11 o
  11   0   1        344.44        264.23        21.94 o
  12   0   1        184.86        150.22        19.03 o
  13   0   1        659.55        450.95       103.41 o
   0   1   1      16490.14      15776.34      1672.19 o
   1   1   1       3241.78       3831.45       290.57 o
   2   1   1          6.71        138.82        15.37 o
   3   1   1          7.04         72.80        14.03 o
   4   1   1         78.09        172.14        18.84 o
   5   1   1         74.29         96.36        13.61 o
   6   1   1         58.67         52.42         6.85 o
   7   1   1         76.98         94.20        10.68 o
   8   1   1        621.77        691.56        43.89 o
   9   1   1         51.09         36.75         5.32 o
  10   1   1        141.11        212.74        12.29 o
  11   1   1         34.23         34.58         4.46 o
  12   1   1         46.85         42.70         7.68 o
  13   1   1         13.10         28.88         9.10 o
   1   2   1        413.75       1476.25        79.20 o
   2   2   1         22.59         18.97         3.88 o
   3   2   1        523.39       1241.15       129.03 o
   4   2   1       4138.48       7238.65       441.62 o
   5   2   1       1100.19       1988.08       121.53 o
   6   2   1        122.78        136.06        13.12 o
   7   2   1         33.53         21.71         5.50 o
   8   2   1         49.92         49.02         6.93 o
   9   2   1         15.97          9.35         2.84 o
  10   2   1         51.24         43.78         7.08 o
  11   2   1         17.48         19.43         3.76 o
  12   2   1        127.53        126.10        13.23 o
  13   2   1        153.97        160.38        21.64 o
  14   2   1         51.45         29.24        11.14 o
   0   3   1       5151.87       2466.11       322.40 o
   1   3   1       3679.66       3916.18       242.93 o
   2   3   1         30.87         39.91         6.18 o
   3   3   1        532.76        856.55        62.97 o
   4   3   1        193.48        148.82        11.64 o
   5   3   1         84.24         85.73         7.19 o
   6   3   1         33.60         30.53         3.90 o
   7   3   1       1148.71       1303.02        81.39 o
   8   3   1         41.23         51.78         6.52 o
   9   3   1        210.50        253.55        16.83 o
  10   3   1        127.40         88.18        17.42 o
  11   3   1       1085.37       1035.29        80.54 o
  12   3   1        206.57        119.03        12.79 o
  13   3   1        128.03         73.61        22.71 o
  14   3   1         33.35         12.86        17.80 o
   1   4   1        292.64        313.33        19.35 o
   2   4   1          5.62        211.18        36.58 o
   3   4   1         42.54         47.46         4.77 o
   4   4   1         20.00         38.80         4.57 o
   5   4   1        278.82        461.39        38.18 o
   6   4   1         26.06         20.47         4.94 o
   7   4   1         21.29         16.20         3.44 o
   8   4   1         28.33         35.14         7.30 o
   9   4   1          5.23          7.58         3.21 o
  10   4   1          3.91          6.17         2.82 o
  11   4   1         11.13         11.38         3.84 o
  12   4   1         31.99        174.95        20.37 o
  13   4   1         12.63         17.05         8.07 o
  14   4   1         29.47         -3.68        15.96 o
  15   4   1         15.79         11.39         8.37 o
   0   5   1      52467.38      70252.34      5207.55 o
   1   5   1      10871.49      21259.88      1119.29 o
   2   5   1          0.20         62.01        10.50 o
   3   5   1        197.91        238.50        14.86 o
   4   5   1        333.00        573.46        37.25 o
   5   5   1         14.94          8.81         3.09 o
   6   5   1        316.89        323.08        22.82 o
   7   5   1         73.20        112.09         7.34 o
   8   5   1        103.39        133.41         8.34 o
   9   5   1        169.59        132.96        10.15 o
  10   5   1        794.62       1179.75        77.84 o
  11   5   1        298.68        426.38        34.99 o
  12   5   1        251.81        162.14        16.40 o
  13   5   1        133.27        136.66        14.09 o
  14   5   1          6.97          0.07         8.28 o
  15   5   1         18.04         31.19        11.26 o
   1   6   1        188.40        163.88        11.88 o
   2   6   1         10.43         21.04         4.09 o
   3   6   1        100.14         70.51         7.24 o
   4   6   1         38.60         44.28         8.45 o
   5   6   1        328.19        434.02        24.86 o
   6   6   1         14.12         12.04         3.07 o
   7   6   1         30.48         17.78         3.42 o
   8   6   1          7.62          3.32         2.61 o
   9   6   1         12.92          7.49         3.01 o
  10   6   1          5.68          4.93         2.89 o
  11   6   1         13.15         13.06         6.41 o
  12   6   1         63.12         36.86         7.66 o
  13   6   1         15.54         14.01         6.31 o
  14   6   1          0.99          6.09         8.41 o
  15   6   1          0.19         16.75         9.60 o
  16   6   1          3.40         13.78         9.45 o
   0   7   1       1426.49       1800.94       140.75 o
   1   7   1         58.05         43.37         5.55 o
   2   7   1          6.44          9.25         3.67 o
   3   7   1          8.18        184.96        22.19 o
   4   7   1         23.93         17.73         3.85 o
   5   7   1         19.87         37.14         5.41 o
   6   7   1          7.70          6.70         2.97 o
   7   7   1        172.70        190.77        16.34 o
   8   7   1         91.92        116.53        14.38 o
   9   7   1        104.86        125.52        14.03 o
  10   7   1          3.53         14.33         3.72 o
  11   7   1         16.23         20.55         5.59 o
  12   7   1         15.25          7.43         5.70 o
  13   7   1          8.67         92.92        19.74 o
  14   7   1          2.47          1.68         5.90 o
  15   7   1          0.53         15.15         8.59 o
  16   7   1         63.72         84.48        16.88 o
   1   8   1        210.34        225.04        14.40 o
   2   8   1          8.19         12.36         3.68 o
   3   8   1        208.59        130.78         9.85 o
   4   8   1        708.96        995.82        54.78 o
   5   8   1         90.29        104.56         7.72 o
   6   8   1          9.99          8.95         3.21 o
   7   8   1        355.85        279.15        16.78 o
   8   8   1         13.37         14.23         3.54 o
   9   8   1          1.15         11.09         3.64 o
  10   8   1         24.46         21.56         5.78 o
  11   8   1         15.16         10.35         5.61 o
  12   8   1        315.42        333.02        28.87 o
  13   8   1        251.74        220.46        21.30 o
  14   8   1          8.03         12.10         6.77 o
  15   8   1        149.27        214.27        29.31 o
  16   8   1         62.54         64.37        14.22 o
  17   8   1          0.70         -8.05         8.05 o
   0   9   1         89.69         59.64         9.80 o
   1   9   1        178.19        102.10         8.68 o
   2   9   1          3.23          2.42         3.41 o
   3   9   1         51.66         40.35         5.70 o
   4   9   1          7.27          2.60         3.23 o
   5   9   1         15.06         22.05         3.79 o
   6   9   1          8.66          5.64         3.20 o
   7   9   1         40.73         37.94         5.38 o
   8   9   1         33.95         56.48         6.00 o
   9   9   1         39.02         42.94         7.15 o
  10   9   1          0.63          6.55         5.05 o
  11   9   1         37.15         23.58         6.44 o
  12   9   1          2.42          3.99         5.80 o
  13   9   1         18.25         15.93         7.85 o
  14   9   1          0.66          4.25         6.55 o
  15   9   1         10.77          4.05         6.59 o
  16   9   1          2.30          3.82         8.31 o
  17   9   1          2.47          1.62         8.40 o
   1  10   1        459.95        443.28        26.99 o
   2  10   1          6.03          9.36         4.14 o
   3  10   1        118.71        123.00         9.35 o
   4  10   1         11.12         18.18         5.24 o
   5  10   1        672.53       1363.31        74.18 o
   6  10   1          5.97          3.60         3.83 o
   7  10   1          4.19         12.52         4.43 o
   8  10   1         35.86         31.18         5.34 o
   9  10   1         11.37         10.29         5.35 o
  10  10   1          3.36         -0.94         5.25 o
  11  10   1         21.05         33.93         6.86 o
  12  10   1         13.45          7.40         6.05 o
  13  10   1         11.89          7.82         6.75 o
  14  10   1          8.44          4.97         7.04 o
  15  10   1         49.40         28.13         8.68 o
  16  10   1         67.15         41.49        13.90 o
  17  10   1          8.72         10.77        25.08 o
  18  10   1          2.26          6.08         9.18 o
   0  11   1        705.50        547.72        47.86 o
   1  11   1          0.77         14.51         4.78 o
   2  11   1          4.54          4.26         4.17 o
   3  11   1         48.01        188.88        13.04 o
   4  11   1          4.36          4.78         3.95 o
   5  11   1         16.17         82.77         9.37 o
   6  11   1         18.98         13.39         4.85 o
   7  11   1          2.52          9.60         4.56 o
   8  11   1          7.06         13.28         4.78 o
   9  11   1         38.96         23.58         6.77 o
  10  11   1          1.29         14.73         6.15 o
  11  11   1          9.03          5.58         6.07 o
  12  11   1          7.99         -0.66         6.79 o
  13  11   1         18.98         63.53        13.32 o
  14  11   1         13.72         10.06         7.85 o
  15  11   1          0.12         11.57         7.68 o
  16  11   1         27.88         34.42        24.01 o
  17  11   1          1.68         15.43        10.48 o
  18  11   1          2.18          0.58         9.77 o
   1  12   1         28.83         18.99         5.46 o
   2  12   1          5.45         25.11         5.69 o
   3  12   1         77.33         67.40         8.38 o
   4  12   1        932.72       1322.01        73.74 o
   5  12   1         71.26         75.67        10.79 o
   6  12   1         39.01         46.15         7.05 o
   7  12   1         68.21         50.88         7.25 o
   8  12   1         17.87         38.29         9.18 o
   9  12   1         19.57          9.76         6.50 o
  10  12   1         17.29         23.93         7.60 o
  11  12   1         11.42         21.29         8.14 o
  12  12   1        139.36        217.46        22.20 o
  13  12   1         95.11        110.06        15.19 o
  14  12   1          9.66         19.27         8.87 o
  15  12   1          0.26          4.65         8.07 o
  16  12   1          4.02         10.15         8.52 o
  17  12   1          1.51          6.31        10.50 o
  18  12   1          4.78         13.25        12.41 o
   0  13   1        146.49        155.81        25.08 o
   1  13   1        269.79        222.56        16.83 o
   2  13   1          0.27         17.28         5.88 o
   3  13   1         57.68        101.16         9.37 o
   4  13   1         30.55         25.81         5.74 o
   5  13   1         22.18         34.03         6.86 o
   6  13   1          6.01          6.05         5.96 o
   7  13   1        423.02        522.15        35.80 o
   8  13   1          8.30         34.00        10.07 o
   9  13   1        177.43        224.16        22.08 o
  10  13   1         18.65         12.39         8.54 o
  11  13   1        296.55        389.19        35.00 o
  12  13   1         39.72         35.73        10.78 o
  13  13   1         20.61         40.21        10.56 o
  14  13   1         24.18         10.57         9.17 o
  15  13   1          0.03          9.67         8.82 o
  16  13   1         14.75         16.81         9.55 o
  17  13   1         75.41        117.73        16.70 o
   1  14   1          0.04          5.01         5.71 o
   2  14   1          7.96          4.48         5.39 o
   3  14   1          7.27          9.44         5.22 o
   4  14   1         12.60         12.19         5.05 o
   5  14   1         12.98          8.64         6.02 o
   6  14   1          5.14          5.80         5.86 o
   7  14   1          2.35          8.63         7.60 o
   8  14   1          3.02          0.35         7.54 o
   9  14   1         15.17         12.56         8.46 o
  10  14   1          1.33          5.94         7.96 o
  11  14   1          0.12         -3.10         7.97 o
  12  14   1         11.49          3.14         8.22 o
  13  14   1          2.33         14.36        12.64 o
  14  14   1          0.04         -2.11         8.66 o
  15  14   1          0.40         18.86         9.29 o
  16  14   1          8.15          5.89         9.30 o
  17  14   1          1.21          3.55         9.84 o
   0  15   1          1.89         14.21         9.44 o
   1  15   1          0.59         11.65         6.28 o
   2  15   1          1.32         11.99         6.07 o
   3  15   1         26.90         31.92         7.19 o
   4  15   1          2.56         -0.75         6.68 o
   5  15   1          1.36         11.78         7.30 o
   6  15   1          0.04         -0.26         6.47 o
   7  15   1         25.48         20.32         9.83 o
   8  15   1        350.73        490.94        43.23 o
   9  15   1          1.61         12.03         8.78 o
  10  15   1          5.64         12.50         8.35 o
  11  15   1          1.04          7.69         8.33 o
  12  15   1          0.14          9.69         9.03 o
  13  15   1          1.93         12.66         8.93 o
  14  15   1          2.53         18.24         9.33 o
  15  15   1          1.72         -3.49         8.62 o
  16  15   1          1.63          4.14         9.65 o
   1  16   1         30.21         76.59        10.29 o
   2  16   1         18.63          7.04         6.82 o
   3  16   1         53.50         82.22        10.70 o
   4  16   1        236.82        236.40        22.31 o
   5  16   1        475.94       1218.81        80.07 o
   6  16   1         50.73         74.72        14.55 o
   7  16   1         56.90         55.81        12.28 o
   8  16   1          7.45         15.06         9.61 o
   9  16   1          1.53          3.82         8.52 o
  10  16   1          0.12          8.15         8.81 o
  11  16   1          1.90          3.18         8.39 o
  12  16   1         22.25         17.87        10.05 o
  13  16   1          1.87         -0.81         9.00 o
  14  16   1         22.98         16.75        10.63 o
  15  16   1          0.15         12.00        10.02 o
   0  17   1         14.77          8.32        10.45 o
   1  17   1         80.29         54.07        10.13 o
   2  17   1          0.93          6.32         6.88 o
   3  17   1          9.47          9.50         8.31 o
   4  17   1          1.24          7.91         8.17 o
   5  17   1          1.26          4.91         8.65 o
   6  17   1          0.36         -1.10         9.34 o
   7  17   1         12.97          7.30         9.66 o
   8  17   1          8.71          0.44         8.14 o
   9  17   1         10.33         -1.81         8.38 o
  10  17   1          0.08          1.75         8.65 o
  11  17   1          8.87          9.04         8.81 o
  12  17   1          0.01          8.04         9.28 o
  13  17   1          0.00          5.29         9.18 o
  14  17   1          0.95          2.71        13.30 o
   1  18   1          9.41         12.53         7.52 o
   2  18   1          7.91          5.44         6.88 o
   3  18   1          2.17          4.79         7.91 o
   4  18   1        123.64        113.22        14.33 o
   5  18   1         18.00         53.99        12.30 o
   6  18   1         10.28          3.50         9.03 o
   7  18   1          8.56          6.67         8.86 o
   8  18   1          3.45          2.34         8.71 o
   9  18   1          0.29          6.68         8.73 o
  10  18   1          4.30          0.31         8.42 o
  11  18   1          3.51          2.10         9.22 o
  12  18   1         45.36         35.13        17.30 o
   0  19   1          6.50         -2.25         9.73 o
   1  19   1         10.18          8.68         6.95 o
   2  19   1          1.39          9.07         7.48 o
   3  19   1         15.26         -0.86         7.42 o
   4  19   1          0.28          2.35         7.34 o
   5  19   1          0.65         -8.36         8.48 o
   6  19   1          1.33          1.22         8.61 o
   7  19   1          1.43          1.17         8.41 o
   8  19   1          5.12          2.46         8.55 o
   9  19   1          2.68          5.10         9.09 o
  10  19   1          0.38         -3.62        13.02 o
  11  19   1          3.88         10.90        14.74 o
   1  20   1          2.32          2.48         6.35 o
   2  20   1          6.28         -0.47         7.01 o
   3  20   1          0.82          0.85         6.91 o
   4  20   1         11.09         10.40         9.26 o
   5  20   1         38.15         29.16        10.88 o
   6  20   1          2.08          5.77         8.86 o
   7  20   1          7.17         23.07        13.38 o
   8  20   1          0.13         -3.69        16.74 o
   9  20   1          0.04          4.67        13.43 o
   0  21   1         19.85         28.58        11.03 o
   1  21   1          7.12          9.88         7.81 o
   2  21   1          1.03          2.96         7.00 o
   3  21   1          3.67         -0.51         6.52 o
   4  21   1          2.13          2.78         8.55 o
   5  21   1          0.45         -4.94        10.51 o
   6  21   1          0.99         -3.76        11.87 o
   3   0   2         16.62         38.62        19.86 o
   4   0   2          0.35        261.36        41.23 o
   5   0   2         39.64         76.44         9.93 o
   7   0   2        407.70        382.02        42.25 o
   8   0   2        593.20       1956.41       207.70 o
   9   0   2        383.06        318.13        36.63 o
  10   0   2        139.25       4024.54       424.04 o
  11   0   2        489.01        641.56        75.37 o
  12   0   2       1561.49       3295.34       482.84 o
  13   0   2         11.57         23.46         9.09 o
   1   1   2        387.09        957.74       103.81 o
   2   1   2        270.46        513.44        57.11 o
   3   1   2       2165.02       3947.67       419.74 o
   4   1   2        157.03        290.76        32.70 o
   5   1   2       1242.84       2370.94       569.91 o
   6   1   2        359.77        429.41        84.36 o
   7   1   2        193.01        187.15        23.33 o
   8   1   2         30.42         26.33         5.27 o
   9   1   2          4.43         16.35         5.86 o
  10   1   2         34.41         26.86         5.08 o
  11   1   2         30.04         30.45         4.76 o
  12   1   2        158.92         85.71        13.97 o
  13   1   2        406.51        389.99        36.96 o
  14   1   2         32.19         30.95         9.50 o
   0   2   2       3982.44       5036.13       537.30 o
   1   2   2        841.87        409.74        86.98 o
   2   2   2          0.04        100.94         8.86 o
   3   2   2        102.99         72.01         8.20 o
   4   2   2         10.66         20.66         4.07 o
   5   2   2        219.36        313.71        33.26 o
   6   2   2        112.14         57.09         8.58 o
   7   2   2         78.69         84.68        13.53 o
   8   2   2         31.54         29.54         7.81 o
   9   2   2        292.45        264.27        28.05 o
  10   2   2         19.86         24.47         4.06 o
  11   2   2         23.49         17.59         4.39 o
  12   2   2         32.51         40.32         6.37 o
  13   2   2         15.34         30.06         8.71 o
  14   2   2          1.32         10.47         7.55 o
   1   3   2         65.56        247.51        29.18 o
   2   3   2        863.55       1484.82        93.90 o
   3   3   2       1272.13       2231.51       153.12 o
   4   3   2       5166.25      11994.08       729.00 o
   5   3   2        339.23        563.08        67.81 o
   6   3   2       3430.37       6074.19       397.04 o
   7   3   2        576.32        558.53        36.33 o
   8   3   2         32.73         36.00         6.46 o
   9   3   2         29.91         23.64         6.02 o
  10   3   2         28.84         22.76         9.12 o
  11   3   2         12.96         27.94         5.71 o
  12   3   2         15.50         49.14        10.02 o
  13   3   2        745.87        851.26       101.54 o
  14   3   2          6.92         20.45        17.66 o
   0   4   2         10.23        115.07        20.29 o
   1   4   2         40.19        281.11        16.35 o
   2   4   2        115.43         46.54         6.29 o
   3   4   2          4.19         38.88         9.25 o
   4   4   2          2.38          4.26         3.29 o
   5   4   2         18.51         26.35         5.96 o
   6   4   2         15.16         17.72         3.58 o
   7   4   2         14.93         28.37         7.78 o
   8   4   2        122.49        107.87         9.98 o
   9   4   2         10.00         14.19         4.97 o
  10   4   2         25.43         37.55         5.47 o
  11   4   2         11.58         12.12         3.90 o
  12   4   2          1.07          5.52         5.24 o
  14   4   2          0.08          6.79         8.91 o
  15   4   2         30.45         20.92        10.29 o
   1   5   2       1228.86       2328.69       125.63 o
   2   5   2       1166.46       1785.80        97.91 o
   3   5   2       6686.17      14244.21       747.83 o
   4   5   2        420.61        420.14        35.74 o
   5   5   2       3991.82       9565.50       505.80 o
   6   5   2       1501.53       2781.27       158.89 o
   7   5   2        269.40        380.13        25.37 o
   8   5   2        120.23         83.82         7.62 o
   9   5   2         18.06         25.95         4.32 o
  10   5   2         10.50         11.35         3.54 o
  11   5   2         19.63         24.65         6.25 o
  12   5   2        165.32        163.05        26.98 o
  13   5   2       1920.56       2997.23       272.39 o
  14   5   2        196.95        205.55        29.88 o
  15   5   2         28.18         27.58        10.91 o
   0   6   2       1006.51        520.03        46.59 o
   1   6   2         22.99         72.42         6.81 o
   2   6   2         19.94         58.74         5.89 o
   3   6   2         15.55         33.33         7.59 o
   4   6   2          6.24         14.98         3.78 o
   5   6   2         64.10         56.29        13.75 o
   6   6   2          9.46         12.97         3.64 o
   7   6   2         15.59         37.33         5.40 o
   8   6   2          7.14         14.74         3.87 o
   9   6   2         10.90         10.91         3.81 o
  10   6   2         11.75          7.25         3.85 o
  11   6   2         19.11          9.71         5.59 o
  12   6   2         14.42         12.61         6.08 o
  13   6   2         24.10         71.57         9.48 o
  14   6   2         25.12         22.49        10.79 o
  15   6   2          9.03         17.60         9.43 o
  16   6   2         37.66         29.72        14.24 o
   1   7   2         62.02         69.37         8.13 o
   2   7   2         60.11         48.19         5.92 o
   3   7   2        247.59        205.58        20.98 o
   4   7   2       1351.63       1838.54       114.41 o
   5   7   2         79.37        117.80         8.88 o
   6   7   2        206.95        158.30        10.83 o
   7   7   2         11.08         15.50         3.49 o
   8   7   2         12.88         15.96         4.79 o
   9   7   2         12.29         20.92         4.73 o
  10   7   2          5.98         20.11         5.75 o
  11   7   2          8.60         12.50         5.53 o
  12   7   2         36.45         43.89         9.22 o
  13   7   2         23.58         57.58         9.07 o
  14   7   2          0.91         12.78         6.50 o
  15   7   2         30.55         14.70         9.96 o
  16   7   2          0.97          4.36         8.50 o
   0   8   2         49.78        262.60        58.83 o
   1   8   2         70.39        174.72        12.50 o
   2   8   2        490.18        333.11        27.39 o
   3   8   2          8.83         10.21         3.93 o
   4   8   2         66.44         48.93         5.61 o
   5   8   2         42.47         41.06         7.26 o
   6   8   2          5.85         20.57         4.84 o
   7   8   2         75.59        156.66        19.16 o
   8   8   2         35.39         45.12         8.83 o
   9   8   2         21.90         48.56         6.39 o
  10   8   2         15.59         30.22        10.09 o
  11   8   2         87.09         70.47        12.88 o
  12   8   2        292.63        237.78        22.21 o
  13   8   2        100.06         82.30        12.46 o
  14   8   2         61.19         51.77        11.97 o
  15   8   2         13.36          4.76        14.81 o
  16   8   2         12.58         37.66        14.38 o
  17   8   2         52.33         32.14        11.96 o
   1   9   2         14.25         24.25         6.54 o
   2   9   2         44.13         41.64         5.62 o
   3   9   2         22.99         21.60         4.63 o
   4   9   2         10.47         16.98         4.14 o
   5   9   2         20.57         21.14         4.07 o
   6   9   2         10.35         12.77         4.03 o
   7   9   2          1.57         11.42         4.20 o
   8   9   2         12.04         10.06         4.14 o
   9   9   2          1.25          3.98         4.89 o
  10   9   2          4.93          5.09         5.48 o
  11   9   2          9.47         11.16         9.18 o
  12   9   2         10.21         33.19         9.74 o
  13   9   2          6.82          5.05         6.27 o
  14   9   2          5.68         16.09         6.65 o
  15   9   2          0.53          0.01         6.37 o
  16   9   2         15.28         29.24        10.89 o
  17   9   2          0.18          2.49         8.37 o
   0  10   2       1028.05       3582.54       521.31 o
   1  10   2         22.93        160.93        11.35 o
   2  10   2        156.88        207.05        27.81 o
   3  10   2          2.63         10.61         3.93 o
   4  10   2          1.64         13.88         3.80 o
   5  10   2          6.61          7.41         3.60 o
   6  10   2         12.55         22.00         4.13 o
   7  10   2          5.74         14.71         4.63 o
   8  10   2        100.94        110.29         9.64 o
   9  10   2         11.75         15.64         7.18 o
  10  10   2         11.81          7.33         5.65 o
  11  10   2          7.42         10.87         5.95 o
  12  10   2        171.76        175.79        17.73 o
  13  10   2          0.07         11.00         6.69 o
  14  10   2          1.54         22.56         7.92 o
  15  10   2          0.01         -0.22         7.25 o
  16  10   2        100.71        129.76        21.85 o
  17  10   2          1.44         12.68        14.82 o
  18  10   2          1.94         16.35        11.75 o
   1  11   2         25.58         15.32         4.94 o
   2  11   2         13.93         16.14         4.68 o
   3  11   2         56.62         37.98         5.74 o
   4  11   2         32.87         41.43         8.02 o
   5  11   2         35.66         30.11         5.39 o
   6  11   2         26.04         27.64         6.85 o
   7  11   2          8.55         14.39         5.93 o
   8  11   2          6.81         14.03         5.01 o
   9  11   2          8.96         11.91         5.75 o
  10  11   2          8.70          7.55         5.84 o
  11  11   2          0.52         -3.77         5.80 o
  12  11   2         15.31          9.38         7.78 o
  13  11   2         31.52         26.08         8.12 o
  14  11   2          0.02          3.46         7.12 o
  15  11   2         11.67          8.24         7.32 o
  16  11   2          0.44          4.12         7.48 o
  17  11   2          1.15         -0.98         9.52 o
  18  11   2         13.77          7.02        10.07 o
   0  12   2       1070.32       1708.19       144.94 o
   1  12   2        379.32        477.45        29.85 o
   2  12   2         30.86         30.28         6.40 o
   3  12   2         31.97          8.20         5.09 o
   4  12   2          3.22          7.08         4.46 o
   5  12   2         19.93         32.83         5.85 o
   6  12   2         20.06         28.57         7.91 o
   7  12   2         24.83         38.35         6.60 o
   8  12   2          8.07         55.36         8.90 o
   9  12   2        119.07        121.49        21.30 o
  10  12   2         40.12         72.12        11.45 o
  11  12   2          3.38          3.85         6.75 o
  12  12   2         17.33         19.14         8.00 o
  13  12   2         12.86         18.24         8.09 o
  14  12   2          0.69          4.92         7.45 o
  15  12   2          1.80          2.77         7.56 o
  16  12   2         14.90         13.03         8.22 o
  17  12   2         11.11         45.61        16.70 o
  18  12   2          2.63         -3.28        10.61 o
   1  13   2         15.83         51.22         7.83 o
   2  13   2        275.01        168.73        15.03 o
   3  13   2        101.53        108.30        16.07 o
   4  13   2       1959.62       3554.28       193.04 o
   5  13   2          1.91        403.15        51.26 o
   6  13   2        881.78       1305.71        84.08 o
   7  13   2         40.79         69.10         9.27 o
   8  13   2          3.27         18.03         7.77 o
   9  13   2         22.03         18.09         7.35 o
  10  13   2         27.85         19.51         7.90 o
  11  13   2          9.78          8.80         7.88 o
  12  13   2         42.09         44.19         9.98 o
  13  13   2        154.65        174.04        19.59 o
  14  13   2          1.16          0.72         7.88 o
  15  13   2          6.76          8.34         8.15 o
  16  13   2         18.26         28.65         9.61 o
  17  13   2         29.29         12.64         9.61 o
   0  14   2        172.11         94.83        16.01 o
   1  14   2          0.68         11.15         6.52 o
   2  14   2          6.29          9.91         6.19 o
   3  14   2          0.88          1.77         5.49 o
   4  14   2          0.56          4.50         5.41 o
   5  14   2          1.10         33.41         7.38 o
   6  14   2          0.16          0.14         5.90 o
   7  14   2          6.39         16.92         7.50 o
   8  14   2        119.84        203.03        20.36 o
   9  14   2          5.51         15.09         7.88 o
  10  14   2         34.61         24.85         8.56 o
  11  14   2          4.95          8.87         7.53 o
  12  14   2          0.91          4.15         7.55 o
  13  14   2          9.83          6.84         7.86 o
  14  14   2          0.16         -0.44         7.87 o
  15  14   2          0.01         -2.60         8.05 o
  16  14   2         10.71         -1.03         8.60 o
   1  15   2          0.16          5.29         6.33 o
   2  15   2          6.29         12.57         6.36 o
   3  15   2          4.22          6.61         5.82 o
   4  15   2         16.81         44.61         8.37 o
   5  15   2         44.29         38.03         8.65 o
   6  15   2         10.22          9.22         6.28 o
   7  15   2         17.00         18.83         8.32 o
   8  15   2          0.08          1.30         7.55 o
   9  15   2          3.30          1.24         7.71 o
  10  15   2         13.09          8.31         8.03 o
  11  15   2          6.96         23.60         8.78 o
  12  15   2          4.23         10.70         8.68 o
  13  15   2          1.55         10.60         8.56 o
  14  15   2          0.02         24.41        12.01 o
  15  15   2          0.15         16.18         9.07 o
  16  15   2         26.14         24.03        15.00 o
   0  16   2        129.82        224.15        38.77 o
   1  16   2        387.94        477.95        32.45 o
   2  16   2         36.07         17.62         7.80 o
   3  16   2         25.00         16.56         6.87 o
   4  16   2          1.97          8.95         7.34 o
   5  16   2          9.98         51.97        15.02 o
   6  16   2         20.60         14.16         9.10 o
   7  16   2          0.99          0.67         7.92 o
   8  16   2         76.53         58.94        12.19 o
   9  16   2        150.81        143.45        18.29 o
  10  16   2          2.20         35.15        10.28 o
  11  16   2          4.63         12.89         9.04 o
  12  16   2         15.62         20.35         9.40 o
  13  16   2          0.75          6.07         8.96 o
  14  16   2          3.54         -1.41         8.31 o
  15  16   2          2.85         16.05        20.42 o
   1  17   2          5.16          4.22         7.19 o
   2  17   2          8.82         18.30         7.35 o
   3  17   2          4.96          2.37         7.47 o
   4  17   2         26.65         14.35         7.98 o
   5  17   2          5.38          5.95         7.13 o
   6  17   2         11.03          9.08         9.14 o
   7  17   2          0.38          0.71         8.20 o
   8  17   2          3.67          9.81         8.74 o
   9  17   2          1.30         -1.13         8.14 o
  10  17   2          0.00          2.42         8.03 o
  11  17   2          0.00         -1.36         7.96 o
  12  17   2          0.09          9.28         8.72 o
  13  17   2          0.06          9.31        10.71 o
   0  18   2         10.28         21.36        11.75 o
   1  18   2         46.07         44.12         9.43 o
   2  18   2          5.96         16.57         7.31 o
   3  18   2          6.10          5.71         7.63 o
   4  18   2          1.02          6.14         7.42 o
   5  18   2          7.87         -1.21         8.60 o
   6  18   2          3.09          3.40         8.39 o
   7  18   2          6.24          3.76         8.67 o
   8  18   2          1.54         18.77         9.85 o
   9  18   2         42.93         35.83        13.54 o
  10  18   2          0.01         -1.22         8.14 o
  11  18   2          2.90         27.97        14.31 o
  12  18   2          7.93         19.30        14.95 o
   1  19   2          0.72          1.57         6.73 o
   2  19   2          0.17          5.78         7.27 o
   3  19   2          1.57          2.79         7.07 o
   4  19   2          0.41          0.65         7.26 o
   5  19   2          1.30         -2.56         8.08 o
   6  19   2          0.65          0.17         7.87 o
   7  19   2          1.87          6.02         8.94 o
   8  19   2          7.22          2.79         9.12 o
   9  19   2          0.12         -3.27        12.83 o
  10  19   2          3.85         -2.83        13.18 o
   0  20   2          0.70         18.91         9.95 o
   1  20   2          0.53          1.24         6.41 o
   2  20   2          0.00          3.91         7.19 o
   3  20   2          6.55          8.92         7.06 o
   4  20   2          0.68          3.50         8.90 o
   5  20   2          3.80         -2.20         8.60 o
   6  20   2          1.67          4.04         8.19 o
   7  20   2          1.40         -1.90        12.03 o
   8  20   2         81.14         52.18        19.18 o
   1  21   2          0.28          3.12         7.68 o
   2  21   2          5.16          0.63         6.92 o
   3  21   2          8.39          5.39         7.19 o
   4  21   2         11.24         14.83         9.61 o
   5  21   2         16.48         13.79        12.65 o
   4   0   3       3459.39       9626.36      1015.67 o
   5   0   3      11527.69      29079.24      3066.21 o
   6   0   3       2338.11       3074.66       327.92 o
   7   0   3       3716.32       8302.27       875.70 o
   8   0   3         59.09         50.58         8.80 o
   9   0   3         57.98         38.77         8.61 o
  10   0   3         74.80         53.40         8.73 o
  11   0   3        401.64        312.23        35.93 o
  12   0   3        151.72        107.62        21.96 o
  13   0   3      10358.44      29039.97      4330.41 o
   1   1   3        668.45       1952.12       209.68 o
   2   1   3        201.93        217.69        27.35 o
   3   1   3         49.63        223.45        25.76 o
   4   1   3          0.50         19.51        11.00 o
   5   1   3          8.42        108.82        13.63 o
   6   1   3         69.47         78.77        12.81 o
   7   1   3        101.93        151.77        18.09 o
   8   1   3        177.28        113.56        12.51 o
   9   1   3          6.21          5.95         3.88 o
  10   1   3         10.61         32.59         6.82 o
  11   1   3         38.98         88.70        14.91 o
  12   1   3         26.90         38.55         8.76 o
  13   1   3          4.10        155.40        19.64 o
  14   1   3         14.46         12.72        10.03 o
   1   2   3        405.32        654.15        94.72 o
   2   2   3         12.87         22.90         4.89 o
   3   2   3       2154.95       3525.28       272.78 o
   4   2   3        687.84        605.87        67.18 o
   5   2   3       1828.64       3382.17       359.17 o
   6   2   3         14.73         17.63        18.54 o
   7   2   3         36.16         43.94         9.67 o
   8   2   3         56.52         55.14        10.78 o
   9   2   3         31.62          8.89         7.25 o
  10   2   3          0.24         20.03         8.86 o
  11   2   3          0.02         35.42        10.38 o
  12   2   3         29.60         44.51         6.62 o
  13   2   3        416.57        404.07        68.94 o
  14   2   3         23.00         21.33         9.46 o
   0   3   3       2857.69       6977.94       740.52 o
   1   3   3      14943.24      42474.86      3155.54 o
   2   3   3        670.89       1063.38        81.66 o
   3   3   3        442.01        451.81        36.37 o
   4   3   3          0.31         32.16         8.97 o
   5   3   3        118.62         71.06         8.13 o
   6   3   3         29.01         46.55         5.77 o
   7   3   3         65.14         32.00         7.18 o
   8   3   3       1231.10       1361.59       141.14 o
   9   3   3       2033.66       2938.24       259.10 o
  10   3   3         13.02         52.39        23.36 o
  11   3   3         84.80        159.20        17.60 o
  12   3   3        246.99        268.81        43.03 o
  13   3   3         54.42         69.81        13.73 o
  14   3   3         11.28         19.13        16.88 o
  15   3   3          1.01         10.94        10.08 o
   1   4   3         16.22          6.75         4.75 o
   2   4   3         13.10         24.00         5.00 o
   3   4   3        383.80        511.03        44.36 o
   4   4   3         69.48         58.19         6.23 o
   5   4   3          0.01         26.05         5.79 o
   6   4   3         29.06         37.01         4.79 o
   7   4   3          8.19         14.07         3.65 o
   8   4   3         20.20         52.90        10.19 o
   9   4   3          1.48         14.21         5.86 o
  10   4   3         29.74         24.34         7.56 o
  11   4   3          1.92         14.57         7.29 o
  12   4   3          0.01         25.57         7.60 o
  13   4   3         85.08         73.98        10.14 o
  14   4   3          2.50          5.12         8.62 o
  15   4   3          8.81         15.98         9.74 o
   0   5   3      10380.89      30101.32      2244.21 o
   1   5   3       5490.95      10535.10      1226.70 o
   2   5   3        827.28        647.85        57.23 o
   3   5   3          6.01         36.06         7.70 o
   4   5   3         41.00         78.96         7.80 o
   5   5   3         27.84         32.48         4.71 o
   6   5   3         32.28         37.82        10.25 o
   7   5   3        136.86        126.27         9.91 o
   8   5   3       1887.58       2358.01       145.89 o
   9   5   3         53.53         39.45         7.36 o
  10   5   3         28.29         43.06        11.09 o
  11   5   3        443.24        347.02        30.47 o
  12   5   3         70.45         76.30         9.83 o
  13   5   3         14.30         14.39         6.13 o
  14   5   3          0.03         16.61        17.06 o
  15   5   3          3.56         15.22         9.34 o
  16   5   3        315.51        514.10        87.30 o
   1   6   3          6.10         57.01         7.34 o
   2   6   3         20.13         21.40         4.52 o
   3   6   3        544.86        401.17        26.26 o
   4   6   3         15.04         36.53         5.09 o
   5   6   3        224.22        119.49        18.24 o
   6   6   3          6.55         18.92         5.62 o
   7   6   3         12.01         11.66         4.35 o
   8   6   3          9.67         24.08         5.80 o
   9   6   3          1.83          7.84         3.84 o
  10   6   3         25.45         21.09         4.62 o
  11   6   3         21.53          8.34         5.07 o
  12   6   3          4.09         17.12         5.66 o
  13   6   3        144.03        181.30        20.97 o
  14   6   3          0.64         43.28        11.63 o
  15   6   3         10.17         20.47        10.17 o
  16   6   3          7.16         31.70        28.97 o
   0   7   3        101.46         57.23        13.81 o
   1   7   3       1297.94       2118.58       114.68 o
   2   7   3         20.05         24.01         5.56 o
   3   7   3         45.69         59.24         6.35 o
   4   7   3          7.39         12.32         4.05 o
   5   7   3        103.97         68.41         6.73 o
   6   7   3          1.97         48.06        13.22 o
   7   7   3         35.52         44.36         5.50 o
   8   7   3         31.11         56.53         8.61 o
   9   7   3        288.86        489.00        70.30 o
  10   7   3          5.94         19.40         7.76 o
  11   7   3          5.21         19.76        12.11 o
  12   7   3          2.24         26.13         6.54 o
  13   7   3         15.70         22.84         6.92 o
  14   7   3          0.35         17.33         6.95 o
  15   7   3          1.22         24.36        11.23 o
  16   7   3         17.28         36.56        24.62 o
   1   8   3         49.52         56.99         6.68 o
   2   8   3         11.53         12.90         4.47 o
   3   8   3        250.51        301.60        34.19 o
   4   8   3       2948.66       5121.19       273.70 o
   5   8   3        244.46        341.14        37.96 o
   6   8   3        450.14        450.32        29.13 o
   7   8   3        432.87        487.22        38.95 o
   8   8   3        247.26        272.04        19.42 o
   9   8   3         16.35         22.17         5.36 o
  10   8   3          3.35          3.25         4.91 o
  11   8   3          7.06          6.44         5.52 o
  12   8   3        303.53        314.28        28.05 o
  13   8   3        414.95        705.89        57.50 o
  14   8   3        578.46        714.62        66.48 o
  15   8   3         35.20         41.17        13.98 o
  16   8   3          3.72          9.07         9.85 o
  17   8   3         34.03         19.75        11.87 o
   0   9   3         19.47         27.40         8.06 o
   1   9   3         16.39         36.63         5.68 o
   2   9   3         12.25         14.54         4.76 o
   3   9   3         16.78         18.63         7.25 o
   4   9   3          8.15         10.85         4.38 o
   5   9   3          8.73          9.50         4.20 o
   6   9   3          1.63          3.92         3.84 o
   7   9   3         16.52         15.85         8.35 o
   8   9   3         85.63        100.06         9.10 o
   9   9   3          4.10          7.86         5.29 o
  10   9   3         11.61          8.74         6.15 o
  11   9   3         23.11         20.45         6.86 o
  12   9   3         27.23         14.26         7.27 o
  13   9   3          0.26         98.36        22.19 o
  14   9   3          6.06         14.15         7.83 o
  15   9   3          7.61         12.17         8.07 o
  16   9   3          0.46         15.51        10.60 o
  17   9   3          0.31         15.59        10.11 o
   1  10   3         64.80         56.24         8.05 o
   2  10   3         26.82         22.79         5.63 o
   3  10   3       1515.84       2107.29       131.38 o
   4  10   3        137.29        103.99         9.23 o
   5  10   3        195.14        226.03        14.84 o
   6  10   3         16.45         16.31         6.92 o
   7  10   3        117.76        106.53         9.83 o
   8  10   3          9.21         15.46         4.80 o
   9  10   3          0.37          7.96         5.42 o
  10  10   3          3.06         10.95         6.15 o
  11  10   3          8.63         23.08        12.83 o
  12  10   3         38.47         48.20        14.87 o
  13  10   3        835.49       1089.40       129.61 o
  14  10   3         50.32         49.29        11.13 o
  15  10   3          1.92         27.92         8.45 o
  16  10   3         14.66          9.09        14.10 o
  17  10   3         12.13         16.56        16.44 o
  18  10   3          5.17          7.17        10.34 o
   0  11   3        156.21        197.03        21.11 o
   1  11   3         83.60         42.37         7.33 o
   2  11   3          6.68         13.40         5.12 o
   3  11   3         40.37         25.36         5.55 o
   4  11   3          2.10          6.94         4.42 o
   5  11   3         20.90         11.79         8.47 o
   6  11   3          6.94          2.79         4.86 o
   7  11   3          3.62          6.26         4.93 o
   8  11   3         13.05         11.52         6.61 o
   9  11   3          6.92         13.96         6.78 o
  10  11   3         13.62          6.26         6.52 o
  11  11   3          0.14         12.48         6.78 o
  12  11   3          0.88          3.85         6.77 o
  13  11   3          0.59         19.04        13.14 o
  14  11   3          2.13          3.77         6.83 o
  15  11   3          2.32          7.57         7.73 o
  16  11   3          0.89          9.99         7.83 o
  17  11   3          8.74          7.05        10.33 o
  18  11   3          0.02          2.17        10.36 o
   1  12   3        112.01        104.65        10.49 o
   2  12   3          9.42         20.87         6.28 o
   3  12   3         77.68         84.23        10.20 o
   4  12   3        221.09        184.89        19.99 o
   5  12   3        301.31        346.46        28.36 o
   6  12   3          4.78         10.08         5.92 o
   7  12   3          8.90         13.94         5.43 o
   8  12   3         30.40         26.95         7.46 o
   9  12   3          0.92          7.97         6.51 o
  10  12   3          8.74         14.31         7.09 o
  11  12   3          1.93          8.94         7.50 o
  12  12   3         87.17         57.96        10.86 o
  13  12   3          4.76         20.43         8.36 o
  14  12   3         69.85         54.47        10.86 o
  15  12   3         10.55          9.01         7.64 o
  16  12   3          4.06         -0.05         7.32 o
  17  12   3          1.58          4.78        10.04 o
  18  12   3          0.16         -8.44        10.32 o
   0  13   3        353.48       1423.01       214.24 o
   1  13   3       3663.69       7755.80       413.96 o
   2  13   3         60.84        136.64        17.62 o
   3  13   3        254.24        205.78        28.09 o
   4  13   3         16.00         15.23         5.83 o
   5  13   3        115.60         63.70        12.70 o
   6  13   3         17.10         28.94         6.97 o
   7  13   3         62.86         53.39        11.41 o
   8  13   3        374.41        309.77        45.23 o
   9  13   3       1319.63       1270.86       195.48 o
  10  13   3          2.99         52.88        15.48 o
  11  13   3          2.36         12.81         7.86 o
  12  13   3         58.83         75.91        11.55 o
  13  13   3         21.25         16.12         8.14 o
  14  13   3          5.03          7.26         7.76 o
  15  13   3          0.81          7.10         8.16 o
  16  13   3          2.07         13.56         9.12 o
  17  13   3        201.79        200.63        23.62 o
   1  14   3         10.97         10.21         6.75 o
   2  14   3          3.69          9.58         6.43 o
   3  14   3         40.41         25.43         7.27 o
   4  14   3          0.84          9.27         6.09 o
   5  14   3         88.71         41.33        11.77 o
   6  14   3          2.22          5.31         6.36 o
   7  14   3         25.17         26.59         9.84 o
   8  14   3         16.53         35.16         9.43 o
   9  14   3          0.00          2.22         6.67 o
  10  14   3          4.99          9.85         7.28 o
  11  14   3          8.13          5.69         7.18 o
  12  14   3          0.00         13.50         8.14 o
  13  14   3         30.85         34.14         9.85 o
  14  14   3          1.20         13.43         9.04 o
  15  14   3          0.28          9.85         8.22 o
  16  14   3          5.62          7.26         8.83 o
   0  15   3         12.09        140.39        23.29 o
   1  15   3         42.40         74.67        12.38 o
   2  15   3          3.89         29.85         7.68 o
   3  15   3         13.34         15.37         6.57 o
   4  15   3          6.80          7.94         6.73 o
   5  15   3         16.45          9.33         6.93 o
   6  15   3          1.71          8.07         6.56 o
   7  15   3         11.30         21.09         8.75 o
   8  15   3         95.73         98.74        13.96 o
   9  15   3         52.34         81.55        12.42 o
  10  15   3          8.08         15.32         8.69 o
  11  15   3          1.98          6.29         8.26 o
  12  15   3          1.16         11.12         8.15 o
  13  15   3          0.18          9.48         8.22 o
  14  15   3          5.23         12.93         8.55 o
  15  15   3          0.09         -3.56         7.79 o
   1  16   3          0.88         11.89         6.69 o
   2  16   3          1.30         15.62         6.86 o
   3  16   3         49.43         53.53         9.11 o
   4  16   3        155.67        144.74        16.79 o
   5  16   3         33.37         93.29        11.86 o
   6  16   3        103.42         86.17        14.83 o
   7  16   3         49.98         63.95        15.62 o
   8  16   3          0.04          9.35         8.72 o
   9  16   3          0.43          2.45         7.53 o
  10  16   3          9.08          4.46         8.11 o
  11  16   3         11.87          6.85         8.12 o
  12  16   3          2.47          7.38         8.33 o
  13  16   3         75.86         53.64        12.49 o
  14  16   3          0.78          0.27         8.83 o
   0  17   3         19.73         14.37        10.82 o
   1  17   3         25.72         31.31         8.39 o
   2  17   3          1.95          5.12         6.82 o
   3  17   3          0.09         16.05        10.09 o
   4  17   3          1.54         12.06         7.81 o
   5  17   3          1.57          6.23         7.23 o
   6  17   3         12.02          4.33         8.20 o
   7  17   3          0.24          7.92         8.26 o
   8  17   3          3.09          6.27         8.34 o
   9  17   3          4.55         17.11        10.65 o
  10  17   3          1.15          3.01         8.26 o
  11  17   3          5.15          1.37         8.19 o
  12  17   3          0.32          0.45         8.80 o
  13  17   3          0.40         33.94        15.83 o
   1  18   3          5.63         13.30         7.76 o
   2  18   3          0.38          8.12         6.92 o
   3  18   3          6.83          8.43         7.54 o
   4  18   3         39.16         39.87         9.23 o
   5  18   3          5.20          5.19         8.66 o
   6  18   3          3.58          0.77         8.21 o
   7  18   3          4.47         15.39         8.84 o
   8  18   3          4.92         15.29         8.70 o
   9  18   3          2.66         12.47         8.93 o
  10  18   3          0.78         -0.01         8.88 o
  11  18   3          0.10         17.69        16.70 o
   0  19   3          0.37          5.72         9.39 o
   1  19   3          3.41          3.23         6.67 o
   2  19   3          4.77         -0.04         7.13 o
   3  19   3          0.70          3.30         7.19 o
   4  19   3          3.01          3.02         7.41 o
   5  19   3          5.31          7.63         9.06 o
   6  19   3          0.47         -3.94         8.50 o
   7  19   3          0.19          6.28         8.80 o
   8  19   3          3.80          9.66        10.01 o
   9  19   3          0.12         17.72        14.39 o
  10  19   3          0.01         15.67        14.30 o
   1  20   3          0.13          3.83         6.50 o
   2  20   3          1.93         -0.16         7.26 o
   3  20   3         11.30          8.78         7.58 o
   4  20   3          7.75          5.57         9.50 o
   5  20   3         15.23         13.88         9.57 o
   6  20   3          6.84         19.43        12.76 o
   7  20   3          5.83         15.44        13.56 o
   8  20   3          1.88          4.78        21.22 o
   0  21   3          3.10         36.82        12.99 o
   1  21   3         28.92         41.72        10.09 o
   2  21   3          3.63          4.65         7.85 o
   3  21   3          1.63         -2.26         7.13 o
   4  21   3          0.21          3.27        11.90 o
   5   0   4        425.42        606.82        95.08 o
   6   0   4         33.82         30.15         7.63 o
   7   0   4        424.27        668.09        73.67 o
   8   0   4      10880.61      35421.08      3732.24 o
   9   0   4         79.81        110.14        23.17 o
  10   0   4        398.44        358.38        41.84 o
  11   0   4        398.10        306.12        36.77 o
  12   0   4       1377.95       2649.61       403.05 o
  13   0   4        557.51        649.68       103.76 o
  14   0   4         12.79          5.37        10.66 o
   2   1   4         98.04         81.61        12.80 o
   3   1   4        826.89       1290.91       139.67 o
   4   1   4         23.80         14.45         6.42 o
   5   1   4       1097.45       1769.27       190.35 o
   6   1   4         41.20         28.66         7.57 o
   7   1   4          7.02          7.50         5.64 o
   8   1   4         11.50         61.19         9.87 o
   9   1   4         55.97         58.66         9.95 o
  10   1   4          8.96          5.76         4.45 o
  11   1   4         19.08         18.94         8.67 o
  12   1   4         44.38         69.61        12.15 o
  13   1   4         65.55         95.32        15.55 o
  14   1   4         51.01         52.49        19.81 o
   0   2   4         48.91         72.21        11.92 o
   1   2   4       2041.16       2585.22       197.47 o
   2   2   4          6.48         32.30         6.86 o
   3   2   4        122.09        146.89        18.47 o
   4   2   4         21.19         20.13         5.93 o
   5   2   4        155.82        148.22        18.95 o
   6   2   4          5.03         32.79        17.33 o
   7   2   4        370.06        320.18        41.03 o
   8   2   4        315.02        251.19        46.80 o
   9   2   4        888.08       1284.27       138.84 o
  11   2   4         30.73         34.02        10.09 o
  12   2   4         23.00         15.71         7.46 o
  13   2   4          7.46         23.50         8.93 o
  14   2   4          3.03         18.74        11.62 o
   1   3   4        254.08        287.87        28.71 o
   2   3   4        264.36        237.09        20.31 o
   3   3   4        113.29        181.92        15.37 o
   4   3   4       1323.85       1832.76       138.01 o
   5   3   4        610.55        993.08        75.62 o
   6   3   4        246.93        273.36        32.32 o
   7   3   4        337.48        270.00        33.18 o
   8   3   4         27.92         55.44         9.93 o
   9   3   4          0.81         27.87         9.28 o
  10   3   4          7.43         35.25        21.20 o
  11   3   4         31.49         30.01         8.35 o
  12   3   4          3.73         19.44        18.58 o
  13   3   4          1.86         47.82        12.82 o
  14   3   4          2.23         30.09        21.77 o
   0   4   4        365.89       1455.59       155.83 o
   1   4   4         11.86         17.19         6.62 o
   2   4   4         37.66         27.31         8.27 o
   3   4   4         32.73         63.19         8.61 o
   4   4   4         20.76         23.79         5.07 o
   5   4   4         12.58         15.74         5.27 o
   6   4   4         12.60         14.08         4.47 o
   7   4   4          3.25          4.17         4.07 o
   8   4   4        156.11        230.54        17.69 o
   9   4   4          8.96         20.25         6.90 o
  10   4   4         10.11         13.09         6.15 o
  11   4   4         29.39         20.25        15.75 o
  12   4   4         26.20         18.19         6.74 o
  13   4   4         37.24         49.55        14.10 o
  14   4   4          0.17          6.55        11.43 o
  15   4   4          1.46         11.18         8.88 o
   1   5   4        967.22       1281.32       107.34 o
   2   5   4        649.52        445.40        36.82 o
   3   5   4       1823.16       3696.18       278.47 o
   4   5   4         34.30         40.14         5.74 o
   5   5   4         92.33        297.94        30.93 o
   6   5   4         70.11         89.50        14.19 o
   7   5   4         20.82         19.55        11.05 o
   8   5   4         22.94         26.83         6.07 o
   9   5   4         98.40        122.31        17.99 o
  10   5   4         21.78         12.30         4.57 o
  11   5   4          8.06         69.41        14.77 o
  12   5   4        149.27        139.41        14.53 o
  13   5   4        299.21        530.92        43.60 o
  14   5   4        193.10        191.12        48.78 o
  15   5   4        438.06        613.26        72.19 o
  16   5   4          9.17         11.62        11.40 o
   0   6   4        336.94        277.70        35.47 o
   1   6   4        109.67         93.32        14.85 o
   2   6   4         36.85         26.42         5.63 o
   3   6   4         27.63         28.75         9.35 o
   4   6   4          9.50         10.39         4.26 o
   5   6   4         18.58         17.80         4.29 o
   6   6   4         20.92         21.53         5.85 o
   7   6   4         19.52         15.96         4.62 o
   8   6   4        109.83        108.50        10.41 o
   9   6   4         14.51         18.30         4.81 o
  10   6   4         15.36         18.35         6.83 o
  11   6   4          3.64          5.57         5.81 o
  12   6   4          0.22         27.68         7.20 o
  13   6   4         16.07         24.93        17.57 o
  14   6   4          2.53          8.59         6.52 o
  15   6   4          2.35         31.17        11.29 o
  16   6   4          7.48         22.03        11.04 o
   1   7   4         99.20        112.29        13.47 o
   2   7   4         71.90         70.11        11.63 o
   3   7   4        321.46        328.18        40.30 o
   4   7   4         20.30         60.85        11.43 o
   5   7   4         36.21         41.50         7.04 o
   6   7   4         35.42         38.52         5.66 o
   7   7   4         96.21         44.04         6.36 o
   8   7   4         30.91         32.03        12.85 o
   9   7   4         23.07         22.67         5.30 o
  10   7   4          9.64         12.31         5.96 o
  11   7   4         14.84          8.68         5.94 o
  12   7   4         19.73         40.74         8.88 o
  13   7   4        187.40        185.13        31.39 o
  14   7   4         22.53         16.46         7.58 o
  15   7   4          7.54         11.89         9.70 o
  16   7   4          0.18         13.74        10.40 o
  17   7   4          1.42          8.44        15.91 o
   0   8   4       4634.16      12872.82       964.92 o
   1   8   4       1611.08       2265.77       157.56 o
   2   8   4        644.95        819.51        46.82 o
   3   8   4        678.93        951.82        53.73 o
   4   8   4         82.00         93.20         9.51 o
   5   8   4         70.89        118.67        12.81 o
   6   8   4         58.35         68.30         7.90 o
   7   8   4        580.23        565.96        41.59 o
   8   8   4        240.41        241.32        19.45 o
   9   8   4       3128.53       4629.44       373.28 o
  10   8   4        162.17        144.18        26.90 o
  11   8   4         11.19         23.89         6.96 o
  12   8   4        148.23        152.38        24.84 o
  13   8   4         72.89         72.83        10.72 o
  14   8   4          3.55          3.39         6.18 o
  15   8   4          0.03         18.83         8.19 o
  16   8   4         26.17         53.23        13.44 o
  17   8   4        196.73        138.19        23.70 o
   1   9   4          4.71         20.72         5.67 o
   2   9   4         28.13         27.36        11.70 o
   3   9   4         32.95         33.03         7.97 o
   4   9   4         30.92         37.86         5.92 o
   5   9   4        199.04        184.12        13.13 o
   6   9   4          9.66         10.61         4.31 o
   7   9   4         18.40          8.83         5.01 o
   8   9   4         43.02         39.22        16.33 o
   9   9   4          5.05          8.59         5.72 o
  10   9   4          0.25          7.58         5.66 o
  11   9   4          6.01         15.07         6.60 o
  12   9   4          5.85         26.53        11.46 o
  13   9   4         21.83         22.35         9.16 o
  14   9   4          2.18         21.89         7.99 o
  15   9   4          9.15          8.52         7.39 o
  16   9   4          4.85         21.31        11.49 o
  17   9   4          4.69         -2.89         9.70 o
   0  10   4       1085.80       1199.90       171.82 o
   1  10   4          7.28         21.05         8.73 o
   2  10   4        272.78        160.09        20.10 o
   3  10   4        125.64        115.53        11.59 o
   4  10   4          2.11         11.71         4.95 o
   5  10   4          0.14          7.29         4.56 o
   6  10   4         29.82         77.75         8.31 o
   7  10   4         29.70         45.16        10.26 o
   8  10   4        708.90        847.29        54.73 o
   9  10   4         72.68         62.07         9.50 o
  10  10   4          6.11         44.29         8.72 o
  11  10   4         26.36         23.07         7.43 o
  12  10   4        134.53         91.74        12.61 o
  13  10   4         44.52        104.17        13.35 o
  14  10   4          7.07          8.23         7.44 o
  15  10   4          3.52         18.29         7.87 o
  16  10   4         22.77         48.37        14.71 o
  17  10   4         23.68         54.96        24.18 o
  18  10   4          4.72         16.73        11.52 o
   1  11   4         32.46         28.16         6.46 o
   2  11   4          5.85          2.49         5.18 o
   3  11   4         52.26         51.74         7.07 o
   4  11   4         14.03         32.16         9.18 o
   5  11   4         35.75         47.64         7.82 o
   6  11   4          2.74         12.52         6.03 o
   7  11   4         14.52         27.18         5.92 o
   8  11   4          1.27         12.96         6.17 o
   9  11   4          0.05          5.39         5.72 o
  10  11   4          6.00         10.45         7.08 o
  11  11   4         13.40         16.66         7.34 o
  12  11   4          5.48         12.80         7.67 o
  13  11   4         33.12         17.84         8.66 o
  14  11   4          0.22          0.00         7.40 o
  15  11   4          6.06          3.77         7.71 o
  16  11   4          3.94         10.70         8.69 o
  17  11   4          1.78          2.41        11.20 o
  18  11   4          0.49          5.47        11.12 o
   0  12   4        194.10        268.76        42.90 o
   1  12   4        305.00        304.31        31.50 o
   2  12   4         41.86         28.87         6.36 o
   3  12   4        104.62         85.50        12.31 o
   4  12   4          8.05         17.02         5.24 o
   5  12   4         45.46         33.10         8.77 o
   6  12   4          1.67         10.76         5.64 o
   7  12   4        263.05        254.30        19.90 o
   8  12   4          0.69         38.13        15.82 o
   9  12   4        673.29       1121.35        88.89 o
  10  12   4         14.05          7.30         8.41 o
  11  12   4         76.12         66.76        11.61 o
  12  12   4         15.85         20.81         8.55 o
  13  12   4          5.74          3.48         8.24 o
  14  12   4          0.12         -0.40         7.86 o
  15  12   4          0.04          5.19         8.74 o
  16  12   4          1.42         10.66         8.80 o
  17  12   4         94.56        114.00        54.11 o
   1  13   4         19.49         26.30         6.26 o
   2  13   4         94.38         83.85         9.43 o
   3  13   4          3.66         20.69         8.27 o
   4  13   4        278.85        357.71        45.13 o
   5  13   4         71.94        104.71        22.75 o
   6  13   4         66.80        104.86        11.02 o
   7  13   4        109.14        177.54        18.49 o
   8  13   4          4.82         31.15        11.54 o
   9  13   4         18.28         14.06         8.01 o
  10  13   4         18.10         32.00         9.17 o
  11  13   4         23.32         21.31         8.47 o
  12  13   4          0.14          3.64         7.95 o
  13  13   4         34.37         47.73        11.09 o
  14  13   4          8.77         14.38         9.37 o
  15  13   4          8.66         25.56         9.87 o
  16  13   4         18.13         15.32         9.52 o
   0  14   4          8.75         19.37         9.01 o
   1  14   4          6.63         19.23         6.70 o
   2  14   4          6.66         16.27         6.38 o
   3  14   4          9.80          9.57         5.97 o
   4  14   4          2.08          0.72         5.88 o
   5  14   4          2.02         23.59         7.21 o
   6  14   4          0.44          2.70         6.33 o
   7  14   4         10.20          6.13         7.96 o
   8  14   4          7.89          3.94         7.91 o
   9  14   4         31.37         21.33         8.30 o
  10  14   4          0.10         17.45         8.13 o
  11  14   4          1.08          6.37         8.01 o
  12  14   4          2.68          0.51         8.54 o
  13  14   4          2.94         12.65         8.71 o
  14  14   4          7.20          7.93         8.65 o
  15  14   4          1.44         13.29         9.28 o
  16  14   4          0.23         11.12         9.45 o
   1  15   4         18.90         28.61         8.04 o
   2  15   4          2.13          7.89         6.65 o
   3  15   4         28.42         36.41         8.15 o
   4  15   4          9.60          0.39         7.72 o
   5  15   4        480.35        884.70        71.19 o
   6  15   4         27.68         11.77         9.01 o
   7  15   4          0.27         11.21         8.20 o
   8  15   4         11.89         18.14         8.95 o
   9  15   4          5.34          3.16         8.01 o
  10  15   4          0.36          3.25         8.19 o
  11  15   4         12.06         20.37         9.19 o
  12  15   4          0.83         13.07        15.14 o
  13  15   4         11.08         36.13        20.82 o
  14  15   4          0.15         13.99         9.08 o
  15  15   4          8.38          9.47         9.44 o
   0  16   4        135.31        218.55        26.05 o
   1  16   4         43.87         52.99         9.58 o
   2  16   4          0.03          3.09         6.88 o
   3  16   4          6.11         10.55         7.02 o
   4  16   4          0.88          5.68         7.66 o
   5  16   4          2.78          3.37         7.52 o
   6  16   4          3.03         10.50         9.22 o
   7  16   4         24.65         17.76         9.46 o
   8  16   4         58.66         74.73        13.08 o
   9  16   4          5.63          8.49         8.94 o
  10  16   4         19.61         15.37         9.50 o
  11  16   4         24.90         14.72         9.19 o
  12  16   4         25.47         17.64         9.66 o
  13  16   4         12.30         14.20        10.62 o
  14  16   4          2.38          8.51        21.47 o
   1  17   4          1.91          9.67         7.73 o
   2  17   4          0.44         28.90         9.62 o
   3  17   4         13.41         27.91        12.56 o
   4  17   4         13.74         18.28         8.49 o
   5  17   4          4.04          5.26         7.53 o
   6  17   4          3.73          6.79         8.61 o
   7  17   4          0.37          3.36         8.52 o
   8  17   4          2.13         12.27         8.90 o
   9  17   4          0.51         -0.68         8.84 o
  10  17   4          7.72          0.66         8.76 o
  11  17   4         13.04          0.27         9.18 o
  12  17   4          3.32         17.18        14.77 o
   0  18   4         63.83        123.38        19.91 o
   1  18   4         45.73         55.63        10.33 o
   2  18   4          9.46         42.05         8.94 o
   3  18   4         35.35         29.09         9.37 o
   4  18   4          4.15          6.33         7.99 o
   5  18   4          5.23         23.92        10.22 o
   6  18   4          0.41          2.76         9.12 o
   7  18   4         37.39         25.54        10.48 o
   8  18   4         33.92         68.04        35.49 o
   9  18   4        169.92        200.63        24.01 o
  10  18   4          0.15         52.56        19.33 o
  11  18   4          7.02          5.32        15.13 o
   1  19   4          0.03          0.13         6.77 o
   2  19   4          5.83          6.61         7.74 o
   3  19   4          1.78          8.09         7.64 o
   4  19   4          0.05         -0.27         7.55 o
   5  19   4          1.27         15.46         9.84 o
   6  19   4          0.00          6.44         9.13 o
   7  19   4          3.36         -0.39         9.82 o
   8  19   4          0.14          7.92        12.59 o
   9  19   4          9.00         12.38        13.90 o
   0  20   4          1.23         16.03        11.07 o
   1  20   4         18.38         19.57         7.90 o
   2  20   4          2.05         27.60         8.94 o
   3  20   4         15.85         13.69         7.84 o
   4  20   4          3.46          1.10         8.62 o
   5  20   4          6.92          6.68         9.15 o
   6  20   4          0.01          4.77        11.31 o
   1  21   4          0.00          6.19         8.43 o
   2  21   4          2.18          4.98         7.51 o
   7   0   5         53.14         30.97         8.56 o
   8   0   5       1109.79       1065.31       117.98 o
   9   0   5        269.30        407.68        47.07 o
  10   0   5         80.34         50.84        18.37 o
  11   0   5         15.67         41.03        19.86 o
  12   0   5        850.08       1125.24       177.63 o
  13   0   5        418.53        942.44       148.20 o
  14   0   5       1067.51       2045.42       314.64 o
   3   1   5         54.63         44.07         8.88 o
   4   1   5         14.05         14.51         6.55 o
   5   1   5          4.45         13.90         6.53 o
   6   1   5         84.69         57.33        10.77 o
   7   1   5         24.77         32.42         8.35 o
   8   1   5         95.54        161.18        27.88 o
  10   1   5         30.04         18.63         7.49 o
  11   1   5         28.75         20.28         6.02 o
  12   1   5          8.56         24.17        11.25 o
  13   1   5         26.69         33.80        10.50 o
  14   1   5         15.02         41.82        13.97 o
   1   2   5         49.55         42.17         8.93 o
   2   2   5         45.67         33.21         8.34 o
   4   2   5        116.72        134.37        29.86 o
   5   2   5         18.06         29.11         6.94 o
   6   2   5          1.62          7.09        15.79 o
   7   2   5          7.37         39.91        10.94 o
   8   2   5          1.08         81.87        17.94 o
  11   2   5         24.20         29.50         8.07 o
  12   2   5         67.54         27.95        21.89 o
  13   2   5        125.05        118.12        26.67 o
  14   2   5          4.62         18.39        15.06 o
  15   2   5         22.38         47.93        19.45 o
   0   3   5       3474.13       6890.28       733.57 o
   1   3   5        376.90        231.34        29.66 o
   2   3   5        417.59        204.00        25.19 o
   3   3   5        130.99        107.26        10.89 o
   4   3   5         16.61         23.44        11.00 o
   5   3   5          2.27         15.78         5.91 o
   6   3   5         41.95         75.81        25.63 o
   7   3   5        149.92        126.37        16.48 o
   8   3   5        277.40        233.24        27.95 o
   9   3   5        675.16        767.20        84.72 o
  10   3   5        230.04        250.71        30.94 o
  11   3   5          1.63         40.49        23.46 o
  12   3   5         31.33         29.63        17.65 o
  13   3   5         24.36         37.17        15.44 o
  14   3   5         76.57         62.70        19.99 o
  15   3   5         12.17          5.44        13.49 o
   1   4   5         22.17         18.71         6.21 o
   2   4   5         23.19         28.11         7.79 o
   3   4   5         11.90         28.78         5.59 o
   4   4   5         52.70         52.08         6.77 o
   5   4   5        140.24        116.52        11.37 o
   6   4   5         27.66         25.74         8.44 o
   7   4   5          5.50         12.65         5.61 o
   8   4   5         26.97         34.43         8.02 o
   9   4   5          3.06         19.37         7.07 o
  10   4   5          5.63         12.73         6.82 o
  11   4   5          0.08          3.14         7.60 o
  12   4   5          9.42         10.61         9.71 o
  13   4   5         26.04         11.98        11.74 o
  14   4   5         55.76         52.37        14.17 o
  15   4   5         25.45         38.18        18.62 o
   0   5   5        161.64        921.62        99.73 o
   1   5   5        130.30        169.46        23.96 o
   2   5   5         39.17         43.87         6.48 o
   3   5   5        236.43        249.05        21.59 o
   4   5   5         93.04         71.48         8.92 o
   5   5   5         14.07         21.31         5.45 o
   6   5   5         23.07         95.51        19.61 o
   7   5   5        159.97        141.43        39.15 o
   8   5   5        764.92       2259.84       241.23 o
   9   5   5        303.78        277.80        27.31 o
  10   5   5         31.81         33.56        13.33 o
  11   5   5         41.35         42.01        11.61 o
  12   5   5         22.47         24.65         8.19 o
  13   5   5        238.91        284.22        33.11 o
  14   5   5        118.47        186.06        27.17 o
  15   5   5         12.90         15.86        10.15 o
  16   5   5          3.56         38.20        14.25 o
   1   6   5         41.11         20.83         6.04 o
   2   6   5         23.52         29.46        16.65 o
   3   6   5        118.64         45.02        11.94 o
   4   6   5         69.58         60.47        11.48 o
   5   6   5         16.57         17.60         7.57 o
   6   6   5          1.71          9.37         4.74 o
   7   6   5          5.21         17.58         5.05 o
   8   6   5         19.93         10.64         6.67 o
   9   6   5         29.34         23.72         5.84 o
  10   6   5         27.47         30.71         7.37 o
  11   6   5         16.98         11.25         6.21 o
  12   6   5          9.20          9.74         7.07 o
  13   6   5         22.34         13.92         6.35 o
  14   6   5          2.99          0.72         6.26 o
  15   6   5         10.18         46.41        12.80 o
  16   6   5         16.15         26.60        10.70 o
   0   7   5         16.94         30.24         9.66 o
   1   7   5        217.55        112.57        13.38 o
   2   7   5         31.39         42.49        13.00 o
   3   7   5         30.62         29.02         6.58 o
   4   7   5          9.78         20.47         6.06 o
   5   7   5         23.75         36.05         5.63 o
   6   7   5         18.35         18.41         4.72 o
   7   7   5        297.46        220.42        19.66 o
   8   7   5        247.15        175.44        24.49 o
   9   7   5        447.78        369.67        28.46 o
  10   7   5          1.00         14.87        13.76 o
  11   7   5         43.56         35.94         8.26 o
  12   7   5          9.84         27.94        13.20 o
  13   7   5          2.67         18.37         7.13 o
  14   7   5         13.91         22.54         8.07 o
  15   7   5          1.14         -3.19         9.63 o
  16   7   5         17.59         11.50        10.01 o
  17   7   5         41.55         32.21        13.45 o
   1   8   5        163.11        201.77        19.98 o
   2   8   5         19.89         17.01         5.68 o
   3   8   5        232.85        240.22        21.02 o
   4   8   5       1165.44       1166.22       108.71 o
   5   8   5       1065.65       1288.89        82.20 o
   6   8   5         43.13         53.97         7.91 o
   7   8   5        114.00        107.31        11.75 o
   8   8   5        279.73        283.34        24.62 o
   9   8   5         40.13         41.50         8.13 o
  10   8   5         24.67         22.87         6.86 o
  11   8   5          7.24         22.57         7.60 o
  12   8   5        285.54        204.50        22.14 o
  13   8   5         30.34         29.86         8.89 o
  14   8   5        441.78        534.20        52.96 o
  15   8   5          3.15         20.33         8.37 o
  16   8   5          2.39          5.73        14.88 o
  17   8   5         12.30          4.56        10.22 o
   0   9   5         29.29         59.86        10.88 o
   1   9   5         11.57         19.05         5.83 o
   2   9   5          0.15         12.11         5.20 o
   3   9   5         34.67         45.33        11.23 o
   4   9   5         22.39         14.40         5.94 o
   5   9   5          9.71         25.57         6.70 o
   6   9   5          6.42         15.07         4.91 o
   7   9   5          8.49          8.94         6.31 o
   8   9   5          4.80         24.46         5.70 o
   9   9   5         37.28         33.75         7.58 o
  10   9   5          1.58         16.42         6.62 o
  11   9   5          6.46         10.62        11.24 o
  12   9   5         21.84         18.86         7.98 o
  13   9   5         14.31         -0.97         9.27 o
  14   9   5          5.55         11.68         7.91 o
  15   9   5          5.34          9.51         8.03 o
  16   9   5          0.22          8.27        12.16 o
  17   9   5          0.86          6.19        10.27 o
  18   9   5          3.18          4.13        10.69 o
   1  10   5        147.20         93.14        10.60 o
   2  10   5         58.46         42.20         7.10 o
   3  10   5        339.18        437.65        27.39 o
   4  10   5        294.28        249.34        30.56 o
   5  10   5         24.66         22.35         5.46 o
   6  10   5         25.28         24.38         6.92 o
   7  10   5          2.35         22.75         9.47 o
   8  10   5        136.85        104.98        18.69 o
   9  10   5          0.14          7.47         6.55 o
  10  10   5          0.59          2.61         6.69 o
  11  10   5         13.26         24.39         8.75 o
  12  10   5        177.68        167.68        21.33 o
  13  10   5        132.71        153.66        21.77 o
  14  10   5        155.56        159.58        18.42 o
  15  10   5         27.61         35.40         9.67 o
  16  10   5          0.01         15.19         7.89 o
  17  10   5          0.95         -0.81        10.19 o
  18  10   5          0.00          8.76        10.87 o
   0  11   5         22.04         25.38        10.19 o
   1  11   5         17.46         35.20         7.50 o
   2  11   5         32.09         33.23         6.84 o
   3  11   5          3.91         13.78         5.71 o
   4  11   5          2.00          6.29         5.31 o
   5  11   5         12.52         14.98         6.09 o
   6  11   5          4.08          3.98         5.66 o
   7  11   5         13.04          9.52         5.85 o
   8  11   5         61.56         46.82        14.70 o
   9  11   5         16.32         17.67         8.09 o
  10  11   5          6.48          8.28         7.73 o
  11  11   5          1.19          6.69         7.45 o
  12  11   5          5.61          6.43         7.45 o
  13  11   5          1.61          8.57         7.27 o
  14  11   5          0.58         -3.86         7.24 o
  15  11   5          0.87          5.15         7.35 o
  16  11   5          7.39          5.64         7.83 o
  17  11   5         13.93         21.91        15.74 o
   1  12   5          7.20         18.37         6.82 o
   2  12   5          6.94         14.05         6.37 o
   3  12   5        106.67         60.58         9.08 o
   4  12   5        139.14        188.41        14.85 o
   5  12   5         13.61         12.53         6.56 o
   6  12   5         12.19         19.02         6.51 o
   7  12   5         17.87         12.47         6.43 o
   8  12   5         20.84         34.52         8.61 o
   9  12   5          2.84          9.66         7.26 o
  10  12   5          5.04         10.53         7.88 o
  11  12   5          7.68         10.61         7.55 o
  12  12   5         98.49        111.45        20.08 o
  13  12   5         48.90         58.26        11.75 o
  14  12   5         27.97         29.78         9.77 o
  15  12   5          0.46          4.26         8.25 o
  16  12   5          2.53         15.32         8.72 o
  17  12   5          0.00          2.30        13.66 o
   0  13   5        599.96        828.52        84.69 o
   1  13   5        303.21        429.22        28.99 o
   2  13   5        117.34         80.08        10.74 o
   3  13   5         86.43         86.18        10.19 o
   4  13   5          2.42          9.13         6.03 o
   5  13   5         25.40         34.11         9.30 o
   6  13   5         16.39         37.48         7.57 o
   7  13   5        238.27        111.72        15.80 o
   8  13   5         19.23         32.45        15.40 o
   9  13   5        790.66        844.80        70.13 o
  10  13   5         88.53         91.78        21.22 o
  11  13   5         12.49          1.92         8.08 o
  12  13   5          7.76         20.98         8.89 o
  13  13   5          6.54         10.19         8.56 o
  14  13   5          2.72         20.30         9.10 o
  15  13   5          0.86          3.35         8.31 o
  16  13   5          4.10         12.18         9.22 o
   1  14   5         10.52         20.01         7.46 o
   2  14   5          7.16          4.30         6.85 o
   3  14   5         38.49         43.65         8.56 o
   4  14   5          7.47         16.28         7.35 o
   5  14   5        162.29        306.08        34.62 o
   6  14   5          0.34         14.17         6.93 o
   7  14   5          0.29          4.28         7.45 o
   8  14   5          0.36         22.82         8.10 o
   9  14   5          5.92         -3.49         8.03 o
  10  14   5          5.40          1.32         8.26 o
  11  14   5          6.18          4.22         8.14 o
  12  14   5          1.07         18.01         9.39 o
  13  14   5         14.47         40.09        10.72 o
  14  14   5          0.00          2.05         9.35 o
  15  14   5          1.08          6.02         9.33 o
   0  15   5        422.42        537.96        56.65 o
   1  15   5         40.63         40.04         9.22 o
   2  15   5         10.41         11.13         6.96 o
   3  15   5         26.58          7.59         6.88 o
   4  15   5         15.05         37.22         8.74 o
   5  15   5          3.09         11.20         7.03 o
   6  15   5         33.28         42.71        10.93 o
   7  15   5          1.73         15.72         8.15 o
   8  15   5          2.38         10.65         8.85 o
   9  15   5         19.70         22.60         9.46 o
  10  15   5          1.68          9.65         8.74 o
  11  15   5          1.41         13.33         9.11 o
  12  15   5          0.41          1.36         9.38 o
  13  15   5          0.18         -1.32         8.60 o
  14  15   5          0.14          3.86         9.04 o
   1  16   5          4.52          8.33         6.52 o
   2  16   5          5.19          8.89         6.58 o
   3  16   5          0.99         17.43         7.24 o
   4  16   5          9.67          6.33         7.31 o
   5  16   5          3.29         10.48         7.39 o
   6  16   5         43.39         38.56        10.89 o
   7  16   5          7.18         16.26         9.02 o
   8  16   5         28.00         20.28         9.81 o
   9  16   5          7.05          2.37         8.76 o
  10  16   5          2.64         13.18         8.98 o
  11  16   5          7.08         11.65         9.12 o
  12  16   5         18.55         20.77        10.76 o
  13  16   5          4.89         30.54        16.85 o
   0  17   5          2.49         11.96        10.56 o
   1  17   5          3.68          7.01         6.71 o
   2  17   5          1.22          3.91         6.58 o
   3  17   5         10.32          5.35         7.26 o
   4  17   5          0.01          2.89         7.29 o
   5  17   5          1.76          3.86         8.97 o
   6  17   5          2.65         -0.03         8.22 o
   7  17   5          3.35          6.94         8.83 o
   8  17   5          2.48         12.05         8.91 o
   9  17   5         29.98         33.58        10.85 o
  10  17   5          5.40          5.06         9.11 o
  11  17   5          6.31         19.78        14.97 o
   1  18   5          0.12          3.78         6.76 o
   2  18   5          0.01          5.02         6.47 o
   3  18   5          0.68          3.32         7.15 o
   4  18   5         65.82         43.87        10.02 o
   5  18   5          0.30         -3.27         8.53 o
   6  18   5          0.51          0.98         8.33 o
   7  18   5          9.73          4.19         8.94 o
   8  18   5         13.48         20.60        10.44 o
   9  18   5          8.70          0.48        13.60 o
  10  18   5          6.88         18.80        15.49 o
   0  19   5         11.74         -4.53         9.11 o
   1  19   5          0.41          1.75         6.53 o
   2  19   5          1.40          3.64         7.18 o
   3  19   5         15.29          4.32         7.35 o
   4  19   5          3.92          1.63         7.54 o
   5  19   5          2.95          1.33         8.91 o
   6  19   5          2.19         12.50         9.87 o
   7  19   5          7.79        -12.67        12.67 o
   8  19   5          2.09          3.26        14.16 o
   1  20   5          4.08          8.58         6.72 o
   2  20   5          3.96          6.60         7.66 o
   3  20   5          2.92         20.16         8.31 o
   4  20   5         22.92         19.53        12.73 o
   5  20   5         48.34         76.95        21.45 o
   8   0   6       3658.50      13405.61      1409.78 o
   9   0   6       1032.96       1165.60       128.51 o
  11   0   6        859.33       1643.99       179.11 o
  12   0   6         53.64         71.35        23.56 o
  13   0   6        113.84        112.65        26.96 o
  14   0   6        282.50        524.30        86.59 o
   4   1   6          1.62         83.68        16.88 o
   5   1   6         42.96         27.61         7.96 o
   6   1   6         28.33         19.85         8.12 o
   7   1   6         66.60         53.61        15.16 o
   8   1   6         50.36         68.34        17.63 o
   9   1   6          0.67          0.59         7.61 o
  10   1   6          0.52         13.33         8.11 o
  11   1   6         35.79         34.86        11.33 o
  12   1   6         11.73         22.24         9.39 o
  13   1   6        405.25        606.81        84.36 o
  14   1   6         13.73         30.16        11.33 o
   1   2   6        387.37        591.57        66.05 o
   2   2   6         25.71         22.58         7.87 o
   3   2   6         10.41          8.58         6.66 o
   4   2   6          1.04          5.65         5.84 o
   5   2   6         81.67        133.71        18.15 o
   6   2   6         14.62         22.78         7.78 o
   7   2   6         38.25         38.86         9.02 o
   8   2   6        276.66        193.86        25.05 o
   9   2   6        279.17        216.89        27.52 o
  12   2   6          3.64         14.54         8.52 o
  13   2   6          7.19          9.78        11.67 o
  14   2   6         34.16         36.17        13.87 o
  15   2   6          7.54          9.12        11.57 o
   1   3   6        302.83        261.54        22.95 o
   2   3   6          0.17          3.54         4.60 o
   3   3   6         45.70         35.07         7.36 o
   4   3   6       3628.80       5733.89       608.61 o
   5   3   6       1551.52       2824.75       302.18 o
   6   3   6        294.82        256.10        31.42 o
   7   3   6        100.91         63.71        11.59 o
   8   3   6        163.04        185.80        48.90 o
  10   3   6         22.00         29.62        18.81 o
  11   3   6         26.16         19.53         7.75 o
  12   3   6        183.36        155.60        43.01 o
  13   3   6        106.47        122.87        36.06 o
  14   3   6        314.72        412.97        70.82 o
  15   3   6         11.35        137.20        29.01 o
   0   4   6         36.98         20.69         7.79 o
   1   4   6         26.88         30.29         6.06 o
   2   4   6          0.10         16.28         7.17 o
   3   4   6          2.49         62.24         7.93 o
   4   4   6         15.43         24.07         5.79 o
   5   4   6          7.77         30.92         8.45 o
   6   4   6         48.15         42.27         7.37 o
   7   4   6         16.03         53.57         9.23 o
   8   4   6         11.44         48.71         9.47 o
   9   4   6         22.44         31.26         8.67 o
  10   4   6          5.27          5.15         8.92 o
  11   4   6          7.87         12.99         7.87 o
  12   4   6         27.21         15.57         9.48 o
  13   4   6          2.41         68.68        13.43 o
  14   4   6          6.05         14.50        14.14 o
  15   4   6          2.89          3.90        13.46 o
  16   4   6          2.21         12.40        14.14 o
   1   5   6          9.69          5.85         4.77 o
   2   5   6         91.94         56.97         8.19 o
   3   5   6       3863.11       7113.76       532.45 o
   4   5   6        736.44        775.13        66.84 o
   5   5   6         30.05         58.98         8.61 o
   6   5   6         31.42         42.69         8.02 o
   7   5   6        121.24        143.68        16.17 o
   8   5   6        349.79        331.35        32.41 o
   9   5   6          4.18         14.34         5.88 o
  10   5   6          2.30          6.00         9.39 o
  11   5   6         32.82         40.24        10.05 o
  12   5   6        159.20        131.81        20.31 o
  14   5   6        451.96        501.40        60.69 o
  15   5   6         56.48         62.61        23.63 o
  16   5   6          0.04         14.66        10.78 o
   0   6   6          0.05        417.87        46.59 o
   1   6   6          3.52         29.40         7.76 o
   2   6   6          0.17        483.77        37.63 o
   3   6   6          4.11          5.88         4.86 o
   4   6   6         16.68         27.77         7.17 o
   5   6   6          1.51          7.97         5.02 o
   6   6   6          0.67          6.59         5.35 o
   7   6   6          0.95         19.39         5.63 o
   8   6   6         29.58         33.67         7.51 o
   9   6   6          1.72         10.15         6.51 o
  10   6   6          3.15         14.58         8.40 o
  11   6   6         29.26          9.85        10.73 o
  12   6   6          3.94         10.40         7.51 o
  13   6   6         24.54         31.71         8.59 o
  14   6   6          8.88          6.01         7.49 o
  15   6   6          4.25          5.80        10.72 o
  16   6   6          0.01         -0.21        11.69 o
   1   7   6         59.05         37.94         7.72 o
   2   7   6          8.59          9.20         5.80 o
   3   7   6         28.52         54.23        12.74 o
   4   7   6        270.42        285.30        24.85 o
   5   7   6         24.70         40.17         7.09 o
   6   7   6         15.15         20.18         7.53 o
   7   7   6          8.38         23.20         6.79 o
   8   7   6          7.95         13.78         6.01 o
   9   7   6          7.97         10.33         5.70 o
  10   7   6          0.29         16.88         7.04 o
  11   7   6          5.61         11.65         6.90 o
  12   7   6         86.22         67.28        10.82 o
  13   7   6          1.02         15.40         7.50 o
  14   7   6         18.94         23.99         8.20 o
  15   7   6          4.43         10.87        10.75 o
  16   7   6          0.22          5.25         9.96 o
  17   7   6          0.50         -6.52         8.86 o
   0   8   6       1181.50       1855.07       204.47 o
   1   8   6       2282.91       2946.68       227.51 o
   2   8   6         43.73         65.04        20.73 o
   3   8   6         10.92         13.78         5.85 o
   4   8   6         30.53         47.65         7.68 o
   5   8   6          5.67         21.74         6.06 o
   6   8   6         27.84         21.02         5.28 o
   7   8   6          2.00         10.85         5.53 o
   8   8   6        194.28        191.64        16.54 o
   9   8   6        246.98        265.17        30.01 o
  10   8   6        200.47        281.23        50.58 o
  11   8   6        153.67        143.06        15.13 o
  12   8   6          2.91         16.32         7.22 o
  13   8   6         41.03         28.19         8.56 o
  14   8   6          6.19         24.89         8.13 o
  15   8   6         15.74         68.86        16.77 o
  16   8   6          3.22         11.06        17.03 o
  17   8   6         20.33         44.89        13.29 o
   1   9   6         10.26         12.54         6.57 o
   2   9   6          4.92         18.17         6.24 o
   3   9   6         20.02         52.58        10.84 o
   4   9   6          6.45         24.17         6.13 o
   5   9   6          4.10         12.47         5.27 o
   6   9   6         13.44          5.55         5.74 o
   7   9   6          0.00         11.57         5.55 o
   8   9   6          3.84         17.41         5.76 o
   9   9   6          2.24          6.93         5.97 o
  10   9   6          5.07          2.56         6.06 o
  11   9   6          0.20          6.84         6.55 o
  12   9   6          2.48         15.87         9.08 o
  13   9   6         12.29         18.30         8.04 o
  14   9   6          0.02          3.22         7.34 o
  15   9   6          0.03          7.59         7.51 o
  16   9   6          1.01          3.94        10.65 o
  17   9   6          5.29          2.04        10.47 o
  18   9   6          0.40          5.74        10.87 o
   0  10   6        252.05        679.21        78.99 o
   1  10   6        116.78        104.02        12.25 o
   2  10   6         24.83         53.55         8.40 o
   3  10   6         18.29         17.35         6.11 o
   4  10   6          0.03         16.16         5.75 o
   5  10   6          8.95         15.22         5.70 o
   6  10   6          5.89         12.50         6.16 o
   7  10   6         54.25         37.54         8.69 o
   8  10   6        607.74        721.66        59.08 o
   9  10   6         15.21         18.90         9.77 o
  10  10   6        106.87         52.48        10.38 o
  11  10   6        174.49        138.74        16.37 o
  12  10   6         25.75         32.82         9.19 o
  13  10   6          9.54         24.88         8.65 o
  14  10   6         31.74         31.93        13.92 o
  15  10   6          0.02          4.34         7.80 o
  16  10   6          8.65          7.40         8.40 o
  17  10   6          4.00          7.25        11.02 o
   1  11   6         12.43         19.22         6.80 o
   2  11   6          8.34         16.75         6.30 o
   3  11   6         29.24         41.55        10.76 o
   4  11   6         16.94         20.74         6.41 o
   5  11   6         35.36         20.77        13.36 o
   6  11   6         20.82         36.10        10.09 o
   7  11   6          8.34          5.86         6.54 o
   8  11   6          5.93         33.88        16.57 o
   9  11   6          0.14          9.92         7.11 o
  10  11   6         11.70         25.28         8.25 o
  11  11   6          0.01          8.80         7.67 o
  12  11   6          1.18          8.17         7.72 o
  13  11   6          7.95         19.04         8.58 o
  14  11   6          3.58          1.15         7.73 o
  15  11   6          1.88         -1.43         7.63 o
  16  11   6         11.58         16.44         9.12 o
  17  11   6          2.20          3.38        12.11 o
   0  12   6         71.79         76.17        17.32 o
   1  12   6        460.90        485.38        32.28 o
   2  12   6          0.75         14.65         6.67 o
   3  12   6         25.61         22.90        11.10 o
   4  12   6          2.82          8.65         5.88 o
   5  12   6          9.58         22.86         9.30 o
   6  12   6          3.50         10.98         6.25 o
   7  12   6          0.22         25.73         7.12 o
   8  12   6         48.83         37.82         9.82 o
   9  12   6        162.49        156.38        26.90 o
  10  12   6          1.26          9.78         7.62 o
  11  12   6          9.28         10.21         7.69 o
  12  12   6          3.17         -2.60         7.63 o
  13  12   6          1.20         26.00         9.37 o
  14  12   6          0.02         10.09         8.64 o
  15  12   6          0.03          3.52         8.79 o
  16  12   6         12.98          7.98         9.11 o
   1  13   6        122.44        201.85        22.08 o
   2  13   6          8.87         71.41        13.16 o
   3  13   6          0.03         57.45        16.32 o
   4  13   6       1834.44       2844.90       157.63 o
   5  13   6        564.02        937.40        63.24 o
   6  13   6         61.66         86.38        11.18 o
   7  13   6         28.15         31.30         9.66 o
   8  13   6        139.82         94.90        15.81 o
   9  13   6          4.82          6.52         8.15 o
  10  13   6         54.95         35.19        13.05 o
  11  13   6         17.20         18.07         9.64 o
  12  13   6        275.36        223.61        37.50 o
  13  13   6         32.53         21.83        10.68 o
  14  13   6        242.09        224.33        25.43 o
  15  13   6          8.57         16.58        10.04 o
   0  14   6        181.30        352.16        56.31 o
   1  14   6          4.44         17.68         7.90 o
   2  14   6          6.04          0.39         6.91 o
   3  14   6         16.35         17.43         7.35 o
   4  14   6         16.79         18.29         8.38 o
   5  14   6         25.85         12.99         8.40 o
   6  14   6          5.89         11.46         7.31 o
   7  14   6          5.32         10.24         8.64 o
   8  14   6         28.73         38.46        10.33 o
   9  14   6          0.01         -3.21         8.36 o
  10  14   6          6.04         24.25         9.37 o
  11  14   6          0.10          5.64         8.82 o
  12  14   6          5.25         13.65         9.10 o
  13  14   6          0.78         17.91         8.45 o
  14  14   6          3.43          9.13         8.64 o
   1  15   6          0.04          2.92         6.86 o
   2  15   6          0.21          5.26         7.05 o
   3  15   6         15.29         41.26        12.70 o
   4  15   6         77.24        118.69        16.98 o
   5  15   6          2.42         37.54         9.16 o
   6  15   6          0.98         11.74         8.46 o
   7  15   6         14.96         12.60         9.01 o
   8  15   6         14.96         11.08         8.82 o
   9  15   6          4.14          7.99         7.99 o
  10  15   6          4.02         15.82         9.13 o
  11  15   6          2.91         22.64         9.54 o
  12  15   6         27.03         26.41        10.33 o
  13  15   6          0.54         63.26        19.88 o
   0  16   6         16.18         17.98        11.34 o
   1  16   6         20.25          8.73         7.68 o
   2  16   6          2.11          5.76         6.88 o
   3  16   6          4.21          4.95         7.41 o
   4  16   6          5.30          3.68         7.34 o
   5  16   6          3.91          6.87         7.21 o
   6  16   6          0.01          2.43         8.58 o
   7  16   6          9.61         18.51         9.79 o
   8  16   6          3.70          9.86         8.76 o
   9  16   6         13.16         36.40        10.55 o
  10  16   6          7.01          9.71         9.41 o
  11  16   6          6.03          6.91        13.16 o
  12  16   6          0.31         -1.87        12.47 o
   1  17   6          1.38         17.09         7.16 o
   2  17   6          1.40          5.85         6.80 o
   3  17   6          0.84         14.71         7.92 o
   4  17   6         20.72         21.46         8.43 o
   5  17   6          2.95         19.25         9.79 o
   6  17   6          6.76          7.58         8.71 o
   7  17   6          3.30          3.63         8.18 o
   8  17   6          1.56         10.30         8.81 o
   9  17   6          0.36          4.31        12.69 o
  10  17   6          0.09          6.67        13.61 o
   0  18   6          0.07         23.33        10.65 o
   1  18   6         60.07         84.75        10.68 o
   2  18   6          0.97         13.98         7.53 o
   3  18   6          0.01          9.20         7.22 o
   4  18   6          0.29          4.48         7.16 o
   5  18   6          0.07          3.66         9.03 o
   6  18   6          0.34          9.69         9.01 o
   7  18   6          5.87         11.31        14.17 o
   8  18   6          1.19          9.89        14.63 o
   9  18   6         15.56         10.85        16.07 o
   1  19   6          0.07          0.14         6.39 o
   2  19   6          1.27          2.02         7.07 o
   3  19   6         12.50          9.53         7.12 o
   4  19   6          0.50          3.87         8.81 o
   5  19   6         11.54          7.92        11.64 o
   6  19   6          0.51          7.45        12.69 o
   0  20   6         40.57         48.42        13.63 o
   1  20   6          1.14          4.59         7.37 o
   2  20   6          2.45         10.94        15.93 o
   9   0   7         21.20         32.57        15.28 o
  10   0   7         19.19         20.68         9.50 o
  11   0   7         53.60         36.20        11.24 o
  12   0   7        968.20        907.17       135.72 o
  13   0   7        716.88       1253.56       196.53 o
  14   0   7        265.63        324.88        58.36 o
   5   1   7          5.87          4.19        10.23 o
   6   1   7          5.15         20.04         8.37 o
   7   1   7         13.81         18.28         7.58 o
   8   1   7        765.58        991.00       138.54 o
   9   1   7          0.33          7.74         8.58 o
  10   1   7         29.10         40.63        11.15 o
  11   1   7          9.08         21.95        10.72 o
  12   1   7         71.03         89.55        20.64 o
  14   1   7         15.63         20.64         9.62 o
  15   1   7          0.02          9.47        13.28 o
   2   2   7         12.98         13.04         8.21 o
   3   2   7        171.51        204.43        25.99 o
   4   2   7       1281.00       1527.18       166.27 o
   5   2   7         16.56         49.28        12.68 o
   6   2   7        183.21        137.14        29.12 o
   7   2   7          4.38        154.11        47.43 o
   8   2   7         16.82         34.63         9.57 o
   9   2   7         13.90         15.47         8.04 o
  10   2   7         52.89         33.65         9.79 o
  11   2   7          2.91         13.95        13.63 o
  12   2   7         61.33         60.96        12.99 o
  13   2   7         53.57        113.53        18.09 o
  14   2   7         45.69         56.06        18.44 o
  15   2   7          2.77         30.07        15.66 o
   0   3   7       1636.72       2995.54       323.39 o
   1   3   7        758.13        618.12        67.03 o
   2   3   7        377.14        395.53        47.59 o
   3   3   7         46.26         44.91        13.94 o
   4   3   7         28.76         10.27         8.67 o
   5   3   7         37.61         25.93        11.26 o
   6   3   7        125.35        175.84        33.05 o
   7   3   7         29.49         22.66        10.31 o
   8   3   7        201.15        297.12        35.94 o
   9   3   7        375.90        547.57        62.97 o
  10   3   7         27.55         23.69        11.64 o
  11   3   7          0.01         20.10         8.99 o
  12   3   7        198.52        172.48        54.27 o
  13   3   7         24.94         23.92         8.93 o
  14   3   7          1.68         11.86        11.61 o
  15   3   7          5.22          7.98        12.16 o
   1   4   7          0.61          7.93         5.95 o
   2   4   7        108.46         63.20        11.78 o
   3   4   7        102.69         83.21        10.51 o
   4   4   7         33.94         51.60         8.11 o
   5   4   7          2.37          6.06         5.32 o
   6   4   7          0.93          6.70         6.99 o
   7   4   7         40.01         17.37        19.94 o
   8   4   7         43.00         69.08        12.35 o
   9   4   7         17.63         21.09         9.21 o
  10   4   7          2.38         13.43         7.79 o
  11   4   7          3.06         14.01         8.14 o
  12   4   7         66.77         70.77        13.51 o
  13   4   7         70.41         75.35        20.65 o
  14   4   7          3.55         31.88        16.35 o
  15   4   7          5.47         18.16        16.64 o
  16   4   7          0.08         19.77        16.79 o
   0   5   7         60.89         55.66        12.14 o
   1   5   7          3.86         14.21         5.58 o
   2   5   7       1052.35       1484.98       120.59 o
   3   5   7          6.30          6.35         5.54 o
   4   5   7         34.75         63.55         8.83 o
   5   5   7         65.59         46.30         7.86 o
   6   5   7        182.55        125.45        14.33 o
   7   5   7         99.06         80.35        10.03 o
   8   5   7       3079.53       9634.44       833.53 o
   9   5   7        123.55        156.86        30.88 o
  10   5   7         92.78        116.93        17.87 o
  11   5   7        212.09        234.20        30.49 o
  12   5   7        633.73       1054.93       218.25 o
  13   5   7         11.51         19.01        11.26 o
  14   5   7         58.63         44.40        12.70 o
  15   5   7          0.13         12.39        14.22 o
  16   5   7         48.42         46.37        19.48 o
   1   6   7          3.88         44.21        16.58 o
   2   6   7          7.28         26.40         6.58 o
   3   6   7        221.58        333.59        29.05 o
   4   6   7        131.76        175.44        24.78 o
   5   6   7         63.62        108.67        12.01 o
   6   6   7         23.60         65.43        10.84 o
   7   6   7         23.79         11.14         6.51 o
   8   6   7         12.29         36.38         8.33 o
   9   6   7          7.66          8.16         7.01 o
  10   6   7          0.31          6.83         8.33 o
  11   6   7          0.27         23.33         9.51 o
  12   6   7         33.30         24.18        10.56 o
  13   6   7        141.94        134.56        23.96 o
  14   6   7         14.75          8.87        10.22 o
  15   6   7          3.46         26.76        17.42 o
  16   6   7          2.00         11.89        14.37 o
  17   6   7          4.64         -4.39        13.00 o
   0   7   7        457.85        368.70        47.14 o
   1   7   7        102.96        162.22        30.59 o
   2   7   7          6.55         15.88         6.83 o
   3   7   7         15.07         19.12         6.35 o
   4   7   7         11.21         10.59         5.98 o
   5   7   7         10.94          9.97         6.32 o
   6   7   7         20.98         15.12         6.78 o
   7   7   7         23.17         21.67        12.79 o
   8   7   7         28.47         30.43         8.43 o
   9   7   7         68.09         74.96        20.46 o
  10   7   7          2.69         17.30         9.27 o
  11   7   7         12.11         19.94        10.00 o
  12   7   7          3.20         11.58         9.48 o
  13   7   7          0.00         -5.34         8.74 o
  14   7   7         10.93         14.56         8.99 o
  15   7   7          0.48         27.30        19.42 o
  16   7   7         14.07         22.78        12.91 o
  17   7   7         11.28         22.04        13.25 o
   1   8   7        101.69        117.19        35.44 o
   2   8   7        125.51        141.51        15.00 o
   3   8   7         54.81         54.96         9.32 o
   4   8   7       3327.45       5622.98       423.99 o
   5   8   7        224.75        408.14        34.50 o
   6   8   7       1396.36       1286.03       162.51 o
   7   8   7          1.95         52.79        14.58 o
   8   8   7         23.19         33.09        10.40 o
   9   8   7          2.21          2.28         7.66 o
  10   8   7          5.75         12.75         9.23 o
  11   8   7          8.20          7.07         8.45 o
  12   8   7         64.27         55.57        13.23 o
  13   8   7         31.47         32.77         9.59 o
  14   8   7         38.20          9.29         8.38 o
  15   8   7          0.05         16.57         8.66 o
  16   8   7          5.49         17.33        12.13 o
  17   8   7          0.70          9.48        11.11 o
   0   9   7        100.03        158.16        30.78 o
   1   9   7         33.97         18.34         8.11 o
   2   9   7         18.58         14.19         7.45 o
   3   9   7          1.02         10.02         6.49 o
   4   9   7         13.92         10.45         6.15 o
   5   9   7          2.59         12.70         6.16 o
   6   9   7         15.83         17.33         6.98 o
   7   9   7          3.56         20.36         7.50 o
   8   9   7          0.03         13.28         6.22 o
   9   9   7          2.78         10.55         6.73 o
  10   9   7          5.55          4.68         7.26 o
  11   9   7         12.02          2.77         7.57 o
  12   9   7         10.90         14.85         8.69 o
  13   9   7          2.92         11.88         8.04 o
  14   9   7          0.01         -0.68         7.60 o
  15   9   7          0.08          2.06         7.42 o
  16   9   7          0.26         10.92        17.89 o
  17   9   7          2.15          9.52        10.84 o
   1  10   7          8.37         12.04         7.59 o
   2  10   7         60.93         33.70         8.84 o
   3  10   7        144.34        143.44        18.65 o
   4  10   7         26.69         37.21         7.94 o
   5  10   7         45.70         57.74        17.07 o
   6  10   7         34.30         43.30         8.18 o
   7  10   7         29.42         33.73         7.50 o
   8  10   7         27.35          5.07        13.55 o
   9  10   7          4.60         10.41         7.26 o
  10  10   7          0.73         10.30         7.40 o
  11  10   7          9.30         11.14         7.95 o
  12  10   7         29.33         26.97         9.64 o
  13  10   7         50.52         43.21        10.70 o
  14  10   7          2.51          7.37         8.11 o
  15  10   7          4.65         16.54         8.47 o
  16  10   7          0.19          9.24         8.40 o
   0  11   7         90.16         97.35        20.37 o
   1  11   7         30.60         34.15         9.43 o
   2  11   7          4.99          6.08         6.86 o
   3  11   7         13.04          9.04         6.35 o
   4  11   7          8.08          6.14         6.15 o
   5  11   7          3.18         14.19        10.23 o
   6  11   7         15.26         15.04         7.73 o
   7  11   7          3.92         19.59         7.02 o
   8  11   7         15.33         49.06         9.98 o
   9  11   7          5.34         12.23         8.88 o
  10  11   7         11.92         17.17        20.89 o
  11  11   7          8.31          6.34         8.32 o
  12  11   7          3.52         18.64         8.44 o
  13  11   7          5.10          4.88         8.25 o
  14  11   7         14.50         11.02         8.69 o
  15  11   7          0.05          9.71         8.81 o
  16  11   7          0.01          2.21         8.76 o
   1  12   7         16.67         27.75         7.19 o
   2  12   7         59.41         56.05        11.05 o
   3  12   7          0.56         14.33         6.77 o
   4  12   7        796.42       1004.30       118.61 o
   5  12   7          3.88         52.01        10.77 o
   6  12   7        250.11        217.26        25.88 o
   7  12   7          3.01          5.91         7.42 o
   8  12   7         22.00         22.35         8.87 o
   9  12   7          3.03          4.91         8.08 o
  10  12   7          6.77         16.64         8.48 o
  11  12   7          2.80         10.86         8.15 o
  12  12   7         30.63         45.95        12.37 o
  13  12   7          0.10         36.73        10.23 o
  14  12   7          7.66         13.54         9.56 o
  15  12   7          3.50          5.38         9.41 o
   0  13   7        854.36       1151.54        97.15 o
   1  13   7         98.49        116.56        12.91 o
   2  13   7         66.38         83.01        10.91 o
   3  13   7         58.50         32.10         8.12 o
   4  13   7         21.16         23.06         8.08 o
   5  13   7         16.42         30.55         8.96 o
   6  13   7         84.91        111.66        13.52 o
   7  13   7          3.22         11.31         8.27 o
   8  13   7         34.83         57.56        11.49 o
   9  13   7         68.05         73.96        12.95 o
  10  13   7          8.25         25.31         9.22 o
  11  13   7          4.03         10.56         8.34 o
  12  13   7         60.67         51.12        12.63 o
  13  13   7         15.92          9.91         9.30 o
  14  13   7          6.32          3.67         8.86 o
   1  14   7          0.00         15.60         8.01 o
   2  14   7          4.99         13.32         7.46 o
   3  14   7          0.77         10.82         6.88 o
   4  14   7         10.98         47.96         9.75 o
   5  14   7          9.75         13.43         7.99 o
   6  14   7         28.91         11.70         8.87 o
   7  14   7          0.37          0.00         8.04 o
   8  14   7          2.56          3.22         8.29 o
   9  14   7          0.08          4.78         8.30 o
  10  14   7          5.79          4.07         8.75 o
  11  14   7          2.94         10.47         9.22 o
  12  14   7          1.81          2.12         8.58 o
  13  14   7          0.10          3.91         9.63 o
   0  15   7        121.36        172.54        22.85 o
   1  15   7          3.60         15.92         7.97 o
   2  15   7         20.84         18.55         8.18 o
   3  15   7          0.02         10.92         7.61 o
   4  15   7          0.14         -0.14         7.54 o
   5  15   7          0.66         14.11         8.49 o
   6  15   7         14.96         19.48         9.82 o
   7  15   7          1.96          1.78         8.63 o
   8  15   7         25.57         48.38        11.37 o
   9  15   7          2.55         -5.05         7.90 o
  10  15   7          0.11          2.87         8.54 o
  11  15   7         13.32         -7.67         8.95 o
  12  15   7          0.06          6.50        14.43 o
   1  16   7          0.43         20.33         7.68 o
   2  16   7          5.41          2.02         6.97 o
   3  16   7          6.36         11.55         8.32 o
   4  16   7         21.01         10.76         8.04 o
   5  16   7          1.24          6.35         7.65 o
   6  16   7         10.45         21.14         9.73 o
   7  16   7          6.35          1.48         8.74 o
   8  16   7         11.73         -1.73         8.97 o
   9  16   7          0.57         -3.54         9.16 o
  10  16   7         10.05          2.78        14.12 o
  11  16   7          1.31          6.15        15.64 o
   0  17   7         36.93         36.06        12.47 o
   1  17   7          0.12         16.53         7.46 o
   2  17   7          5.79          9.65         7.01 o
   3  17   7          9.67          3.20         7.66 o
   4  17   7          0.09          8.89         7.92 o
   5  17   7          0.00         -5.64         8.73 o
   6  17   7          1.26          5.52         9.05 o
   7  17   7          0.01          8.81        13.12 o
   8  17   7          0.00         -4.10        13.69 o
   9  17   7          0.00          4.05        15.19 o
   1  18   7          5.50         13.22         7.08 o
   2  18   7         10.52         14.24         7.60 o
   3  18   7          7.23         14.88         8.23 o
   4  18   7        131.36        135.42        15.88 o
   5  18   7          7.50         12.13        14.14 o
   6  18   7         23.05         47.71        17.20 o
   7  18   7          0.60         -0.76        12.84 o
   0  19   7          7.98          6.24        10.30 o
   1  19   7          1.72          7.05         6.81 o
   2  19   7         15.44          5.29         7.48 o
   3  19   7          1.97         -3.03         8.40 o
  10   0   8       1260.23       1896.97       293.19 o
  11   0   8         87.53         79.51        18.05 o
  12   0   8        161.98        246.63        32.04 o
  13   0   8         44.54        330.11        56.46 o
  14   0   8        102.83         66.99        21.23 o
   8   1   8         26.01         48.96        11.93 o
   9   1   8          6.51          9.24         9.45 o
  10   1   8          3.40         22.20        10.32 o
  11   1   8         44.81         35.03        11.93 o
  12   1   8         15.11         19.62        10.83 o
  13   1   8         22.45         60.88        19.89 o
  14   1   8          3.34         30.70        15.85 o
  15   1   8          0.66          6.75        13.98 o
   3   2   8         50.17         39.15        14.11 o
   4   2   8          0.23         11.14        12.88 o
   5   2   8          2.37         29.48         8.89 o
   6   2   8         10.21          7.65         7.96 o
   7   2   8         23.09         12.35         8.79 o
   8   2   8        439.87        498.84        58.13 o
  10   2   8         56.23         59.59        22.15 o
  12   2   8         21.18         23.49         9.58 o
  13   2   8          3.90         14.02         8.48 o
  14   2   8          9.48         13.48        12.83 o
  15   2   8          0.09         51.09        17.94 o
   1   3   8         11.14         11.36         8.59 o
   2   3   8         14.83         16.73        13.36 o
   3   3   8         12.05         37.73        18.41 o
   4   3   8          9.31         23.87         9.42 o
   6   3   8         41.93         36.78        10.91 o
   7   3   8        209.86        126.77        20.37 o
   8   3   8          7.91         63.51        11.84 o
   9   3   8          4.75          3.23         7.80 o
  10   3   8          6.48         20.34         9.00 o
  11   3   8          7.07         17.28         9.58 o
  13   3   8         62.11         80.72        15.67 o
  14   3   8          1.96          9.04        14.44 o
  15   3   8         15.13         23.60        14.08 o
  16   3   8          0.01         13.44        13.61 o
   0   4   8          6.54          1.59         9.32 o
   1   4   8         15.91         39.78        13.97 o
   2   4   8         32.86         16.95         7.51 o
   3   4   8          3.59         33.60        20.61 o
   4   4   8         16.08         18.43         7.57 o
   5   4   8         19.43         -0.34         7.47 o
   6   4   8          5.41          7.42         7.20 o
   7   4   8         61.14         48.31        11.75 o
   8   4   8         38.07         56.18        12.23 o
   9   4   8          0.41          8.63         8.11 o
  10   4   8          0.25          5.78        12.08 o
  11   4   8         10.85          9.27         8.81 o
  12   4   8         26.66         17.84         9.15 o
  13   4   8          1.91         22.50        10.72 o
  14   4   8          1.04          2.51         8.47 o
  15   4   8          5.98          4.16        11.45 o
  16   4   8          4.04          7.82        13.12 o
   1   5   8         22.24         22.87         7.53 o
   2   5   8         13.75         34.16         7.86 o
   3   5   8          4.84         19.49         8.14 o
   4   5   8         12.23         18.77         8.99 o
   5   5   8          0.01         16.48         8.18 o
   6   5   8         23.47          8.31         6.60 o
   7   5   8        327.72        512.59        48.74 o
   8   5   8         94.60         43.64        17.64 o
   9   5   8          2.07         14.12         7.84 o
  10   5   8         29.17         37.03        10.21 o
  11   5   8        102.81        128.36        18.92 o
  12   5   8         47.58         44.04        12.14 o
  13   5   8         80.27         97.76        17.80 o
  14   5   8         45.17         73.72        15.39 o
  15   5   8         13.88         10.49        13.75 o
  16   5   8         19.11         65.46        22.15 o
   0   6   8        141.77        232.31        32.35 o
   1   6   8         35.71         33.28         8.83 o
   2   6   8         16.77         26.36         7.99 o
   3   6   8         26.92         28.59         9.50 o
   4   6   8          0.03         13.49         6.82 o
   5   6   8          0.91         15.12         6.19 o
   6   6   8          1.65         -0.54         5.95 o
   7   6   8         36.45         46.61         9.53 o
   8   6   8        286.49        289.76        30.57 o
   9   6   8         78.47         57.06        12.34 o
  10   6   8         53.77        129.18        20.76 o
  11   6   8          1.44          2.26         9.93 o
  12   6   8         38.90         43.66        13.43 o
  13   6   8          0.83         21.10        11.04 o
  14   6   8          7.47          2.36        10.19 o
  15   6   8          0.24         10.28        14.46 o
  16   6   8          4.64         50.30        19.92 o
  17   6   8         17.91         19.55        16.94 o
   1   7   8         45.03         30.53         9.07 o
   2   7   8         51.35         37.28         8.82 o
   3   7   8          5.77         37.19        13.15 o
   4   7   8        362.75        374.29        33.16 o
   5   7   8        114.04        168.08        17.11 o
   6   7   8         43.60         62.90        10.28 o
   7   7   8          6.28         11.27         7.27 o
   8   7   8         24.14         21.72         8.24 o
   9   7   8          1.91         15.89        11.45 o
  10   7   8          3.70         12.30        10.01 o
  11   7   8          4.12         15.59        10.07 o
  12   7   8         54.80         63.36        14.49 o
  13   7   8          2.04         10.42        10.65 o
  14   7   8          0.10         48.62        14.38 o
  15   7   8         13.43         24.87        12.80 o
  16   7   8          2.07         -0.27        15.79 o
  17   7   8          4.29          1.92        14.68 o
   0   8   8         59.53        167.29        25.39 o
   1   8   8       2941.39       4647.53       355.43 o
   2   8   8         10.70         24.48         7.72 o
   3   8   8         64.77         44.72         9.19 o
   4   8   8          7.79         12.52         6.89 o
   5   8   8         20.83         29.94         7.84 o
   6   8   8         58.27         55.20        11.46 o
   7   8   8         34.87         45.06        10.78 o
   8   8   8        214.20        152.66        35.45 o
   9   8   8        382.31        372.22        47.23 o
  10   8   8         51.06         80.42        32.21 o
  11   8   8        127.96        456.49        53.88 o
  12   8   8         34.77         27.49        12.67 o
  13   8   8          4.12          4.62        11.45 o
  14   8   8          1.58         16.44        11.42 o
  15   8   8          0.14          3.84        10.77 o
  16   8   8          1.85         -8.30        11.63 o
   1   9   8          3.84         17.22         7.94 o
   2   9   8         13.11         -0.30         7.22 o
   3   9   8          4.18         10.48         7.46 o
   4   9   8          1.84         33.41        11.99 o
   5   9   8          4.32         19.15        11.76 o
   6   9   8         38.24         20.87        10.65 o
   7   9   8          2.85          1.16         7.49 o
   8   9   8         14.36         11.97        10.32 o
   9   9   8          1.73          2.56        10.05 o
  10   9   8          1.88         11.68         9.72 o
  11   9   8          5.50          8.81        19.55 o
  12   9   8          1.23          9.76         9.31 o
  13   9   8          0.75          0.87         9.48 o
  14   9   8          6.94          1.76         8.43 o
  15   9   8          0.70          4.56         8.72 o
  16   9   8          1.27          8.80         9.78 o
   0  10   8        349.75        454.45        84.36 o
   1  10   8        634.59        732.86        73.02 o
   2  10   8         13.97          9.98         8.91 o
   3  10   8          3.23          7.72         8.57 o
   4  10   8          1.97          6.22         7.55 o
   5  10   8         16.14          0.84         6.94 o
   6  10   8         20.96         18.58         8.58 o
   7  10   8          0.09         14.30        13.51 o
   8  10   8        353.55        372.70        47.25 o
   9  10   8        236.64        214.38        31.03 o
  10  10   8        179.33        183.46        24.62 o
  11  10   8          6.25         15.50         8.99 o
  12  10   8         26.18         21.71         9.78 o
  13  10   8          0.11          9.77         9.17 o
  14  10   8          7.38         19.05         9.12 o
  15  10   8          0.63         18.46         9.35 o
   1  11   8         18.33         14.23         9.76 o
   2  11   8          4.77          0.90         8.42 o
   3  11   8         16.26         14.46         8.79 o
   4  11   8        134.29        115.97        16.06 o
   5  11   8         37.43         68.85        13.30 o
   6  11   8          0.30         14.31         8.50 o
   7  11   8          7.59          6.96         8.29 o
   8  11   8          1.83          6.13         8.04 o
   9  11   8          6.11          6.37         8.13 o
  10  11   8         14.51         24.45         9.18 o
  11  11   8          0.37         15.80         8.78 o
  12  11   8         26.22         24.20         9.50 o
  13  11   8         15.22         31.08        14.42 o
  14  11   8         20.95         21.68         9.84 o
  15  11   8          1.16          5.80         9.05 o
   0  12   8         72.16         89.30        21.37 o
   1  12   8        228.08        365.63        35.33 o
   2  12   8          5.89          6.21         8.70 o
   3  12   8          2.76         14.16         8.54 o
   4  12   8          2.53          6.73         7.19 o
   5  12   8          0.16         24.95         8.57 o
   6  12   8          0.11          8.57         7.38 o
   7  12   8         16.14         14.20         8.63 o
   8  12   8         18.36         19.44         9.46 o
   9  12   8         12.90         11.11         8.97 o
  10  12   8          0.37         10.58         9.06 o
  11  12   8         21.63          5.35         9.34 o
  12  12   8          1.00         -3.19         8.28 o
  13  12   8          1.00         11.16         8.90 o
  14  12   8          1.21          1.58         8.46 o
   1  13   8         17.52         24.12         8.45 o
   2  13   8          1.53         15.55         8.33 o
   3  13   8         13.44         19.28         8.12 o
   4  13   8        252.55        187.17        31.90 o
   5  13   8          1.91         46.58        10.08 o
   6  13   8          4.58         28.81         8.98 o
   7  13   8         53.93         39.17        11.44 o
   8  13   8          4.82          6.35         8.74 o
   9  13   8          1.73          5.31         8.58 o
  10  13   8          0.17         10.92         9.91 o
  11  13   8         10.95         21.46         9.84 o
  12  13   8        131.11         85.49        15.63 o
  13  13   8         54.24         57.30        19.57 o
   0  14   8         21.61         36.60        12.74 o
   1  14   8          8.97         14.88         7.93 o
   2  14   8          3.82         10.47         7.51 o
   3  14   8         15.42         18.33         8.22 o
   4  14   8          0.10         15.39         8.51 o
   5  14   8          3.69          1.64         7.93 o
   6  14   8          0.29         10.70         9.06 o
   7  14   8          3.99          0.70         8.82 o
   8  14   8         22.48          8.46         9.27 o
   9  14   8          1.32          1.13         8.60 o
  10  14   8          0.00          2.19         8.47 o
  11  14   8          0.30         10.44        11.34 o
  12  14   8          0.00          0.69        13.35 o
   1  15   8          0.18          7.14         7.44 o
   2  15   8          0.81         15.35         7.72 o
   3  15   8          7.71         29.48         8.99 o
   4  15   8         35.99         22.77         9.03 o
   5  15   8         23.01        133.63        17.10 o
   6  15   8          1.51          8.13         8.76 o
   7  15   8         11.84         22.49        12.76 o
   8  15   8          2.87          3.38         8.41 o
   9  15   8          2.59         19.36        12.54 o
  10  15   8          0.30         17.55        14.99 o
  11  15   8          1.44         18.31        15.94 o
   0  16   8         30.22         62.55        14.13 o
   1  16   8         21.87         24.16         9.38 o
   2  16   8         10.73         21.07         7.86 o
   3  16   8          0.97          4.11         7.72 o
   4  16   8          0.51          6.74         7.65 o
   5  16   8          1.01          6.90         8.22 o
   6  16   8          0.77          1.84         8.52 o
   7  16   8          4.10         16.68        12.87 o
   8  16   8          0.07         21.91        14.56 o
   9  16   8          0.16         -3.78        14.61 o
   1  17   8          0.23          0.19         6.63 o
   2  17   8         10.81         16.73         7.41 o
   3  17   8          0.89          4.55         7.49 o
   4  17   8          0.00         11.05         7.71 o
   5  17   8          0.85          8.19        11.13 o
   6  17   8          0.01         13.51        18.68 o
   7  17   8          0.33          6.70        15.55 o
   0  18   8          9.89         19.06        12.13 o
   1  18   8         55.11         49.63         9.64 o
   2  18   8          0.55         10.96         8.23 o
   3  18   8          4.82          7.36         8.73 o
   4  18   8          4.88          7.78         9.97 o
  11   0   9         37.48        109.26        25.64 o
  12   0   9          2.40         73.00        22.01 o
  13   0   9         97.87         48.16        19.83 o
  14   0   9        145.42         86.28        25.41 o
  15   0   9         30.75         29.68        17.33 o
   8   1   9        194.10        111.00        27.38 o
   9   1   9          0.28          5.90         9.11 o
  10   1   9        206.04        213.82        29.47 o
  11   1   9          0.23         15.17        12.27 o
  12   1   9         11.72          7.01        24.08 o
  13   1   9          2.82          4.89         9.99 o
  14   1   9          1.13          6.26        15.77 o
  15   1   9          0.00         -0.84        13.08 o
   4   2   9        123.01        155.30        30.35 o
   5   2   9         68.09        293.75        67.60 o
   6   2   9         34.29         28.52         9.76 o
   7   2   9         56.78         41.41        11.54 o
   8   2   9          0.42         10.59         9.47 o
   9   2   9          3.11         21.94        10.15 o
  10   2   9          0.88          7.00         9.25 o
  11   2   9          6.40         34.18        30.32 o
  12   2   9         40.22         36.35        11.97 o
  13   2   9         13.15         12.66        10.03 o
  14   2   9          0.56         12.80        14.12 o
  15   2   9          9.34          6.35        12.79 o
   1   3   9         17.90         17.11        10.44 o
   2   3   9         14.09         14.06         9.68 o
   3   3   9         20.60         14.72         9.63 o
   4   3   9          0.17          9.53        15.55 o
   5   3   9         19.29         13.42         8.35 o
   6   3   9          6.13          8.38         9.09 o
   7   3   9         85.35         91.26        15.93 o
   9   3   9         62.51         59.81        13.63 o
  10   3   9         28.76         39.20        27.38 o
  12   3   9         58.65         29.50        10.94 o
  13   3   9          6.76         -3.02         9.29 o
  14   3   9          5.91          9.31        15.27 o
  15   3   9          1.60          9.58        13.44 o
  16   3   9          3.75          9.18        14.64 o
   1   4   9          4.56          1.66         7.20 o
   2   4   9          9.95         10.74         7.81 o
   3   4   9          2.33          9.30        20.05 o
   4   4   9          2.87         -3.77         9.11 o
   5   4   9          2.70         53.10        22.43 o
   6   4   9         27.22         18.73        10.13 o
   7   4   9          5.39         11.97         8.63 o
   8   4   9          3.63          0.92         7.32 o
   9   4   9          0.38          4.33         8.44 o
  10   4   9         10.87         11.69         8.99 o
  11   4   9         13.65         21.26        10.08 o
  12   4   9          5.10         18.37        11.16 o
  13   4   9          0.89          6.37         9.94 o
  14   4   9         13.51          4.95        13.52 o
  15   4   9          0.68          1.14        13.62 o
  16   4   9          0.72          3.34        12.78 o
   0   5   9       5452.19      12939.79      1381.37 o
   1   5   9         58.09        113.96        14.97 o
   2   5   9        168.93        147.47        17.48 o
   3   5   9         41.88         28.59         9.15 o
   4   5   9          7.31          9.55         7.00 o
   5   5   9          7.85          5.06         6.90 o
   6   5   9         13.24          4.07         7.53 o
   7   5   9         11.32         22.63         9.38 o
   8   5   9        596.85        757.02        86.66 o
   9   5   9         87.91         94.73        16.92 o
  10   5   9       1099.13       1599.13       199.57 o
  11   5   9          0.63         27.49        11.09 o
  12   5   9          6.34         25.03        10.76 o
  13   5   9         23.93         18.08         9.73 o
  14   5   9          8.37         17.88        15.13 o
  15   5   9          5.41         -2.41        12.70 o
  16   5   9         64.48         92.27        24.49 o
   1   6   9          3.15         18.37         8.38 o
   2   6   9          5.34         19.52         8.75 o
   3   6   9          0.11         -0.74         6.79 o
   4   6   9         38.75         39.68        10.29 o
   5   6   9          4.21          9.78         7.46 o
   6   6   9         22.43         18.61         7.97 o
   7   6   9         18.69         13.11         9.24 o
   8   6   9         31.46         19.08         8.59 o
   9   6   9         12.84         13.77         8.51 o
  10   6   9         17.54         26.56        11.20 o
  11   6   9          1.79         24.78        14.63 o
  12   6   9          6.82         25.65        11.27 o
  13   6   9          7.99         16.46        24.87 o
  14   6   9          9.23         13.55        11.48 o
  15   6   9          1.72         14.19        11.20 o
  16   6   9          8.05         12.73        17.26 o
   0   7   9          2.19         17.52        11.90 o
   1   7   9         43.68         31.59        10.25 o
   2   7   9         10.21         16.46         8.12 o
   3   7   9         10.16         15.31        13.52 o
   4   7   9          7.24         18.53         7.80 o
   5   7   9          4.53         10.56         6.67 o
   6   7   9         41.76         85.58        18.45 o
   7   7   9          3.49          8.18         7.42 o
   8   7   9         46.69         63.77        11.69 o
   9   7   9          1.46          7.12         8.71 o
  10   7   9          0.92         18.55        10.22 o
  11   7   9          6.76         16.87        10.81 o
  12   7   9          2.90          6.21         9.98 o
  13   7   9          1.88          4.88        10.95 o
  14   7   9          4.68         12.32        12.06 o
  15   7   9         11.39          6.98        12.29 o
  16   7   9         16.76          3.87        16.38 o
   1   8   9         17.50         16.68         8.81 o
   2   8   9        254.31        206.83        29.29 o
   3   8   9         45.17         86.27        17.15 o
   4   8   9         36.56         48.62        10.02 o
   5   8   9        409.77        362.39        33.87 o
   6   8   9        309.42        266.02        38.61 o
   7   8   9          0.16         15.54         8.57 o
   8   8   9          2.84         -3.92         8.43 o
   9   8   9          6.61         18.97        10.26 o
  10   8   9          0.88         41.06        14.97 o
  11   8   9          0.76          7.09        11.57 o
  12   8   9        162.30        188.69        30.08 o
  13   8   9         18.38         38.43        14.84 o
  14   8   9         51.62         61.99        17.26 o
  15   8   9          0.78         48.08        32.33 o
   0   9   9         52.79         55.90        16.55 o
   1   9   9         37.18         46.20        10.67 o
   2   9   9          5.20         19.66         8.22 o
   3   9   9          9.86         33.92         9.12 o
   4   9   9          0.62          9.23         7.42 o
   5   9   9          0.38          8.67         7.60 o
   6   9   9          1.83         15.10         9.22 o
   7   9   9          5.11          3.68         9.00 o
   8   9   9          4.34         20.07        10.93 o
   9   9   9          1.15         16.52        11.14 o
  10   9   9         56.84         26.92        19.41 o
  11   9   9         10.45          6.95        11.03 o
  12   9   9          0.62         15.76        11.69 o
  13   9   9          0.56         16.77        12.49 o
  14   9   9          1.21         11.73        12.29 o
  15   9   9          3.39          5.48        12.17 o
   1  10   9         75.02         58.09        11.79 o
   2  10   9         70.98         52.96        11.42 o
   3  10   9         31.13         26.12         9.59 o
   4  10   9        252.85        210.43        32.18 o
   5  10   9        587.85        963.33        91.16 o
   6  10   9         93.41        103.96        16.79 o
   7  10   9          3.52          7.66         8.97 o
   8  10   9         12.36         11.69        10.41 o
   9  10   9          4.85          5.54        12.25 o
  10  10   9         10.94          1.94        12.54 o
  11  10   9          3.93         29.35        13.58 o
  12  10   9          3.07          3.65        12.72 o
  13  10   9         17.57         16.54        18.04 o
  14  10   9          2.36         26.46        11.56 o
   0  11   9          5.97         26.99        15.88 o
   1  11   9          4.53         22.55        10.54 o
   2  11   9         19.74         11.29         9.49 o
   3  11   9         19.19         12.34         9.09 o
   4  11   9          0.05         11.46         8.43 o
   5  11   9         10.39          9.53         9.26 o
   6  11   9          2.18         11.54        15.86 o
   7  11   9         14.84         18.48        11.25 o
   8  11   9         41.33         17.50        12.85 o
   9  11   9         43.95         28.08        13.23 o
  10  11   9          0.32          7.58        11.04 o
  11  11   9         12.26         -6.29         9.49 o
  12  11   9         38.14          9.14        10.97 o
  13  11   9          0.02         17.10         9.82 o
   1  12   9          0.07          0.70         9.15 o
   2  12   9          1.17         14.09         9.53 o
   3  12   9          0.16          9.41         8.63 o
   4  12   9         99.01         97.09        15.97 o
   5  12   9          1.80         14.99         9.70 o
   6  12   9          0.66         11.11         9.51 o
   7  12   9         11.97         21.03        12.69 o
   8  12   9         10.02         16.03        11.46 o
   9  12   9          3.88         -2.35         9.78 o
  10  12   9          1.16         -0.78         8.47 o
  11  12   9          7.98          8.20         9.55 o
  12  12   9         85.23         56.36        13.89 o
   0  13   9          5.96         52.94        19.46 o
   1  13   9         78.15         68.10        16.96 o
   2  13   9         19.30         25.75        10.75 o
   3  13   9         50.80         45.00        12.36 o
   4  13   9          3.22          9.60         9.45 o
   5  13   9         16.28         17.08         9.47 o
   6  13   9          0.47          1.78         7.87 o
   7  13   9         27.42         23.12        15.39 o
   8  13   9         58.47         39.99        12.00 o
   9  13   9         84.64         96.00        18.07 o
  10  13   9          2.20          3.39         9.59 o
  11  13   9         31.62         50.74        31.69 o
   1  14   9          0.98          8.86         8.31 o
   2  14   9          9.99          6.40         8.28 o
   3  14   9          0.37          7.58         8.06 o
   4  14   9          6.07          5.48         8.31 o
   5  14   9          0.60          8.26         7.99 o
   6  14   9          4.39          4.64         8.67 o
   7  14   9          0.90         12.20         9.43 o
   8  14   9          0.67          9.05         8.96 o
   9  14   9          0.13         14.55        16.01 o
  10  14   9          7.90          2.57        14.65 o
   0  15   9         36.19         25.19        11.57 o
   1  15   9         16.95         17.71         8.03 o
   2  15   9         12.90         10.62         7.53 o
   3  15   9          3.51         11.28         8.02 o
   4  15   9          1.84          3.19         7.85 o
   5  15   9          1.76          0.89         7.72 o
   6  15   9         16.24         10.39         9.84 o
   7  15   9          0.00         21.74        24.12 o
   8  15   9          0.36          9.09        15.16 o
   9  15   9         13.40         25.03        27.18 o
   1  16   9          3.94         18.16         7.46 o
   2  16   9          0.64         10.57         7.01 o
   3  16   9          4.66         18.79         7.95 o
   4  16   9          3.30         11.74         8.01 o
   5  16   9          7.17         14.44        13.72 o
   6  16   9         13.35         12.61        14.60 o
   7  16   9          0.01          1.13        14.18 o
   0  17   9          0.11         12.92        10.51 o
   1  17   9          0.59          6.17         7.02 o
   2  17   9          0.00          0.83         7.73 o
   3  17   9          0.06         -4.04         9.24 o
   4  17   9          1.27          3.31        11.25 o
  12   0  10         22.46         36.50        17.65 o
  13   0  10         53.78        113.99        30.70 o
  14   0  10          0.52          5.29        14.16 o
  15   0  10          6.38         -0.78        13.31 o
   9   1  10          3.85         47.62        17.07 o
  10   1  10          7.48          9.22        10.14 o
  11   1  10          0.01         12.45         9.72 o
  12   1  10          1.45         20.04        11.03 o
  13   1  10         31.76          8.16        10.76 o
  14   1  10          0.01         -0.84        14.22 o
  15   1  10          2.19          9.20        15.20 o
   5   2  10          0.57         -5.93        11.01 o
   6   2  10          0.41         14.66         9.92 o
   7   2  10          3.76         -0.61         9.35 o
   8   2  10         50.45         33.72        12.91 o
   9   2  10         30.41        112.67        47.87 o
  10   2  10         82.77         80.12        16.23 o
  11   2  10         14.06         16.98        10.93 o
  12   2  10         11.91         16.65        11.18 o
  13   2  10         18.07         31.05        12.52 o
  14   2  10          9.58        -13.39        13.39 o
  15   2  10          6.64          4.77        14.95 o
  16   2  10          0.44         -3.72        15.15 o
   2   3  10          1.46         20.80        14.92 o
   3   3  10         23.84         49.02        12.80 o
   4   3  10         18.26         26.28        11.20 o
   5   3  10        167.15        125.30        21.29 o
   6   3  10         15.07         32.51        11.37 o
   7   3  10          6.96         40.17        11.71 o
   8   3  10         25.83         19.13        19.34 o
   9   3  10         20.28         44.36        29.35 o
  10   3  10          0.92          5.27         9.73 o
  11   3  10          0.26         -0.05         9.96 o
  12   3  10         19.97         24.70        11.12 o
  13   3  10         15.95         17.90        17.28 o
  14   3  10          8.46          8.77         9.55 o
  15   3  10          7.36         30.25        16.67 o
  16   3  10          4.23         15.63        16.06 o
   0   4  10         20.50         25.47        13.51 o
   1   4  10        118.70         85.30        13.91 o
   2   4  10         11.02         30.53         9.82 o
   3   4  10          3.30          0.85        10.41 o
   4   4  10          0.83         14.56        10.89 o
   5   4  10          3.60         26.99        11.55 o
   6   4  10          5.18          4.14        10.30 o
   7   4  10          8.35          6.06         9.31 o
   8   4  10         11.75         10.67        12.62 o
   9   4  10         10.52         21.71        10.39 o
  10   4  10         17.54         22.19        10.05 o
  11   4  10         13.34         12.65         9.81 o
  12   4  10         12.11         -2.81        10.03 o
  13   4  10          1.38          3.41         9.66 o
  14   4  10          1.65          5.54        10.21 o
  15   4  10          4.94         -1.65        14.87 o
   1   5  10        572.82        653.84        56.22 o
   2   5  10         48.89         77.60        13.50 o
   3   5  10        163.66        106.75        17.87 o
   4   5  10         53.33        162.62        28.30 o
   5   5  10       3196.87       6981.46       608.88 o
   6   5  10          1.36         45.95        11.95 o
   7   5  10         13.75         36.76        10.91 o
   8   5  10         23.67         22.44         9.85 o
   9   5  10         93.96         39.06        27.05 o
  10   5  10         11.50          3.13         9.24 o
  11   5  10          9.46         44.08        22.90 o
  12   5  10         28.28         23.21        12.55 o
  14   5  10         10.30         23.16        12.19 o
  15   5  10          8.94         25.89        15.85 o
   0   6  10        220.34        200.92        32.00 o
   1   6  10          3.01          5.28         8.48 o
   2   6  10          5.19         14.97         8.43 o
   3   6  10          3.31         13.26         8.45 o
   4   6  10          8.34         11.19         7.73 o
   5   6  10         12.37         26.37         8.68 o
   6   6  10          2.91          7.29         7.69 o
   7   6  10         11.76         12.85         8.78 o
   8   6  10         47.14         45.89        11.85 o
   9   6  10          2.32          7.20         9.94 o
  10   6  10         82.50         35.52        17.23 o
  11   6  10         13.42         21.99        10.56 o
  12   6  10          2.37          6.04         9.98 o
  13   6  10          0.05          7.18         9.91 o
  14   6  10          2.09         -9.43         9.43 o
  15   6  10          4.49         18.38        11.42 o
   1   7  10          0.01          0.50         7.44 o
   2   7  10          8.42          7.97        12.34 o
   3   7  10         20.94         15.96         9.17 o
   4   7  10        207.75        190.05        21.73 o
   5   7  10          5.01         37.41        10.88 o
   6   7  10         10.20        148.68        21.92 o
   7   7  10         16.61         24.31         9.83 o
   8   7  10          8.24         15.41         8.98 o
   9   7  10          0.17         12.24         8.96 o
  10   7  10         10.21         12.62         9.69 o
  11   7  10         18.30         29.91        19.50 o
  12   7  10         54.05         63.43        16.21 o
  13   7  10         39.40         47.93        14.59 o
  14   7  10          2.98          6.13        12.07 o
   0   8  10        343.10        345.54        57.22 o
   1   8  10         37.19         62.63        12.17 o
   2   8  10         54.90         18.39         9.75 o
   3   8  10          0.25         13.68         8.27 o
   4   8  10         14.14         16.94         7.82 o
   5   8  10          7.72         14.07         7.66 o
   6   8  10         24.97         26.42        10.37 o
   7   8  10        280.82        295.05        46.39 o
   8   8  10          6.11         28.51        12.08 o
   9   8  10         91.84        191.24        27.68 o
  10   8  10          5.55         56.17        23.53 o
  11   8  10        132.36        154.05        26.34 o
  12   8  10          2.32         13.36        20.69 o
  13   8  10         15.12          6.16        11.73 o
  14   8  10          0.87         17.77        14.06 o
   1   9  10          1.48          6.99         7.81 o
   2   9  10          4.15          3.40         7.86 o
   3   9  10         15.35         45.27        14.63 o
   4   9  10         18.60         28.41        15.45 o
   5   9  10         38.46         67.25        14.62 o
   6   9  10          0.70         13.18         9.20 o
   7   9  10          4.39         18.83         9.95 o
   8   9  10          5.29          7.74        11.01 o
   9   9  10         21.44         -2.43        10.51 o
  10   9  10          0.32          7.73        10.52 o
  11   9  10          1.69          5.85        12.30 o
  12   9  10          0.23          3.90        12.40 o
  13   9  10          3.93         17.26        13.42 o
   0  10  10        135.84        130.41        25.39 o
   1  10  10        151.87        113.09        16.92 o
   2  10  10         68.11         80.83        13.80 o
   3  10  10          8.65          9.83         8.97 o
   4  10  10         12.35         24.17         9.31 o
   5  10  10          0.17         -4.09         8.47 o
   6  10  10         50.24         51.28        12.79 o
   7  10  10          0.15          8.37        10.04 o
   8  10  10          0.95         15.41        13.33 o
   9  10  10         18.76         21.90        13.84 o
  10  10  10          3.20         -2.75        12.67 o
  11  10  10         10.41         33.05        15.23 o
  12  10  10          1.20         22.06        12.34 o
  13  10  10          1.21          8.56        21.55 o
   1  11  10          7.81         18.01         8.99 o
   2  11  10          0.66         11.64         8.59 o
   3  11  10         10.29         19.03         9.33 o
   4  11  10          1.19         18.91        14.72 o
   5  11  10          8.91         23.08        13.93 o
   6  11  10          7.01         31.12        11.44 o
   7  11  10         46.18         95.57        20.61 o
   8  11  10         10.13         -0.27        12.72 o
   9  11  10          0.93         22.68        13.29 o
  10  11  10          0.00          1.93        18.44 o
  11  11  10          0.93         -2.77        13.08 o
  12  11  10          2.20         -3.36        21.49 o
   0  12  10         97.93         62.88        24.20 o
   1  12  10         19.22         30.30        11.29 o
   2  12  10          1.74         10.41         9.54 o
   3  12  10          5.31         13.79         9.74 o
   4  12  10          1.31         12.15        10.52 o
   5  12  10          2.56          9.16        10.23 o
   6  12  10          2.02          4.33         9.99 o
   7  12  10         28.35         24.17        13.94 o
   8  12  10          7.85         -1.85        11.79 o
   9  12  10         52.98         45.17        18.33 o
  10  12  10          3.54          3.07        18.26 o
  11  12  10          9.07          5.15        20.07 o
   1  13  10          3.79         19.62         9.95 o
   2  13  10          1.59          0.46         9.57 o
   3  13  10         14.65         17.02        10.48 o
   4  13  10         24.11         23.46        14.60 o
   5  13  10         29.30         38.30        12.51 o
   6  13  10         39.91         24.71        13.13 o
   7  13  10         43.72         15.17        13.39 o
   8  13  10          7.81         19.30        19.89 o
   9  13  10          3.57          1.27        18.30 o
   0  14  10         19.49         18.55        13.79 o
   1  14  10          4.51          7.40         9.20 o
   2  14  10          1.85          4.90         8.95 o
   3  14  10          3.24         -2.81         8.79 o
   4  14  10          0.51          2.35        10.91 o
   5  14  10          1.05         -8.45         9.18 o
   6  14  10          0.13          5.69        13.61 o
   7  14  10          4.45         14.96        15.31 o
   8  14  10         13.14          3.40        15.19 o
   1  15  10          0.01         11.60         8.78 o
   2  15  10          1.96          9.28         8.89 o
   3  15  10         14.82         15.72         9.30 o
   4  15  10          0.57         13.85        10.81 o
   5  15  10          5.34          2.04        11.70 o
   6  15  10         11.88          9.60        15.24 o
   0  16  10          3.26         10.59        10.94 o
   1  16  10          0.00          0.34         8.23 o
   2  16  10          4.02          6.49         9.03 o
  13   0  11        707.75        205.29        52.25 o
  10   1  11          0.88         30.73        16.40 o
  11   1  11         18.19          0.88        11.33 o
  12   1  11          0.82         -1.31        10.65 o
  13   1  11          0.48          5.62        10.85 o
  14   1  11          8.90          3.96        14.55 o
   7   2  11          0.89          4.89        14.05 o
   8   2  11          0.78          4.56         9.12 o
   9   2  11          2.02         -9.30         9.30 o
  10   2  11          3.57          7.41        10.38 o
  11   2  11          1.72          3.89        10.79 o
  12   2  11          7.38          5.08        11.58 o
  13   2  11         77.73         42.51        18.55 o
  14   2  11          1.01         20.22        17.85 o
   3   3  11         15.43         33.79        16.08 o
   4   3  11         32.34         37.55        19.07 o
   5   3  11          2.58          4.78         9.63 o
   6   3  11         37.97         27.53        11.24 o
   7   3  11         12.37         41.43        11.94 o
   8   3  11          0.24         18.45        10.32 o
   9   3  11          0.64          8.34        10.03 o
  10   3  11          1.31         12.37        11.27 o
  11   3  11          0.01          0.66        14.73 o
  12   3  11          1.08         13.32        12.14 o
  13   3  11         10.84         -4.53        11.27 o
  14   3  11          0.02          9.34        11.43 o
   1   4  11          4.05         18.36        12.85 o
   2   4  11          2.80         -6.50        11.45 o
   3   4  11          3.01         18.70        11.91 o
   4   4  11         59.96         40.04        14.27 o
   5   4  11          5.39         33.29        12.29 o
   6   4  11         10.33         10.91        11.30 o
   7   4  11          0.07        -10.43        10.43 o
   8   4  11          1.32         11.20        10.70 o
   9   4  11          0.94          7.33        12.43 o
  10   4  11          1.53          0.61        10.93 o
  11   4  11          0.01         19.11        13.61 o
  12   4  11          0.54          0.53         9.81 o
  13   4  11          4.07          7.75        10.52 o
  14   4  11          0.90          9.17        10.73 o
   0   5  11       1546.37       1836.31       232.30 o
   1   5  11        100.94         65.55        13.43 o
   2   5  11        274.40        374.14        57.78 o
   3   5  11         76.78        108.64        17.94 o
   4   5  11        104.91        155.75        24.02 o
   5   5  11          1.64          7.95        10.74 o
   6   5  11        187.55        133.25        32.74 o
   7   5  11          2.26         34.46        13.48 o
   8   5  11         12.08          4.02         9.88 o
   9   5  11          1.49         27.66        20.55 o
  10   5  11         26.66         31.74        12.11 o
  11   5  11         13.42         15.95        11.32 o
  12   5  11         14.56         38.51        13.84 o
  13   5  11          0.68         -3.52        11.02 o
  14   5  11          0.01          1.71        12.56 o
   1   6  11         19.39         29.96        10.44 o
   2   6  11          6.92          8.66         9.48 o
   3   6  11         23.28         24.03        16.12 o
   4   6  11         32.87         28.70        10.46 o
   5   6  11        190.44        144.09        18.43 o
   6   6  11          2.90         17.76         9.29 o
   7   6  11          0.28          2.21         9.23 o
   8   6  11          5.72          3.18         9.13 o
   9   6  11          2.09          7.17        11.01 o
  10   6  11          3.42         11.99        11.20 o
  11   6  11          4.07          8.24        11.73 o
  12   6  11          0.17         10.70        11.12 o
  13   6  11         25.02         25.38        14.25 o
   0   7  11         23.00         21.54        14.13 o
   1   7  11         79.79         69.22        13.10 o
   2   7  11          2.67          7.13         8.67 o
   3   7  11         39.35         20.85        10.45 o
   4   7  11          1.32          5.81         8.01 o
   5   7  11         17.64         18.59         9.08 o
   6   7  11          2.35          5.76         9.11 o
   7   7  11          0.38         36.44        11.82 o
   8   7  11         10.82         26.20        11.97 o
   9   7  11         46.78         50.83        15.17 o
  10   7  11          0.21         10.89        11.49 o
  11   7  11         16.49         10.53        10.87 o
  12   7  11         18.07          6.40        10.88 o
  13   7  11          7.95         15.10        12.02 o
   1   8  11          0.57          9.13         8.62 o
   2   8  11         34.32         19.79         9.66 o
   3   8  11          1.23          3.90         9.27 o
   4   8  11          0.79         13.27         9.57 o
   5   8  11          0.76          5.58         8.86 o
   6   8  11        113.20         90.58        16.54 o
   7   8  11         26.25         20.99         9.85 o
   8   8  11         11.05         19.51        11.21 o
   9   8  11         20.96         19.17        12.46 o
  10   8  11          1.43         18.63        11.72 o
  11   8  11          6.80          7.07        11.17 o
  12   8  11         68.23         46.70        16.64 o
   0   9  11        109.87        122.89        24.34 o
   1   9  11          3.02         13.72         9.01 o
   2   9  11         23.31         20.37         9.75 o
   3   9  11          0.29          5.15         8.96 o
   4   9  11          0.25          4.13         7.93 o
   5   9  11          1.26          3.69         8.45 o
   6   9  11          5.48         14.02         9.15 o
   7   9  11          0.17          5.35         9.18 o
   8   9  11         40.76         39.23        14.19 o
   9   9  11          5.35         12.73        11.37 o
  10   9  11         13.73         27.71        13.14 o
  11   9  11          0.10         11.93        13.36 o
   1  10  11         10.23         11.82         8.37 o
   2  10  11          0.74         29.61        13.53 o
   3  10  11          7.19         37.82        17.90 o
   4  10  11         16.61         33.95        12.94 o
   5  10  11         40.52         64.80        13.93 o
   6  10  11          5.25         22.96        10.41 o
   7  10  11          0.25         12.41        11.58 o
   8  10  11          0.19         -5.06        11.73 o
   9  10  11         20.27          4.86        11.97 o
  10  10  11          3.43          0.60        19.68 o
   0  11  11         55.18         54.17        15.92 o
   1  11  11         42.52         46.01        11.07 o
   2  11  11         11.03         38.64        10.11 o
   3  11  11          8.54          5.04         8.32 o
   4  11  11          0.11         10.41         8.86 o
   5  11  11          2.10          1.16         8.79 o
   6  11  11          7.77          4.18        15.07 o
   7  11  11          1.32          4.42        11.91 o
   8  11  11         12.48          3.97        19.79 o
   9  11  11         17.61         29.15        22.70 o
   1  12  11          0.45         12.60         8.53 o
   2  12  11         16.20         17.23         8.97 o
   3  12  11         34.64         20.80         9.82 o
   4  12  11         11.49         19.32        23.12 o
   5  12  11         43.38         33.21        12.82 o
   6  12  11         13.51         13.31        16.04 o
   7  12  11          2.36         -1.74        20.18 o
   8  12  11          0.97         -1.96        21.36 o
   0  13  11        153.25        156.20        29.03 o
   1  13  11        219.40        229.07        25.18 o
   2  13  11         28.44         23.93        10.27 o
   3  13  11          1.94          7.41         8.82 o
   4  13  11          6.12          0.56        10.08 o
   5  13  11         19.05          8.97        12.58 o
   6  13  11          7.23          6.79        19.98 o
   7  13  11         10.44          7.95        24.77 o
   1  14  11          1.18         -2.76         9.13 o
   2  14  11          1.08          3.68         9.59 o
   3  14  11         10.23          6.11        12.06 o
   4  14  11          0.10         -2.88        12.68 o
  11   1  12         19.82         38.33        17.27 o
  12   1  12          3.64         28.28        18.34 o
  13   1  12         18.84          2.67        11.80 o
   8   2  12         76.14         68.06        22.41 o
   9   2  12         24.34         27.48        13.32 o
  10   2  12         18.67         17.14        11.86 o
  11   2  12         17.91         12.99        12.35 o
  12   2  12         26.77         19.68        13.13 o
   4   3  12         10.35         32.62        16.07 o
   5   3  12          4.12         14.28        15.36 o
   6   3  12          2.76          0.21        10.14 o
   7   3  12          0.25          8.19        10.24 o
   8   3  12          2.70          2.29        11.14 o
   9   3  12          0.25         -2.92        11.49 o
  10   3  12          0.01          6.54        11.45 o
  11   3  12          0.92         -0.79        14.08 o
  12   3  12          3.10          8.26        11.95 o
   1   4  12         49.43         69.68        22.81 o
   2   4  12          3.03          5.02        11.87 o
   3   4  12          6.44          4.45        11.00 o
   4   4  12          1.72          7.81        11.48 o
   5   4  12          3.50         13.32        11.22 o
   6   4  12          3.08          8.31        10.41 o
   7   4  12          0.65         -2.01        12.64 o
   8   4  12          0.01          7.25        10.44 o
   9   4  12         15.78          2.84        12.62 o
  10   4  12          1.57          8.58        12.70 o
  11   4  12          0.75         -8.61        11.92 o
  12   4  12          2.57         12.14        13.79 o
   1   5  12          0.20          3.33         8.16 o
   2   5  12         11.35          6.54         9.40 o
   3   5  12        106.13         64.37        14.60 o
   4   5  12         52.55         43.17        14.70 o
   5   5  12         28.03         21.74        13.53 o
   6   5  12        106.18        123.68        42.70 o
   7   5  12          0.28         18.13        12.53 o
   8   5  12         12.93          7.19        11.17 o
   9   5  12         10.06         -4.46        11.47 o
  10   5  12          0.05         11.82        11.63 o
  11   5  12         40.79         25.56        13.49 o
  12   5  12          0.26         12.29        12.58 o
   0   6  12         24.48         11.06        13.96 o
   1   6  12         46.91         58.84        12.17 o
   2   6  12          0.80          6.82         8.76 o
   3   6  12          0.40         -1.87         8.74 o
   4   6  12          7.09          6.15         8.99 o
   5   6  12          0.18          0.54         9.25 o
   6   6  12          2.61          0.69         9.80 o
   7   6  12          6.92          8.87        12.40 o
   8   6  12          1.45         12.44        11.14 o
   9   6  12          2.03          4.72        10.14 o
  10   6  12          0.00         17.03        11.96 o
  11   6  12          0.00          7.31        11.41 o
   1   7  12          1.01         36.92        10.85 o
   2   7  12          0.46          1.39         8.38 o
   3   7  12         10.87         -2.32         8.70 o
   4   7  12          6.93         -4.01         7.97 o
   5   7  12         21.40         18.77         9.75 o
   6   7  12          8.72          8.40         8.83 o
   7   7  12         13.53          2.25         9.02 o
   8   7  12          2.49         -4.19        10.09 o
   9   7  12          1.71         -1.40        11.41 o
  10   7  12          9.62          8.53        18.25 o
  11   7  12          3.66         -0.86        19.03 o
   0   8  12         10.56         19.79        13.27 o
   1   8  12        213.41        154.07        28.29 o
   2   8  12          8.48          9.81         8.81 o
   3   8  12          2.03         -3.35         8.03 o
   4   8  12          4.74          4.79         8.81 o
   5   8  12          0.88          6.31         9.61 o
   6   8  12          0.08          5.17         9.48 o
   7   8  12          0.03         -0.90         9.19 o
   8   8  12         71.43         29.22        14.66 o
   9   8  12         12.86         55.36        24.24 o
  10   8  12          0.05         24.22        18.65 o
   1   9  12          0.06          7.10         8.40 o
   2   9  12          0.08          6.63         8.81 o
   3   9  12          1.91          8.38         8.64 o
   4   9  12          4.40         15.70         9.03 o
   5   9  12          2.12          9.33         9.60 o
   6   9  12         11.36         10.92        10.04 o
   7   9  12         13.78          5.03        17.19 o
   8   9  12          0.05         12.37        17.44 o
   9   9  12          0.59         11.93        19.02 o
   0  10  12          5.77         23.61        15.17 o
   1  10  12          4.05         -0.38         8.44 o
   2  10  12          2.68         13.79         9.20 o
   3  10  12         11.12         16.40         9.13 o
   4  10  12          7.17         20.00         9.38 o
   5  10  12          0.35          8.18         9.07 o
   6  10  12          4.92         12.64        12.39 o
   7  10  12          0.61          5.64        16.55 o
   8  10  12         15.82         23.11        21.61 o
   1  11  12          3.76          8.76         8.62 o
   2  11  12         14.30          8.25         8.52 o
   3  11  12          2.38         32.69        16.71 o
   4  11  12         42.46         37.68        14.88 o
   5  11  12         29.80         24.12        13.66 o
   6  11  12         11.33         15.29        12.91 o
   7  11  12          0.11          7.17        20.04 o
   0  12  12          4.16         22.95        13.16 o
   1  12  12        113.66        108.56        15.87 o
   2  12  12         11.18          5.29         8.49 o
   3  12  12          6.08          5.96         9.86 o
   4  12  12          2.22          0.64        10.94 o
   5  12  12          1.94          1.15        17.91 o
   9   2  13          0.12        -11.42        14.86 o
  10   2  13         29.50         11.52        18.22 o
   5   3  13          0.01          8.44        13.47 o
   6   3  13         10.29         14.43        15.83 o
   7   3  13         28.89         20.24        15.59 o
   8   3  13         15.19         12.95        12.72 o
   9   3  13         27.16         12.40        12.88 o
  10   3  13          0.42          7.72        20.08 o
   2   4  13         11.35         33.00        18.58 o
   3   4  13          0.01          5.99        16.42 o
   4   4  13          0.07          9.70        24.66 o
   5   4  13          7.31          2.16        10.67 o
   6   4  13          0.00          8.63        11.48 o
   7   4  13          0.01         11.07        11.91 o
   8   4  13          0.00         10.43        12.36 o
   9   4  13          3.24        -12.50        16.43 o
   0   5  13         42.57        253.63        81.94 o
   1   5  13        134.42         57.25        18.21 o
   2   5  13         15.16         15.74        10.12 o
   3   5  13          3.44          9.76        11.90 o
   4   5  13          0.36         11.14        12.74 o
   5   5  13          1.08         -3.61        11.17 o
   6   5  13          0.04         13.24        13.31 o
   7   5  13          9.92         -1.68        12.65 o
   8   5  13        193.02        200.05        48.11 o
   9   5  13          5.34          7.79        20.25 o
   1   6  13          0.75         10.53         9.12 o
   2   6  13          0.00          4.30         8.50 o
   3   6  13          8.86         18.41         9.57 o
   4   6  13          0.36          9.81         9.37 o
   5   6  13         19.84         42.95        22.33 o
   6   6  13          8.51        -10.20        12.70 o
   7   6  13          0.07         -4.42        17.41 o
   8   6  13          6.31          0.51        20.30 o
   0   7  13         44.01         43.08        16.45 o
   1   7  13         76.74        104.46        42.73 o
   2   7  13         26.72         10.51         8.86 o
   3   7  13         13.65          7.64         9.14 o
   4   7  13          0.97          0.76         8.40 o
   5   7  13          0.52          8.17        13.39 o
   6   7  13          0.10          5.30        19.75 o
   7   7  13         27.39         43.98        30.15 o
   8   7  13          9.49          9.89        19.98 o
   1   8  13         11.14         18.93         9.61 o
   2   8  13          6.43         18.86         9.75 o
   3   8  13         22.57         18.17         9.88 o
   4   8  13         78.86         56.06        14.83 o
   5   8  13          8.09         18.09        13.77 o
   6   8  13         18.83         29.18        14.36 o
   0   9  13         10.42          6.54        11.74 o
   1   9  13         14.97          2.82         8.30 o
   2   9  13          9.28          6.77         9.10 o
   3   9  13          9.25          2.45        10.26 o
   4   9  13          1.31         -0.76        10.00 o
   5   9  13          1.14          0.38        13.19 o
   1  10  13          9.26         -3.14         9.85 o
   2  10  13          3.90          1.21        10.21 o
   3  10  13          0.88          9.23        11.00 o
   5   4  14          0.09         -1.96        19.97 o
   6   4  14          0.09         22.54        21.18 o
   1   5  14         22.24          9.48        18.30 o
   2   5  14         32.44         -4.41        16.40 o
   3   5  14          7.43         -3.96        17.59 o
   4   5  14          5.08         47.37        25.44 o
   5   5  14          0.09        211.03        46.40 o
   0   6  14         30.30         18.53        14.48 o
   1   6  14          9.13          6.53         9.95 o
   2   6  14          1.23          1.93         9.84 o
   3   6  14          4.26         11.32        13.52 o
   4   6  14          0.00          9.26        15.08 o
   1   7  14          1.24         -0.28        10.15 o
   2   7  14          0.06          3.40        11.75 o
                                                
