# Supplementary material for: Improving data quality for three-dimensional electron diffraction by a post-column energy filter and a new crystal tracking method
Source: J Appl Crystallogr. 2022 Nov 29;55(Pt 6):1583–91. doi: 10.1107/S1600576722009633 (PMC9721325; doi:10.1107/S1600576722009633)
Supplement: Supplementary file 4 [file j-55-01583-sup4.zip › nb5321ZSM-5_unfiltered_EXTI_crystal2sup52.hkl]

#
# h,k,l, Fc-squared, Fo-squared, sigma(Fo-squared), status flag
#
data_ZSM-5_unfiltered_EXTI
_shelx_title ' '
_shelx_refln_list_code          4
_shelx_F_calc_maximum      249.59
_exptl_crystal_F_000       939.25
_reflns_d_resolution_high  0.9000

loop_
 _space_group_symop_operation_xyz
 'x, y, z'
 '-x, -y, -z'
 '-x+1/2, -y, z+1/2'
 'x+1/2, y, -z+1/2'
 '-x, y+1/2, -z'
 'x, -y+1/2, z'
 'x+1/2, -y+1/2, -z+1/2'
 '-x+1/2, y+1/2, z+1/2'

_cell_length_a    20.0220
_cell_length_b    19.8990
_cell_length_c    13.3830
_cell_angle_alpha  90.000
_cell_angle_beta   90.000
_cell_angle_gamma  90.000

_shelx_F_squared_multiplier     1.000

loop_
 _refln_index_h
 _refln_index_k
 _refln_index_l
 _refln_F_squared_calc
 _refln_F_squared_meas
 _refln_F_squared_sigma
 _refln_observed_status
   2   0   0      23885.23      27325.14      1897.25 o
   4   0   0       7508.55       6271.45       436.88 o
   6   0   0       7092.67       8459.90       589.42 o
  10   0   0      16431.25      21485.02      1493.19 o
  14   0   0        162.19        136.19        15.91 o
   2   1   0        580.41        575.41        84.15 o
   4   1   0        582.25        727.81        36.25 o
   6   1   0        424.93        249.46        18.38 o
   8   1   0          3.92          7.86         1.88 o
  10   1   0         26.16         39.38         2.89 o
  12   1   0         21.40         20.27         3.41 o
  14   1   0         52.30         40.44         4.17 o
   2   2   0        256.33        758.28        37.66 o
   4   2   0         91.27         97.12         7.55 o
   6   2   0        115.07        107.24         5.88 o
   8   2   0       1306.66       2051.10       101.39 o
  10   2   0        622.44        552.07        39.88 o
  12   2   0         11.49         18.39         3.33 o
  14   2   0         48.78         32.07         3.78 o
   2   3   0       1044.66       1215.30        60.40 o
   4   3   0       2899.20       7870.58       386.25 o
   6   3   0       1789.77       3734.13       311.80 o
   8   3   0        403.98        334.41        24.87 o
  10   3   0        132.67         72.19         4.57 o
  12   3   0       1274.69       1707.18       141.29 o
  14   3   0        194.21        221.18        16.92 o
   2   4   0        393.46        254.12        18.95 o
   4   4   0         46.40         24.48         2.05 o
   6   4   0         21.74         15.70         2.22 o
   8   4   0         16.20         24.56         7.82 o
  10   4   0        131.87        120.85        12.09 o
  12   4   0          1.90          0.90         1.67 o
  14   4   0          0.77          2.05         2.18 o
   4   5   0        458.80        686.79        34.49 o
   6   5   0       1341.27       2559.36       162.81 o
   8   5   0          7.23          8.31         1.65 o
  10   5   0         12.46         29.73         5.36 o
  12   5   0        184.80         95.90        10.28 o
  14   5   0        225.98        229.12        17.80 o
   4   6   0         40.65         38.74         2.80 o
   6   6   0         83.60         34.69         2.75 o
   8   6   0        167.19        265.10        17.96 o
  12   6   0         23.48         15.74         4.18 o
  14   6   0          0.00         -1.73         3.15 o
   4   7   0       1488.47       2681.73       280.03 o
   6   7   0         14.47         19.13         2.82 o
   8   7   0         79.77         37.51         3.04 o
  10   7   0         26.73         17.48         2.14 o
  12   7   0        504.39        608.25        36.23 o
  14   7   0         95.28         66.96         9.16 o
   4   8   0         25.38         29.81         3.73 o
   6   8   0         66.22         42.15         5.60 o
   8   8   0       1053.46       1391.77        70.02 o
  10   8   0         23.73         26.03        11.26 o
  12   8   0        100.25         74.98         7.67 o
  14   8   0          0.63          8.59         3.79 o
   6   9   0          4.86          6.22         2.20 o
   8   9   0         14.17         12.52         2.22 o
  10   9   0          0.20          1.28         1.55 o
  12   9   0          3.42          7.66         6.19 o
  14   9   0          3.66          3.20         3.44 o
   6  10   0         97.60         97.09         5.96 o
   8  10   0         26.92         18.04         2.39 o
  10  10   0        796.44       1231.53        62.11 o
  12  10   0          6.02          7.23         2.58 o
  14  10   0         11.00         13.52         4.43 o
   6  11   0          7.71         10.77         2.91 o
   8  11   0         25.72         16.75         4.95 o
  10  11   0          0.48          2.70         1.96 o
  12  11   0         19.76         14.42         3.18 o
  14  11   0          3.71          4.63         3.84 o
   6  12   0          6.28          9.67         5.16 o
   8  12   0        312.83        300.68        16.45 o
  10  12   0          0.31         16.47         9.35 o
  12  12   0         54.13         55.78        11.61 o
   6  13   0        277.09        245.57        28.42 o
   8  13   0        201.53        144.77         8.84 o
  10  13   0         60.79         53.04         4.36 o
   8  14   0          6.21         17.52         3.98 o
  10  14   0          5.29          8.89         2.64 o
  12  14   0          3.22          3.42         2.87 o
   8  15   0          3.38          6.96         2.22 o
  10  15   0         30.46         20.30         3.28 o
  12  15   0          6.50          5.09         2.76 o
   8  16   0         53.89         35.06         6.19 o
  10  16   0         89.89         97.25         7.66 o
  12  16   0          0.00          2.07         2.76 o
   8  17   0          0.29         -0.77         4.45 o
  10  17   0          0.35          0.85         2.24 o
  12  17   0         34.20         25.11         6.34 o
  10  18   0         11.18          8.08         2.69 o
  12  18   0          0.04          5.82         3.76 o
  10  19   0          0.52          1.13         2.36 o
   1   0   1      20993.47      18153.39      3821.18 o
   2   0   1         28.00         68.59         4.68 o
   3   0   1       9642.83      11183.92      2703.86 o
   4   0   1         16.27         85.81        12.97 o
   5   0   1      62295.19     143048.52     13640.12 o
   6   0   1        537.81        412.23        46.89 o
   7   0   1        621.46       1317.97        65.31 o
   8   0   1         19.67         36.36         2.88 o
   9   0   1        236.61        153.40        13.35 o
  10   0   1         36.82         45.69         8.73 o
  11   0   1        210.05        297.52        25.31 o
  12   0   1        103.64         43.10         5.07 o
  13   0   1        215.53        626.72       121.20 o
  14   0   1         45.99         67.34         9.79 o
  15   0   1        112.34        368.74        38.67 o
   0   1   1      16184.02      19136.04       937.04 o
   1   1   1       3036.73       5021.50       328.79 o
   2   1   1          6.02         43.81         4.98 o
   3   1   1         24.13         54.61         4.49 o
   4   1   1        113.67        110.52         9.22 o
   5   1   1         40.81         25.10         2.24 o
   6   1   1         81.00         57.27         9.82 o
   7   1   1        109.40         71.37         6.81 o
   8   1   1        446.00        650.25        26.77 o
   9   1   1         12.17         11.19         1.67 o
  10   1   1        187.92        133.78         7.51 o
  11   1   1         43.67         49.43         2.75 o
  12   1   1         43.12         41.09         5.23 o
  13   1   1         20.75         16.44         2.59 o
  14   1   1          5.92          7.28         5.42 o
  15   1   1          0.24          0.41         2.12 o
   1   2   1        380.36        996.76        49.38 o
   2   2   1         24.82         63.09        64.43 o
   3   2   1        562.68        784.56        36.45 o
   4   2   1       3894.75      10572.74       618.59 o
   5   2   1        996.42       1952.45       124.24 o
   6   2   1        149.90        110.88         5.22 o
   7   2   1         32.27         21.51         4.01 o
   8   2   1         47.42         38.79         2.40 o
   9   2   1          2.10          7.45         1.43 o
  10   2   1         78.43         53.97         2.86 o
  11   2   1          6.69         12.75         2.30 o
  12   2   1        160.05        130.44         6.10 o
  13   2   1        135.56         86.96        32.97 o
  14   2   1         49.53         32.04         8.70 o
  15   2   1          2.80          6.29         2.65 o
   0   3   1       5701.05       2922.86       205.57 o
   1   3   1       3195.32       4638.50       331.95 o
   2   3   1         18.51         40.69        21.88 o
   3   3   1        489.00        582.72        30.03 o
   4   3   1        224.80        157.22         9.45 o
   5   3   1         46.89         41.53         4.06 o
   6   3   1          3.66         16.98         2.32 o
   7   3   1       1006.91       1523.71        74.73 o
   8   3   1          0.91         30.90         9.84 o
   9   3   1        126.93        145.57        13.37 o
  10   3   1         86.31         82.70         6.71 o
  11   3   1       1069.23       1381.21        52.23 o
  12   3   1         99.70        105.46         7.46 o
  13   3   1        135.64        109.24         7.56 o
  14   3   1         12.25         27.63        13.78 o
  15   3   1          4.30         19.05         3.44 o
   1   4   1        220.81        167.77         8.98 o
   2   4   1          0.07         25.11         7.13 o
   3   4   1         63.04         47.11         7.98 o
   4   4   1         17.12         18.66         4.39 o
   5   4   1        390.06        436.52        15.64 o
   6   4   1          3.90          4.65         0.91 o
   7   4   1          4.16          7.91         1.14 o
   8   4   1          8.23          6.18         1.49 o
   9   4   1          5.55          7.32         1.79 o
  10   4   1          5.56          4.72         1.00 o
  11   4   1          6.82          4.96         1.14 o
  12   4   1          1.65          2.63         1.90 o
  13   4   1          2.40         15.40        11.70 o
  14   4   1          0.46          5.36         2.37 o
  15   4   1         13.03         10.10         2.72 o
   1   5   1      10507.32      20354.94      1412.38 o
   2   5   1          6.81          7.68         1.34 o
   3   5   1        334.87        319.01        16.54 o
   4   5   1        306.18        302.06        20.45 o
   5   5   1          4.93          5.94         1.09 o
   6   5   1        128.44        157.01         5.98 o
   7   5   1        133.55        155.30         8.37 o
   8   5   1        102.45        135.34        23.65 o
   9   5   1         81.55         97.30         8.24 o
  10   5   1        862.86        778.35       109.68 o
  11   5   1        553.75        669.62        30.58 o
  12   5   1        133.32        161.80        19.56 o
  13   5   1        222.18        251.07        13.62 o
  14   5   1          3.80          7.45         4.72 o
  15   5   1          8.41          8.68         6.64 o
   2   6   1          0.06          2.05         1.24 o
   3   6   1        148.68         56.92         6.08 o
   4   6   1         13.37         10.04         2.08 o
   5   6   1        431.51        452.02        49.65 o
   6   6   1          9.07          7.46         1.49 o
   7   6   1         12.95          9.60         1.13 o
   8   6   1          1.13          1.73         1.08 o
   9   6   1          4.10          8.04         1.41 o
  10   6   1          0.83         11.58         2.96 o
  11   6   1          3.69          5.03         2.07 o
  12   6   1         24.76         19.62         1.79 o
  13   6   1         19.55         21.31         4.21 o
  14   6   1          1.66          2.10         2.62 o
  15   6   1          3.53         16.74         5.97 o
   2   7   1          6.57         20.53         3.14 o
   3   7   1         39.22         23.67         2.24 o
   4   7   1         26.42         15.36         2.88 o
   5   7   1         15.07         12.65         1.77 o
   6   7   1          2.76         10.48         2.10 o
   7   7   1        149.30        116.13        22.37 o
   8   7   1         94.60         63.50         2.98 o
   9   7   1        156.43        105.22         7.82 o
  10   7   1         18.46         12.77         1.83 o
  11   7   1         19.33         17.03         1.66 o
  12   7   1          0.08         12.90         3.99 o
  13   7   1          1.45          3.49         1.78 o
  14   7   1         10.98         22.55         5.74 o
  15   7   1          1.14         10.98         4.15 o
   3   8   1        190.67         73.74         4.96 o
   4   8   1        456.90        671.50        34.24 o
   5   8   1         55.47         70.53         6.43 o
   6   8   1         16.93         15.86         1.66 o
   7   8   1        424.32        335.49        14.51 o
   8   8   1         19.68         16.65         1.70 o
   9   8   1          4.77         11.19         1.50 o
  10   8   1         32.52         25.10         2.00 o
  11   8   1         12.82         16.96         2.34 o
  12   8   1        344.79        244.09        35.22 o
  13   8   1        193.58        255.87        37.17 o
  14   8   1         10.57        101.97       130.82 o
  15   8   1        109.02        118.04        14.48 o
   3   9   1         17.86         44.33         4.68 o
   4   9   1          1.04         -0.44         1.42 o
   5   9   1          0.45          1.43         1.47 o
   6   9   1          1.36          3.19         1.13 o
   7   9   1          5.52          6.42         1.19 o
   8   9   1         24.61         43.36         2.84 o
   9   9   1         30.38         26.81         1.84 o
  10   9   1          0.01          2.18         1.44 o
  11   9   1         18.90          9.88         1.86 o
  12   9   1          0.43          2.11         1.32 o
  13   9   1          3.31          3.48         1.78 o
  14   9   1          0.26          3.23         2.58 o
  15   9   1          0.25          1.21         3.10 o
   4  10   1         15.62         10.15         1.97 o
   5  10   1        865.59       1011.05        51.43 o
   6  10   1          3.80         15.82         2.05 o
   7  10   1         25.81         13.13         1.71 o
   8  10   1         40.31         26.20         1.92 o
   9  10   1          7.73          7.68         1.53 o
  10  10   1          3.34          5.08         1.35 o
  11  10   1         11.53         15.93         1.83 o
  12  10   1          2.59          6.52         1.61 o
  13  10   1          1.38          7.94         2.69 o
  14  10   1         12.48          9.26         2.88 o
  15  10   1         27.45         30.55         6.27 o
   4  11   1          0.49          1.17         2.53 o
   5  11   1          2.06          1.40         1.66 o
   6  11   1         15.33         14.40         2.79 o
   7  11   1          5.35          6.11         1.39 o
   8  11   1          5.96         14.98         1.55 o
   9  11   1         21.01         19.36         2.20 o
  10  11   1          9.32          6.29         2.15 o
  11  11   1          2.37          2.46         1.49 o
  12  11   1          1.02          8.63         2.99 o
  13  11   1          3.90          1.78         2.36 o
  14  11   1          4.88          4.09         2.84 o
  15  11   1          0.34         -1.37         3.41 o
   4  12   1        883.14       1158.16       118.80 o
   5  12   1         55.37         61.82        26.57 o
   6  12   1         73.93         29.00         4.65 o
   7  12   1         80.71         51.41         4.15 o
   8  12   1          6.77          6.49         1.40 o
   9  12   1          4.53          3.14         1.31 o
  10  12   1         17.33         23.08         2.07 o
  11  12   1         10.24          8.12         1.73 o
  12  12   1        162.65        151.89        12.62 o
  13  12   1         87.54         57.87         6.42 o
  14  12   1         10.94          8.39         3.00 o
  15  12   1          0.80          0.29         3.24 o
   5  13   1          8.14          5.12         3.03 o
   6  13   1          3.01          3.93         1.94 o
   7  13   1        337.21        290.83        16.18 o
   8  13   1         11.86         19.03         2.69 o
   9  13   1        156.30        138.56         6.40 o
  10  13   1          8.49         15.36         2.00 o
  11  13   1        306.79        355.93        15.66 o
  12  13   1         49.46         51.57         4.21 o
  13  13   1         44.34         64.14        19.61 o
  14  13   1         20.92         14.72         4.63 o
  15  13   1          0.43         20.65         5.49 o
   5  14   1          3.15          2.88         4.11 o
   6  14   1          2.57          2.48         2.07 o
   7  14   1          0.56          0.39         1.97 o
   8  14   1          1.43          2.38         1.95 o
   9  14   1          5.75          3.78         1.54 o
  10  14   1          0.02          3.84         1.55 o
  11  14   1          0.01          2.34         1.67 o
  12  14   1          1.88         -1.09         2.06 o
  13  14   1          0.20          3.33         2.67 o
  14  14   1          0.38          5.52         3.69 o
   6  15   1          0.00          6.14         3.08 o
   7  15   1         13.42         12.77         3.49 o
   8  15   1        175.22        228.85        14.16 o
   9  15   1          0.00          3.51         2.02 o
  10  15   1          0.00         -0.21         1.62 o
  11  15   1          1.91          3.94         1.75 o
  12  15   1          0.24          0.79         1.91 o
  13  15   1          0.17          4.45         2.66 o
  14  15   1          3.75          1.59         3.46 o
   6  16   1         39.82         30.89         7.18 o
   7  16   1         17.31          7.75         2.39 o
   8  16   1         11.89          7.76         2.37 o
   9  16   1          3.57          6.06         2.07 o
  10  16   1          0.14          1.63         1.65 o
  11  16   1          1.45          2.80         1.93 o
  12  16   1         16.12         14.54         2.60 o
  13  16   1          0.53          3.05         2.74 o
  14  16   1          6.20         11.59         4.59 o
   7  17   1          9.22          2.80         3.17 o
   8  17   1          0.02          6.03         2.22 o
   9  17   1          0.04          0.72         1.90 o
  10  17   1          0.36          3.47         1.68 o
  11  17   1          7.14          7.53         2.24 o
  12  17   1          0.00          0.53         1.86 o
  13  17   1          0.16         -0.68         2.51 o
  14  17   1          0.02          7.11         4.35 o
   7  18   1          5.21          6.01         5.29 o
   8  18   1          1.94          1.34         4.39 o
   9  18   1          0.00         -0.96         2.00 o
  10  18   1          6.08          3.03         2.13 o
  11  18   1          2.71          3.60         2.11 o
  12  18   1         41.51         36.41         8.05 o
   8  19   1          1.74          5.67         2.60 o
   9  19   1          0.54          4.60         2.21 o
  10  19   1          0.90          1.27         2.01 o
  11  19   1          1.02          2.09         2.05 o
   8  20   1          0.48         -1.01         4.14 o
   9  20   1          0.93         -1.14         2.40 o
   0   0   2       5499.91      10164.22       706.26 o
   1   0   2       8670.85      11411.89      1975.34 o
   2   0   2       5378.79      13343.85      1955.39 o
   3   0   2        148.06        230.43        28.65 o
   4   0   2         36.80         98.83         7.65 o
   5   0   2        166.49        194.20        40.60 o
   6   0   2         77.65        126.00        10.83 o
   7   0   2        155.21        136.87        16.32 o
   8   0   2        466.30       2244.64       337.68 o
   9   0   2        191.02        142.77        13.28 o
  10   0   2        164.02       2127.43       154.65 o
  11   0   2        131.57        106.00        12.55 o
  12   0   2       1396.61        879.06       110.55 o
  13   0   2         78.36         53.91         6.36 o
  14   0   2         40.65         92.45         8.60 o
  15   0   2          0.30         21.17         6.17 o
  16   0   2        612.07        395.11        43.12 o
   1   1   2        410.18       1020.18        68.87 o
   2   1   2        218.36        279.68        24.41 o
   3   1   2       1799.00       3716.70       183.53 o
   4   1   2         36.19        100.81         3.70 o
   5   1   2       1380.75       1816.21       166.62 o
   6   1   2        398.92        477.33        17.01 o
   7   1   2        173.16        183.72         8.12 o
   8   1   2         29.13         17.63         2.16 o
   9   1   2          3.07          4.96         0.94 o
  10   1   2          3.29         10.79         1.41 o
  11   1   2         10.51         16.40         3.78 o
  12   1   2         91.75         41.25         3.02 o
  13   1   2        303.61        312.16        23.85 o
  14   1   2         43.62         38.37         7.64 o
  15   1   2          1.13          1.00         2.17 o
  16   1   2         10.30         13.36         3.04 o
   0   2   2       3979.41       5164.55       254.15 o
   1   2   2        810.11        425.04        45.15 o
   2   2   2          0.43         83.81         9.98 o
   3   2   2        110.40         72.38         4.26 o
   4   2   2          5.10          5.93         0.91 o
   5   2   2        149.34        133.33        10.25 o
   6   2   2         93.07         47.15         3.08 o
   7   2   2         57.73         51.74         2.65 o
   8   2   2         38.63         68.66         3.76 o
   9   2   2        242.52        227.49        12.07 o
  10   2   2         12.81         13.17         1.24 o
  11   2   2          7.99          9.96         2.05 o
  12   2   2         19.61         42.01        31.35 o
  13   2   2         14.52         15.68         2.30 o
  14   2   2         12.17          7.41         2.85 o
  15   2   2          0.53          1.20         2.30 o
  16   2   2         44.61         53.33        13.80 o
   1   3   2         92.73        113.50         6.55 o
   2   3   2        964.32       1585.47        78.77 o
   3   3   2       1336.76       2691.13       132.60 o
   4   3   2       4308.24       9967.62       489.19 o
   5   3   2        365.50        405.97        27.15 o
   6   3   2       3174.02       6285.09       534.35 o
   7   3   2        303.95        303.27        25.05 o
   8   3   2         37.78         25.41         2.34 o
   9   3   2         50.47         37.91         3.29 o
  10   3   2          8.54          5.37         1.08 o
  11   3   2         17.78         11.97         1.72 o
  12   3   2          0.58         18.29         6.69 o
  13   3   2        361.07        513.43        94.38 o
  14   3   2         19.39         25.67         3.02 o
  15   3   2          0.01          6.88         2.65 o
  16   3   2         18.57         22.09         6.21 o
   0   4   2         10.40         30.41         2.06 o
   1   4   2         23.69         84.20         3.83 o
   2   4   2        150.90         79.89         5.41 o
   3   4   2          0.11          1.69         1.48 o
   4   4   2          0.99         16.49         7.68 o
   5   4   2          2.95          3.90         0.82 o
   6   4   2          5.56         11.00         1.49 o
   7   4   2          4.02          6.17         1.65 o
   8   4   2        144.77         86.01         4.22 o
   9   4   2          2.95          6.04         1.79 o
  10   4   2         29.50         31.92         2.52 o
  11   4   2          3.53          4.46         1.17 o
  12   4   2          5.37          6.76         1.36 o
  13   4   2          0.06          6.42         1.79 o
  14   4   2          0.00          2.51         1.75 o
  15   4   2          1.51          4.34         4.21 o
  16   4   2          4.53         14.08         3.23 o
   1   5   2       1072.49       1741.75        86.42 o
   2   5   2        889.31       1317.69        77.20 o
   3   5   2       6429.73      15194.20      1775.10 o
   4   5   2        209.09        260.89        17.60 o
   5   5   2       4181.21       8392.09       915.22 o
   6   5   2       1339.01       2082.76        72.90 o
   7   5   2        114.80        154.75        10.71 o
   8   5   2        200.84        122.11         7.97 o
   9   5   2         30.53         23.06         3.34 o
  10   5   2          5.72         10.98         1.31 o
  11   5   2         28.62         57.43        23.51 o
  12   5   2        136.67        151.30        13.15 o
  13   5   2       1568.17       2729.03       135.92 o
  14   5   2        266.92        355.05        26.74 o
  15   5   2         11.20         11.57         4.71 o
  16   5   2        248.13        424.99        60.46 o
   0   6   2        490.13        365.88        34.72 o
   1   6   2         37.32         35.88         4.03 o
   2   6   2         28.77         63.09         9.97 o
   3   6   2          1.08          1.12         1.64 o
   4   6   2          1.43          6.00         2.02 o
   5   6   2         11.64          4.77         1.48 o
   6   6   2          1.73          2.58         0.97 o
   7   6   2          8.88         12.51         1.14 o
   8   6   2          1.94          7.11         2.74 o
   9   6   2          8.71          7.78         1.53 o
  10   6   2          2.11          2.81         1.16 o
  11   6   2         10.32         12.60         3.47 o
  12   6   2          1.82          0.68         1.33 o
  13   6   2         13.30         27.70         4.11 o
  14   6   2          9.74         13.49         2.50 o
  15   6   2          0.10          5.08         3.78 o
  16   6   2         21.06         13.73         3.34 o
   1   7   2         24.15         23.26         3.98 o
   2   7   2         56.96         77.05        50.86 o
   3   7   2        160.24        109.98         6.77 o
   4   7   2        919.02       1694.83        84.57 o
   5   7   2         90.13         73.09         4.64 o
   6   7   2        170.29        141.42         8.08 o
   7   7   2          4.92         11.47         3.21 o
   8   7   2          2.03          6.56         2.81 o
   9   7   2         12.66         13.24         1.50 o
  10   7   2         11.31         11.86         1.45 o
  11   7   2          4.86          9.55         1.75 o
  12   7   2         79.81         93.58         9.12 o
  13   7   2         27.68         33.94         8.51 o
  14   7   2          0.00          4.85         3.54 o
  15   7   2          5.75          6.28         2.74 o
  16   7   2          0.02          7.06         2.86 o
   1   8   2         27.11        372.41        37.50 o
   2   8   2        455.20        239.24        20.09 o
   3   8   2          3.01          3.55         1.46 o
   4   8   2         72.45         33.07         5.15 o
   5   8   2         38.68         21.71         2.51 o
   6   8   2         28.70         18.61         4.66 o
   7   8   2         42.10         34.03         2.52 o
   8   8   2         37.35         40.51         6.52 o
   9   8   2         13.25         28.79         2.73 o
  10   8   2          7.39          6.65         1.70 o
  11   8   2         93.82         83.66         5.99 o
  12   8   2        358.06        354.26        26.81 o
  13   8   2         47.13         73.14         6.78 o
  14   8   2         36.92         47.67         4.61 o
  15   8   2          6.66          3.94         2.72 o
  16   8   2          6.60         13.80         4.37 o
   2   9   2          7.75          5.46         1.60 o
   3   9   2         17.38         11.38         1.96 o
   4   9   2          1.76          3.71         1.54 o
   5   9   2          8.49         16.31         2.07 o
   6   9   2          3.28         11.66         1.92 o
   7   9   2          2.24          4.73         2.68 o
   8   9   2          5.77          5.84         1.16 o
   9   9   2          6.04          3.51         1.19 o
  10   9   2          0.25         -0.60         1.34 o
  11   9   2          2.92          3.27         1.34 o
  12   9   2          1.06          8.09         2.14 o
  13   9   2          3.17          4.23         1.94 o
  14   9   2          3.80          2.31         2.07 o
  15   9   2          2.97          4.26         2.55 o
  16   9   2          0.76          6.32         3.80 o
   2  10   2        199.18        195.48        17.45 o
   3  10   2          0.78          2.88         1.52 o
   4  10   2          1.32          4.04         1.64 o
   5  10   2          3.56          6.82         3.31 o
   6  10   2          5.07          1.83         2.36 o
   7  10   2          1.34          5.15         2.47 o
   8  10   2         46.55         42.18         4.11 o
   9  10   2          9.75          7.87         2.09 o
  10  10   2          3.68         11.18         2.62 o
  11  10   2          1.52          8.40         2.06 o
  12  10   2        163.64        162.62         9.66 o
  13  10   2          0.21          4.01         1.96 o
  14  10   2          0.03          6.42         2.63 o
  15  10   2          0.40          2.48         2.82 o
  16  10   2         73.01         58.77         8.95 o
   3  11   2         53.53         18.68         2.56 o
   4  11   2         31.31         28.09         3.00 o
   5  11   2         37.97         32.89         7.05 o
   6  11   2         10.53         11.58         3.18 o
   7  11   2          5.92          4.28         2.23 o
   8  11   2          0.79          4.48         1.88 o
   9  11   2          4.89         11.24         2.32 o
  10  11   2          1.29          2.44         1.46 o
  11  11   2          0.48          3.29         1.67 o
  12  11   2         18.97         14.86         2.86 o
  13  11   2         18.56         20.20         3.28 o
  14  11   2          0.00          2.86         2.18 o
  15  11   2          1.15         10.10         9.56 o
  16  11   2          0.39          3.97         3.73 o
   3  12   2         13.13         13.80         3.29 o
   4  12   2          0.93         -0.99         1.79 o
   5  12   2         22.63         20.38         2.59 o
   6  12   2         31.62         20.81         3.07 o
   7  12   2         25.97         24.19         2.73 o
   8  12   2         13.03         22.78         2.87 o
   9  12   2        134.76        121.53         9.48 o
  10  12   2         51.42         41.69         8.47 o
  11  12   2          1.27          6.55         1.84 o
  12  12   2         16.72         27.02         3.08 o
  13  12   2          8.61         10.21         2.62 o
  14  12   2          4.79          7.27         3.69 o
  15  12   2          1.30         -1.61         2.25 o
  16  12   2          7.32          7.45         4.60 o
   3  13   2         98.65         44.88         8.19 o
   4  13   2       1387.19       2302.20       163.25 o
   5  13   2          7.52          9.56         2.16 o
   6  13   2        682.21        889.73        45.78 o
   7  13   2         70.74         72.23         9.34 o
   8  13   2          5.64          5.95         2.91 o
   9  13   2         33.56         35.77         3.53 o
  10  13   2         26.88         13.46         2.05 o
  11  13   2          4.68          8.79         2.55 o
  12  13   2         27.39         24.09         3.07 o
  13  13   2         71.02         70.13        20.75 o
  14  13   2          0.82          4.47         3.53 o
  15  13   2          0.07          4.69         2.76 o
  16  13   2          7.50          7.50         4.34 o
   4  14   2          2.65          4.80         2.86 o
   5  14   2          0.03          0.97         1.86 o
   6  14   2          0.01          1.24         2.02 o
   7  14   2          4.50          5.08         2.15 o
   8  14   2        125.92        145.71        10.65 o
   9  14   2          6.65          5.70         2.19 o
  10  14   2         39.63         13.61         2.34 o
  11  14   2          1.30          2.73         1.86 o
  12  14   2          1.59          2.99         1.99 o
  13  14   2          0.06          0.02         2.09 o
  14  14   2          0.15         -1.16         2.44 o
  15  14   2          0.10         -0.27         3.23 o
  16  14   2          1.32          5.70         3.84 o
   4  15   2         20.34         12.88         5.43 o
   5  15   2          8.75          4.05         3.25 o
   6  15   2          5.68          7.23         2.19 o
   7  15   2          6.29         14.12         2.68 o
   8  15   2          1.25          5.68         2.17 o
   9  15   2          3.88          2.04         2.09 o
  10  15   2         11.44          4.69         2.15 o
  11  15   2          2.73          6.97         2.02 o
  12  15   2          7.57         19.03         2.91 o
  13  15   2          0.01          6.36         3.88 o
  14  15   2          1.33          0.23         2.40 o
  15  15   2          0.01          5.36         3.86 o
  16  15   2         10.52          8.11         4.39 o
   5  16   2          0.28          6.98         3.54 o
   6  16   2         14.86          9.68         2.42 o
   7  16   2          3.26          4.88         2.19 o
   8  16   2         22.13         27.08         3.32 o
   9  16   2        103.61         90.98         6.33 o
  10  16   2          5.85         12.83         2.50 o
  11  16   2          1.22          2.43         2.06 o
  12  16   2         13.21         12.12         2.70 o
  13  16   2          2.45          2.46         2.38 o
  14  16   2          1.03          1.52         2.36 o
  15  16   2          0.22         -3.47         3.47 o
   5  17   2          0.04         -3.19         4.20 o
   6  17   2         10.29         12.80         5.14 o
   7  17   2          0.51          4.34         2.16 o
   8  17   2          0.01          4.80         2.21 o
   9  17   2          0.06          1.79         2.08 o
  10  17   2          0.05          1.64         1.97 o
  11  17   2          0.57          2.39         1.98 o
  12  17   2          0.57          2.89         2.40 o
  13  17   2          0.45          6.59         2.59 o
   6  18   2          0.71         -0.54         2.77 o
   7  18   2          2.63          2.27         2.13 o
   8  18   2          0.24          0.81         3.26 o
   9  18   2         35.68         28.82         4.87 o
  10  18   2          0.03         13.85         5.44 o
  11  18   2          2.83          3.59         2.22 o
  12  18   2         14.50         15.96         3.16 o
   6  19   2          1.35          1.91         4.36 o
   7  19   2          0.43          1.14         2.35 o
   8  19   2          0.35         -1.34         2.07 o
   9  19   2          0.00          2.02         2.25 o
  10  19   2          0.07         -0.28         2.08 o
   6  20   2          0.80         -4.61         4.77 o
   7  20   2          0.56          3.21         3.12 o
   8  20   2         38.14         46.05         9.91 o
   9  20   2          1.45         -0.24         2.03 o
   1   0   3       1923.26       4597.96       789.88 o
   2   0   3       1020.69       2265.67       653.27 o
   3   0   3      32250.33      29929.36      6343.85 o
   4   0   3       5845.91       9030.07      3468.85 o
   5   0   3       8049.50      13806.28      3259.94 o
   6   0   3       1180.55        873.32       301.53 o
   7   0   3       4071.14       5374.58      2578.18 o
   8   0   3        368.71        213.79        22.68 o
   9   0   3         36.25         31.65         8.90 o
  10   0   3         39.04         72.90        21.96 o
  11   0   3        182.92        144.46        10.28 o
  12   0   3         41.10         76.13         9.53 o
  14   0   3         37.93         40.28         5.54 o
  16   0   3         12.52         14.03         5.60 o
  17   0   3         21.22         45.87         8.11 o
   0   1   3       3005.32       8826.57       431.84 o
   1   1   3        855.29       2137.02        74.18 o
   2   1   3        160.48        151.17         6.64 o
   3   1   3         13.66         45.16        24.94 o
   4   1   3          4.96         14.47         8.74 o
   5   1   3          8.53         10.69         1.53 o
   6   1   3         47.92         34.01         2.48 o
   7   1   3         73.80         69.61        10.65 o
   8   1   3        114.60         52.58         5.35 o
   9   1   3          4.42         13.03         3.10 o
  10   1   3          1.31         18.62         6.22 o
  11   1   3         67.73         35.29         4.35 o
  12   1   3         14.52         11.10         2.08 o
  13   1   3          0.01         11.75         2.25 o
  14   1   3          9.09          7.31         5.58 o
  15   1   3          3.67          3.52         1.82 o
  16   1   3         18.15         14.78         3.16 o
  17   1   3          2.81          3.44         3.00 o
   1   2   3        418.36        610.04        34.43 o
   2   2   3          1.57          9.73         2.37 o
   3   2   3       1696.97       2929.28       185.13 o
   4   2   3        763.61        825.46        41.47 o
   5   2   3       1334.21       2114.14       263.95 o
   6   2   3          9.49         14.02         4.29 o
   7   2   3         32.86         39.35         6.96 o
   8   2   3         74.05         36.78         6.45 o
   9   2   3         60.16         28.79         5.01 o
  10   2   3          7.22          9.88         1.53 o
  11   2   3          0.92          8.12         3.59 o
  12   2   3         52.98         55.02         5.40 o
  13   2   3        317.07        204.18        16.56 o
  14   2   3         12.97         15.59         3.01 o
  15   2   3          5.92          7.13         1.95 o
  16   2   3          0.02          3.72         2.58 o
  17   2   3          0.55         -0.68         2.10 o
   0   3   3       1515.78       3228.07       164.89 o
   1   3   3      14464.84      37444.77      1406.47 o
   2   3   3        449.90        612.73        65.16 o
   3   3   3        566.45        502.79        24.02 o
   4   3   3          2.08          3.28         1.23 o
   5   3   3         65.62         48.18         3.26 o
   6   3   3         13.98         13.09         1.37 o
   7   3   3          2.83          7.52         1.48 o
   8   3   3       1115.96       1193.67        42.17 o
   9   3   3       1328.82       1925.62       102.66 o
  10   3   3         13.32         21.39         7.03 o
  11   3   3         78.55         82.24        19.36 o
  12   3   3        163.50        119.63         7.56 o
  13   3   3         12.60         18.48         4.05 o
  14   3   3          0.02         10.31         2.66 o
  15   3   3          0.46          9.89         2.50 o
  16   3   3         13.20         11.36         3.18 o
  17   3   3         24.23         27.66         4.19 o
   1   4   3          5.10          5.88         0.91 o
   2   4   3          4.76          3.83         0.78 o
   3   4   3        345.54        317.46        24.02 o
   4   4   3         21.33         35.59         6.32 o
   5   4   3         12.38         20.88         2.10 o
   6   4   3         44.16         28.37         8.82 o
   7   4   3          3.21          3.29         0.83 o
   8   4   3          9.24          5.39         0.90 o
   9   4   3          5.75          4.38         1.09 o
  10   4   3          2.69          5.18         1.07 o
  11   4   3          6.49          9.30         1.99 o
  12   4   3          3.64          7.66         2.55 o
  13   4   3         91.29         89.85         8.25 o
  14   4   3          9.76         11.27         2.08 o
  15   4   3          6.36          4.83         1.90 o
  16   4   3          0.99         -0.85         2.34 o
  17   4   3          0.08          3.93         2.77 o
   0   5   3       8596.08      23165.98      1135.35 o
   1   5   3       5764.17      13329.76       460.91 o
   2   5   3        415.87        290.70        29.44 o
   3   5   3          4.66          9.83         1.51 o
   4   5   3         67.21         46.88         3.27 o
   5   5   3         23.32         47.82        12.09 o
   6   5   3         29.33         31.00         6.58 o
   7   5   3        124.76        100.32         6.18 o
   8   5   3       1572.70       2071.14       102.73 o
   9   5   3         39.29         31.39         4.75 o
  10   5   3         49.46         38.03         3.25 o
  11   5   3        253.12        231.29        20.36 o
  12   5   3         60.01         45.34         8.16 o
  13   5   3         11.67         12.11         2.17 o
  14   5   3         40.29         26.23         2.93 o
  15   5   3          5.35          6.17         1.99 o
  16   5   3        229.37        281.10        38.19 o
  17   5   3          0.25         15.44        13.22 o
   1   6   3         40.17         22.29         1.52 o
   2   6   3          9.80          7.21         1.73 o
   3   6   3        390.88        353.35        21.40 o
   4   6   3         96.16         47.58         4.27 o
   5   6   3        100.98        130.30        42.48 o
   6   6   3         23.64         29.01         9.45 o
   7   6   3          6.11         11.23         2.48 o
   8   6   3         17.21         14.23         2.73 o
   9   6   3          3.34          5.02         1.40 o
  10   6   3          4.99          2.48         1.15 o
  11   6   3          6.66          8.98         1.87 o
  12   6   3          6.65         11.04         2.06 o
  13   6   3        126.88         89.77         5.98 o
  14   6   3          3.75          3.76         1.84 o
  15   6   3          0.79          2.04         2.10 o
  16   6   3          0.50          4.09         2.73 o
  17   6   3          5.68         10.21         9.50 o
   0   7   3        104.86         54.75         4.20 o
   1   7   3       1313.32       1554.87       239.39 o
   2   7   3          7.71          7.08         1.60 o
   3   7   3         53.98         36.73         3.00 o
   4   7   3          6.81          7.18         1.63 o
   5   7   3         81.81         88.04        35.12 o
   6   7   3          4.33          2.52         1.49 o
   7   7   3         43.25         36.96         3.27 o
   8   7   3         41.25         26.82         2.44 o
   9   7   3        299.90        232.43        22.26 o
  10   7   3          8.88         16.85         3.16 o
  11   7   3         10.91          6.78         2.03 o
  12   7   3          0.41          3.05         1.73 o
  13   7   3         12.75         22.02         3.05 o
  14   7   3          6.67          7.30         2.08 o
  15   7   3          3.66          9.07         3.13 o
  16   7   3          6.62          6.31         2.86 o
  17   7   3         39.39         49.62         5.99 o
   1   8   3         21.15         44.06        10.43 o
   2   8   3          6.64          9.13         1.65 o
   3   8   3        385.26        287.07        27.39 o
   4   8   3       2466.55       3953.21       196.04 o
   5   8   3        135.33        105.67         6.39 o
   6   8   3        254.01        251.74        14.02 o
   7   8   3        434.31        380.36        59.78 o
   8   8   3        127.69         88.36        14.68 o
   9   8   3         34.69         27.49         2.28 o
  10   8   3          3.31          7.56         1.70 o
  11   8   3          5.23         11.05         2.10 o
  12   8   3        270.20        200.39        11.76 o
  13   8   3        361.79        414.23        27.55 o
  14   8   3        269.62        311.62        20.18 o
  15   8   3          7.46         24.67         6.52 o
  16   8   3          0.37          6.35         2.81 o
  17   8   3         30.32         52.25         8.29 o
   0   9   3         26.67         56.61         6.06 o
   1   9   3         24.31         14.15         2.04 o
   2   9   3          7.22          6.66         2.79 o
   3   9   3          9.40          8.12         1.76 o
   4   9   3          6.96          2.70         1.72 o
   5   9   3          0.04          3.54         1.76 o
   6   9   3          0.82          4.70         2.90 o
   7   9   3          8.15          7.47         3.92 o
   8   9   3         46.17         46.65         3.66 o
   9   9   3          3.18          3.30         1.47 o
  10   9   3         13.05         15.56         2.60 o
  11   9   3         17.02          5.73         2.81 o
  12   9   3          2.40          2.62         1.80 o
  13   9   3          6.19          6.56         2.10 o
  14   9   3          6.06          2.01         2.01 o
  15   9   3          1.11          1.63         2.54 o
  16   9   3          0.36          5.15         2.91 o
  17   9   3          0.83          5.47         3.52 o
   1  10   3         40.41         33.19         3.95 o
   2  10   3         27.34         19.03         2.25 o
   3  10   3       1310.25       1744.13        93.46 o
   4  10   3         18.00         47.28         3.96 o
   5  10   3        158.38        128.14        12.76 o
   6  10   3          1.30         13.18         4.69 o
   7  10   3        115.18         76.42         5.74 o
   8  10   3          9.09         23.03         2.57 o
   9  10   3          0.21          5.11         2.67 o
  10  10   3          1.96          7.16         1.66 o
  11  10   3          6.92          7.87         2.00 o
  12  10   3         15.66         10.71         3.27 o
  13  10   3        590.52        892.24        48.99 o
  14  10   3         43.89         34.13         5.73 o
  15  10   3          2.26         18.70         3.14 o
  16  10   3          4.25         15.49         9.55 o
  17  10   3          3.48          2.72         3.76 o
   1  11   3         24.00         36.99         4.41 o
   2  11   3          3.99          2.43         1.68 o
   3  11   3          6.67          6.47         1.85 o
   4  11   3          0.26          0.28         1.71 o
   5  11   3          4.33          2.81         1.74 o
   6  11   3          1.64          2.60         1.75 o
   7  11   3          1.06          6.47         1.96 o
   8  11   3          5.60          7.09         1.92 o
   9  11   3          5.72         10.17         2.41 o
  10  11   3          9.92         17.15         5.90 o
  11  11   3          2.85          4.26         2.07 o
  12  11   3          0.70          3.10         2.12 o
  13  11   3          6.09          5.37         2.08 o
  14  11   3          0.69          5.17         1.98 o
  15  11   3          0.07         -0.52         2.11 o
  16  11   3          1.73          0.57         2.45 o
  17  11   3          3.05          3.30         3.65 o
   1  12   3         59.17         53.75         8.33 o
   2  12   3          3.94          4.31         1.88 o
   3  12   3         46.28         30.02         3.03 o
   4  12   3        153.76        132.38         8.03 o
   5  12   3        255.12        220.78        20.40 o
   6  12   3          1.01          4.02         1.81 o
   7  12   3         18.37         12.73         2.36 o
   8  12   3         18.22         10.29         2.30 o
   9  12   3          7.05         10.93         3.63 o
  10  12   3          2.87          5.40         2.04 o
  11  12   3          3.34          2.66         2.00 o
  12  12   3         99.43         73.23         5.77 o
  13  12   3          1.15          5.94         2.15 o
  14  12   3         29.14         19.97         2.89 o
  15  12   3          9.38          8.34         2.50 o
  16  12   3          0.24          5.10         2.66 o
  17  12   3          1.93          2.26         3.99 o
   2  13   3         49.03         44.78         5.32 o
   3  13   3        195.28        175.53        10.20 o
   4  13   3          0.07          2.07         1.96 o
   5  13   3         60.06         47.85         7.27 o
   6  13   3         11.70          8.49         2.19 o
   7  13   3          7.63         16.14         2.93 o
   8  13   3        336.37        417.15        22.36 o
   9  13   3        768.15       1138.54        58.06 o
  10  13   3          4.04          7.06         2.41 o
  11  13   3          5.23          6.87         2.17 o
  12  13   3         49.27         51.14         5.26 o
  13  13   3         10.53         11.49         2.48 o
  14  13   3          1.69          1.56         2.25 o
  15  13   3          2.11          3.84         2.33 o
  16  13   3          0.47         12.11         3.34 o
  17  13   3         55.50        101.17        13.32 o
   2  14   3          0.50         -2.80         3.98 o
   3  14   3         23.90         58.73        29.20 o
   4  14   3          4.29          5.47         1.91 o
   5  14   3         47.94         21.86         2.98 o
   6  14   3          1.09          6.21         2.12 o
   7  14   3         17.76         27.61         3.09 o
   8  14   3          4.11          6.42         2.27 o
   9  14   3          0.03         -2.07         2.07 o
  10  14   3          0.52         -0.21         2.18 o
  11  14   3          0.18          1.42         1.92 o
  12  14   3          0.14          2.80         1.87 o
  13  14   3         16.55         19.05         2.82 o
  14  14   3          0.61          0.48         2.03 o
  15  14   3          0.36         -0.91         2.56 o
  16  14   3          0.14         -1.56         2.65 o
   3  15   3          7.24         13.74         6.59 o
   4  15   3          5.26          4.99         2.08 o
   5  15   3          7.14          6.44         2.13 o
   6  15   3          2.77          1.24         2.07 o
   7  15   3         12.95         10.41         3.19 o
   8  15   3         76.32         63.90         7.44 o
   9  15   3         49.75         43.64         4.03 o
  10  15   3          4.69         11.02         2.92 o
  11  15   3          0.30          7.69         4.98 o
  12  15   3          0.27          2.71         2.02 o
  13  15   3          0.73          1.05         2.49 o
  14  15   3          0.50          3.47         2.31 o
  15  15   3          0.29          1.26         2.51 o
   3  16   3         20.89         17.07         5.42 o
   4  16   3        145.74        135.49         9.79 o
   5  16   3          7.40         12.03         2.45 o
   6  16   3         72.17         52.89         6.03 o
   7  16   3         39.10         55.41         5.72 o
   8  16   3          2.97          3.87         2.12 o
   9  16   3          2.24          0.20         2.06 o
  10  16   3          0.48         -0.04         1.91 o
  11  16   3          2.61          4.90         2.31 o
  12  16   3          2.08          7.17         2.26 o
  13  16   3         27.57         46.00         6.77 o
  14  16   3          0.56          2.47         2.24 o
   4  17   3          0.91          0.57         2.76 o
   5  17   3          0.23         -0.71         1.88 o
   6  17   3          2.87          1.26         1.95 o
   7  17   3          0.90          8.24         2.80 o
   8  17   3          3.65          6.36         2.29 o
   9  17   3          9.65          8.77         2.43 o
  10  17   3          0.05          1.10         2.03 o
  11  17   3          0.70          1.50         2.06 o
  12  17   3          0.27          2.88         2.85 o
  13  17   3          1.23          0.76         2.08 o
   4  18   3         11.36         21.82         6.05 o
   5  18   3          0.58          5.09         2.53 o
   6  18   3          0.20          8.56         6.99 o
   7  18   3         21.13         23.67         3.20 o
   8  18   3          0.00          2.00         2.11 o
   9  18   3          3.43          7.16         2.31 o
  10  18   3          0.08          0.55         2.05 o
  11  18   3          0.00          0.55         2.02 o
  12  18   3         13.75         48.77        20.71 o
   5  19   3          0.17          3.48         3.74 o
   6  19   3          0.17         -1.61         2.08 o
   7  19   3          1.23         -0.51         1.93 o
   8  19   3          0.84          7.23         2.36 o
   9  19   3          0.85         -1.15         2.04 o
  10  19   3          0.00          2.87         2.15 o
   5  20   3          7.83         -1.07         3.91 o
   6  20   3          0.68          3.34         2.48 o
   7  20   3          6.33         10.34         3.16 o
   8  20   3          2.00          1.49         2.12 o
   0   0   4       3368.57       2899.30       290.37 o
   1   0   4       8585.44      15945.92      2088.42 o
   2   0   4       3008.03       4571.68      1060.09 o
   3   0   4         84.51        185.98        12.55 o
   4   0   4        359.61       1894.72       309.14 o
   5   0   4        558.33        369.87        20.78 o
   6   0   4         40.66        218.60        33.05 o
   7   0   4         78.04        149.86        20.77 o
   8   0   4       8490.37      12594.06      1773.21 o
   9   0   4        152.76        248.36        24.12 o
  10   0   4         89.96        203.68        48.93 o
  11   0   4         90.63         69.31         7.15 o
  12   0   4       1608.46       1501.45       107.56 o
  13   0   4        479.53        268.91        25.82 o
  14   0   4         19.02         56.98         6.31 o
  15   0   4         11.13         31.19         4.76 o
  16   0   4        113.80        222.57        31.07 o
  17   0   4         15.36         24.27         6.41 o
  18   0   4        130.31        179.38        21.23 o
   1   1   4        533.52        530.53        24.21 o
   2   1   4         78.55         48.86         3.38 o
   3   1   4        827.55        801.60       153.83 o
   4   1   4         13.96         18.24         1.84 o
   5   1   4        914.95       1346.24        47.07 o
   6   1   4         63.28         33.44         4.41 o
   7   1   4          4.41          3.01         0.75 o
   8   1   4          3.39         12.01         1.82 o
   9   1   4         19.90         23.62         1.79 o
  10   1   4          1.52          6.99         1.52 o
  11   1   4          5.77          6.75         2.64 o
  12   1   4         24.97         24.08         5.31 o
  13   1   4         70.96         60.67         6.44 o
  14   1   4         28.05         10.77         2.74 o
  15   1   4         34.89         23.36         4.22 o
  16   1   4          2.34          2.80         1.93 o
  17   1   4          0.83          2.88         2.36 o
  18   1   4          1.19          2.16         2.63 o
   0   2   4         11.82         50.05         8.03 o
   1   2   4       1705.21       2836.30       114.13 o
   2   2   4         46.48         60.00         9.22 o
   3   2   4        149.03        119.34         7.21 o
   4   2   4         19.23         12.42         1.86 o
   5   2   4        145.80        152.53         9.30 o
   6   2   4          9.79         18.02         1.98 o
   7   2   4        238.63        183.38         8.01 o
   8   2   4        124.77         82.35        17.67 o
   9   2   4        717.63        827.60        88.52 o
  10   2   4          9.41         36.48        14.91 o
  11   2   4         26.46         29.09         3.92 o
  12   2   4         29.93         24.29         2.85 o
  13   2   4         13.70         15.49         2.70 o
  14   2   4          3.11          3.03         1.86 o
  15   2   4          1.36          4.18         1.88 o
  16   2   4          5.80         10.76         2.27 o
  17   2   4         52.49         46.71         9.20 o
  18   2   4          1.74          3.69         2.39 o
   1   3   4        180.96        193.45         9.37 o
   2   3   4        362.43        309.79        11.26 o
   3   3   4        121.97        176.04        13.05 o
   4   3   4       1224.76       1776.38        93.06 o
   5   3   4        379.32        675.74        49.59 o
   6   3   4        279.92        323.86        45.95 o
   7   3   4        286.27        192.11        10.66 o
   8   3   4        115.64         37.11         3.06 o
   9   3   4         13.31         12.30         1.79 o
  10   3   4          4.56          9.07         1.53 o
  11   3   4         19.56         22.65         8.03 o
  12   3   4         11.06          9.43         2.31 o
  13   3   4          4.23          9.27         2.05 o
  14   3   4         18.10         18.24         4.67 o
  15   3   4         34.41         35.69         3.53 o
  16   3   4          7.32         14.85         3.46 o
  17   3   4          0.02          1.52         2.34 o
  18   3   4          1.67          3.58         2.49 o
   0   4   4        204.00       1139.11        56.27 o
   1   4   4          6.26          4.43         1.62 o
   2   4   4         37.05         32.72         2.66 o
   3   4   4         13.41         15.61         1.27 o
   4   4   4          6.25         25.83         2.17 o
   5   4   4          5.04          2.77         1.29 o
   6   4   4          7.31         10.68         3.30 o
   7   4   4          8.23          9.39         3.75 o
   8   4   4        212.63        158.20         7.88 o
   9   4   4         15.71         17.19         1.73 o
  10   4   4         10.98          9.00         1.72 o
  11   4   4          5.78          6.88         1.85 o
  12   4   4         36.03         17.38         7.27 o
  13   4   4          5.50         10.63         4.04 o
  14   4   4          0.88          2.23         1.89 o
  15   4   4          0.56          5.74         2.00 o
  16   4   4          7.00         20.66         7.22 o
  17   4   4          0.00          0.40         2.48 o
  18   4   4          3.34          0.04         2.35 o
   1   5   4        955.04       1248.01        46.32 o
   2   5   4        362.47        365.57        19.20 o
   3   5   4       2143.78       2805.97       142.93 o
   4   5   4         15.33         46.48         3.65 o
   5   5   4        105.63        167.90        12.93 o
   6   5   4         68.43         83.08        21.82 o
   7   5   4          9.84         11.09         1.75 o
   8   5   4         18.55         19.30         2.22 o
   9   5   4         65.71         73.30         4.86 o
  10   5   4          4.05          4.31         1.64 o
  11   5   4          1.14          3.87         1.65 o
  12   5   4         68.36         56.91         6.22 o
  13   5   4        326.12        435.10        22.97 o
  14   5   4        171.98         77.62         7.98 o
  15   5   4        533.36        577.06        30.33 o
  16   5   4          1.87          7.98         2.16 o
  17   5   4          0.00         -0.48         2.39 o
  18   5   4          8.90          4.98         2.72 o
   0   6   4        213.37        101.19         6.03 o
   1   6   4        214.84        107.83         6.00 o
   2   6   4         17.99         21.77         1.71 o
   3   6   4          1.69         10.91         3.43 o
   4   6   4          3.94          3.70         1.38 o
   5   6   4          3.79         13.52         1.74 o
   6   6   4         10.37         15.64         2.03 o
   7   6   4         13.52         11.57         2.83 o
   8   6   4         82.47         62.71         4.37 o
   9   6   4         42.24         23.51         2.56 o
  10   6   4          6.03         13.94         4.69 o
  11   6   4          0.54          1.39         1.58 o
  12   6   4          1.34         20.87         2.54 o
  13   6   4          0.21          2.95         1.93 o
  14   6   4          0.26          1.60         1.95 o
  15   6   4          2.95          6.81         2.08 o
  16   6   4          4.69          9.12         2.69 o
  17   6   4          4.39          6.92         2.89 o
  18   6   4          1.96         -1.08         2.16 o
   1   7   4         52.64         36.75         2.05 o
   2   7   4         27.90         28.81         2.89 o
   3   7   4        243.20        183.38        10.17 o
   4   7   4          6.52         72.96        11.43 o
   5   7   4         65.97         73.06        27.65 o
   6   7   4         27.25         13.15         2.41 o
   7   7   4         31.87         20.00         4.03 o
   8   7   4          6.01          6.03         1.89 o
   9   7   4         20.35         32.38         3.06 o
  10   7   4          6.37          7.55         1.92 o
  11   7   4          4.79          7.24         1.88 o
  12   7   4         34.31         26.20         3.24 o
  13   7   4        126.14        140.48         8.57 o
  14   7   4          8.87         17.97         2.55 o
  15   7   4          4.12          4.29         1.87 o
  16   7   4          8.10          6.32         2.42 o
  17   7   4          3.86          9.35         4.14 o
  18   7   4          0.15          1.50         2.46 o
   0   8   4       2856.03       5318.27       262.89 o
   1   8   4       1947.12       2492.51        87.62 o
   2   8   4        540.60        592.84        30.32 o
   3   8   4        843.51        848.93        77.84 o
   4   8   4         23.44         32.58         3.42 o
   5   8   4         26.50         19.76         2.92 o
   6   8   4         49.04         36.18         3.08 o
   7   8   4        427.35        291.94        15.87 o
   8   8   4        407.58        343.84        25.13 o
   9   8   4       2097.33       2236.13       158.58 o
  10   8   4         65.49        153.89        12.85 o
  11   8   4         42.30         79.52        34.03 o
  12   8   4        141.02        129.97         8.08 o
  13   8   4         65.95         89.58         6.09 o
  14   8   4          0.10          3.79         1.95 o
  15   8   4          8.90          6.63         2.14 o
  16   8   4          8.13         18.69         3.08 o
  17   8   4         86.28        133.29        37.74 o
  18   8   4         11.63         14.43         3.54 o
   1   9   4          2.08          4.00         1.12 o
   2   9   4          3.50          9.61         3.10 o
   3   9   4          1.01          3.77         1.68 o
   4   9   4         12.25         61.65        19.80 o
   5   9   4         61.14         64.20         9.59 o
   6   9   4         11.01          8.86         1.89 o
   7   9   4          3.26         19.36         7.04 o
   8   9   4          0.61         11.93         4.69 o
   9   9   4          3.42          4.49         1.88 o
  10   9   4          0.02          0.99         1.91 o
  11   9   4          1.12          7.83         2.57 o
  12   9   4          2.85          3.17         1.99 o
  13   9   4         10.78          7.52         2.94 o
  14   9   4          6.44          1.82         1.93 o
  15   9   4          7.32          7.79         2.30 o
  16   9   4          0.95          6.39         2.31 o
  17   9   4          2.13          0.91         2.61 o
  18   9   4          0.49          4.77         2.84 o
   0  10   4        752.40        504.48        28.27 o
   1  10   4         14.40         29.56        10.02 o
   2  10   4        213.56         77.15         7.78 o
   3  10   4        129.12         75.62         5.16 o
   4  10   4         13.48         16.77         2.18 o
   5  10   4          9.40         12.15         1.99 o
   6  10   4         25.22         71.81        10.46 o
   7  10   4          8.22         11.81         2.32 o
   8  10   4        549.12        627.42        72.40 o
   9  10   4         40.14         47.67         3.88 o
  10  10   4          8.41         32.72         4.01 o
  11  10   4          4.62          7.16         2.91 o
  12  10   4        122.62         63.13        10.71 o
  13  10   4         62.81         80.95         8.92 o
  14  10   4          0.66          5.86         2.18 o
  15  10   4          2.54          2.41         1.98 o
  16  10   4         16.32         18.42         3.22 o
  17  10   4          2.06          9.18         3.11 o
  18  10   4          7.92         -0.86         3.24 o
   1  11   4         32.27         17.33         2.94 o
   2  11   4          1.99          2.15         1.66 o
   3  11   4         24.49         25.35         2.64 o
   4  11   4          2.97          3.35         1.80 o
   5  11   4         28.71         31.71         3.00 o
   6  11   4          4.22         41.17        22.93 o
   7  11   4          6.18          4.27         2.35 o
   8  11   4          1.95          5.84         2.02 o
   9  11   4          0.00          7.15         2.10 o
  10  11   4          0.69          3.01         1.91 o
  11  11   4          5.18          3.85         2.00 o
  12  11   4          0.27          0.98         1.94 o
  13  11   4         18.19         36.65        10.81 o
  14  11   4          2.14          2.42         1.91 o
  15  11   4          0.92          5.75         3.06 o
  16  11   4          0.67          2.90         2.20 o
  17  11   4          0.03          0.99         2.68 o
  18  11   4          0.27          0.10         3.72 o
   1  12   4        262.02        213.35        14.04 o
   2  12   4         22.28         26.25         3.79 o
   3  12   4         76.69         82.77         5.47 o
   4  12   4          6.61          4.72         1.82 o
   5  12   4         31.82         27.82         2.98 o
   6  12   4          2.48          8.43         2.13 o
   7  12   4        208.16        136.10        18.58 o
   8  12   4         21.22         23.02         2.92 o
   9  12   4        464.30        489.60        44.50 o
  10  12   4          1.86          3.82         2.12 o
  11  12   4         53.31         46.47         6.54 o
  12  12   4          4.73          7.53         2.27 o
  13  12   4          0.13          2.59         1.95 o
  14  12   4          0.24          3.86         1.90 o
  15  12   4          0.01          3.90         2.87 o
  16  12   4          0.00          5.86         2.76 o
  17  12   4         53.90         40.37         5.49 o
   1  13   4         10.65          1.29         2.95 o
   2  13   4        104.09         54.81         4.38 o
   3  13   4          0.18          5.35         4.17 o
   4  13   4        332.38        314.19        17.08 o
   5  13   4         40.79         51.79         4.06 o
   6  13   4        124.31        100.51         6.67 o
   7  13   4        102.58         99.50         6.56 o
   8  13   4         24.27         28.69         7.28 o
   9  13   4         15.68         13.61         2.54 o
  10  13   4          1.01          4.66         2.15 o
  11  13   4         13.37         12.57         3.07 o
  12  13   4          7.41         16.85         8.90 o
  13  13   4         25.99         21.52         2.91 o
  14  13   4         14.93         14.36         3.00 o
  15  13   4          6.77          5.66         2.17 o
  16  13   4         11.40         14.91         2.93 o
   2  14   4          0.24          2.76         2.00 o
   3  14   4          1.57          1.93         1.89 o
   4  14   4          0.62          2.11         1.93 o
   5  14   4          0.46          0.37         1.94 o
   6  14   4          0.38          2.07         1.92 o
   7  14   4          0.06          0.36         2.00 o
   8  14   4          0.69          3.90         2.18 o
   9  14   4          8.19          4.62         2.11 o
  10  14   4          2.21          2.84         1.94 o
  11  14   4          0.22          3.96         2.02 o
  12  14   4          0.04          2.06         2.07 o
  13  14   4          2.96          3.92         2.10 o
  14  14   4          0.38          4.21         2.02 o
  15  14   4          0.08         -1.25         2.09 o
  16  14   4          0.05          0.17         2.22 o
   1  15   4         13.40          7.88         4.55 o
   2  15   4          6.11          3.77         2.42 o
   3  15   4         13.17         20.60         2.67 o
   4  15   4          4.29         21.38         7.95 o
   5  15   4        266.21        394.37        21.16 o
   6  15   4         11.02         14.25         2.49 o
   7  15   4          0.93          4.58         2.16 o
   8  15   4         10.10         12.07         2.48 o
   9  15   4          3.33          1.92         2.03 o
  10  15   4          0.06          0.65         1.99 o
  11  15   4          1.69          4.52         2.04 o
  12  15   4          1.20          2.26         2.25 o
  13  15   4          2.95          8.70         3.71 o
  14  15   4          0.04          5.19         2.33 o
  15  15   4          4.60          4.72         2.50 o
   2  16   4          0.00          4.70         2.86 o
   3  16   4          0.79          1.16         1.88 o
   4  16   4          4.93          3.83         2.03 o
   5  16   4          0.00          4.37         2.06 o
   6  16   4          0.03          1.80         1.96 o
   7  16   4         19.35         11.41         2.47 o
   8  16   4         61.19         62.66         4.96 o
   9  16   4          0.48          5.28         2.46 o
  10  16   4          9.87         12.53         2.58 o
  11  16   4         11.83         23.98         4.45 o
  12  16   4         19.40         12.65         2.49 o
  13  16   4          0.67          3.71         2.14 o
  14  16   4          0.76          2.64         2.17 o
   2  17   4          0.30          2.84         4.19 o
   3  17   4          2.42          6.27         2.90 o
   4  17   4          1.34          1.89         2.00 o
   5  17   4          1.79          2.29         2.02 o
   6  17   4          2.93          6.00         2.19 o
   7  17   4          0.24         -0.02         1.94 o
   8  17   4          0.62          1.71         2.28 o
   9  17   4          0.20          1.12         2.41 o
  10  17   4          0.22          0.03         1.93 o
  11  17   4          1.74         -0.92         1.92 o
  12  17   4          2.70          3.51         2.14 o
   3  18   4         18.52          9.56         3.35 o
   4  18   4          0.47          3.60         2.06 o
   5  18   4          1.56          2.39         1.94 o
   6  18   4          0.08          5.94         4.02 o
   7  18   4         26.02         14.86         2.81 o
   8  18   4         40.69         36.43         8.45 o
   9  18   4         82.07         79.15         7.23 o
  10  18   4          0.66          2.38         2.08 o
  11  18   4          4.96         21.39         3.10 o
   3  19   4          0.51         -0.50         3.88 o
   4  19   4          0.59          3.73         2.43 o
   5  19   4          1.43          9.48         2.45 o
   6  19   4          0.19          3.22         2.13 o
   7  19   4          1.51         -1.46         2.04 o
   8  19   4          0.15         -1.65         2.04 o
   9  19   4          0.05         -1.93         1.93 o
   3  20   4          0.23          7.57         4.84 o
   4  20   4          0.13          2.08         2.75 o
   5  20   4          0.73          2.60         2.07 o
   6  20   4          0.00          0.69         1.93 o
   7  20   4          0.07         -1.05         2.45 o
   1   0   5       1276.91       1308.47       112.54 o
   2   0   5       1216.35        946.30       100.76 o
   3   0   5       2482.24       2718.81      1125.57 o
   4   0   5        485.76        652.07        46.78 o
   5   0   5        126.91       1906.42       460.70 o
   6   0   5        767.81        763.79        48.71 o
   7   0   5        151.37        348.09        25.49 o
   8   0   5        776.45        761.16        75.41 o
   9   0   5        374.80        358.23        50.90 o
  10   0   5         42.23         68.22         6.66 o
  11   0   5         12.02        242.92        18.28 o
  12   0   5        473.52        312.63        24.46 o
  13   0   5        330.59        345.84        26.44 o
  14   0   5        578.87        359.59        32.60 o
  15   0   5        574.17        576.80        43.01 o
  16   0   5         40.89         81.39         8.29 o
  18   0   5         22.84         83.18        11.75 o
  19   0   5          0.04         56.36         9.29 o
   0   1   5        672.30        915.40        80.94 o
   1   1   5        203.20        143.33         6.74 o
   2   1   5          9.74         15.69         2.54 o
   3   1   5         40.93         16.17         3.05 o
   4   1   5          4.50          4.94         1.16 o
   5   1   5         16.52         13.09         1.29 o
   6   1   5         30.33         30.71         3.66 o
   7   1   5          9.23          8.90         1.61 o
   8   1   5        148.50        114.48         7.45 o
   9   1   5          5.05         23.41        14.20 o
  10   1   5         11.77         21.43         3.03 o
  11   1   5         11.61          4.73         1.84 o
  12   1   5          0.90          1.24         7.38 o
  13   1   5         27.44         22.38         2.78 o
  14   1   5          7.99          8.72         2.27 o
  15   1   5          1.71          8.35         2.95 o
  16   1   5          0.07         -0.36         2.20 o
  17   1   5          0.01          2.65         1.93 o
  18   1   5          0.01         19.51        23.75 o
  19   1   5          1.99          0.35         2.40 o
   1   2   5         67.22         51.80         2.26 o
   2   2   5         57.79         42.93         7.15 o
   3   2   5        395.88        394.90        20.42 o
   4   2   5         75.29         81.92         5.31 o
   5   2   5         28.94         25.51         2.90 o
   6   2   5          4.32          6.61         1.14 o
   7   2   5          7.46         17.22         5.35 o
   8   2   5          3.81         49.40        35.15 o
   9   2   5         68.97         65.90        12.95 o
  10   2   5          3.97          9.76         1.93 o
  11   2   5          2.09          5.18         1.80 o
  12   2   5          8.35         10.91         2.93 o
  13   2   5        105.12         65.45         7.07 o
  14   2   5          1.81          6.08         2.11 o
  15   2   5         52.77         31.02         4.19 o
  16   2   5         20.49         14.22         2.78 o
  17   2   5          1.66          4.48         1.91 o
  18   2   5          2.12          3.18         2.36 o
  19   2   5          0.93          0.96         2.40 o
   0   3   5       3049.44       5947.75       439.71 o
   1   3   5        115.22         92.50         7.49 o
   2   3   5        260.66        229.12        12.66 o
   3   3   5         67.99         67.99         3.62 o
   4   3   5         29.92         28.62         4.24 o
   5   3   5          5.40          7.77         1.41 o
   6   3   5         38.12         28.08         2.67 o
   7   3   5         81.26         57.40         3.99 o
   8   3   5        206.28        234.54        40.39 o
   9   3   5        377.13        357.04        37.89 o
  10   3   5        210.13        259.73        17.03 o
  11   3   5          0.22          0.94         4.08 o
  12   3   5          9.22          6.00         2.26 o
  13   3   5         26.04         26.33         6.99 o
  14   3   5          1.57         17.92         2.64 o
  15   3   5          3.43          5.88         2.48 o
  16   3   5          2.15          7.79         2.06 o
  17   3   5          4.22          5.63         1.98 o
  18   3   5          1.58          4.93         2.55 o
  19   3   5         11.07          8.77         3.01 o
   1   4   5          9.84          8.21         1.57 o
   2   4   5         36.96         18.40         1.97 o
   3   4   5          4.91         14.66         3.13 o
   4   4   5         23.77         16.07         1.96 o
   5   4   5        161.15         89.41        13.01 o
   6   4   5          0.39          2.40         1.49 o
   7   4   5          6.22          6.59         1.57 o
   8   4   5          6.47         24.82        10.35 o
   9   4   5          2.48          4.86         1.65 o
  10   4   5          8.49          8.91         2.37 o
  11   4   5          2.36          2.96         1.59 o
  12   4   5          5.34          0.72         1.88 o
  13   4   5          6.63          6.13         2.16 o
  14   4   5         15.95         16.92         3.35 o
  15   4   5         11.51         15.29         2.57 o
  16   4   5          8.05          3.77         1.93 o
  17   4   5          2.60          0.08         1.88 o
  18   4   5          0.01         -1.47         2.32 o
  19   4   5          0.53          2.16         5.22 o
   1   5   5        208.34        145.89         8.05 o
   2   5   5         19.48         26.41         1.72 o
   3   5   5        411.02        281.46        18.03 o
   4   5   5         14.35         24.89         2.50 o
   5   5   5         39.97         35.19         4.36 o
   6   5   5          9.84         14.26         1.88 o
   7   5   5         19.12         43.93         4.75 o
   8   5   5       1100.35       1438.57        72.63 o
   9   5   5        131.71        126.66         8.19 o
  10   5   5         12.86          7.13         2.24 o
  11   5   5         28.15         22.70         5.96 o
  12   5   5          7.73          7.77         2.20 o
  13   5   5        266.43        393.43        31.35 o
  14   5   5         52.48         96.30         9.24 o
  15   5   5          0.20          2.66         1.97 o
  16   5   5          0.36          5.37         2.03 o
  17   5   5          1.20          4.25         2.09 o
  18   5   5          0.24         27.55        32.60 o
  19   5   5         15.37          8.86         6.46 o
   1   6   5         52.87         18.81         1.68 o
   2   6   5          7.65          6.02         1.13 o
   3   6   5         68.52         38.14         2.13 o
   4   6   5         10.12         19.64         5.20 o
   5   6   5          3.43          5.20         1.66 o
   6   6   5          0.11          2.99         1.51 o
   7   6   5          6.38          8.99         4.64 o
   8   6   5          3.45          2.45         1.52 o
   9   6   5         21.28         13.36         2.12 o
  10   6   5          1.40          0.85         1.54 o
  11   6   5          2.33          4.96         2.55 o
  12   6   5          0.10          1.65         1.82 o
  13   6   5         15.64         14.60         2.50 o
  14   6   5          2.78          2.24         1.96 o
  15   6   5         14.61         18.72         3.01 o
  16   6   5          5.99          4.34         2.73 o
  17   6   5          1.31          4.85         1.94 o
  18   6   5          3.20          2.32         2.45 o
  19   6   5          0.09         -0.32         2.24 o
   0   7   5          9.57         10.03         2.15 o
   1   7   5        159.92         88.38         9.03 o
   2   7   5         24.36         21.70         3.43 o
   3   7   5         34.34         17.17         1.69 o
   4   7   5          6.42         21.52         7.74 o
   5   7   5         17.88         40.40        11.05 o
   6   7   5          2.16          3.72         1.63 o
   7   7   5        217.29        201.18        12.55 o
   8   7   5         83.91         95.59        13.50 o
   9   7   5        331.71        273.19        15.01 o
  10   7   5          1.89          7.95         1.91 o
  11   7   5         23.64         24.27         2.71 o
  12   7   5          5.62          9.02         2.13 o
  13   7   5          5.70          3.44         1.95 o
  14   7   5          2.83          6.28         2.06 o
  15   7   5          2.55          3.41         1.99 o
  16   7   5          1.67          2.01         1.88 o
  17   7   5         33.76         45.66         4.12 o
  18   7   5          2.27          4.71         2.91 o
  19   7   5          3.68          2.88         2.65 o
   1   8   5        101.65         71.56         4.65 o
   2   8   5         13.77          7.09         1.41 o
   3   8   5        200.54        132.97         7.75 o
   4   8   5       1196.74       1098.03       126.67 o
   5   8   5        624.25        757.75        54.87 o
   6   8   5         16.19         36.85         5.38 o
   7   8   5        114.55        109.84         8.70 o
   8   8   5        363.97        326.71        75.04 o
   9   8   5         25.89         34.59         3.33 o
  10   8   5          1.45          5.95         3.34 o
  11   8   5         15.05         15.31         2.36 o
  12   8   5        201.14        179.63        15.11 o
  13   8   5          1.51         19.50         3.70 o
  14   8   5        192.92        242.66        27.65 o
  15   8   5         26.38         26.20         3.13 o
  16   8   5          0.69          3.47         2.00 o
  17   8   5          4.27         15.15         4.38 o
  18   8   5          4.59          3.58         2.83 o
  19   8   5          0.00          3.48         2.65 o
   0   9   5         35.39         55.25         5.06 o
   1   9   5          5.15          5.60         1.15 o
   2   9   5          3.18          3.23         1.27 o
   3   9   5         10.36          9.45         3.82 o
   4   9   5         10.72          9.37         1.83 o
   5   9   5          0.00          4.11         1.66 o
   6   9   5          6.42          4.52         1.73 o
   7   9   5          0.00          4.59         2.79 o
   8   9   5          0.84         11.95         3.07 o
   9   9   5          0.09          4.22         1.76 o
  10   9   5          0.11          2.92         2.19 o
  11   9   5          2.36          5.23         3.11 o
  12   9   5          9.70          5.81         2.19 o
  13   9   5          2.32          9.41         3.76 o
  14   9   5          0.32          6.67         2.14 o
  15   9   5          0.29         -1.34         1.78 o
  16   9   5          0.14          2.17         1.88 o
  17   9   5          0.15          4.83         2.37 o
  18   9   5          2.32         -1.86         2.26 o
   1  10   5        101.03         44.06         3.01 o
   2  10   5         34.05         33.01         4.75 o
   3  10   5        214.23        209.08        10.28 o
   4  10   5        225.68        172.29        14.63 o
   5  10   5          8.14         25.20         7.65 o
   6  10   5          9.49         20.77         2.48 o
   7  10   5          6.97         15.26         2.28 o
   8  10   5        121.54         78.30         7.99 o
   9  10   5          4.69          7.22         1.96 o
  10  10   5          9.33          2.97         1.86 o
  11  10   5         17.10         12.28         2.36 o
  12  10   5        103.48         87.88         8.47 o
  13  10   5         77.35         90.51         9.91 o
  14  10   5         79.96        101.06         6.91 o
  15  10   5         40.61         46.82         6.45 o
  16  10   5          2.28          5.65         2.16 o
  17  10   5          0.14          1.44         2.06 o
  18  10   5          1.64          1.74         2.66 o
   0  11   5          5.31          5.73         1.91 o
   1  11   5          7.63          8.60         1.39 o
   2  11   5          8.94          6.16         1.62 o
   3  11   5          1.05         -0.93         1.66 o
   4  11   5          2.95          1.09         1.73 o
   5  11   5          4.08          4.51         1.80 o
   6  11   5          4.58          8.88         2.00 o
   7  11   5         13.09         17.36         4.55 o
   8  11   5         24.10         38.02        12.69 o
   9  11   5         23.19         23.81         2.83 o
  10  11   5          6.68          6.86         2.02 o
  11  11   5          5.95          3.47         1.93 o
  12  11   5          4.89         23.41        11.86 o
  13  11   5          0.12          5.58         2.06 o
  14  11   5          0.12          5.53         3.28 o
  15  11   5          0.19          3.05         2.09 o
  16  11   5          1.00          1.44         2.07 o
  17  11   5          2.91          7.62         4.35 o
   1  12   5          3.59         11.68         2.94 o
   2  12   5          6.15         20.13         3.73 o
   3  12   5         71.83         61.88         6.59 o
   4  12   5        101.50        109.27         6.87 o
   5  12   5         20.08          7.53         2.02 o
   6  12   5         27.00         18.41         2.53 o
   7  12   5         10.77          7.94         2.11 o
   8  12   5         20.54         28.81         3.17 o
   9  12   5          8.78          7.96         2.25 o
  10  12   5          2.73          5.23         2.28 o
  11  12   5          3.21          4.34         2.06 o
  12  12   5         48.45         50.79         4.26 o
  13  12   5         59.22         43.75         5.41 o
  14  12   5         19.00         16.05         2.58 o
  15  12   5          0.10          3.56         2.04 o
  16  12   5          4.33          3.13         2.19 o
  17  12   5          0.65          3.36         2.77 o
   0  13   5        631.74        902.76        55.32 o
   1  13   5        138.32        159.35         7.64 o
   2  13   5         94.20         77.86         7.45 o
   3  13   5         48.56         48.77         4.00 o
   4  13   5          6.99         12.29         2.33 o
   5  13   5         16.37         15.70         2.51 o
   6  13   5          6.77         20.36         3.81 o
   7  13   5        102.67         98.90         6.44 o
   8  13   5         25.49         41.23         4.34 o
   9  13   5        379.12        375.97        34.16 o
  10  13   5         64.85         90.16         6.59 o
  11  13   5          5.59         10.09         2.59 o
  12  13   5          6.25         11.33         2.46 o
  13  13   5          1.59         17.10         2.67 o
  14  13   5          0.09          3.37         2.07 o
  15  13   5          2.95          6.73         2.21 o
  16  13   5          1.03          6.30         3.03 o
   1  14   5          9.77          4.81         1.89 o
   2  14   5          3.34          4.60         2.02 o
   3  14   5         62.19         37.63         3.54 o
   4  14   5         16.77         14.05         2.87 o
   5  14   5        212.88        183.80        10.86 o
   6  14   5          0.29          3.09         2.05 o
   7  14   5          0.13          2.54         2.01 o
   8  14   5          7.11          7.92         3.15 o
   9  14   5          0.22          0.41         1.90 o
  10  14   5          0.64          6.07         2.70 o
  11  14   5          0.62          0.61         1.96 o
  12  14   5          0.04          3.34         2.05 o
  13  14   5         20.50         16.60         2.79 o
  14  14   5          0.88          5.27         2.18 o
  15  14   5          1.36          2.56         2.01 o
   0  15   5        123.10        132.53        11.60 o
   1  15   5         40.69         45.79         7.29 o
   2  15   5          1.83          3.91         2.42 o
   3  15   5         14.90          9.70         2.55 o
   4  15   5          3.09          6.34         2.11 o
   5  15   5          1.10          6.12         2.09 o
   6  15   5         17.54         16.40         4.53 o
   7  15   5          0.02          4.21         2.01 o
   8  15   5          6.90          8.08         2.20 o
   9  15   5         13.28          9.45         2.32 o
  10  15   5          0.12          5.49         2.08 o
  11  15   5          1.02          3.94         2.01 o
  12  15   5          0.04          1.81         2.07 o
  13  15   5          0.00         -0.32         1.86 o
  14  15   5          0.08          1.58         2.12 o
   1  16   5          2.19          6.16         2.39 o
   2  16   5          2.72          1.68         1.93 o
   3  16   5          8.17          5.32         2.11 o
   4  16   5          0.08          2.57         1.97 o
   5  16   5          4.34          2.72         1.93 o
   6  16   5         22.12         15.95         2.69 o
   7  16   5         13.51         10.92         2.36 o
   8  16   5          6.26          8.86         2.35 o
   9  16   5          1.38          3.43         2.04 o
  10  16   5          0.00          1.71         2.50 o
  11  16   5          0.72          1.06         1.94 o
  12  16   5          7.09         13.19         2.60 o
  13  16   5          9.28         23.65         8.22 o
   1  17   5          0.00          4.93         4.23 o
   2  17   5          2.41          0.61         1.92 o
   3  17   5          1.70          3.00         2.31 o
   4  17   5          0.63          1.57         1.93 o
   5  17   5          0.00          3.12         2.04 o
   6  17   5          1.36          3.80         2.02 o
   7  17   5          4.53          1.46         1.96 o
   8  17   5          0.04          0.55         1.96 o
   9  17   5          9.83         20.14         2.99 o
  10  17   5          0.35          1.20         2.03 o
  11  17   5          1.07          3.98         2.06 o
  12  17   5          1.07          2.27         2.03 o
   1  18   5          0.00          0.72         4.23 o
   2  18   5          0.08          1.19         2.29 o
   3  18   5          0.02          2.49         2.02 o
   4  18   5         41.25         31.76         3.55 o
   5  18   5          0.01         12.56         4.69 o
   6  18   5          0.31          3.74         2.17 o
   7  18   5          6.75          6.60         2.23 o
   8  18   5         16.18         12.62         2.66 o
   9  18   5          0.16          1.54         2.13 o
  10  18   5          0.03          5.09         3.06 o
   1  19   5          0.32          3.43         4.38 o
   2  19   5          0.90          0.75         2.74 o
   3  19   5          0.03          0.25         1.95 o
   4  19   5          0.43         -0.87         1.83 o
   5  19   5          0.30          1.63         2.04 o
   6  19   5          0.26         -1.12         2.12 o
   7  19   5          0.00          4.53         2.14 o
   8  19   5          0.22         -1.28         2.24 o
   2  20   5          0.16         -3.95         3.95 o
   3  20   5          2.54          2.24         2.54 o
   4  20   5          1.69         12.51         3.47 o
   5  20   5         28.64         30.40         5.06 o
   0   0   6       1680.56       3539.94       619.27 o
   1   0   6        331.21        403.97        38.54 o
   2   0   6        123.90        160.22        12.34 o
   3   0   6        209.77        173.80        20.49 o
   4   0   6         28.99         70.40        14.17 o
   5   0   6        175.91        231.20        28.63 o
   6   0   6          0.06        223.93        65.47 o
   7   0   6       1282.65       1353.14       165.31 o
   8   0   6       2417.01       2622.92       185.28 o
   9   0   6        739.45        298.99        23.69 o
  10   0   6         33.90        122.99        10.27 o
  11   0   6        834.58        603.25        44.76 o
  12   0   6        102.61        118.98        10.35 o
  13   0   6         29.99         41.25         5.34 o
  14   0   6        168.92        117.15        10.89 o
  15   0   6          9.62         47.31         5.92 o
  16   0   6         38.21        174.14        19.66 o
  17   0   6        105.65        194.94        16.02 o
  18   0   6          2.65         95.42         9.10 o
  19   0   6         29.68        126.74        15.98 o
   1   1   6          0.00         18.63         7.59 o
   2   1   6          7.09          9.46         1.00 o
   3   1   6        463.70        365.17        15.22 o
   4   1   6         33.97         31.40         2.71 o
   5   1   6          8.97         23.86         3.42 o
   6   1   6         17.87         17.64         4.92 o
   7   1   6         32.18         28.04         2.62 o
   8   1   6         40.86         33.52         3.90 o
   9   1   6          0.30          2.21         1.66 o
  10   1   6          2.95          3.98         1.78 o
  11   1   6          8.10         10.23         2.14 o
  12   1   6         12.24          7.80         2.21 o
  13   1   6        213.05        158.69        15.88 o
  14   1   6         12.73         11.95         2.37 o
  15   1   6          4.53         13.56         3.09 o
  16   1   6          0.13         -1.78         1.78 o
  17   1   6          0.22          7.10         5.70 o
  18   1   6          0.01          2.26         1.86 o
  19   1   6          0.09          0.28         2.42 o
  20   1   6          0.42         -0.10         2.42 o
   0   2   6         42.10         40.89         2.88 o
   1   2   6        280.95        236.87         9.00 o
   2   2   6         43.75         19.50         1.46 o
   3   2   6         15.32         19.63         2.74 o
   4   2   6          4.25          6.92         0.94 o
   5   2   6         50.29         25.88         3.33 o
   6   2   6          0.00         15.41         6.50 o
   7   2   6         39.75         36.11         4.41 o
   8   2   6        164.28         97.52         5.29 o
   9   2   6        213.74        153.50        13.84 o
  10   2   6          3.62          8.73         1.82 o
  11   2   6          7.72          5.59         1.86 o
  12   2   6         12.46          7.97         2.73 o
  13   2   6          1.04          7.79         2.18 o
  14   2   6         28.07         23.60         2.97 o
  15   2   6          0.18         -0.57         1.73 o
  16   2   6          5.04          2.71         1.85 o
  17   2   6         10.74          8.78         2.14 o
  18   2   6          0.08          0.32         1.70 o
  19   2   6          1.11          3.22         2.49 o
  20   2   6          3.41          3.68         2.55 o
   1   3   6        284.00        219.38        16.17 o
   2   3   6          4.99         19.93         3.87 o
   3   3   6         18.09         34.37         2.61 o
   4   3   6       1893.32       2775.59       208.94 o
   5   3   6       1398.28       1958.97        88.52 o
   6   3   6         83.37         80.37         9.45 o
   7   3   6         18.28         32.77         4.56 o
   8   3   6        232.82        212.70        11.90 o
   9   3   6          6.69         11.59         2.01 o
  10   3   6          9.55         13.69         3.63 o
  11   3   6         10.55          9.75         2.19 o
  12   3   6         96.99         41.33        13.79 o
  13   3   6        104.42         49.92        11.32 o
  14   3   6        169.69        170.20        14.83 o
  15   3   6          0.60          5.70         1.97 o
  16   3   6          2.08          3.65         1.94 o
  17   3   6          1.13          2.02         1.83 o
  18   3   6          6.56          3.22         1.89 o
  19   3   6          4.91          2.92         2.74 o
  20   3   6          4.60          5.31         2.69 o
   0   4   6         47.67         45.43         3.87 o
   1   4   6          8.83         12.83         4.97 o
   2   4   6          3.07          7.05         1.29 o
   3   4   6          5.41          6.95         0.96 o
   4   4   6         22.06         10.81         1.12 o
   5   4   6          2.39          5.50         1.06 o
   6   4   6         13.01         20.41         3.05 o
   7   4   6          7.28         35.04        14.23 o
   8   4   6          7.40          5.90         1.67 o
   9   4   6          0.44         12.64         4.77 o
  10   4   6          4.32          4.26         1.66 o
  11   4   6          2.01          2.05         1.72 o
  12   4   6          6.68          8.93         2.48 o
  13   4   6          0.79          5.33         2.36 o
  14   4   6          0.19          7.55         2.16 o
  15   4   6          0.00          2.70         1.92 o
  16   4   6          0.01          1.99         1.86 o
  17   4   6          0.00          4.61         1.99 o
  18   4   6          0.17          0.70         1.80 o
  19   4   6          0.19          3.46         2.66 o
   1   5   6          3.00          4.45         1.16 o
   2   5   6        108.19         88.86         5.33 o
   3   5   6       2377.74       3316.08       202.47 o
   4   5   6        822.16        917.48        76.47 o
   5   5   6          8.53         15.53         1.79 o
   6   5   6         45.13         39.74         2.06 o
   7   5   6         38.42         66.96         4.88 o
   8   5   6        484.04        510.25        26.71 o
   9   5   6         17.25         12.43         2.13 o
  10   5   6          6.50          2.97         2.26 o
  11   5   6          7.52         13.42         2.24 o
  12   5   6        156.18        109.71         9.55 o
  13   5   6       1227.06       2175.52       154.65 o
  14   5   6        225.70        238.79        13.63 o
  15   5   6         18.45         25.84         3.25 o
  16   5   6          3.38          2.42         2.05 o
  17   5   6          2.53          4.03         1.98 o
  18   5   6         12.38         11.34         2.40 o
  19   5   6          6.57          6.87         2.89 o
   0   6   6         40.71        424.07        30.36 o
   1   6   6          7.53          7.97         1.09 o
   2   6   6         26.16        360.73        15.32 o
   3   6   6          5.31          7.21         1.34 o
   4   6   6         11.93         12.49         2.40 o
   5   6   6          2.49          2.12         0.93 o
   6   6   6          0.96          2.60         1.16 o
   7   6   6          5.77          4.51         2.30 o
   8   6   6          9.73         13.00         5.38 o
   9   6   6          8.31         11.84         3.16 o
  10   6   6          5.45          4.10         1.88 o
  11   6   6          4.43          3.93         1.91 o
  12   6   6          0.63          0.60         1.83 o
  13   6   6         12.07         15.79         3.71 o
  14   6   6          8.02          4.74         2.16 o
  15   6   6          0.03          4.14         1.88 o
  16   6   6          0.37          1.75         1.84 o
  17   6   6          0.49          3.25         2.38 o
  18   6   6          0.02         -0.76         1.90 o
  19   6   6          0.32          1.61         2.47 o
   1   7   6         23.81         24.14         1.86 o
   2   7   6          4.52          5.40         1.23 o
   3   7   6         35.36         28.64         2.79 o
   4   7   6        299.33        235.19        41.19 o
   5   7   6         46.95         48.97         6.98 o
   6   7   6          1.46          5.98         1.82 o
   7   7   6          9.53         14.61         3.43 o
   8   7   6          7.54          9.84         2.05 o
   9   7   6         15.02          8.57         1.92 o
  10   7   6          3.01          5.16         1.80 o
  11   7   6          1.82          3.06         2.44 o
  12   7   6         57.27         37.06         3.57 o
  13   7   6         10.28         13.36         2.44 o
  14   7   6         19.38         14.88         3.40 o
  15   7   6          6.57          6.67         2.12 o
  16   7   6          2.93          3.47         1.94 o
  17   7   6          0.46          4.75         2.01 o
  18   7   6          0.66          4.23         1.95 o
  19   7   6          0.20          0.47         2.47 o
   0   8   6       1572.88       2412.75       317.89 o
   1   8   6       1382.39       2011.65        81.64 o
   2   8   6         62.57         28.10         1.88 o
   3   8   6          2.36          3.86         1.09 o
   4   8   6         34.44         30.66         1.90 o
   5   8   6          2.75          5.77         1.75 o
   6   8   6          2.19         18.28         2.28 o
   7   8   6         12.92         10.96         2.15 o
   8   8   6        255.43        309.55        16.87 o
   9   8   6         76.01        130.13         7.79 o
  10   8   6        105.44         86.27         5.81 o
  11   8   6         99.55        112.76         7.13 o
  12   8   6         10.72         12.75         2.63 o
  13   8   6         51.78         36.13         4.09 o
  14   8   6          1.02          6.02         2.69 o
  15   8   6          8.01          9.66         2.52 o
  16   8   6          0.01          6.81         3.10 o
  17   8   6          1.64          5.94         2.16 o
  18   8   6          0.00          5.53         2.14 o
   1   9   6          0.95          5.73         1.27 o
   2   9   6          1.59          2.85         1.64 o
   3   9   6         18.55         17.39         1.56 o
   4   9   6         32.87         27.32        11.42 o
   5   9   6          0.62         33.96        22.46 o
   6   9   6          0.90         17.47         6.95 o
   7   9   6          1.64          6.10         3.27 o
   8   9   6          0.43          8.99         5.67 o
   9   9   6          0.24          0.97         1.75 o
  10   9   6          0.18          5.37         2.02 o
  11   9   6          0.01          0.85         1.89 o
  12   9   6          2.41          4.34         1.96 o
  13   9   6         13.77         12.76         2.48 o
  14   9   6          1.08          3.34         3.09 o
  15   9   6          0.65          5.16         2.02 o
  16   9   6          0.49          4.00         1.95 o
  17   9   6          0.63         -0.70         1.84 o
  18   9   6          0.36         -0.94         2.10 o
   0  10   6        177.78        326.73        27.51 o
   1  10   6         68.56         61.50         3.54 o
   2  10   6         17.13         70.36         4.54 o
   3  10   6          7.09          6.96         1.34 o
   4  10   6          1.68          5.74         1.49 o
   5  10   6          4.46          8.63         1.97 o
   6  10   6          1.63          3.64         1.76 o
   7  10   6         93.35         53.98         5.67 o
   8  10   6        375.44        419.96        22.30 o
   9  10   6         22.26         51.26         9.00 o
  10  10   6         45.09         82.76         9.30 o
  11  10   6        140.12        138.09        10.86 o
  12  10   6         26.82         31.24         3.46 o
  13  10   6          9.49          4.71         2.11 o
  14  10   6         12.92         14.35         2.55 o
  15  10   6          0.54         -1.77         1.77 o
  16  10   6          1.18          2.26         1.99 o
  17  10   6          6.30          5.08         2.11 o
   1  11   6          0.41          1.06         1.20 o
   2  11   6          1.87          2.61         1.22 o
   3  11   6         19.49         18.23         2.91 o
   4  11   6          9.88          6.04         1.69 o
   5  11   6          3.65         40.58        18.44 o
   6  11   6         10.46          8.48         2.09 o
   7  11   6          4.69         12.18         3.61 o
   8  11   6          2.53         11.83         4.62 o
   9  11   6          1.58          3.07         1.80 o
  10  11   6          8.00          3.72         1.99 o
  11  11   6          0.40          2.55         1.91 o
  12  11   6          4.70          4.51         2.09 o
  13  11   6          5.27         13.24         2.59 o
  14  11   6          0.10          2.98         2.12 o
  15  11   6          0.29          1.60         1.95 o
  16  11   6          2.31         10.04         3.44 o
  17  11   6          2.13          3.84         2.05 o
   0  12   6          3.92         21.04         2.60 o
   1  12   6        419.81        374.39        14.22 o
   2  12   6          5.74          5.99         1.49 o
   3  12   6          2.47          5.26         1.65 o
   4  12   6          1.17          4.42         2.00 o
   5  12   6          7.65          8.18         2.10 o
   6  12   6          0.02          4.34         1.88 o
   7  12   6          1.14          4.61         2.11 o
   8  12   6          8.88         22.98         5.49 o
   9  12   6        112.32        104.86         7.64 o
  10  12   6          0.51          3.95         2.03 o
  11  12   6          4.79          6.51         2.23 o
  12  12   6          2.70          5.06         2.08 o
  13  12   6          6.24          5.79         2.35 o
  14  12   6          0.60          2.33         1.97 o
  15  12   6          0.83          3.41         2.07 o
  16  12   6          1.54          4.09         2.17 o
   1  13   6         81.14         86.55         5.63 o
   2  13   6          3.38          5.89         1.58 o
   3  13   6          6.78         31.45         4.90 o
   4  13   6        858.92       1247.76        63.50 o
   5  13   6        552.25        947.69        48.33 o
   6  13   6         21.75         44.47         9.88 o
   7  13   6         14.87         21.70         2.79 o
   8  13   6        102.73        103.85         7.57 o
   9  13   6          0.33          1.80         1.99 o
  10  13   6         10.82          9.50         2.36 o
  11  13   6          2.47          2.96         2.07 o
  12  13   6        129.15        119.00        14.44 o
  13  13   6         14.71         27.25         4.42 o
  14  13   6         93.32        113.74        12.48 o
  15  13   6          2.51         10.10         2.37 o
   0  14   6        227.97        238.39        13.40 o
   1  14   6          2.78          9.38         1.63 o
   2  14   6          3.73         11.56         1.96 o
   3  14   6          4.94          2.16         1.92 o
   4  14   6         13.06          7.72         2.24 o
   5  14   6          0.88          0.88         2.19 o
   6  14   6          4.31          2.52         2.11 o
   7  14   6          1.20          2.15         1.95 o
   8  14   6         20.37         23.03         4.04 o
   9  14   6          6.43          5.46         2.20 o
  10  14   6         13.78         12.95         2.59 o
  11  14   6          0.27          0.34         1.99 o
  12  14   6          5.34          3.83         2.25 o
  13  14   6          0.00          2.00         2.03 o
  14  14   6          0.60          1.30         2.02 o
   1  15   6          0.89          3.16         1.51 o
   2  15   6          0.53          3.56         1.70 o
   3  15   6          2.09          8.56         2.20 o
   4  15   6         49.81         34.64         5.06 o
   5  15   6         19.25         20.20         2.80 o
   6  15   6          3.92          8.83         2.30 o
   7  15   6          8.42         11.07         2.34 o
   8  15   6          5.53          6.08         2.13 o
   9  15   6          0.68          3.20         1.96 o
  10  15   6          0.03          2.95         2.06 o
  11  15   6          1.91          5.13         2.19 o
  12  15   6         11.11          5.63         2.26 o
  13  15   6          0.02          4.78         2.18 o
   0  16   6          3.85          4.22         2.10 o
   1  16   6         13.64         10.85         1.95 o
   2  16   6          2.06          2.90         2.31 o
   3  16   6          0.88         -0.39         1.79 o
   4  16   6          0.21          2.55         1.99 o
   5  16   6          0.26          1.35         1.87 o
   6  16   6          0.03         -1.71         1.83 o
   7  16   6          5.54         10.26         2.38 o
   8  16   6          0.22          5.76         2.13 o
   9  16   6          0.84          4.03         2.04 o
  10  16   6          1.36          1.20         1.97 o
  11  16   6          4.73          5.85         3.45 o
  12  16   6          0.29          4.07         2.06 o
   1  17   6          0.58          0.35         1.80 o
   2  17   6          0.73          2.83         2.02 o
   3  17   6          0.26          2.39         1.95 o
   4  17   6         17.23         18.69         2.73 o
   5  17   6          4.79          6.60         2.40 o
   6  17   6          1.78          0.18         1.92 o
   7  17   6          3.03          2.72         2.02 o
   8  17   6          1.10          2.42         2.10 o
   9  17   6          0.04          1.56         2.01 o
  10  17   6          0.01         -1.49         1.89 o
  11  17   6          0.41          1.41         2.19 o
   0  18   6         18.92         29.17         4.84 o
   1  18   6         48.05         52.07         5.86 o
   2  18   6          2.04          2.97         1.96 o
   3  18   6          0.29         -1.05         1.89 o
   4  18   6          0.08          2.45         1.93 o
   5  18   6          0.44          4.06         2.28 o
   6  18   6          0.05          0.30         2.05 o
   7  18   6          0.12          0.91         1.95 o
   8  18   6          3.73          5.67         2.36 o
   9  18   6          4.10          8.73         6.33 o
   1  19   6          0.06          2.68         2.38 o
   2  19   6          0.28          0.94         2.00 o
   3  19   6          0.83          1.02         1.96 o
   4  19   6          1.55          0.90         1.98 o
   5  19   6          2.52          3.03         2.07 o
   6  19   6          1.07          3.64         2.71 o
   0  20   6         24.29         17.26         6.29 o
   1  20   6          0.21          5.07         4.05 o
   2  20   6          1.15          2.05         2.83 o
   3  20   6          0.21          2.12         2.74 o
   1   0   7         18.59         44.33         5.17 o
   2   0   7        272.13        644.96        46.05 o
   3   0   7       2102.63       2002.49       271.97 o
   4   0   7        134.24        180.34        13.96 o
   5   0   7         50.20         98.98        21.51 o
   6   0   7        399.65        203.58        20.87 o
   7   0   7        108.77        111.55        20.65 o
   8   0   7          3.88        113.23        23.57 o
   9   0   7         31.30        262.77        28.31 o
  10   0   7         79.60         57.82         6.35 o
  12   0   7        478.96        512.98        39.23 o
  13   0   7        702.58        504.29        38.05 o
  14   0   7        155.45         93.70         9.20 o
  15   0   7         42.08         58.53         6.71 o
  16   0   7         20.21         54.41         9.99 o
  17   0   7         13.57         73.42        13.08 o
  18   0   7          3.49         31.01         5.10 o
  19   0   7         10.22         91.64         9.09 o
   0   1   7         86.43         85.60         7.15 o
   1   1   7          8.71         14.76         3.63 o
   2   1   7         86.11         62.91        15.07 o
   3   1   7          5.65          5.82         1.00 o
   4   1   7          2.51          2.95         1.02 o
   5   1   7         10.24          7.24         1.67 o
   6   1   7          5.97          8.41         1.52 o
   7   1   7         15.43         17.12         2.31 o
   8   1   7        546.91        406.85        75.92 o
   9   1   7          6.26         14.30         2.28 o
  10   1   7         24.54         12.77         3.00 o
  11   1   7         18.19          6.46         3.17 o
  12   1   7         73.92         46.68        10.37 o
  13   1   7          1.98          8.32         2.22 o
  14   1   7         10.79          6.62         2.20 o
  15   1   7          0.45          6.89         2.12 o
  16   1   7          5.60          2.91         2.02 o
  17   1   7          1.64          1.50         1.88 o
  18   1   7         16.93          7.40         2.24 o
  19   1   7          0.17          1.73         2.01 o
   1   2   7          6.77          9.37         1.30 o
   2   2   7         22.76         17.78         2.05 o
   3   2   7        162.36        127.86         7.96 o
   4   2   7        628.19        667.38        96.23 o
   5   2   7         84.28         49.13         8.08 o
   6   2   7         50.34         60.91        14.12 o
   7   2   7          2.25         10.35         1.51 o
   8   2   7          3.46         12.37         2.81 o
   9   2   7          2.67          5.25         1.79 o
  10   2   7         35.84         21.24         2.57 o
  11   2   7          1.12          2.58         2.29 o
  12   2   7         31.77         25.81         3.01 o
  13   2   7         57.73         49.29         6.30 o
  14   2   7         19.16          9.39         2.20 o
  15   2   7          1.40          3.43         1.92 o
  16   2   7          3.79          0.97         1.75 o
  17   2   7          0.00          1.53         1.82 o
  18   2   7          1.25          0.68         1.78 o
  19   2   7          1.45          4.31         2.06 o
   0   3   7       1392.78       1946.61        96.53 o
   1   3   7        161.87        197.85        10.59 o
   2   3   7        272.64        229.66        12.25 o
   3   3   7         72.00         36.88         2.59 o
   4   3   7         48.25         30.27         4.01 o
   5   3   7          7.83          7.01         1.45 o
   6   3   7        138.37        108.93        11.68 o
   7   3   7         19.43         24.67         2.13 o
   9   3   7        216.49        165.89        17.62 o
  10   3   7         19.40         12.13         2.25 o
  11   3   7          4.98         39.57        18.20 o
  12   3   7        130.71         87.28         6.03 o
  13   3   7         34.92         24.93         4.36 o
  14   3   7          2.99          2.99         1.85 o
  15   3   7          0.70          2.55         1.82 o
  16   3   7          0.05          1.33         1.76 o
  17   3   7          6.45          1.74         1.87 o
  18   3   7          2.92          8.06         2.31 o
  19   3   7          5.75          1.80         1.95 o
   1   4   7          1.36          2.50         0.88 o
   2   4   7         45.29         19.81         2.40 o
   3   4   7         73.96         68.05         3.00 o
   4   4   7         11.42         10.57         1.49 o
   5   4   7          1.14         26.39        16.49 o
   6   4   7          3.63         14.57         4.69 o
   7   4   7          9.10          6.27         1.22 o
   8   4   7          1.01         11.26         3.10 o
   9   4   7          0.66          0.77         1.64 o
  10   4   7          0.18          0.26         1.72 o
  11   4   7          0.64          2.16         1.86 o
  12   4   7         14.76         18.53         2.72 o
  13   4   7         31.91         40.17         6.22 o
  14   4   7          8.59          3.67         2.00 o
  15   4   7          0.00         -0.71         1.76 o
  16   4   7          0.28          1.34         1.79 o
  17   4   7          0.53          0.88         1.81 o
  18   4   7          0.02          2.41         3.02 o
  19   4   7          0.06          1.40         1.92 o
   0   5   7         42.45         37.11         6.20 o
   1   5   7         15.66         17.12         3.06 o
   2   5   7        877.38        896.74        44.05 o
   3   5   7         25.01         17.27         3.65 o
   4   5   7          5.09          8.95         1.07 o
   5   5   7         34.28         28.33         1.83 o
   6   5   7        128.73         73.38         6.69 o
   7   5   7        231.03        170.30        14.46 o
   9   5   7        214.36        211.23        11.95 o
  10   5   7         39.49         42.98         4.51 o
  11   5   7        174.64        141.46         8.65 o
  12   5   7        586.95        644.21        38.57 o
  13   5   7          6.38          4.65         2.10 o
  14   5   7         18.02         14.24         3.19 o
  15   5   7          0.03          1.20         1.83 o
  16   5   7         21.22         16.79         2.71 o
  17   5   7         38.16         26.40         3.24 o
  18   5   7         37.50         54.82         6.70 o
   1   6   7          7.14         10.53         1.47 o
   2   6   7          4.16          5.89         1.99 o
   3   6   7        189.11        112.38         6.85 o
   4   6   7         67.16         73.31        18.58 o
   5   6   7         62.37         47.74         3.01 o
   6   6   7         32.89         27.78         3.73 o
   7   6   7          9.03         13.62         1.73 o
   8   6   7          6.95         11.31         2.17 o
   9   6   7          2.46          0.43         1.68 o
  10   6   7          0.29          2.67         1.80 o
  11   6   7          5.73          8.28         2.09 o
  12   6   7         10.61         20.16         2.99 o
  13   6   7         67.61         65.66         7.01 o
  14   6   7          3.38         13.96         4.59 o
  15   6   7          0.41          0.09         1.85 o
  16   6   7          5.67          9.20         3.94 o
  17   6   7          0.00          1.43         1.91 o
  18   6   7          2.24          4.35         1.99 o
   0   7   7        306.95        138.82         8.82 o
   1   7   7         73.61        102.57         5.18 o
   2   7   7          0.90          6.05         1.79 o
   3   7   7          2.62          4.29         1.16 o
   4   7   7          5.23          5.84         1.18 o
   5   7   7          5.15          8.77         2.09 o
   6   7   7         20.22         18.36         5.39 o
   7   7   7          5.98          7.65         1.60 o
   8   7   7         17.79         43.13         7.62 o
   9   7   7         36.85         50.42         4.36 o
  10   7   7          5.26         10.73         3.46 o
  11   7   7          0.44          4.50         1.91 o
  12   7   7          4.97          5.34         1.99 o
  13   7   7          8.50         10.42         2.70 o
  14   7   7          4.52          4.90         2.06 o
  15   7   7          2.20          1.25         1.85 o
  16   7   7          9.35         13.19         3.74 o
  17   7   7          1.68          6.42         2.57 o
  18   7   7          0.17         -0.37         1.86 o
   1   8   7         81.84         64.50         3.59 o
   2   8   7         58.45         68.65         3.17 o
   3   8   7          6.44         28.88         1.86 o
   4   8   7       1948.87       2597.39       110.12 o
   5   8   7        493.61        721.28        83.29 o
   6   8   7        637.05        644.87        43.17 o
   7   8   7          5.51          9.61         1.73 o
   8   8   7         28.27         32.04         5.00 o
   9   8   7          3.47          4.77         1.78 o
  10   8   7          3.04          2.97         2.27 o
  11   8   7          4.97          9.91         2.92 o
  12   8   7         35.33         34.62         3.43 o
  13   8   7          5.45         16.14         2.98 o
  14   8   7          0.46          4.76         2.13 o
  15   8   7          4.43          3.04         2.03 o
  16   8   7          4.14          7.82         2.39 o
  17   8   7          0.18         -0.26         1.83 o
   0   9   7         67.02         26.75         2.67 o
   1   9   7          3.68          4.83         1.36 o
   2   9   7          6.79         11.55         1.61 o
   3   9   7          0.06          2.10         1.15 o
   4   9   7          2.95          4.36         1.20 o
   5   9   7          2.84          2.85         1.17 o
   6   9   7          8.12          9.34         1.69 o
   7   9   7          0.02          1.17         1.75 o
   8   9   7          7.49          7.90         2.16 o
   9   9   7          0.65          2.95         1.89 o
  10   9   7          1.58          4.57         1.90 o
  11   9   7          5.10          6.47         2.45 o
  12   9   7          5.63         10.74         2.32 o
  13   9   7          0.41          0.81         1.80 o
  14   9   7          0.01          3.07         2.00 o
  15   9   7          0.07         -0.19         1.74 o
  16   9   7          0.59          2.38         1.83 o
  17   9   7          0.00          0.27         1.90 o
   1  10   7         11.56          5.61         1.37 o
   2  10   7         44.76         20.48         3.61 o
   3  10   7         96.41         64.58         4.15 o
   4  10   7         22.07         25.35         2.45 o
   5  10   7         42.03         51.70         8.55 o
   6  10   7         66.85         65.43         5.10 o
   7  10   7         34.60         36.86         6.76 o
   8  10   7          7.48         17.08         3.50 o
   9  10   7          6.29         11.08         5.83 o
  10  10   7          3.16          1.38         1.95 o
  11  10   7          4.57          1.68         1.99 o
  12  10   7         12.86          9.21         2.26 o
  13  10   7         41.21         23.33         3.04 o
  14  10   7          0.98          4.94         1.98 o
  15  10   7          2.02          2.98         1.93 o
  16  10   7          2.71          2.21         1.81 o
   0  11   7         30.94         15.24         2.37 o
   1  11   7         23.94         26.00         2.31 o
   2  11   7          2.87          6.06         1.49 o
   3  11   7          2.04          2.83         1.39 o
   4  11   7          1.02          2.35         1.29 o
   5  11   7          0.69          4.22         1.55 o
   6  11   7          3.54          4.06         1.91 o
   7  11   7          0.01          4.80         1.95 o
   8  11   7          4.60          6.30         2.22 o
   9  11   7          2.66         15.28         6.84 o
  10  11   7          4.33         89.72        82.04 o
  11  11   7          6.22          4.03         2.05 o
  12  11   7          0.79         -0.07         1.99 o
  13  11   7          0.70          3.06         2.16 o
  14  11   7          4.07          3.73         2.04 o
  15  11   7          0.02          1.14         1.90 o
  16  11   7          0.53          2.29         1.98 o
   1  12   7         10.09          8.34         1.49 o
   2  12   7         15.13         23.12         1.93 o
   3  12   7          8.31         15.80         1.69 o
   4  12   7        553.91        677.22        31.11 o
   5  12   7         14.90         29.01         3.47 o
   6  12   7        126.31        113.49         7.86 o
   7  12   7          0.83          3.91         1.97 o
   8  12   7          8.04          8.64         3.93 o
   9  12   7          3.58          1.49         1.83 o
  10  12   7          8.85          8.27         2.28 o
  11  12   7          0.00          2.56         3.32 o
  12  12   7         13.28         29.77         3.56 o
  13  12   7          1.81          7.48         2.53 o
  14  12   7          1.17          3.47         2.51 o
  15  12   7          3.05          2.24         2.12 o
   0  13   7        551.67        749.95        38.69 o
   1  13   7          6.54         62.68        15.17 o
   2  13   7         58.53         41.54         4.18 o
   3  13   7         19.05         12.79         1.67 o
   4  13   7          9.11         30.65        10.32 o
   5  13   7          0.79          6.53         2.07 o
   6  13   7         64.44         46.15         4.02 o
   7  13   7          2.95          6.94         2.16 o
   8  13   7         28.72         25.82         6.05 o
   9  13   7         31.34         29.99         3.27 o
  10  13   7          5.88         14.99         2.66 o
  11  13   7          7.00          4.74         2.07 o
  12  13   7         39.11         41.61         5.13 o
  13  13   7         22.87         19.14         2.86 o
  14  13   7          4.45          9.58         2.95 o
   1  14   7          0.16          3.17         1.44 o
   2  14   7          0.74          0.95         1.31 o
   3  14   7          4.59          1.08         1.48 o
   4  14   7          5.97          8.24         1.96 o
   5  14   7         12.42         12.28         5.43 o
   6  14   7          6.77          3.75         2.00 o
   7  14   7          0.02          3.30         1.92 o
   8  14   7          0.01          0.52         1.89 o
   9  14   7          4.48          2.11         1.89 o
  10  14   7          0.11          2.85         1.96 o
  11  14   7          0.00          2.80         2.01 o
  12  14   7          0.04          3.72         2.24 o
  13  14   7          0.28          6.62         2.20 o
   0  15   7         66.13         56.49         5.83 o
   1  15   7          0.35          5.71         1.44 o
   2  15   7          7.00         14.16         2.59 o
   3  15   7          0.37         10.06         2.96 o
   4  15   7          0.11          1.77         1.91 o
   5  15   7          0.24         -1.75         1.75 o
   6  15   7          8.58         11.83         6.56 o
   7  15   7          0.69          2.25         1.88 o
   8  15   7          8.17         51.03        19.95 o
   9  15   7          0.54          1.97         1.91 o
  10  15   7          0.00          3.63         3.51 o
  11  15   7          2.00          4.22         2.14 o
  12  15   7          0.00          1.08         2.00 o
   1  16   7          0.46          1.48         1.36 o
   2  16   7          2.22          1.27         1.40 o
   3  16   7          0.99          2.25         1.69 o
   4  16   7          6.89          4.08         2.06 o
   5  16   7          0.37         -0.84         1.93 o
   6  16   7         16.00         20.61         2.86 o
   7  16   7          0.14          4.63         2.65 o
   8  16   7          3.35          1.37         1.84 o
   9  16   7          0.29          0.48         1.98 o
  10  16   7          0.03          1.86         2.02 o
  11  16   7          0.04          1.33         2.68 o
   0  17   7         27.38         22.53         3.05 o
   1  17   7          0.24          2.41         1.42 o
   2  17   7          4.79          3.89         1.69 o
   3  17   7          0.06          1.13         1.77 o
   4  17   7          0.37          0.85         1.92 o
   5  17   7          0.03          0.68         1.97 o
   6  17   7          0.34          1.52         1.98 o
   7  17   7          0.05          1.36         2.45 o
   8  17   7          0.99          1.56         2.03 o
   9  17   7          0.16         -0.51         2.47 o
   1  18   7          1.84          4.29         1.58 o
   2  18   7          1.39          2.13         1.80 o
   3  18   7          1.58         15.06         4.49 o
   4  18   7         80.27         76.07         7.69 o
   5  18   7         22.78         10.92         2.55 o
   6  18   7         19.12         14.33         2.90 o
   7  18   7          0.03          0.89         2.71 o
   0  19   7         11.03         11.27         2.56 o
   1  19   7          1.71         -0.60         1.78 o
   2  19   7          0.60          0.44         1.77 o
   3  19   7          0.12          1.18         2.70 o
   4  19   7          0.03          0.30         2.45 o
   1   0   8       3082.47       3340.78       165.40 o
   2   0   8         63.67        101.23         8.55 o
   4   0   8         22.10         68.33         8.23 o
   5   0   8         18.29         55.53         4.87 o
   7   0   8         42.81        175.73        13.81 o
   8   0   8       3055.78       1644.58       127.26 o
   9   0   8        148.59        276.16        28.38 o
  10   0   8        643.01        735.98        53.59 o
  12   0   8        184.57        116.25        11.51 o
  13   0   8         55.17         85.80         8.34 o
  14   0   8         55.07         73.49         7.63 o
  15   0   8          7.39         46.37         5.89 o
  16   0   8         84.46         65.73         7.60 o
  17   0   8          6.72         38.09         8.60 o
  18   0   8         31.45         58.14         7.00 o
   1   1   8          1.66          4.13         1.45 o
   2   1   8          3.11         13.13         3.52 o
   3   1   8          0.02         44.73        28.88 o
   4   1   8          8.12          9.27         1.28 o
   5   1   8         13.79         17.95         9.07 o
   6   1   8          1.15         23.37         4.93 o
   7   1   8         73.13         51.24         4.03 o
   8   1   8         11.98          8.94         2.12 o
   9   1   8          0.44          7.56         2.00 o
  10   1   8          4.72          5.43         1.95 o
  11   1   8          5.27          6.30         1.97 o
  12   1   8         13.03          5.30         3.96 o
  13   1   8         16.47         12.09         2.44 o
  14   1   8          1.36          2.43         1.94 o
  15   1   8          0.00          6.01         2.38 o
  16   1   8          0.12          1.69         1.86 o
  17   1   8          2.64         -0.26         1.86 o
  18   1   8          2.13          2.21         1.93 o
   0   2   8        406.14        359.63        21.89 o
   1   2   8          6.36         11.18         2.02 o
   2   2   8         18.97         16.36         1.46 o
   3   2   8         25.18         26.19         2.43 o
   4   2   8          2.08          4.62         1.42 o
   5   2   8          2.38         10.79         5.06 o
   6   2   8          2.70         10.26         3.14 o
   7   2   8         17.05         15.49         2.22 o
   8   2   8        251.87        172.92        10.20 o
   9   2   8          3.53          8.00         1.98 o
  10   2   8         34.90         29.58         3.97 o
  11   2   8          2.12          5.40         1.95 o
  12   2   8         32.95         16.89         3.37 o
  13   2   8          9.49          5.48         2.13 o
  14   2   8          3.28          4.45         1.94 o
  15   2   8          1.21          0.41         1.77 o
  16   2   8         13.29          7.64         2.21 o
  17   2   8          1.45         -1.64         1.79 o
  18   2   8          2.83          2.39         1.88 o
   1   3   8         14.47         15.36         2.16 o
   2   3   8          9.17          8.40         1.06 o
   3   3   8         18.45         14.92         1.42 o
   4   3   8          3.81         17.46         7.17 o
   5   3   8          4.14          5.47         1.51 o
   6   3   8          1.56         26.41        10.99 o
   7   3   8        165.07         94.85         6.21 o
   8   3   8          0.01         15.95         5.54 o
   9   3   8          2.83          5.55         1.76 o
  10   3   8          0.38          7.60         5.00 o
  11   3   8         27.10          9.65         3.22 o
  12   3   8         14.00         14.79         3.11 o
  13   3   8         32.14         25.58         3.07 o
  14   3   8          1.58          3.79         1.90 o
  15   3   8          5.10          4.91         2.03 o
  16   3   8          0.35         -0.99         1.70 o
  17   3   8          6.13          4.94         2.10 o
  18   3   8          1.50          0.86         1.92 o
   0   4   8          2.92          1.88         1.59 o
   1   4   8         15.94         16.61         4.16 o
   2   4   8         13.29         10.46         1.67 o
   3   4   8          7.23          7.70         1.16 o
   4   4   8          8.86          7.63         1.62 o
   5   4   8          1.71          1.93         1.09 o
   6   4   8          7.92          5.18         1.36 o
   7   4   8         12.41         10.48         2.00 o
   8   4   8         56.62         49.18         7.81 o
   9   4   8          7.43          6.99         2.87 o
  10   4   8          0.43          3.64         1.88 o
  11   4   8          5.58          8.32         2.17 o
  12   4   8          3.55         11.20         2.33 o
  13   4   8          2.71          1.10         1.78 o
  14   4   8          2.57          1.15         1.93 o
  15   4   8          1.14          1.83         1.99 o
  16   4   8          1.46          0.82         1.77 o
  17   4   8          0.43          2.77         1.94 o
  18   4   8          0.16          1.62         1.91 o
   1   5   8         10.17         17.29         2.30 o
   2   5   8          3.71          8.72         1.30 o
   3   5   8          4.22         13.36         4.12 o
   4   5   8         10.98         12.61         3.01 o
   5   5   8         32.78         27.01        14.14 o
   6   5   8          9.21         18.53         2.90 o
   7   5   8        457.61        496.69        26.10 o
   8   5   8         21.82          8.62         2.07 o
   9   5   8          9.29          9.51         2.10 o
  10   5   8         14.77         19.28         2.55 o
  11   5   8         76.16         35.42         5.61 o
  12   5   8         42.55         25.04         2.98 o
  13   5   8         54.66         43.97         3.99 o
  14   5   8          0.00          7.18         2.17 o
  15   5   8          3.24          3.91         1.97 o
  16   5   8         10.24          4.03         2.04 o
  17   5   8         19.85         19.80         2.91 o
  18   5   8          0.81         -0.50         1.92 o
   0   6   8        164.18        206.33        15.95 o
   1   6   8          8.07         17.44         2.24 o
   2   6   8         16.00         10.18         1.69 o
   3   6   8          6.03         11.78         1.83 o
   4   6   8          3.14          7.15         1.43 o
   5   6   8          2.94          3.60         1.22 o
   6   6   8          2.71          3.11         1.30 o
   7   6   8          1.89         10.10         2.83 o
   8   6   8        173.42        132.16         8.11 o
   9   6   8         14.55         22.16         3.29 o
  10   6   8         11.23         11.43         2.26 o
  11   6   8          6.07          6.71         3.33 o
  12   6   8         15.51         28.66         4.91 o
  13   6   8          0.01          4.65         2.00 o
  14   6   8          4.53         12.68         5.25 o
  15   6   8          0.42          1.40         1.92 o
  16   6   8          9.44          9.76         2.78 o
  17   6   8          0.41          1.13         1.79 o
   1   7   8         16.56         13.41         1.58 o
   2   7   8         15.23         17.27         1.70 o
   3   7   8          4.78         13.83         1.47 o
   4   7   8        374.47        311.24        20.11 o
   5   7   8         21.26         47.94         6.76 o
   6   7   8         28.62         27.93         2.62 o
   7   7   8          2.61          3.18         1.47 o
   8   7   8          5.85          4.86         1.84 o
   9   7   8          1.20          3.32         1.84 o
  10   7   8          8.74          7.27         2.94 o
  11   7   8          3.32          0.02         1.82 o
  12   7   8         36.23         48.33         4.49 o
  13   7   8          4.65          4.22         2.24 o
  14   7   8          0.64          4.86         2.66 o
  15   7   8          4.32          4.61         2.02 o
  16   7   8          1.37          1.78         1.91 o
  17   7   8          1.57         -1.32         1.73 o
   0   8   8         53.80        123.26         7.20 o
   1   8   8       1521.66       2459.51        86.45 o
   2   8   8          8.19         17.54         2.93 o
   3   8   8         24.16         19.56         2.98 o
   4   8   8         15.71         24.38         5.34 o
   5   8   8          1.33          3.56         1.61 o
   6   8   8         24.42         31.18         2.36 o
   7   8   8          0.09         49.72        18.06 o
   8   8   8         58.21         45.98         3.84 o
   9   8   8        198.65        175.13        11.31 o
  10   8   8         13.83         21.12         4.60 o
  11   8   8         19.76         41.48         3.76 o
  12   8   8         26.84         20.07         2.79 o
  13   8   8          0.00          4.24         2.45 o
  14   8   8          0.59          2.84         2.62 o
  15   8   8          0.22          1.49         1.79 o
  16   8   8          2.42          2.71         1.95 o
   1   9   8          6.19          7.56         1.33 o
   2   9   8          4.82          4.74         1.21 o
   3   9   8          0.95          1.16         1.29 o
   4   9   8          1.55          1.62         1.13 o
   5   9   8          0.26          8.92         1.75 o
   6   9   8          1.66          5.42         1.45 o
   7   9   8          0.27          3.45         1.97 o
   8   9   8          5.22          6.57         2.01 o
   9   9   8          0.87          3.00         1.77 o
  10   9   8          0.03          1.09         1.68 o
  11   9   8          3.00          0.79         1.74 o
  12   9   8          0.91          3.35         1.92 o
  13   9   8          0.58          1.03         1.82 o
  14   9   8          0.80          3.35         1.96 o
  15   9   8          0.18          0.90         1.89 o
  16   9   8          0.16         -1.72         1.73 o
   0  10   8         98.92        160.70        13.10 o
   1  10   8        526.06        523.22        27.45 o
   2  10   8         11.39         13.00         1.59 o
   3  10   8          0.06          2.56         1.39 o
   4  10   8          2.92          0.79         1.16 o
   5  10   8          3.43          2.54         1.37 o
   6  10   8          7.26          6.61         1.53 o
   7  10   8          0.66          7.41         2.00 o
   8  10   8        158.70        106.02         9.56 o
   9  10   8        125.87        189.11        11.23 o
  10  10   8         83.37         60.62         4.84 o
  11  10   8         13.48         10.55         2.24 o
  12  10   8          9.26          5.98         1.96 o
  13  10   8          1.42         11.61         4.35 o
  14  10   8          5.37          1.89         1.92 o
  15  10   8          0.20          1.94         1.93 o
   1  11   8          6.38          2.09         1.49 o
   2  11   8          0.93          6.77         1.38 o
   3  11   8          4.43         17.50         4.79 o
   4  11   8         48.47         33.71         5.04 o
   5  11   8         21.35         24.84         4.40 o
   6  11   8         12.21         11.03         1.95 o
   7  11   8          4.17          1.74         1.93 o
   8  11   8          0.15         13.74         5.73 o
   9  11   8          0.00         14.65         8.27 o
  10  11   8          0.58          2.26         1.96 o
  11  11   8          0.33          2.30         2.01 o
  12  11   8          3.24          5.21         2.12 o
  13  11   8          4.26          5.95         2.14 o
  14  11   8          0.36          9.99         3.45 o
  15  11   8          0.01         -0.96         1.81 o
   0  12   8         72.92         72.10         5.65 o
   1  12   8        107.32        108.52         6.09 o
   2  12   8          2.70          3.05         1.30 o
   3  12   8          5.13          5.58         1.39 o
   4  12   8          2.64          1.55         1.36 o
   5  12   8          0.22          1.59         1.34 o
   6  12   8          3.65          3.07         1.65 o
   7  12   8          6.54          9.37         2.17 o
   8  12   8         10.90          7.54         2.14 o
   9  12   8          1.41          2.21         2.58 o
  10  12   8          0.54          2.04         2.25 o
  11  12   8          1.64          2.80         2.07 o
  12  12   8          0.13         -0.53         1.99 o
  13  12   8          0.70          3.79         2.22 o
  14  12   8          3.00          2.65         2.13 o
   1  13   8          6.45         12.89         3.81 o
   2  13   8          0.40          5.71         1.36 o
   3  13   8         16.00         20.51         2.38 o
   4  13   8        144.91         74.38         7.75 o
   5  13   8          0.13          7.71         3.21 o
   6  13   8          7.58          6.74         1.82 o
   7  13   8         54.21         52.26         4.41 o
   8  13   8          0.87          4.15         1.97 o
   9  13   8          1.68          1.85         1.82 o
  10  13   8          2.34          9.17         2.22 o
  11  13   8         15.96          8.23         2.23 o
  12  13   8         49.29         38.90         6.24 o
  13  13   8         38.55         44.16         4.38 o
   0  14   8         13.14         22.06         4.09 o
   1  14   8         12.11         14.45         1.70 o
   2  14   8          0.06          1.50         1.34 o
   3  14   8          4.52          4.54         1.36 o
   4  14   8          0.00         -0.59         1.27 o
   5  14   8          0.02          2.93         3.18 o
   6  14   8          1.23          1.79         1.91 o
   7  14   8          0.29          1.37         1.90 o
   8  14   8          4.14         11.50         5.22 o
   9  14   8          7.50          7.58         2.35 o
  10  14   8          0.22          1.68         2.01 o
  11  14   8          0.16          1.75         1.95 o
  12  14   8          0.01          2.26         2.27 o
   1  15   8          0.31          2.20         1.30 o
   2  15   8          0.94          1.02         1.31 o
   3  15   8          0.07          7.20         1.93 o
   4  15   8          9.41         11.01         1.74 o
   5  15   8         17.28         11.54         3.58 o
   6  15   8          0.14          4.04         1.94 o
   7  15   8          2.97          4.93         2.08 o
   8  15   8          0.05          2.12         1.91 o
   9  15   8          0.35          3.60         1.95 o
  10  15   8          1.45          1.86         1.99 o
  11  15   8          1.48         -1.20         2.52 o
   0  16   8          3.04         10.57         2.72 o
   1  16   8          4.84         11.36         2.24 o
   2  16   8          1.54          2.54         1.37 o
   3  16   8          0.03          0.12         1.28 o
   4  16   8          0.00          0.23         1.53 o
   5  16   8          0.15          2.86         2.10 o
   6  16   8          0.01          4.49         2.35 o
   7  16   8          4.62          5.55         2.47 o
   8  16   8          1.57          0.26         2.76 o
   9  16   8          2.99         -1.52         2.42 o
   1  17   8          0.79         -0.75         1.29 o
   2  17   8          0.03          3.58         1.43 o
   3  17   8          0.19          4.84         1.59 o
   4  17   8          2.08          3.82         1.82 o
   5  17   8          3.57          5.10         2.82 o
   6  17   8          0.31          3.06         2.06 o
   7  17   8          0.89          5.79         3.75 o
   0  18   8          3.69          7.57         2.27 o
   1  18   8         33.30         27.72         2.33 o
   2  18   8          0.83         -0.14         1.37 o
   3  18   8          0.02          1.50         1.62 o
   4  18   8          0.09          2.16         2.17 o
   1   0   9        194.77        171.77        17.04 o
   2   0   9        510.18        182.68        14.61 o
   3   0   9        115.24        135.22        39.61 o
   4   0   9        933.20       1142.35       301.08 o
   5   0   9       1339.77        600.37       110.54 o
   7   0   9        155.87        143.58        12.08 o
   8   0   9          9.54         38.84         4.94 o
   9   0   9          6.34         71.58        16.77 o
  10   0   9         39.66         61.81         6.53 o
  12   0   9          1.19         94.00        18.29 o
  13   0   9         53.89        120.44        27.93 o
  15   0   9          5.91         75.64         8.02 o
  16   0   9         24.02         34.72         5.30 o
  17   0   9          8.25         24.52         4.93 o
   0   1   9        361.43        337.74        37.99 o
   1   1   9         18.24         16.64         1.67 o
   2   1   9         27.99         29.30         4.53 o
   3   1   9          5.88          4.22         1.21 o
   4   1   9          4.24         16.24         5.74 o
   5   1   9          0.11          1.76         1.79 o
   6   1   9          1.08         10.58         2.07 o
   7   1   9          1.73         22.94        10.53 o
   8   1   9         57.37         31.77         3.79 o
   9   1   9          4.41          6.36         1.99 o
  10   1   9         60.02         40.71         4.67 o
  11   1   9          0.28          2.23         1.84 o
  12   1   9          1.28          9.24         3.41 o
  13   1   9          4.41          3.92         1.91 o
  14   1   9          1.39          2.87         1.96 o
  15   1   9          0.16          1.16         1.87 o
  16   1   9          3.41          3.24         1.91 o
  17   1   9          0.00          0.93         1.88 o
   1   2   9         18.99         14.38         2.04 o
   2   2   9         15.99         20.31         4.61 o
   3   2   9          1.19          7.86         2.11 o
   4   2   9        164.96        100.60        14.33 o
   5   2   9         10.58         17.17         2.87 o
   6   2   9         28.26         17.87         3.14 o
   7   2   9         62.00         32.41         5.01 o
   8   2   9          0.14          0.29         1.64 o
   9   2   9          2.90          2.30         1.80 o
  10   2   9          3.21          1.20         1.78 o
  11   2   9          3.06          5.06         1.93 o
  12   2   9         18.36          6.59         2.10 o
  13   2   9          3.56          6.17         2.28 o
  14   2   9          0.13          1.64         1.94 o
  15   2   9          4.20          2.23         1.98 o
  16   2   9          1.38          2.98         1.93 o
  17   2   9          0.98          0.91         1.92 o
   0   3   9        122.61         99.07         5.92 o
   1   3   9         26.47         23.77         3.29 o
   2   3   9         22.18         16.69         1.71 o
   3   3   9         14.63         13.92         2.15 o
   4   3   9          1.46          2.25         1.08 o
   5   3   9          0.07          4.45         1.37 o
   6   3   9          0.25          9.92         3.50 o
   7   3   9         23.64         11.93         3.02 o
   8   3   9          7.16         16.89         2.34 o
   9   3   9         31.99         25.84         4.02 o
  10   3   9         57.89         31.61         4.96 o
  11   3   9         10.24         15.25         2.39 o
  12   3   9         31.92         18.91         2.65 o
  13   3   9          0.55          1.00         1.71 o
  14   3   9          1.64         -0.23         1.77 o
  15   3   9          1.94          0.79         1.77 o
  16   3   9          0.59          0.17         1.87 o
  17   3   9         13.81          7.24         2.33 o
   1   4   9          2.34          2.95         1.05 o
   2   4   9          0.88          6.38         1.10 o
   3   4   9          1.81          2.76         1.59 o
   4   4   9          3.63          6.82         1.68 o
   5   4   9          9.80         14.07         4.73 o
   6   4   9         15.62         17.99         3.65 o
   7   4   9          2.08          7.14         1.86 o
   8   4   9          5.91          1.64         1.77 o
   9   4   9          2.96          4.13         1.87 o
  10   4   9          0.17          4.03         2.03 o
  11   4   9          3.84          2.42         2.13 o
  12   4   9          4.43          4.02         1.84 o
  13   4   9          0.33          1.00         1.74 o
  14   4   9          3.41          3.41         1.89 o
  15   4   9          0.00          1.90         1.80 o
  16   4   9          0.03          0.64         1.83 o
  17   4   9          0.00          0.37         1.88 o
   1   5   9        204.36        240.09        13.11 o
   2   5   9         70.07         88.54         5.56 o
   3   5   9         15.63         10.00         1.35 o
   4   5   9          6.39          6.30         2.02 o
   5   5   9          0.01          1.98         1.34 o
   6   5   9          1.70          3.29         1.93 o
   7   5   9          5.22         12.32         2.63 o
   8   5   9        254.41        241.04        13.52 o
   9   5   9         78.44        122.23         7.51 o
  10   5   9        560.08        719.37        55.48 o
  11   5   9          1.63          6.04         2.31 o
  12   5   9         38.16         36.70         4.13 o
  13   5   9          2.43          2.53         1.91 o
  14   5   9         21.31         16.59         2.65 o
  15   5   9          0.58          1.14         1.90 o
  16   5   9         29.94         16.45         2.83 o
   1   6   9          4.36          7.15         1.39 o
   2   6   9          0.08          2.88         1.67 o
   3   6   9          0.46         18.00         9.78 o
   4   6   9         14.72         29.72        10.34 o
   5   6   9          5.34         11.26         2.16 o
   6   6   9          5.59          3.94         2.67 o
   7   6   9         11.70         10.17         2.17 o
   8   6   9          9.47          5.95         2.08 o
   9   6   9          0.09          8.51         4.12 o
  10   6   9          6.95          8.56         2.11 o
  11   6   9          2.66          3.59         1.91 o
  12   6   9          0.41          6.96         2.12 o
  13   6   9          1.25          5.66         2.02 o
  14   6   9          7.31         21.96        10.28 o
  15   6   9          2.68          4.08         1.99 o
  16   6   9          0.71         -0.83         1.78 o
   0   7   9         12.21         12.94         2.38 o
   1   7   9         47.96         27.17         2.22 o
   2   7   9          3.14          8.80         1.29 o
   3   7   9         11.52          5.78         1.33 o
   4   7   9          0.00          1.72         1.29 o
   5   7   9          1.93          5.01         1.38 o
   6   7   9          3.53          3.66         1.88 o
   7   7   9          0.00          2.73         1.82 o
   8   7   9         31.62         20.58         3.21 o
   9   7   9          5.38          6.81         2.06 o
  10   7   9         11.70         12.01         2.34 o
  11   7   9          0.01         -0.59         1.70 o
  12   7   9          0.26          3.34         1.83 o
  13   7   9          0.18          6.06         1.98 o
  14   7   9          2.05          3.25         1.95 o
  15   7   9          0.07          1.92         1.88 o
  16   7   9          7.52          3.14         2.04 o
   1   8   9          4.29         11.82         1.38 o
   2   8   9         68.46         84.90         3.83 o
   3   8   9         47.06         25.12         2.67 o
   4   8   9         37.78         72.26        12.03 o
   5   8   9        122.29         98.13         6.51 o
   6   8   9        182.28        179.23         9.70 o
   7   8   9         26.37         24.68         2.83 o
   8   8   9          0.32          2.19         1.75 o
   9   8   9          2.20          4.09         1.85 o
  10   8   9          2.43          0.33         1.75 o
  11   8   9          5.27          6.15         2.01 o
  12   8   9         63.38         81.80         5.88 o
  13   8   9         16.57         16.07         2.67 o
  14   8   9         20.00         24.57         3.10 o
  15   8   9          0.04          2.45         1.99 o
   0   9   9         11.45         16.03         2.28 o
   1   9   9          3.44          4.67         1.65 o
   2   9   9          5.62          3.71         1.22 o
   3   9   9          2.26          5.36         1.61 o
   4   9   9          0.27          3.77         1.42 o
   5   9   9          0.49          3.44         1.48 o
   6   9   9          1.42          1.59         1.56 o
   7   9   9          0.21          3.65         1.83 o
   8   9   9          1.37          3.00         1.78 o
   9   9   9          1.95          1.71         1.73 o
  10   9   9         19.53         16.35         2.54 o
  11   9   9          0.24         -1.17         1.61 o
  12   9   9          3.16          5.63         2.06 o
  13   9   9          0.06          1.18         1.84 o
  14   9   9          0.37          2.50         2.03 o
  15   9   9          0.04         -0.90         2.01 o
   1  10   9         26.11         17.60         2.73 o
   2  10   9         42.48         21.63         2.55 o
   3  10   9          8.52         18.20         6.09 o
   4  10   9        185.40        192.02         8.26 o
   5  10   9        243.51        283.10        12.54 o
   6  10   9         93.94        110.97         8.57 o
   7  10   9          3.58         16.39         2.59 o
   8  10   9          3.57          7.58         2.11 o
   9  10   9          2.81          3.23         1.90 o
  10  10   9          2.11          4.15         2.09 o
  11  10   9          2.44          4.32         3.16 o
  12  10   9          0.11          0.94         1.74 o
  13  10   9          2.76          3.31         1.92 o
  14  10   9          0.92          1.44         1.92 o
   0  11   9          1.11         21.07         8.75 o
   1  11   9          9.09          9.90         1.75 o
   2  11   9          7.93          6.79         1.35 o
   3  11   9          7.34          3.44         1.30 o
   4  11   9          0.95          2.59         1.33 o
   5  11   9          1.02          1.00         1.42 o
   6  11   9          0.84          1.45         1.55 o
   7  11   9          0.35          4.12         1.87 o
   8  11   9         15.96         19.80         2.97 o
   9  11   9          5.62          5.38         2.20 o
  10  11   9          0.23         -1.17         1.83 o
  11  11   9          0.89          2.95         1.89 o
  12  11   9          6.65          5.64         2.09 o
  13  11   9          0.11          1.16         1.78 o
   1  12   9          1.52          1.27         1.23 o
   2  12   9          3.13          4.86         1.78 o
   3  12   9          6.33          6.68         1.49 o
   4  12   9         67.33         36.80         4.62 o
   5  12   9          6.21         12.46         3.39 o
   6  12   9          0.00          4.41         2.37 o
   7  12   9          2.62          3.22         1.93 o
   8  12   9          3.12          6.56         1.99 o
   9  12   9          0.21          7.16         2.06 o
  10  12   9          1.81         -0.35         1.85 o
  11  12   9          0.00          0.63         2.03 o
  12  12   9         37.13         41.41         4.26 o
   0  13   9          5.80          7.99         2.96 o
   1  13   9         36.83         26.42         5.86 o
   2  13   9         12.62         11.56         1.59 o
   3  13   9         23.80         21.69         2.72 o
   4  13   9          0.71          1.93         1.39 o
   5  13   9          3.29          3.77         1.50 o
   6  13   9          0.02          3.65         1.74 o
   7  13   9         14.12         20.28         2.79 o
   8  13   9         42.83         49.18         5.45 o
   9  13   9         39.78         35.99         3.64 o
  10  13   9          4.82         14.99         5.28 o
  11  13   9         18.12         14.54         4.06 o
   1  14   9          1.12          0.76         1.25 o
   2  14   9          0.09          3.53         1.39 o
   3  14   9          0.03          3.92         1.37 o
   4  14   9         18.10         15.84         3.04 o
   5  14   9          0.34          3.84         1.57 o
   6  14   9          1.65          3.21         1.93 o
   7  14   9          1.15          2.61         2.00 o
   8  14   9          0.87          0.42         1.87 o
   9  14   9          0.11          1.79         1.85 o
  10  14   9          0.11          5.39         3.76 o
   0  15   9         18.67         14.15         2.51 o
   1  15   9          2.87          4.83         1.42 o
   2  15   9          4.27          2.65         1.33 o
   3  15   9          0.01          1.65         1.31 o
   4  15   9          0.40          1.51         1.39 o
   5  15   9          1.07          3.24         1.46 o
   6  15   9          5.15          2.69         2.11 o
   7  15   9          1.33         -0.99         1.79 o
   8  15   9          1.74          8.16         4.52 o
   9  15   9          3.43          9.14         3.12 o
   1  16   9          0.57          1.26         1.31 o
   2  16   9          1.73          2.25         1.36 o
   3  16   9          3.44          5.82         1.75 o
   4  16   9          1.69          4.13         1.78 o
   5  16   9          4.60          5.47         1.69 o
   6  16   9          2.99          4.38         2.18 o
   7  16   9          1.70          5.42         2.88 o
   0  17   9          2.80          2.97         2.54 o
   1  17   9          0.70          0.95         1.34 o
   2  17   9          0.70          4.93         1.75 o
   3  17   9          0.10          3.69         1.39 o
   4  17   9          0.04          0.37         1.70 o
   0   0  10         78.64         81.66         7.53 o
   1   0  10        516.64       1120.10        79.29 o
   2   0  10         50.51         43.67         6.61 o
   3   0  10         12.62         24.33         3.47 o
   5   0  10         11.38         36.08         4.59 o
   7   0  10         81.16         73.87        12.84 o
   8   0  10        212.46         80.85         8.87 o
   9   0  10          8.27         47.03         5.57 o
  10   0  10        208.64        126.21        13.79 o
  11   0  10         89.53         63.12         6.98 o
  14   0  10         12.41         31.16         5.00 o
   1   1  10         18.95         15.92         1.71 o
   2   1  10          4.63          4.77         1.28 o
   3   1  10         27.12         23.55         2.43 o
   4   1  10         16.10         29.69         6.42 o
   5   1  10        247.92        215.58        74.97 o
   6   1  10          0.50          7.82         2.96 o
   7   1  10          2.55          7.05         1.94 o
   8   1  10          4.05          5.72         1.93 o
   9   1  10          0.21          1.90         1.76 o
  10   1  10          3.26          4.77         1.90 o
  11   1  10          0.07          1.62         1.75 o
  12   1  10          2.30         -0.22         2.63 o
  13   1  10          3.56          4.78         2.03 o
  14   1  10          0.15          1.84         1.85 o
  15   1  10          0.65          1.74         1.93 o
  16   1  10          1.53          1.36         1.89 o
   0   2  10        123.45        118.33        11.83 o
   1   2  10         55.49         39.40         2.55 o
   2   2  10          0.03          3.35         1.35 o
   3   2  10         17.70         12.40         1.81 o
   4   2  10          0.05         12.64         5.62 o
   5   2  10          5.40          5.63         3.13 o
   6   2  10          1.13         12.45         3.51 o
   7   2  10          2.06          4.14         1.76 o
   8   2  10         20.66         13.14         2.36 o
   9   2  10          9.38          9.19         2.14 o
  10   2  10         42.37         30.02         3.36 o
  11   2  10          1.37          2.83         1.84 o
  12   2  10          1.64          4.52         1.87 o
  13   2  10          2.89          4.55         1.93 o
  14   2  10          2.23         -0.77         1.79 o
  15   2  10          0.98          1.57         1.82 o
  16   2  10          1.30          1.32         1.94 o
   1   3  10         34.51         19.97         1.59 o
   2   3  10         15.11         13.89         1.62 o
   3   3  10          0.17         15.21         7.79 o
   4   3  10         13.94         17.75         2.08 o
   5   3  10        149.66        103.25         6.56 o
   6   3  10          0.71         12.63         3.08 o
   7   3  10         14.76          8.18         1.97 o
   8   3  10         12.92         11.69         2.17 o
   9   3  10          7.55         11.24         4.14 o
  10   3  10          3.34          4.27         2.54 o
  11   3  10          1.86          2.99         1.77 o
  12   3  10          3.07          1.41         1.81 o
  13   3  10          7.99          7.43         2.09 o
  14   3  10          2.00          1.47         1.75 o
  15   3  10          1.73          1.92         1.83 o
  16   3  10          3.21          0.67         3.07 o
   0   4  10         10.92         19.57         2.26 o
   1   4  10         24.24         27.04         3.75 o
   2   4  10          3.72          3.62         1.57 o
   3   4  10          4.74          4.59         1.66 o
   4   4  10          0.29          8.35         2.06 o
   5   4  10          3.77          8.14         2.04 o
   6   4  10          1.54          6.93         2.03 o
   7   4  10          0.08          3.61         1.81 o
   8   4  10         11.10         10.24         2.20 o
   9   4  10          6.43          4.98         1.93 o
  10   4  10          7.12         10.25         3.19 o
  11   4  10         11.44         10.50         2.25 o
  12   4  10          1.76         -0.43         1.87 o
  13   4  10          0.47         -0.50         1.59 o
  14   4  10          0.18          0.64         1.67 o
  15   4  10          0.27          0.09         1.73 o
   1   5  10        235.58        263.94        12.95 o
   2   5  10         33.97         54.41         3.21 o
   3   5  10         84.29         84.39        10.70 o
   4   5  10        306.43        384.72        18.17 o
   6   5  10         49.23        131.86         7.93 o
   7   5  10         15.73         22.05         2.75 o
   8   5  10         18.79         30.57         4.11 o
   9   5  10         16.56         17.19         2.49 o
  10   5  10          0.88          1.75         1.76 o
  11   5  10          5.28          4.03         1.90 o
  12   5  10         33.28         17.71         2.75 o
  13   5  10          4.84          8.64         2.25 o
  14   5  10          4.69          4.31         1.99 o
  15   5  10          5.52          4.02         2.03 o
   0   6  10         91.89         66.68         6.55 o
   1   6  10          6.60         31.77         8.97 o
   2   6  10          0.02          2.64         1.27 o
   3   6  10          3.58          6.03         1.43 o
   4   6  10          0.04          3.84         1.66 o
   5   6  10          2.31          7.79         2.19 o
   6   6  10          0.22          4.11         1.89 o
   7   6  10          0.17          4.02         1.92 o
   8   6  10         35.04         41.06         9.56 o
   9   6  10          3.62          9.17         2.28 o
  10   6  10         16.96         21.79         3.13 o
  11   6  10          0.83          4.05         1.84 o
  12   6  10          0.13          2.82         1.85 o
  13   6  10          1.73          4.43         1.97 o
  14   6  10          1.35          0.40         1.78 o
  15   6  10          0.00          2.17         2.60 o
   1   7  10          2.03          4.83         1.21 o
   2   7  10          0.09         10.14         4.11 o
   3   7  10          2.75          9.99         3.30 o
   4   7  10         99.75        101.21         9.16 o
   5   7  10          4.84         20.76         2.62 o
   6   7  10          6.67          9.71         2.15 o
   7   7  10          5.99          6.10         1.99 o
   8   7  10          0.60          2.15         1.81 o
   9   7  10          1.26          2.88         1.97 o
  10   7  10          3.99          1.19         1.75 o
  11   7  10          2.05          8.76         2.26 o
  12   7  10         23.56         31.75         3.38 o
  13   7  10         16.99          8.30         2.83 o
  14   7  10          1.77          0.97         1.91 o
   0   8  10        175.32        106.68         7.77 o
   1   8  10         56.09         48.90         4.24 o
   2   8  10         15.84         22.25         6.07 o
   3   8  10          6.20          6.51         1.54 o
   4   8  10          2.04          6.48         1.72 o
   5   8  10          3.06          5.32         2.90 o
   6   8  10          5.23         12.73         2.20 o
   7   8  10        105.04        119.12         8.23 o
   8   8  10         41.69         43.09         3.92 o
   9   8  10         44.04         50.55         4.31 o
  10   8  10          2.46          7.70         2.11 o
  11   8  10         83.01         83.23         6.04 o
  12   8  10          2.89          6.03         2.08 o
  13   8  10         12.11          7.05         2.17 o
  14   8  10          0.77          6.22         2.90 o
   1   9  10          0.35          1.75         1.19 o
   2   9  10          1.41          1.74         1.25 o
   3   9  10          0.75          1.82         1.34 o
   4   9  10          0.49          3.00         1.48 o
   5   9  10         17.87         20.70         2.41 o
   6   9  10          0.85          1.93         1.84 o
   7   9  10          7.87         13.16         3.66 o
   8   9  10          2.63          2.03         1.86 o
   9   9  10          2.19          1.44         1.77 o
  10   9  10          0.02          1.76         1.77 o
  11   9  10          0.14         -0.77         1.87 o
  12   9  10          0.67          0.39         1.86 o
  13   9  10          0.46          1.85         2.03 o
   0  10  10         37.44         57.27         5.29 o
   1  10  10         71.92         83.81         3.98 o
   2  10  10         27.78         24.80         2.81 o
   3  10  10          4.32          1.89         1.62 o
   4  10  10          3.84          7.95         1.74 o
   5  10  10          0.09          3.67         2.20 o
   6  10  10         20.15         11.25         2.40 o
   7  10  10          5.56          7.21         2.15 o
   8  10  10          0.50         15.72         4.98 o
   9  10  10          2.67          8.82         2.11 o
  10  10  10          5.46          5.00         1.98 o
  11  10  10         15.81         12.51         2.43 o
  12  10  10          0.11          4.60         1.99 o
  13  10  10          0.88          0.16         2.85 o
   1  11  10          1.58          3.92         1.37 o
   2  11  10          0.89         10.11         3.43 o
   3  11  10          0.70          2.98         1.34 o
   4  11  10          0.19          3.28         1.47 o
   5  11  10          2.99         22.32         8.07 o
   6  11  10          1.02          5.88         2.06 o
   7  11  10          9.15         10.02         2.31 o
   8  11  10          1.00          3.16         1.93 o
   9  11  10          1.54          3.57         1.98 o
  10  11  10          0.00          0.55         1.79 o
  11  11  10          0.10          2.38         1.95 o
  12  11  10          0.00          0.83         2.60 o
   0  12  10         81.63         47.14         4.07 o
   1  12  10          9.01         14.38         2.24 o
   2  12  10          1.45          1.43         1.30 o
   3  12  10          9.01          8.23         1.56 o
   4  12  10          0.24          0.40         1.39 o
   5  12  10          0.66          2.69         1.72 o
   6  12  10          0.90          0.56         1.78 o
   7  12  10         14.75         32.30         5.53 o
   8  12  10         11.99         16.85         2.60 o
   9  12  10         28.81         26.40         3.29 o
  10  12  10          1.83          2.24         2.11 o
  11  12  10          5.93         12.96         3.47 o
   1  13  10          4.37          4.76         1.38 o
   2  13  10          2.66          5.39         1.86 o
   3  13  10          0.11          3.91         1.45 o
   4  13  10          6.83         11.93         2.35 o
   5  13  10         54.72         34.49         3.16 o
   6  13  10          4.60         12.61         2.38 o
   7  13  10         21.77         20.49         2.92 o
   8  13  10          6.43          9.22         2.27 o
   9  13  10          2.37          6.10         2.95 o
   0  14  10          1.15         -0.62         1.77 o
   1  14  10          0.06          2.03         1.34 o
   2  14  10          0.00         -0.51         1.28 o
   3  14  10          0.00         -0.90         1.35 o
   4  14  10          0.12          0.31         1.54 o
   5  14  10          0.04          1.02         1.72 o
   6  14  10          0.56          1.35         1.71 o
   7  14  10          0.02          3.20         1.98 o
   8  14  10          0.48          2.54         2.68 o
   1  15  10          0.05          2.94         1.35 o
   2  15  10          0.15          1.85         1.31 o
   3  15  10          2.53          6.92         1.58 o
   4  15  10          0.08          3.85         1.65 o
   5  15  10          0.08         -1.01         1.73 o
   6  15  10          2.35          0.48         1.84 o
   0  16  10          1.31          4.50         2.02 o
   1  16  10          0.31          4.06         1.48 o
   2  16  10          1.65          2.04         1.32 o
   3  16  10          1.09          6.17         2.44 o
   1   0  11        126.71        186.76        20.56 o
   2   0  11          5.09        158.10        17.29 o
   3   0  11        254.15        178.03        27.25 o
   4   0  11        116.33        163.26        13.37 o
   7   0  11         22.41         73.57        12.09 o
   8   0  11         18.13         56.82         6.24 o
  10   0  11          0.45         49.28        11.95 o
  11   0  11         48.21         42.80         8.39 o
  12   0  11        103.23         70.27        10.77 o
  14   0  11         26.97         39.58         5.59 o
   0   1  11         77.50         63.41        10.09 o
   1   1  11          5.45         10.84         1.57 o
   2   1  11         21.26         13.07         2.74 o
   3   1  11          7.08          3.65         1.83 o
   4   1  11          5.52         11.20         2.15 o
   5   1  11          0.36          5.38         2.01 o
   6   1  11         10.94          8.30         3.16 o
   7   1  11          2.00         11.42         4.14 o
   8   1  11          0.06          5.48         2.58 o
   9   1  11          1.83          6.24         2.76 o
  10   1  11          1.15          8.01         2.16 o
  11   1  11          5.27          4.05         2.87 o
  12   1  11          0.55          3.16         1.97 o
  13   1  11          0.00          1.98         1.89 o
  14   1  11          1.35          1.59         1.99 o
   1   2  11         31.42         15.02         2.51 o
   2   2  11          2.80          4.72         1.66 o
   3   2  11         24.11         16.44         2.27 o
   4   2  11         32.14         34.13         3.24 o
   5   2  11        123.39        116.45         7.35 o
   6   2  11          1.25          7.24         2.00 o
   7   2  11          1.83          2.56         1.79 o
   8   2  11          0.41          2.94         1.74 o
   9   2  11          0.36          1.72         2.11 o
  10   2  11          0.00          3.05         1.89 o
  11   2  11          1.17          1.66         2.14 o
  12   2  11         10.30          9.02         2.80 o
  13   2  11         20.06         12.05         3.62 o
  14   2  11          0.48          1.38         1.95 o
   0   3  11        258.08        141.57        12.06 o
   1   3  11         10.71         18.76         3.11 o
   2   3  11         33.21         26.32         2.61 o
   3   3  11          9.82          7.00         1.84 o
   4   3  11         10.49          2.16         2.32 o
   5   3  11          1.14          7.61         4.11 o
   6   3  11         10.96          3.93         1.74 o
   7   3  11          5.72          4.30         1.74 o
   8   3  11          1.07          1.63         2.18 o
   9   3  11          2.43          0.71         2.64 o
  10   3  11          0.13          7.17         1.95 o
  11   3  11          0.58          2.47         1.85 o
  12   3  11          6.19          2.90         1.83 o
  13   3  11          3.00         -0.48         1.67 o
  14   3  11          0.25         -0.16         2.12 o
   1   4  11          1.51          5.65         1.42 o
   2   4  11          0.02          1.23         1.24 o
   3   4  11          7.78          4.30         1.58 o
   4   4  11         10.51         14.70         2.31 o
   5   4  11         30.17         33.94         7.50 o
   6   4  11          6.88          4.86         1.88 o
   7   4  11          0.16          1.34         1.78 o
   8   4  11          2.29          1.30         1.65 o
   9   4  11          0.91          3.21         1.79 o
  10   4  11          0.30          0.57         1.75 o
  11   4  11          1.07         -0.04         1.60 o
  12   4  11          0.65          2.06         1.74 o
  13   4  11          2.21         -0.64         1.63 o
  14   4  11          0.30          0.87         2.39 o
   0   5  11        902.28       1085.22        99.42 o
   1   5  11          0.74         84.40         4.36 o
   2   5  11        234.28        197.92        10.14 o
   3   5  11         60.08         37.57         3.01 o
   4   5  11         39.20         44.22         4.18 o
   5   5  11          0.01         -0.87         1.60 o
   6   5  11         53.99         52.22         5.02 o
   7   5  11          0.04         14.17         3.33 o
   8   5  11          3.37          3.26         1.76 o
   9   5  11         14.26         12.10         2.25 o
  10   5  11          3.63          8.00         2.12 o
  11   5  11          1.02          5.70         2.05 o
  12   5  11          4.29          4.68         2.12 o
  13   5  11          1.95          1.19         1.83 o
  14   5  11          2.04          1.19         2.62 o
   1   6  11         11.69         12.29         2.23 o
   2   6  11          0.00          1.57         1.32 o
   3   6  11         21.54         19.92         3.40 o
   4   6  11          3.08         13.50         2.21 o
   5   6  11         74.67         67.45         7.09 o
   6   6  11          0.06          9.38         3.17 o
   7   6  11          1.33          5.02         1.99 o
   8   6  11          0.50          5.27         1.99 o
   9   6  11          0.19          1.97         1.79 o
  10   6  11          0.37          1.85         1.73 o
  11   6  11          0.69          0.51         1.74 o
  12   6  11          2.07          5.61         2.05 o
  13   6  11          9.10          6.89         2.95 o
   0   7  11         18.31         58.86        11.42 o
   1   7  11         59.75         38.68         2.59 o
   2   7  11          1.38          5.14         1.44 o
   3   7  11         18.76         17.03         3.45 o
   4   7  11          0.99          2.40         1.73 o
   5   7  11          9.54          8.88         2.52 o
   6   7  11          0.06          3.92         1.89 o
   7   7  11          7.26         10.93         2.27 o
   8   7  11          0.16         12.81         2.34 o
   9   7  11         33.07         24.12         3.82 o
  10   7  11          0.00          3.53         1.91 o
  11   7  11         10.14          8.91         2.27 o
  12   7  11          3.82          1.33         1.86 o
  13   7  11          0.10         -1.27         2.47 o
   1   8  11          1.14          4.40         1.30 o
   2   8  11          4.40          7.17         1.50 o
   3   8  11          1.82         28.20        21.71 o
   4   8  11          0.00         21.22         3.56 o
   5   8  11          2.78          8.32         2.10 o
   6   8  11         55.74         80.75        15.33 o
   7   8  11          0.00          6.95         2.45 o
   8   8  11         30.18         30.26         3.33 o
   9   8  11         11.62         12.74         2.42 o
  10   8  11          0.23         -1.44         1.80 o
  11   8  11          0.86          0.92         1.87 o
  12   8  11         17.14         11.82         3.43 o
   0   9  11         34.53         29.95         4.42 o
   1   9  11          0.81          6.31         1.40 o
   2   9  11         11.82          7.12         1.58 o
   3   9  11          2.58          1.44         1.54 o
   4   9  11          0.65          2.14         1.68 o
   5   9  11          1.15          1.45         1.76 o
   6   9  11          0.24          2.01         1.87 o
   7   9  11          1.20          3.49         1.89 o
   8   9  11          4.23          8.78         2.24 o
   9   9  11          0.90          4.39         1.96 o
  10   9  11          4.81          2.14         1.93 o
  11   9  11          0.59         -0.09         1.97 o
   1  10  11          4.66          4.30         1.37 o
   2  10  11          0.40          4.68         1.45 o
   3  10  11          3.40          2.24         1.64 o
   4  10  11         17.72         16.70         2.77 o
   5  10  11         26.71         24.47         4.00 o
   6  10  11          0.15          6.82         2.09 o
   7  10  11          0.05          2.59         1.74 o
   8  10  11          1.91          3.93         1.85 o
   9  10  11          3.02          3.65         1.94 o
  10  10  11          0.36          3.33         1.91 o
  11  10  11          4.48          4.86         2.66 o
   0  11  11         20.72         26.69         2.98 o
   1  11  11          1.70          8.78         1.57 o
   2  11  11          0.49          0.75         1.37 o
   3  11  11          0.28          0.49         1.52 o
   4  11  11          0.51          5.39         2.98 o
   5  11  11          0.66          1.33         1.92 o
   6  11  11          0.30          0.09         1.90 o
   7  11  11          0.98         -0.23         1.92 o
   8  11  11          1.42          2.13         1.93 o
   9  11  11          1.76          3.39         2.09 o
  10  11  11          3.82          4.01         3.00 o
   1  12  11          2.17          1.84         1.39 o
   2  12  11          0.67          2.36         1.50 o
   3  12  11          5.29          6.47         3.48 o
   4  12  11          5.66          6.03         1.75 o
   5  12  11          9.61          5.25         2.32 o
   6  12  11          9.35          8.35         2.17 o
   7  12  11          0.11          3.48         1.92 o
   8  12  11          3.88          2.79         2.21 o
   0  13  11        183.43        123.72         8.08 o
   1  13  11         57.10         54.72         7.15 o
   2  13  11         20.06         19.43         3.72 o
   3  13  11          0.98          3.60         1.49 o
   4  13  11          2.70          3.81         1.68 o
   5  13  11          6.86          7.22         2.06 o
   6  13  11          6.81          7.31         2.15 o
   7  13  11         10.36         10.52         3.29 o
   1  14  11          0.44          2.02         1.47 o
   2  14  11          0.75          3.53         1.47 o
   3  14  11          0.28          2.61         1.54 o
   4  14  11          1.71          5.01         1.77 o
   5  14  11          0.03          0.04         1.95 o
   0   0  12        299.62        157.36        18.51 o
   1   0  12         23.30        133.57        15.25 o
   2   0  12         12.09         37.04         4.71 o
   4   0  12         71.54         34.12         4.81 o
   5   0  12          9.59         27.94         5.37 o
   6   0  12         13.42         57.68         6.21 o
   8   0  12        141.96        219.68        18.64 o
   9   0  12         36.50         60.63        15.29 o
  11   0  12         51.20         48.39        11.67 o
  12   0  12         51.04         33.33         7.71 o
  13   0  12          9.17         20.09         5.71 o
   1   1  12          0.37          2.11         1.21 o
   2   1  12          0.14          0.02         1.52 o
   3   1  12          5.67          5.04         2.22 o
   4   1  12          6.75          9.14         4.35 o
   5   1  12          6.12          4.51         3.07 o
   6   1  12         10.41          8.77         2.12 o
   7   1  12          0.00          2.47         1.83 o
   8   1  12          0.82          1.15         1.86 o
   9   1  12          0.08          3.03         1.89 o
  10   1  12          0.08          0.18         1.75 o
  11   1  12          3.65          2.78         1.90 o
  12   1  12          0.17          1.48         1.92 o
  13   1  12          5.95          5.83         5.43 o
   0   2  12         30.84         11.92         4.44 o
   1   2  12         13.92         14.43         2.57 o
   2   2  12          0.25          4.77         1.75 o
   3   2  12         10.90          4.12         1.82 o
   4   2  12          4.11          3.09         2.51 o
   5   2  12          3.84          4.52         1.95 o
   6   2  12          2.41         -0.31         1.71 o
   7   2  12          5.28          1.77         1.79 o
   8   2  12          9.00          4.96         2.83 o
   9   2  12         12.64          9.60         2.26 o
  10   2  12          0.32         -0.11         1.73 o
  11   2  12         10.12          5.68         2.18 o
  12   2  12          2.63          4.28         2.07 o
   1   3  12          1.76          3.69         1.27 o
   2   3  12          2.61          3.88         1.66 o
   3   3  12          0.00          1.94         2.03 o
   4   3  12         12.32          9.23         1.96 o
   5   3  12          5.42          4.95         2.12 o
   6   3  12          2.96          3.72         1.88 o
   7   3  12          0.70          5.18         3.11 o
   8   3  12          0.16          2.34         2.13 o
   9   3  12          2.66          5.65         2.27 o
  10   3  12          0.00          0.05         1.67 o
  11   3  12          0.45          2.14         1.81 o
  12   3  12          1.02          0.48         2.37 o
   0   4  12          9.95          4.35         2.30 o
   1   4  12         23.02         14.87         2.31 o
   2   4  12          2.78          8.14         2.82 o
   3   4  12          0.12          2.54         1.65 o
   4   4  12          1.20          3.27         1.63 o
   5   4  12          0.62          1.04         1.66 o
   6   4  12          0.01          2.62         1.73 o
   7   4  12          0.01          1.54         1.69 o
   8   4  12          3.48          3.00         1.80 o
   9   4  12          1.83          1.99         1.87 o
  10   4  12          0.09          1.81         1.71 o
  11   4  12          0.12          0.56         1.73 o
  12   4  12          0.37         -1.78         2.12 o
   1   5  12          5.41          3.37         1.34 o
   2   5  12          1.63         15.19         4.47 o
   3   5  12         12.29         19.52         3.75 o
   4   5  12         43.76         30.38         4.40 o
   5   5  12          5.42         14.24         2.28 o
   6   5  12         27.19         29.47         4.68 o
   7   5  12          5.55          9.40         2.13 o
   8   5  12          2.83          2.71         1.76 o
   9   5  12          0.59          2.55         1.84 o
  10   5  12          0.16          2.44         1.88 o
  11   5  12         11.37          5.16         2.18 o
  12   5  12          2.40          5.03         2.71 o
   0   6  12          9.86         14.14         3.18 o
   1   6  12          6.71         16.66         1.92 o
   2   6  12          1.55          2.83         2.11 o
   3   6  12          1.11          0.24         1.65 o
   4   6  12          1.37          4.50         2.75 o
   5   6  12          0.03          4.53         1.75 o
   6   6  12          1.56          3.35         1.89 o
   7   6  12          1.55          1.59         1.79 o
   8   6  12          1.07         11.49         4.98 o
   9   6  12          0.01          0.57         1.73 o
  10   6  12          0.08          8.06         2.99 o
  11   6  12          0.77          0.76         2.44 o
   1   7  12          2.17          3.88         1.42 o
   2   7  12          1.17          2.97         1.61 o
   3   7  12          3.14          6.02         1.98 o
   4   7  12          0.01          0.25         1.64 o
   5   7  12          7.57          6.59         2.25 o
   6   7  12          4.20          7.38         2.11 o
   7   7  12          1.76          6.34         2.08 o
   8   7  12          1.16          3.32         2.96 o
   9   7  12          3.19          6.49         2.12 o
  10   7  12          0.60          0.80         1.83 o
  11   7  12          0.23         -0.41         2.69 o
   0   8  12         25.33         32.58         4.14 o
   1   8  12         87.54        102.71         5.80 o
   2   8  12          0.13         23.21         5.00 o
   3   8  12          2.32          5.38         2.53 o
   4   8  12          6.31          4.48         1.97 o
   5   8  12          2.60          4.53         1.92 o
   6   8  12          0.65          1.19         1.87 o
   7   8  12          0.00          4.95         1.97 o
   8   8  12         26.35         24.12         6.48 o
   9   8  12          5.96          7.36         2.23 o
  10   8  12          0.32          2.91         2.59 o
   1   9  12          0.72          2.12         1.43 o
   2   9  12          0.01          0.56         1.48 o
   3   9  12          1.33          4.10         1.80 o
   4   9  12          0.33          4.92         1.88 o
   5   9  12          1.24          2.46         1.85 o
   6   9  12          2.76          1.94         1.75 o
   7   9  12          3.42          5.32         2.27 o
   8   9  12          1.57          0.98         1.80 o
   9   9  12          0.00          1.05         2.11 o
   0  10  12         11.60         44.64         7.35 o
   1  10  12          0.27         15.19         4.47 o
   2  10  12          3.27          7.70         2.82 o
   3  10  12         11.04         10.66         3.15 o
   4  10  12          2.85          5.24         2.02 o
   5  10  12          0.08         -0.45         1.70 o
   6  10  12          1.46          2.18         1.76 o
   7  10  12          0.32         -0.46         1.72 o
   8  10  12         10.07         12.15         2.80 o
   1  11  12          5.25          4.10         1.49 o
   2  11  12          0.07          1.53         1.63 o
   3  11  12          0.71          2.08         1.58 o
   4  11  12          2.26          2.76         1.98 o
   5  11  12          9.09         14.89         3.11 o
   6  11  12          0.02          1.08         1.86 o
   7  11  12          0.14         -1.42         1.96 o
   0  12  12          1.76         18.01         3.04 o
   1  12  12         42.06         35.41         2.85 o
   2  12  12          0.12          1.67         1.66 o
   3  12  12          0.30         -1.13         1.50 o
   4  12  12          0.59         -0.41         1.76 o
   5  12  12          2.94          1.75         1.86 o
   1  13  12          6.42          3.99         1.49 o
   1   0  13         22.13         21.94         5.03 o
   3   0  13          0.00         36.71        11.01 o
   4   0  13         36.93         66.49         6.75 o
   5   0  13         24.12         30.97         4.55 o
   7   0  13         44.64         41.80         6.05 o
  10   0  13          4.34         17.67         7.90 o
   0   1  13          3.18          3.80         6.40 o
   1   1  13          6.12          4.25         2.22 o
   2   1  13          0.53          2.76         1.61 o
   3   1  13          0.30          4.97         3.52 o
   4   1  13          1.22          3.00         1.73 o
   5   1  13          0.27          1.98         1.69 o
   6   1  13          0.14          0.91         1.73 o
   7   1  13          0.00          0.64         1.78 o
   8   1  13          3.71          4.61         1.95 o
   9   1  13          3.84          4.74         1.99 o
  10   1  13          0.00          1.47         1.91 o
   1   2  13          2.50          2.43         2.71 o
   2   2  13          0.46          4.48         1.93 o
   3   2  13          0.08          3.91         3.92 o
   4   2  13          0.21          4.67         2.12 o
   5   2  13          0.00          6.46         1.92 o
   6   2  13          9.63          9.41         2.18 o
   7   2  13          0.17          1.70         1.74 o
   8   2  13          2.55          0.99         1.84 o
   9   2  13          1.03          2.17         1.92 o
  10   2  13          1.53          3.83         2.09 o
   0   3  13          1.78          4.81         2.29 o
   1   3  13          4.58          4.91         2.32 o
   2   3  13          0.08          4.67         2.84 o
   3   3  13          2.55          0.16         1.49 o
   4   3  13          0.28          1.33         1.51 o
   5   3  13          0.18          1.27         1.64 o
   6   3  13          0.00          2.58         1.64 o
   7   3  13          3.90          2.37         1.72 o
   8   3  13         11.07          5.72         2.02 o
   9   3  13          2.42          4.41         2.99 o
  10   3  13          0.02          1.18         2.23 o
   1   4  13          0.62          2.30         2.16 o
   2   4  13          0.86          2.89         1.75 o
   3   4  13          0.07          1.23         1.64 o
   4   4  13          1.81          1.97         1.70 o
   5   4  13          4.58         -0.12         1.61 o
   6   4  13          0.01          4.38         2.02 o
   7   4  13          2.19          4.01         1.74 o
   8   4  13          0.00          0.85         1.64 o
   9   4  13          0.21          2.22         1.96 o
  10   4  13          0.52          1.72         2.44 o
   0   5  13         16.08         43.09        16.68 o
   1   5  13         67.10         91.90        26.64 o
   2   5  13          0.33          6.09         6.85 o
   3   5  13          4.38          5.83         1.89 o
   4   5  13          4.01          4.14         1.78 o
   5   5  13          2.72          3.59         1.74 o
   6   5  13          3.08          4.12         1.87 o
   7   5  13          0.81          2.30         1.82 o
   8   5  13         47.93         47.10         6.58 o
   9   5  13         10.69         13.33         2.57 o
   1   6  13          4.13          3.10         2.01 o
   2   6  13          0.00          2.24         1.68 o
   3   6  13          1.66          3.74         1.89 o
   4   6  13          7.03          8.46         2.88 o
   5   6  13          5.05         23.87         5.92 o
   6   6  13          5.20          4.32         1.93 o
   7   6  13          0.41          0.27         1.66 o
   8   6  13          0.14          1.10         1.76 o
   0   7  13          2.59         17.95         3.43 o
   1   7  13         30.48         34.12         5.00 o
   2   7  13          2.05          3.54         1.86 o
   3   7  13          1.71          5.38         1.95 o
   4   7  13          0.56          1.85         1.82 o
   5   7  13          1.56          3.33         1.93 o
   6   7  13          0.69          2.21         1.92 o
   7   7  13          9.56         11.88         2.29 o
   8   7  13          0.04         33.52        16.63 o
   1   8  13          0.24          0.16         1.83 o
   2   8  13          6.12         13.51         3.44 o
   3   8  13         11.76          5.43         3.20 o
   4   8  13         36.56         44.45         5.58 o
   5   8  13          2.42         14.04         2.55 o
   6   8  13         17.70         24.43         3.08 o
   7   8  13         22.34         21.53         2.90 o
   0   9  13          0.41         -1.59         3.09 o
   1   9  13          1.47          3.44         1.76 o
   2   9  13          1.56          3.77         2.04 o
   3   9  13          0.18          2.51         1.79 o
   4   9  13          0.05         -0.44         1.70 o
   5   9  13          0.46          2.68         1.88 o
   1  10  13          2.34          0.81         1.79 o
   2  10  13          0.14          1.71         1.76 o
   3  10  13          1.16          0.33         1.73 o
   1   0  14        118.33         45.82         7.91 o
   2   0  14         36.15         46.12         7.52 o
   4   0  14          0.70         15.33         4.42 o
   5   0  14          1.12         25.36         4.57 o
   6   0  14         16.09         28.25         7.53 o
   7   0  14         12.55         26.13         4.41 o
   1   1  14          1.04          2.62         1.99 o
   2   1  14          0.23          3.33         2.02 o
   3   1  14          0.62          0.54         1.58 o
   4   1  14          0.75          4.90         2.57 o
   5   1  14          1.99          2.86         1.74 o
   6   1  14          0.40         -0.46         1.74 o
   7   1  14          1.36          1.58         1.79 o
   1   2  14         21.83         10.45         2.92 o
   2   2  14          0.09          2.52         3.62 o
   3   2  14          0.48          1.84         1.75 o
   4   2  14          0.03          2.64         1.75 o
   5   2  14          0.45          1.78         1.81 o
   6   2  14          1.89          1.11         1.78 o
   7   2  14          4.84          0.67         2.29 o
   1   3  14          0.00          2.19         1.95 o
   2   3  14          3.83          4.83         2.26 o
   3   3  14          7.55          6.62         1.90 o
   4   3  14          8.15          4.30         1.83 o
   5   3  14          5.31          3.11         1.76 o
   6   3  14          0.13         -0.35         1.52 o
   1   4  14          0.16          3.91         2.31 o
   2   4  14          3.05          1.26         2.19 o
   3   4  14          0.11          0.51         1.95 o
   4   4  14          0.53         -0.34         1.62 o
   5   4  14          0.04          0.43         1.61 o
   6   4  14          0.14          0.09         1.68 o
   1   5  14          5.57          4.94         3.80 o
   2   5  14          3.90          4.72         2.55 o
   3   5  14          2.02          2.47         2.09 o
   4   5  14          0.03          3.81         1.85 o
   5   5  14          0.32          4.30         2.52 o
   1   6  14          4.37          4.14         2.47 o
   2   6  14          0.11          2.45         2.32 o
   3   6  14          0.02          1.17         2.43 o
   4   6  14          0.10          2.87         2.07 o
   1   7  14          0.49          0.35         2.41 o
   2   7  14          0.23          1.96         2.29 o
                                                
