# Supplementary material for: Improving data quality for three-dimensional electron diffraction by a post-column energy filter and a new crystal tracking method
Source: J Appl Crystallogr. 2022 Nov 29;55(Pt 6):1583–91. doi: 10.1107/S1600576722009633 (PMC9721325; doi:10.1107/S1600576722009633)
Supplement: Supplementary file 4 [file j-55-01583-sup4.zip › nb5321ZSM-5_unfiltered_noEXTI_crystal1sup53.hkl]

#
# h,k,l, Fc-squared, Fo-squared, sigma(Fo-squared), status flag
#
data_ZSM-5_unfiltered_noEXTI
_shelx_title ' '
_shelx_refln_list_code          4
_shelx_F_calc_maximum      261.12
_exptl_crystal_F_000       939.25
_reflns_d_resolution_high  0.9008

loop_
 _space_group_symop_operation_xyz
 'x, y, z'
 '-x, -y, -z'
 '-x+1/2, -y, z+1/2'
 'x+1/2, y, -z+1/2'
 '-x, y+1/2, -z'
 'x, -y+1/2, z'
 'x+1/2, -y+1/2, -z+1/2'
 '-x+1/2, y+1/2, z+1/2'

_cell_length_a    20.0220
_cell_length_b    19.8990
_cell_length_c    13.3830
_cell_angle_alpha  90.000
_cell_angle_beta   90.000
_cell_angle_gamma  90.000

_shelx_F_squared_multiplier     1.000

loop_
 _refln_index_h
 _refln_index_k
 _refln_index_l
 _refln_F_squared_calc
 _refln_F_squared_meas
 _refln_F_squared_sigma
 _refln_observed_status
   2   0   0      23730.98       1189.43       126.15 o
   4   0   0       6454.34       1122.34       119.99 o
   6   0   0      10912.21       2082.23       221.64 o
  12   0   0         23.69        770.63       123.32 o
   2   1   0        477.78         84.22        14.95 o
   4   1   0        551.19        133.71        24.46 o
   6   1   0        320.45        319.07        58.45 o
   8   1   0         29.67        163.72        26.21 o
  10   1   0        127.07        153.22        43.24 o
   0   2   0      27104.93        237.90        50.18 o
   2   2   0        266.63        205.83        30.09 o
   4   2   0        160.00        250.16        33.03 o
   6   2   0        162.63        289.12        41.56 o
   8   2   0       1075.22        554.49       144.52 o
  10   2   0        776.98        621.89        80.74 o
  12   2   0         84.06        131.88        63.18 o
  14   2   0          3.73        176.34        46.06 o
   2   3   0        932.83        126.99        14.73 o
   4   3   0       3641.71        337.04        68.12 o
   6   3   0       1784.13        254.74        39.82 o
   8   3   0        414.39        319.07        39.41 o
  10   3   0        189.91        303.20        67.10 o
  14   3   0        489.27        483.16        87.35 o
   0   4   0       8833.27        168.39        25.56 o
   2   4   0        194.55        106.89        13.93 o
   4   4   0         28.66         88.17        13.67 o
   6   4   0         76.76        161.54        18.51 o
   8   4   0          9.44        141.13        28.31 o
  10   4   0        221.61        226.31        27.52 o
  14   4   0          4.70         27.45        37.44 o
   2   5   0       1389.06        102.88        15.03 o
   4   5   0        494.88        235.05        45.99 o
   6   5   0        627.73        218.32        28.85 o
   8   5   0         67.03        139.93        25.91 o
  10   5   0         26.08        216.81        71.27 o
  12   5   0         32.30        247.21        42.48 o
  14   5   0        674.05        312.96        68.52 o
   0   6   0       9804.40        274.88        38.52 o
   2   6   0        147.35        118.43        16.48 o
   4   6   0         52.70         90.49        15.79 o
   6   6   0        113.50        158.51        20.01 o
   8   6   0        140.55        243.63        26.82 o
  10   6   0        355.92        174.01        40.78 o
  12   6   0        175.45        144.81        35.09 o
  14   6   0        104.10         59.66        42.79 o
  16   6   0        254.62        226.02        60.86 o
   2   7   0         84.22        102.93        17.01 o
   4   7   0       1191.47        178.10        22.89 o
   6   7   0         41.96        135.93        21.21 o
   8   7   0         36.56        170.56        26.58 o
  10   7   0         94.01         32.95        18.59 o
  12   7   0        934.37        178.49        37.03 o
  14   7   0        188.24        198.41        40.97 o
  16   7   0         43.35        122.46        47.44 o
   0   8   0       6873.35        747.46       100.17 o
   2   8   0        591.92        207.37        24.30 o
   4   8   0        188.38        124.08        20.20 o
   6   8   0        170.88        188.23        24.39 o
   8   8   0       1052.42        289.22        49.19 o
  10   8   0         97.59        193.18        36.22 o
  12   8   0        100.61        132.34        39.61 o
  14   8   0         27.95        100.97        34.38 o
  16   8   0        138.28        157.53        54.19 o
   2   9   0         46.55        105.95        21.10 o
   4   9   0         99.92        139.40        22.72 o
   6   9   0        128.89        111.14        20.40 o
   8   9   0         61.57         77.38        24.15 o
  10   9   0         95.61         84.60        27.00 o
  12   9   0         27.00         66.40        29.42 o
  14   9   0         10.63         77.13        41.04 o
  16   9   0         55.92         28.16        40.73 o
   0  10   0      23836.95        840.69       101.16 o
   2  10   0        325.67        200.81        28.03 o
   4  10   0        129.13        159.51        25.58 o
   6  10   0        175.03        148.46        23.07 o
   8  10   0        138.80        170.48        26.06 o
  10  10   0        849.38        193.00        36.45 o
  12  10   0         55.22        138.66        35.07 o
  14  10   0         21.46        103.77        37.65 o
  16  10   0        608.10        301.29        73.82 o
  18  10   0         43.38        130.22        57.34 o
   2  11   0        123.61        138.82        26.23 o
   4  11   0        145.20        132.51        22.87 o
   6  11   0         43.63         76.85        19.58 o
   8  11   0         79.78         72.85        18.87 o
  10  11   0         28.07         80.08        27.69 o
  12  11   0         58.62         94.69        32.22 o
  14  11   0         69.43         65.74        34.00 o
  16  11   0         24.43        179.07        96.28 o
  18  11   0         12.65         42.21        45.46 o
   0  12   0        127.83        170.99        49.18 o
   2  12   0        114.88        133.39        25.22 o
   4  12   0        151.64         75.33        25.32 o
   6  12   0         55.55         65.04        19.91 o
   8  12   0        517.94        121.38        29.22 o
  10  12   0         47.39        124.86        31.51 o
  12  12   0        174.09         68.09        43.36 o
  14  12   0          4.54         74.72        69.52 o
  16  12   0         78.41        101.58        40.97 o
  18  12   0         41.40         56.64        49.02 o
   2  13   0        127.94        110.93        23.87 o
   4  13   0       2789.03        180.35        26.04 o
   6  13   0        300.76        123.48        25.17 o
   8  13   0        293.85         72.10        28.38 o
  10  13   0        128.18        125.48        32.54 o
  12  13   0       2655.02        129.55        37.81 o
  14  13   0        800.75        127.71        42.63 o
  16  13   0        144.08         93.01        41.03 o
   0  14   0        105.11         85.33        36.76 o
   2  14   0         33.17         76.62        23.44 o
   4  14   0         32.58         58.09        21.31 o
   6  14   0         55.27         68.16        23.32 o
   8  14   0        101.54         82.10        30.51 o
  10  14   0          0.22         97.51        32.13 o
  12  14   0         51.20         64.92        34.33 o
  14  14   0          2.00         94.13        39.44 o
  16  14   0          6.95         59.01        39.56 o
   2  15   0         86.01         76.86        25.52 o
   4  15   0        232.47        181.06        32.30 o
   6  15   0        114.14        101.15        27.58 o
   8  15   0          8.78         95.70        33.49 o
  10  15   0         44.55         65.55        33.65 o
  12  15   0          0.08        124.80        40.77 o
  14  15   0         17.07         90.83        40.83 o
  16  15   0          0.09         15.73        41.62 o
   0  16   0       1814.97        391.71        68.09 o
   2  16   0        133.63        108.78        29.06 o
   4  16   0         38.80         63.25        27.97 o
   6  16   0         62.89        125.00        45.42 o
   8  16   0        193.10        115.45        48.78 o
  10  16   0        226.40        167.84        58.24 o
  12  16   0         70.59         77.25        39.23 o
  14  16   0         42.86         57.38        46.88 o
   2  17   0         81.01         71.15        27.51 o
   4  17   0        113.06         65.75        29.88 o
   6  17   0         52.88         48.02        35.00 o
   8  17   0         58.03         41.58        34.64 o
  10  17   0          6.33         39.19        37.01 o
  12  17   0         60.83         77.25        40.86 o
  14  17   0          2.23          6.27        57.48 o
   0  18   0        407.11        164.40        51.62 o
   2  18   0         37.85        123.96        32.80 o
   4  18   0         19.85         74.37        31.36 o
   6  18   0         22.32         66.36        37.48 o
   8  18   0         36.86        130.88        42.75 o
  10  18   0         61.06        127.33        44.21 o
  12  18   0          4.56         64.58        58.10 o
   2  19   0         30.84         81.93        33.71 o
   4  19   0         20.99         85.77        33.75 o
   6  19   0         45.01         92.08        38.39 o
   8  19   0          0.02         -8.11        36.20 o
  10  19   0          0.09         47.81        54.66 o
   0  20   0         88.20        128.06        49.65 o
   2  20   0         10.72         39.15        30.57 o
   4  20   0         12.61         55.26        38.30 o
   6  20   0          4.41         52.95        37.92 o
   8  20   0         34.29         33.67        54.73 o
   2  21   0          0.01         39.40        30.05 o
   4  21   0         12.93         48.90        37.92 o
   6  21   0         44.83         24.16        51.16 o
   0  22   0         12.93         32.50        68.54 o
   2   0   1        154.64        221.73        36.70 o
   3   0   1      11050.79       2082.62       220.15 o
   4   0   1        105.29        108.46        20.80 o
   5   0   1      68182.42      12034.78      1259.75 o
   6   0   1       1344.62       1177.38       109.21 o
   7   0   1        477.97        665.91        73.83 o
   8   0   1        157.46         76.04        10.87 o
   9   0   1         60.60         55.18         9.99 o
  10   0   1         43.51         40.35         9.33 o
  11   0   1        570.66        380.04        31.56 o
  12   0   1        293.90        261.44        33.12 o
  13   0   1        699.73        550.07       126.14 o
   0   1   1      16646.30       1670.01       177.01 o
   1   1   1       3342.53        973.42        73.82 o
   2   1   1          7.47        306.20        33.91 o
   3   1   1         11.67        162.44        31.31 o
   4   1   1         92.28        289.08        31.64 o
   5   1   1        142.95        171.04        24.15 o
   6   1   1         78.67        100.43        13.12 o
   7   1   1         83.38        176.45        20.00 o
   8   1   1        682.42        721.17        45.77 o
   9   1   1         85.96         75.74        10.95 o
  10   1   1        194.99        378.14        21.84 o
  11   1   1         60.12         75.24         9.70 o
  12   1   1         83.91         91.27        16.41 o
  13   1   1         78.26         66.09        20.83 o
   1   2   1        363.07       1141.10        61.22 o
   2   2   1         30.93         37.96         7.77 o
   3   2   1        568.35       1018.58       105.89 o
   4   2   1       3985.86       2451.68       149.57 o
   5   2   1       1231.63       1373.03        83.93 o
   6   2   1        119.95        225.17        21.71 o
   7   2   1         34.33         45.76        11.59 o
   8   2   1         56.96        100.22        14.18 o
   9   2   1         54.79         21.03         6.37 o
  10   2   1         70.38         91.35        14.78 o
  11   2   1         30.10         43.84         8.49 o
  12   2   1        246.58        237.23        24.89 o
  13   2   1        173.70        295.52        39.88 o
  14   2   1        105.14         62.84        23.93 o
   0   3   1       5099.52        635.22        83.04 o
   1   3   1       3670.41       1215.68        75.41 o
   2   3   1         48.01         78.57        12.17 o
   3   3   1        504.69        742.36        54.58 o
   4   3   1        224.34        202.23        15.81 o
   5   3   1        106.08        152.19        12.77 o
   6   3   1         44.60         63.82         8.15 o
   7   3   1       1322.14       1023.38        63.93 o
   8   3   1         61.11        108.55        13.67 o
   9   3   1        259.17        403.65        26.79 o
  10   3   1        190.11        161.30        31.87 o
  11   3   1       1408.95        987.12        76.80 o
  12   3   1        272.72        203.33        21.84 o
  13   3   1        241.80        140.59        43.38 o
  14   3   1         49.54         28.49        39.42 o
   1   4   1        341.34        344.42        21.27 o
   2   4   1          9.01        480.95        83.30 o
   3   4   1         33.05         93.01         9.36 o
   4   4   1          0.24         83.78         9.86 o
   5   4   1        291.89        599.05        49.57 o
   6   4   1         23.96         44.07        10.64 o
   7   4   1         34.81         35.64         7.57 o
   8   4   1         47.25         76.39        15.87 o
   9   4   1         22.32         17.55         7.44 o
  10   4   1         21.59         14.35         6.56 o
  11   4   1         19.10         26.07         8.81 o
  12   4   1         30.64        385.74        44.91 o
  13   4   1          7.82         39.09        18.51 o
  14   4   1         46.85         -8.22        35.61 o
  15   4   1         25.08         26.06        19.14 o
   0   5   1      54563.07       7113.91       527.33 o
   1   5   1      11679.32       4754.52       250.31 o
   2   5   1          5.88        145.51        24.64 o
   3   5   1        285.61        337.28        21.02 o
   4   5   1        348.28        699.22        45.42 o
   5   5   1         29.54         19.63         6.88 o
   6   5   1        393.02        428.55        30.27 o
   7   5   1         72.42        218.68        14.31 o
   8   5   1        150.57        249.25        15.58 o
   9   5   1        188.37        228.11        17.42 o
  10   5   1       1031.52       1267.44        83.62 o
  11   5   1        404.74        658.00        54.00 o
  12   5   1        383.45        267.11        27.02 o
  13   5   1        224.36        261.16        26.93 o
  14   5   1         10.51          0.16        19.20 o
  15   5   1         55.50         71.12        25.68 o
   1   6   1        188.59        238.42        17.28 o
   2   6   1         14.85         47.43         9.23 o
   3   6   1        125.84        124.17        12.75 o
   4   6   1         36.39         91.92        17.54 o
   5   6   1        391.43        569.05        32.59 o
   6   6   1         15.35         27.11         6.92 o
   7   6   1         75.64         38.52         7.40 o
   8   6   1         17.12          7.65         6.01 o
   9   6   1         30.76         17.05         6.86 o
  10   6   1         19.68         11.43         6.70 o
  11   6   1         29.29         29.84        14.65 o
  12   6   1        115.25         77.42        16.08 o
  13   6   1         17.55         31.99        14.42 o
  14   6   1          3.08         14.27        19.73 o
  15   6   1          5.99         39.33        22.55 o
  16   6   1          0.32         32.19        22.07 o
   0   7   1       1334.92       1239.69        96.89 o
   1   7   1        134.82         85.22        10.90 o
   2   7   1         15.19         21.24         8.43 o
   3   7   1          7.07        422.69        50.71 o
   4   7   1         69.12         38.72         8.40 o
   5   7   1         59.89         82.37        12.00 o
   6   7   1          4.95         15.41         6.82 o
   7   7   1        303.49        323.04        27.67 o
   8   7   1        155.28        226.62        27.96 o
   9   7   1         96.69        241.62        27.00 o
  10   7   1         16.14         33.39         8.66 o
  11   7   1         19.09         46.74        12.72 o
  12   7   1         39.93         16.96        13.01 o
  13   7   1        106.92        214.92        45.65 o
  14   7   1          6.68          3.94        13.79 o
  15   7   1         20.57         35.55        20.17 o
  16   7   1        156.88        181.50        36.27 o
   1   8   1        267.90        343.34        21.97 o
   2   8   1         12.25         28.30         8.43 o
   3   8   1        217.50        203.20        15.31 o
   4   8   1       1073.31       1027.71        56.54 o
   5   8   1        156.51        200.15        14.77 o
   6   8   1         11.42         20.49         7.34 o
   7   8   1        349.83        393.61        23.66 o
   8   8   1         25.65         32.42         8.06 o
   9   8   1          3.26         25.97         8.53 o
  10   8   1         49.27         48.24        12.93 o
  11   8   1         23.59         23.63        12.81 o
  12   8   1        527.59        531.42        46.07 o
  13   8   1        411.76        377.63        36.49 o
  14   8   1          6.80         28.04        15.70 o
  15   8   1        312.85        415.19        56.79 o
  16   8   1        102.62        138.77        30.66 o
  17   8   1         11.59        -18.88        18.88 o
   0   9   1        200.60        113.44        18.64 o
   1   9   1        381.63        168.03        14.29 o
   2   9   1          7.87          5.63         7.95 o
   3   9   1        106.60         83.54        11.80 o
   4   9   1         12.06          5.98         7.45 o
   5   9   1         23.20         49.89         8.57 o
   6   9   1         15.12         12.97         7.37 o
   7   9   1         88.08         81.70        11.59 o
   8   9   1         73.75        123.72        13.15 o
   9   9   1         64.46         93.51        15.58 o
  10   9   1          0.00         15.37        11.84 o
  11   9   1         77.33         51.89        14.18 o
  12   9   1          2.92          9.32        13.57 o
  13   9   1         60.41         36.32        17.90 o
  14   9   1          0.76          9.96        15.36 o
  15   9   1         11.98          9.36        15.24 o
  16   9   1          7.91          8.94        19.46 o
  17   9   1          7.38          3.79        19.66 o
   1  10   1        550.92        563.21        34.30 o
   2  10   1         38.17         21.65         9.57 o
   3  10   1        179.94        228.31        17.35 o
   4  10   1         43.01         41.58        11.99 o
   5  10   1        825.73       1564.81        85.15 o
   6  10   1          1.98          8.34         8.88 o
   7  10   1         15.32         29.13        10.31 o
   8  10   1         48.97         68.32        11.70 o
   9  10   1          7.72         23.64        12.29 o
  10  10   1         11.01         -2.19        12.26 o
  11  10   1         20.17         76.84        15.54 o
  12  10   1         24.82         17.00        13.91 o
  13  10   1         34.87         18.03        15.56 o
  14  10   1         30.14         11.52        16.33 o
  15  10   1        153.67         61.70        19.04 o
  16  10   1        160.94         89.32        29.92 o
  17  10   1         25.81         25.00        58.23 o
  18  10   1          2.77         14.25        21.50 o
   0  11   1        898.23        613.76        53.63 o
   1  11   1          5.36         34.03        11.20 o
   2  11   1          5.33          9.91         9.69 o
   3  11   1        118.44        401.16        27.70 o
   4  11   1          6.79         11.12         9.20 o
   5  11   1         20.05        187.84        21.27 o
   6  11   1         38.38         30.26        10.97 o
   7  11   1          3.92         22.42        10.66 o
   8  11   1          9.30         30.77        11.06 o
   9  11   1        106.14         51.73        14.85 o
  10  11   1         13.43         34.53        14.41 o
  11  11   1         27.14         12.90        14.04 o
  12  11   1         14.03         -1.52        15.75 o
  13  11   1         30.26        144.96        30.40 o
  14  11   1         14.99         23.15        18.07 o
  15  11   1          5.16         27.17        18.03 o
  16  11   1         69.82         77.90        54.34 o
  17  11   1         16.88         36.17        24.56 o
  18  11   1         10.81          1.37        22.89 o
   1  12   1         82.18         42.01        12.07 o
   2  12   1         34.98         58.30        13.21 o
   3  12   1        108.22        137.20        17.07 o
   4  12   1       1290.38       1400.97        78.14 o
   5  12   1        162.49        156.42        22.30 o
   6  12   1         58.65        100.87        15.41 o
   7  12   1         89.97        106.42        15.16 o
   8  12   1         19.63         87.10        20.88 o
   9  12   1         31.40         22.18        14.76 o
  10  12   1         42.26         54.61        17.34 o
  11  12   1         35.97         49.08        18.77 o
  12  12   1        300.33        425.91        43.47 o
  13  12   1        187.29        227.86        31.45 o
  14  12   1         11.75         44.65        20.55 o
  15  12   1          3.25         10.92        18.94 o
  16  12   1         14.86         23.72        19.90 o
  17  12   1          2.98         14.80        24.61 o
  18  12   1         25.46         30.93        28.97 o
   0  13   1         63.03        289.52        46.60 o
   1  13   1        382.46        360.92        27.30 o
   2  13   1          9.35         40.58        13.80 o
   3  13   1         81.64        214.28        19.85 o
   4  13   1         57.62         57.29        12.75 o
   5  13   1         61.14         76.75        15.48 o
   6  13   1          8.92         14.06        13.84 o
   7  13   1        749.40        771.94        52.92 o
   8  13   1          0.09         78.73        23.33 o
   9  13   1        368.22        416.54        41.04 o
  10  13   1         36.53         28.25        19.49 o
  11  13   1        626.04        658.23        59.19 o
  12  13   1         86.21         79.31        23.93 o
  13  13   1         50.33         91.75        24.09 o
  14  13   1         62.46         24.04        20.86 o
  15  13   1          2.73         22.70        20.72 o
  16  13   1         30.21         38.74        22.02 o
  17  13   1        305.47        253.65        35.98 o
   1  14   1         15.01         11.76        13.40 o
   2  14   1          4.93         10.37        12.48 o
   3  14   1          0.02         21.88        12.09 o
   4  14   1         55.06         27.99        11.59 o
   5  14   1         33.51         19.83        13.81 o
   6  14   1         12.07         13.51        13.63 o
   7  14   1          0.24         20.18        17.77 o
   8  14   1          9.32          0.82        17.62 o
   9  14   1         14.21         28.80        19.41 o
  10  14   1          4.38         13.92        18.65 o
  11  14   1          2.64         -7.28        18.72 o
  12  14   1         17.04          7.25        19.00 o
  13  14   1          2.67         33.62        29.60 o
  14  14   1          3.08         -4.95        20.33 o
  15  14   1          1.07         44.27        21.82 o
  16  14   1         15.98         13.68        21.63 o
  17  14   1          0.44          8.32        23.07 o
   0  15   1         11.72         33.27        22.10 o
   1  15   1          6.36         27.35        14.74 o
   2  15   1          3.69         28.10        14.23 o
   3  15   1         61.66         71.71        16.15 o
   4  15   1          7.80         -1.75        15.62 o
   5  15   1          1.60         27.61        17.12 o
   6  15   1         11.75         -0.62        15.21 o
   7  15   1         62.90         45.89        22.20 o
   8  15   1        521.51        795.94        70.09 o
   9  15   1          0.45         28.19        20.57 o
  10  15   1          6.60         29.12        19.46 o
  11  15   1          7.23         18.04        19.53 o
  12  15   1          0.09         22.75        21.20 o
  13  15   1          3.24         29.65        20.92 o
  14  15   1          7.23         42.69        21.83 o
  15  15   1          9.37         -8.17        20.21 o
  16  15   1          0.90          9.71        22.62 o
   1  16   1         62.79        171.50        23.04 o
   2  16   1         28.94         16.04        15.55 o
   3  16   1         73.62        178.17        23.20 o
   4  16   1        435.63        418.08        39.45 o
   5  16   1        816.88       1806.64       118.68 o
   6  16   1        103.47        163.09        31.76 o
   7  16   1        112.70        121.02        26.62 o
   8  16   1         20.46         35.00        22.33 o
   9  16   1          3.35          8.95        19.97 o
  10  16   1          1.07         19.13        20.69 o
  11  16   1          3.38          7.46        19.64 o
  12  16   1         54.82         40.79        22.93 o
  13  16   1          1.42         -1.89        21.08 o
  14  16   1         74.16         38.26        24.28 o
  15  16   1          2.51         28.18        23.53 o
   0  17   1         12.25         19.11        23.99 o
   1  17   1        212.12        113.56        21.28 o
   2  17   1          3.05         14.83        16.12 o
   3  17   1         21.65         22.00        19.25 o
   4  17   1          6.53         18.55        19.15 o
   5  17   1          1.60         11.51        20.28 o
   6  17   1          0.32         -2.58        21.94 o
   7  17   1         22.68         16.84        22.26 o
   8  17   1         29.59          1.01        18.88 o
   9  17   1         45.36         -4.19        19.42 o
  10  17   1          3.18          4.12        20.31 o
  11  17   1         14.54         20.98        20.46 o
  12  17   1          3.24         18.89        21.79 o
  13  17   1          4.34         12.43        21.57 o
  14  17   1          0.50          6.35        31.21 o
   1  18   1         17.04         29.03        17.43 o
   2  18   1          4.99         12.62        15.97 o
   3  18   1          1.01         11.21        18.52 o
   4  18   1        268.02        228.29        28.89 o
   5  18   1         73.40        123.69        28.17 o
   6  18   1         30.43          8.10        20.91 o
   7  18   1         26.72         15.49        20.56 o
   8  18   1          9.19          5.48        20.37 o
   9  18   1          1.92         15.68        20.51 o
  10  18   1         10.07          0.72        19.66 o
  11  18   1         13.24          4.92        21.57 o
  12  18   1        106.22         78.25        38.52 o
   0  19   1          5.84         -5.23        22.65 o
   1  19   1         31.37         20.11        16.10 o
   2  19   1          0.26         21.26        17.54 o
   3  19   1         35.90         -1.99        17.07 o
   4  19   1          0.51          5.52        17.24 o
   5  19   1          0.20        -19.63        19.91 o
   6  19   1          1.90          2.87        20.19 o
   7  19   1          7.74          2.74        19.71 o
   8  19   1         12.86          5.73        19.96 o
   9  19   1         12.75         11.95        21.27 o
  10  19   1          0.07         -8.49        30.57 o
  11  19   1          6.16         25.48        34.45 o
   1  20   1          6.19          5.81        14.87 o
   2  20   1         10.25         -1.10        16.32 o
   3  20   1          0.13          2.00        16.21 o
   4  20   1         29.37         24.08        21.45 o
   5  20   1         66.07         65.34        24.39 o
   6  20   1          7.72         13.51        20.75 o
   7  20   1         20.24         53.69        31.15 o
   8  20   1          0.80         -8.65        39.31 o
   9  20   1          1.64         10.97        31.54 o
   0  21   1         51.64         65.50        25.27 o
   1  21   1         23.10         23.00        18.18 o
   2  21   1          3.05          6.94        16.43 o
   3  21   1          6.82         -1.19        15.25 o
   4  21   1          2.64          6.50        20.03 o
   5  21   1          1.72        -11.59        24.68 o
   6  21   1          0.01         -8.82        27.85 o
   3   0   2         21.66         82.44        42.39 o
   4   0   2          0.87        612.75        96.67 o
   5   0   2         32.54        153.65        19.96 o
   7   0   2        368.05        455.70        50.40 o
   8   0   2        520.37       2112.65       224.28 o
   9   0   2        576.70        419.70        48.32 o
  10   0   2        228.77       7214.66       760.17 o
  11   0   2        755.89        828.94        97.39 o
  12   0   2       2416.08       2774.44       406.52 o
  13   0   2          0.98         53.86        20.87 o
   1   1   2        361.51        833.74        90.37 o
   2   1   2        311.51        545.47        60.67 o
   3   1   2       2418.51       1761.53       187.30 o
   4   1   2        248.30        419.09        47.13 o
   5   1   2       1375.39       1588.43       381.82 o
   6   1   2        422.90        513.98       100.97 o
   7   1   2        357.50        286.73        35.74 o
   8   1   2         58.63         56.70        11.36 o
   9   1   2          4.36         37.93        13.60 o
  10   1   2        127.70         58.17        10.99 o
  11   1   2         57.37         66.95        10.46 o
  12   1   2        198.97        154.95        25.26 o
  13   1   2        655.75        564.57        53.51 o
  14   1   2         30.26         68.67        21.09 o
   0   2   2       4264.71       1522.91       162.48 o
   1   2   2        761.33        266.04        56.47 o
   2   2   2          4.31        237.02        20.80 o
   3   2   2        115.80        114.57        13.05 o
   4   2   2         13.10         46.13         9.09 o
   5   2   2        194.73        431.83        45.78 o
   6   2   2        174.98         98.31        14.77 o
   7   2   2        113.96        160.44        25.64 o
   8   2   2         55.25         63.52        16.79 o
   9   2   2        325.14        383.44        40.70 o
  10   2   2         33.82         54.78         9.08 o
  11   2   2         46.62         39.22         9.78 o
  12   2   2         83.88         88.71        14.02 o
  13   2   2         36.97         68.55        19.86 o
  14   2   2          5.85         24.54        17.69 o
   1   3   2         67.56        432.51        50.99 o
   2   3   2        940.53       1057.51        66.88 o
   3   3   2       1248.68       1394.04        95.66 o
   4   3   2       5347.23       4043.04       245.73 o
   5   3   2        353.63        680.52        81.95 o
   6   3   2       3684.56       2794.61       182.67 o
   7   3   2        521.80        600.00        39.03 o
   8   3   2         46.18         77.38        13.89 o
   9   3   2         32.14         51.52        13.12 o
  10   3   2         35.17         50.02        20.04 o
  11   3   2         24.10         63.77        13.04 o
  12   3   2          1.19        111.81        22.81 o
  13   3   2        933.82       1008.62       120.31 o
  14   3   2         31.61         47.44        40.97 o
   0   4   2         42.42        256.58        45.24 o
   1   4   2          0.38        553.66        32.20 o
   2   4   2        122.74         74.58        10.09 o
   3   4   2          0.64         89.62        21.32 o
   4   4   2          0.43          9.91         7.66 o
   5   4   2         18.06         57.96        13.11 o
   6   4   2         44.79         39.61         7.99 o
   7   4   2         49.86         63.74        17.48 o
   8   4   2        181.63        194.50        18.00 o
   9   4   2         16.39         32.50        11.37 o
  10   4   2         88.37         83.27        12.13 o
  11   4   2         26.60         27.76         8.93 o
  12   4   2          6.19         12.93        12.28 o
  14   4   2          6.09         15.95        20.93 o
  15   4   2         53.79         46.78        23.02 o
   1   5   2       1336.56       1571.30        84.77 o
   2   5   2       1308.07       1257.25        68.93 o
   3   5   2       7270.44       4486.53       235.55 o
   4   5   2        587.86        482.25        41.02 o
   5   5   2       4471.70       4182.45       221.16 o
   6   5   2       1751.54       2004.29       114.50 o
   7   5   2        300.69        555.21        37.06 o
   8   5   2         89.26        153.20        13.92 o
   9   5   2         12.09         58.36         9.73 o
  10   5   2         10.85         26.04         8.12 o
  11   5   2         37.10         55.58        14.10 o
  12   5   2        373.88        296.77        49.10 o
  13   5   2       3099.73       2452.92       222.92 o
  14   5   2        458.23        370.59        53.87 o
  15   5   2         52.14         61.94        24.50 o
   0   6   2       1177.18        406.59        36.42 o
   1   6   2         28.33        156.50        14.73 o
   2   6   2         27.51        128.52        12.89 o
   3   6   2         29.48         74.19        16.90 o
   4   6   2         11.87         34.46         8.70 o
   5   6   2        107.48        111.34        27.20 o
   6   6   2          5.92         29.64         8.32 o
   7   6   2          7.54         84.12        12.18 o
   8   6   2          9.27         34.00         8.92 o
   9   6   2         24.53         24.98         8.73 o
  10   6   2         21.02         16.60         8.80 o
  11   6   2         26.24         21.94        12.63 o
  12   6   2         30.58         28.82        13.90 o
  13   6   2         65.68        161.14        21.35 o
  14   6   2         42.58         50.68        24.30 o
  15   6   2         46.18         40.74        21.83 o
  16   6   2         50.92         66.06        31.65 o
   1   7   2         51.24        136.16        15.95 o
   2   7   2        107.48         95.38        11.71 o
   3   7   2        307.74        298.42        30.46 o
   4   7   2       1505.96       1407.81        87.61 o
   5   7   2         73.05        228.48        17.23 o
   6   7   2        236.00        253.97        17.38 o
   7   7   2         19.08         35.42         7.97 o
   8   7   2         29.85         36.36        10.92 o
   9   7   2         12.75         47.82        10.82 o
  10   7   2          1.83         46.65        13.34 o
  11   7   2         29.10         28.87        12.76 o
  12   7   2         86.72         96.65        20.30 o
  13   7   2         31.32        129.90        20.47 o
  14   7   2          0.15         29.96        15.25 o
  15   7   2         65.58         32.96        22.33 o
  16   7   2         10.80         10.23        19.94 o
   0   8   2        183.99        538.60       120.67 o
   1   8   2        118.88        342.28        24.50 o
   2   8   2        633.40        391.87        32.22 o
   3   8   2         15.68         23.37         8.99 o
   4   8   2        108.94         97.96        11.23 o
   5   8   2        147.30         86.97        15.37 o
   6   8   2         24.57         47.60        11.21 o
   7   8   2        123.97        314.77        38.50 o
   8   8   2        102.20         98.31        19.23 o
   9   8   2          0.09        109.02        14.34 o
  10   8   2         34.39         68.84        22.99 o
  11   8   2         94.40        143.23        26.18 o
  12   8   2        466.27        388.62        36.29 o
  13   8   2        195.20        166.67        25.24 o
  14   8   2         95.02        111.00        25.65 o
  15   8   2         24.73         10.96        34.08 o
  16   8   2         13.73         86.85        33.16 o
  17   8   2        185.86         70.48        26.23 o
   1   9   2         43.84         54.81        14.78 o
   2   9   2         51.63         87.72        11.83 o
   3   9   2         48.80         47.87        10.26 o
   4   9   2         24.12         38.84         9.47 o
   5   9   2         41.67         47.28         9.10 o
   6   9   2          5.31         29.28         9.24 o
   7   9   2         16.08         26.74         9.83 o
   8   9   2         69.24         23.03         9.49 o
   9   9   2          4.87          9.33        11.46 o
  10   9   2          1.00         11.85        12.76 o
  11   9   2         26.99         25.76        21.20 o
  12   9   2          0.00         76.59        22.49 o
  13   9   2         16.07         11.73        14.55 o
  14   9   2         15.55         37.45        15.47 o
  15   9   2          3.83          0.03        14.95 o
  16   9   2         37.62         67.21        25.02 o
  17   9   2          2.85          5.85        19.66 o
   0  10   2        962.05       3362.83       489.34 o
   1  10   2          1.23        357.68        25.22 o
   2  10   2        309.10        363.62        48.84 o
   3  10   2          6.77         24.76         9.18 o
   4  10   2          8.99         32.47         8.88 o
   5  10   2          7.32         17.14         8.33 o
   6  10   2         12.75         50.28         9.45 o
   7  10   2         16.32         34.14        10.74 o
   8  10   2        142.77        218.08        19.05 o
   9  10   2         37.40         35.92        16.48 o
  10  10   2          9.69         16.86        12.98 o
  11  10   2          8.78         25.19        13.80 o
  12  10   2        354.60        328.60        33.15 o
  13  10   2          7.16         25.84        15.70 o
  14  10   2         27.00         52.87        18.56 o
  15  10   2          1.20         -0.52        17.03 o
  16  10   2        214.16        269.09        45.32 o
  17  10   2          1.29         29.71        34.73 o
  18  10   2          0.11         38.31        27.53 o
   1  11   2         18.70         34.01        10.98 o
   2  11   2          0.23         36.74        10.65 o
   3  11   2         94.25         79.58        12.02 o
   4  11   2         24.92         90.93        17.60 o
   5  11   2         63.96         65.86        11.79 o
   6  11   2         51.06         61.68        15.29 o
   7  11   2          6.98         33.25        13.71 o
   8  11   2         28.54         32.54        11.61 o
   9  11   2         18.16         27.53        13.29 o
  10  11   2         27.24         17.48        13.51 o
  11  11   2          0.08         -8.85        13.60 o
  12  11   2         36.12         21.51        17.84 o
  13  11   2         70.90         58.47        18.20 o
  14  11   2          0.05          8.12        16.72 o
  15  11   2         11.68         19.03        16.93 o
  16  11   2          2.90          9.68        17.56 o
  17  11   2          0.11         -2.30        22.33 o
  18  11   2         43.26         16.21        23.25 o
   0  12   2       1764.48       1692.08       143.58 o
   1  12   2        566.70        691.12        43.21 o
   2  12   2         56.65         66.85        14.13 o
   3  12   2         92.80         18.09        11.23 o
   4  12   2          5.92         16.53        10.40 o
   5  12   2         54.13         74.20        13.22 o
   6  12   2         31.73         64.62        17.89 o
   7  12   2         26.05         86.15        14.83 o
   8  12   2         28.26        128.16        20.60 o
   9  12   2        209.18        239.75        42.04 o
  10  12   2         81.43        159.01        25.25 o
  11  12   2         12.80          8.99        15.76 o
  12  12   2         14.64         43.80        18.31 o
  13  12   2         40.88         42.05        18.65 o
  14  12   2          5.08         11.54        17.49 o
  15  12   2          0.24          6.48        17.71 o
  16  12   2         17.46         30.01        18.95 o
  17  12   2         29.97        105.63        38.68 o
  18  12   2         16.84         -7.67        24.84 o
   1  13   2         21.07        116.67        17.84 o
   2  13   2        435.31        274.19        24.42 o
   3  13   2        134.44        215.24        31.94 o
   4  13   2       2905.06       2860.28       155.35 o
   5  13   2          0.11        943.54       119.96 o
   6  13   2       1324.57       1492.40        96.11 o
   7  13   2        113.69        151.70        20.34 o
   8  13   2          8.18         42.11        18.15 o
   9  13   2         42.27         41.01        16.67 o
  10  13   2         66.95         43.90        17.79 o
  11  13   2         19.07         20.36        18.24 o
  12  13   2         53.91         97.82        22.10 o
  13  13   2        288.06        340.10        38.29 o
  14  13   2          0.62          1.68        18.47 o
  15  13   2          6.50         19.41        18.96 o
  16  13   2         43.00         65.77        22.07 o
  17  13   2         84.99         28.66        21.79 o
   0  14   2        256.27        173.82        29.35 o
   1  14   2         17.90         26.16        15.29 o
   2  14   2         13.37         23.01        14.38 o
   3  14   2          2.86          4.15        12.86 o
   4  14   2          0.51         10.56        12.70 o
   5  14   2          5.49         78.33        17.30 o
   6  14   2          0.01          0.34        13.85 o
   7  14   2         20.29         39.32        17.43 o
   8  14   2        296.24        404.35        40.56 o
   9  14   2         19.38         35.13        18.35 o
  10  14   2         84.16         55.49        19.12 o
  11  14   2         15.13         20.67        17.55 o
  12  14   2         11.08          9.74        17.71 o
  13  14   2         17.23         15.86        18.23 o
  14  14   2          3.64         -1.02        18.47 o
  15  14   2          0.23         -6.10        18.91 o
  16  14   2         34.24         -2.39        19.95 o
   1  15   2          5.66         12.41        14.87 o
   2  15   2          1.53         29.21        14.78 o
   3  15   2          2.78         15.42        13.56 o
   4  15   2         34.19        101.93        19.13 o
   5  15   2         76.18         83.39        18.97 o
   6  15   2         31.03         21.31        14.50 o
   7  15   2         54.31         43.08        19.04 o
   8  15   2          0.62          3.05        17.72 o
   9  15   2          5.29          2.91        18.02 o
  10  15   2         28.25         19.15        18.50 o
  11  15   2          7.03         54.90        20.43 o
  12  15   2         14.45         24.99        20.26 o
  13  15   2          2.89         24.83        20.07 o
  14  15   2          0.26         57.33        28.20 o
  15  15   2          0.17         37.99        21.30 o
  16  15   2         84.91         54.74        34.18 o
   0  16   2        218.27        440.89        76.26 o
   1  16   2        678.33        745.03        50.58 o
   2  16   2         58.30         39.15        17.33 o
   3  16   2         68.67         37.41        15.53 o
   4  16   2          0.40         20.96        17.19 o
   5  16   2         15.40        120.21        34.73 o
   6  16   2         14.69         32.26        20.72 o
   7  16   2          0.04          1.57        18.56 o
   8  16   2        185.99        125.04        25.85 o
   9  16   2        336.97        281.41        35.87 o
  10  16   2         12.81         82.30        24.07 o
  11  16   2         12.48         30.09        21.10 o
  12  16   2         39.10         46.84        21.63 o
  13  16   2          1.35         14.25        21.03 o
  14  16   2          1.59         -3.29        19.44 o
  15  16   2          9.32         37.58        47.79 o
   1  17   2         10.11          9.83        16.76 o
   2  17   2         11.08         42.42        17.02 o
   3  17   2          8.80          5.53        17.42 o
   4  17   2         34.43         32.43        18.03 o
   5  17   2          5.49         13.86        16.61 o
   6  17   2         23.84         20.99        21.12 o
   7  17   2          7.33          1.68        19.25 o
   8  17   2          3.58         22.93        20.42 o
   9  17   2          3.21         -2.64        19.09 o
  10  17   2          1.85          5.70        18.87 o
  11  17   2          0.29         -3.18        18.70 o
  12  17   2          0.98         21.79        20.47 o
  13  17   2          0.13         21.87        25.14 o
   0  18   2         62.46         49.43        27.19 o
   1  18   2        125.47         97.28        20.79 o
   2  18   2         38.59         38.59        17.02 o
   3  18   2          2.30         13.29        17.76 o
   4  18   2          2.76         14.40        17.40 o
   5  18   2         15.05         -2.81        19.99 o
   6  18   2          1.11          7.96        19.63 o
   7  18   2         12.57          8.76        20.19 o
   8  18   2          0.04         44.01        23.08 o
   9  18   2        119.90         79.77        30.15 o
  10  18   2          0.04         -2.86        19.11 o
  11  18   2          0.72         65.47        33.48 o
  12  18   2         28.40         44.90        34.79 o
   1  19   2          0.49          3.69        15.80 o
   2  19   2          0.98         13.58        17.07 o
   3  19   2          0.45          6.53        16.58 o
   4  19   2          0.19          1.53        17.03 o
   5  19   2          1.29         -6.01        18.94 o
   6  19   2          3.58          0.39        18.47 o
   7  19   2          0.00         14.10        20.94 o
   8  19   2         28.58          6.49        21.22 o
   9  19   2          0.86         -7.69        30.13 o
  10  19   2          6.19         -6.61        30.81 o
   0  20   2          0.95         44.38        23.36 o
   1  20   2          4.04          2.92        15.05 o
   2  20   2          2.38          9.19        16.88 o
   3  20   2         18.73         20.77        16.45 o
   4  20   2          8.55          8.22        20.89 o
   5  20   2          6.31         -5.15        20.10 o
   6  20   2          5.98          9.46        19.20 o
   7  20   2          5.33         -4.45        28.21 o
   8  20   2        207.71        111.90        41.14 o
   1  21   2          1.84          7.32        18.03 o
   2  21   2          6.92          1.47        16.14 o
   3  21   2         12.48         12.53        16.72 o
   4  21   2         36.35         34.37        22.26 o
   5  21   2         39.18         31.75        29.12 o
   4   0   3       3239.82       4002.49       422.30 o
   5   0   3      11982.29       7076.05       746.12 o
   6   0   3       2207.51       1713.48       182.75 o
   7   0   3       4523.03       3899.33       411.29 o
   8   0   3        116.41        102.39        17.81 o
   9   0   3        106.59         79.58        17.67 o
  10   0   3        137.69        107.28        17.54 o
  11   0   3        532.75        437.01        50.28 o
  12   0   3        197.14        197.62        40.32 o
  13   0   3      15593.40      10592.88      1579.60 o
   1   1   3        656.85       1560.90       167.66 o
   2   1   3        209.25        287.51        36.12 o
   3   1   3         37.73        430.61        49.64 o
   4   1   3          4.37         45.73        25.78 o
   5   1   3         10.91        247.48        30.99 o
   6   1   3        115.67        151.38        24.61 o
   7   1   3         80.12        277.20        33.03 o
   8   1   3        243.57        187.11        20.61 o
   9   1   3          6.66         13.74         8.98 o
  10   1   3         14.81         74.63        15.62 o
  11   1   3         84.32        192.14        32.30 o
  12   1   3        115.91         85.86        19.50 o
  13   1   3         11.87        362.12        45.76 o
  14   1   3         57.99         29.13        22.96 o
   1   2   3        484.52        665.02        96.30 o
   2   2   3          4.52         50.59        10.81 o
   3   2   3       2420.95       1802.87       139.50 o
   4   2   3        721.73        544.58        60.38 o
   5   2   3       2301.90       2050.71       217.78 o
   6   2   3         14.46         39.44        41.48 o
   7   2   3         50.46         93.17        20.51 o
   8   2   3        106.56        112.59        22.01 o
   9   2   3         67.45         19.35        15.77 o
  10   2   3          1.92         47.02        20.81 o
  11   2   3         20.66         83.18        24.37 o
  12   2   3         66.44         98.68        14.67 o
  13   2   3        588.73        587.45       100.23 o
  14   2   3         57.99         48.14        21.34 o
   0   3   3       2933.84       3023.62       320.88 o
   1   3   3      15712.06       8230.03       611.43 o
   2   3   3        623.83        927.62        71.23 o
   3   3   3        507.32        482.41        38.83 o
   4   3   3          0.30         75.44        21.05 o
   5   3   3        196.26        122.22        13.98 o
   6   3   3         38.92        100.11        12.41 o
   7   3   3         48.19         63.63        14.28 o
   8   3   3       1084.43       1141.55       118.33 o
   9   3   3       2440.19       2043.58       180.21 o
  10   3   3         47.01        119.43        53.26 o
  11   3   3        143.68        319.28        35.29 o
  12   3   3        308.83        445.55        71.32 o
  13   3   3        124.48        149.20        29.34 o
  14   3   3          0.55         44.06        38.88 o
  15   3   3          8.06         25.66        23.63 o
   1   4   3         23.51         14.84        10.44 o
   2   4   3         24.85         53.49        11.13 o
   3   4   3        425.42        595.56        51.70 o
   4   4   3        122.63        111.01        11.88 o
   5   4   3         24.73         61.18        13.59 o
   6   4   3         62.30         79.91        10.34 o
   7   4   3         16.38         32.28         8.38 o
   8   4   3         46.10        118.02        22.72 o
   9   4   3         23.64         33.25        13.72 o
  10   4   3         48.82         53.61        16.66 o
  11   4   3         12.51         34.09        17.05 o
  12   4   3         24.16         60.06        17.84 o
  13   4   3        150.60        151.29        20.73 o
  14   4   3          3.69         11.96        20.16 o
  15   4   3         35.26         37.00        22.54 o
   0   5   3      10536.90       7727.24       576.10 o
   1   5   3       5930.84       3718.63       433.00 o
   2   5   3        654.92        562.43        49.69 o
   3   5   3         12.26         82.90        17.70 o
   4   5   3         86.88        163.86        16.19 o
   5   5   3         65.59         70.28        10.18 o
   6   5   3         83.75         81.35        22.05 o
   7   5   3        251.08        223.77        17.56 o
   8   5   3       2193.46       1693.75       104.79 o
   9   5   3        121.92         82.68        15.43 o
  10   5   3         15.32         95.31        24.54 o
  11   5   3        713.93        483.18        42.42 o
  12   5   3        119.07        158.71        20.44 o
  13   5   3          7.51         32.94        14.04 o
  14   5   3          1.02         39.02        40.08 o
  15   5   3          0.19         35.55        21.81 o
  16   5   3        721.58        858.95       145.86 o
   1   6   3          0.62        131.10        16.88 o
   2   6   3         15.47         47.09         9.94 o
   3   6   3        735.77        438.66        28.71 o
   4   6   3         18.17         82.01        11.42 o
   5   6   3        333.72        183.73        28.05 o
   6   6   3         21.62         43.64        12.97 o
   7   6   3         12.42         26.57         9.91 o
   8   6   3         12.44         55.27        13.30 o
   9   6   3          4.20         18.34         8.98 o
  10   6   3         63.75         47.03        10.31 o
  11   6   3         45.57         18.80        11.42 o
  12   6   3         10.52         39.90        13.18 o
  13   6   3        303.59        345.95        40.01 o
  14   6   3          2.05        101.54        27.30 o
  15   6   3         42.84         47.32        23.50 o
  16   6   3         25.87         73.65        67.31 o
   0   7   3        132.92        104.55        25.24 o
   1   7   3       1559.47       1632.65        88.37 o
   2   7   3         41.54         53.17        12.30 o
   3   7   3         29.41        123.15        13.21 o
   4   7   3         22.87         28.33         9.32 o
   5   7   3        161.97        128.08        12.59 o
   6   7   3          9.40        112.31        30.89 o
   7   7   3         67.14         96.12        11.92 o
   8   7   3         41.53        124.11        18.90 o
   9   7   3        432.00        763.35       109.74 o
  10   7   3          3.83         45.01        18.01 o
  11   7   3          2.07         45.95        28.15 o
  12   7   3          7.56         61.11        15.30 o
  13   7   3         40.56         52.25        15.83 o
  14   7   3         32.50         40.69        16.31 o
  15   7   3         12.34         57.11        26.33 o
  16   7   3         10.50         83.75        56.40 o
   1   8   3         78.81        118.00        13.83 o
   2   8   3          9.69         29.36        10.17 o
   3   8   3        327.47        458.37        51.96 o
   4   8   3       3115.69       2937.58       157.00 o
   5   8   3        300.58        533.88        59.41 o
   6   8   3        452.42        591.37        38.26 o
   7   8   3        590.79        659.68        52.74 o
   8   8   3        310.39        442.14        31.56 o
   9   8   3         20.56         50.38        12.18 o
  10   8   3          2.52          7.58        11.45 o
  11   8   3          5.56         14.94        12.80 o
  12   8   3        352.76        512.12        45.70 o
  13   8   3        741.16       1070.46        87.19 o
  14   8   3        784.81        993.54        92.42 o
  15   8   3         58.22         91.90        31.20 o
  16   8   3          5.41         21.19        23.00 o
  17   8   3         53.91         44.35        26.65 o
   0   9   3         44.49         61.27        18.03 o
   1   9   3          0.62         82.54        12.80 o
   2   9   3         11.60         33.11        10.84 o
   3   9   3         49.07         42.00        16.34 o
   4   9   3          5.96         24.99        10.08 o
   5   9   3         15.63         21.86         9.67 o
   6   9   3          7.88          9.17         8.99 o
   7   9   3         36.74         35.95        18.94 o
   8   9   3        222.30        201.76        18.35 o
   9   9   3          1.51         18.30        12.32 o
  10   9   3         37.48         20.10        14.14 o
  11   9   3         64.39         46.16        15.49 o
  12   9   3        111.97         32.02        16.32 o
  13   9   3         34.37        230.92        52.09 o
  14   9   3         26.38         32.93        18.21 o
  15   9   3         39.56         28.26        18.75 o
  16   9   3          1.82         36.40        24.87 o
  17   9   3          0.30         36.61        23.73 o
   1  10   3        146.60        115.21        16.50 o
   2  10   3         69.05         50.39        12.44 o
   3  10   3       1716.51       1735.72       108.22 o
   4  10   3        300.22        191.35        16.99 o
   5  10   3        206.06        388.59        25.51 o
   6  10   3         34.46         37.02        15.72 o
   7  10   3        301.71        205.36        18.94 o
   8  10   3         13.59         35.66        11.07 o
   9  10   3          4.13         18.68        12.73 o
  10  10   3          7.52         25.59        14.38 o
  11  10   3         12.35         53.43        29.69 o
  12  10   3         44.96        106.66        32.90 o
  13  10   3       1450.70       1342.27       159.69 o
  14  10   3        103.62        107.87        24.35 o
  15  10   3          6.83         65.40        19.80 o
  16  10   3         33.09         20.92        32.47 o
  17  10   3         35.70         38.28        38.02 o
  18  10   3         18.87         16.73        24.12 o
   0  11   3        219.49        354.66        38.00 o
   1  11   3        113.44         84.89        14.69 o
   2  11   3          0.22         31.02        11.86 o
   3  11   3         25.87         54.93        12.02 o
   4  11   3          0.56         16.24        10.34 o
   5  11   3         12.65         26.55        19.08 o
   6  11   3          7.34          6.46        11.27 o
   7  11   3          2.10         14.61        11.50 o
   8  11   3         21.90         26.42        15.15 o
   9  11   3          8.33         32.38        15.73 o
  10  11   3         19.40         14.37        14.97 o
  11  11   3          0.57         29.31        15.93 o
  12  11   3          8.41          9.02        15.87 o
  13  11   3          4.80         44.68        30.84 o
  14  11   3          5.78          8.83        16.00 o
  15  11   3          1.80         17.73        18.09 o
  16  11   3          5.82         23.43        18.36 o
  17  11   3         25.22         16.38        24.00 o
  18  11   3          0.83          5.11        24.32 o
   1  12   3        166.78        203.03        20.35 o
   2  12   3         28.17         48.09        14.46 o
   3  12   3        129.50        172.49        20.89 o
   4  12   3        243.97        316.67        34.23 o
   5  12   3        567.50        552.23        45.21 o
   6  12   3          6.74         23.46        13.78 o
   7  12   3          5.84         32.22        12.54 o
   8  12   3         42.20         60.15        16.64 o
   9  12   3          0.29         18.70        15.27 o
  10  12   3          5.63         33.13        16.42 o
  11  12   3          2.78         20.93        17.56 o
  12  12   3        196.09        120.98        22.67 o
  13  12   3          3.98         47.66        19.51 o
  14  12   3        138.35        116.93        23.31 o
  15  12   3         40.83         20.87        17.70 o
  16  12   3         15.00         -0.11        17.10 o
  17  12   3          1.34         11.21        23.54 o
  18  12   3          6.99        -19.82        24.22 o
   0  13   3        401.22       2169.62       326.65 o
   1  13   3       5343.43       4673.20       249.43 o
   2  13   3         59.74        288.93        37.26 o
   3  13   3        422.23        344.77        47.06 o
   4  13   3         39.50         34.74        13.31 o
   5  13   3        258.55        125.45        25.02 o
   6  13   3         39.26         65.99        15.89 o
   7  13   3         82.27        113.63        24.29 o
   8  13   3        530.68        484.08        70.68 o
   9  13   3       2351.79       1297.00       199.50 o
  10  13   3         26.37        123.63        36.18 o
  11  13   3          1.15         29.97        18.39 o
  12  13   3        177.46        164.65        25.05 o
  13  13   3         68.75         36.76        18.56 o
  14  13   3          3.11         16.95        18.10 o
  15  13   3          0.89         16.66        19.14 o
  16  13   3          0.14         31.77        21.37 o
  17  13   3        532.19        385.45        45.38 o
   1  14   3         21.78         23.51        15.55 o
   2  14   3          2.94         22.35        15.00 o
   3  14   3         70.42         55.84        15.97 o
   4  14   3          4.62         21.75        14.28 o
   5  14   3        216.36         84.96        24.20 o
   6  14   3          0.18         12.41        14.88 o
   7  14   3         80.22         60.02        22.20 o
   8  14   3         42.31         80.49        21.59 o
   9  14   3          1.48          5.22        15.67 o
  10  14   3          1.50         22.97        16.97 o
  11  14   3         12.85         13.22        16.67 o
  12  14   3          8.52         31.70        19.13 o
  13  14   3         86.51         77.01        22.21 o
  14  14   3          3.81         31.50        21.19 o
  15  14   3          3.66         23.13        19.29 o
  16  14   3         12.55         16.93        20.60 o
   0  15   3          0.41        323.14        53.61 o
   1  15   3         54.66        163.94        27.18 o
   2  15   3          1.59         69.66        17.92 o
   3  15   3         20.73         35.31        15.10 o
   4  15   3          3.62         18.44        15.63 o
   5  15   3         21.48         21.34        15.86 o
   6  15   3          6.12         18.91        15.37 o
   7  15   3         25.40         48.67        20.19 o
   8  15   3        175.06        204.09        28.86 o
   9  15   3        114.35        178.23        27.15 o
  10  15   3         14.78         35.57        20.18 o
  11  15   3          2.47         14.73        19.35 o
  12  15   3          5.26         26.07        19.11 o
  13  15   3          1.70         22.25        19.31 o
  14  15   3         20.16         30.17        19.96 o
  15  15   3          3.27         -8.35        18.30 o
   1  16   3         11.34         27.89        15.68 o
   2  16   3         19.66         36.61        16.09 o
   3  16   3         70.68        116.91        19.89 o
   4  16   3        280.38        278.82        32.34 o
   5  16   3         44.62        208.66        26.52 o
   6  16   3        186.16        176.63        30.41 o
   7  16   3        123.22        140.18        34.23 o
   8  16   3          0.87         21.96        20.47 o
   9  16   3          5.42          5.75        17.68 o
  10  16   3         21.24         10.34        18.81 o
  11  16   3         17.81         15.83        18.77 o
  12  16   3          7.94         17.28        19.51 o
  13  16   3        186.59        115.37        26.86 o
  14  16   3          4.06          0.62        20.73 o
   0  17   3         29.66         32.78        24.68 o
   1  17   3         33.14         70.83        18.97 o
   2  17   3          1.29         11.99        15.96 o
   3  17   3          4.77         37.68        23.69 o
   4  17   3          4.83         28.26        18.31 o
   5  17   3          3.82         14.59        16.95 o
   6  17   3         28.90          9.99        18.92 o
   7  17   3          0.71         18.59        19.40 o
   8  17   3         10.49         14.66        19.51 o
   9  17   3          0.01         39.93        24.86 o
  10  17   3          2.18          7.07        19.38 o
  11  17   3         14.43          3.21        19.11 o
  12  17   3          1.16          1.05        20.66 o
  13  17   3          6.91         79.68        37.16 o
   1  18   3          3.85         31.00        18.08 o
   2  18   3          0.00         19.06        16.24 o
   3  18   3          9.23         19.61        17.55 o
   4  18   3         53.53         88.87        20.58 o
   5  18   3          7.97         12.09        20.19 o
   6  18   3          0.09          1.79        19.19 o
   7  18   3         25.14         35.94        20.63 o
   8  18   3         22.01         35.68        20.30 o
   9  18   3          2.93         29.19        20.91 o
  10  18   3          0.00         -0.02        20.83 o
  11  18   3          5.79         41.54        39.22 o
   0  19   3          0.24         13.42        22.04 o
   1  19   3          0.03          7.55        15.59 o
   2  19   3          4.56         -0.09        16.63 o
   3  19   3          0.48          7.73        16.86 o
   4  19   3          1.19          7.07        17.33 o
   5  19   3         14.34         17.79        21.14 o
   6  19   3          1.83         -9.25        19.94 o
   7  19   3          2.56         14.75        20.66 o
   8  19   3         16.88         22.59        23.40 o
   9  19   3          2.29         41.61        33.81 o
  10  19   3          0.18         36.80        33.59 o
   1  20   3         10.76          8.98        15.26 o
   2  20   3          3.56         -0.37        17.01 o
   3  20   3         34.90         20.32        17.55 o
   4  20   3          7.71         12.96        22.11 o
   5  20   3          9.76         31.99        22.05 o
   6  20   3          5.24         45.26        29.71 o
   7  20   3          5.81         36.01        31.63 o
   8  20   3          3.74         11.20        49.74 o
   0  21   3         16.82         86.14        30.39 o
   1  21   3         84.81         94.64        22.90 o
   2  21   3         10.15         10.86        18.35 o
   3  21   3          4.35         -5.30        16.72 o
   4  21   3          0.02          7.69        27.93 o
   5   0   4        754.80        718.90       112.64 o
   6   0   4         45.34         64.25        16.26 o
   7   0   4        589.46        841.80        92.83 o
   8   0   4      13823.13      10785.03      1136.39 o
   9   0   4        107.12        218.90        46.05 o
  10   0   4        411.23        499.79        58.35 o
  11   0   4        470.05        436.93        52.49 o
  12   0   4       2275.57       2437.17       370.73 o
  13   0   4        991.96        867.70       138.58 o
  14   0   4         16.88         12.35        24.49 o
   2   1   4        122.99        141.92        22.27 o
   3   1   4        798.45       1102.60       119.30 o
   4   1   4         30.99         31.29        13.91 o
   5   1   4       1323.36       1425.54       153.37 o
   6   1   4         55.22         59.99        15.85 o
   7   1   4         10.24         17.28        12.99 o
   8   1   4          5.53        139.49        22.51 o
   9   1   4        137.79        121.93        20.69 o
  10   1   4         13.37         13.25        10.25 o
  11   1   4         44.70         42.78        19.58 o
  12   1   4        105.72        150.68        26.30 o
  13   1   4        111.55        200.62        32.73 o
  14   1   4         83.45        113.51        42.85 o
   0   2   4        227.75        142.52        23.53 o
   1   2   4       2287.35       1425.14       108.86 o
   2   2   4          7.28         73.94        15.71 o
   3   2   4         95.19        247.81        31.15 o
   4   2   4         13.66         44.05        12.97 o
   5   2   4        184.99        243.78        31.17 o
   6   2   4         15.09         75.84        40.10 o
   7   2   4        381.91        426.51        54.66 o
   8   2   4        565.89        361.71        67.40 o
   9   2   4       1198.77       1305.40       141.13 o
  11   2   4         41.26         75.16        22.29 o
  12   2   4         14.01         35.32        16.77 o
  13   2   4          2.61         54.45        20.69 o
  14   2   4         10.06         43.78        27.15 o
   1   3   4        238.03        389.45        38.84 o
   2   3   4        276.15        319.89        27.40 o
   3   3   4        174.84        315.97        26.69 o
   4   3   4       1746.28       1353.76       101.94 o
   5   3   4        606.51       1051.33        80.06 o
   6   3   4        312.85        408.16        48.26 o
   7   3   4        362.42        374.30        45.99 o
   8   3   4         47.10        121.77        21.80 o
   9   3   4         14.72         65.33        21.75 o
  10   3   4         13.23         81.45        48.99 o
  11   3   4         32.86         66.28        18.44 o
  12   3   4         18.98         45.32        43.33 o
  13   3   4          8.07        111.93        30.01 o
  14   3   4          0.00         70.41        50.94 o
   0   4   4        506.63       1771.29       189.62 o
   1   4   4         20.35         38.72        14.91 o
   2   4   4         67.73         56.91        17.23 o
   3   4   4         59.21        134.09        18.27 o
   4   4   4         40.92         52.44        11.17 o
   5   4   4         79.88         35.62        11.93 o
   6   4   4          9.81         31.93        10.14 o
   7   4   4         17.73          9.72         9.47 o
   8   4   4        241.74        406.01        31.16 o
   9   4   4         33.09         46.59        15.87 o
  10   4   4         12.19         30.08        14.15 o
  11   4   4         64.44         44.94        34.95 o
  12   4   4         52.85         40.73        15.09 o
  13   4   4         16.10        109.27        31.10 o
  14   4   4          1.21         15.38        26.85 o
  15   4   4         20.85         26.19        20.80 o
   1   5   4       1301.85       1092.22        91.50 o
   2   5   4        807.52        453.40        37.48 o
   3   5   4       2246.10       2436.47       183.56 o
   4   5   4         34.55         85.72        12.27 o
   5   5   4        110.48        564.92        58.64 o
   6   5   4        134.61        178.80        28.34 o
   7   5   4          1.91         43.66        24.67 o
   8   5   4         86.64         59.80        13.54 o
   9   5   4        136.63        239.11        35.17 o
  10   5   4         45.93         27.63        10.26 o
  11   5   4          2.10        160.49        34.14 o
  12   5   4        194.53        262.17        27.32 o
  13   5   4        650.33        868.92        71.36 o
  14   5   4        244.82        349.78        89.28 o
  15   5   4        810.14        931.47       109.65 o
  16   5   4         26.33         26.93        26.42 o
   0   6   4        345.58        368.71        47.10 o
   1   6   4        149.15        168.68        26.85 o
   2   6   4         24.23         56.03        11.94 o
   3   6   4         50.26         62.57        20.35 o
   4   6   4         32.14         23.76         9.74 o
   5   6   4         17.85         39.84         9.60 o
   6   6   4         56.36         48.05        13.06 o
   7   6   4         49.98         35.83        10.36 o
   8   6   4        155.02        207.70        19.93 o
   9   6   4         16.28         41.68        10.97 o
  10   6   4         16.92         41.81        15.55 o
  11   6   4         12.65         13.00        13.56 o
  12   6   4          0.68         64.98        16.92 o
  13   6   4         23.11         56.99        40.18 o
  14   6   4          0.92         20.09        15.25 o
  15   6   4         27.30         72.94        26.41 o
  16   6   4         36.00         51.17        25.65 o
   1   7   4        165.65        210.28        25.22 o
   2   7   4        125.52        138.75        23.02 o
   3   7   4        358.35        462.54        56.80 o
   4   7   4         18.28        135.75        25.50 o
   5   7   4         34.42         89.54        15.18 o
   6   7   4         66.87         83.55        12.27 o
   7   7   4        144.16         86.03        12.42 o
   8   7   4         52.36         70.58        28.33 o
   9   7   4         67.99         50.87        11.90 o
  10   7   4         17.67         28.38        13.73 o
  11   7   4         24.36         19.84        13.58 o
  12   7   4         78.52         92.51        20.15 o
  13   7   4        357.09        340.46        57.72 o
  14   7   4         60.00         37.33        17.20 o
  15   7   4         33.49         27.61        22.52 o
  16   7   4          0.08         32.26        24.41 o
  17   7   4         15.04         19.78        37.29 o
   0   8   4       4978.31       5950.27       446.02 o
   1   8   4       1779.17       1718.83       119.53 o
   2   8   4        702.90        918.93        52.50 o
   3   8   4        867.14       1055.78        59.60 o
   4   8   4        153.96        184.48        18.83 o
   5   8   4         76.07        240.79        25.99 o
   6   8   4         68.14        142.45        16.48 o
   7   8   4        851.48        705.69        51.85 o
   8   8   4        336.03        400.13        32.26 o
   9   8   4       4031.54       2962.52       238.87 o
  10   8   4        269.23        266.46        49.71 o
  11   8   4         51.31         55.02        16.03 o
  12   8   4        311.84        291.34        47.50 o
  13   8   4        135.03        153.71        22.63 o
  14   8   4          8.80          7.92        14.44 o
  15   8   4          1.18         44.21        19.24 o
  16   8   4         32.30        120.62        30.45 o
  17   8   4        360.21        261.93        44.91 o
   1   9   4          5.54         48.12        13.16 o
   2   9   4         60.96         60.27        25.78 o
   3   9   4        119.81         72.12        17.40 o
   4   9   4         57.67         83.15        13.00 o
   5   9   4        400.64        314.16        22.41 o
   6   9   4         50.34         24.41         9.93 o
   7   9   4         19.24         19.98        11.34 o
   8   9   4         69.32         85.12        35.43 o
   9   9   4         18.36         19.99        13.32 o
  10   9   4         25.56         17.79        13.28 o
  11   9   4         18.40         35.03        15.35 o
  12   9   4         42.13         61.72        26.66 o
  13   9   4         45.67         50.77        20.82 o
  14   9   4          2.64         51.25        18.70 o
  15   9   4         10.54         19.74        17.13 o
  16   9   4         14.89         49.72        26.82 o
  17   9   4         31.83         -6.74        22.64 o
   0  10   4       1025.48       1152.24       165.00 o
   1  10   4         38.08         48.63        20.18 o
   2  10   4        336.03        251.57        31.59 o
   3  10   4        169.14        217.36        21.81 o
   4  10   4         13.76         27.37        11.58 o
   5  10   4          1.39         17.13        10.71 o
   6  10   4         26.04        172.41        18.42 o
   7  10   4         59.64        100.37        22.79 o
   8  10   4       1064.62       1036.59        66.96 o
   9  10   4        112.40        129.64        19.84 o
  10  10   4         34.85        102.93        20.26 o
  11  10   4         30.96         51.95        16.73 o
  12  10   4        323.85        180.12        24.77 o
  13  10   4         92.40        229.50        29.41 o
  14  10   4          4.43         19.14        17.30 o
  15  10   4          2.23         42.74        18.40 o
  16  10   4         23.93        110.26        33.52 o
  17  10   4         38.99        125.28        55.11 o
  18  10   4         17.37         39.08        26.90 o
   1  11   4         54.70         61.99        14.23 o
   2  11   4         11.46          5.77        12.01 o
   3  11   4         59.60        110.17        15.04 o
   4  11   4         33.32         73.47        20.97 o
   5  11   4         57.35        104.71        17.19 o
   6  11   4          2.08         29.25        14.09 o
   7  11   4         33.06         62.18        13.55 o
   8  11   4          8.06         30.38        14.45 o
   9  11   4          0.01         12.65        13.43 o
  10  11   4          8.62         24.29        16.46 o
  11  11   4         23.14         38.31        16.89 o
  12  11   4          1.72         29.81        17.85 o
  13  11   4         86.98         39.98        19.41 o
  14  11   4          0.93          0.01        17.38 o
  15  11   4          7.48          8.78        17.97 o
  16  11   4         14.08         25.00        20.31 o
  17  11   4          0.00          5.64        26.24 o
  18  11   4          2.56         12.85        26.09 o
   0  12   4        416.95        473.98        75.66 o
   1  12   4        417.17        480.53        49.73 o
   2  12   4         98.28         62.82        13.85 o
   3  12   4        203.11        169.29        24.37 o
   4  12   4         20.37         39.38        12.12 o
   5  12   4         94.23         71.87        19.04 o
   6  12   4          3.84         25.20        13.21 o
   7  12   4        366.11        429.87        33.63 o
   8  12   4          0.05         89.45        37.11 o
   9  12   4       1153.21       1465.02       116.13 o
  10  12   4         40.55         16.77        19.33 o
  11  12   4        179.18        141.09        24.54 o
  12  12   4         55.53         47.76        19.63 o
  13  12   4         24.67          8.10        19.20 o
  14  12   4          0.01         -0.93        18.46 o
  15  12   4          0.47         12.20        20.52 o
  16  12   4          5.48         24.99        20.64 o
  17  12   4        249.41        241.02       114.41 o
   1  13   4         64.32         59.66        14.20 o
   2  13   4        157.56        169.55        19.07 o
   3  13   4         28.47         48.28        19.29 o
   4  13   4        521.38        593.60        74.90 o
   5  13   4        119.53        219.63        47.72 o
   6  13   4        132.63        222.06        23.33 o
   7  13   4        166.56        356.71        37.15 o
   8  13   4          8.17         72.60        26.88 o
   9  13   4         30.71         32.10        18.28 o
  10  13   4         22.03         73.16        20.97 o
  11  13   4         63.80         48.41        19.25 o
  12  13   4          3.95          8.55        18.66 o
  13  13   4         97.98        107.11        24.89 o
  14  13   4         17.22         33.40        21.76 o
  15  13   4         17.42         59.38        22.92 o
  16  13   4         44.10         35.20        21.88 o
   0  14   4         20.88         44.80        20.84 o
   1  14   4          6.89         44.65        15.55 o
   2  14   4          3.65         37.77        14.82 o
   3  14   4         25.45         22.11        13.80 o
   4  14   4          0.36          1.70        13.75 o
   5  14   4          6.20         55.22        16.87 o
   6  14   4          1.91          6.34        14.85 o
   7  14   4          8.82         14.16        18.40 o
   8  14   4          3.59          9.14        18.36 o
   9  14   4         54.43         47.88        18.63 o
  10  14   4          0.99         40.99        19.08 o
  11  14   4          3.43         14.94        18.79 o
  12  14   4          1.54          1.20        19.98 o
  13  14   4          0.03         29.59        20.39 o
  14  14   4         13.23         18.46        20.13 o
  15  14   4          0.27         31.16        21.75 o
  16  14   4          0.36         26.12        22.19 o
   1  15   4         37.70         65.20        18.32 o
   2  15   4          1.17         18.47        15.57 o
   3  15   4         60.91         81.83        18.32 o
   4  15   4         18.25          0.91        17.85 o
   5  15   4        935.31       1309.25       105.36 o
   6  15   4         22.96         26.54        20.30 o
   7  15   4          0.03         26.33        19.24 o
   8  15   4          4.77         41.87        20.66 o
   9  15   4         38.18          7.38        18.66 o
  10  15   4          0.08          7.63        19.23 o
  11  15   4         17.00         47.08        21.23 o
  12  15   4          6.90         30.66        35.52 o
  13  15   4         46.81         83.68        48.21 o
  14  15   4          2.04         32.85        21.31 o
  15  15   4         26.05         22.03        21.96 o
   0  16   4        225.47        430.29        51.28 o
   1  16   4         78.99        116.71        21.10 o
   2  16   4          1.37          7.25        16.16 o
   3  16   4          2.94         24.54        16.33 o
   4  16   4          1.10         13.33        17.97 o
   5  16   4          3.02          7.87        17.58 o
   6  16   4          6.73         24.55        21.57 o
   7  16   4         63.38         40.30        21.47 o
   8  16   4        111.91        162.54        28.44 o
   9  16   4         16.33         19.80        20.83 o
  10  16   4         39.15         35.17        21.76 o
  11  16   4         48.90         33.49        20.91 o
  12  16   4         49.51         40.14        21.99 o
  13  16   4         23.40         32.85        24.57 o
  14  16   4          2.35         19.94        50.28 o
   1  17   4          0.66         22.65        18.11 o
   2  17   4          2.89         67.83        22.59 o
   3  17   4         33.68         64.31        28.93 o
   4  17   4         39.53         42.10        19.55 o
   5  17   4          1.32         12.28        17.59 o
   6  17   4          6.36         15.85        20.13 o
   7  17   4          5.45          7.89        20.00 o
   8  17   4          8.32         28.75        20.85 o
   9  17   4          0.61         -1.60        20.75 o
  10  17   4         25.71          1.53        20.36 o
  11  17   4         49.28          0.61        21.22 o
  12  17   4         16.25         40.19        34.56 o
   0  18   4         71.07        266.81        43.05 o
   1  18   4         74.88        122.98        22.84 o
   2  18   4          4.49         97.48        20.73 o
   3  18   4         72.01         65.20        20.99 o
   4  18   4         14.29         14.79        18.66 o
   5  18   4         17.44         55.79        23.84 o
   6  18   4          0.93          6.49        21.42 o
   7  18   4         72.87         57.22        23.47 o
   8  18   4         55.12        153.20        79.92 o
   9  18   4        401.04        393.68        47.11 o
  10  18   4          1.41        123.44        45.40 o
  11  18   4         39.45         12.39        35.24 o
   1  19   4          1.99          0.30        15.91 o
   2  19   4          5.20         15.40        18.04 o
   3  19   4          8.30         18.95        17.90 o
   4  19   4          0.03         -0.63        17.73 o
   5  19   4          1.62         36.25        23.07 o
   6  19   4          1.97         15.13        21.44 o
   7  19   4          5.54         -0.91        22.96 o
   8  19   4          2.07         18.61        29.56 o
   9  19   4         14.72         28.76        32.29 o
   0  20   4         22.15         37.60        25.96 o
   1  20   4         26.89         44.92        18.14 o
   2  20   4          0.77         64.66        20.94 o
   3  20   4         41.60         31.52        18.06 o
   4  20   4         18.46          2.58        20.17 o
   5  20   4         15.00         15.55        21.31 o
   6  20   4          4.62         11.21        26.57 o
   1  21   4          2.41         14.55        19.81 o
   2  21   4         15.25         11.67        17.59 o
   7   0   5         92.45         64.33        17.78 o
   8   0   5       1448.18        985.73       109.17 o
   9   0   5        367.44        640.33        73.93 o
  10   0   5        182.71        102.95        37.19 o
  11   0   5         51.68         93.45        45.24 o
  12   0   5       1340.56       1285.11       202.87 o
  13   0   5        851.36       1400.25       220.18 o
  14   0   5       1780.74       2236.84       344.08 o
   3   1   5        116.72         88.73        17.88 o
   4   1   5          1.35         32.67        14.75 o
   5   1   5         27.20         32.22        15.13 o
   6   1   5        127.49        110.99        20.85 o
   7   1   5         61.96         71.67        18.47 o
   8   1   5        170.26        312.60        54.08 o
  10   1   5         60.95         41.19        16.55 o
  11   1   5         46.14         45.10        13.39 o
  12   1   5         16.97         55.87        26.01 o
  13   1   5         40.98         75.85        23.55 o
  14   1   5         58.80         95.81        32.02 o
   1   2   5         59.88         85.54        18.11 o
   2   2   5         73.93         68.24        17.15 o
   4   2   5        171.02        240.71        53.48 o
   5   2   5          1.26         65.04        15.51 o
   6   2   5          0.00         16.57        36.92 o
   7   2   5         21.06         92.01        25.22 o
   8   2   5         15.35        191.80        42.03 o
  11   2   5         50.43         66.17        18.10 o
  12   2   5         72.59         58.63        45.90 o
  13   2   5        230.53        230.88        52.13 o
  14   2   5          7.93         42.87        35.11 o
  15   2   5         80.20        108.77        44.13 o
   0   3   5       3599.11       3294.12       350.71 o
   1   3   5        305.65        290.82        37.28 o
   2   3   5        515.02        249.12        30.76 o
   3   3   5        186.59        186.86        18.98 o
   4   3   5          4.08         52.52        24.65 o
   5   3   5          5.90         36.83        13.79 o
   6   3   5         93.00        160.94        54.41 o
   7   3   5        144.74        224.11        29.23 o
   8   3   5        410.91        360.32        43.17 o
   9   3   5        711.97        900.88        99.48 o
  10   3   5        342.40        420.41        51.89 o
  11   3   5          0.76         94.80        54.93 o
  12   3   5         88.18         65.87        39.23 o
  13   3   5         71.60         83.79        34.82 o
  14   3   5        260.16        131.49        41.92 o
  15   3   5         13.27         12.53        31.10 o
   1   4   5         41.10         41.17        13.66 o
   2   4   5         52.25         61.76        17.11 o
   3   4   5         35.20         65.32        12.70 o
   4   4   5         50.48        107.22        13.93 o
   5   4   5        266.77        206.03        20.10 o
   6   4   5         49.28         56.56        18.55 o
   7   4   5         13.27         29.33        13.00 o
   8   4   5         20.13         76.28        17.76 o
   9   4   5          5.26         45.19        16.51 o
  10   4   5          1.92         29.55        15.83 o
  11   4   5          7.52          7.37        17.86 o
  12   4   5          6.33         24.51        22.43 o
  13   4   5         51.80         26.94        26.42 o
  14   4   5        110.59        113.10        30.61 o
  15   4   5         48.79         86.31        42.10 o
   0   5   5        531.59       1544.92       167.17 o
   1   5   5        222.99        299.03        42.28 o
   2   5   5         75.68         92.98        13.74 o
   3   5   5        429.31        382.66        33.17 o
   4   5   5         90.26        136.77        17.08 o
   5   5   5         40.26         48.31        12.35 o
   6   5   5          4.14        212.49        43.63 o
   7   5   5        293.64        250.91        69.45 o
   8   5   5       1320.89       2527.72       269.82 o
   9   5   5        528.34        432.01        42.47 o
  10   5   5        108.29         74.26        29.49 o
  11   5   5         53.75         91.76        25.37 o
  12   5   5         46.14         55.70        18.50 o
  13   5   5        464.19        496.03        57.78 o
  14   5   5        227.86        371.70        54.27 o
  15   5   5         36.19         36.53        23.37 o
  16   5   5         15.08         89.27        33.29 o
   1   6   5         61.09         44.15        12.80 o
   2   6   5         37.40         65.14        36.81 o
   3   6   5        141.03         82.76        21.94 o
   4   6   5         84.69        121.84        23.12 o
   5   6   5         40.17         39.74        17.10 o
   6   6   5          7.18         21.92        11.10 o
   7   6   5          7.78         40.82        11.73 o
   8   6   5         21.81         23.98        15.03 o
   9   6   5         40.31         52.65        12.96 o
  10   6   5         66.11         68.58        16.46 o
  11   6   5         27.77         25.63        14.16 o
  12   6   5         24.03         22.53        16.36 o
  13   6   5         46.86         31.54        14.38 o
  14   6   5          0.46          1.69        14.64 o
  15   6   5         18.02        107.36        29.62 o
  16   6   5         45.93         61.08        24.56 o
   0   7   5         35.83         68.09        21.74 o
   1   7   5        176.18        181.08        21.51 o
   2   7   5         26.78         92.61        28.33 o
   3   7   5         45.81         63.45        14.39 o
   4   7   5         14.96         46.98        13.90 o
   5   7   5         23.86         80.32        12.54 o
   6   7   5         13.24         41.56        10.66 o
   7   7   5        475.54        342.47        30.54 o
   8   7   5        431.83        289.96        40.47 o
   9   7   5        649.12        522.53        40.23 o
  10   7   5          0.56         34.87        32.26 o
  11   7   5         93.19         78.53        18.06 o
  12   7   5          6.48         64.56        30.49 o
  13   7   5          9.29         42.97        16.67 o
  14   7   5         49.65         51.83        18.57 o
  15   7   5          7.46         -7.49        22.59 o
  16   7   5         21.53         26.37        22.95 o
  17   7   5        105.17         71.72        29.96 o
   1   8   5        207.01        353.82        35.04 o
   2   8   5         35.11         38.16        12.74 o
   3   8   5        247.25        389.51        34.09 o
   4   8   5       1403.54       1086.68       101.30 o
   5   8   5       1467.30       1263.37        80.57 o
   6   8   5         64.00        116.45        17.07 o
   7   8   5        168.65        207.88        22.77 o
   8   8   5        416.52        458.62        39.86 o
   9   8   5        105.35         90.82        17.79 o
  10   8   5         15.57         51.47        15.44 o
  11   8   5          8.11         52.35        17.62 o
  12   8   5        533.74        344.60        37.31 o
  13   8   5         38.05         66.99        19.95 o
  14   8   5        769.06        821.37        81.44 o
  15   8   5         10.45         47.53        19.57 o
  16   8   5          4.22         13.42        34.85 o
  17   8   5         28.23         10.55        23.61 o
   0   9   5         60.18        132.04        24.00 o
   1   9   5         14.44         43.60        13.35 o
   2   9   5         27.93         28.44        12.20 o
   3   9   5         76.35         99.13        24.55 o
   4   9   5         40.06         32.30        13.33 o
   5   9   5         10.13         58.86        15.43 o
   6   9   5          6.52         34.95        11.39 o
   7   9   5          0.23         20.65        14.57 o
   8   9   5          5.77         56.93        13.26 o
   9   9   5         33.64         74.39        16.70 o
  10   9   5          0.98         38.47        15.51 o
  11   9   5          1.89         24.68        26.13 o
  12   9   5         22.65         42.83        18.13 o
  13   9   5          4.56         -2.24        21.32 o
  14   9   5         47.39         27.22        18.42 o
  15   9   5          0.36         22.18        18.72 o
  16   9   5          2.54         19.42        28.55 o
  17   9   5          3.60         14.52        24.09 o
  18   9   5         14.71          9.67        25.02 o
   1  10   5        201.40        171.42        19.50 o
   2  10   5        134.00         88.75        14.93 o
   3  10   5        484.27        661.69        41.41 o
   4  10   5        177.10        394.73        48.38 o
   5  10   5         33.25         50.10        12.24 o
   6  10   5         55.28         54.66        15.52 o
   7  10   5          3.96         53.20        22.15 o
   8  10   5        149.63        201.71        35.92 o
   9  10   5          1.02         17.53        15.39 o
  10  10   5          8.55          6.12        15.69 o
  11  10   5         38.12         56.11        20.13 o
  12  10   5        325.81        316.34        40.23 o
  13  10   5        239.19        305.60        43.29 o
  14  10   5        267.35        311.83        36.00 o
  15  10   5         48.28         80.16        21.89 o
  16  10   5          5.12         35.68        18.53 o
  17  10   5          2.30         -1.90        23.90 o
  18  10   5          0.06         20.58        25.53 o
   0  11   5         24.82         57.14        22.95 o
   1  11   5         24.47         79.93        17.02 o
   2  11   5         46.04         73.50        15.14 o
   3  11   5         14.73         32.13        13.31 o
   4  11   5         23.11         14.72        12.43 o
   5  11   5         15.77         34.38        13.99 o
   6  11   5          1.49          9.28        13.18 o
   7  11   5         28.80         21.85        13.43 o
   8  11   5        115.05         99.87        31.36 o
   9  11   5         20.56         40.43        18.50 o
  10  11   5          7.98         19.25        17.97 o
  11  11   5          3.80         15.68        17.46 o
  12  11   5          8.09         14.98        17.36 o
  13  11   5          3.10         20.09        17.05 o
  14  11   5          1.35         -9.05        17.00 o
  15  11   5          3.36         12.08        17.25 o
  16  11   5         16.00         13.12        18.22 o
  17  11   5         31.11         50.60        36.35 o
   1  12   5         17.33         42.57        15.81 o
   2  12   5          0.64         32.57        14.77 o
   3  12   5        178.29        120.49        18.06 o
   4  12   5        323.36        360.54        28.41 o
   5  12   5         39.42         28.74        15.04 o
   6  12   5         39.81         43.75        14.98 o
   7  12   5         48.36         28.45        14.67 o
   8  12   5        105.15         78.44        19.56 o
   9  12   5          0.03         22.58        16.97 o
  10  12   5         14.96         24.55        18.37 o
  11  12   5         18.67         24.63        17.52 o
  12  12   5        158.83        230.97        41.62 o
  13  12   5        121.28        128.37        25.88 o
  14  12   5         65.82         67.46        22.13 o
  15  12   5          3.18         10.00        19.36 o
  16  12   5         12.11         35.88        20.42 o
  17  12   5          0.10          5.40        32.08 o
   0  13   5        913.32       1098.37       112.27 o
   1  13   5        422.02        699.25        47.23 o
   2  13   5        141.81        158.14        21.21 o
   3  13   5        134.17        177.39        20.97 o
   4  13   5          2.07         21.35        14.11 o
   5  13   5         95.47         76.89        20.96 o
   6  13   5         62.64         85.73        17.31 o
   7  13   5        306.02        197.22        27.89 o
   8  13   5          0.47         74.00        35.13 o
   9  13   5       1379.82       1072.95        89.07 o
  10  13   5        123.29        191.83        44.35 o
  11  13   5         52.51          4.44        18.63 o
  12  13   5         23.00         48.76        20.65 o
  13  13   5         16.72         23.73        19.92 o
  14  13   5         17.00         47.51        21.29 o
  15  13   5          2.41          7.86        19.49 o
  16  13   5         17.40         28.47        21.56 o
   1  14   5          8.18         46.18        17.23 o
   2  14   5         16.00          9.98        15.91 o
   3  14   5        116.47         96.56        18.95 o
   4  14   5         16.37         37.79        17.06 o
   5  14   5        406.41        582.81        65.91 o
   6  14   5          1.38         33.27        16.27 o
   7  14   5          2.01         10.05        17.49 o
   8  14   5          0.02         53.56        19.01 o
   9  14   5          8.18         -8.13        18.69 o
  10  14   5          8.73          3.07        19.25 o
  11  14   5          9.24          9.83        18.97 o
  12  14   5          9.36         42.24        22.03 o
  13  14   5         49.70         92.44        24.73 o
  14  14   5          0.18          4.83        21.95 o
  15  14   5          1.98         14.12        21.88 o
   0  15   5        652.92        824.74        86.84 o
   1  15   5         78.01         88.49        20.38 o
   2  15   5          2.65         25.72        16.07 o
   3  15   5        103.67         17.13        15.51 o
   4  15   5         33.10         85.44        20.06 o
   5  15   5          8.03         26.18        16.44 o
   6  15   5         68.47         95.65        24.49 o
   7  15   5          0.11         36.84        19.10 o
   8  15   5          0.03         24.94        20.72 o
   9  15   5         63.18         51.67        21.63 o
  10  15   5          9.74         22.62        20.47 o
  11  15   5          1.03         31.26        21.35 o
  12  15   5          1.15          3.20        22.03 o
  13  15   5          0.17         -3.11        20.19 o
  14  15   5          1.20          9.07        21.23 o
   1  16   5          0.03         19.44        15.21 o
   2  16   5          5.52         20.72        15.33 o
   3  16   5          2.26         40.87        16.98 o
   4  16   5         12.53         14.66        16.92 o
   5  16   5          0.20         24.51        17.27 o
   6  16   5         93.48         85.42        24.12 o
   7  16   5          4.45         37.82        20.97 o
   8  16   5         42.83         45.89        22.20 o
   9  16   5         20.94          5.51        20.38 o
  10  16   5         11.64         30.86        21.01 o
  11  16   5         10.96         27.12        21.22 o
  12  16   5         64.63         47.68        24.71 o
  13  16   5          8.70         71.31        39.34 o
   0  17   5          5.18         28.00        24.71 o
   1  17   5          0.86         16.38        15.69 o
   2  17   5          6.63          9.17        15.43 o
   3  17   5          9.50         12.38        16.81 o
   4  17   5          4.38          6.80        17.12 o
   5  17   5          6.62          9.05        21.03 o
   6  17   5          1.21         -0.07        19.24 o
   7  17   5         16.98         16.24        20.64 o
   8  17   5         30.06         28.22        20.86 o
   9  17   5         66.06         75.97        24.56 o
  10  17   5          9.69         11.79        21.24 o
  11  17   5         27.67         46.11        34.89 o
   1  18   5         13.32          8.88        15.89 o
   2  18   5          0.00         11.80        15.19 o
   3  18   5         11.49          7.80        16.78 o
   4  18   5        135.46         94.99        21.69 o
   5  18   5          0.37         -7.67        20.03 o
   6  18   5          0.61          2.30        19.56 o
   7  18   5          3.01          9.71        20.73 o
   8  18   5         31.40         47.57        24.12 o
   9  18   5         13.29          1.11        31.60 o
  10  18   5         15.30         43.79        36.08 o
   0  19   5         26.49        -10.48        21.08 o
   1  19   5          0.68          4.11        15.32 o
   2  19   5          0.08          8.53        16.83 o
   3  19   5         30.16          9.96        16.93 o
   4  19   5          8.17          3.81        17.61 o
   5  19   5          0.00          3.12        20.85 o
   6  19   5         20.16         29.28        23.12 o
   7  19   5          4.52        -29.47        29.47 o
   8  19   5          4.39          7.65        33.17 o
   1  20   5         13.45         20.05        15.71 o
   2  20   5         12.35         15.42        17.91 o
   3  20   5          8.44         47.19        19.45 o
   4  20   5         50.06         44.62        29.09 o
   5  20   5        180.38        170.96        47.65 o
   8   0   6       5401.04       7560.23       795.06 o
   9   0   6        836.31       1181.90       130.31 o
  11   0   6       1601.95       1872.71       204.03 o
  12   0   6         23.42        153.47        50.67 o
  13   0   6        219.07        224.66        53.76 o
  14   0   6        642.18        890.46       147.06 o
   4   1   6          6.77        195.67        39.47 o
   5   1   6         54.09         58.63        16.90 o
   6   1   6         16.47         43.66        17.86 o
   7   1   6         53.97        109.88        31.07 o
   8   1   6         88.86        145.07        37.43 o
   9   1   6          7.19          1.40        17.85 o
  10   1   6          0.56         31.28        19.04 o
  11   1   6         74.34         76.85        24.99 o
  12   1   6         32.67         51.17        21.60 o
  13   1   6        692.81        924.77       128.57 o
  14   1   6         56.40         69.31        26.05 o
   1   2   6        466.70        770.86        86.07 o
   2   2   6         30.01         49.52        17.27 o
   3   2   6         11.78         19.60        15.20 o
   4   2   6          5.60         13.22        13.68 o
   5   2   6         80.11        263.63        35.78 o
   6   2   6         18.45         51.68        17.65 o
   7   2   6         56.03         84.11        19.52 o
   8   2   6        449.47        305.66        39.50 o
   9   2   6        441.66        346.19        43.93 o
  12   2   6         18.41         33.94        19.88 o
  13   2   6          4.28         22.70        27.08 o
  14   2   6         81.32         80.66        30.93 o
  15   2   6         27.04         21.18        26.86 o
   1   3   6        403.00        373.27        32.75 o
   2   3   6          2.53          8.31        10.79 o
   3   3   6         59.15         73.75        15.48 o
   4   3   6       4101.87       3014.29       319.94 o
   5   3   6       2018.51       2238.73       239.49 o
   6   3   6        204.42        387.25        47.51 o
   7   3   6        135.85        123.84        22.53 o
   8   3   6        301.81        334.06        87.92 o
  10   3   6         51.46         66.77        42.40 o
  11   3   6         85.00         43.79        17.37 o
  12   3   6        249.97        285.00        78.78 o
  13   3   6        186.27        247.87        72.75 o
  14   3   6        443.25        685.83       117.62 o
  15   3   6          3.75        316.85        66.99 o
   0   4   6         60.41         44.32        16.68 o
   1   4   6         29.72         66.45        13.30 o
   2   4   6          1.31         38.22        16.83 o
   3   4   6         54.39        145.24        18.50 o
   4   4   6         29.55         54.46        13.10 o
   5   4   6         12.09         71.28        19.47 o
   6   4   6         78.14         89.72        15.64 o
   7   4   6          4.02        121.56        20.95 o
   8   4   6         28.69        111.74        21.73 o
   9   4   6          5.39         70.30        19.51 o
  10   4   6          0.00         11.98        20.74 o
  11   4   6         30.46         30.09        18.23 o
  12   4   6         72.89         34.96        21.29 o
  13   4   6         16.19        160.67        31.41 o
  14   4   6          1.96         33.73        32.89 o
  15   4   6          1.06          9.11        31.47 o
  16   4   6          9.06         29.04        33.11 o
   1   5   6         13.90         13.41        10.93 o
   2   5   6        154.06        110.32        15.87 o
   3   5   6       4291.66       3702.82       277.15 o
   4   5   6        998.67        850.39        73.33 o
   5   5   6         21.57        129.68        18.93 o
   6   5   6         47.62         93.84        17.63 o
   7   5   6        172.18        273.42        30.76 o
   8   5   6        699.44        498.06        48.72 o
   9   5   6          6.94         33.40        13.70 o
  10   5   6          2.97         14.03        21.97 o
  11   5   6         91.98         89.42        22.34 o
  12   5   6        254.78        249.40        38.43 o
  14   5   6        895.66        760.59        92.06 o
  15   5   6        111.07        136.15        51.39 o
  16   5   6          3.73         34.43        25.32 o
   0   6   6         14.51        981.35       109.41 o
   1   6   6         17.81         68.45        18.07 o
   2   6   6          7.78       1135.78        88.34 o
   3   6   6         29.59         13.69        11.30 o
   4   6   6          0.53         62.83        16.22 o
   5   6   6          0.27         18.67        11.76 o
   6   6   6          6.90         15.45        12.55 o
   7   6   6          0.24         45.46        13.21 o
   8   6   6         49.86         74.79        16.68 o
   9   6   6          0.78         23.77        15.24 o
  10   6   6         12.53         34.06        19.61 o
  11   6   6         65.80         22.05        24.00 o
  12   6   6         25.67         24.28        17.53 o
  13   6   6         69.86         71.73        19.44 o
  14   6   6         16.12         13.92        17.36 o
  15   6   6          0.38         13.54        25.03 o
  16   6   6          0.09         -0.49        27.45 o
   1   7   6         78.79         78.86        16.05 o
   2   7   6         17.07         21.18        13.36 o
   3   7   6         21.06        119.84        28.15 o
   4   7   6        393.67        451.62        39.33 o
   5   7   6          1.08         89.69        15.83 o
   6   7   6         25.61         45.97        17.15 o
   7   7   6         12.27         53.59        15.68 o
   8   7   6         18.47         31.87        13.89 o
   9   7   6         15.56         23.90        13.20 o
  10   7   6          5.05         39.63        16.54 o
  11   7   6         12.36         27.10        16.06 o
  12   7   6        134.76        139.70        22.46 o
  13   7   6          0.31         36.10        17.59 o
  14   7   6         48.20         54.83        18.73 o
  15   7   6         31.41         25.38        25.08 o
  16   7   6          9.67         12.33        23.39 o
  17   7   6          0.51        -15.31        20.80 o
   0   8   6       2022.15       1740.87       191.88 o
   1   8   6       2949.52       2073.92       160.12 o
   2   8   6         68.75        139.91        44.60 o
   3   8   6         13.42         31.63        13.43 o
   4   8   6         66.69        105.32        16.98 o
   5   8   6         14.90         50.48        14.08 o
   6   8   6         38.51         46.83        11.76 o
   7   8   6          5.46         25.39        12.94 o
   8   8   6        216.97        343.08        29.61 o
   9   8   6        395.67        454.02        51.38 o
  10   8   6        317.40        508.48        91.46 o
  11   8   6        290.35        273.82        28.96 o
  12   8   6         16.16         38.16        16.87 o
  13   8   6        106.52         62.45        18.97 o
  14   8   6         11.73         57.94        18.92 o
  15   8   6          7.17        158.29        38.56 o
  16   8   6          5.39         25.86        39.82 o
  17   8   6         20.02        102.77        30.43 o
   1   9   6         28.81         28.83        15.11 o
   2   9   6          2.04         42.24        14.51 o
   3   9   6         23.81        118.72        24.48 o
   4   9   6         21.86         56.04        14.22 o
   5   9   6         14.49         29.05        12.29 o
   6   9   6         10.81         12.71        13.14 o
   7   9   6          9.87         27.17        13.03 o
   8   9   6          0.38         40.61        13.43 o
   9   9   6          1.99         16.21        13.96 o
  10   9   6          9.77          5.96        14.11 o
  11   9   6          8.60         16.05        15.37 o
  12   9   6          2.82         37.14        21.25 o
  13   9   6         16.16         42.23        18.55 o
  14   9   6          1.48          7.55        17.25 o
  15   9   6          7.89         17.82        17.64 o
  16   9   6          5.89          9.24        24.97 o
  17   9   6          6.62          4.76        24.42 o
  18   9   6         17.51         13.48        25.52 o
   0  10   6        512.23       1126.88       131.06 o
   1  10   6        202.68        201.92        23.79 o
   2  10   6         36.12        120.04        18.82 o
   3  10   6          0.52         39.37        13.87 o
   4  10   6          0.75         37.96        13.51 o
   5  10   6          3.25         35.18        13.16 o
   6  10   6          0.01         29.05        14.32 o
   7  10   6         76.07         80.76        18.69 o
   8  10   6        916.26        965.45        79.04 o
   9  10   6          0.03         43.32        22.39 o
  10  10   6        154.89        106.41        21.04 o
  11  10   6        369.64        262.71        31.00 o
  12  10   6         79.90         74.30        20.79 o
  13  10   6         45.15         57.65        20.04 o
  14  10   6         60.27         71.92        31.36 o
  15  10   6         18.82         10.20        18.33 o
  16  10   6         13.30         17.19        19.52 o
  17  10   6         18.59         16.94        25.75 o
   1  11   6          8.94         44.12        15.62 o
   2  11   6         17.92         38.73        14.58 o
   3  11   6         66.13         92.72        24.01 o
   4  11   6         21.12         47.29        14.61 o
   5  11   6         50.47         45.98        29.56 o
   6  11   6         17.05         81.89        22.89 o
   7  11   6         11.24         13.58        15.15 o
   8  11   6          9.40         78.81        38.53 o
   9  11   6          0.06         23.30        16.70 o
  10  11   6         40.94         58.34        19.04 o
  11  11   6          1.00         20.66        18.02 o
  12  11   6          2.66         19.17        18.11 o
  13  11   6         37.48         44.23        19.94 o
  14  11   6          4.67          2.70        18.08 o
  15  11   6          2.91         -3.35        17.87 o
  16  11   6         11.22         38.06        21.12 o
  17  11   6          0.00          7.92        28.36 o
   0  12   6        291.10        159.61        36.30 o
   1  12   6        645.02        701.37        46.64 o
   2  12   6          0.12         34.37        15.64 o
   3  12   6         10.45         51.52        24.98 o
   4  12   6         47.63         20.22        13.75 o
   5  12   6         10.82         52.84        21.51 o
   6  12   6          9.69         25.65        14.60 o
   7  12   6          0.58         60.41        16.71 o
   8  12   6        155.78         82.68        21.48 o
   9  12   6        259.63        300.10        51.63 o
  10  12   6          3.81         22.93        17.87 o
  11  12   6         40.30         23.67        17.83 o
  12  12   6         29.97         -6.07        17.85 o
  13  12   6          9.24         60.96        21.97 o
  14  12   6          3.84         23.71        20.29 o
  15  12   6          0.49          8.27        20.64 o
  16  12   6         34.94         18.45        21.07 o
   1  13   6        191.15        398.73        43.62 o
   2  13   6         45.56        165.29        30.45 o
   3  13   6          2.28        134.93        38.33 o
   4  13   6       2948.34       2521.34       139.70 o
   5  13   6        799.24       1310.74        88.43 o
   6  13   6         83.48        185.57        24.02 o
   7  13   6         71.84         70.51        21.76 o
   8  13   6        257.23        186.87        31.13 o
   9  13   6         15.16         15.21        19.02 o
  10  13   6        155.21         76.83        28.49 o
  11  13   6         34.55         41.46        22.12 o
  12  13   6        585.47        397.74        66.71 o
  13  13   6         82.72         49.21        24.07 o
  14  13   6        531.07        414.65        47.00 o
  15  13   6         17.91         38.54        23.34 o
   0  14   6        499.88        657.41       105.11 o
   1  14   6          3.14         41.24        18.42 o
   2  14   6         27.16          0.90        16.08 o
   3  14   6         36.25         39.93        16.83 o
   4  14   6         47.80         41.88        19.19 o
   5  14   6         10.57         29.36        18.98 o
   6  14   6          8.76         26.68        17.01 o
   7  14   6          0.81         23.86        20.14 o
   8  14   6        125.09         86.79        23.31 o
   9  14   6          0.51         -7.53        19.63 o
  10  14   6         29.87         56.49        21.84 o
  11  14   6          1.70         13.24        20.72 o
  12  14   6         26.28         31.85        21.24 o
  13  14   6          3.61         42.04        19.82 o
  14  14   6         14.13         21.35        20.20 o
   1  15   6          3.04          6.86        16.10 o
   2  15   6          0.02         12.35        16.55 o
   3  15   6         13.60         94.75        29.17 o
   4  15   6        154.80        251.31        35.96 o
   5  15   6         20.21         87.86        21.45 o
   6  15   6          0.58         27.55        19.85 o
   7  15   6         11.94         28.98        20.73 o
   8  15   6         26.67         25.51        20.30 o
   9  15   6         16.11         18.66        18.66 o
  10  15   6          9.25         36.97        21.34 o
  11  15   6         13.69         52.97        22.32 o
  12  15   6         50.57         60.01        23.47 o
  13  15   6          0.07        148.48        46.66 o
   0  16   6         73.76         41.26        26.03 o
   1  16   6         55.31         19.93        17.54 o
   2  16   6          3.40         13.48        16.10 o
   3  16   6         15.94         11.56        17.30 o
   4  16   6          4.34          8.58        17.12 o
   5  16   6          1.29         16.04        16.84 o
   6  16   6         12.86          5.72        20.14 o
   7  16   6         15.91         42.93        22.71 o
   8  16   6         17.13         23.05        20.48 o
   9  16   6         21.13         84.05        24.37 o
  10  16   6          9.95         22.61        21.91 o
  11  16   6         25.10         16.10        30.67 o
  12  16   6          1.05         -4.38        29.28 o
   1  17   6          0.24         40.05        16.78 o
   2  17   6         14.66         13.71        15.95 o
   3  17   6          0.13         34.51        18.59 o
   4  17   6         33.66         49.05        19.27 o
   5  17   6          0.00         45.03        22.91 o
   6  17   6          0.71         17.65        20.27 o
   7  17   6         20.50          8.48        19.14 o
   8  17   6          1.61         24.14        20.64 o
   9  17   6          4.36         10.12        29.80 o
  10  17   6          0.20         15.66        31.96 o
   0  18   6          2.92         54.80        25.01 o
   1  18   6        112.82        184.86        23.29 o
   2  18   6          0.35         32.79        17.67 o
   3  18   6          0.57         21.62        16.95 o
   4  18   6          2.95         10.52        16.81 o
   5  18   6          1.31          8.60        21.21 o
   6  18   6          2.85         22.74        21.15 o
   7  18   6          1.71         26.37        33.03 o
   8  18   6         14.42         23.18        34.32 o
   9  18   6         27.96         25.01        37.05 o
   1  19   6          1.82          0.33        15.00 o
   2  19   6          2.22          4.74        16.58 o
   3  19   6         24.71         22.05        16.47 o
   4  19   6          0.83          9.08        20.69 o
   5  19   6         29.13         18.34        26.95 o
   6  19   6          4.11         17.50        29.79 o
   0  20   6        114.69        108.49        30.55 o
   1  20   6         15.04         10.76        17.28 o
   2  20   6         15.15         25.61        37.31 o
   9   0   7          1.89         73.52        34.49 o
  10   0   7         61.93         46.94        21.56 o
  11   0   7         74.23         77.96        24.19 o
  12   0   7       1309.84       1031.66       154.34 o
  13   0   7       1100.13       1619.08       253.83 o
  14   0   7        416.55        566.22       101.71 o
   5   1   7         22.59          9.72        23.71 o
   6   1   7          4.03         46.53        19.43 o
   7   1   7         58.20         41.73        17.31 o
   8   1   7        987.55       1147.89       160.47 o
   9   1   7          8.71         18.17        20.13 o
  10   1   7         66.51         90.67        24.88 o
  11   1   7         29.97         50.75        24.78 o
  12   1   7         88.68        188.95        43.56 o
  14   1   7         26.33         47.36        22.08 o
  15   1   7          0.39         22.23        31.20 o
   2   2   7         29.18         29.70        18.70 o
   3   2   7        152.40        354.78        45.10 o
   4   2   7       1837.68       1351.71       147.17 o
   5   2   7         21.65        111.61        28.72 o
   6   2   7        353.25        239.79        50.91 o
   7   2   7          3.21        358.66       110.38 o
   8   2   7         33.05         78.72        21.75 o
   9   2   7         26.14         35.40        18.41 o
  10   2   7         85.58         72.33        21.05 o
  11   2   7          8.15         32.60        31.86 o
  12   2   7         49.82        130.41        27.80 o
  13   2   7         37.47        246.39        39.27 o
  14   2   7         87.89        123.36        40.57 o
  15   2   7          3.85         70.35        36.63 o
   0   3   7       2307.94       2336.55       252.25 o
   1   3   7        860.88        668.17        72.46 o
   2   3   7        483.52        552.40        66.46 o
   3   3   7         94.46         95.50        29.65 o
   4   3   7         38.72         22.67        19.13 o
   5   3   7         33.15         56.35        24.46 o
   6   3   7        272.48        332.68        62.54 o
   7   3   7         52.53         50.24        22.86 o
   8   3   7        266.99        520.26        62.94 o
   9   3   7        509.00        825.27        94.90 o
  10   3   7         79.63         53.05        26.07 o
  11   3   7         12.15         47.22        21.13 o
  12   3   7        429.47        314.63        99.00 o
  13   3   7         43.50         54.08        20.19 o
  14   3   7         24.28         27.78        27.21 o
  15   3   7         11.92         18.61        28.34 o
   1   4   7          4.35         18.61        13.95 o
   2   4   7         75.02        120.75        22.51 o
   3   4   7        121.40        160.93        20.33 o
   4   4   7         47.63        112.88        17.74 o
   5   4   7         11.98         14.16        12.43 o
   6   4   7          4.92         15.70        16.38 o
   7   4   7         57.03         37.84        43.43 o
   8   4   7         77.02        150.15        26.84 o
   9   4   7          3.43         47.99        20.96 o
  10   4   7         43.19         31.41        18.21 o
  11   4   7          0.73         32.75        19.02 o
  12   4   7        107.84        150.59        28.74 o
  13   4   7        176.89        160.21        43.90 o
  14   4   7          8.88         74.48        38.20 o
  15   4   7          2.54         42.32        38.78 o
  16   4   7          0.05         46.43        39.43 o
   0   5   7        138.42        115.49        25.19 o
   1   5   7         24.98         33.09        12.99 o
   2   5   7       1447.42       1448.84       117.66 o
   3   5   7         11.79         14.71        12.83 o
   4   5   7         49.21        139.07        19.32 o
   5   5   7        124.21         96.16        16.32 o
   6   5   7        337.21        222.74        25.44 o
   7   5   7        110.75        159.94        19.96 o
   8   5   7       4554.42       6342.91       548.76 o
   9   5   7        210.86        305.80        60.20 o
  10   5   7         98.69        238.57        36.45 o
  11   5   7        419.89        420.39        54.72 o
  12   5   7       1017.03       1421.51       294.10 o
  13   5   7         44.09         43.88        25.98 o
  14   5   7        133.49         96.27        27.54 o
  15   5   7          2.45         29.10        33.40 o
  16   5   7        140.37        102.39        43.01 o
   1   6   7         41.26        102.95        38.62 o
   2   6   7         43.84         61.04        15.22 o
   3   6   7        242.51        560.28        48.79 o
   4   6   7        200.24        330.36        46.66 o
   5   6   7         92.42        227.26        25.11 o
   6   6   7         26.86        146.93        24.35 o
   7   6   7         78.94         25.06        14.63 o
   8   6   7         55.20         83.57        19.14 o
   9   6   7         12.25         18.91        16.24 o
  10   6   7         15.64         16.02        19.56 o
  11   6   7          2.09         54.76        22.33 o
  12   6   7         52.59         54.04        23.59 o
  13   6   7        321.32        264.34        47.07 o
  14   6   7         45.96         20.40        23.50 o
  15   6   7         17.35         62.55        40.73 o
  16   6   7         11.65         27.85        33.67 o
  17   6   7         10.38        -10.26        30.34 o
   0   7   7        468.69        504.30        64.47 o
   1   7   7        199.82        317.85        59.94 o
   2   7   7         10.57         36.78        15.83 o
   3   7   7         21.79         43.56        14.46 o
   4   7   7         13.50         24.32        13.74 o
   5   7   7         23.61         22.92        14.53 o
   6   7   7         31.40         34.15        15.32 o
   7   7   7         26.92         48.84        28.82 o
   8   7   7         38.37         68.07        18.86 o
   9   7   7        137.65        158.36        43.23 o
  10   7   7          0.05         40.46        21.68 o
  11   7   7         13.18         45.95        23.05 o
  12   7   7          1.33         27.06        22.16 o
  13   7   7          7.77        -12.55        20.53 o
  14   7   7         19.87         33.67        20.79 o
  15   7   7          5.58         64.07        45.58 o
  16   7   7         46.51         52.54        29.78 o
  17   7   7         19.42         51.04        30.70 o
   1   8   7        215.96        231.61        70.05 o
   2   8   7        251.92        270.97        28.72 o
   3   8   7         88.59        117.00        19.85 o
   4   8   7       4657.27       3535.78       266.61 o
   5   8   7        402.72        703.88        59.49 o
   6   8   7       2059.05       1215.98       153.65 o
   7   8   7          3.25        123.55        34.13 o
   8   8   7         23.33         74.77        23.50 o
   9   8   7         11.05          5.33        17.91 o
  10   8   7         32.12         29.68        21.48 o
  11   8   7          6.74         16.40        19.60 o
  12   8   7         71.34        119.48        28.43 o
  13   8   7         34.23         73.67        21.56 o
  14   8   7         50.26         20.75        18.71 o
  15   8   7          0.14         38.92        20.34 o
  16   8   7         10.04         40.41        28.29 o
  17   8   7          1.92         22.24        26.07 o
   0   9   7        168.66        315.29        61.37 o
   1   9   7         33.42         40.49        17.91 o
   2   9   7         66.49         32.20        16.89 o
   3   9   7         14.12         23.49        15.22 o
   4   9   7         18.65         23.92        14.09 o
   5   9   7          9.54         29.69        14.41 o
   6   9   7         13.85         39.61        15.96 o
   7   9   7         25.59         47.53        17.50 o
   8   9   7         13.73         31.18        14.61 o
   9   9   7         13.79         24.66        15.73 o
  10   9   7         13.72         10.90        16.89 o
  11   9   7         34.86          6.40        17.48 o
  12   9   7         20.80         34.32        20.08 o
  13   9   7          9.78         27.78        18.82 o
  14   9   7          2.48         -1.61        17.86 o
  15   9   7          1.20          4.84        17.42 o
  16   9   7          0.45         25.64        42.00 o
  17   9   7          1.41         22.30        25.40 o
   1  10   7         14.55         27.86        17.55 o
   2  10   7         76.25         71.56        18.78 o
   3  10   7        175.75        273.01        35.51 o
   4  10   7         51.87         83.51        17.81 o
   5  10   7        162.25        125.92        37.23 o
   6  10   7         60.47         96.22        18.19 o
   7  10   7         63.13         75.61        16.82 o
   8  10   7         27.82         11.41        30.51 o
   9  10   7          3.46         24.27        16.94 o
  10  10   7         11.73         24.18        17.35 o
  11  10   7         19.92         25.82        18.41 o
  12  10   7         51.99         60.86        21.74 o
  13  10   7        113.25         95.08        23.56 o
  14  10   7          4.83         17.25        18.99 o
  15  10   7         13.14         38.62        19.78 o
  16  10   7          0.59         21.69        19.73 o
   0  11   7        165.66        199.17        41.68 o
   1  11   7         36.08         76.21        21.04 o
   2  11   7          0.10         14.16        15.99 o
   3  11   7          2.00         20.77        14.59 o
   4  11   7         18.00         14.23        14.25 o
   5  11   7          0.01         33.15        23.91 o
   6  11   7         17.56         34.48        17.72 o
   7  11   7          0.02         45.72        16.38 o
   8  11   7         49.43        112.56        22.89 o
   9  11   7          5.65         28.49        20.68 o
  10  11   7         25.76         39.64        48.22 o
  11  11   7          6.32         14.72        19.31 o
  12  11   7          3.77         43.58        19.73 o
  13  11   7          0.44         11.39        19.24 o
  14  11   7         34.44         25.41        20.04 o
  15  11   7          0.07         22.79        20.68 o
  16  11   7          0.13          5.20        20.59 o
   1  12   7         32.17         63.42        16.44 o
   2  12   7        144.09        120.26        23.70 o
   3  12   7         21.69         33.64        15.89 o
   4  12   7       1287.07       1243.79       146.89 o
   5  12   7         76.52        121.40        25.13 o
   6  12   7        360.88        381.73        45.47 o
   7  12   7          2.44         13.81        17.35 o
   8  12   7         51.38         50.84        20.18 o
   9  12   7         12.97         11.47        18.90 o
  10  12   7         18.29         38.70        19.73 o
  11  12   7         17.59         25.42        19.07 o
  12  12   7         30.41        103.74        27.93 o
  13  12   7         14.17         86.26        24.03 o
  14  12   7          7.24         31.49        22.25 o
  15  12   7         21.64         12.59        22.00 o
   0  13   7       1279.66       1398.73       118.00 o
   1  13   7        127.09        238.73        26.43 o
   2  13   7        136.53        177.15        23.29 o
   3  13   7        110.50         69.28        17.52 o
   4  13   7         32.19         52.47        18.37 o
   5  13   7         11.22         70.00        20.53 o
   6  13   7        126.09        233.99        28.33 o
   7  13   7          0.51         26.44        19.34 o
   8  13   7         43.57        128.86        25.73 o
   9  13   7        101.04        159.10        27.86 o
  10  13   7         34.69         58.79        21.42 o
  11  13   7         14.70         24.67        19.49 o
  12  13   7        221.93        111.58        27.58 o
  13  13   7         26.70         22.83        21.41 o
  14  13   7         22.48          8.55        20.66 o
   1  14   7          0.72         36.65        18.82 o
   2  14   7          2.44         31.04        17.38 o
   3  14   7         14.61         25.38        16.15 o
   4  14   7         41.60        110.83        22.53 o
   5  14   7         30.50         31.10        18.51 o
   6  14   7         58.04         26.40        20.02 o
   7  14   7          0.14         -0.01        18.87 o
   8  14   7          0.21          7.55        19.41 o
   9  14   7          0.01         11.22        19.49 o
  10  14   7          5.16          9.49        20.39 o
  11  14   7          2.28         24.49        21.57 o
  12  14   7          2.68          4.96        20.10 o
  13  14   7          4.37          9.18        22.62 o
   0  15   7        233.53        348.16        46.11 o
   1  15   7          1.01         37.20        18.61 o
   2  15   7         40.48         42.30        18.65 o
   3  15   7         27.09         25.65        17.88 o
   4  15   7          0.12         -0.32        17.71 o
   5  15   7          0.21         33.12        19.92 o
   6  15   7         20.18         44.84        22.59 o
   7  15   7          7.99          4.18        20.22 o
   8  15   7        100.21        109.92        25.84 o
   9  15   7          4.19        -11.82        18.48 o
  10  15   7          1.92          6.74        20.05 o
  11  15   7          8.55        -17.72        20.68 o
  12  15   7          3.51         15.26        33.90 o
   1  16   7         11.06         47.71        18.02 o
   2  16   7          3.54          4.70        16.25 o
   3  16   7         12.83         26.89        19.37 o
   4  16   7         58.76         24.57        18.36 o
   5  16   7          0.32         14.89        17.94 o
   6  16   7         39.64         48.98        22.55 o
   7  16   7         19.84          3.45        20.36 o
   8  16   7         28.85         -4.00        20.77 o
   9  16   7          8.95         -8.31        21.50 o
  10  16   7         25.15          6.44        32.75 o
  11  16   7          0.32         14.42        36.68 o
   0  17   7        115.60         80.79        27.95 o
   1  17   7          1.79         38.83        17.53 o
   2  17   7         13.62         22.49        16.34 o
   3  17   7         21.63          7.41        17.77 o
   4  17   7          6.28         20.89        18.60 o
   5  17   7          0.00        -13.25        20.51 o
   6  17   7          6.55         12.95        21.23 o
   7  17   7          5.23         20.69        30.81 o
   8  17   7          0.08         -9.63        32.16 o
   9  17   7          0.15          9.52        35.67 o
   1  18   7         12.79         30.84        16.52 o
   2  18   7         56.84         33.00        17.62 o
   3  18   7         24.80         34.63        19.16 o
   4  18   7        269.98        275.66        32.33 o
   5  18   7          9.92         28.22        32.90 o
   6  18   7         67.61        108.99        39.29 o
   7  18   7          4.80         -1.79        30.14 o
   0  19   7         14.60         14.51        23.96 o
   1  19   7         12.13         16.52        15.95 o
   2  19   7         35.17         12.21        17.25 o
   3  19   7          3.25         -7.10        19.67 o
  10   0   8       1784.04       1927.95       297.98 o
  11   0   8        125.72        164.48        37.34 o
  12   0   8        334.92        470.88        61.17 o
  13   0   8        152.68        727.66       124.45 o
  14   0   8        206.49        138.01        43.74 o
   8   1   8         52.80        109.81        26.76 o
   9   1   8         22.13         21.46        21.94 o
  10   1   8         34.15         51.85        24.11 o
  11   1   8         71.99         76.80        26.16 o
  12   1   8         18.99         45.01        24.86 o
  13   1   8         75.81        138.36        45.20 o
  14   1   8          6.76         71.75        37.05 o
  15   1   8          5.02         15.84        32.79 o
   3   2   8         73.42         83.40        30.05 o
   4   2   8          9.16         26.14        30.23 o
   5   2   8          4.97         68.91        20.77 o
   6   2   8         13.09         17.62        18.32 o
   7   2   8         24.61         27.81        19.79 o
   8   2   8        551.24        723.07        84.26 o
  10   2   8         46.12        128.19        47.64 o
  12   2   8         42.09         53.41        21.79 o
  13   2   8         15.51         32.73        19.80 o
  14   2   8         20.99         31.24        29.72 o
  15   2   8          0.20        119.97        42.13 o
   1   3   8          7.97         26.07        19.71 o
   2   3   8         13.69         38.09        30.41 o
   3   3   8          0.15         86.43        42.17 o
   4   3   8         26.02         55.02        21.72 o
   6   3   8         42.54         80.07        23.75 o
   7   3   8        284.24        222.28        35.71 o
   8   3   8          5.33        147.06        27.42 o
   9   3   8         13.91          7.52        18.18 o
  10   3   8          3.74         47.25        20.92 o
  11   3   8         30.30         40.14        22.24 o
  13   3   8        104.18        174.07        33.80 o
  14   3   8          8.65         21.18        33.82 o
  15   3   8         32.54         54.31        32.40 o
  16   3   8          2.50         31.57        31.98 o
   0   4   8          4.69          3.68        21.60 o
   1   4   8         66.34         90.43        31.76 o
   2   4   8         74.33         37.32        16.53 o
   3   4   8         35.53         78.35        48.06 o
   4   4   8         11.94         41.95        17.24 o
   5   4   8         33.98         -0.76        16.91 o
   6   4   8         15.52         17.24        16.74 o
   7   4   8         92.26        102.41        24.91 o
   8   4   8         49.89        123.76        26.94 o
   9   4   8         28.93         20.26        19.03 o
  10   4   8          0.26         13.56        28.37 o
  11   4   8         21.05         21.40        20.33 o
  12   4   8         46.28         40.27        20.66 o
  13   4   8          5.48         52.71        25.11 o
  14   4   8          2.23          5.89        19.86 o
  15   4   8         46.56          9.69        26.69 o
  16   4   8         23.54         18.27        30.65 o
   1   5   8         56.74         51.40        16.94 o
   2   5   8         37.38         78.06        17.97 o
   3   5   8          0.04         45.35        18.95 o
   4   5   8          2.16         43.05        20.63 o
   5   5   8         32.71         38.72        19.21 o
   6   5   8         12.45         18.71        14.87 o
   7   5   8        443.21        812.90        77.29 o
   8   5   8        165.60         88.78        35.88 o
   9   5   8         22.67         33.04        18.34 o
  10   5   8         49.80         83.08        22.92 o
  11   5   8        174.66        261.96        38.62 o
  12   5   8         54.51         96.68        26.65 o
  13   5   8        172.12        206.65        37.62 o
  14   5   8         98.87        163.09        34.04 o
  15   5   8         51.44         24.20        31.70 o
  16   5   8         50.65        150.07        50.77 o
   0   6   8        252.37        435.72        60.68 o
   1   6   8         53.31         73.13        19.41 o
   2   6   8         41.12         59.94        18.16 o
   3   6   8         28.18         63.88        21.23 o
   4   6   8         27.67         31.68        16.01 o
   5   6   8          6.75         35.46        14.52 o
   6   6   8          1.43         -1.27        13.93 o
   7   6   8         51.37        103.01        21.05 o
   8   6   8        461.70        482.94        50.96 o
   9   6   8        191.98        119.34        25.81 o
  10   6   8        112.44        280.18        45.03 o
  11   6   8         10.65          5.29        23.26 o
  12   6   8         64.67         97.06        29.86 o
  13   6   8         18.36         49.49        25.91 o
  14   6   8         10.75          5.48        23.70 o
  15   6   8         18.27         24.14        33.96 o
  16   6   8         22.64        117.44        46.51 o
  17   6   8         31.24         44.93        38.94 o
   1   7   8         72.91         66.19        19.67 o
   2   7   8         91.71         80.05        18.95 o
   3   7   8         24.42         86.40        30.55 o
   4   7   8        498.47        573.67        50.82 o
   5   7   8        265.85        331.87        33.78 o
   6   7   8         75.62        137.48        22.47 o
   7   7   8          4.74         26.18        16.88 o
   8   7   8         20.12         49.08        18.61 o
   9   7   8          4.53         37.21        26.81 o
  10   7   8          2.43         28.72        23.37 o
  11   7   8          2.94         36.39        23.50 o
  12   7   8         91.99        138.15        31.59 o
  13   7   8         15.97         24.40        24.95 o
  14   7   8          1.94        114.18        33.78 o
  15   7   8         21.71         57.41        29.54 o
  16   7   8          1.00         -0.64        37.00 o
  17   7   8         18.22          4.49        34.29 o
   0   8   8        101.19        355.49        53.96 o
   1   8   8       4311.98       3160.53       241.71 o
   2   8   8         40.66         56.40        17.77 o
   3   8   8         80.87         94.47        19.41 o
   4   8   8         61.90         28.99        15.96 o
   5   8   8         17.10         67.88        17.78 o
   6   8   8         73.83        118.34        24.56 o
   7   8   8         77.79        100.15        23.96 o
   8   8   8        318.11        275.20        63.90 o
   9   8   8        539.02        588.35        74.66 o
  10   8   8         91.61        175.66        70.36 o
  11   8   8        244.46        913.05       107.77 o
  12   8   8         97.55         61.57        28.37 o
  13   8   8         16.34         10.80        26.75 o
  14   8   8          3.38         38.53        26.76 o
  15   8   8          0.10          9.03        25.28 o
  16   8   8          1.67        -19.45        27.25 o
   1   9   8          6.85         40.17        18.53 o
   2   9   8          4.10         -0.70        16.57 o
   3   9   8          1.25         24.44        17.40 o
   4   9   8         20.15         78.23        28.08 o
   5   9   8          7.06         44.64        27.43 o
   6   9   8         66.07         46.16        23.55 o
   7   9   8          0.05          2.72        17.52 o
   8   9   8          6.25         27.50        23.70 o
   9   9   8          5.51          6.00        23.53 o
  10   9   8          0.41         27.37        22.76 o
  11   9   8          0.45         20.52        45.55 o
  12   9   8          1.55         22.88        21.83 o
  13   9   8          1.66          2.03        22.25 o
  14   9   8          7.45          4.09        19.62 o
  15   9   8          9.82         10.71        20.47 o
  16   9   8          0.13         20.64        22.94 o
   0  10   8        722.53        719.37       133.53 o
   1  10   8       1034.72        965.90        96.24 o
   2  10   8         17.42         22.91        20.45 o
   3  10   8         22.43         18.03        20.02 o
   4  10   8          4.15         14.57        17.67 o
   5  10   8         37.10          1.91        15.90 o
   6  10   8         21.40         42.25        19.50 o
   7  10   8          3.69         33.59        31.72 o
   8  10   8        570.80        606.76        76.93 o
   9  10   8        301.93        385.66        55.81 o
  10  10   8        338.68        349.63        46.92 o
  11  10   8         13.08         36.10        20.93 o
  12  10   8         69.77         49.25        22.19 o
  13  10   8          0.54         22.95        21.53 o
  14  10   8         38.59         44.33        21.23 o
  15  10   8          1.98         43.33        21.94 o
   1  11   8         19.43         32.46        22.26 o
   2  11   8          6.96          2.10        19.62 o
   3  11   8         21.47         33.11        20.12 o
   4  11   8        185.04        227.80        31.55 o
   5  11   8         88.75        152.95        29.55 o
   6  11   8          2.59         33.60        19.96 o
   7  11   8         10.98         16.16        19.26 o
   8  11   8          4.51         14.35        18.83 o
   9  11   8          7.29         14.83        18.94 o
  10  11   8         22.94         56.29        21.14 o
  11  11   8          1.72         37.09        20.62 o
  12  11   8         61.82         54.96        21.58 o
  13  11   8         20.84         71.61        33.21 o
  14  11   8         59.45         49.63        22.54 o
  15  11   8          2.08         13.61        21.22 o
   0  12   8        136.35        189.28        45.30 o
   1  12   8        303.08        654.91        63.27 o
   2  12   8         10.56         14.46        20.25 o
   3  12   8         30.26         33.12        19.97 o
   4  12   8          5.79         15.76        16.82 o
   5  12   8         10.98         58.59        20.13 o
   6  12   8          2.11         20.12        17.34 o
   7  12   8         40.31         32.58        19.80 o
   8  12   8         20.57         44.51        21.65 o
   9  12   8         17.69         25.63        20.69 o
  10  12   8          3.11         24.84        21.28 o
  11  12   8         17.72         12.22        21.33 o
  12  12   8          0.18         -7.49        19.43 o
  13  12   8          4.05         26.18        20.89 o
  14  12   8          6.47          3.71        19.84 o
   1  13   8         11.96         55.20        19.35 o
   2  13   8          6.17         36.43        19.51 o
   3  13   8          2.40         44.39        18.70 o
   4  13   8        623.71        332.66        56.70 o
   5  13   8         32.23        109.10        23.60 o
   6  13   8         26.41         67.23        20.95 o
   7  13   8        124.06         85.73        25.04 o
   8  13   8         14.17         14.81        20.39 o
   9  13   8          1.50         12.45        20.10 o
  10  13   8         14.16         25.65        23.26 o
  11  13   8         22.05         49.71        22.79 o
  12  13   8        294.78        174.17        31.85 o
  13  13   8        150.01        126.46        43.20 o
   0  14   8         56.83         83.39        29.02 o
   1  14   8         14.55         34.51        18.39 o
   2  14   8          2.36         24.45        17.55 o
   3  14   8        123.81         42.13        18.89 o
   4  14   8         20.13         36.15        19.99 o
   5  14   8          1.72          3.84        18.52 o
   6  14   8          0.17         25.12        21.28 o
   7  14   8          9.15          1.63        20.61 o
   8  14   8         35.85         19.29        21.14 o
   9  14   8          3.21          2.65        20.16 o
  10  14   8          0.00          5.15        19.90 o
  11  14   8          0.08         24.52        26.64 o
  12  14   8          0.29          1.62        31.36 o
   1  15   8          0.07         16.76        17.48 o
   2  15   8         20.88         36.01        18.11 o
   3  15   8         28.46         68.53        20.90 o
   4  15   8         75.65         51.03        20.23 o
   5  15   8         57.11        304.56        38.98 o
   6  15   8          0.69         19.06        20.54 o
   7  15   8         21.23         52.02        29.52 o
   8  15   8         16.05          7.91        19.68 o
   9  15   8          9.33         45.32        29.35 o
  10  15   8         22.70         41.21        35.20 o
  11  15   8          1.90         42.92        37.37 o
   0  16   8         72.83        141.32        31.93 o
   1  16   8         57.10         55.16        21.42 o
   2  16   8         14.16         48.80        18.20 o
   3  16   8          3.19          9.63        18.10 o
   4  16   8          2.50         15.83        17.96 o
   5  16   8         16.98         16.19        19.27 o
   6  16   8          1.37          4.32        19.99 o
   7  16   8         17.30         38.98        30.07 o
   8  16   8          0.05         51.46        34.18 o
   9  16   8          1.97         -8.87        34.32 o
   1  17   8          4.71          0.44        15.57 o
   2  17   8         39.39         38.77        17.16 o
   3  17   8          0.01         10.67        17.57 o
   4  17   8          0.38         25.95        18.10 o
   5  17   8         32.31         19.22        26.10 o
   6  17   8          0.32         31.74        43.87 o
   7  17   8          0.14         15.73        36.51 o
   0  18   8         11.01         44.24        28.15 o
   1  18   8        136.74        109.35        21.24 o
   2  18   8          0.16         25.72        19.31 o
   3  18   8         23.09         17.18        20.38 o
   4  18   8         11.47         18.17        23.29 o
  11   0   9         65.42        242.93        57.01 o
  12   0   9          7.72        170.84        51.52 o
  13   0   9        145.10         99.94        41.16 o
  14   0   9        454.80        171.13        50.40 o
  15   0   9         87.83         67.03        39.13 o
   8   1   9        253.46        202.09        49.85 o
   9   1   9          8.12         13.85        21.40 o
  10   1   9        329.87        389.93        53.75 o
  11   1   9          2.73         35.61        28.81 o
  12   1   9          5.31         16.18        55.60 o
  13   1   9         11.30         11.45        23.38 o
  14   1   9          3.09         14.69        36.98 o
  15   1   9          2.58         -1.98        30.73 o
   4   2   9        231.44        301.29        58.88 o
   5   2   9        144.80        616.58       141.89 o
   6   2   9        133.74         63.18        21.63 o
   7   2   9         72.72         88.83        24.75 o
   8   2   9          0.29         24.86        22.23 o
   9   2   9         13.87         51.28        23.72 o
  10   2   9          5.43         16.41        21.69 o
  11   2   9         18.78         79.50        70.53 o
  12   2   9         82.03         80.72        26.57 o
  13   2   9          5.10         29.19        23.12 o
  14   2   9          0.04         30.03        33.14 o
  15   2   9         20.67         14.73        29.68 o
   1   3   9         50.05         38.86        23.70 o
   2   3   9         48.02         32.16        22.15 o
   3   3   9         89.53         33.30        21.79 o
   4   3   9         20.71         22.38        36.52 o
   5   3   9         19.54         30.47        18.95 o
   6   3   9          2.95         19.47        21.12 o
   7   3   9        114.71        188.26        32.87 o
   9   3   9        118.51        128.03        29.17 o
  10   3   9         85.12         88.17        61.58 o
  12   3   9        102.55         64.00        23.73 o
  13   3   9          9.31         -7.02        21.60 o
  14   3   9         23.34         21.69        35.58 o
  15   3   9         11.02         22.47        31.49 o
  16   3   9          0.02         21.45        34.23 o
   1   4   9          8.13          3.87        16.77 o
   2   4   9         11.65         24.75        18.01 o
   3   4   9          8.20         21.75        46.88 o
   4   4   9          8.31         -8.80        21.29 o
   5   4   9          6.19        124.11        52.44 o
   6   4   9         62.75         42.02        22.74 o
   7   4   9         10.58         27.85        20.09 o
   8   4   9          0.03          2.14        17.08 o
   9   4   9          0.22         10.17        19.81 o
  10   4   9         35.93         26.99        20.77 o
  11   4   9         19.81         48.94        23.21 o
  12   4   9         16.34         42.83        26.02 o
  13   4   9          6.46         14.94        23.32 o
  14   4   9         77.55         11.43        31.19 o
  15   4   9          6.07          2.68        31.96 o
  16   4   9          3.22          7.84        29.99 o
   0   5   9       6804.10       6573.45       701.74 o
   1   5   9        145.44        242.68        31.87 o
   2   5   9        122.00        271.70        32.20 o
   3   5   9         31.29         62.53        20.00 o
   4   5   9          8.51         22.14        16.24 o
   5   5   9         27.23         11.72        15.98 o
   6   5   9         28.62          9.36        17.29 o
   7   5   9         57.55         52.18        21.62 o
   8   5   9        616.22       1035.38       118.52 o
   9   5   9         91.40        196.79        35.15 o
  10   5   9       1544.57       1796.28       224.17 o
  11   5   9         33.52         64.50        26.02 o
  12   5   9         16.95         58.27        25.04 o
  13   5   9         56.59         41.11        22.13 o
  14   5   9         40.14         41.54        35.14 o
  15   5   9          8.05         -5.63        29.62 o
  16   5   9        115.05        201.12        53.39 o
   1   6   9          1.08         42.91        19.58 o
   2   6   9         36.72         45.40        20.36 o
   3   6   9          1.21         -1.74        15.95 o
   4   6   9        105.48         87.43        22.68 o
   5   6   9         14.04         22.82        17.39 o
   6   6   9         47.34         42.14        18.06 o
   7   6   9         12.04         29.88        21.05 o
   8   6   9         70.98         42.71        19.23 o
   9   6   9         15.76         31.71        19.60 o
  10   6   9         21.17         60.80        25.65 o
  11   6   9         25.22         58.04        34.28 o
  12   6   9         21.26         59.68        26.23 o
  13   6   9         28.93         38.24        57.78 o
  14   6   9         49.32         31.44        26.65 o
  15   6   9          2.14         33.26        26.24 o
  16   6   9         34.90         29.60        40.15 o
   0   7   9         53.62         40.99        27.84 o
   1   7   9         34.08         69.08        22.41 o
   2   7   9         34.45         37.98        18.75 o
   3   7   9          0.93         35.35        31.22 o
   4   7   9         39.96         43.00        18.09 o
   5   7   9          2.10         24.62        15.55 o
   6   7   9         52.77        188.48        40.65 o
   7   7   9          0.05         19.10        17.32 o
   8   7   9         82.34        139.91        25.64 o
   9   7   9          1.53         16.68        20.42 o
  10   7   9          1.92         43.51        23.97 o
  11   7   9         19.17         39.24        25.15 o
  12   7   9          3.39         14.54        23.34 o
  13   7   9         21.79         11.43        25.65 o
  14   7   9         38.03         28.77        28.15 o
  15   7   9         24.38         16.16        28.47 o
  16   7   9         25.42          8.92        37.72 o
   1   8   9         28.04         38.06        20.10 o
   2   8   9        342.90        355.82        50.39 o
   3   8   9        113.09        188.79        37.53 o
   4   8   9         44.62        107.84        22.22 o
   5   8   9        731.58        556.78        52.04 o
   6   8   9        583.89        442.96        64.29 o
   7   8   9          0.02         36.48        20.12 o
   8   8   9          0.11         -9.17        19.72 o
   9   8   9          6.27         44.14        23.85 o
  10   8   9          4.00         96.32        35.13 o
  11   8   9          0.55         16.64        27.14 o
  12   8   9        381.93        369.15        58.84 o
  13   8   9         44.76         88.14        34.03 o
  14   8   9        133.35        136.86        38.11 o
  15   8   9          1.02        112.81        75.87 o
   0   9   9         78.41        121.13        35.87 o
   1   9   9         67.10        102.41        23.66 o
   2   9   9         35.48         45.80        19.14 o
   3   9   9         23.34         78.43        21.07 o
   4   9   9         11.46         21.65        17.41 o
   5   9   9          6.13         20.36        17.84 o
   6   9   9         27.41         35.37        21.60 o
   7   9   9         14.33          8.59        20.98 o
   8   9   9         16.10         46.84        25.52 o
   9   9   9         17.91         38.73        26.13 o
  10   9   9        126.60         58.69        42.32 o
  11   9   9         14.41         16.09        25.54 o
  12   9   9          2.50         36.99        27.44 o
  13   9   9          0.06         39.35        29.32 o
  14   9   9          9.46         27.51        28.82 o
  15   9   9          0.41         12.83        28.47 o
   1  10   9        178.13        122.56        24.88 o
   2  10   9         25.16        112.39        24.22 o
   3  10   9         64.60         58.55        21.49 o
   4  10   9        419.05        369.82        56.56 o
   5  10   9       1397.64       1351.99       127.94 o
   6  10   9        235.29        215.73        34.85 o
   7  10   9         20.00         17.89        20.97 o
   8  10   9          5.52         26.98        24.03 o
   9  10   9          2.29         12.92        28.58 o
  10  10   9          3.53          4.49        29.01 o
  11  10   9          0.96         68.58        31.73 o
  12  10   9          2.01          8.53        29.76 o
  13  10   9         31.28         38.01        41.45 o
  14  10   9         12.59         61.98        27.07 o
   0  11   9         14.55         62.83        36.97 o
   1  11   9          9.19         52.59        24.58 o
   2  11   9         27.35         25.74        21.65 o
   3  11   9         33.99         28.17        20.76 o
   4  11   9          2.51         26.91        19.79 o
   5  11   9          7.90         22.05        21.42 o
   6  11   9          5.06         27.02        37.13 o
   7  11   9         25.72         42.50        25.87 o
   8  11   9         74.29         38.91        28.57 o
   9  11   9         91.34         62.30        29.35 o
  10  11   9          2.37         17.79        25.91 o
  11  11   9          2.65        -14.55        21.95 o
  12  11   9         61.42         20.49        24.60 o
  13  11   9          7.59         40.17        23.06 o
   1  12   9          0.44          1.65        21.48 o
   2  12   9         12.64         33.04        22.35 o
   3  12   9          1.20         22.09        20.27 o
   4  12   9        216.27        200.99        33.06 o
   5  12   9         15.09         35.12        22.72 o
   6  12   9          3.04         26.06        22.33 o
   7  12   9         25.83         48.60        29.32 o
   8  12   9          9.91         37.14        26.55 o
   9  12   9          9.50         -5.49        22.86 o
  10  12   9          0.54         -1.83        19.87 o
  11  12   9         28.26         19.08        22.20 o
  12  12   9        223.72        120.29        29.64 o
   0  13   9         60.02        123.29        45.32 o
   1  13   9        230.57        144.62        36.01 o
   2  13   9         62.85         58.89        24.58 o
   3  13   9        195.20         98.84        27.14 o
   4  13   9         11.86         22.44        22.10 o
   5  13   9         46.57         39.24        21.76 o
   6  13   9          0.91          4.17        18.48 o
   7  13   9         42.63         52.42        34.89 o
   8  13   9        109.99         87.44        26.23 o
   9  13   9        274.60        204.27        38.44 o
  10  13   9         11.87          7.94        22.45 o
  11  13   9         83.75        114.78        71.70 o
   1  14   9          0.00         20.78        19.48 o
   2  14   9         10.50         14.83        19.19 o
   3  14   9          0.50         17.80        18.93 o
   4  14   9         14.22         12.78        19.36 o
   5  14   9         18.04         19.39        18.75 o
   6  14   9         22.28         10.83        20.25 o
   7  14   9         12.20         28.62        22.13 o
   8  14   9          4.39         21.24        21.03 o
   9  14   9          3.98         34.17        37.60 o
  10  14   9         29.87          5.99        34.09 o
   0  15   9         86.24         56.51        25.96 o
   1  15   9         45.88         40.68        18.44 o
   2  15   9         29.23         24.54        17.38 o
   3  15   9          8.13         26.38        18.76 o
   4  15   9         11.84          7.47        18.40 o
   5  15   9          8.73          2.09        18.09 o
   6  15   9         39.77         23.92        22.65 o
   7  15   9          3.64         51.07        56.66 o
   8  15   9          6.41         21.35        35.60 o
   9  15   9         30.99         57.85        62.83 o
   1  16   9         18.95         42.43        17.44 o
   2  16   9         18.80         24.80        16.45 o
   3  16   9         25.20         43.86        18.57 o
   4  16   9          0.69         27.46        18.74 o
   5  16   9         12.74         33.61        31.95 o
   6  16   9         25.93         29.15        33.74 o
   7  16   9          5.50          2.66        33.30 o
   0  17   9         32.78         30.35        24.68 o
   1  17   9          8.94         14.47        16.47 o
   2  17   9          2.40          1.96        18.16 o
   3  17   9          0.11         -9.49        21.70 o
   4  17   9          6.27          7.75        26.37 o
  12   0  10         57.51         83.15        40.20 o
  13   0  10        184.58        250.13        67.36 o
  14   0  10          1.56         12.42        33.24 o
  15   0  10          0.10         -1.82        31.00 o
   9   1  10         16.46        111.20        39.85 o
  10   1  10         32.36         21.42        23.54 o
  11   1  10          0.46         29.24        22.82 o
  12   1  10          0.02         46.98        25.86 o
  13   1  10         58.48         18.39        24.25 o
  14   1  10          5.71         -1.97        33.40 o
  15   1  10         15.29         21.55        35.59 o
   5   2  10          0.02        -13.91        25.83 o
   6   2  10         11.17         34.40        23.29 o
   7   2  10          3.50         -1.43        21.82 o
   8   2  10         58.12         73.58        28.16 o
   9   2  10         78.24        253.13       107.56 o
  10   2  10        138.60        168.62        34.15 o
  11   2  10         28.48         39.10        25.16 o
  12   2  10          4.39         38.46        25.83 o
  13   2  10         33.72         71.22        28.71 o
  14   2  10         31.14        -31.06        31.06 o
  15   2  10          3.85         11.12        34.82 o
  16   2  10          0.81         -8.72        35.58 o
   2   3  10         40.68         48.72        34.95 o
   3   3  10         29.26        110.68        28.90 o
   4   3  10         39.57         59.89        25.52 o
   5   3  10        317.82        235.70        40.05 o
   6   3  10          4.98         74.54        26.08 o
   7   3  10         37.19         93.31        27.21 o
   8   3  10         76.24         43.23        43.69 o
   9   3  10         38.07        101.12        66.91 o
  10   3  10         17.42         12.37        22.83 o
  11   3  10          0.04         -0.12        23.38 o
  12   3  10         65.91         56.48        25.43 o
  13   3  10         55.87         41.18        39.75 o
  14   3  10         21.40         20.37        22.19 o
  15   3  10          9.72         70.39        38.80 o
  16   3  10         10.07         36.53        37.52 o
   0   4  10         32.12         57.81        30.67 o
   1   4  10        172.49        168.68        27.50 o
   2   4  10         28.60         70.39        22.63 o
   3   4  10         18.71          1.98        24.31 o
   4   4  10          0.05         34.16        25.55 o
   5   4  10         29.34         63.01        26.96 o
   6   4  10         12.70          9.64        24.00 o
   7   4  10         20.68         14.05        21.59 o
   8   4  10         22.41         24.62        29.13 o
   9   4  10         31.53         50.20        24.02 o
  10   4  10         30.19         50.83        23.01 o
  11   4  10         44.71         29.17        22.62 o
  12   4  10         23.36         -6.50        23.18 o
  13   4  10          0.07          7.99        22.65 o
  14   4  10         13.74         12.99        23.94 o
  15   4  10         10.27         -3.84        34.72 o
   1   5  10        756.22        894.78        76.93 o
   2   5  10         79.36        168.86        29.37 o
   3   5  10        197.29        201.57        33.75 o
   4   5  10        144.78        352.22        61.29 o
   5   5  10       4832.39       4862.44       424.07 o
   6   5  10         14.08        107.69        28.00 o
   7   5  10         44.97         84.55        25.09 o
   8   5  10         51.46         50.91        22.36 o
   9   5  10        110.84         81.16        56.21 o
  10   5  10         20.48          7.23        21.36 o
  11   5  10         19.62        102.19        53.10 o
  12   5  10         55.55         52.53        28.42 o
  14   5  10         15.30         53.69        28.27 o
  15   5  10         82.01         60.16        36.82 o
   0   6  10        383.84        358.41        57.09 o
   1   6  10          0.00         12.35        19.83 o
   2   6  10          0.00         34.86        19.62 o
   3   6  10          2.48         30.98        19.73 o
   4   6  10         28.63         25.94        17.92 o
   5   6  10          4.81         60.75        20.01 o
   6   6  10          0.37         17.04        17.98 o
   7   6  10         18.60         29.66        20.26 o
   8   6  10         88.03        100.93        26.07 o
   9   6  10          0.11         16.85        23.27 o
  10   6  10        142.78         75.12        36.44 o
  11   6  10          6.34         50.72        24.36 o
  12   6  10          2.64         14.15        23.38 o
  13   6  10          3.79         16.87        23.28 o
  14   6  10          4.53        -22.10        22.10 o
  15   6  10          5.84         42.93        26.69 o
   1   7  10          3.76          1.16        17.48 o
   2   7  10         34.15         18.48        28.61 o
   3   7  10         25.12         36.30        20.86 o
   4   7  10        505.67        346.87        39.67 o
   5   7  10          4.40         87.20        25.35 o
   6   7  10         45.52        343.90        50.71 o
   7   7  10         28.46         55.73        22.53 o
   8   7  10         29.34         35.76        20.83 o
   9   7  10          6.94         28.74        21.04 o
  10   7  10         17.05         29.24        22.45 o
  11   7  10         50.05         68.59        44.71 o
  12   7  10        130.89        139.41        35.64 o
  13   7  10         82.58        107.30        32.67 o
  14   7  10         15.47         14.36        28.26 o
   0   8  10        662.07        562.08        93.07 o
   1   8  10         66.54        139.16        27.04 o
   2   8  10        106.79         39.88        21.16 o
   3   8  10          0.96         32.13        19.42 o
   4   8  10         26.88         38.95        17.98 o
   5   8  10         42.05         32.66        17.77 o
   6   8  10         62.00         59.87        23.49 o
   7   8  10        527.40        513.55        80.75 o
   8   8  10         28.27         66.38        28.13 o
   9   8  10        230.19        400.71        58.00 o
  10   8  10         14.38        130.95        54.86 o
  11   8  10        255.03        311.26        53.22 o
  12   8  10          8.50         31.29        48.45 o
  13   8  10          5.06         14.20        27.05 o
  14   8  10          9.53         41.68        33.00 o
   1   9  10          1.14         16.38        18.29 o
   2   9  10         25.17          7.93        18.34 o
   3   9  10         58.89        103.95        33.60 o
   4   9  10         52.81         64.94        35.31 o
   5   9  10         54.03        149.67        32.53 o
   6   9  10          1.79         30.92        21.60 o
   7   9  10         10.50         43.94        23.23 o
   8   9  10          1.58         18.06        25.67 o
   9   9  10         32.71         -5.54        24.00 o
  10   9  10          0.40         18.15        24.71 o
  11   9  10          0.01         13.70        28.82 o
  12   9  10          2.44          9.17        29.13 o
  13   9  10          0.07         40.36        31.37 o
   0  10  10        344.96        258.43        50.32 o
   1  10  10        202.61        220.45        32.99 o
   2  10  10        152.23        173.18        29.57 o
   3  10  10          7.14         22.81        20.82 o
   4  10  10         36.72         55.77        21.47 o
   5  10  10         10.30         -9.60        19.89 o
   6  10  10        121.29        112.70        28.12 o
   7  10  10         24.85         19.65        23.57 o
   8  10  10         32.40         36.14        31.27 o
   9  10  10         56.16         50.20        31.72 o
  10  10  10          1.33         -6.43        29.64 o
  11  10  10         52.45         76.61        35.31 o
  12  10  10         10.20         51.73        28.93 o
  13  10  10          5.17         20.07        50.55 o
   1  11  10          1.30         41.83        20.89 o
   2  11  10         23.81         27.30        20.15 o
   3  11  10         11.13         44.05        21.60 o
   4  11  10          0.60         44.35        34.51 o
   5  11  10          5.32         53.54        32.32 o
   6  11  10          0.48         72.41        26.61 o
   7  11  10         77.93        211.65        45.65 o
   8  11  10         20.45         -0.62        29.49 o
   9  11  10          4.90         53.19        31.17 o
  10  11  10          1.99          4.52        43.32 o
  11  11  10          0.90         -6.49        30.68 o
  12  11  10          6.26         -7.87        50.34 o
   0  12  10         45.26        130.86        50.37 o
   1  12  10         24.73         69.32        25.82 o
   2  12  10         12.30         24.40        22.36 o
   3  12  10          7.86         32.16        22.71 o
   4  12  10          2.45         28.48        24.67 o
   5  12  10         12.75         21.43        23.96 o
   6  12  10         17.82         10.14        23.40 o
   7  12  10        102.79         54.76        31.59 o
   8  12  10          0.40         -4.30        27.43 o
   9  12  10        112.15         99.64        40.44 o
  10  12  10          0.10          7.17        42.69 o
  11  12  10         40.93         11.97        46.62 o
   1  13  10         17.85         45.86        23.25 o
   2  13  10         12.91          1.07        22.44 o
   3  13  10         20.88         39.22        24.15 o
   4  13  10         37.15         53.41        33.24 o
   5  13  10         86.17         86.68        28.31 o
   6  13  10         81.50         55.25        29.36 o
   7  13  10         94.55         33.79        29.82 o
   8  13  10         17.79         44.89        46.27 o
   9  13  10         11.03          2.97        42.79 o
   0  14  10         11.82         42.50        31.60 o
   1  14  10         19.07         17.27        21.48 o
   2  14  10          3.67         11.49        20.96 o
   3  14  10          0.24         -6.58        20.56 o
   4  14  10          0.68          5.52        25.60 o
   5  14  10         15.25        -19.82        21.54 o
   6  14  10          0.07         13.35        31.96 o
   7  14  10         23.14         34.96        35.77 o
   8  14  10         14.92          7.86        35.13 o
   1  15  10          0.02         27.25        20.61 o
   2  15  10          0.15         21.73        20.84 o
   3  15  10         42.24         36.25        21.46 o
   4  15  10          2.77         32.51        25.37 o
   5  15  10         13.65          4.75        27.29 o
   6  15  10         41.70         22.22        35.28 o
   0  16  10         15.94         24.79        25.60 o
   1  16  10          0.03          0.79        19.32 o
   2  16  10          8.73         15.18        21.10 o
  13   0  11       1288.17        287.49        73.17 o
  10   1  11          0.08         72.08        38.47 o
  11   1  11         26.37          2.02        25.98 o
  12   1  11          1.30         -3.06        25.00 o
  13   1  11          2.01         13.18        25.47 o
  14   1  11          4.50          9.19        33.81 o
   7   2  11          9.91         11.46        32.95 o
   8   2  11          0.47         10.69        21.41 o
   9   2  11          7.67        -21.78        21.78 o
  10   2  11          0.48         17.32        24.25 o
  11   2  11          0.09          9.12        25.29 o
  12   2  11         10.21         11.83        26.94 o
  13   2  11        116.65         91.21        39.81 o
  14   2  11          0.01         47.44        41.88 o
   3   3  11         45.97         77.49        36.88 o
   4   3  11         50.85         84.05        42.70 o
   5   3  11         29.78         11.18        22.52 o
   6   3  11         50.04         61.25        25.01 o
   7   3  11         31.12         95.57        27.56 o
   8   3  11          0.05         43.32        24.23 o
   9   3  11         15.41         19.57        23.53 o
  10   3  11          0.26         29.00        26.43 o
  11   3  11          0.03          1.54        34.60 o
  12   3  11         26.74         31.25        28.48 o
  13   3  11         49.04        -10.49        26.12 o
  14   3  11          2.37         21.93        26.84 o
   1   4  11          9.62         42.86        29.99 o
   2   4  11         22.87        -15.20        26.77 o
   3   4  11         18.06         43.71        27.83 o
   4   4  11        159.60         86.39        30.79 o
   5   4  11          0.36         77.55        28.63 o
   6   4  11         20.85         25.23        26.15 o
   7   4  11          3.68        -24.48        24.48 o
   8   4  11         14.60         26.25        25.08 o
   9   4  11          2.23         17.18        29.15 o
  10   4  11          2.78          1.43        25.62 o
  11   4  11          7.17         44.89        31.97 o
  12   4  11          3.54          1.24        23.03 o
  13   4  11          8.79         18.10        24.58 o
  14   4  11          3.47         21.52        25.16 o
   0   5  11       2245.13       1786.69       226.02 o
   1   5  11        226.37        134.29        27.51 o
   2   5  11        655.03        645.93        99.75 o
   3   5  11        230.39        229.52        37.91 o
   4   5  11        174.34        318.52        49.12 o
   5   5  11          2.03         18.62        25.17 o
   6   5  11        279.15        251.16        61.71 o
   7   5  11          8.59         80.67        31.57 o
   8   5  11         26.84          9.28        22.82 o
   9   5  11         21.77         64.83        48.16 o
  10   5  11         24.75         72.00        27.47 o
  11   5  11          7.34         36.81        26.13 o
  12   5  11         63.80         88.81        31.92 o
  13   5  11          0.25         -8.26        25.85 o
  14   5  11          1.05          4.02        29.49 o
   1   6  11         16.86         68.37        23.83 o
   2   6  11         57.49         20.12        22.04 o
   3   6  11         63.12         54.55        36.61 o
   4   6  11         57.78         64.32        23.45 o
   5   6  11        323.87        270.86        34.65 o
   6   6  11         26.96         41.54        21.74 o
   7   6  11          5.78          5.20        21.67 o
   8   6  11         10.40          7.41        21.28 o
   9   6  11          3.83         16.80        25.80 o
  10   6  11          1.97         28.05        26.18 o
  11   6  11          0.27         19.24        27.40 o
  12   6  11          0.03         25.13        26.12 o
  13   6  11         87.40         57.85        32.48 o
   0   7  11         75.46         48.94        32.09 o
   1   7  11        144.55        146.05        27.64 o
   2   7  11          0.81         16.68        20.29 o
   3   7  11         46.03         46.35        23.23 o
   4   7  11          0.60         13.63        18.78 o
   5   7  11         43.58         42.59        20.81 o
   6   7  11          0.02         13.47        21.32 o
   7   7  11         13.28         85.54        27.75 o
   8   7  11         51.72         60.65        27.72 o
   9   7  11        112.20        112.53        33.59 o
  10   7  11          2.99         25.56        26.97 o
  11   7  11         42.54         24.22        25.01 o
  12   7  11         20.73         14.71        24.99 o
  13   7  11         17.54         35.14        27.95 o
   1   8  11          0.26         21.43        20.22 o
   2   8  11         58.37         44.31        21.63 o
   3   8  11          0.36          9.15        21.74 o
   4   8  11          8.33         31.14        22.45 o
   5   8  11          2.20         13.08        20.80 o
   6   8  11        142.19        185.49        33.87 o
   7   8  11         36.78         47.62        22.34 o
   8   8  11          7.66         45.15        25.94 o
   9   8  11         67.40         43.83        28.50 o
  10   8  11         15.20         43.68        27.48 o
  11   8  11         23.69         16.46        26.01 o
  12   8  11        165.26        101.53        36.18 o
   0   9  11        213.20        251.78        49.86 o
   1   9  11          0.17         32.09        21.06 o
   2   9  11         30.55         46.34        22.18 o
   3   9  11         36.65         12.09        21.05 o
   4   9  11          3.43          9.69        18.63 o
   5   9  11         17.44          8.66        19.81 o
   6   9  11          5.22         32.70        21.34 o
   7   9  11          0.71         12.57        21.56 o
   8   9  11         75.78         87.56        31.67 o
   9   9  11          0.05         29.70        26.52 o
  10   9  11         17.26         63.98        30.34 o
  11   9  11          2.49         28.01        31.37 o
   1  10  11         47.74         27.37        19.39 o
   2  10  11          3.43         69.47        31.74 o
   3  10  11          7.14         87.97        41.63 o
   4  10  11         21.78         78.00        29.73 o
   5  10  11        122.60        144.51        31.07 o
   6  10  11         21.87         53.57        24.28 o
   7  10  11          2.32         29.13        27.20 o
   8  10  11          0.58        -11.87        27.56 o
   9  10  11         29.05         11.13        27.43 o
  10  10  11         11.51          1.41        46.04 o
   0  11  11        113.41        118.66        34.88 o
   1  11  11         87.25        102.35        24.62 o
   2  11  11         10.25         89.43        23.39 o
   3  11  11          1.38         11.72        19.32 o
   4  11  11         10.32         24.45        20.80 o
   5  11  11          3.19          2.71        20.58 o
   6  11  11         16.64          9.73        35.05 o
   7  11  11         12.61         10.37        27.93 o
   8  11  11          9.27          9.19        45.77 o
   9  11  11         40.08         67.03        52.21 o
   1  12  11         15.19         29.57        20.02 o
   2  12  11         22.28         39.63        20.64 o
   3  12  11         31.31         46.78        22.08 o
   4  12  11         34.49         44.71        53.51 o
   5  12  11         79.15         74.01        28.57 o
   6  12  11         82.35         30.74        37.05 o
   7  12  11          6.54         -4.08        47.27 o
   8  12  11          4.92         -4.60        50.11 o
   0  13  11        375.59        311.00        57.79 o
   1  13  11        594.86        430.76        47.35 o
   2  13  11         49.84         54.29        23.30 o
   3  13  11          9.92         17.35        20.67 o
   4  13  11         23.39          1.31        23.49 o
   5  13  11         53.99         20.59        28.88 o
   6  13  11         46.23         15.82        46.53 o
   7  13  11         35.89         18.45        57.46 o
   1  14  11          4.18         -6.48        21.41 o
   2  14  11          0.11          8.64        22.50 o
   3  14  11          6.27         14.16        27.97 o
   4  14  11          7.51         -6.75        29.77 o
  11   1  12         34.69         87.84        39.58 o
  12   1  12         25.29         66.13        42.89 o
  13   1  12         53.35          6.14        27.10 o
   8   2  12        185.48        145.51        47.91 o
   9   2  12         85.04         62.54        30.33 o
  10   2  12         27.56         39.32        27.21 o
  11   2  12         23.59         29.84        28.36 o
  12   2  12         48.08         44.77        29.85 o
   4   3  12        107.32         75.51        37.19 o
   5   3  12          1.70         33.34        35.87 o
   6   3  12         16.89          0.50        23.72 o
   7   3  12          0.52         19.24        24.05 o
   8   3  12          3.13          5.35        26.06 o
   9   3  12          7.47         -6.87        26.98 o
  10   3  12          9.05         15.37        26.90 o
  11   3  12          5.10         -1.86        33.03 o
  12   3  12         12.41         19.32        27.97 o
   1   4  12        162.94        153.00        50.09 o
   2   4  12          0.31         11.75        27.75 o
   3   4  12          0.86         10.35        25.60 o
   4   4  12          6.22         18.31        26.89 o
   5   4  12         33.87         31.12        26.22 o
   6   4  12          0.61         19.43        24.35 o
   7   4  12         12.04         -4.71        29.66 o
   8   4  12          0.58         17.04        24.53 o
   9   4  12         41.75          6.53        29.04 o
  10   4  12         10.94         20.11        29.78 o
  11   4  12          0.18        -20.20        27.96 o
  12   4  12          0.98         28.43        32.30 o
   1   5  12          9.17          7.81        19.15 o
   2   5  12         42.68         15.11        21.72 o
   3   5  12        134.59        132.51        30.06 o
   4   5  12         79.31         94.63        32.22 o
   5   5  12         35.74         49.18        30.62 o
   6   5  12        262.33        255.65        88.25 o
   7   5  12          5.82         42.57        29.41 o
   8   5  12         17.35         16.61        25.81 o
   9   5  12          1.76        -10.34        26.58 o
  10   5  12          3.67         27.76        27.30 o
  11   5  12         26.98         57.20        30.19 o
  12   5  12          8.52         28.86        29.53 o
   0   6  12         35.33         25.12        31.71 o
   1   6  12        142.50        129.84        26.85 o
   2   6  12         15.18         15.99        20.55 o
   3   6  12          4.15         -4.38        20.52 o
   4   6  12          1.35         14.31        20.90 o
   5   6  12          9.48          1.27        21.72 o
   6   6  12         15.61          1.63        22.94 o
   7   6  12         39.01         20.64        28.87 o
   8   6  12         26.02         29.17        26.12 o
   9   6  12         18.65         11.05        23.75 o
  10   6  12          0.56         40.00        28.09 o
  11   6  12          0.02         17.17        26.81 o
   1   7  12         30.98         86.58        25.45 o
   2   7  12          0.12          3.27        19.67 o
   3   7  12          0.34         -5.37        20.13 o
   4   7  12         17.84         -9.33        18.55 o
   5   7  12         52.40         42.86        22.27 o
   6   7  12         14.23         19.51        20.51 o
   7   7  12         10.63          5.20        20.83 o
   8   7  12         22.68         -9.82        23.63 o
   9   7  12          0.54         -3.29        26.74 o
  10   7  12         20.24         19.80        42.36 o
  11   7  12          0.85         -2.01        44.50 o
   0   8  12         18.25         45.82        30.73 o
   1   8  12        327.88        287.72        52.82 o
   2   8  12         31.06         22.78        20.46 o
   3   8  12          0.48         -7.85        18.82 o
   4   8  12         28.46         11.17        20.57 o
   5   8  12          0.08         14.81        22.54 o
   6   8  12          0.01         12.15        22.26 o
   7   8  12          0.06         -2.12        21.58 o
   8   8  12        164.11         63.17        31.69 o
   9   8  12          9.73        128.01        56.04 o
  10   8  12          0.15         56.87        43.80 o
   1   9  12          0.05         16.68        19.74 o
   2   9  12          0.05         15.58        20.69 o
   3   9  12          0.02         19.64        20.23 o
   4   9  12          8.23         36.67        21.09 o
   5   9  12          9.29         21.85        22.48 o
   6   9  12          6.01         25.27        23.24 o
   7   9  12         37.79         11.61        39.70 o
   8   9  12          5.89         29.06        40.96 o
   9   9  12          0.70         27.99        44.64 o
   0  10  12         58.58         55.04        35.37 o
   1  10  12          8.02         -0.88        19.71 o
   2  10  12          3.17         32.28        21.53 o
   3  10  12         51.98         37.97        21.15 o
   4  10  12         43.91         46.56        21.84 o
   5  10  12          0.99         19.21        21.28 o
   6  10  12         45.67         29.50        28.93 o
   7  10  12         11.30         13.23        38.84 o
   8  10  12        116.96         53.28        49.81 o
   1  11  12          2.53         20.48        20.14 o
   2  11  12         34.11         19.03        19.67 o
   3  11  12          1.14         76.55        39.14 o
   4  11  12        103.65         84.14        33.24 o
   5  11  12         84.22         54.67        30.96 o
   6  11  12         42.50         35.42        29.91 o
   7  11  12          0.21         16.83        47.07 o
   0  12  12         20.16         53.63        30.74 o
   1  12  12        389.66        225.20        32.92 o
   2  12  12         14.85         12.26        19.66 o
   3  12  12          3.61         13.90        23.00 o
   4  12  12          1.01          1.51        25.63 o
   5  12  12          3.19          2.69        41.97 o
   9   2  13          0.07        -26.82        34.89 o
  10   2  13         68.35         26.12        41.33 o
   5   3  13          7.90         19.82        31.65 o
   6   3  13         23.40         33.46        36.68 o
   7   3  13         22.75         45.87        35.34 o
   8   3  13         41.37         29.85        29.32 o
   9   3  13          9.01         28.19        29.28 o
  10   3  13          0.78         18.13        47.13 o
   2   4  13         28.68         76.34        42.99 o
   3   4  13          1.52         14.06        38.57 o
   4   4  13          0.77         22.78        57.91 o
   5   4  13         16.15          5.03        24.82 o
   6   4  13          0.40         20.26        26.96 o
   7   4  13          0.70         26.01        27.96 o
   8   4  13          0.08         24.51        29.03 o
   9   4  13          0.68        -29.23        38.43 o
   0   5  13         47.91        564.46       182.35 o
   1   5  13        173.95        115.35        36.68 o
   2   5  13         36.04         36.25        23.29 o
   3   5  13         23.30         22.83        27.83 o
   4   5  13          0.26         26.15        29.91 o
   5   5  13          0.23         -8.47        26.19 o
   6   5  13          5.76         31.11        31.26 o
   7   5  13         10.22         -3.89        29.34 o
   8   5  13        483.07        386.30        92.90 o
   9   5  13         23.90         18.18        47.27 o
   1   6  13          8.15         24.71        21.40 o
   2   6  13          0.00         10.10        19.96 o
   3   6  13          3.55         42.74        22.23 o
   4   6  13         16.15         23.02        22.00 o
   5   6  13         59.55         98.41        51.17 o
   6   6  13         19.20        -23.70        29.52 o
   7   6  13          0.00        -10.39        40.89 o
   8   6  13          3.73          1.19        47.30 o
   0   7  13         81.06         95.86        36.61 o
   1   7  13        169.88        224.07        91.64 o
   2   7  13         55.59         23.87        20.13 o
   3   7  13         15.20         17.63        21.09 o
   4   7  13          0.06          1.79        19.72 o
   5   7  13          9.63         19.18        31.44 o
   6   7  13          5.16         12.45        46.37 o
   7   7  13         95.16         99.98        68.55 o
   8   7  13         18.15         22.97        46.41 o
   1   8  13         19.68         43.84        22.26 o
   2   8  13         29.49         43.93        22.72 o
   3   8  13         29.03         41.50        22.57 o
   4   8  13        172.87        120.31        31.84 o
   5   8  13         20.07         42.07        32.02 o
   6   8  13         57.76         67.02        32.97 o
   0   9  13         15.43         15.16        27.23 o
   1   9  13          0.04          6.49        19.13 o
   2   9  13          3.59         15.73        21.14 o
   3   9  13          1.79          5.69        23.82 o
   4   9  13          1.97         -1.79        23.46 o
   5   9  13          1.15          0.89        30.93 o
   1  10  13         15.96         -7.28        22.87 o
   2  10  13          8.06          2.83        23.88 o
   3  10  13          7.49         21.65        25.81 o
   5   4  14          0.15         -4.60        46.90 o
   6   4  14          8.57         52.94        49.74 o
   1   5  14         79.73         21.67        41.83 o
   2   5  14         40.72         -9.97        37.05 o
   3   5  14         10.71         -9.21        40.94 o
   4   5  14          6.03        110.58        59.38 o
   5   5  14          0.28        495.60       108.96 o
   0   6  14        102.40         41.98        32.80 o
   1   6  14         15.74         15.17        23.12 o
   2   6  14          1.04          4.52        23.08 o
   3   6  14          1.69         26.46        31.58 o
   4   6  14          7.76         21.74        35.41 o
   1   7  14          5.56         -0.65        23.80 o
   2   7  14          6.17          7.98        27.59 o
                                                
