# Supplementary material for: Improving data quality for three-dimensional electron diffraction by a post-column energy filter and a new crystal tracking method
Source: J Appl Crystallogr. 2022 Nov 29;55(Pt 6):1583–91. doi: 10.1107/S1600576722009633 (PMC9721325; doi:10.1107/S1600576722009633)
Supplement: Supplementary file 4 [file j-55-01583-sup4.zip › nb5321ZSM-5_unfiltered_noEXTI_crystal2sup54.hkl]

#
# h,k,l, Fc-squared, Fo-squared, sigma(Fo-squared), status flag
#
data_ZSM-5_unfiltered_EXTI
_shelx_title ' '
_shelx_refln_list_code          4
_shelx_F_calc_maximum      257.12
_exptl_crystal_F_000       939.25
_reflns_d_resolution_high  0.9000

loop_
 _space_group_symop_operation_xyz
 'x, y, z'
 '-x, -y, -z'
 '-x+1/2, -y, z+1/2'
 'x+1/2, y, -z+1/2'
 '-x, y+1/2, -z'
 'x, -y+1/2, z'
 'x+1/2, -y+1/2, -z+1/2'
 '-x+1/2, y+1/2, z+1/2'

_cell_length_a    20.0220
_cell_length_b    19.8990
_cell_length_c    13.3830
_cell_angle_alpha  90.000
_cell_angle_beta   90.000
_cell_angle_gamma  90.000

_shelx_F_squared_multiplier     1.000

loop_
 _refln_index_h
 _refln_index_k
 _refln_index_l
 _refln_F_squared_calc
 _refln_F_squared_meas
 _refln_F_squared_sigma
 _refln_observed_status
   2   0   0      24377.80       2467.65       171.34 o
   4   0   0       8003.16       1422.66        99.11 o
   6   0   0       7817.81       2411.45       168.01 o
  10   0   0      19350.06       5205.71       361.79 o
  14   0   0        173.33        245.45        28.67 o
   2   1   0        545.87        341.04        49.87 o
   4   1   0        678.74        568.97        28.34 o
   6   1   0        396.88        262.20        19.32 o
   8   1   0          1.15         17.85         4.26 o
  10   1   0         34.61         84.77         6.22 o
  12   1   0         50.59         44.51         7.49 o
  14   1   0         77.80         84.82         8.74 o
   2   2   0        271.08        718.02        35.66 o
   4   2   0         93.68        153.93        11.97 o
   6   2   0        133.90        175.01         9.59 o
   8   2   0       1640.71       1523.33        75.30 o
  10   2   0        739.34        611.65        44.18 o
  12   2   0         16.66         41.25         7.47 o
  14   2   0         73.27         67.68         7.98 o
   2   3   0       1180.91        685.11        34.05 o
   4   3   0       3356.16       3181.46       156.13 o
   6   3   0       1966.73       2184.91       182.44 o
   8   3   0        403.46        407.49        30.31 o
  10   3   0        147.88        127.76         8.08 o
  12   3   0       1955.51       1529.90       126.62 o
  14   3   0        390.64        386.13        29.54 o
   2   4   0        507.91        243.78        18.18 o
   4   4   0         59.47         46.86         3.92 o
   6   4   0         16.40         33.47         4.73 o
   8   4   0          0.63         53.89        17.17 o
  10   4   0        123.65        215.48        21.56 o
  12   4   0          8.65          2.07         3.83 o
  14   4   0          0.76          4.71         5.01 o
   4   5   0        533.84        715.69        35.94 o
   6   5   0       1578.38       1835.07       116.73 o
   8   5   0         14.40         18.73         3.72 o
  10   5   0          3.57         66.38        11.96 o
  12   5   0        321.27        165.75        17.77 o
  14   5   0        395.37        390.18        30.31 o
   4   6   0         68.80         77.99         5.63 o
   6   6   0        113.43         64.44         5.10 o
   8   6   0        297.40        441.75        29.92 o
  12   6   0         50.55         34.59         9.18 o
  14   6   0          0.93         -3.98         7.24 o
   4   7   0       1812.41       1862.59       194.49 o
   6   7   0         31.14         42.24         6.23 o
   8   7   0         96.23         72.74         5.89 o
  10   7   0         37.20         38.00         4.64 o
  12   7   0        791.37        812.28        48.38 o
  14   7   0        136.20        133.54        18.27 o
   4   8   0         29.23         63.83         8.00 o
   6   8   0         87.59         83.20        11.06 o
   8   8   0       1158.72       1303.10        65.56 o
  10   8   0         41.35         57.07        24.68 o
  12   8   0        123.68        146.97        15.04 o
  14   8   0          0.14         19.73         8.72 o
   6   9   0          1.86         14.13         5.01 o
   8   9   0         26.90         27.92         4.96 o
  10   9   0          1.72          2.94         3.56 o
  12   9   0          9.86         17.51        14.14 o
  14   9   0         14.69          7.31         7.87 o
   6  10   0        168.90        185.31        11.37 o
   8  10   0         33.49         39.32         5.22 o
  10  10   0       1261.92       1408.33        71.03 o
  12  10   0         18.00         16.45         5.87 o
  14  10   0         20.07         30.56        10.01 o
   6  11   0          4.58         24.37         6.59 o
   8  11   0         51.65         36.69        10.83 o
  10  11   0          1.45          6.20         4.49 o
  12  11   0         41.66         32.13         7.08 o
  14  11   0          6.72         10.58         8.79 o
   6  12   0          2.00         21.97        11.72 o
   8  12   0        525.71        469.27        25.68 o
  10  12   0          1.09         37.84        21.49 o
  12  12   0         36.38        118.47        24.66 o
   6  13   0        407.62        394.99        45.71 o
   8  13   0        326.36        254.39        15.53 o
  10  13   0        110.19        111.33         9.15 o
   8  14   0         30.90         39.87         9.05 o
  10  14   0          5.84         20.27         6.02 o
  12  14   0         14.94          7.83         6.57 o
   8  15   0         10.56         15.93         5.07 o
  10  15   0         54.73         44.69         7.23 o
  12  15   0         17.52         11.60         6.30 o
   8  16   0         95.04         74.77        13.21 o
  10  16   0        187.91        199.46        15.72 o
  12  16   0          0.00          4.75         6.34 o
   8  17   0          2.15         -1.77        10.22 o
  10  17   0          0.40          1.94         5.15 o
  12  17   0         71.76         55.33        13.96 o
  10  18   0         30.66         18.32         6.11 o
  12  18   0          0.13         13.37         8.65 o
  10  19   0          2.32          2.60         5.43 o
   1   0   1      21311.01       1658.66       349.14 o
   2   0   1         38.42        124.40         8.48 o
   3   0   1       9302.17       2052.98       496.33 o
   4   0   1         30.01        179.64        27.15 o
   5   0   1      66111.65      12921.75      1232.13 o
   6   0   1        654.09        396.54        45.11 o
   7   0   1        755.60       1268.72        62.87 o
   8   0   1         57.41         78.63         6.22 o
   9   0   1        329.86        227.42        19.79 o
  10   0   1         55.26         96.02        18.36 o
  11   0   1        369.20        480.69        40.89 o
  12   0   1        172.61         81.90         9.63 o
  13   0   1        133.06       1047.50       202.58 o
  14   0   1         63.92        142.72        20.75 o
  15   0   1        212.64        715.62        75.05 o
   0   1   1      16095.66       1992.79        97.58 o
   1   1   1       2981.61       1284.25        84.09 o
   2   1   1          4.90         95.13        10.82 o
   3   1   1         33.64        107.13         8.81 o
   4   1   1        149.45        163.90        13.67 o
   5   1   1         89.95         48.50         4.32 o
   6   1   1         67.73        100.98        17.31 o
   7   1   1        141.66        121.65        11.61 o
   8   1   1        584.93        752.52        30.98 o
   9   1   1         26.32         24.85         3.70 o
  10   1   1        152.53        217.39        12.20 o
  11   1   1         74.84        103.24         5.74 o
  12   1   1         80.87         86.52        11.01 o
  13   1   1         29.97         36.29         5.72 o
  14   1   1         17.13         16.55        12.34 o
  15   1   1          1.00          0.93         4.87 o
   1   2   1        388.72        779.89        38.63 o
   2   2   1         18.67        121.77       124.35 o
   3   2   1        583.69        608.13        28.26 o
   4   2   1       4207.19       3595.58       210.37 o
   5   2   1       1123.61       1375.35        87.52 o
   6   2   1        173.09        169.99         8.00 o
   7   2   1         38.30         44.50         8.30 o
   8   2   1         40.64         78.03         4.82 o
   9   2   1          0.38         17.02         3.27 o
  10   2   1        112.17        104.43         5.54 o
  11   2   1         13.03         28.87         5.20 o
  12   2   1        256.65        229.53        10.74 o
  13   2   1        202.89        160.35        60.80 o
  14   2   1         54.57         67.57        18.36 o
  15   2   1          4.42         14.39         6.06 o
   0   3   1       5632.80        697.96        49.09 o
   1   3   1       3090.84       1504.12       107.64 o
   2   3   1         15.71         83.48        44.89 o
   3   3   1        452.97        511.01        26.33 o
   4   3   1        200.20        198.12        11.91 o
   5   3   1         80.66         80.09         7.82 o
   6   3   1         10.48         38.50         5.26 o
   7   3   1       1227.01       1236.76        60.66 o
   8   3   1          5.29         70.86        22.57 o
   9   3   1        213.83        255.54        23.47 o
  10   3   1        139.29        158.29        12.85 o
  11   3   1       1264.82       1292.54        48.88 o
  12   3   1        147.02        202.53        14.32 o
  13   3   1        150.12        201.93        13.97 o
  14   3   1         19.69         62.13        30.97 o
  15   3   1         13.53         43.48         7.86 o
   1   4   1        243.43        200.16        10.71 o
   2   4   1          1.14         57.71        16.39 o
   3   4   1         42.30         84.28        14.27 o
   4   4   1         10.03         39.87         9.38 o
   5   4   1        391.89        489.32        17.54 o
   6   4   1          8.87         10.54         2.07 o
   7   4   1          8.84         17.93         2.58 o
   8   4   1          8.91         13.88         3.35 o
   9   4   1         14.97         16.59         4.05 o
  10   4   1         11.56         10.70         2.26 o
  11   4   1          6.81         11.23         2.57 o
  12   4   1          4.35          6.03         4.35 o
  13   4   1          6.50         35.24        26.77 o
  14   4   1          1.02         12.31         5.43 o
  15   4   1         26.72         22.72         6.12 o
   1   5   1      11102.76       4512.29       313.10 o
   2   5   1         11.56         17.11         2.98 o
   3   5   1        421.26        366.67        19.01 o
   4   5   1        342.84        370.48        25.08 o
   5   5   1         12.10         13.41         2.47 o
   6   5   1        170.44        263.79        10.04 o
   7   5   1        164.47        264.18        14.24 o
   8   5   1        123.01        247.57        43.27 o
   9   5   1        146.27        187.48        15.88 o
  10   5   1        824.33        789.34       111.23 o
  11   5   1        872.64        827.45        37.79 o
  12   5   1        213.53        298.67        36.11 o
  13   5   1        361.38        423.43        22.97 o
  14   5   1         10.78         17.01        10.79 o
  15   5   1         20.53         19.67        15.06 o
   2   6   1          3.20          4.70         2.84 o
   3   6   1        202.75         88.90         9.49 o
   4   6   1         19.29         22.04         4.56 o
   5   6   1        475.28        524.25        57.58 o
   6   6   1         12.60         16.69         3.33 o
   7   6   1         28.25         21.28         2.51 o
   8   6   1          1.02          3.97         2.47 o
   9   6   1         12.62         18.30         3.22 o
  10   6   1          2.85         26.58         6.80 o
  11   6   1          2.33         11.49         4.72 o
  12   6   1         43.76         43.02         3.92 o
  13   6   1         25.69         47.30         9.35 o
  14   6   1          0.36          4.81         6.00 o
  15   6   1         11.63         38.27        13.64 o
   2   7   1         11.79         46.12         7.05 o
   3   7   1         36.69         48.26         4.57 o
   4   7   1         36.18         32.60         6.12 o
   5   7   1         31.30         27.83         3.89 o
   6   7   1          6.52         23.91         4.79 o
   7   7   1        175.67        198.71        38.27 o
   8   7   1        125.16        120.17         5.63 o
   9   7   1        182.72        183.66        13.64 o
  10   7   1         37.63         28.24         4.05 o
  11   7   1         49.24         37.68         3.68 o
  12   7   1         16.49         29.66         9.17 o
  13   7   1          0.25          8.01         4.08 o
  14   7   1         24.96         50.90        12.96 o
  15   7   1          4.58         25.20         9.51 o
   3   8   1        180.88        114.71         7.72 o
   4   8   1        604.35        800.80        40.83 o
   5   8   1         78.57        141.52        12.90 o
   6   8   1         49.29         34.92         3.66 o
   7   8   1        551.13        435.68        18.85 o
   8   8   1         36.33         36.62         3.74 o
   9   8   1         13.83         25.47         3.41 o
  10   8   1         50.78         54.15         4.31 o
  11   8   1         30.90         38.05         5.26 o
  12   8   1        565.95        371.19        53.57 o
  13   8   1        324.81        453.54        65.88 o
  14   8   1         32.25        230.44       295.64 o
  15   8   1        219.27        233.99        28.71 o
   3   9   1         11.77         97.19        10.26 o
   4   9   1          0.47         -1.00         3.25 o
   5   9   1          2.41          3.29         3.38 o
   6   9   1          8.89          7.31         2.59 o
   7   9   1         17.84         14.58         2.71 o
   8   9   1         89.41         94.65         6.19 o
   9   9   1         47.67         58.05         3.99 o
  10   9   1          1.05          5.00         3.31 o
  11   9   1         23.50         21.94         4.14 o
  12   9   1          1.13          4.85         3.04 o
  13   9   1          0.55          7.97         4.07 o
  14   9   1          5.10          7.42         5.92 o
  15   9   1          5.44          2.79         7.12 o
   4  10   1         26.18         22.48         4.36 o
   5  10   1       1224.04       1025.52        52.16 o
   6  10   1          6.98         36.06         4.68 o
   7  10   1         36.03         28.61         3.74 o
   8  10   1         68.02         55.73         4.08 o
   9  10   1         16.97         17.38         3.47 o
  10  10   1         10.25         11.61         3.10 o
  11  10   1         30.70         35.88         4.12 o
  12  10   1          6.60         14.93         3.69 o
  13  10   1          0.04         18.22         6.16 o
  14  10   1         34.70         20.89         6.49 o
  15  10   1         57.28         67.54        13.86 o
   4  11   1          1.98          2.68         5.81 o
   5  11   1          0.22          3.21         3.81 o
   6  11   1         23.41         32.08         6.22 o
   7  11   1         16.03         13.91         3.17 o
   8  11   1         20.16         34.05         3.52 o
   9  11   1         29.52         42.85         4.87 o
  10  11   1         13.85         14.22         4.87 o
  11  11   1          2.32          5.64         3.42 o
  12  11   1          6.39         19.82         6.86 o
  13  11   1          6.04          4.08         5.39 o
  14  11   1          6.61          9.33         6.48 o
  15  11   1          1.43         -3.15         7.85 o
   4  12   1       1209.60       1223.51       125.50 o
   5  12   1         21.87        128.27        55.12 o
   6  12   1         95.09         58.59         9.40 o
   7  12   1         99.67        103.22         8.33 o
   8  12   1         12.39         14.74         3.19 o
   9  12   1          7.66          7.16         2.98 o
  10  12   1         51.75         51.56         4.62 o
  11  12   1         34.67         18.37         3.91 o
  12  12   1        273.02        283.68        23.57 o
  13  12   1        191.55        118.25        13.12 o
  14  12   1         18.96         19.00         6.79 o
  15  12   1         11.90          0.67         7.45 o
   5  13   1         17.05         11.58         6.85 o
   6  13   1          1.69          8.98         4.43 o
   7  13   1        587.84        448.25        24.94 o
   8  13   1         11.83         42.87         6.05 o
   9  13   1        321.79        257.48        11.89 o
  10  13   1         16.25         34.84         4.54 o
  11  13   1        599.27        583.23        25.66 o
  12  13   1        109.34        110.56         9.03 o
  13  13   1         89.97        138.75        42.41 o
  14  13   1         53.91         32.89        10.35 o
  15  13   1          4.46         47.47        12.62 o
   5  14   1          0.50          6.57         9.41 o
   6  14   1          7.08          5.68         4.74 o
   7  14   1          0.97          0.90         4.52 o
   8  14   1          6.86          5.46         4.47 o
   9  14   1         11.38          8.60         3.51 o
  10  14   1          1.93          8.83         3.56 o
  11  14   1          0.08          5.37         3.84 o
  12  14   1          0.89         -2.49         4.72 o
  13  14   1          0.12          7.65         6.13 o
  14  14   1          0.29         12.68         8.48 o
   6  15   1          0.00         14.12         7.07 o
   7  15   1         30.11         28.75         7.87 o
   8  15   1        364.96        422.16        26.12 o
   9  15   1          1.43          8.06         4.64 o
  10  15   1          0.05         -0.49         3.72 o
  11  15   1          9.64          9.04         4.01 o
  12  15   1          0.08          1.81         4.40 o
  13  15   1          0.43         10.22         6.12 o
  14  15   1          9.43          3.65         7.92 o
   6  16   1         72.61         66.97        15.56 o
   7  16   1         23.87         17.36         5.35 o
   8  16   1         29.20         17.54         5.36 o
   9  16   1          9.39         13.85         4.74 o
  10  16   1          0.03          3.74         3.80 o
  11  16   1          4.90          6.42         4.43 o
  12  16   1         33.70         32.73         5.85 o
  13  16   1          1.23          7.02         6.30 o
  14  16   1         24.41         26.44        10.48 o
   7  17   1         18.60          6.35         7.19 o
   8  17   1          0.01         13.87         5.10 o
   9  17   1          0.03          1.66         4.37 o
  10  17   1          0.69          7.97         3.87 o
  11  17   1         22.43         17.15         5.10 o
  12  17   1          1.37          1.22         4.29 o
  13  17   1          2.84         -1.56         5.78 o
  14  17   1          1.46         16.36        10.01 o
   7  18   1         19.22         13.72        12.07 o
   8  18   1          4.46          3.07        10.07 o
   9  18   1          0.02         -2.21         4.59 o
  10  18   1         11.80          6.92         4.86 o
  11  18   1          5.37          8.24         4.83 o
  12  18   1        107.74         79.70        17.61 o
   8  19   1          7.12         13.00         5.98 o
   9  19   1          3.71         10.58         5.09 o
  10  19   1          1.85          2.91         4.61 o
  11  19   1          2.22          4.80         4.72 o
   8  20   1          0.88         -2.33         9.51 o
   9  20   1          1.88         -2.61         5.50 o
   0   0   2       5564.11       2329.84       161.89 o
   1   0   2       9158.47       2142.74       370.90 o
   2   0   2       5515.72       3388.23       496.51 o
   3   0   2        216.73        311.47        38.73 o
   4   0   2         86.44        192.12        14.86 o
   5   0   2        331.89        279.71        58.48 o
   6   0   2         84.37        227.10        19.51 o
   7   0   2        146.15        216.92        25.86 o
   8   0   2        926.15       2593.99       390.24 o
   9   0   2        240.32        227.00        21.12 o
  10   0   2        360.80       3594.97       261.32 o
  11   0   2        251.09        191.17        22.63 o
  12   0   2       1952.16        757.48        95.26 o
  13   0   2        168.22        107.97        12.73 o
  14   0   2        136.63        197.91        18.41 o
  15   0   2          9.63         48.67        14.18 o
  16   0   2        772.45        521.23        56.88 o
   1   1   2        417.93        844.61        57.02 o
   2   1   2        200.62        315.04        27.49 o
   3   1   2       1850.51       1767.06        87.26 o
   4   1   2         63.65        196.98         7.24 o
   5   1   2       1451.29       1130.09       103.67 o
   6   1   2        425.22        536.26        19.11 o
   7   1   2        204.06        283.39        12.53 o
   8   1   2         41.44         37.26         4.57 o
   9   1   2          3.45         11.31         2.15 o
  10   1   2         12.89         24.60         3.21 o
  11   1   2          9.60         36.80         8.48 o
  12   1   2        143.52         80.15         5.86 o
  13   1   2        455.90        480.66        36.73 o
  14   1   2         68.20         81.76        16.27 o
  15   1   2          1.02          2.29         4.98 o
  16   1   2         54.22         30.21         6.88 o
   0   2   2       4057.25       1522.78        74.94 o
   1   2   2        874.12        273.88        29.09 o
   2   2   2          2.12        192.17        22.89 o
   3   2   2        112.68        110.33         6.50 o
   4   2   2          6.62         13.30         2.05 o
   5   2   2        167.08        201.58        15.50 o
   6   2   2        109.36         82.66         5.39 o
   7   2   2         69.54        100.64         5.15 o
   8   2   2         52.59        141.86         7.77 o
   9   2   2        315.06        340.82        18.08 o
  10   2   2         23.96         29.34         2.77 o
  11   2   2         15.64         22.49         4.63 o
  12   2   2         25.18         92.76        69.22 o
  13   2   2         26.57         35.04         5.13 o
  14   2   2         13.90         16.66         6.42 o
  15   2   2          1.30          2.77         5.29 o
  16   2   2         74.09        114.48        29.62 o
   1   3   2        119.59        177.95        10.27 o
   2   3   2       1095.66       1046.86        52.01 o
   3   3   2       1251.02       1601.62        78.92 o
   4   3   2       4320.23       3579.01       175.65 o
   5   3   2        414.87        465.65        31.14 o
   6   3   2       3340.97       2925.86       248.75 o
   7   3   2        340.23        401.83        33.19 o
   8   3   2         53.32         52.76         4.87 o
   9   3   2         49.51         77.20         6.69 o
  10   3   2         15.44         12.10         2.44 o
  11   3   2         20.58         26.48         3.79 o
  12   3   2          3.14         42.01        15.35 o
  13   3   2        558.75        757.23       139.20 o
  14   3   2         54.58         57.02         6.71 o
  15   3   2          0.69         15.82         6.10 o
  16   3   2         20.33         49.33        13.86 o
   0   4   2         24.70         66.30         4.48 o
   1   4   2         25.63        173.11         7.88 o
   2   4   2        202.70        115.83         7.85 o
   3   4   2          3.98          3.89         3.40 o
   4   4   2         10.01         37.75        17.59 o
   5   4   2          7.34          8.87         1.87 o
   6   4   2         13.11         24.81         3.36 o
   7   4   2         12.64         14.00         3.75 o
   8   4   2        191.39        146.16         7.18 o
   9   4   2          2.02         13.79         4.09 o
  10   4   2         91.28         68.66         5.43 o
  11   4   2          5.74         10.18         2.66 o
  12   4   2         17.83         15.37         3.08 o
  13   4   2          0.07         14.77         4.11 o
  14   4   2          6.79          5.78         4.03 o
  15   4   2          0.02          9.96         9.65 o
  16   4   2          0.15         32.14         7.37 o
   1   5   2       1102.44       1219.29        60.50 o
   2   5   2       1004.37       1021.81        59.87 o
   3   5   2       6740.41       4755.07       555.52 o
   4   5   2        249.60        372.15        25.11 o
   5   5   2       4525.93       3497.58       381.44 o
   6   5   2       1685.62       1541.00        53.94 o
   7   5   2        120.85        274.38        19.00 o
   8   5   2        282.61        193.84        12.65 o
   9   5   2         41.00         49.36         7.14 o
  10   5   2         11.61         24.93         2.97 o
  11   5   2         40.95        124.53        50.97 o
  12   5   2        285.14        279.01        24.24 o
  13   5   2       2110.32       2378.27       118.45 o
  14   5   2        491.28        584.15        44.00 o
  15   5   2         18.64         26.12        10.62 o
  16   5   2        541.32        730.56       103.93 o
   0   6   2        481.72        378.42        35.91 o
   1   6   2         45.05         72.45         8.13 o
   2   6   2         55.97        131.25        20.75 o
   3   6   2          2.96          2.57         3.75 o
   4   6   2          4.90         13.72         4.63 o
   5   6   2         24.42         10.58         3.28 o
   6   6   2          5.29          5.89         2.23 o
   7   6   2          8.30         28.09         2.57 o
   8   6   2          0.93         16.26         6.27 o
   9   6   2          5.05         17.53         3.45 o
  10   6   2          5.08          6.44         2.65 o
  11   6   2         18.65         28.38         7.82 o
  12   6   2          3.01          1.56         3.05 o
  13   6   2         31.19         62.19         9.22 o
  14   6   2          7.54         30.52         5.65 o
  15   6   2          2.51         11.68         8.70 o
  16   6   2         36.74         30.58         7.43 o
   1   7   2         20.68         49.45         8.46 o
   2   7   2         64.45        150.25        99.19 o
   3   7   2        135.74        176.34        10.86 o
   4   7   2       1023.20       1497.92        74.75 o
   5   7   2        139.20        135.69         8.62 o
   6   7   2        241.74        232.92        13.31 o
   7   7   2         19.59         26.04         7.28 o
   8   7   2          1.52         15.02         6.42 o
   9   7   2         37.44         29.61         3.35 o
  10   7   2         23.84         26.64         3.26 o
  11   7   2         17.45         21.74         3.98 o
  12   7   2        103.83        188.46        18.36 o
  13   7   2         30.39         74.44        18.66 o
  14   7   2          7.79         11.14         8.15 o
  15   7   2          4.34         14.32         6.25 o
  16   7   2          1.28         16.23         6.57 o
   1   8   2         34.67        791.74        79.73 o
   2   8   2        378.07        282.28        23.71 o
   3   8   2          6.72          8.09         3.33 o
   4   8   2         90.22         63.95         9.95 o
   5   8   2         53.84         45.36         5.25 o
   6   8   2         21.08         39.93        10.00 o
   7   8   2        110.78         71.25         5.27 o
   8   8   2         55.42         86.02        13.86 o
   9   8   2         23.81         64.36         6.11 o
  10   8   2         11.82         15.06         3.86 o
  11   8   2        177.56        164.69        11.80 o
  12   8   2        601.98        535.37        40.52 o
  13   8   2        101.82        155.89        14.44 o
  14   8   2        103.45        103.50        10.01 o
  15   8   2         10.41          8.97         6.19 o
  16   8   2          1.18         31.42         9.96 o
   2   9   2         12.59         12.29         3.61 o
   3   9   2         53.30         25.01         4.31 o
   4   9   2          2.63          8.48         3.53 o
   5   9   2         20.58         36.72         4.67 o
   6   9   2         23.75         26.60         4.37 o
   7   9   2         13.73         10.82         6.12 o
   8   9   2         17.53         13.26         2.64 o
   9   9   2         10.03          7.97         2.70 o
  10   9   2          7.26         -1.37         3.08 o
  11   9   2          0.07          7.49         3.07 o
  12   9   2          6.20         18.57         4.92 o
  13   9   2          8.15          9.67         4.44 o
  14   9   2         10.25          5.28         4.73 o
  15   9   2          9.93          9.76         5.84 o
  16   9   2          5.30         14.51         8.74 o
   2  10   2        240.45        317.03        28.31 o
   3  10   2          7.14          6.60         3.49 o
   4  10   2          3.88          9.25         3.77 o
   5  10   2          0.18         15.55         7.54 o
   6  10   2          2.08          4.16         5.36 o
   7  10   2          8.10         11.81         5.67 o
   8  10   2         56.49         88.87         8.66 o
   9  10   2         18.58         17.77         4.72 o
  10  10   2         15.43         25.52         5.98 o
  11  10   2          1.02         19.27         4.73 o
  12  10   2        247.34        299.75        17.81 o
  13  10   2          0.34          9.23         4.51 o
  14  10   2          1.45         14.77         6.05 o
  15  10   2          0.66          5.70         6.47 o
  16  10   2         93.88        123.02        18.73 o
   3  11   2         54.42         38.50         5.29 o
   4  11   2         54.47         60.51         6.45 o
   5  11   2         53.75         70.09        15.03 o
   6  11   2         31.66         26.07         7.16 o
   7  11   2          6.51          9.72         5.07 o
   8  11   2          2.58         10.28         4.32 o
   9  11   2         11.65         25.62         5.29 o
  10  11   2          1.23          5.59         3.35 o
  11  11   2          1.10          7.56         3.83 o
  12  11   2         44.89         33.16         6.39 o
  13  11   2         44.60         45.16         7.34 o
  14  11   2          1.36          6.57         5.01 o
  15  11   2          2.06         23.18        21.96 o
  16  11   2          6.97          9.13         8.56 o
   3  12   2         34.17         30.89         7.37 o
   4  12   2          0.01         -2.27         4.10 o
   5  12   2         28.84         44.86         5.71 o
   6  12   2         40.50         45.14         6.67 o
   7  12   2         39.46         53.07         5.98 o
   8  12   2         16.98         51.17         6.46 o
   9  12   2        242.97        230.05        17.94 o
  10  12   2         77.37         88.45        17.96 o
  11  12   2          8.33         15.04         4.23 o
  12  12   2         44.48         60.56         6.91 o
  13  12   2          9.66         23.18         5.95 o
  14  12   2         10.97         16.61         8.44 o
  15  12   2          1.35         -3.69         5.17 o
  16  12   2         23.81         16.97        10.49 o
   3  13   2        110.17         87.58        15.99 o
   4  13   2       2096.41       2097.44       148.73 o
   5  13   2         15.37         21.68         4.91 o
   6  13   2       1079.47       1091.12        56.15 o
   7  13   2        140.28        148.36        19.19 o
   8  13   2          9.26         13.55         6.62 o
   9  13   2         54.43         77.97         7.69 o
  10  13   2         37.80         29.69         4.51 o
  11  13   2          4.02         20.08         5.81 o
  12  13   2         38.69         53.25         6.78 o
  13  13   2        163.16        146.84        43.46 o
  14  13   2         11.93         10.28         8.10 o
  15  13   2          1.10         10.78         6.35 o
  16  13   2         25.76         17.08         9.89 o
   4  14   2         12.21         10.98         6.54 o
   5  14   2          2.47          2.24         4.28 o
   6  14   2          1.69          2.86         4.65 o
   7  14   2         10.44         11.59         4.90 o
   8  14   2        271.73        281.74        20.60 o
   9  14   2          4.46         12.96         4.97 o
  10  14   2         81.51         29.54         5.09 o
  11  14   2          2.45          6.27         4.28 o
  12  14   2          2.94          6.87         4.56 o
  13  14   2          1.41          0.04         4.80 o
  14  14   2          0.57         -2.67         5.61 o
  15  14   2          0.79         -0.61         7.42 o
  16  14   2          5.37         13.09         8.80 o
   4  15   2         61.80         28.64        12.08 o
   5  15   2         13.11          9.18         7.37 o
   6  15   2          1.09         16.47         4.98 o
   7  15   2         19.27         32.15         6.11 o
   8  15   2          5.26         13.04         4.98 o
   9  15   2          9.87          4.65         4.79 o
  10  15   2         14.17         10.61         4.87 o
  11  15   2          4.83         15.96         4.63 o
  12  15   2         19.98         43.30         6.62 o
  13  15   2          0.13         14.63         8.92 o
  14  15   2          1.56          0.53         5.52 o
  15  15   2          3.47         12.34         8.88 o
  16  15   2         35.36         18.42         9.97 o
   5  16   2          1.29         16.03         8.14 o
   6  16   2         28.37         21.77         5.44 o
   7  16   2          1.47         11.18         5.02 o
   8  16   2         57.67         60.31         7.39 o
   9  16   2        205.64        183.46        12.77 o
  10  16   2         13.08         29.26         5.70 o
  11  16   2          2.61          5.58         4.72 o
  12  16   2         22.11         27.38         6.11 o
  13  16   2          5.83          5.65         5.47 o
  14  16   2          0.13          3.50         5.41 o
  15  16   2          0.81         -7.97         7.97 o
   5  17   2          0.07         -7.34         9.67 o
   6  17   2         25.77         28.99        11.64 o
   7  17   2          0.04          9.96         4.97 o
   8  17   2          0.86         11.04         5.08 o
   9  17   2          1.25          4.12         4.78 o
  10  17   2          1.49          3.78         4.53 o
  11  17   2          2.75          5.49         4.54 o
  12  17   2          0.33          6.64         5.51 o
  13  17   2          2.40         15.16         5.96 o
   6  18   2          3.20         -1.23         6.36 o
   7  18   2         13.02          5.21         4.89 o
   8  18   2          0.07          1.87         7.48 o
   9  18   2         73.37         63.35        10.70 o
  10  18   2          0.08         31.84        12.51 o
  11  18   2         10.55          8.23         5.09 o
  12  18   2         36.73         36.06         7.15 o
   6  19   2          3.27          4.39        10.02 o
   7  19   2          0.33          2.61         5.41 o
   8  19   2          0.64         -3.09         4.75 o
   9  19   2          0.15          4.64         5.17 o
  10  19   2          0.01         -0.64         4.78 o
   6  20   2          1.32        -10.59        10.97 o
   7  20   2          0.04          7.38         7.17 o
   8  20   2        107.87        101.22        21.78 o
   9  20   2          0.66         -0.55         4.66 o
   1   0   3       2161.96       2173.09       373.31 o
   2   0   3        977.58       1487.93       429.02 o
   3   0   3      34044.20       3818.60       809.39 o
   4   0   3       6155.58       2833.34      1088.41 o
   5   0   3       8603.29       3909.58       923.13 o
   6   0   3       1369.14        650.16       224.48 o
   7   0   3       4843.24       2355.04      1129.71 o
   8   0   3        591.46        275.73        29.25 o
   9   0   3         82.00         66.56        18.71 o
  10   0   3          3.24        153.48        46.23 o
  11   0   3        399.41        245.25        17.45 o
  12   0   3         37.27        161.59        20.23 o
  14   0   3         69.25         86.75        11.94 o
  16   0   3         45.15         31.63        12.62 o
  17   0   3         51.26        102.18        18.07 o
   0   1   3       2973.78       3363.32       164.55 o
   1   1   3        854.93       1491.89        51.79 o
   2   1   3        176.88        210.22         9.24 o
   3   1   3          0.70         97.49        53.85 o
   4   1   3         10.81         32.56        19.67 o
   5   1   3         16.85         23.78         3.40 o
   6   1   3         52.37         67.46         4.91 o
   7   1   3         73.34        131.68        20.15 o
   8   1   3         89.60         93.48         9.51 o
   9   1   3          0.00         29.60         7.03 o
  10   1   3          1.24         42.68        14.26 o
  11   1   3         71.84         70.95         8.75 o
  12   1   3         33.69         24.79         4.64 o
  13   1   3          4.14         27.02         5.17 o
  14   1   3         18.16         16.55        12.62 o
  15   1   3          0.22          8.04         4.16 o
  16   1   3         29.05         33.04         7.05 o
  17   1   3          1.90          7.87         6.86 o
   1   2   3        475.96        597.17        33.70 o
   2   2   3          0.45         22.20         5.42 o
   3   2   3       1702.59       1635.32       103.35 o
   4   2   3        795.95        691.77        34.75 o
   5   2   3       1508.89       1445.46       180.47 o
   6   2   3          2.04         31.23         9.55 o
   7   2   3         64.74         82.33        14.56 o
   8   2   3         74.36         70.79        12.41 o
   9   2   3         73.26         57.66        10.04 o
  10   2   3         17.76         22.34         3.45 o
  11   2   3          0.00         18.63         8.23 o
  12   2   3         93.82        114.47        11.24 o
  13   2   3        451.84        313.95        25.46 o
  14   2   3         21.31         35.03         6.76 o
  15   2   3         10.36         16.22         4.45 o
  16   2   3          2.36          8.56         5.93 o
  17   2   3          3.48         -1.56         4.84 o
   0   3   3       1655.52       1844.76        94.23 o
   1   3   3      15298.43       7186.62       269.94 o
   2   3   3        525.14        616.16        65.52 o
   3   3   3        636.49        473.41        22.62 o
   4   3   3          2.64          7.47         2.81 o
   5   3   3        102.54         90.98         6.16 o
   6   3   3         29.95         28.78         3.00 o
   7   3   3          9.73         17.15         3.37 o
   8   3   3       1216.13       1018.42        35.98 o
   9   3   3       1502.11       1579.41        84.20 o
  10   3   3         20.71         47.69        15.68 o
  11   3   3        111.46        162.92        38.34 o
  12   3   3        203.09        212.65        13.44 o
  13   3   3         18.97         41.51         9.10 o
  14   3   3          2.37         23.72         6.13 o
  15   3   3          5.22         22.72         5.75 o
  16   3   3         21.87         25.59         7.16 o
  17   3   3         49.60         61.39         9.31 o
   1   4   3         11.60         13.22         2.04 o
   2   4   3         14.00          8.64         1.75 o
   3   4   3        471.63        375.39        28.41 o
   4   4   3         44.62         75.98        13.50 o
   5   4   3          7.97         46.09         4.63 o
   6   4   3         53.19         57.64        17.91 o
   7   4   3          5.87          7.49         1.88 o
   8   4   3         14.35         12.08         2.01 o
   9   4   3          8.18          9.92         2.48 o
  10   4   3          7.72         11.85         2.44 o
  11   4   3          9.50         21.10         4.51 o
  12   4   3          7.14         17.48         5.83 o
  13   4   3        136.94        178.13        16.36 o
  14   4   3         32.15         25.48         4.70 o
  15   4   3         14.96         10.98         4.32 o
  16   4   3          1.61         -1.94         5.36 o
  17   4   3          0.26          9.04         6.38 o
   0   5   3       9458.14       6361.80       311.79 o
   1   5   3       6520.76       4478.47       154.86 o
   2   5   3        411.26        325.96        33.01 o
   3   5   3         11.75         22.22         3.42 o
   4   5   3         83.49         89.06         6.22 o
   5   5   3         63.54        102.51        25.92 o
   6   5   3         34.96         65.74        13.95 o
   7   5   3        175.25        177.16        10.91 o
   8   5   3       1483.22       1574.58        78.10 o
   9   5   3         48.78         66.19        10.02 o
  10   5   3         71.88         79.09         6.76 o
  11   5   3        326.22        370.25        32.59 o
  12   5   3        105.86         93.77        16.88 o
  13   5   3          1.84         27.25         4.88 o
  14   5   3         86.90         56.48         6.30 o
  15   5   3          4.93         14.05         4.53 o
  16   5   3        391.35        493.43        67.04 o
  17   5   3          3.02         35.50        30.39 o
   1   6   3         53.80         45.18         3.08 o
   2   6   3         16.20         16.04         3.85 o
   3   6   3        376.37        427.29        25.88 o
   4   6   3        141.71         86.18         7.74 o
   5   6   3        104.55        236.44        77.08 o
   6   6   3         27.99         62.67        20.42 o
   7   6   3         26.55         25.42         5.61 o
   8   6   3         57.16         31.42         6.02 o
   9   6   3          7.00         11.46         3.20 o
  10   6   3          4.46          5.64         2.61 o
  11   6   3         15.30         20.37         4.25 o
  12   6   3          9.34         25.07         4.68 o
  13   6   3        203.76        170.97        11.40 o
  14   6   3          7.64          8.59         4.21 o
  15   6   3          0.29          4.68         4.83 o
  16   6   3          5.40          9.40         6.28 o
  17   6   3          1.86         23.28        21.67 o
   0   7   3        133.15         97.12         7.46 o
   1   7   3       1568.00       1162.25       178.94 o
   2   7   3         22.05         15.90         3.59 o
   3   7   3         63.69         73.25         5.98 o
   4   7   3         20.37         16.18         3.66 o
   5   7   3         41.63        167.81        66.94 o
   6   7   3         10.65          5.72         3.39 o
   7   7   3         88.97         77.11         6.82 o
   8   7   3         48.27         56.45         5.14 o
   9   7   3        357.72        350.60        33.58 o
  10   7   3         17.18         38.05         7.13 o
  11   7   3         10.78         15.27         4.57 o
  12   7   3          1.86          7.02         3.97 o
  13   7   3         37.92         49.54         6.85 o
  14   7   3         18.81         16.59         4.73 o
  15   7   3         14.22         20.74         7.16 o
  16   7   3          4.42         14.37         6.52 o
  17   7   3         94.21        108.17        13.06 o
   1   8   3         55.32         95.58        22.62 o
   2   8   3          5.58         20.60         3.73 o
   3   8   3        464.29        371.66        35.46 o
   4   8   3       2913.97       2403.20       119.17 o
   5   8   3        159.98        186.39        11.26 o
   6   8   3        285.91        385.74        21.49 o
   7   8   3        548.41        502.11        78.92 o
   8   8   3        237.33        162.31        26.97 o
   9   8   3         72.14         59.05         4.91 o
  10   8   3          3.80         17.27         3.89 o
  11   8   3         11.02         25.16         4.79 o
  12   8   3        353.03        328.47        19.28 o
  13   8   3        656.79        637.76        42.42 o
  14   8   3        429.02        523.73        33.91 o
  15   8   3         21.35         56.09        14.83 o
  16   8   3          0.15         14.60         6.45 o
  17   8   3        104.97        115.36        18.29 o
   0   9   3         43.15        121.76        13.03 o
   1   9   3         33.07         30.62         4.42 o
   2   9   3          0.20         15.03         6.30 o
   3   9   3         10.35         18.23         3.95 o
   4   9   3          7.75          6.11         3.88 o
   5   9   3          8.52          8.13         4.05 o
   6   9   3          5.56         10.78         6.66 o
   7   9   3         11.85         16.88         8.86 o
   8   9   3         72.54         98.17         7.70 o
   9   9   3          8.95          7.55         3.36 o
  10   9   3         36.40         34.92         5.83 o
  11   9   3         15.86         12.78         6.27 o
  12   9   3          1.81          6.01         4.12 o
  13   9   3          6.81         14.93         4.78 o
  14   9   3         16.18          4.57         4.57 o
  15   9   3          4.97          3.75         5.83 o
  16   9   3          6.85         11.83         6.69 o
  17   9   3         10.66         12.56         8.09 o
   1  10   3         66.18         69.74         8.29 o
   2  10   3         51.87         41.13         4.87 o
   3  10   3       1546.99       1492.59        79.98 o
   4  10   3         53.08        104.47         8.74 o
   5  10   3        232.80        225.35        22.45 o
   6  10   3         23.87         30.22        10.75 o
   7  10   3        129.42        144.53        10.85 o
   8  10   3         32.77         52.02         5.80 o
   9  10   3          0.17         11.74         6.14 o
  10  10   3          2.57         16.40         3.80 o
  11  10   3         15.14         17.89         4.54 o
  12  10   3         28.69         24.00         7.32 o
  13  10   3       1142.51       1209.30        66.40 o
  14  10   3         84.62         73.71        12.38 o
  15  10   3          0.22         42.86         7.19 o
  16  10   3          7.77         35.41        21.84 o
  17  10   3          6.80          6.23         8.60 o
   1  11   3         37.27         80.79         9.63 o
   2  11   3         11.54          5.53         3.83 o
   3  11   3          1.95         14.66         4.19 o
   4  11   3          1.05          0.63         3.93 o
   5  11   3          0.01          6.40         3.96 o
   6  11   3          1.63          5.96         4.02 o
   7  11   3         14.94         14.84         4.50 o
   8  11   3          4.90         16.13         4.37 o
   9  11   3          6.96         23.14         5.48 o
  10  11   3          9.90         38.77        13.35 o
  11  11   3          4.30          9.74         4.73 o
  12  11   3          0.47          7.13         4.86 o
  13  11   3         18.14         12.24         4.75 o
  14  11   3          3.11         11.88         4.55 o
  15  11   3          3.31         -1.21         4.86 o
  16  11   3          1.94          1.31         5.63 o
  17  11   3         17.98          7.56         8.35 o
   1  12   3         99.19        110.63        17.15 o
   2  12   3          7.78          9.82         4.30 o
   3  12   3         21.05         63.28         6.39 o
   4  12   3        245.38        239.32        14.51 o
   5  12   3        368.71        358.91        33.17 o
   6  12   3          0.03          9.22         4.16 o
   7  12   3         25.89         28.33         5.25 o
   8  12   3         12.75         22.92         5.12 o
   9  12   3         35.67         24.83         8.24 o
  10  12   3         11.15         12.37         4.67 o
  11  12   3          6.90          6.07         4.58 o
  12  12   3        161.44        147.35        11.60 o
  13  12   3          1.51         13.65         4.94 o
  14  12   3         48.39         44.13         6.38 o
  15  12   3         25.68         18.94         5.67 o
  16  12   3          0.84         11.71         6.11 o
  17  12   3         19.02          5.19         9.15 o
   2  13   3         98.15         94.38        11.22 o
   3  13   3        305.99        305.29        17.74 o
   4  13   3          0.02          4.76         4.51 o
   5  13   3        106.16         99.56        15.13 o
   6  13   3         30.51         19.12         4.94 o
   7  13   3         13.85         36.63         6.66 o
   8  13   3        566.19        655.52        35.14 o
   9  13   3       1356.38       1394.72        71.12 o
  10  13   3          2.50         16.14         5.51 o
  11  13   3          8.67         15.68         4.95 o
  12  13   3        112.92        109.85        11.30 o
  13  13   3         19.73         26.04         5.61 o
  14  13   3          8.55          3.57         5.17 o
  15  13   3          5.08          8.80         5.35 o
  16  13   3          0.43         27.83         7.68 o
  17  13   3        174.77        218.16        28.71 o
   2  14   3          0.23         -6.42         9.14 o
   3  14   3         13.69        129.60        64.44 o
   4  14   3          1.30         12.49         4.36 o
   5  14   3        113.37         46.54         6.35 o
   6  14   3          5.40         14.26         4.86 o
   7  14   3         37.96         61.70         6.91 o
   8  14   3         11.25         14.67         5.19 o
   9  14   3          4.50         -4.76         4.76 o
  10  14   3          4.89         -0.47         5.00 o
  11  14   3          0.24          3.26         4.41 o
  12  14   3          0.19          6.43         4.29 o
  13  14   3         30.88         42.85         6.33 o
  14  14   3          0.00          1.10         4.66 o
  15  14   3          4.74         -2.10         5.89 o
  16  14   3          0.02         -3.58         6.09 o
   3  15   3          5.67         31.21        14.98 o
   4  15   3         11.51         11.38         4.73 o
   5  15   3         14.08         14.63         4.84 o
   6  15   3          3.70          2.84         4.75 o
   7  15   3         42.70         23.47         7.19 o
   8  15   3        148.04        132.26        15.40 o
   9  15   3        115.65         93.64         8.65 o
  10  15   3         11.39         25.18         6.67 o
  11  15   3          0.45         17.67        11.44 o
  12  15   3          2.24          6.23         4.65 o
  13  15   3          1.73          2.42         5.72 o
  14  15   3          0.00          7.98         5.30 o
  15  15   3          1.10          2.90         5.76 o
   3  16   3         37.24         38.00        12.06 o
   4  16   3        242.29        257.87        18.64 o
   5  16   3         21.47         27.36         5.56 o
   6  16   3        132.16        110.10        12.55 o
   7  16   3         94.70        120.55        12.44 o
   8  16   3          4.82          8.86         4.85 o
   9  16   3          1.27          0.45         4.71 o
  10  16   3          0.32         -0.08         4.39 o
  11  16   3          3.93         11.22         5.28 o
  12  16   3          5.57         16.45         5.18 o
  13  16   3         70.03        102.23        15.05 o
  14  16   3          0.16          5.67         5.15 o
   4  17   3          2.86          1.31         6.34 o
   5  17   3          0.80         -1.63         4.31 o
   6  17   3          3.01          2.88         4.45 o
   7  17   3          0.28         18.93         6.43 o
   8  17   3          6.67         14.55         5.24 o
   9  17   3          7.31         19.90         5.51 o
  10  17   3          0.04          2.53         4.68 o
  11  17   3          4.77          3.45         4.72 o
  12  17   3          0.66          6.62         6.54 o
  13  17   3          6.29          1.75         4.77 o
   4  18   3         20.02         49.39        13.69 o
   5  18   3          0.01         11.70         5.82 o
   6  18   3          0.59         19.67        16.06 o
   7  18   3         32.73         52.92         7.16 o
   8  18   3          1.21          4.60         4.86 o
   9  18   3         13.28         16.39         5.29 o
  10  18   3          0.70          1.27         4.72 o
  11  18   3          2.53          1.27         4.65 o
  12  18   3         31.35        110.32        46.85 o
   5  19   3          0.00          8.01         8.59 o
   6  19   3          2.25         -3.71         4.79 o
   7  19   3          0.11         -1.17         4.43 o
   8  19   3          3.48         16.60         5.42 o
   9  19   3          0.77         -2.64         4.68 o
  10  19   3          0.32          6.60         4.93 o
   5  20   3          5.24         -2.44         8.90 o
   6  20   3         11.33          7.67         5.70 o
   7  20   3         30.62         23.60         7.21 o
   8  20   3          6.25          3.42         4.86 o
   0   0   4       2856.88       1187.63       118.94 o
   1   0   4       8912.57       4159.67       544.79 o
   2   0   4       2915.76       2029.08       470.51 o
   3   0   4        209.94        329.53        22.24 o
   4   0   4        360.46       2262.58       369.15 o
   5   0   4        661.06        384.97        21.63 o
   6   0   4         35.20        447.80        67.71 o
   7   0   4         51.18        285.26        39.53 o
   8   0   4      10343.02       4221.23       594.34 o
   9   0   4        225.39        429.74        41.73 o
  10   0   4        243.47        393.25        94.47 o
  11   0   4        159.04        135.07        13.93 o
  12   0   4       2262.30       1260.52        90.30 o
  13   0   4        810.98        368.46        35.37 o
  14   0   4         29.14        126.80        14.05 o
  15   0   4          0.22         70.42        10.75 o
  16   0   4        177.05        438.69        61.24 o
  17   0   4         47.68         54.57        14.42 o
  18   0   4        216.39        352.11        41.68 o
   1   1   4        526.34        510.87        23.31 o
   2   1   4         67.64         87.04         6.03 o
   3   1   4       1042.17        667.46       128.09 o
   4   1   4         25.51         39.93         4.03 o
   5   1   4       1004.95       1145.16        40.04 o
   6   1   4         62.32         64.95         8.56 o
   7   1   4          5.82          6.83         1.70 o
   8   1   4          8.99         27.36         4.16 o
   9   1   4         47.75         51.81         3.93 o
  10   1   4          8.78         16.01         3.48 o
  11   1   4          1.66         15.33         5.99 o
  12   1   4         36.05         52.79        11.65 o
  13   1   4        116.31        123.89        13.15 o
  14   1   4         33.03         23.61         6.01 o
  15   1   4         63.99         50.83         9.19 o
  16   1   4          5.63          6.42         4.43 o
  17   1   4          0.00          6.60         5.41 o
  18   1   4          1.52          4.96         6.05 o
   0   2   4          9.33        109.67        17.60 o
   1   2   4       1722.49       1658.73        66.75 o
   2   2   4         45.48        117.44        18.05 o
   3   2   4        203.23        186.91        11.29 o
   4   2   4         37.86         26.75         4.01 o
   5   2   4        173.56        249.19        15.19 o
   6   2   4         24.38         40.23         4.42 o
   7   2   4        372.17        273.79        11.96 o
   8   2   4        177.66        146.82        31.51 o
   9   2   4       1061.19        893.31        95.55 o
  10   2   4          5.91         82.14        33.58 o
  11   2   4         69.30         63.40         8.55 o
  12   2   4         34.84         52.79         6.19 o
  13   2   4         27.62         34.74         6.05 o
  14   2   4          1.95          6.94         4.26 o
  15   2   4         11.88          9.58         4.32 o
  16   2   4          8.92         24.52         5.18 o
  17   2   4        145.21         99.86        19.67 o
  18   2   4          3.45          8.46         5.49 o
   1   3   4        225.72        284.35        13.77 o
   2   3   4        449.77        365.01        13.26 o
   3   3   4        107.08        293.64        21.77 o
   4   3   4       1363.47       1324.88        69.41 o
   5   3   4        494.42        835.49        61.32 o
   6   3   4        377.67        454.33        64.46 o
   7   3   4        371.40        273.91        15.20 o
   8   3   4         90.55         67.44         5.57 o
   9   3   4         12.00         27.42         3.99 o
  10   3   4         15.66         20.64         3.47 o
  11   3   4         27.25         50.07        17.74 o
  12   3   4         16.39         21.22         5.19 o
  13   3   4          4.17         21.15         4.67 o
  14   3   4         31.72         40.67        10.42 o
  15   3   4         49.97         77.78         7.70 o
  16   3   4         13.35         33.75         7.88 o
  17   3   4          1.28          3.50         5.37 o
  18   3   4          8.92          8.21         5.71 o
   0   4   4        404.22       1645.73        81.29 o
   1   4   4         22.33          9.96         3.63 o
   2   4   4         44.33         66.81         5.43 o
   3   4   4         38.81         34.33         2.79 o
   4   4   4          0.62         58.21         4.90 o
   5   4   4          3.16          6.26         2.93 o
   6   4   4          5.52         24.07         7.44 o
   7   4   4          4.85         21.12         8.44 o
   8   4   4        261.81        252.85        12.60 o
   9   4   4         38.65         38.15         3.84 o
  10   4   4         16.92         20.22         3.87 o
  11   4   4          4.56         15.63         4.21 o
  12   4   4         53.03         37.45        15.66 o
  13   4   4         17.48         24.21         9.20 o
  14   4   4          6.58          5.11         4.34 o
  15   4   4          5.87         13.18         4.59 o
  16   4   4         19.93         47.01        16.42 o
  17   4   4          0.21          0.91         5.71 o
  18   4   4          0.59          0.09         5.38 o
   1   5   4       1181.33       1043.16        38.72 o
   2   5   4        446.63        453.59        23.82 o
   3   5   4       2303.51       1672.83        85.21 o
   4   5   4         52.31        102.16         8.03 o
   5   5   4         82.26        303.62        23.39 o
   6   5   4         86.24        162.84        42.78 o
   7   5   4         13.95         24.88         3.93 o
   8   5   4         65.50         42.51         4.88 o
   9   5   4        129.78        147.90         9.80 o
  10   5   4          4.21          9.82         3.75 o
  11   5   4          3.06          8.87         3.79 o
  12   5   4        120.44        116.63        12.75 o
  13   5   4        558.66        679.93        35.90 o
  14   5   4        293.11        141.94        14.59 o
  15   5   4        906.31        806.18        42.37 o
  16   5   4          2.44         18.30         4.96 o
  17   5   4          0.03         -1.10         5.49 o
  18   5   4         43.80         11.32         6.18 o
   0   6   4        190.21        151.44         9.03 o
   1   6   4        237.77        161.38         8.98 o
   2   6   4         16.99         47.48         3.72 o
   3   6   4          0.21         24.95         7.85 o
   4   6   4          2.51          8.40         3.14 o
   5   6   4         25.84         30.78         3.97 o
   6   6   4         29.47         35.03         4.55 o
   7   6   4          3.08         25.76         6.30 o
   8   6   4         73.72        122.62         8.54 o
   9   6   4         67.90         49.67         5.41 o
  10   6   4          9.92         31.65        10.65 o
  11   6   4          0.32          3.19         3.64 o
  12   6   4         12.60         47.86         5.83 o
  13   6   4         13.51          6.78         4.44 o
  14   6   4          0.43          3.68         4.47 o
  15   6   4          7.69         15.59         4.77 o
  16   6   4          6.70         20.84         6.15 o
  17   6   4          9.56         15.81         6.59 o
  18   6   4          2.66         -2.48         4.94 o
   1   7   4         59.00         73.92         4.12 o
   2   7   4         46.60         61.51         6.17 o
   3   7   4        229.64        274.69        15.24 o
   4   7   4          1.51        164.91        25.83 o
   5   7   4         56.42        145.12        54.92 o
   6   7   4         50.67         28.40         5.21 o
   7   7   4         59.54         42.90         8.64 o
   8   7   4          4.53         13.68         4.29 o
   9   7   4         67.00         71.46         6.76 o
  10   7   4          0.22         17.15         4.36 o
  11   7   4          5.96         16.51         4.28 o
  12   7   4         60.42         56.86         7.03 o
  13   7   4        191.63        270.27        16.49 o
  14   7   4         32.74         40.75         5.79 o
  15   7   4          2.89          9.79         4.26 o
  16   7   4          3.83         14.36         5.50 o
  17   7   4         11.61         21.38         9.46 o
  18   7   4          4.04          3.46         5.67 o
   0   8   4       3191.96       3016.60       149.11 o
   1   8   4       2307.32       1692.27        59.49 o
   2   8   4        704.10        693.41        35.47 o
   3   8   4       1234.15        842.60        77.26 o
   4   8   4         38.36         70.85         7.44 o
   5   8   4         53.93         42.77         6.33 o
   6   8   4         95.05         75.09         6.39 o
   7   8   4        471.58        394.62        21.46 o
   8   8   4        526.75        479.23        35.02 o
   9   8   4       2678.52       1673.88       118.71 o
  10   8   4         99.65        316.44        26.43 o
  11   8   4        100.95        170.22        72.85 o
  12   8   4        283.82        244.95        15.22 o
  13   8   4        134.16        186.67        12.69 o
  14   8   4          4.00          8.71         4.48 o
  15   8   4         13.59         15.05         4.85 o
  16   8   4         22.77         42.48         7.01 o
  17   8   4        162.48        275.59        78.02 o
  18   8   4         27.38         32.70         8.01 o
   1   9   4          4.88          9.14         2.57 o
   2   9   4         24.12         21.92         7.08 o
   3   9   4          1.17          8.64         3.85 o
   4   9   4         24.72        137.86        44.28 o
   5   9   4        195.82        130.63        19.52 o
   6   9   4         25.40         19.91         4.24 o
   7   9   4          0.05         44.22        16.09 o
   8   9   4          8.12         27.41        10.78 o
   9   9   4          2.18         10.26         4.30 o
  10   9   4          0.87          2.28         4.38 o
  11   9   4          8.90         17.98         5.89 o
  12   9   4          8.03          7.26         4.56 o
  13   9   4          9.69         17.00         6.64 o
  14   9   4         17.14          4.15         4.39 o
  15   9   4         13.09         17.72         5.24 o
  16   9   4          0.01         14.67         5.31 o
  17   9   4          1.99          2.08         5.99 o
  18   9   4          6.09         10.97         6.53 o
   0  10   4        824.72        547.83        30.69 o
   1  10   4          7.16         65.81        22.32 o
   2  10   4        262.89        126.25        12.73 o
   3  10   4        217.55        138.38         9.44 o
   4  10   4         18.88         37.48         4.88 o
   5  10   4         18.56         27.39         4.50 o
   6  10   4         22.82        157.16        22.90 o
   7  10   4         16.41         26.73         5.25 o
   8  10   4        861.37        819.53        94.57 o
   9  10   4         62.74        102.34         8.34 o
  10  10   4          0.71         74.16         9.08 o
  11  10   4          7.84         16.33         6.64 o
  12  10   4        201.84        122.85        20.84 o
  13  10   4        130.71        170.30        18.77 o
  14  10   4          1.94         13.45         5.02 o
  15  10   4          1.83          5.53         4.54 o
  16  10   4         25.20         41.44         7.25 o
  17  10   4          2.80         21.06         7.12 o
  18  10   4         15.94         -1.97         7.38 o
   1  11   4         32.94         37.34         6.34 o
   2  11   4          4.59          4.93         3.80 o
   3  11   4         34.23         55.51         5.79 o
   4  11   4          1.29          7.67         4.11 o
   5  11   4         56.44         69.06         6.53 o
   6  11   4         10.23         93.89        52.30 o
   7  11   4         11.01          9.70         5.35 o
   8  11   4         19.78         13.38         4.63 o
   9  11   4          1.32         16.45         4.82 o
  10  11   4          0.08          6.92         4.38 o
  11  11   4          3.68          8.78         4.56 o
  12  11   4          0.11          2.25         4.47 o
  13  11   4         37.96         82.07        24.21 o
  14  11   4          8.11          5.55         4.37 o
  15  11   4          0.34         13.20         7.02 o
  16  11   4          3.47          6.66         5.05 o
  17  11   4          2.50          2.27         6.17 o
  18  11   4          1.54          0.24         8.56 o
   1  12   4        419.68        342.55        22.55 o
   2  12   4         41.44         57.86         8.35 o
   3  12   4        124.01        166.86        11.02 o
   4  12   4         18.07         10.72         4.13 o
   5  12   4         63.59         60.44         6.47 o
   6  12   4         16.46         19.30         4.88 o
   7  12   4        268.82        237.04        32.36 o
   8  12   4         38.17         51.09         6.48 o
   9  12   4        784.52        704.60        64.04 o
  10  12   4          0.04          8.76         4.85 o
  11  12   4         90.02         98.97        13.94 o
  12  12   4         21.17         17.18         5.19 o
  13  12   4          3.24          5.97         4.48 o
  14  12   4          0.45          8.87         4.36 o
  15  12   4          3.90          8.96         6.60 o
  16  12   4          3.34         13.48         6.34 o
  17  12   4        100.35         87.15        11.86 o
   1  13   4         15.06          2.91         6.65 o
   2  13   4        147.96        106.96         8.55 o
   3  13   4          2.54         12.29         9.59 o
   4  13   4        558.31        486.35        26.43 o
   5  13   4         78.86        111.29         8.73 o
   6  13   4        200.88        193.13        12.81 o
   7  13   4        182.41        197.09        12.99 o
   8  13   4         45.70         63.47        16.11 o
   9  13   4         25.09         30.54         5.71 o
  10  13   4          3.41         10.69         4.93 o
  11  13   4         24.64         28.34         6.92 o
  12  13   4         16.04         38.35        20.25 o
  13  13   4         66.99         47.78         6.46 o
  14  13   4         28.10         32.37         6.77 o
  15  13   4         12.81         12.90         4.94 o
  16  13   4         28.52         33.81         6.64 o
   2  14   4          4.37          6.34         4.61 o
   3  14   4          7.53          4.44         4.32 o
   4  14   4          0.04          4.86         4.43 o
   5  14   4          0.75          0.85         4.45 o
   6  14   4          0.11          4.75         4.42 o
   7  14   4          0.15          0.83         4.59 o
   8  14   4          5.29          8.96         5.02 o
   9  14   4         12.84         10.49         4.78 o
  10  14   4         11.53          6.51         4.45 o
  11  14   4          0.00          9.10         4.65 o
  12  14   4          0.49          4.75         4.76 o
  13  14   4         11.92          8.99         4.82 o
  14  14   4          8.00          9.67         4.64 o
  15  14   4          0.03         -2.89         4.82 o
  16  14   4          2.30          0.39         5.11 o
   1  15   4         29.31         17.73        10.24 o
   2  15   4          9.91          8.58         5.51 o
   3  15   4         37.09         46.38         6.00 o
   4  15   4          5.17         48.83        18.15 o
   5  15   4        532.79        666.85        35.78 o
   6  15   4         42.84         32.21         5.62 o
   7  15   4          4.40         10.51         4.96 o
   8  15   4         28.40         27.34         5.61 o
   9  15   4          6.13          4.41         4.65 o
  10  15   4          0.76          1.48         4.57 o
  11  15   4          4.08         10.36         4.67 o
  12  15   4          2.15          5.19         5.16 o
  13  15   4         11.80         19.93         8.49 o
  14  15   4          0.23         11.93         5.35 o
  15  15   4          5.36         10.79         5.72 o
   2  16   4          0.46         10.82         6.58 o
   3  16   4          1.83          2.67         4.31 o
   4  16   4         14.01          8.74         4.63 o
   5  16   4          0.57         10.04         4.75 o
   6  16   4          3.63          4.14         4.51 o
   7  16   4         34.98         25.53         5.53 o
   8  16   4        131.71        132.92        10.53 o
   9  16   4          4.73         12.13         5.66 o
  10  16   4         27.35         28.42         5.86 o
  11  16   4         29.29         54.29        10.08 o
  12  16   4         45.63         28.37         5.59 o
  13  16   4          0.39          8.53         4.92 o
  14  16   4          1.32          6.07         4.98 o
   2  17   4          0.57          6.52         9.63 o
   3  17   4          0.79         14.36         6.64 o
   4  17   4          0.44          4.34         4.58 o
   5  17   4          4.78          5.26         4.64 o
   6  17   4         13.63         13.74         5.02 o
   7  17   4          3.73         -0.04         4.46 o
   8  17   4          2.37          3.93         5.23 o
   9  17   4          1.21          2.58         5.53 o
  10  17   4          1.88          0.07         4.44 o
  11  17   4          1.31         -2.11         4.40 o
  12  17   4         10.82          8.03         4.90 o
   3  18   4         57.38         21.44         7.51 o
   4  18   4          1.48          8.27         4.73 o
   5  18   4          2.81          5.49         4.46 o
   6  18   4          6.23         13.65         9.24 o
   7  18   4         50.32         33.04         6.25 o
   8  18   4         94.88         79.63        18.47 o
   9  18   4        202.45        165.40        15.12 o
  10  18   4          1.72          5.46         4.79 o
  11  18   4         16.51         48.89         7.08 o
   3  19   4          2.57         -1.14         8.92 o
   4  19   4          0.01          8.58         5.58 o
   5  19   4          9.44         21.77         5.62 o
   6  19   4          1.28          7.41         4.89 o
   7  19   4          0.14         -3.36         4.68 o
   8  19   4          0.21         -3.79         4.69 o
   9  19   4          1.15         -4.43         4.43 o
   3  20   4          5.06         17.39        11.13 o
   4  20   4          1.28          4.78         6.33 o
   5  20   4          3.29          5.98         4.75 o
   6  20   4          1.19          1.58         4.43 o
   7  20   4          0.01         -2.41         5.64 o
   1   0   5       1622.05        943.42        81.14 o
   2   0   5       1342.21        705.43        75.11 o
   3   0   5       2543.87       1486.23       615.29 o
   4   0   5        584.57        740.14        53.09 o
   5   0   5         83.22       3300.15       797.50 o
   6   0   5        919.24        760.02        48.47 o
   7   0   5        223.79        596.45        43.68 o
   8   0   5       1246.00        795.35        78.80 o
   9   0   5        716.79        498.00        70.76 o
  10   0   5         91.02        144.21        14.08 o
  11   0   5          0.80        545.40        41.04 o
  12   0   5        733.93        428.46        33.52 o
  13   0   5        538.25        536.79        41.03 o
  14   0   5       1062.85        479.25        43.45 o
  15   0   5       1049.83        784.72        58.52 o
  16   0   5         67.74        176.41        17.98 o
  18   0   5         40.96        185.48        26.21 o
  19   0   5         25.17        129.59        21.35 o
   0   1   5        808.02        871.91        77.09 o
   1   1   5        174.11        210.70         9.90 o
   2   1   5         14.52         34.93         5.66 o
   3   1   5         57.42         32.96         6.21 o
   4   1   5          1.04         11.20         2.64 o
   5   1   5         17.52         28.71         2.84 o
   6   1   5         35.26         65.26         7.79 o
   7   1   5         21.31         20.00         3.62 o
   8   1   5        214.67        200.04        13.02 o
   9   1   5         12.84         53.21        32.28 o
  10   1   5         42.94         48.07         6.80 o
  11   1   5         15.90         10.64         4.13 o
  12   1   5          5.55          2.85        16.95 o
  13   1   5         43.51         49.09         6.09 o
  14   1   5          5.87         19.77         5.16 o
  15   1   5         15.32         19.15         6.77 o
  16   1   5          0.58         -0.82         5.06 o
  17   1   5          0.19          6.09         4.44 o
  18   1   5          0.72         44.87        54.61 o
  19   1   5          7.20          0.80         5.50 o
   1   2   5         84.40         98.36         4.30 o
   2   2   5         89.71         83.69        13.93 o
   3   2   5        400.59        479.72        24.80 o
   4   2   5        103.18        155.47        10.08 o
   5   2   5         27.33         54.24         6.17 o
   6   2   5         10.22         15.03         2.59 o
   7   2   5          5.10         38.84        12.08 o
   8   2   5         17.43        112.55        80.09 o
   9   2   5         95.41        132.15        25.98 o
  10   2   5          9.86         22.25         4.39 o
  11   2   5          5.19         11.86         4.12 o
  12   2   5         23.51         24.69         6.62 o
  13   2   5        167.65        128.28        13.86 o
  14   2   5          0.07         13.93         4.85 o
  15   2   5         88.60         65.97         8.91 o
  16   2   5         39.09         31.73         6.20 o
  17   2   5          7.39         10.27         4.39 o
  18   2   5          6.74          7.30         5.40 o
  19   2   5          8.67          2.20         5.51 o
   0   3   5       3694.36       2950.14       218.10 o
   1   3   5        139.01        159.95        12.95 o
   2   3   5        296.35        320.62        17.71 o
   3   3   5         92.24        130.82         6.97 o
   4   3   5         48.43         60.58         8.97 o
   5   3   5         10.20         17.60         3.19 o
   6   3   5         36.58         58.80         5.59 o
   7   3   5         86.19        111.06         7.71 o
   8   3   5        247.02        382.88        65.94 o
   9   3   5        426.65        500.44        53.11 o
  10   3   5        315.91        434.83        28.50 o
  11   3   5          1.06          2.16         9.37 o
  12   3   5         16.56         13.57         5.10 o
  13   3   5         36.83         57.94        15.37 o
  14   3   5          3.79         41.11         6.06 o
  15   3   5          3.31         13.44         5.67 o
  16   3   5          0.02         17.85         4.72 o
  17   3   5          4.24         12.87         4.53 o
  18   3   5          0.61         11.31         5.85 o
  19   3   5         23.84         19.89         6.82 o
   1   4   5         31.17         18.32         3.51 o
   2   4   5         36.79         38.15         4.09 o
   3   4   5          1.80         33.22         7.08 o
   4   4   5         42.59         34.66         4.24 o
   5   4   5        189.77        149.71        21.78 o
   6   4   5          5.63          5.52         3.41 o
   7   4   5         20.11         14.93         3.56 o
   8   4   5         53.17         56.24        23.45 o
   9   4   5          1.68         11.12         3.78 o
  10   4   5          7.00         20.14         5.36 o
  11   4   5          6.14          6.79         3.64 o
  12   4   5         10.66          1.64         4.28 o
  13   4   5          7.84         13.95         4.92 o
  14   4   5         39.27         37.92         7.50 o
  15   4   5         19.99         34.54         5.80 o
  16   4   5          6.64          8.56         4.38 o
  17   4   5          3.21          0.18         4.31 o
  18   4   5          0.01         -3.39         5.34 o
  19   4   5          0.88          4.97        11.99 o
   1   5   5        214.78        223.89        12.35 o
   2   5   5         22.09         57.53         3.75 o
   3   5   5        556.02        353.88        22.67 o
   4   5   5         33.71         55.10         5.53 o
   5   5   5         85.71         73.56         9.12 o
   6   5   5         21.18         32.02         4.21 o
   7   5   5         36.49         96.73        10.46 o
   8   5   5       1468.54       1356.27        68.47 o
   9   5   5        179.30        233.16        15.07 o
  10   5   5         33.81         15.98         5.02 o
  11   5   5         36.58         49.61        13.03 o
  12   5   5          6.79         17.63         4.98 o
  13   5   5        517.80        654.12        52.12 o
  14   5   5         75.59        204.66        19.63 o
  15   5   5          5.00          6.11         4.54 o
  16   5   5         10.96         12.35         4.67 o
  17   5   5          7.00          9.76         4.79 o
  18   5   5          1.15         63.32        74.95 o
  19   5   5         56.11         19.99        14.56 o
   1   6   5         68.46         37.99         3.39 o
   2   6   5          6.77         13.55         2.54 o
   3   6   5         68.64         74.96         4.18 o
   4   6   5         19.78         44.02        11.64 o
   5   6   5          0.45         11.86         3.79 o
   6   6   5          1.89          6.88         3.46 o
   7   6   5         19.59         20.37        10.52 o
   8   6   5          0.98          5.59         3.46 o
   9   6   5         39.58         29.47         4.68 o
  10   6   5          3.94          1.94         3.52 o
  11   6   5          0.82         11.35         5.85 o
  12   6   5          0.33          3.78         4.18 o
  13   6   5         32.62         32.72         5.60 o
  14   6   5          7.99          5.13         4.49 o
  15   6   5         42.91         42.13         6.78 o
  16   6   5         13.50          9.89         6.23 o
  17   6   5          1.50         11.12         4.45 o
  18   6   5          4.42          5.31         5.60 o
  19   6   5          0.01         -0.73         5.14 o
   0   7   5         13.13         22.49         4.82 o
   1   7   5        129.46        149.84        15.31 o
   2   7   5         28.22         47.01         7.44 o
   3   7   5         34.64         36.43         3.59 o
   4   7   5          1.24         48.73        17.52 o
   5   7   5         44.59         89.19        24.41 o
   6   7   5          6.67          8.52         3.74 o
   7   7   5        312.22        331.51        20.69 o
   8   7   5        110.32        189.24        26.73 o
   9   7   5        483.83        412.75        22.68 o
  10   7   5          5.75         18.23         4.38 o
  11   7   5         79.48         53.57         5.99 o
  12   7   5          6.42         20.55         4.86 o
  13   7   5         10.32          7.84         4.45 o
  14   7   5         10.78         14.38         4.72 o
  15   7   5          0.47          7.81         4.55 o
  16   7   5          0.77          4.61         4.31 o
  17   7   5         67.43        100.46         9.06 o
  18   7   5          8.82         10.80         6.67 o
  19   7   5          5.29          6.59         6.08 o
   1   8   5        119.45        134.38         8.73 o
   2   8   5         26.07         15.78         3.14 o
   3   8   5        175.83        218.71        12.75 o
   4   8   5       1229.47        986.76       113.83 o
   5   8   5        865.67        893.52        64.70 o
   6   8   5         59.97         81.93        11.96 o
   7   8   5        202.96        207.85        16.47 o
   8   8   5        502.23        479.82       110.20 o
   9   8   5         56.37         75.87         7.31 o
  10   8   5          0.46         13.64         7.66 o
  11   8   5         13.88         34.32         5.29 o
  12   8   5        311.62        319.62        26.88 o
  13   8   5          0.04         44.74         8.48 o
  14   8   5        307.96        442.85        50.45 o
  15   8   5         38.73         58.06         6.93 o
  16   8   5          5.21          7.96         4.59 o
  17   8   5          6.44         34.63        10.00 o
  18   8   5         15.03          8.18         6.47 o
  19   8   5          1.29          8.01         6.09 o
   0   9   5         65.19        117.79        10.79 o
   1   9   5          7.63         12.72         2.61 o
   2   9   5          3.24          7.38         2.89 o
   3   9   5          0.01         21.25         8.59 o
   4   9   5         24.53         21.06         4.10 o
   5   9   5          2.49          9.45         3.81 o
   6   9   5         17.62         10.27         3.94 o
   7   9   5          6.77         10.56         6.42 o
   8   9   5         23.14         27.44         7.04 o
   9   9   5          7.72          9.71         4.05 o
  10   9   5          1.95          6.72         5.04 o
  11   9   5          0.00         11.97         7.13 o
  12   9   5          6.96         13.16         4.96 o
  13   9   5          0.00         21.56         8.62 o
  14   9   5          3.57         15.32         4.91 o
  15   9   5          0.74         -3.08         4.10 o
  16   9   5          1.02          4.99         4.33 o
  17   9   5          0.00         11.10         5.44 o
  18   9   5          0.69         -4.26         5.18 o
   1  10   5        137.60         84.57         5.79 o
   2  10   5         38.96         70.92        10.21 o
   3  10   5        253.91        348.72        17.15 o
   4  10   5        341.18        285.20        24.22 o
   5  10   5          1.89         57.03        17.31 o
   6  10   5         19.11         46.90         5.61 o
   7  10   5          9.59         34.63         5.18 o
   8  10   5        218.27        149.90        15.29 o
   9  10   5         12.40         16.46         4.46 o
  10  10   5         14.78          6.73         4.22 o
  11  10   5         28.32         27.47         5.28 o
  12  10   5        177.28        175.67        16.94 o
  13  10   5        144.36        187.51        20.54 o
  14  10   5        208.22        209.49        14.32 o
  15  10   5         73.99        102.07        14.07 o
  16  10   5          9.10         12.96         4.96 o
  17  10   5          0.43          3.31         4.74 o
  18  10   5          0.69          3.99         6.11 o
   0  11   5         17.07         13.03         4.34 o
   1  11   5         14.49         19.47         3.15 o
   2  11   5         17.71         13.91         3.66 o
   3  11   5          0.80         -2.14         3.80 o
   4  11   5          5.49          2.49         3.95 o
   5  11   5         10.72         10.30         4.12 o
   6  11   5         16.40         20.24         4.55 o
   7  11   5         10.77         39.01        10.22 o
   8  11   5         27.79         83.97        28.02 o
   9  11   5         55.58         52.73         6.27 o
  10  11   5         21.00         15.62         4.59 o
  11  11   5          8.60          7.92         4.40 o
  12  11   5         17.20         53.43        27.07 o
  13  11   5          0.04         12.83         4.74 o
  14  11   5          0.08         12.72         7.54 o
  15  11   5          1.20          7.00         4.80 o
  16  11   5          3.66          3.32         4.76 o
  17  11   5         13.25         17.46         9.97 o
   1  12   5          0.04         26.68         6.72 o
   2  12   5          3.49         45.77         8.49 o
   3  12   5        109.39        126.36        13.45 o
   4  12   5        191.05        214.46        13.48 o
   5  12   5         14.31         16.71         4.48 o
   6  12   5         30.78         40.47         5.56 o
   7  12   5         33.72         17.92         4.76 o
   8  12   5         52.04         64.10         7.04 o
   9  12   5         20.06         18.05         5.11 o
  10  12   5          3.16         11.98         5.22 o
  11  12   5          7.17          9.92         4.71 o
  12  12   5         90.33        109.32         9.17 o
  13  12   5        139.29         93.15        11.51 o
  14  12   5         47.37         36.00         5.80 o
  15  12   5          4.20          8.19         4.69 o
  16  12   5          8.53          7.17         5.00 o
  17  12   5          0.75          7.71         6.36 o
   0  13   5       1104.45       1147.51        70.31 o
   1  13   5        229.70        299.54        14.37 o
   2  13   5        117.77        154.91        14.82 o
   3  13   5         91.16        103.63         8.51 o
   4  13   5         14.05         27.93         5.30 o
   5  13   5         27.91         35.13         5.62 o
   6  13   5          7.49         46.31         8.67 o
   7  13   5        179.00        196.83        12.82 o
   8  13   5         29.23         91.18         9.61 o
   9  13   5        651.24        586.76        53.31 o
  10  13   5        148.63        189.71        13.87 o
  11  13   5         22.61         23.02         5.90 o
  12  13   5         11.79         25.82         5.61 o
  13  13   5          3.31         39.25         6.13 o
  14  13   5          0.35          7.74         4.76 o
  15  13   5          2.13         15.41         5.07 o
  16  13   5          0.66         14.47         6.97 o
   1  14   5          3.54         10.89         4.28 o
   2  14   5          8.85         10.51         4.61 o
   3  14   5         84.13         78.74         7.41 o
   4  14   5         19.97         31.45         6.43 o
   5  14   5        387.01        325.08        19.21 o
   6  14   5          0.59          7.11         4.70 o
   7  14   5          0.13          5.83         4.62 o
   8  14   5          9.49         18.03         7.18 o
   9  14   5          0.00          0.94         4.37 o
  10  14   5          2.92         13.94         6.20 o
  11  14   5          3.80          1.39         4.51 o
  12  14   5          0.18          7.67         4.72 o
  13  14   5         40.57         37.17         6.24 o
  14  14   5          1.94         12.10         5.01 o
  15  14   5          6.15          5.88         4.61 o
   0  15   5        244.29        257.92        22.58 o
   1  15   5        109.45         99.03        15.76 o
   2  15   5          0.03          8.97         5.54 o
   3  15   5         14.38         21.80         5.73 o
   4  15   5         13.86         14.51         4.83 o
   5  15   5          0.27         14.04         4.80 o
   6  15   5         42.90         36.75        10.14 o
   7  15   5          4.49          9.69         4.62 o
   8  15   5         13.86         18.41         5.02 o
   9  15   5         28.00         21.34         5.23 o
  10  15   5          0.08         12.62         4.78 o
  11  15   5          8.54          9.05         4.62 o
  12  15   5          0.44          4.15         4.75 o
  13  15   5          0.21         -0.74         4.28 o
  14  15   5          0.05          3.64         4.87 o
   1  16   5         10.00         14.11         5.49 o
   2  16   5          1.72          3.85         4.41 o
   3  16   5          7.12         12.08         4.79 o
   4  16   5          0.05          5.92         4.54 o
   5  16   5         13.84          6.22         4.42 o
   6  16   5         49.10         35.55         5.99 o
   7  16   5         24.23         24.65         5.32 o
   8  16   5         14.19         20.20         5.35 o
   9  16   5          5.93          7.88         4.69 o
  10  16   5          1.13          3.93         5.74 o
  11  16   5          2.72          2.43         4.45 o
  12  16   5         25.33         30.07         5.93 o
  13  16   5         23.84         53.77        18.70 o
   1  17   5          5.59         11.34         9.72 o
   2  17   5          5.81          1.40         4.39 o
   3  17   5          4.57          6.87         5.30 o
   4  17   5          0.11          3.61         4.42 o
   5  17   5          0.79          7.17         4.70 o
   6  17   5          0.55          8.73         4.64 o
   7  17   5          8.10          3.34         4.49 o
   8  17   5          0.09          1.27         4.50 o
   9  17   5         23.24         45.72         6.78 o
  10  17   5          4.53          2.76         4.67 o
  11  17   5          7.75          9.14         4.74 o
  12  17   5          2.34          5.21         4.66 o
   1  18   5          0.03          1.65         9.73 o
   2  18   5          0.36          2.73         5.27 o
   3  18   5          0.03          5.73         4.64 o
   4  18   5         84.19         69.27         7.75 o
   5  18   5          0.48         28.88        10.80 o
   6  18   5          1.27          8.59         4.99 o
   7  18   5         17.72         15.04         5.09 o
   8  18   5         44.79         28.44         6.00 o
   9  18   5          0.14          3.54         4.90 o
  10  18   5          0.53         11.70         7.03 o
   1  19   5          0.01          7.88        10.08 o
   2  19   5          0.00          1.72         6.30 o
   3  19   5          2.88          0.56         4.49 o
   4  19   5          0.00         -1.99         4.21 o
   5  19   5          3.22          3.75         4.69 o
   6  19   5          0.01         -2.57         4.87 o
   7  19   5          0.74         10.41         4.93 o
   8  19   5          0.00         -2.93         5.14 o
   2  20   5          3.34         -9.09         9.09 o
   3  20   5          4.02          5.14         5.81 o
   4  20   5          9.17         28.71         7.96 o
   5  20   5         71.14         67.57        11.25 o
   0   0   6       2031.64       2437.92       426.49 o
   1   0   6        359.59        537.41        51.27 o
   2   0   6        203.27        280.09        21.56 o
   3   0   6        167.82        269.37        31.75 o
   4   0   6         65.67        150.31        30.25 o
   5   0   6        223.68        382.88        47.41 o
   6   0   6         11.97        514.85       150.54 o
   7   0   6       1710.94       1167.08       142.58 o
   8   0   6       3107.40       1748.67       123.52 o
   9   0   6       1138.20        337.36        26.73 o
  10   0   6         47.38        265.27        22.15 o
  11   0   6       1281.58        677.97        50.30 o
  12   0   6        145.80        233.65        20.32 o
  13   0   6         48.21         90.33        11.69 o
  14   0   6        331.07        216.34        20.10 o
  15   0   6         12.98        107.20        13.41 o
  16   0   6        153.84        379.60        42.85 o
  17   0   6        203.85        393.48        32.33 o
  18   0   6          9.64        218.64        20.85 o
  19   0   6         52.17        280.89        35.42 o
   1   1   6          5.22         42.83        17.45 o
   2   1   6         16.17         21.31         2.25 o
   3   1   6        392.39        440.07        18.34 o
   4   1   6         59.72         66.30         5.72 o
   5   1   6          5.59         53.61         7.69 o
   6   1   6         25.56         38.87        10.84 o
   7   1   6         46.02         60.05         5.62 o
   8   1   6         86.05         70.84         8.24 o
   9   1   6          6.11          5.07         3.82 o
  10   1   6          4.01          9.09         4.07 o
  11   1   6         24.38         23.17         4.84 o
  12   1   6         21.00         17.55         4.97 o
  13   1   6        325.67        277.47        27.77 o
  14   1   6         44.27         26.92         5.34 o
  15   1   6          6.59         30.96         7.06 o
  16   1   6          0.42         -4.09         4.09 o
  17   1   6          0.58         16.33        13.10 o
  18   1   6          0.42          5.21         4.27 o
  19   1   6          0.60          0.64         5.57 o
  20   1   6          1.58         -0.22         5.55 o
   0   2   6         37.70         84.16         5.92 o
   1   2   6        272.78        334.87        12.72 o
   2   2   6         37.15         40.07         3.00 o
   3   2   6         22.10         43.32         6.05 o
   4   2   6          7.63         15.73         2.15 o
   5   2   6         70.00         53.02         6.82 o
   6   2   6         11.57         35.44        14.95 o
   7   2   6         58.89         76.23         9.31 o
   8   2   6        212.38        170.48         9.25 o
   9   2   6        294.00        256.05        23.09 o
  10   2   6         21.32         19.93         4.16 o
  11   2   6         19.20         12.67         4.21 o
  12   2   6         14.25         17.93         6.15 o
  13   2   6          2.57         17.88         5.00 o
  14   2   6         75.27         51.97         6.55 o
  15   2   6          3.44         -1.31         3.98 o
  16   2   6         12.15          6.18         4.23 o
  17   2   6         19.46         19.88         4.86 o
  18   2   6          3.06          0.75         3.92 o
  19   2   6          0.36          7.39         5.73 o
  20   2   6         16.10          8.43         5.83 o
   1   3   6        341.25        311.87        22.99 o
   2   3   6          2.04         45.21         8.78 o
   3   3   6         14.25         75.40         5.72 o
   4   3   6       2282.44       1925.86       144.98 o
   5   3   6       1828.64       1584.96        71.62 o
   6   3   6         88.13        156.02        18.34 o
   7   3   6         19.96         72.37        10.07 o
   8   3   6        271.65        344.30        19.26 o
   9   3   6         10.36         26.28         4.57 o
  10   3   6         24.08         30.90         8.18 o
  11   3   6         24.97         22.00         4.94 o
  12   3   6        156.47         81.98        27.35 o
  13   3   6        179.12         98.74        22.38 o
  14   3   6        275.32        314.96        27.44 o
  15   3   6          1.08         13.08         4.53 o
  16   3   6          1.25          8.38         4.44 o
  17   3   6          1.52          4.63         4.21 o
  18   3   6          8.68          7.35         4.30 o
  19   3   6          2.07          6.68         6.26 o
  20   3   6          6.89         12.14         6.15 o
   0   4   6         82.82         92.98         7.92 o
   1   4   6          8.09         28.80        11.17 o
   2   4   6          0.00         16.08         2.95 o
   3   4   6         12.33         15.76         2.19 o
   4   4   6         34.98         23.56         2.43 o
   5   4   6          6.31         12.57         2.43 o
   6   4   6         20.90         45.56         6.80 o
   7   4   6          2.05         79.28        32.19 o
   8   4   6          1.82         13.36         3.78 o
   9   4   6          0.12         29.05        10.95 o
  10   4   6          6.43          9.71         3.79 o
  11   4   6          7.85          4.69         3.94 o
  12   4   6          4.62         20.29         5.63 o
  13   4   6          2.90         12.23         5.41 o
  14   4   6          1.85         17.35         4.97 o
  15   4   6          0.46          6.22         4.42 o
  16   4   6          0.36          4.57         4.28 o
  17   4   6          2.46         10.61         4.57 o
  18   4   6          3.79          1.60         4.14 o
  19   4   6          0.12          7.96         6.12 o
   1   5   6          5.04         10.16         2.64 o
   2   5   6        120.86        163.63         9.81 o
   3   5   6       2579.74       2112.85       129.00 o
   4   5   6       1017.96        940.06        78.35 o
   5   5   6         15.19         35.00         4.04 o
   6   5   6        104.51         83.23         4.31 o
   7   5   6         53.85        142.51        10.39 o
   8   5   6        874.52        675.95        35.39 o
   9   5   6         27.76         27.65         4.73 o
  10   5   6         10.91          6.75         5.13 o
  11   5   6         25.60         30.44         5.07 o
  12   5   6        223.20        203.60        17.73 o
  13   5   6       2159.37       2234.57       158.84 o
  14   5   6        480.07        420.63        24.01 o
  15   5   6         46.63         57.86         7.28 o
  16   5   6          1.55          5.54         4.70 o
  17   5   6          2.25          9.22         4.54 o
  18   5   6         32.46         25.67         5.42 o
  19   5   6          5.41         15.67         6.60 o
   0   6   6         29.55        888.72        63.62 o
   1   6   6         15.82         17.98         2.46 o
   2   6   6         33.55        780.73        33.16 o
   3   6   6         11.28         16.38         3.05 o
   4   6   6         13.28         27.94         5.36 o
   5   6   6          2.65          4.84         2.13 o
   6   6   6          0.23          5.98         2.67 o
   7   6   6         10.86         10.26         5.23 o
   8   6   6         19.34         29.32        12.14 o
   9   6   6         22.04         26.81         7.14 o
  10   6   6          2.63          9.33         4.29 o
  11   6   6          0.25          8.97         4.35 o
  12   6   6          1.68          1.39         4.21 o
  13   6   6         13.41         35.63         8.37 o
  14   6   6          7.71         10.76         4.91 o
  15   6   6          2.78          9.53         4.33 o
  16   6   6          4.72          4.03         4.23 o
  17   6   6          6.02          7.46         5.48 o
  18   6   6          1.95         -1.74         4.36 o
  19   6   6          1.22          3.71         5.68 o
   1   7   6         33.68         52.63         4.05 o
   2   7   6         13.53         12.29         2.80 o
   3   7   6         85.00         61.08         5.95 o
   4   7   6        268.45        353.40        61.89 o
   5   7   6        146.82        102.62        14.62 o
   6   7   6          5.85         13.72         4.17 o
   7   7   6         44.83         32.97         7.74 o
   8   7   6         23.39         22.31         4.65 o
   9   7   6         11.57         19.18         4.30 o
  10   7   6          3.41         11.80         4.12 o
  11   7   6          0.74          7.02         5.60 o
  12   7   6        103.16         78.21         7.53 o
  13   7   6         14.41         30.24         5.52 o
  14   7   6         31.28         33.26         7.61 o
  15   7   6          3.92         15.19         4.84 o
  16   7   6         11.77          7.94         4.45 o
  17   7   6         12.00         10.91         4.61 o
  18   7   6          1.52          9.71         4.48 o
  19   7   6          0.13          1.08         5.69 o
   0   8   6       2337.47       1952.84       257.30 o
   1   8   6       2204.28       1724.66        70.00 o
   2   8   6         67.95         57.16         3.83 o
   3   8   6          7.86          8.84         2.50 o
   4   8   6         68.63         65.82         4.07 o
   5   8   6         14.38         13.19         3.99 o
   6   8   6          0.59         41.86         5.21 o
   7   8   6         26.21         24.59         4.82 o
   8   8   6        292.88        508.84        27.73 o
   9   8   6        189.54        265.14        15.87 o
  10   8   6        228.56        169.80        11.43 o
  11   8   6        167.30        224.79        14.22 o
  12   8   6         19.85         28.82         5.94 o
  13   8   6         86.83         77.19         8.74 o
  14   8   6          1.21         13.82         6.17 o
  15   8   6         19.54         21.97         5.72 o
  16   8   6          0.48         15.67         7.14 o
  17   8   6         11.10         13.64         4.95 o
  18   8   6          0.23         12.72         4.93 o
   1   9   6         11.69         13.16         2.92 o
   2   9   6         13.61          6.54         3.76 o
   3   9   6         28.31         38.55         3.45 o
   4   9   6         32.84         59.01        24.67 o
   5   9   6          0.92         77.99        51.57 o
   6   9   6          0.19         40.09        15.96 o
   7   9   6          3.18         13.99         7.50 o
   8   9   6          7.59         20.66        13.04 o
   9   9   6          3.57          2.22         4.02 o
  10   9   6          1.84         12.33         4.64 o
  11   9   6          7.37          1.95         4.34 o
  12   9   6          9.63          9.95         4.50 o
  13   9   6         28.03         28.75         5.60 o
  14   9   6          9.97          7.67         7.09 o
  15   9   6          4.64         11.85         4.64 o
  16   9   6          4.45          9.18         4.47 o
  17   9   6          0.89         -1.60         4.23 o
  18   9   6          0.95         -2.15         4.84 o
   0  10   6        199.37        573.76        48.32 o
   1  10   6        105.82        125.25         7.21 o
   2  10   6         39.86        156.56        10.10 o
   3  10   6         12.85         15.78         3.05 o
   4  10   6          0.01         13.17         3.40 o
   5  10   6         10.50         19.68         4.48 o
   6  10   6          1.75          8.35         4.03 o
   7  10   6        110.65        107.50        11.29 o
   8  10   6        579.36        637.04        33.83 o
   9  10   6         48.16        113.71        19.97 o
  10  10   6         81.58        177.80        19.98 o
  11  10   6        248.82        264.93        20.83 o
  12  10   6         70.34         69.12         7.65 o
  13  10   6         21.24         10.70         4.80 o
  14  10   6         26.15         32.42         5.76 o
  15  10   6          3.08         -4.06         4.06 o
  16  10   6          1.88          5.19         4.56 o
  17  10   6         12.42         11.59         4.81 o
   1  11   6          2.28          2.44         2.76 o
   2  11   6          0.88          5.98         2.79 o
   3  11   6         30.87         40.48         6.46 o
   4  11   6         12.94         13.64         3.81 o
   5  11   6          5.11         92.72        42.12 o
   6  11   6         11.09         19.15         4.72 o
   7  11   6         19.51         27.79         8.25 o
   8  11   6          1.38         27.09        10.59 o
   9  11   6          5.51          7.05         4.13 o
  10  11   6         15.49          8.45         4.53 o
  11  11   6          8.78          5.87         4.39 o
  12  11   6         13.49         10.30         4.77 o
  13  11   6         11.05         30.22         5.91 o
  14  11   6          0.20          6.85         4.87 o
  15  11   6          1.87          3.67         4.49 o
  16  11   6          7.28         23.03         7.89 o
  17  11   6          4.89          8.80         4.70 o
   0  12   6         16.43         48.03         5.93 o
   1  12   6        578.68        543.48        20.65 o
   2  12   6         10.48         13.63         3.39 o
   3  12   6          8.35         12.04         3.78 o
   4  12   6          0.01         10.15         4.58 o
   5  12   6         14.24         18.58         4.77 o
   6  12   6          8.10          9.97         4.33 o
   7  12   6          3.25         10.59         4.83 o
   8  12   6         26.01         52.12        12.45 o
   9  12   6        206.23        207.75        15.14 o
  10  12   6          5.93          9.08         4.67 o
  11  12   6          4.87         14.87         5.09 o
  12  12   6          8.34         11.58         4.76 o
  13  12   6         19.40         13.21         5.35 o
  14  12   6          6.54          5.34         4.54 o
  15  12   6          1.14          7.84         4.76 o
  16  12   6          0.13          9.38         4.98 o
   1  13   6        143.08        176.14        11.47 o
   2  13   6          5.72         13.48         3.62 o
   3  13   6         33.13         71.51        11.15 o
   4  13   6       1513.91       1463.07        74.46 o
   5  13   6       1041.76       1302.39        66.42 o
   6  13   6         34.59         98.89        21.97 o
   7  13   6         34.95         48.78         6.26 o
   8  13   6        190.06        208.37        15.19 o
   9  13   6          0.60          4.14         4.58 o
  10  13   6         29.42         21.51         5.34 o
  11  13   6          6.20          6.78         4.75 o
  12  13   6        297.97        235.34        28.56 o
  13  13   6         33.29         61.48         9.98 o
  14  13   6        252.64        234.96        25.79 o
  15  13   6          8.55         23.16         5.43 o
   0  14   6        423.20        415.60        23.37 o
   1  14   6          6.34         21.48         3.73 o
   2  14   6          4.05         26.42         4.49 o
   3  14   6          4.90          4.94         4.37 o
   4  14   6         30.94         17.40         5.05 o
   5  14   6          0.30          2.01         5.02 o
   6  14   6         15.73          5.76         4.82 o
   7  14   6          8.40          4.93         4.48 o
   8  14   6         50.64         51.44         9.02 o
   9  14   6         20.82         12.44         5.01 o
  10  14   6         30.43         29.22         5.85 o
  11  14   6          0.04          0.79         4.57 o
  12  14   6         13.49          8.74         5.13 o
  13  14   6          1.66          4.60         4.68 o
  14  14   6          0.21          2.98         4.63 o
   1  15   6          0.05          7.26         3.46 o
   2  15   6          0.00          8.18         3.92 o
   3  15   6          0.02         19.61         5.04 o
   4  15   6        118.93         74.29        10.85 o
   5  15   6         42.97         45.19         6.26 o
   6  15   6         14.94         20.19         5.26 o
   7  15   6         14.18         25.15         5.31 o
   8  15   6          7.77         13.88         4.87 o
   9  15   6          1.96          7.34         4.51 o
  10  15   6          1.65          6.79         4.73 o
  11  15   6          8.43         11.76         5.02 o
  12  15   6         26.81         12.78         5.13 o
  13  15   6          0.07         10.98         5.02 o
   0  16   6          4.41          9.66         4.79 o
   1  16   6         25.48         24.46         4.40 o
   2  16   6          2.54          6.65         5.30 o
   3  16   6          4.94         -0.90         4.11 o
   4  16   6          1.48          5.86         4.58 o
   5  16   6          0.01          3.11         4.31 o
   6  16   6          0.42         -3.93         4.21 o
   7  16   6         14.24         23.41         5.43 o
   8  16   6          0.00         13.23         4.89 o
   9  16   6          3.17          9.25         4.69 o
  10  16   6          6.93          2.75         4.51 o
  11  16   6         14.87         13.36         7.90 o
  12  16   6          0.98          9.36         4.73 o
   1  17   6          1.24          0.82         4.13 o
   2  17   6          6.61          6.51         4.64 o
   3  17   6          0.00          5.50         4.49 o
   4  17   6         17.19         42.01         6.14 o
   5  17   6         12.44         15.07         5.48 o
   6  17   6          0.05          0.42         4.40 o
   7  17   6         10.58          6.24         4.62 o
   8  17   6          4.97          5.55         4.81 o
   9  17   6          0.00          3.60         4.62 o
  10  17   6          0.44         -3.43         4.34 o
  11  17   6          0.22          3.24         5.03 o
   0  18   6         59.48         65.44        10.85 o
   1  18   6        104.58        112.70        12.69 o
   2  18   6          4.24          6.82         4.49 o
   3  18   6          0.17         -2.42         4.34 o
   4  18   6          0.18          5.63         4.44 o
   5  18   6          7.13          9.34         5.23 o
   6  18   6          0.31          0.69         4.71 o
   7  18   6          1.20          2.09         4.49 o
   8  18   6          8.36         12.97         5.39 o
   9  18   6         11.62         19.99        14.49 o
   1  19   6          1.02          6.15         5.48 o
   2  19   6          0.18          2.17         4.60 o
   3  19   6          0.05          2.33         4.50 o
   4  19   6          1.51          2.07         4.55 o
   5  19   6          6.48          6.95         4.73 o
   6  19   6          1.85          8.35         6.23 o
   0  20   6         58.85         38.56        14.05 o
   1  20   6          0.00         11.65         9.31 o
   2  20   6          5.21          4.70         6.50 o
   3  20   6          0.12          4.88         6.29 o
   1   0   7          5.41         97.39        11.36 o
   2   0   7        259.56        960.64        68.58 o
   3   0   7       2060.80       1360.07       184.72 o
   4   0   7        201.46        322.92        25.00 o
   5   0   7          3.58        204.85        44.52 o
   6   0   7        508.80        280.02        28.71 o
   7   0   7        110.20        211.71        39.20 o
   8   0   7          0.38        258.33        53.77 o
   9   0   7         31.11        570.22        61.44 o
  10   0   7        104.52        116.71        12.82 o
  12   0   7        865.95        727.35        55.62 o
  13   0   7       1084.82        640.16        48.30 o
  14   0   7        282.20        177.00        17.39 o
  15   0   7         78.94        126.91        14.54 o
  16   0   7         42.71        121.68        22.35 o
  17   0   7         11.33        165.80        29.55 o
  18   0   7          0.63         70.99        11.67 o
  19   0   7         12.10        208.09        20.65 o
   0   1   7        211.17        163.73        13.67 o
   1   1   7         30.97         33.20         8.17 o
   2   1   7        115.94        120.73        28.92 o
   3   1   7          5.82         13.20         2.27 o
   4   1   7          3.57          6.75         2.33 o
   5   1   7         19.22         16.26         3.76 o
   6   1   7          8.05         19.08         3.46 o
   7   1   7         38.43         38.12         5.15 o
   8   1   7        794.32        519.51        96.94 o
   9   1   7         20.82         32.49         5.17 o
  10   1   7         59.68         28.11         6.61 o
  11   1   7         35.54         14.40         7.07 o
  12   1   7        114.34         95.97        21.32 o
  13   1   7          0.47         19.08         5.09 o
  14   1   7          9.44         14.98         4.97 o
  15   1   7          0.00         15.84         4.87 o
  16   1   7         19.15          6.63         4.62 o
  17   1   7          6.08          3.44         4.32 o
  18   1   7         26.63         16.65         5.05 o
  19   1   7          0.01          3.99         4.62 o
   1   2   7         13.88         21.19         2.93 o
   2   2   7         38.38         38.75         4.46 o
   3   2   7        201.28        219.49        13.66 o
   4   2   7        857.52        768.30       110.79 o
   5   2   7         88.70         95.90        15.76 o
   6   2   7         41.19        126.64        29.37 o
   7   2   7          6.47         23.68         3.45 o
   8   2   7         20.10         28.25         6.42 o
   9   2   7          3.31         12.01         4.10 o
  10   2   7         69.81         45.90         5.56 o
  11   2   7          0.02          5.93         5.26 o
  12   2   7         59.64         56.41         6.57 o
  13   2   7         94.08        104.08        13.30 o
  14   2   7         44.87         20.99         4.92 o
  15   2   7          5.11          7.86         4.42 o
  16   2   7          9.62          2.22         4.00 o
  17   2   7          0.63          3.52         4.18 o
  18   2   7          5.03          1.57         4.10 o
  19   2   7          2.00          9.89         4.72 o
   0   3   7       1791.67       1589.84        78.84 o
   1   3   7        166.53        338.95        18.14 o
   2   3   7        337.60        345.70        18.44 o
   3   3   7         99.94         73.13         5.14 o
   4   3   7         76.36         62.89         8.34 o
   5   3   7         14.37         15.85         3.29 o
   6   3   7        200.83        197.85        21.21 o
   7   3   7         24.92         54.56         4.71 o
   9   3   7        345.61        281.96        29.95 o
  10   3   7         33.42         26.96         5.00 o
  11   3   7          8.78         90.21        41.49 o
  12   3   7        184.87        167.41        11.56 o
  13   3   7         45.66         54.38         9.51 o
  14   3   7          0.17          6.84         4.23 o
  15   3   7          7.33          5.87         4.18 o
  16   3   7          0.00          3.07         4.06 o
  17   3   7         12.03          3.97         4.25 o
  18   3   7         16.30         18.47         5.29 o
  19   3   7         11.60          4.10         4.46 o
   1   4   7         10.19          5.73         2.01 o
   2   4   7         56.67         41.33         5.02 o
   3   4   7         86.83        134.91         5.96 o
   4   4   7         20.54         23.69         3.34 o
   5   4   7          2.89         60.53        37.82 o
   6   4   7          2.73         33.25        10.71 o
   7   4   7         22.83         14.16         2.75 o
   8   4   7         14.80         25.84         7.11 o
   9   4   7          0.03          1.76         3.77 o
  10   4   7          1.14          0.60         3.95 o
  11   4   7          0.04          4.97         4.27 o
  12   4   7         21.29         41.60         6.11 o
  13   4   7         72.59         88.05        13.64 o
  14   4   7         12.20          8.34         4.55 o
  15   4   7          2.08         -1.64         4.05 o
  16   4   7          0.17          3.07         4.12 o
  17   4   7          0.22          2.03         4.15 o
  18   4   7          3.13          5.53         6.94 o
  19   4   7          1.58          3.21         4.41 o
   0   5   7         36.90         77.96        13.02 o
   1   5   7         36.34         38.02         6.79 o
   2   5   7       1180.17        919.04        45.15 o
   3   5   7          6.13         37.64         7.96 o
   4   5   7         14.64         20.35         2.44 o
   5   5   7         77.27         60.84         3.93 o
   6   5   7        124.33        136.25        12.43 o
   7   5   7        374.81        282.38        23.98 o
   9   5   7        469.25        362.98        20.53 o
  10   5   7         69.94         92.58         9.71 o
  11   5   7        296.70        257.83        15.76 o
  12   5   7       1055.66        869.16        52.03 o
  13   5   7         13.92         10.58         4.79 o
  14   5   7         24.45         31.90         7.15 o
  15   5   7          3.57          2.77         4.22 o
  16   5   7         40.63         37.53         6.06 o
  17   5   7         74.48         57.87         7.09 o
  18   5   7         85.39        120.48        14.73 o
   1   6   7         20.14         23.84         3.32 o
   2   6   7          4.00         13.42         4.54 o
   3   6   7        170.85        191.40        11.66 o
   4   6   7         96.60        148.66        37.68 o
   5   6   7         99.83         97.85         6.17 o
   6   6   7         47.22         60.04         8.06 o
   7   6   7         24.35         30.78         3.92 o
   8   6   7         13.53         25.69         4.93 o
   9   6   7          1.08          0.99         3.84 o
  10   6   7          3.51          6.14         4.15 o
  11   6   7          9.46         18.86         4.77 o
  12   6   7         29.22         45.60         6.76 o
  13   6   7        135.49        137.46        14.68 o
  14   6   7          5.41         31.95        10.50 o
  15   6   7          0.00          0.20         4.26 o
  16   6   7          5.72         20.99         9.00 o
  17   6   7          2.38          3.30         4.39 o
  18   6   7          3.96          9.97         4.56 o
   0   7   7        423.02        209.65        13.32 o
   1   7   7        190.87        205.67        10.39 o
   2   7   7          3.66         13.89         4.11 o
   3   7   7         10.63          9.81         2.65 o
   4   7   7          9.84         13.28         2.69 o
   5   7   7          8.99         19.97         4.75 o
   6   7   7         48.97         40.66        11.94 o
   7   7   7         11.15         17.39         3.65 o
   8   7   7         42.91         96.12        16.97 o
   9   7   7        116.93        109.13         9.43 o
  10   7   7          6.94         24.45         7.88 o
  11   7   7          1.52         10.34         4.39 o
  12   7   7          0.21         12.17         4.55 o
  13   7   7         23.33         23.67         6.13 o
  14   7   7          9.22         11.19         4.71 o
  15   7   7          3.32          2.86         4.24 o
  16   7   7         24.62         29.96         8.50 o
  17   7   7          5.59         14.74         5.90 o
  18   7   7          2.06         -0.84         4.27 o
   1   8   7        152.62        128.37         7.15 o
   2   8   7        130.40        141.94         6.56 o
   3   8   7         22.32         65.56         4.23 o
   4   8   7       3220.75       2030.22        86.07 o
   5   8   7        814.49        974.87       112.58 o
   6   8   7        995.00        806.54        54.00 o
   7   8   7          9.61         21.87         3.94 o
   8   8   7         55.96         70.27        10.96 o
   9   8   7         19.02         10.91         4.08 o
  10   8   7         10.06          6.80         5.19 o
  11   8   7          1.50         22.62         6.65 o
  12   8   7         65.80         75.66         7.50 o
  13   8   7         11.33         36.82         6.79 o
  14   8   7          1.00         10.93         4.89 o
  15   8   7          8.99          6.96         4.64 o
  16   8   7         11.60         17.88         5.46 o
  17   8   7          0.15         -0.59         4.20 o
   0   9   7         50.07         54.75         5.47 o
   1   9   7          5.85         11.03         3.10 o
   2   9   7         33.72         26.23         3.64 o
   3   9   7          0.03          4.82         2.65 o
   4   9   7          7.46          9.97         2.75 o
   5   9   7         10.26          6.53         2.67 o
   6   9   7          0.00         21.17         3.84 o
   7   9   7          2.11          2.70         4.03 o
   8   9   7          5.26         17.93         4.91 o
   9   9   7          0.84          6.77         4.35 o
  10   9   7          0.84         10.48         4.36 o
  11   9   7          8.32         14.77         5.60 o
  12   9   7          9.58         24.48         5.29 o
  13   9   7          1.70          1.87         4.13 o
  14   9   7          0.07          7.06         4.61 o
  15   9   7          0.01         -0.43         4.01 o
  16   9   7          7.66          5.46         4.21 o
  17   9   7          0.07          0.62         4.38 o
   1  10   7         12.34         12.63         3.08 o
   2  10   7         35.87         43.63         7.68 o
   3  10   7        105.83        127.69         8.20 o
   4  10   7         39.84         56.11         5.43 o
   5  10   7         92.04        110.94        18.35 o
   6  10   7         84.31        135.62        10.57 o
   7  10   7         69.84         80.23        14.72 o
   8  10   7          9.29         38.80         7.94 o
   9  10   7          3.44         25.22        13.28 o
  10  10   7         11.05          3.16         4.46 o
  11  10   7          3.21          3.84         4.54 o
  12  10   7         27.30         20.79         5.09 o
  13  10   7         72.13         50.82         6.62 o
  14  10   7          2.75         11.35         4.55 o
  15  10   7          8.43          6.83         4.44 o
  16  10   7          6.51          5.06         4.15 o
   0  11   7         72.31         33.26         5.18 o
   1  11   7         41.53         57.40         5.10 o
   2  11   7          0.00         13.86         3.41 o
   3  11   7          3.10          6.49         3.18 o
   4  11   7          3.17          5.40         2.96 o
   5  11   7          0.52          9.69         3.56 o
   6  11   7          0.34          9.28         4.38 o
   7  11   7          1.09         11.05         4.47 o
   8  11   7         15.63         14.38         5.08 o
   9  11   7          4.94         35.00        15.66 o
  10  11   7         17.01        204.99       187.46 o
  11  11   7          7.01          9.18         4.68 o
  12  11   7          0.63         -0.15         4.57 o
  13  11   7          0.81          7.03         4.97 o
  14  11   7          3.48          8.53         4.67 o
  15  11   7          0.36          2.62         4.37 o
  16  11   7          4.41          5.26         4.55 o
   1  12   7         20.56         18.86         3.37 o
   2  12   7         54.68         51.86         4.33 o
   3  12   7         25.38         35.85         3.84 o
   4  12   7        926.39        926.94        42.59 o
   5  12   7         83.87         65.15         7.79 o
   6  12   7        182.82        220.47        15.26 o
   7  12   7          5.48          8.98         4.52 o
   8  12   7         21.14         19.62         8.93 o
   9  12   7          0.09          3.41         4.20 o
  10  12   7         33.45         18.77         5.19 o
  11  12   7          0.97          5.89         7.64 o
  12  12   7         27.48         67.27         8.05 o
  13  12   7          0.17         17.16         5.80 o
  14  12   7          1.91          7.97         5.76 o
  15  12   7          4.62          5.14         4.85 o
   0  13   7       1000.41       1033.42        53.32 o
   1  13   7         11.43        142.63        34.53 o
   2  13   7        138.60         87.64         8.81 o
   3  13   7         37.02         28.55         3.73 o
   4  13   7         17.74         69.49        23.40 o
   5  13   7          0.72         15.00         4.76 o
   6  13   7        124.96         97.04         8.45 o
   7  13   7          4.43         15.89         4.94 o
   8  13   7         42.52         57.03        13.36 o
   9  13   7         69.24         66.07         7.21 o
  10  13   7         14.19         34.18         6.07 o
  11  13   7         13.24         10.79         4.72 o
  12  13   7        100.29         91.11        11.24 o
  13  13   7         54.35         42.77         6.38 o
  14  13   7          3.01         21.90         6.75 o
   1  14   7         12.70          7.29         3.31 o
   2  14   7          2.40          2.17         3.01 o
   3  14   7          6.58          2.46         3.38 o
   4  14   7         19.06         18.77         4.46 o
   5  14   7         11.51         27.72        12.26 o
   6  14   7         12.81          8.55         4.55 o
   7  14   7          6.99          7.58         4.42 o
   8  14   7          0.00          1.21         4.34 o
   9  14   7         16.80          4.81         4.31 o
  10  14   7          0.01          6.56         4.50 o
  11  14   7          5.30          6.45         4.61 o
  12  14   7          0.00          8.56         5.14 o
  13  14   7          5.07         15.21         5.06 o
   0  15   7        170.24        118.83        12.26 o
   1  15   7          2.55         13.13         3.31 o
   2  15   7         15.30         32.23         5.90 o
   3  15   7          1.25         23.12         6.81 o
   4  15   7          0.34          4.07         4.40 o
   5  15   7          0.48         -4.02         4.02 o
   6  15   7         15.31         26.88        14.90 o
   7  15   7          0.60          5.18         4.32 o
   8  15   7         29.42        116.07        45.38 o
   9  15   7          4.65          4.52         4.40 o
  10  15   7          0.05          8.35         8.08 o
  11  15   7          0.35          9.68         4.90 o
  12  15   7          0.05          2.49         4.60 o
   1  16   7          2.03          3.41         3.13 o
   2  16   7          3.30          2.92         3.20 o
   3  16   7          1.59          5.16         3.87 o
   4  16   7         15.74          9.28         4.68 o
   5  16   7          1.44         -1.93         4.44 o
   6  16   7         44.27         46.40         6.45 o
   7  16   7          0.83         10.64         6.10 o
   8  16   7          8.12          3.15         4.21 o
   9  16   7          1.91          1.09         4.54 o
  10  16   7          0.40          4.28         4.65 o
  11  16   7          0.00          3.05         6.17 o
   0  17   7         56.76         50.00         6.78 o
   1  17   7          1.31          5.54         3.26 o
   2  17   7         15.66          8.88         3.85 o
   3  17   7          0.40          2.61         4.07 o
   4  17   7          2.52          1.94         4.40 o
   5  17   7          0.54          1.56         4.53 o
   6  17   7          3.24          3.49         4.55 o
   7  17   7          0.49          3.14         5.63 o
   8  17   7          3.14          3.59         4.66 o
   9  17   7          0.00         -1.17         5.69 o
   1  18   7          7.87          9.84         3.63 o
   2  18   7          4.50          4.90         4.13 o
   3  18   7          5.25         34.55        10.31 o
   4  18   7        219.99        159.40        16.11 o
   5  18   7         50.53         24.42         5.70 o
   6  18   7         54.35         32.20         6.51 o
   7  18   7          0.13          2.05         6.23 o
   0  19   7         20.51         25.57         5.81 o
   1  19   7          4.58         -1.37         4.08 o
   2  19   7          0.30          1.00         4.06 o
   3  19   7          4.36          2.72         6.20 o
   4  19   7          1.25          0.69         5.64 o
   1   0   8       3620.03       1989.33        98.49 o
   2   0   8        121.29        205.40        17.34 o
   4   0   8         68.16        150.16        18.08 o
   5   0   8         43.79        123.09        10.80 o
   7   0   8         44.12        374.00        29.38 o
   8   0   8       4105.72       1069.35        82.75 o
   9   0   8        226.81        512.09        52.63 o
  10   0   8        976.39        940.96        68.51 o
  12   0   8        342.45        211.97        20.98 o
  13   0   8        108.78        182.46        17.73 o
  14   0   8        134.34        156.76        16.28 o
  15   0   8         15.37        105.53        13.41 o
  16   0   8        134.88        136.34        15.76 o
  17   0   8         18.90         86.83        19.60 o
  18   0   8         73.36        128.72        15.50 o
   1   1   8          5.28          9.47         3.31 o
   2   1   8         35.47         29.98         8.04 o
   3   1   8          5.13        102.85        66.41 o
   4   1   8         18.71         20.95         2.89 o
   5   1   8         36.16         40.15        20.28 o
   6   1   8          0.01         53.62        11.31 o
   7   1   8         81.37        103.94         8.18 o
   8   1   8         36.45         20.10         4.77 o
   9   1   8          9.35         17.38         4.60 o
  10   1   8          8.96         12.40         4.44 o
  11   1   8          9.16         14.37         4.50 o
  12   1   8         31.89         11.94         8.93 o
  13   1   8         31.96         27.11         5.48 o
  14   1   8          3.47          5.59         4.44 o
  15   1   8          0.03         13.83         5.47 o
  16   1   8          4.58          3.88         4.28 o
  17   1   8          2.10         -0.61         4.26 o
  18   1   8          0.24          5.07         4.42 o
   0   2   8        486.80        492.99        30.01 o
   1   2   8          6.03         25.36         4.57 o
   2   2   8         24.90         36.13         3.22 o
   3   2   8         40.86         57.18         5.30 o
   4   2   8          6.86         10.57         3.26 o
   5   2   8          7.85         24.70        11.58 o
   6   2   8          8.72         23.47         7.19 o
   7   2   8         31.35         34.51         4.95 o
   8   2   8        342.99        285.54        16.84 o
   9   2   8          3.75         18.29         4.53 o
  10   2   8         53.54         64.25         8.61 o
  11   2   8          9.29         12.37         4.47 o
  12   2   8         43.77         36.95         7.38 o
  13   2   8         24.46         12.42         4.83 o
  14   2   8         11.05         10.18         4.45 o
  15   2   8          1.63          0.94         4.05 o
  16   2   8         27.53         17.26         4.99 o
  17   2   8          1.25         -3.77         4.11 o
  18   2   8         13.05          5.48         4.31 o
   1   3   8         29.91         34.25         4.82 o
   2   3   8         17.46         18.95         2.40 o
   3   3   8         27.21         33.04         3.15 o
   4   3   8         14.34         39.83        16.36 o
   5   3   8         10.75         12.47         3.44 o
   6   3   8          0.76         60.55        25.18 o
   7   3   8        244.18        170.81        11.18 o
   8   3   8          3.53         36.68        12.74 o
   9   3   8          3.93         12.70         4.03 o
  10   3   8          0.06         17.46        11.49 o
  11   3   8         42.93         21.27         7.10 o
  12   3   8         29.36         33.28         6.99 o
  13   3   8         75.98         56.16         6.73 o
  14   3   8          3.16          8.68         4.35 o
  15   3   8         13.75         11.21         4.63 o
  16   3   8          0.33         -2.27         3.90 o
  17   3   8         17.61         11.28         4.78 o
  18   3   8          4.47          1.96         4.42 o
   0   4   8          0.03          4.29         3.64 o
   1   4   8         26.94         36.95         9.26 o
   2   4   8         29.86         23.39         3.74 o
   3   4   8         21.34         17.46         2.63 o
   4   4   8          9.90         17.24         3.65 o
   5   4   8          0.82          4.42         2.50 o
   6   4   8         15.50         11.73         3.07 o
   7   4   8         18.56         23.56         4.50 o
   8   4   8         76.82        103.00        16.36 o
   9   4   8         14.15         15.86         6.52 o
  10   4   8         13.28          8.37         4.31 o
  11   4   8          9.60         18.96         4.94 o
  12   4   8         12.71         25.62         5.32 o
  13   4   8          1.08          2.53         4.07 o
  14   4   8          0.12          2.63         4.42 o
  15   4   8          4.80          4.20         4.56 o
  16   4   8          0.63          1.87         4.06 o
  17   4   8          0.01          6.36         4.46 o
  18   4   8          0.19          3.72         4.39 o
   1   5   8         28.31         38.94         5.19 o
   2   5   8         15.50         19.91         2.97 o
   3   5   8          4.12         30.45         9.40 o
   4   5   8         16.95         28.38         6.76 o
   5   5   8         21.50         58.48        30.62 o
   6   5   8         13.44         41.89         6.55 o
   7   5   8        796.74        697.44        36.64 o
   8   5   8         31.63         19.11         4.59 o
   9   5   8         20.12         21.53         4.76 o
  10   5   8         32.06         43.30         5.72 o
  11   5   8         96.71         73.07        11.57 o
  12   5   8         85.47         54.17         6.45 o
  13   5   8         89.27         93.82         8.51 o
  14   5   8          0.05         16.51         4.98 o
  15   5   8          3.81          8.95         4.51 o
  16   5   8         30.06          9.15         4.63 o
  17   5   8         53.87         44.42         6.54 o
  18   5   8          0.11         -1.14         4.42 o
   0   6   8        301.35        367.82        28.44 o
   1   6   8         19.63         39.46         5.08 o
   2   6   8         28.58         22.68         3.76 o
   3   6   8         19.16         26.76         4.17 o
   4   6   8          8.26         16.34         3.26 o
   5   6   8         10.05          8.23         2.80 o
   6   6   8          0.03          7.12         2.96 o
   7   6   8          9.73         23.15         6.50 o
   8   6   8        290.40        240.09        14.73 o
   9   6   8         31.58         49.77         7.38 o
  10   6   8         18.80         25.81         5.11 o
  11   6   8         12.67         15.29         7.59 o
  12   6   8         51.98         64.42        11.04 o
  13   6   8          1.15         10.69         4.59 o
  14   6   8          8.07         28.99        11.99 o
  15   6   8          0.65          3.22         4.42 o
  16   6   8         22.75         22.18         6.32 o
  17   6   8          1.35          2.60         4.11 o
   1   7   8         23.03         29.90         3.53 o
   2   7   8         34.80         38.60         3.81 o
   3   7   8         26.24         31.51         3.36 o
   4   7   8        582.46        461.55        29.81 o
   5   7   8         36.59        106.17        14.96 o
   6   7   8         50.44         61.16         5.75 o
   7   7   8          8.76          7.28         3.36 o
   8   7   8         17.48         11.06         4.19 o
   9   7   8          4.45          7.62         4.22 o
  10   7   8         11.51         16.50         6.68 o
  11   7   8          7.03          0.04         4.16 o
  12   7   8         70.11        105.62         9.81 o
  13   7   8         11.44          9.65         5.13 o
  14   7   8          1.40         11.17         6.10 o
  15   7   8          6.71         10.53         4.63 o
  16   7   8          1.52          4.08         4.39 o
  17   7   8          1.63         -3.04         3.97 o
   0   8   8        115.22        258.50        15.09 o
   1   8   8       2215.42       2184.13        76.77 o
   2   8   8         28.27         39.73         6.65 o
   3   8   8         52.46         43.11         6.57 o
   4   8   8         28.52         54.53        11.94 o
   5   8   8          0.89          8.18         3.69 o
   6   8   8         41.61         68.84         5.22 o
   7   8   8          0.93        114.33        41.53 o
   8   8   8         68.42         96.87         8.08 o
   9   8   8        358.04        315.11        20.35 o
  10   8   8         19.97         47.57        10.36 o
  11   8   8         45.28         92.69         8.41 o
  12   8   8         59.29         44.46         6.18 o
  13   8   8          0.03          9.74         5.63 o
  14   8   8          0.72          6.53         6.01 o
  15   8   8          0.75          3.42         4.11 o
  16   8   8          8.57          6.22         4.46 o
   1   9   8         12.51         17.20         3.03 o
   2   9   8         10.30         10.82         2.77 o
   3   9   8          4.41          2.66         2.95 o
   4   9   8          4.33          3.72         2.60 o
   5   9   8          9.30         20.50         4.03 o
   6   9   8          0.88         12.43         3.33 o
   7   9   8          0.07          7.94         4.54 o
   8   9   8          3.54         14.98         4.58 o
   9   9   8          1.85          6.88         4.06 o
  10   9   8          0.79          2.51         3.86 o
  11   9   8         13.53          1.80         3.99 o
  12   9   8          3.15          7.70         4.41 o
  13   9   8          0.79          2.36         4.19 o
  14   9   8          0.03          7.69         4.50 o
  15   9   8          0.03          2.06         4.34 o
  16   9   8          3.24         -3.94         3.97 o
   0  10   8        198.16        318.88        25.98 o
   1  10   8        783.11        716.46        37.59 o
   2  10   8         14.48         29.32         3.58 o
   3  10   8          1.74          5.89         3.19 o
   4  10   8          7.01          1.80         2.66 o
   5  10   8         12.10          5.82         3.14 o
   6  10   8          6.53         15.03         3.47 o
   7  10   8          0.39         17.02         4.60 o
   8  10   8        261.02        199.73        18.01 o
   9  10   8        219.90        370.43        22.00 o
  10  10   8        212.61        125.00         9.98 o
  11  10   8         29.15         23.82         5.06 o
  12  10   8         20.69         13.58         4.45 o
  13  10   8          1.79         26.65         9.98 o
  14  10   8          8.39          4.33         4.38 o
  15  10   8          0.69          4.46         4.43 o
   1  11   8          9.86          4.75         3.40 o
   2  11   8          2.11         15.54         3.17 o
   3  11   8          1.55         39.94        10.93 o
   4  11   8         92.09         72.09        10.79 o
   5  11   8         53.07         55.28         9.78 o
   6  11   8         34.84         24.89         4.41 o
   7  11   8          9.90          3.98         4.40 o
   8  11   8          1.30         31.58        13.17 o
   9  11   8          4.64         33.68        19.02 o
  10  11   8          2.11          5.19         4.50 o
  11  11   8          0.98          5.28         4.62 o
  12  11   8          9.18         11.92         4.86 o
  13  11   8          7.68         13.60         4.90 o
  14  11   8          1.70         22.97         7.94 o
  15  11   8          0.11         -2.21         4.17 o
   0  12   8        225.09        149.34        11.70 o
   1  12   8        203.06        215.44        12.09 o
   2  12   8          3.91          6.97         2.98 o
   3  12   8         18.68         12.72         3.17 o
   4  12   8         11.20          3.56         3.11 o
   5  12   8          2.30          3.66         3.08 o
   6  12   8         12.67          7.03         3.78 o
   7  12   8         16.57         21.34         4.94 o
   8  12   8         19.47         17.06         4.86 o
   9  12   8          3.53          5.08         5.91 o
  10  12   8          3.98          4.70         5.18 o
  11  12   8          1.00          6.43         4.75 o
  12  12   8          6.24         -1.22         4.58 o
  13  12   8          2.94          8.70         5.10 o
  14  12   8          3.54          6.07         4.87 o
   1  13   8          5.40         29.36         8.68 o
   2  13   8          0.68         13.13         3.12 o
   3  13   8         29.96         46.06         5.35 o
   4  13   8        278.75        142.91        14.90 o
   5  13   8          6.94         17.74         7.38 o
   6  13   8          6.73         15.32         4.15 o
   7  13   8        124.95        111.86         9.43 o
   8  13   8          1.94          9.54         4.53 o
   9  13   8          7.64          4.23         4.18 o
  10  13   8          9.92         21.03         5.09 o
  11  13   8         27.08         18.53         5.03 o
  12  13   8        120.70         84.34        13.54 o
  13  13   8        118.75         97.04         9.62 o
   0  14   8         21.51         49.79         9.22 o
   1  14   8         19.99         32.66         3.83 o
   2  14   8          4.03          3.45         3.07 o
   3  14   8          8.63         10.36         3.12 o
   4  14   8          0.05         -1.36         2.91 o
   5  14   8          0.13          6.75         7.32 o
   6  14   8          2.51          4.11         4.39 o
   7  14   8          0.22          3.16         4.36 o
   8  14   8          5.63         26.30        11.94 o
   9  14   8         23.85         17.26         5.34 o
  10  14   8          1.00          3.85         4.62 o
  11  14   8          0.39          4.03         4.48 o
  12  14   8          0.69          5.19         5.23 o
   1  15   8          4.16          5.05         2.98 o
   2  15   8          0.79          2.35         3.01 o
   3  15   8          0.60         16.56         4.45 o
   4  15   8          9.80         25.00         3.96 o
   5  15   8         26.58         25.93         8.04 o
   6  15   8          8.71          9.28         4.45 o
   7  15   8          8.95         11.30         4.77 o
   8  15   8          0.03          4.86         4.40 o
   9  15   8          0.66          8.27         4.48 o
  10  15   8          3.92          4.28         4.57 o
  11  15   8          4.63         -2.76         5.79 o
   0  16   8          4.51         24.22         6.24 o
   1  16   8         11.47         25.97         5.13 o
   2  16   8          4.44          5.83         3.14 o
   3  16   8          0.71          0.27         2.95 o
   4  16   8          0.13          0.53         3.52 o
   5  16   8          0.15          6.57         4.83 o
   6  16   8          0.33         10.31         5.41 o
   7  16   8          9.39         12.69         5.64 o
   8  16   8          2.50          0.59         6.32 o
   9  16   8          4.77         -3.49         5.55 o
   1  17   8          4.25         -1.71         2.97 o
   2  17   8          0.86          8.22         3.28 o
   3  17   8          2.43         11.13         3.66 o
   4  17   8          7.91          8.76         4.17 o
   5  17   8         12.74         11.68         6.45 o
   6  17   8          3.52          7.03         4.73 o
   7  17   8          2.82         13.29         8.61 o
   0  18   8         10.82         17.34         5.19 o
   1  18   8        100.00         61.26         5.14 o
   2  18   8          3.57         -0.32         3.14 o
   3  18   8          0.30          3.44         3.72 o
   4  18   8          0.29          4.96         4.99 o
   1   0   9        249.71        295.90        29.35 o
   2   0   9        478.82        241.26        19.30 o
   3   0   9        149.06        257.96        75.57 o
   4   0   9       1500.69       1224.58       322.75 o
   5   0   9       1727.72        560.97       103.29 o
   7   0   9        299.23        264.62        22.27 o
   8   0   9         38.63         87.88        11.18 o
   9   0   9          1.62        162.89        38.16 o
  10   0   9         64.64        133.82        14.14 o
  12   0   9          0.65        215.76        41.98 o
  13   0   9         78.75        257.58        59.73 o
  15   0   9         29.08        172.57        18.29 o
  16   0   9         50.56         77.47        11.82 o
  17   0   9         19.18         55.82        11.23 o
   0   1   9        414.55        496.07        55.80 o
   1   1   9         19.04         36.95         3.70 o
   2   1   9         11.33         63.92         9.87 o
   3   1   9         11.97          9.60         2.76 o
   4   1   9          5.87         37.04        13.08 o
   5   1   9          1.79          4.04         4.11 o
   6   1   9          2.00         24.29         4.75 o
   7   1   9          9.33         52.58        24.13 o
   8   1   9         65.01         66.75         7.96 o
   9   1   9          8.26         14.52         4.54 o
  10   1   9         86.24         85.69         9.84 o
  11   1   9          0.07          5.14         4.24 o
  12   1   9          0.85         21.22         7.83 o
  13   1   9          8.59          8.96         4.37 o
  14   1   9          1.92          6.60         4.50 o
  15   1   9          0.41          2.68         4.30 o
  16   1   9          3.96          7.42         4.37 o
  17   1   9          0.44          2.14         4.33 o
   1   2   9         29.58         31.88         4.53 o
   2   2   9         31.23         45.30        10.28 o
   3   2   9          2.85         18.03         4.84 o
   4   2   9        223.97        181.18        25.81 o
   5   2   9         15.63         38.71         6.47 o
   6   2   9         37.11         39.13         6.87 o
   7   2   9        133.84         67.48        10.43 o
   8   2   9          0.62          0.68         3.76 o
   9   2   9          0.13          5.27         4.13 o
  10   2   9          5.52          2.74         4.08 o
  11   2   9          0.81         11.59         4.43 o
  12   2   9         33.54         14.76         4.69 o
  13   2   9          6.15         14.11         5.22 o
  14   2   9          0.05          3.78         4.45 o
  15   2   9          6.93          5.11         4.52 o
  16   2   9          1.41          6.85         4.43 o
  17   2   9          2.77          2.10         4.42 o
   0   3   9        191.51        187.16        11.18 o
   1   3   9         52.04         52.04         7.20 o
   2   3   9         30.73         36.83         3.78 o
   3   3   9         21.45         31.15         4.82 o
   4   3   9          7.29          5.15         2.47 o
   5   3   9          0.42         10.24         3.16 o
   6   3   9          0.20         22.79         8.03 o
   7   3   9         47.26         26.36         6.66 o
   8   3   9         21.10         38.38         5.32 o
   9   3   9         84.14         56.52         8.80 o
  10   3   9         84.67         66.81        10.47 o
  11   3   9         15.62         34.52         5.42 o
  12   3   9         54.43         41.56         5.82 o
  13   3   9          0.06          2.29         3.92 o
  14   3   9          9.62         -0.53         4.07 o
  15   3   9          0.60          1.81         4.06 o
  16   3   9          0.93          0.38         4.29 o
  17   3   9         34.36         16.38         5.26 o
   1   4   9          3.07          6.75         2.41 o
   2   4   9          1.15         14.64         2.54 o
   3   4   9          0.50          6.33         3.64 o
   4   4   9          1.42         15.58         3.83 o
   5   4   9         10.04         31.79        10.69 o
   6   4   9         49.92         40.27         8.18 o
   7   4   9          1.63         16.37         4.26 o
   8   4   9         33.56          3.72         4.04 o
   9   4   9          1.47          9.45         4.28 o
  10   4   9          0.33          9.27         4.67 o
  11   4   9          7.08          5.54         4.86 o
  12   4   9         11.55          9.18         4.20 o
  13   4   9          0.99          2.31         3.99 o
  14   4   9         10.38          7.80         4.34 o
  15   4   9          0.27          4.37         4.14 o
  16   4   9          0.01          1.48         4.21 o
  17   4   9          0.01          0.86         4.32 o
   1   5   9        297.97        415.11        22.67 o
   2   5   9         90.12        181.25        11.39 o
   3   5   9         16.66         22.37         3.02 o
   4   5   9         15.01         14.33         4.60 o
   5   5   9          9.29          4.55         3.09 o
   6   5   9          0.70          7.54         4.41 o
   7   5   9          1.01         28.07         5.99 o
   8   5   9        324.92        408.81        22.93 o
   9   5   9        154.31        251.33        15.43 o
  10   5   9       1071.45       1000.46        77.16 o
  11   5   9          3.89         13.87         5.30 o
  12   5   9         73.35         80.08         9.01 o
  13   5   9          8.44          5.80         4.39 o
  14   5   9         34.42         37.10         5.93 o
  15   5   9          1.57          2.62         4.36 o
  16   5   9         67.83         36.48         6.28 o
   1   6   9          6.32         16.30         3.16 o
   2   6   9          2.59          6.62         3.83 o
   3   6   9          2.12         41.36        22.46 o
   4   6   9          6.48         66.63        23.19 o
   5   6   9         16.57         25.66         4.91 o
   6   6   9          0.27          8.98         6.07 o
   7   6   9         12.12         22.94         4.90 o
   8   6   9         23.51         13.47         4.71 o
   9   6   9          6.41         19.56         9.47 o
  10   6   9         13.62         19.47         4.80 o
  11   6   9          2.91          8.23         4.38 o
  12   6   9          0.17         15.99         4.88 o
  13   6   9          2.20         12.99         4.63 o
  14   6   9         15.41         50.02        23.42 o
  15   6   9         12.55          9.34         4.55 o
  16   6   9          1.71         -1.91         4.08 o
   0   7   9         24.10         29.12         5.35 o
   1   7   9         52.94         57.74         4.71 o
   2   7   9          3.32         20.11         2.95 o
   3   7   9         13.75         13.03         2.99 o
   4   7   9          1.65          3.96         2.96 o
   5   7   9          1.81         11.48         3.15 o
   6   7   9         11.21          8.37         4.30 o
   7   7   9          0.78          6.27         4.18 o
   8   7   9         58.97         45.13         7.04 o
   9   7   9          1.41         15.54         4.69 o
  10   7   9         18.50         27.16         5.28 o
  11   7   9          0.81         -1.35         3.92 o
  12   7   9          3.30          7.67         4.21 o
  13   7   9          1.14         13.94         4.56 o
  14   7   9          2.35          7.46         4.46 o
  15   7   9          1.03          4.42         4.32 o
  16   7   9         16.49          7.15         4.65 o
   1   8   9         18.02         26.98         3.14 o
   2   8   9        113.25        175.70         7.94 o
   3   8   9         83.15         53.64         5.69 o
   4   8   9         47.27        156.55        26.05 o
   5   8   9        172.82        190.54        12.65 o
   6   8   9        348.68        327.02        17.71 o
   7   8   9         59.34         54.52         6.25 o
   8   8   9          0.00          5.03         4.03 o
   9   8   9          5.31          9.38         4.25 o
  10   8   9          7.30          0.76         4.00 o
  11   8   9          1.23         14.03         4.58 o
  12   8   9        181.76        173.61        12.48 o
  13   8   9         51.28         36.17         6.00 o
  14   8   9         58.59         55.09         6.96 o
  15   8   9          0.00          5.62         4.58 o
   0   9   9         18.78         36.17         5.14 o
   1   9   9          8.70         10.68         3.76 o
   2   9   9          0.01          8.45         2.78 o
   3   9   9          3.29         12.29         3.69 o
   4   9   9          0.54          8.67         3.27 o
   5   9   9          3.50          7.90         3.41 o
   6   9   9          0.17          3.66         3.59 o
   7   9   9         11.40          8.38         4.21 o
   8   9   9          0.34          6.88         4.09 o
   9   9   9          0.13          3.91         3.97 o
  10   9   9         37.87         36.60         5.69 o
  11   9   9          0.11         -2.70         3.71 o
  12   9   9          1.06         12.90         4.73 o
  13   9   9          0.00          2.71         4.23 o
  14   9   9          2.68          5.74         4.67 o
  15   9   9          0.05         -2.07         4.62 o
   1  10   9         47.61         38.88         6.02 o
   2  10   9         61.19         46.68         5.51 o
   3  10   9         19.26         41.31        13.81 o
   4  10   9        355.72        351.10        15.11 o
   5  10   9        508.56        491.73        21.78 o
   6  10   9        227.07        225.07        17.38 o
   7  10   9         13.28         37.49         5.92 o
   8  10   9          7.21         17.35         4.83 o
   9  10   9          5.61          7.39         4.35 o
  10  10   9          4.97          9.51         4.79 o
  11  10   9          0.23          9.91         7.24 o
  12  10   9          0.93          2.15         4.00 o
  13  10   9          6.70          7.59         4.40 o
  14  10   9          2.96          3.31         4.40 o
   0  11   9         11.68         48.37        20.09 o
   1  11   9         19.57         22.46         3.96 o
   2  11   9         12.25         15.42         3.07 o
   3  11   9         21.89          7.82         2.95 o
   4  11   9          5.30          5.94         3.05 o
   5  11   9          1.32          2.31         3.26 o
   6  11   9          1.89          3.32         3.56 o
   7  11   9          0.08          9.46         4.30 o
   8  11   9         30.51         44.54         6.68 o
   9  11   9         15.51         12.28         5.02 o
  10  11   9          1.02         -2.69         4.20 o
  11  11   9          1.47          6.77         4.35 o
  12  11   9         16.74         12.86         4.77 o
  13  11   9          0.01          2.67         4.10 o
   1  12   9          2.50          2.92         2.81 o
   2  12   9          5.31         11.11         4.08 o
   3  12   9         19.75         15.21         3.40 o
   4  12   9        106.77         77.34         9.72 o
   5  12   9          0.01         28.40         7.73 o
   6  12   9          1.70         10.13         5.44 o
   7  12   9          1.09          7.37         4.42 o
   8  12   9          9.54         15.02         4.56 o
   9  12   9          0.94         16.46         4.74 o
  10  12   9          5.31         -0.80         4.25 o
  11  12   9          0.02          1.45         4.68 o
  12  12   9         97.35         91.09         9.37 o
   0  13   9         13.00         18.21         6.75 o
   1  13   9         80.70         57.76        12.81 o
   2  13   9         20.26         26.11         3.60 o
   3  13   9         51.92         48.26         6.04 o
   4  13   9          2.38          4.44         3.18 o
   5  13   9         10.44          8.64         3.44 o
   6  13   9          0.47          8.39         4.00 o
   7  13   9         31.20         45.77         6.30 o
   8  13   9        111.16        107.16        11.88 o
   9  13   9        119.82         78.79         7.96 o
  10  13   9         13.05         34.26        12.08 o
  11  13   9         40.21         32.70         9.14 o
   1  14   9          5.38          1.75         2.87 o
   2  14   9          1.25          8.13         3.21 o
   3  14   9          1.12          9.02         3.14 o
   4  14   9         35.82         35.55         6.83 o
   5  14   9          1.70          8.82         3.61 o
   6  14   9          1.80          7.37         4.43 o
   7  14   9          2.25          6.00         4.59 o
   8  14   9          7.24          0.97         4.30 o
   9  14   9          0.00          4.10         4.26 o
  10  14   9          1.41         12.40         8.65 o
   0  15   9         33.15         31.76         5.64 o
   1  15   9          0.06         11.06         3.26 o
   2  15   9         10.00          6.05         3.05 o
   3  15   9          0.10          3.80         3.01 o
   4  15   9          1.98          3.48         3.20 o
   5  15   9          8.54          7.45         3.35 o
   6  15   9          5.46          6.14         4.83 o
   7  15   9          0.95         -2.28         4.11 o
   8  15   9          6.63         18.71        10.37 o
   9  15   9          2.60         20.92         7.14 o
   1  16   9          1.30          2.88         3.01 o
   2  16   9          5.56          5.15         3.13 o
   3  16   9          4.88         13.33         4.01 o
   4  16   9          2.97          9.48         4.07 o
   5  16   9          7.54         12.52         3.85 o
   6  16   9          5.53         10.03         5.01 o
   7  16   9          2.17         12.45         6.62 o
   0  17   9         16.02          6.80         5.83 o
   1  17   9          6.85          2.17         3.09 o
   2  17   9          0.07         11.34         4.02 o
   3  17   9          1.34          8.48         3.20 o
   4  17   9          0.01          0.86         3.90 o
   0   0  10        238.60        165.66        15.27 o
   1   0  10        905.38       1520.96       107.66 o
   2   0  10         93.82         92.40        13.98 o
   3   0  10         30.21         54.73         7.80 o
   5   0  10          0.94         81.39        10.35 o
   7   0  10        122.07        150.94        26.23 o
   8   0  10        304.73        143.48        15.75 o
   9   0  10          4.22        106.78        12.65 o
  10   0  10        414.16        227.43        24.86 o
  11   0  10        183.33        129.24        14.30 o
  14   0  10         10.20         70.51        11.31 o
   1   1  10         48.69         35.41         3.81 o
   2   1  10          6.37         10.89         2.91 o
   3   1  10         55.73         51.72         5.33 o
   4   1  10         41.54         66.44        14.36 o
   5   1  10        428.22        364.44       126.73 o
   6   1  10          1.90         17.96         6.81 o
   7   1  10          4.68         16.14         4.44 o
   8   1  10          5.09         13.06         4.40 o
   9   1  10          3.64          4.36         4.04 o
  10   1  10          2.94         10.91         4.34 o
  11   1  10          1.86          3.72         4.02 o
  12   1  10          7.39         -0.51         6.02 o
  13   1  10          3.65         10.94         4.65 o
  14   1  10          0.84          4.23         4.25 o
  15   1  10          2.77          3.99         4.43 o
  16   1  10          1.98          3.11         4.34 o
   0   2  10        227.73        226.49        22.65 o
   1   2  10        103.14         82.74         5.36 o
   2   2  10          4.61          7.70         3.09 o
   3   2  10         23.94         27.67         4.03 o
   4   2  10          1.24         29.05        12.92 o
   5   2  10         12.86         12.83         7.13 o
   6   2  10          0.14         28.57         8.05 o
   7   2  10          4.13          9.48         4.03 o
   8   2  10         31.27         29.28         5.25 o
   9   2  10         13.19         20.84         4.86 o
  10   2  10         67.83         65.03         7.29 o
  11   2  10          0.62          6.50         4.23 o
  12   2  10          1.49         10.36         4.30 o
  13   2  10          6.95         10.42         4.41 o
  14   2  10          2.95         -1.78         4.11 o
  15   2  10          0.46          3.61         4.19 o
  16   2  10          6.86          3.02         4.46 o
   1   3  10         39.77         43.35         3.44 o
   2   3  10         24.48         31.13         3.62 o
   3   3  10          0.25         34.96        17.91 o
   4   3  10         38.57         39.87         4.67 o
   5   3  10        177.00        193.53        12.29 o
   6   3  10          3.97         29.01         7.07 o
   7   3  10         26.99         18.37         4.42 o
   8   3  10         33.93         26.35         4.89 o
   9   3  10          3.24         25.55         9.41 o
  10   3  10          5.12          9.78         5.81 o
  11   3  10          0.02          6.85         4.06 o
  12   3  10          6.83          3.24         4.14 o
  13   3  10         20.27         16.90         4.75 o
  14   3  10          9.51          3.37         4.02 o
  15   3  10          6.95          4.40         4.21 o
  16   3  10          6.79          1.52         7.03 o
   0   4  10         31.87         44.17         5.11 o
   1   4  10         46.35         59.71         8.28 o
   2   4  10          9.72          8.27         3.58 o
   3   4  10          6.83         10.47         3.80 o
   4   4  10          1.45         19.19         4.73 o
   5   4  10         12.00         18.59         4.65 o
   6   4  10          0.00         15.90         4.66 o
   7   4  10          1.38          8.30         4.17 o
   8   4  10         18.32         23.14         4.97 o
   9   4  10         10.27         11.33         4.39 o
  10   4  10         19.09         23.32         7.25 o
  11   4  10         34.02         23.75         5.08 o
  12   4  10          2.57         -0.99         4.28 o
  13   4  10          0.24         -1.14         3.65 o
  14   4  10          0.02          1.47         3.83 o
  15   4  10          0.31          0.20         3.98 o
   1   5  10        357.94        451.45        22.14 o
   2   5  10         41.97        118.45         6.98 o
   3   5  10        155.25        171.22        21.71 o
   4   5  10        645.57        622.43        29.39 o
   6   5  10        156.33        281.77        16.94 o
   7   5  10         45.02         49.50         6.18 o
   8   5  10         29.27         68.36         9.18 o
   9   5  10         33.56         38.58         5.60 o
  10   5  10          2.70          4.01         4.04 o
  11   5  10          0.26          9.20         4.33 o
  12   5  10         70.45         39.00         6.05 o
  13   5  10          0.35         19.74         5.14 o
  14   5  10         13.15          9.86         4.55 o
  15   5  10         17.79          9.17         4.64 o
   0   6  10        134.38        134.03        13.17 o
   1   6  10          2.05         72.25        20.40 o
   2   6  10          3.17          6.08         2.92 o
   3   6  10          6.94         13.78         3.28 o
   4   6  10          0.25          8.83         3.82 o
   5   6  10          0.45         17.86         5.01 o
   6   6  10          1.74          9.45         4.35 o
   7   6  10          0.77          9.23         4.42 o
   8   6  10         89.55         89.81        20.92 o
   9   6  10          1.54         20.97         5.21 o
  10   6  10         36.67         48.94         7.03 o
  11   6  10          0.49          9.29         4.24 o
  12   6  10          2.12          6.49         4.26 o
  13   6  10          8.76         10.17         4.52 o
  14   6  10          0.95          0.93         4.08 o
  15   6  10          0.03          4.98         5.97 o
   1   7  10          0.68         11.06         2.76 o
   2   7  10          0.69         23.32         9.44 o
   3   7  10          1.07         22.88         7.55 o
   4   7  10        216.68        202.74        18.36 o
   5   7  10         10.50         47.39         5.97 o
   6   7  10         13.45         22.11         4.90 o
   7   7  10         12.27         13.90         4.53 o
   8   7  10          2.06          4.94         4.15 o
   9   7  10          0.70          6.61         4.52 o
  10   7  10          7.11          2.72         4.00 o
  11   7  10          7.68         20.10         5.18 o
  12   7  10         74.32         70.84         7.53 o
  13   7  10         30.24         18.68         6.37 o
  14   7  10          9.27          2.23         4.38 o
   0   8  10        307.61        196.44        14.30 o
   1   8  10         93.91        103.57         8.97 o
   2   8  10         22.35         49.93        13.62 o
   3   8  10          9.92         14.82         3.50 o
   4   8  10          6.53         14.86         3.94 o
   5   8  10          8.29         12.18         6.63 o
   6   8  10         12.23         29.05         5.03 o
   7   8  10        237.67        239.34        16.53 o
   8   8  10        105.89         93.61         8.52 o
   9   8  10        118.02        109.64         9.35 o
  10   8  10          5.04         17.66         4.84 o
  11   8  10        180.68        173.12        12.57 o
  12   8  10          8.67         13.81         4.76 o
  13   8  10         23.20         15.96         4.91 o
  14   8  10          1.08         14.30         6.66 o
   1   9  10          1.73          4.02         2.72 o
   2   9  10          4.76          4.00         2.86 o
   3   9  10          0.00          4.18         3.09 o
   4   9  10         10.44          6.88         3.41 o
   5   9  10         56.92         46.37         5.40 o
   6   9  10          2.93          4.42         4.23 o
   7   9  10         21.97         29.92         8.31 o
   8   9  10          0.04          4.65         4.25 o
   9   9  10          3.69          3.30         4.06 o
  10   9  10          0.01          4.05         4.06 o
  11   9  10          0.32         -1.77         4.31 o
  12   9  10          0.28          0.90         4.28 o
  13   9  10          7.94          4.25         4.67 o
   0  10  10         82.76        124.86        11.53 o
   1  10  10        160.41        174.78         8.30 o
   2  10  10         50.07         54.81         6.21 o
   3  10  10         10.67          4.31         3.70 o
   4  10  10         19.01         18.17         3.98 o
   5  10  10          2.48          8.43         5.06 o
   6  10  10         37.01         25.15         5.37 o
   7  10  10         13.84         16.45         4.90 o
   8  10  10          1.30         36.13        11.45 o
   9  10  10          6.68         20.21         4.84 o
  10  10  10         12.76         11.42         4.53 o
  11  10  10         35.77         28.20         5.48 o
  12  10  10          0.09         10.58         4.58 o
  13  10  10          0.87          0.38         6.54 o
   1  11  10          0.00          9.00         3.15 o
   2  11  10          3.61         23.21         7.89 o
   3  11  10          0.89          6.85         3.08 o
   4  11  10          0.00          7.55         3.38 o
   5  11  10          5.59         51.11        18.47 o
   6  11  10          4.25         13.49         4.74 o
   7  11  10         12.41         22.77         5.24 o
   8  11  10          2.09          7.26         4.44 o
   9  11  10          0.38          8.19         4.53 o
  10  11  10          0.03          1.27         4.12 o
  11  11  10          0.00          5.47         4.49 o
  12  11  10          0.04          1.91         5.97 o
   0  12  10        112.15         97.74         8.43 o
   1  12  10         11.25         32.65         5.08 o
   2  12  10          4.66          3.27         2.98 o
   3  12  10         19.36         18.69         3.55 o
   4  12  10          0.00          0.92         3.21 o
   5  12  10          7.36          6.17         3.94 o
   6  12  10          0.25          1.29         4.09 o
   7  12  10         30.18         72.87        12.47 o
   8  12  10         39.47         38.15         5.88 o
   9  12  10         74.43         58.58         7.31 o
  10  12  10          0.72          5.14         4.84 o
  11  12  10         24.71         29.59         7.92 o
   1  13  10         17.10         10.89         3.14 o
   2  13  10         10.12         12.35         4.27 o
   3  13  10          0.00          8.99         3.33 o
   4  13  10          9.98         27.18         5.36 o
   5  13  10         96.02         74.13         6.79 o
   6  13  10          6.19         28.82         5.45 o
   7  13  10         45.73         45.85         6.53 o
   8  13  10         23.72         21.04         5.18 o
   9  13  10          6.09         13.99         6.77 o
   0  14  10          0.03         -1.43         4.06 o
   1  14  10          0.81          4.66         3.07 o
   2  14  10          1.15         -1.16         2.95 o
   3  14  10          1.08         -2.06         3.10 o
   4  14  10          0.08          0.71         3.53 o
   5  14  10          3.19          2.34         3.95 o
   6  14  10          0.00          3.10         3.93 o
   7  14  10          2.57          7.36         4.56 o
   8  14  10          4.90          5.83         6.15 o
   1  15  10          1.40          6.77         3.10 o
   2  15  10          0.02          4.25         3.02 o
   3  15  10          3.80         15.87         3.63 o
   4  15  10          0.75          8.86         3.80 o
   5  15  10          0.06         -2.33         3.97 o
   6  15  10          3.26          1.11         4.22 o
   0  16  10          1.86         10.34         4.64 o
   1  16  10          0.86          9.33         3.39 o
   2  16  10          3.35          4.69         3.04 o
   3  16  10          2.50         14.16         5.60 o
   1   0  11        253.34        360.82        39.73 o
   2   0  11          7.05        360.56        39.43 o
   3   0  11        461.89        303.16        46.40 o
   4   0  11        163.95        320.46        26.25 o
   7   0  11         45.10        163.70        26.90 o
   8   0  11         42.85        127.30        13.98 o
  10   0  11          2.80        113.26        27.47 o
  11   0  11         48.22         92.51        18.12 o
  12   0  11        243.90        143.12        21.94 o
  14   0  11         89.13         88.09        12.44 o
   0   1  11        149.30        130.16        20.70 o
   1   1  11          0.33         24.71         3.59 o
   2   1  11         29.42         29.05         6.09 o
   3   1  11         16.07          8.30         4.15 o
   4   1  11         15.48         25.53         4.90 o
   5   1  11          1.79         12.37         4.62 o
   6   1  11         15.15         18.76         7.15 o
   7   1  11         10.49         26.18         9.49 o
   8   1  11          1.07         12.61         5.94 o
   9   1  11         11.40         14.31         6.34 o
  10   1  11          3.76         18.39         4.96 o
  11   1  11          1.05          9.24         6.56 o
  12   1  11          0.50          7.27         4.52 o
  13   1  11          0.02          4.55         4.36 o
  14   1  11          0.79          3.66         4.57 o
   1   2  11         31.25         32.89         5.51 o
   2   2  11          1.94         10.82         3.80 o
   3   2  11         38.23         36.41         5.03 o
   4   2  11         39.87         74.77         7.11 o
   5   2  11        219.06        227.43        14.35 o
   6   2  11          0.44         16.63         4.60 o
   7   2  11          5.59          5.87         4.11 o
   8   2  11          2.57          6.75         4.01 o
   9   2  11          0.30          3.96         4.85 o
  10   2  11          0.08          7.02         4.35 o
  11   2  11          1.72          3.81         4.91 o
  12   2  11         22.20         20.47         6.35 o
  13   2  11         43.88         27.02         8.12 o
  14   2  11          2.64          3.18         4.49 o
   0   3  11        297.49        240.24        20.46 o
   1   3  11         11.04         42.41         7.02 o
   2   3  11         52.84         57.52         5.71 o
   3   3  11         18.46         15.84         4.16 o
   4   3  11         15.66          4.88         5.25 o
   5   3  11          5.90         17.47         9.44 o
   6   3  11         18.05          8.89         3.94 o
   7   3  11         14.81          9.80         3.96 o
   8   3  11          1.60          3.75         5.01 o
   9   3  11          6.84          1.63         6.05 o
  10   3  11          0.60         16.49         4.49 o
  11   3  11          0.70          5.67         4.25 o
  12   3  11         16.19          6.61         4.17 o
  13   3  11         13.47         -1.10         3.83 o
  14   3  11          0.18         -0.36         4.88 o
   1   4  11          5.40         12.95         3.26 o
   2   4  11          0.58          2.82         2.85 o
   3   4  11         22.72          9.77         3.58 o
   4   4  11         25.11         33.27         5.23 o
   5   4  11         70.66         74.67        16.50 o
   6   4  11         14.93         11.06         4.27 o
   7   4  11          1.30          3.09         4.10 o
   8   4  11          3.02          2.99         3.79 o
   9   4  11          2.14          7.38         4.12 o
  10   4  11          0.03          1.31         4.01 o
  11   4  11          1.61         -0.08         3.67 o
  12   4  11          0.87          4.74         4.00 o
  13   4  11          0.84         -1.47         3.73 o
  14   4  11          1.24          2.00         5.49 o
   0   5  11       1328.84       1273.10       116.64 o
   1   5  11         20.32        193.86        10.02 o
   2   5  11        377.82        345.72        17.72 o
   3   5  11         85.12         79.31         6.35 o
   4   5  11        120.29         96.07         9.07 o
   5   5  11          6.60         -2.00         3.68 o
   6   5  11        109.83        111.45        10.72 o
   7   5  11          2.87         32.58         7.65 o
   8   5  11          0.42          7.45         4.04 o
   9   5  11         26.90         27.28         5.07 o
  10   5  11          2.80         18.30         4.85 o
  11   5  11          0.07         13.09         4.70 o
  12   5  11         14.32         10.69         4.85 o
  13   5  11          3.76          2.73         4.19 o
  14   5  11          3.41          2.72         6.00 o
   1   6  11         29.31         27.76         5.04 o
   2   6  11          3.46          3.61         3.04 o
   3   6  11         45.59         44.38         7.58 o
   4   6  11          0.74         30.90         5.06 o
   5   6  11        132.52        140.31        14.75 o
   6   6  11          0.23         21.57         7.29 o
   7   6  11          9.89         11.52         4.56 o
   8   6  11          2.99         12.12         4.57 o
   9   6  11          0.73          4.54         4.12 o
  10   6  11          0.42          4.24         3.98 o
  11   6  11          0.30          1.18         4.00 o
  12   6  11          1.90         12.86         4.70 o
  13   6  11         26.49         15.68         6.70 o
   0   7  11         51.28        131.75        25.56 o
   1   7  11         93.79         81.85         5.49 o
   2   7  11         10.08         11.80         3.30 o
   3   7  11         34.80         38.10         7.72 o
   4   7  11          4.54          5.51         3.98 o
   5   7  11         19.82         20.14         5.71 o
   6   7  11          2.08          9.01         4.34 o
   7   7  11         19.12         24.88         5.18 o
   8   7  11          0.68         29.45         5.38 o
   9   7  11         62.01         53.14         8.42 o
  10   7  11          0.01          8.13         4.40 o
  11   7  11         34.46         20.22         5.15 o
  12   7  11          9.31          3.04         4.26 o
  13   7  11          0.19         -2.92         5.68 o
   1   8  11          5.68         10.11         2.99 o
   2   8  11          9.90         16.37         3.43 o
   3   8  11          4.10         64.67        49.78 o
   4   8  11          0.03         48.80         8.18 o
   5   8  11          0.35         19.05         4.81 o
   6   8  11        106.92        172.64        32.77 o
   7   8  11          0.04         15.99         5.64 o
   8   8  11         75.96         66.91         7.36 o
   9   8  11         28.18         28.86         5.49 o
  10   8  11          0.49         -3.31         4.14 o
  11   8  11          0.74          2.12         4.28 o
  12   8  11         44.87         26.63         7.73 o
   0   9  11         89.90         65.68         9.69 o
   1   9  11          4.15         14.50         3.22 o
   2   9  11         29.24         16.11         3.56 o
   3   9  11          4.40          3.29         3.53 o
   4   9  11          9.46          4.91         3.87 o
   5   9  11          2.96          3.32         4.04 o
   6   9  11          0.42          4.62         4.29 o
   7   9  11          2.41          8.01         4.35 o
   8   9  11          5.57         20.08         5.11 o
   9   9  11          4.41         10.08         4.50 o
  10   9  11          9.19          4.88         4.41 o
  11   9  11          0.34         -0.21         4.53 o
   1  10  11          6.38          9.82         3.14 o
   2  10  11          0.15         10.76         3.34 o
   3  10  11          9.35          5.13         3.75 o
   4  10  11         18.52         37.51         6.21 o
   5  10  11         68.52         54.33         8.88 o
   6  10  11          0.04         15.69         4.80 o
   7  10  11          0.96          5.96         4.01 o
   8  10  11          4.96          9.02         4.25 o
   9  10  11          5.42          8.35         4.44 o
  10  10  11          1.18          7.65         4.39 o
  11  10  11          3.38         11.12         6.09 o
   0  11  11         29.74         59.71         6.66 o
   1  11  11          5.83         20.14         3.60 o
   2  11  11          0.03          1.72         3.15 o
   3  11  11          1.10          1.13         3.50 o
   4  11  11          2.26         12.39         6.85 o
   5  11  11          0.32          3.05         4.41 o
   6  11  11          0.71          0.20         4.36 o
   7  11  11          3.13         -0.54         4.42 o
   8  11  11          1.04          4.88         4.44 o
   9  11  11          8.28          7.78         4.79 o
  10  11  11          6.45          9.17         6.87 o
   1  12  11          0.35          4.21         3.19 o
   2  12  11          3.45          5.42         3.45 o
   3  12  11          7.79         14.76         7.94 o
   4  12  11          7.81         13.77         4.00 o
   5  12  11         17.71         11.93         5.27 o
   6  12  11         30.13         18.97         4.93 o
   7  12  11          4.11          8.00         4.41 o
   8  12  11         12.13          6.38         5.05 o
   0  13  11        376.64        234.42        15.31 o
   1  13  11        113.30        117.49        15.36 o
   2  13  11         37.16         43.57         8.33 o
   3  13  11          1.10          8.26         3.43 o
   4  13  11          4.03          8.72         3.84 o
   5  13  11         20.05         16.47         4.70 o
   6  13  11         19.93         16.67         4.90 o
   7  13  11         30.97         23.89         7.47 o
   1  14  11          0.86          4.64         3.38 o
   2  14  11          0.28          8.10         3.39 o
   3  14  11          0.00          5.99         3.53 o
   4  14  11          9.82         11.51         4.05 o
   5  14  11          2.72          0.09         4.49 o
   0   0  12        448.94        262.20        30.84 o
   1   0  12         15.27        296.91        33.89 o
   2   0  12         12.96         83.68        10.64 o
   4   0  12        174.17         71.29        10.05 o
   5   0  12          3.80         63.37        12.18 o
   6   0  12         40.41        130.15        14.02 o
   8   0  12        273.85        428.24        36.34 o
   9   0  12         97.31        133.02        33.54 o
  11   0  12         87.64        104.60        25.23 o
  12   0  12        105.98         72.15        16.70 o
  13   0  12         14.66         45.68        12.99 o
   1   1  12          0.88          4.84         2.77 o
   2   1  12          1.20          0.04         3.50 o
   3   1  12         11.73         11.49         5.07 o
   4   1  12          8.83         20.80         9.91 o
   5   1  12          3.15         10.29         6.99 o
   6   1  12         15.85         19.88         4.80 o
   7   1  12          0.01          5.68         4.21 o
   8   1  12          1.09          2.64         4.26 o
   9   1  12          0.96          6.96         4.34 o
  10   1  12          1.61          0.42         4.02 o
  11   1  12          4.37          6.36         4.35 o
  12   1  12          0.60          3.41         4.41 o
  13   1  12          8.18         13.31        12.40 o
   0   2  12         27.82         26.22         9.77 o
   1   2  12         16.06         32.52         5.79 o
   2   2  12          0.08         10.97         4.02 o
   3   2  12         24.44          9.32         4.13 o
   4   2  12         15.65          7.07         5.74 o
   5   2  12          9.89         10.33         4.45 o
   6   2  12         16.93         -0.72         3.93 o
   7   2  12          9.01          4.03         4.08 o
   8   2  12         16.36         11.27         6.43 o
   9   2  12         21.57         21.71         5.10 o
  10   2  12          0.03         -0.25         3.98 o
  11   2  12         28.72         12.91         4.94 o
  12   2  12          9.05          9.82         4.74 o
   1   3  12          1.67          8.47         2.92 o
   2   3  12          4.23          8.89         3.81 o
   3   3  12          0.67          4.46         4.66 o
   4   3  12         27.33         20.85         4.43 o
   5   3  12          8.83         11.30         4.84 o
   6   3  12          4.61          8.53         4.31 o
   7   3  12          2.72         11.90         7.14 o
   8   3  12          0.00          5.37         4.90 o
   9   3  12          5.15         12.96         5.20 o
  10   3  12          1.60          0.10         3.84 o
  11   3  12          0.06          4.92         4.15 o
  12   3  12          2.87          1.11         5.44 o
   0   4  12         20.37          9.87         5.22 o
   1   4  12         34.32         33.08         5.15 o
   2   4  12         10.00         18.64         6.46 o
   3   4  12          1.47          5.84         3.79 o
   4   4  12          2.34          7.50         3.75 o
   5   4  12          8.50          2.39         3.82 o
   6   4  12          0.03          6.02         3.97 o
   7   4  12          2.43          3.54         3.90 o
   8   4  12          3.59          6.87         4.11 o
   9   4  12          3.63          4.56         4.28 o
  10   4  12          0.84          4.17         3.93 o
  11   4  12          3.35          1.28         3.98 o
  12   4  12          0.10         -4.10         4.88 o
   1   5  12          6.39          7.69         3.06 o
   2   5  12         17.57         34.84        10.25 o
   3   5  12         35.77         44.11         8.48 o
   4   5  12         82.09         65.89         9.54 o
   5   5  12          2.18         32.49         5.21 o
   6   5  12         51.33         65.35        10.37 o
   7   5  12         13.23         21.46         4.85 o
   8   5  12          0.99          6.20         4.02 o
   9   5  12          0.26          5.87         4.23 o
  10   5  12          4.21          5.60         4.32 o
  11   5  12         20.16         11.71         4.95 o
  12   5  12          4.78         11.54         6.20 o
   0   6  12         23.64         32.06         7.22 o
   1   6  12          8.36         37.95         4.36 o
   2   6  12          4.15          6.50         4.85 o
   3   6  12          4.42          0.56         3.80 o
   4   6  12          2.34         10.32         6.30 o
   5   6  12          1.00         10.41         4.03 o
   6   6  12          0.00          7.69         4.34 o
   7   6  12          1.74          3.65         4.11 o
   8   6  12          2.83         26.39        11.42 o
   9   6  12          0.03          1.31         3.98 o
  10   6  12          0.01         18.52         6.87 o
  11   6  12          1.53          1.74         5.60 o
   1   7  12          0.63          8.89         3.26 o
   2   7  12          0.84          6.81         3.70 o
   3   7  12          5.18         13.78         4.54 o
   4   7  12          0.61          0.57         3.78 o
   5   7  12         17.91         15.01         5.13 o
   6   7  12         14.54         16.88         4.84 o
   7   7  12         10.27         14.55         4.76 o
   8   7  12          2.56          7.62         6.79 o
   9   7  12         14.47         14.85         4.84 o
  10   7  12          0.79          1.84         4.20 o
  11   7  12          4.79         -0.95         6.19 o
   0   8  12         48.09         72.43         9.19 o
   1   8  12        157.35        212.03        11.97 o
   2   8  12          1.44         53.36        11.50 o
   3   8  12          3.93         12.33         5.81 o
   4   8  12         12.62         10.22         4.48 o
   5   8  12          8.39         10.37         4.39 o
   6   8  12          4.12          2.75         4.29 o
   7   8  12          0.09         11.39         4.54 o
   8   8  12         63.29         53.69        14.42 o
   9   8  12          8.00         16.79         5.09 o
  10   8  12          0.88          6.69         5.95 o
   1   9  12          2.77          4.88         3.29 o
   2   9  12          1.43          1.28         3.41 o
   3   9  12          0.48          9.42         4.13 o
   4   9  12          3.15         11.31         4.32 o
   5   9  12          8.32          5.65         4.25 o
   6   9  12          0.50          4.44         4.01 o
   7   9  12          7.39         12.18         5.20 o
   8   9  12          1.14          2.25         4.14 o
   9   9  12          0.01          2.41         4.85 o
   0  10  12         36.22        101.11        16.65 o
   1  10  12          0.00         34.92        10.27 o
   2  10  12         12.33         17.62         6.47 o
   3  10  12         28.64         24.16         7.13 o
   4  10  12         13.04         12.00         4.62 o
   5  10  12          0.97         -1.03         3.91 o
   6  10  12          4.51          5.00         4.04 o
   7  10  12          2.40         -1.05         3.95 o
   8  10  12         35.86         27.61         6.36 o
   1  11  12         12.17          9.36         3.41 o
   2  11  12          0.85          3.51         3.75 o
   3  11  12          0.31          4.77         3.63 o
   4  11  12          6.36          6.33         4.54 o
   5  11  12         13.21         33.87         7.06 o
   6  11  12          0.07          2.48         4.28 o
   7  11  12          0.19         -3.26         4.51 o
   0  12  12         16.59         41.32         6.96 o
   1  12  12         97.39         77.46         6.23 o
   2  12  12          0.74          3.85         3.82 o
   3  12  12          1.87         -2.59         3.46 o
   4  12  12          0.40         -0.95         4.04 o
   5  12  12          9.04          4.01         4.27 o
   1  13  12          8.95          9.09         3.39 o
   1   0  13         36.10         48.97        11.22 o
   3   0  13          8.44         84.42        25.31 o
   4   0  13         77.06        145.73        14.79 o
   5   0  13         50.95         69.01        10.13 o
   7   0  13        111.08         90.95        13.17 o
  10   0  13          4.26         40.41        18.06 o
   0   1  13          5.29          8.70        14.65 o
   1   1  13         14.97          9.70         5.06 o
   2   1  13          2.25          6.34         3.69 o
   3   1  13          3.43         11.42         8.10 o
   4   1  13          0.00          6.90         3.97 o
   5   1  13          0.00          4.54         3.89 o
   6   1  13          0.08          2.09         3.97 o
   7   1  13          0.16          1.48         4.10 o
   8   1  13          7.04         10.54         4.47 o
   9   1  13          9.11         10.84         4.55 o
  10   1  13          0.46          3.37         4.38 o
   1   2  13          0.65          5.57         6.20 o
   2   2  13          1.12         10.29         4.44 o
   3   2  13          0.80          8.99         9.01 o
   4   2  13          0.27         10.73         4.87 o
   5   2  13          0.68         14.86         4.42 o
   6   2  13         23.13         21.36         4.96 o
   7   2  13          2.26          3.91         4.00 o
   8   2  13          4.73          2.28         4.23 o
   9   2  13          3.65          4.99         4.40 o
  10   2  13          3.76          8.80         4.80 o
   0   3  13          0.90         11.04         5.25 o
   1   3  13         12.07         11.22         5.30 o
   2   3  13          0.00         10.74         6.53 o
   3   3  13          1.71          0.37         3.41 o
   4   3  13          0.84          3.05         3.46 o
   5   3  13          0.63          2.92         3.76 o
   6   3  13          0.29          5.92         3.78 o
   7   3  13          5.43          5.42         3.93 o
   8   3  13         37.22         12.98         4.57 o
   9   3  13          3.73         10.12         6.87 o
  10   3  13          0.01          2.71         5.12 o
   1   4  13          3.63          5.29         4.96 o
   2   4  13          5.03          6.65         4.02 o
   3   4  13          1.12          2.83         3.77 o
   4   4  13          7.24          4.52         3.90 o
   5   4  13          8.73         -0.28         3.68 o
   6   4  13          0.04         10.08         4.65 o
   7   4  13          4.59          9.18         3.98 o
   8   4  13          0.00          1.95         3.78 o
   9   4  13          0.33          5.11         4.52 o
  10   4  13          3.45          3.95         5.61 o
   0   5  13          6.96         97.01        37.54 o
   1   5  13        167.05        194.47        56.38 o
   2   5  13          0.60         14.01        15.74 o
   3   5  13         19.07         13.33         4.32 o
   4   5  13         11.02          9.48         4.07 o
   5   5  13          1.34          8.22         3.98 o
   6   5  13          2.42          9.44         4.28 o
   7   5  13          1.68          5.29         4.18 o
   8   5  13        130.64        102.34        14.29 o
   9   5  13         33.86         30.27         5.84 o
   1   6  13         12.33          7.08         4.59 o
   2   6  13          0.00          5.15         3.87 o
   3   6  13          5.16          8.57         4.34 o
   4   6  13         18.28         19.28         6.56 o
   5   6  13         15.68         54.53        13.52 o
   6   6  13          9.87          9.86         4.40 o
   7   6  13          1.01          0.63         3.81 o
   8   6  13          0.30          2.54         4.05 o
   0   7  13          0.11         41.15         7.87 o
   1   7  13         74.71         75.50        11.06 o
   2   7  13          4.44          8.12         4.27 o
   3   7  13          4.55         12.35         4.48 o
   4   7  13          0.01          4.24         4.18 o
   5   7  13          8.26          7.64         4.42 o
   6   7  13          2.16          5.09         4.40 o
   7   7  13         20.21         26.99         5.21 o
   8   7  13          1.18         77.07        38.25 o
   1   8  13          0.09          0.37         4.22 o
   2   8  13         17.98         30.82         7.86 o
   3   8  13         26.10         12.31         7.26 o
   4   8  13         63.31         97.80        12.27 o
   5   8  13         11.31         32.18         5.85 o
   6   8  13         43.96         54.99         6.94 o
   7   8  13         64.62         48.22         6.49 o
   0   9  13          3.37         -3.66         7.10 o
   1   9  13          0.35          7.89         4.05 o
   2   9  13          7.71          8.66         4.67 o
   3   9  13          1.06          5.76         4.13 o
   4   9  13          0.78         -1.01         3.90 o
   5   9  13          1.14          6.16         4.33 o
   1  10  13          3.12          1.85         4.10 o
   2  10  13          1.74          3.94         4.06 o
   3  10  13          2.76          0.76         3.98 o
   1   0  14        279.48         92.20        15.92 o
   2   0  14         66.25        101.45        16.55 o
   4   0  14          1.61         35.23        10.15 o
   5   0  14          0.36         58.24        10.50 o
   6   0  14         39.36         63.70        16.98 o
   7   0  14         16.36         59.17         9.98 o
   1   1  14          4.56          6.03         4.56 o
   2   1  14          0.59          7.65         4.65 o
   3   1  14          2.03          1.25         3.63 o
   4   1  14          2.85         11.26         5.89 o
   5   1  14          8.19          6.56         3.99 o
   6   1  14          1.50         -1.05         3.99 o
   7   1  14          2.03          3.62         4.10 o
   1   2  14         44.85         23.37         6.54 o
   2   2  14          0.98          5.80         8.31 o
   3   2  14          0.52          4.23         4.02 o
   4   2  14          0.68          6.08         4.03 o
   5   2  14          3.23          4.09         4.17 o
   6   2  14          4.64          2.55         4.08 o
   7   2  14          7.09          1.52         5.23 o
   1   3  14          0.10          5.04         4.48 o
   2   3  14          1.95         11.06         5.17 o
   3   3  14         16.55         15.07         4.33 o
   4   3  14         14.22          9.78         4.17 o
   5   3  14         14.02          7.09         4.03 o
   6   3  14          0.01         -0.80         3.49 o
   1   4  14          1.77          8.99         5.32 o
   2   4  14          5.34          2.88         5.02 o
   3   4  14          0.01          1.18         4.48 o
   4   4  14          0.29         -0.79         3.71 o
   5   4  14          0.74          0.99         3.70 o
   6   4  14          0.05          0.20         3.86 o
   1   5  14         13.07         11.29         8.68 o
   2   5  14          2.05         10.80         5.83 o
   3   5  14          0.05          5.67         4.79 o
   4   5  14          1.12          8.76         4.26 o
   5   5  14          4.14          9.88         5.80 o
   1   6  14          9.42          9.47         5.64 o
   2   6  14          0.11          5.64         5.33 o
   3   6  14          1.97          2.70         5.58 o
   4   6  14          0.00          6.59         4.75 o
   1   7  14          0.38          0.80         5.53 o
   2   7  14          2.76          4.52         5.26 o
                                                
